# Supplementary material for: Cancer gene mutation frequencies for the U.S. population
Source: Nat Commun. 2021 Oct 13;12:5961. doi: 10.1038/s41467-021-26213-y (PMC8514428; doi:10.1038/s41467-021-26213-y)
Supplement: Supplementary file 4 — Supplementary Data 1 [file 41467_2021_26213_MOESM4_ESM.xlsx]

## Sheet: Sheet1
ROSETTA Code	Cancer Type	Incidence (%)
70317	Breast Carcinoma	14.9353
70327	Prostate Cancer	14.3419
70367	Colorectal Adenocarcinoma	9.77648
70357	Lung Adenocarcinoma	7.85743
70107	Malignant Melanoma	4.71299
70167	Urothelial Cancer	4.633
70237	Lung Squamous Cell Carcinoma	3.78341
70207	Head Neck Squamous Cell Carcinoma	2.99383
70277	Renal Cell Carcinoma	2.91339
70297	Endometrial Cancer	2.71358
70387	Pancreatic Adenocarcinoma	2.57505
70197	Thyroid Carcinoma	2.47049
70137	Lung Small Cell Carcinoma	1.74518
70187	Hepatocellular Carcinoma	1.56822
70347	Gastric Adenocarcinoma	1.55334
70407	Other Adenocarcinoma	1.52051
96803	Diffuse large B cell lymphoma	1.46547
70287	Ovarian Cancer	1.35569
97323	Plasma cell myeloma	1.30729
98233	Chronic lymphocytic leukemia / small lymphocytic lymphoma	1.14491
70257	Other Squamous Cell Carcinoma	0.952687
70547	Follicular lymphoma	0.770612
94403	Glioblastoma NOS	0.711794
70227	Cervical Squamous Cell Carcinoma	0.640783
70337	Esophageal Adenocarcinoma	0.627224
70377	Gallbladder Cancer	0.51914
98613	Acute myeloid leukemia NOS	0.473408
96993	Extranodal marginal zone lymphoma of mucosal assoc lymphoid tissue MALT	0.382502
70217	Esophageal Squamous Cell Carcinoma	0.381119
81603	Cholangiocarcinoma	0.348805
95913	Non Hodgkin lymphoma NOS	0.343773
70017	Seminoma	0.330285
70247	Vulval Squamous Cell Carcinoma	0.295362
96633	Nodular sclerosis classical Hodgkin lymphoma	0.289935
70607	Fibromatous Neoplasms	0.272329
70307	Cervical Carcinoma	0.256286
70027	Sarcoma	0.246284
70637	Myomatous neoplasms	0.228089
70117	Pancreatic Neuroendocrine Tumor	0.213214
89503	Mullerian mixed tumor	0.212798
70067	Mesothelioma	0.209925
95903	Malignant lymphoma NOS	0.199336
98633	Chronic myeloid leukemia NOS	0.185343
70627	Lipomatous neoplasms	0.180458
70087	Astrocytoma	0.180397
89363	Gastrointestinal stromal sarcoma	0.171951
96733	Mantle cell lymphoma	0.170275
90853	Mixed germ cell tumor	0.160229
70537	B lymphoblastic leukemia or lymphoma	0.153617
96703	Malignant lymphoma small B lymphocytic NOS	0.146321
96503	Classical Hodgkin lymphoma	0.138731
83173	Renal cell carcinoma chromophobe type	0.137579
70097	Uveal Melanoma	0.133239
91403	Kaposi sarcoma	0.1186
97003	Mycosis fungoides	0.111387
93803	Glioma malignant	0.0998247
98753	Chronic myelogenous leukemia BCR ABL1 positive	0.0979239
99453	Chronic myelomonocytic leukemia	0.0917296
97023	Peripheral T cell lymphoma NOS	0.0895392
70057	Oligodendroma	0.0895016
98363	Precursor B cell lymphoblastic leukemia	0.0860375
98353	Precursor cell lymphoblastic leukemia NOS	0.0841819
97613	Waldenstrom macroglobulinemia	0.083024
96873	Burkitt lymphoma	0.0737045
94213	Pilocytic astrocytoma malignant	0.0722646
98953	Acute myeloid leukemia with myelodysplasia related changes	0.0698819
98663	Acute promyelocytic leukemia	0.0673986
70157	Carcinoma of the Thymus	0.0671729
98673	Acute myelomonocytic leukemia	0.0659337
96523	Mixed cellularity classical Hodgkin lymphoma	0.0657105
99403	Hairy cell leukemia	0.0652361
96713	Lymphoplasmacytic lymphoma	0.0623203
91203	Hemangiosarcoma	0.0620815
97313	Solitary plasmacytoma of bone	0.0614972
98003	Leukemia NOS	0.0543681
92203	Chondrosarcoma NOS	0.0535121
70037	Rhabdomyosarcoma	0.0519094
98913	Acute monoblastic monocytic leukemia	0.0514802
91803	Osteosarcoma NOS	0.0500626
97093	Primary cutaneous T cell lymphoma	0.0496386
90703	Embryonal carcinoma NOS	0.0493971
97143	Anaplastic large cell lymphoma ALK positive	0.0493456
70267	Salivary Adenoid Cystic Carcinoma	0.0475598
93913	Ependymoma NOS	0.046362
87443	Acral lentiginous melanoma malignant	0.0448423
70517	Synovial Sarcoma	0.0420667
70177	Transitional Carcinoma – Other	0.0418236
95003	Neuroblastoma NOS	0.0413323
98013	Acute undifferentiated leukemia	0.0410307
98373	T lymphoblastic leukemia / lymphoma	0.0402773
93823	Mixed glioma	0.0369395
96893	Splenic marginal zone lymphoma	0.0366081
92603	Ewing sarcoma	0.0359132
89603	Nephroblastoma NOS	0.0350965
98743	Acute myeloid leukemia with maturation	0.0341667
70077	Medulloblastoma	0.0339745
96593	Nodular lymphocyte predominant Hodgkin lymphoma	0.032632
90203	Phyllodes tumor malignant	0.0319541
95403	Malignant peripheral nerve sheath tumor	0.0302392
97053	Angioimmunoblastic T cell lymphoma	0.0301487
90803	Teratoma malignant NOS	0.0291382
98733	Acute myeloid leukemia without maturation	0.028642
83703	Adrenal cortical carcinoma	0.0277743
90643	Germinoma	0.0262956
89803	Carcinosarcoma NOS	0.0261034
99203	Therapy related myeloid neoplasm	0.0252518
95303	Meningioma malignant	0.0238826
98603	Myeloid leukemia NOS	0.0238427
97343	Extraosseous plasmacytoma	0.022908
86203	Granulosa cell tumor malignant	0.0220109
93703	Chordoma NOS	0.0215037
98723	Acute myeloid leukemia with minimal differentiation	0.0210664
80903	Basal cell carcinoma NOS	0.0209374
97183	Primary cutaneous anaplastic large cell lymphoma	0.0204107
89303	Endometrial stromal sarcoma NOS	0.0201154
91003	Choriocarcinoma NOS	0.0188447
89333	Adenosarcoma	0.0187017
90713	Yolk sac tumor	0.0179509
96843	Malig lymphoma large B diffuse immunoblastic	0.01776
96513	Lymphocyte rich classical Hodgkin lymphoma	0.0174809
95103	Retinoblastoma NOS	0.0174511
94733	Primitive neuroectodermal tumor	0.0169203
94423	Gliosarcoma	0.0165521
89313	Endometrial stromal sarcoma low grade	0.0159923
94203	Fibrillary astrocytoma	0.0159169
90653	Germ cell tumor nonseminomatous	0.0145721
97193	Extranodal NK T cell lymphoma nasal type	0.0141466
98963	Acute myeloid leukemia t	0.0139094
70047	Paraganglioma	0.013662
98403	Acute erythroid leukemia	0.0132956
96793	Primary mediastinal	0.0124306
90813	Teratocarcinoma	0.0121984
89703	Hepatoblastoma	0.0117348
95223	Olfactory neuroblastoma	0.0115571
96753	Malig lymphoma mixed small & large cell diffuse	0.0115237
95963	B cell lymphoma between diffuse large B HL	0.0110634
90603	Dysgerminoma	0.0109762
98713	AML with inv	0.0106867
97273	Blastic plasmacytoid dendritic cell neoplasm	0.0104216
96653	Hodgkin lymphoma nodular sclerosis grade 1	0.0104076
91013	Choriocarcinoma combined with other germ cell elements	0.0104025
93923	Ependymoma anaplastic	0.0103553
91813	Chondroblastic osteosarcoma	0.0103185
99303	Myeloid sarcoma	0.00989145
98263	Burkitt cell leukemia	0.00979379
92313	Myxoid chondrosarcoma	0.00958369
89413	Carcinoma in pleomorphic adenoma	0.009546
97413	Systemic mastocytosis	0.0093334
98203	Lymphoid leukemia NOS	0.00931945
97293	Precursor T cell lymphoblastic lymphoma NOS	0.00916598
91503	Hemangiopericytoma malignant	0.00897421
96673	Hodgkin lymphoma nodular sclerosis grade 2	0.00897066
70397	Acinar Cell Carcinoma of the Pancreas	0.00855306
94113	Gemistocytic astrocytoma	0.00852682
93643	Peripheral neuroectodermal tumor	0.00849967
94903	Ganglioneuroblastoma	0.00810641
89823	Malignant myoepithelioma	0.00800088
95973	Primary cutaneous follicle centre lymphoma	0.00796617
98273	Adult T cell leukemia / lymphoma	0.00788247
97353	Plasmablastic lymphoma	0.00765925
98343	T cell prolymphocytic leukemia	0.00757554
80973	Basal cell carcinoma nodular	0.00716808
99643	Chronic eosinophilic leukemia NOS	0.007157
94243	Pleomorphic xanthoastrocytoma	0.00697757
98973	Acute myeloid leukemia with t	0.00686402
96883	T cell histiocyte rich large B cell lymphoma	0.00683612
89353	Stromal sarcoma NOS	0.00671249
94413	Giant cell glioblastoma	0.00662378
99103	Acute megakaryoblastic leukemia	0.00640363
99313	Acute panmyelosis with myelofibrosis	0.00627807
70617	Myxomatous neoplasms	0.0059096
80943	Basosquamous carcinoma	0.00587376
96533	Lymphocyte depleted classical Hodgkin lymphoma	0.0055247
89403	Mixed tumor malignant NOS	0.00551991
89633	Malignant rhabdoid tumor	0.0055056
91333	Epithelioid hemangioendothelioma malignant	0.00530703
93623	Pineoblastoma	0.00521744
95083	Atypical teratoidrhabdoid tumor	0.00518554
92433	Dedifferentiated chondrosarcoma	0.00491909
95603	Neurilemoma malignant	0.00456028
97333	Plasma cell leukemia	0.0043807
98333	B cell prolymphocytic leukemia	0.0043528
99713	Polymorphic PTLD	0.00419933
92503	Giant cell tumor of bone malignant	0.00404364
70507	Ovarian Small Cell Carcinoma	0.00380937
98323	Prolymphocytic leukemia NOS	0.00373894
97283	Precursor B lymphoblastic lymphoma	0.00358548
97013	Sezary syndrome	0.00354362
95813	Alveolar soft part sarcoma	0.00345256
98053	Acute biphenotypic leukemia	0.00343201
98763	Atypical chronic myeloid leukemia BCR ABL1 negative	0.00325065
93813	Gliomatosis cerebri	0.00323075
96643	Hodgkin lymphoma nodular sclerosis cellular phase	0.00322274
91823	Fibroblastic osteosarcoma	0.00319285
97083	Subcutaneous panniculitis like T cell lymphoma	0.00306928
98313	T cell large granular lymphocytic leukemia	0.00305533
97553	Histiocytic sarcoma	0.00302742
97173	Enteropathy associated T cell lymphoma	0.0027763
91923	Parosteal osteosarcoma	0.00269871
97543	Langerhans cell histiocytosis disseminated	0.00267864
90003	Brenner tumor malignant	0.00263518
96783	Primary effusion lymphoma	0.00258098
92403	Mesenchymal chondrosarcoma	0.00246828
86313	Sertoli Leydig cell tumor poorly differentiated	0.00233119
86503	Leydig cell tumor malignant	0.00229555
97583	Follicular dendritic cell sarcoma	0.00227406
93103	Ameloblastoma malignant	0.00223116
93903	Choroid plexus papilloma malignant	0.00221284
97163	Hepatosplenic T cell lymphoma	0.0021485
91833	Telangiectatic osteosarcoma	0.00214289
99463	Juvenile myelomonocytic leukemia	0.00209269
98083	Mixed phenotype acute leukemia B/Myeloid NOS	0.00207874
95053	Ganglioglioma anaplastic	0.00205057
91863	Central osteosarcoma	0.00201252
91303	Hemangioendothelioma malignant	0.00198046
99483	Aggressive NK cell leukemia	0.00186947
80983	Adenoid basal cell carcinoma	0.0018387
89913	Embryonal sarcoma	0.00177566
98093	Mixed phenotype acute leukemia T/Myeloid NOS	0.00174391
95803	Granular cell tumor malignant	0.00172662
89643	Clear cell sarcoma of kidney	0.00170965
95613	MPNST with rhabdomyoblastic differentiation	0.00165157
92703	Odontogenic tumor malignant	0.00162972
89593	Malignant cystic nephroma	0.00156718
95123	Retinoblastoma undifferentiated	0.00153649
91103	Mesonephroma malignant	0.00151603
93713	Chondroid chordoma	0.00144215
90843	Teratoma with malignant transformation	0.00139591
90903	Struma ovarii malignant	0.00138404
99633	Chronic neutrophilic leukemia	0.00136722
91053	Trophoblastic tumor epithelioid	0.0012909
98983	Myeloid leukemia associated with Down Syndrome	0.00124166
85903	Sex cord gonadal stromal tumor malignant NOS	0.00112572
89903	Mesenchymoma malignant	0.00104157
90143	Serous adenocarcinofibroma	0.00103609
92423	Clear cell chondrosarcoma	0.00103489
89723	Pulmonary blastoma	0.00101591
89733	Pleuropulmonary blastoma	0.000996459
97123	Intravascular large B cell lymphoma	0.000976589
92613	Adamantinoma of long bones	0.000962956
87113	Glomus tumor malignant	0.000956336
86403	Sertoli cell carcinoma	0.000955198
98653	Acute myeloid leukemia with t	0.000920784
98063	Mixed pheno acute leuk wt	0.000920784
94303	Astroblastoma	0.000914642
99753	Myelodyspmyeloproliferative neoplasm unclass	0.000906832
97623	Heavy chain disease	0.00087893
98693	Acute myeloid leuk inv	0.000864979
97383	Large B cell lymph HHV8 multicentric Castleman disease	0.000795222
92523	Malignant tenosynovial giant cell tumor	0.000789922
91933	Periosteal osteosarcoma	0.000773283
91043	Malignant placental site trophoblastic tumor	0.000764047
95113	Retinoblastoma differentiated	0.000761196
97503	Malignant histiocytosis	0.000753368
92513	Malignant giant cell tumor of soft parts	0.00074917
91843	Osteosarcoma in Paget disease of bone	0.000744103
97573	Interdigitating dendritic cell sarcoma	0.000739417
99703	Lymphoproliferative disorder	0.000739417
86343	Sertoli Leydig poor diff w heterologous elements	0.000728732
97263	Primary cutaneous gamma delta T cell lymphoma	0.000683612
97603	Immunoproliferative disease NOS	0.000669661
95393	Meningeal sarcomatosis	0.000663853
86703	Steroid cell tumor malignant	0.000654675
91853	Small cell osteosarcoma	0.000627228
92213	Juxtacortical chondrosarcoma	0.000612306
99113	Acute myeloid leuk	0.000572002
95033	Neuroepithelioma NOS	0.000559627
92303	Chondroblastoma malignant	0.000539579
89713	Pancreatoblastoma	0.000528836
93943	Myxopapillary ependymoma malignant	0.000515683
97373	ALK positive large B cell lymphoma	0.000488294
97563	Langerhans cell sarcoma	0.000488294
94603	Oligodendroblastoma	0.000486961
94103	Protoplasmic astrocytoma	0.000486825
80913	Multifocal superficial basal cell carcinoma	0.000477189
90153	Mucinous adenocarcinofibroma	0.000444497
80923	Infiltrating basal cell carcinoma NOS	0.000394561
86223	Juvenile granulosa cell tumor malignant	0.000386246
97423	Mast cell leukemia	0.000376684
95013	Medulloepithelioma NOS	0.000374719
91703	Lymphangiosarcoma	0.000366893
96553	Hodgkin lymphoma lymphocyte depletion reticular	0.000348782
91613	Hemangioblastoma malignant	0.000338656
80933	Basal cell carcinoma fibroepithelial	0.000337789
91943	High grade surface osteosarcoma	0.000334607
98073	Mixed phenotype acute leukemia with t	0.000251123
89833	Adenomyoepithelioma malignant	0.000240345
97403	Mast cell sarcoma	0.000237172
89513	Mesodermal mixed tumor	0.000232903
89813	Carcinosarcoma embryonal	0.000230324
93843	Subependymal giant cell astrocytoma malignant	0.000221284
93723	Dedifferentiated chordoma	0.000217562
91023	Malignant teratoma trophoblastic	0.000214047
95713	Perineurioma malignant	0.000213322
93653	Askin tumor	0.000212617
97513	Langerhans cell histiocytosis	0.000167415
93613	Pineocytoma malignant	0.000159382
95133	Retinoblastoma diffuse	0.000155058
99503	Polycythemia vera	0.000139513
99653	Myeloid lymphoid neoplasms with PDGFRA rearrangement	0.000139513
95313	Meningiothelial meningioma malignant	0.00013267
93503	Craniopharyngioma malignant	0.000131981
91873	Intraosseous well differentiated osteosarcoma	0.000131312
96543	Hodgkin lymphoma LD diffuse fibrosis	0.000125561
86003	Thecoma malignant	0.000117873
90823	Malignant teratoma undifferentiated	0.000116574
99663	Myeloid lymphoid neoplasms with PDGFRB rearrangement	0.00011161
99623	Essential thrombocythemia	0.00011161
94723	Medullomyoblastoma	0.000103003
93303	Ameloblastic fibrosarcoma	0.000101213
81103	Pilomatrix carcinoma	0.000100768
80953	Metatypical carcinoma	9.88632e-05
98703	Acute basophilic leukemia	9.76589e-05
81033	Pilar tumor malignant	9.59497e-05
95373	Transitional meningioma malignant	8.85137e-05
95323	Fibrous meningioma malignant	7.37614e-05
93833	Subependymoma malignant	7.37614e-05
90833	Malignant teratoma intermediate	7.27533e-05
89343	Carcinofibroma	7.21045e-05
95023	Teratoid medulloepithelioma	7.11372e-05
97693	Immunoglobulin deposition disease malignant	6.97563e-05
86233	Sex cord tumor with annular tubules malignant	5.95521e-05
95213	Olfactory neurocytoma	5.86087e-05
81023	Trichilemmocarcinoma	5.81107e-05
87133	unknown	5.70695e-05
99673	Myeloid lymphoid neoplasm wFGFR1 abnormalities	5.58051e-05
97643	Immunoproliferative small intestinal disease	5.58051e-05
99893	Myelodysplastic syndrome unclassifiable	5.58051e-05
86213	Granulosa cell theca cell tumor malignant	4.46641e-05
90913	Strumal carcinoid malignant	4.46641e-05
94233	Polar spongioblastoma	4.42569e-05
86923	Carotid body tumor malignant	4.34677e-05
93513	Malignant craniopharyngioma adamantinomatous	4.34677e-05
99613	Primary myelofibrosis	4.18538e-05
81003	Trichoepithelioma malignant	3.67114e-05
85933	Stromal tumor with minor sex cord elements malignant	2.97761e-05
91243	Kupffer cell sarcoma	2.95587e-05
94133	Dysembryoplastic neuroepithelial tumor malignant	2.95046e-05
95343	Angiomatous meningioma malignant	2.95046e-05
95203	Olfactory neurogenic tumor	2.94045e-05
93633	Melanotic neuroectodermal tumor malignant	2.92424e-05
91033	Partial hydatidiform mole malignant	2.88432e-05
90723	Polyembryoma	2.80892e-05
97653	Monocloncal gammopathy malignant	2.79025e-05
96613	Hodgkin granuloma	2.79025e-05
99603	Chronic myeloproliferative disease NOS	2.79025e-05
90733	Gonadoblastoma malignant	1.4888e-05
86323	Gynandroblastoma malignant	1.4888e-05
86813	unknown	1.47523e-05
92823	Complex odontosarcoma	1.47523e-05
94443	unknown	1.47523e-05
95353	Hemangioblastic meningioma malignant	1.47523e-05
94123	unknown	1.47523e-05
95063	Neurocytoma malignant	1.47523e-05
95233	Olfactory neuroepithelioma	1.46522e-05
95623	Neurothekeoma malignant	1.46522e-05
93213	Central odontogenic fibrosarcoma	1.45902e-05
93423	Odontogenic carcinosarcoma	1.45902e-05
93403	Calcifying epithelial odontogenic tumor malignant	1.45902e-05
93123	Squamous odontogenic tumor malignant	1.45902e-05
93603	Pinealoma malignant	1.44892e-05
93523	Craniopharyngioma papillary malignant	1.44892e-05
85913	Sex cord gonadal stromas tumor malignant	1.4179e-05
91253	Epithelioid hemangiosarcoma	1.41058e-05
95503	Plexiform neurofibrosarcma	1.41058e-05
96623	Hodgkin sarcoma	1.39513e-05
97663	Angiocentric immunoproliferative lesion malignant	1.39513e-05
91753	Hemolymphagiosarcoma	1.39513e-05
97533	Langerhans cell histiocytosis multifocal malig	1.39513e-05
97253	Hydroa vacciniforme like lymphoma	1.39513e-05
