# Supplementary material for: Cancer gene mutation frequencies for the U.S. population
Source: Nat Commun. 2021 Oct 13;12:5961. doi: 10.1038/s41467-021-26213-y (PMC8514428; doi:10.1038/s41467-021-26213-y)
Supplement: Supplementary file 6 — Supplementary Data 3 [file 41467_2021_26213_MOESM6_ESM.xlsx]

## Sheet: Contents
Tab	Description
All genes	Mutation proportions (with standard deviation and 95% confidence intervals) for all genes with a mutation in at least 0.01% of the epidemiologically weighted U.S. cancer population.
Cancer Gene Census Tier 1 genes	Mutation proportions (with standard deviation and 95% confidence intervals) for all Cancer Gene Census Tier 1 genes with a mutation in at least 0.01% of the epidemiologically weighted U.S. cancer population.
Cancer Gene Census Tier 2 genes	Mutation proportions (with standard deviation and 95% confidence intervals) for all Cancer Gene Census Tier 2 genes with a mutation in at least 0.01% of the epidemiologically weighted U.S. cancer population.
Kinome genes	Mutation proportions (with standard deviation and 95% confidence intervals) for all Kinome genes with a mutation in at least 0.01% of the epidemiologically weighted U.S. cancer population.
RAS pathway genes	Mutation proportions (with standard deviation and 95% confidence intervals) for all genes from the NCI RAS curated RAS Pathway v2.0 list with a mutation in at least 0.01% of the epidemiologically weighted U.S. cancer population.

## Sheet: All genes
	Calculated	Statistical Sampling
Gene	Mutation Proportion (%)	Confidence Limit 2.5%	Mean Proportion from Sampling (%)	Confidence Limit 97.5%
TP53	34.5432	33.9218	34.5155	35.1018
TTN	30.2612	29.6364	30.2197	30.7903
MUC16	19.983	19.3873	19.9482	20.5006
CSMD3	13.5734	13.0437	13.5535	14.0418
PIK3CA	13.4891	12.996	13.4753	13.9512
LRP1B	13.0828	12.5856	13.0589	13.5334
RYR2	13.0089	12.4879	12.9873	13.4618
SYNE1	12.8337	12.2781	12.7924	13.295
USH2A	11.9173	11.3948	11.8922	12.3973
FLG	11.5358	11.0084	11.5064	12.0076
ZFHX4	10.9338	10.4535	10.9166	11.3901
KRAS	10.5422	10.1638	10.5216	10.8832
PCLO	10.1987	9.71842	10.1715	10.6119
APC	10.0914	9.74194	10.0769	10.4097
DNAH5	9.77682	9.32271	9.75077	10.1881
FAT4	9.46416	8.98205	9.44054	9.88303
CSMD1	9.43666	8.97302	9.41573	9.85448
MUC17	9.32382	8.86628	9.30677	9.77243
FAT3	9.32345	8.85199	9.30126	9.76882
KMT2D	9.17158	8.70884	9.1533	9.60277
XIRP2	9.15934	8.68368	9.13728	9.5751
KMT2C	9.12538	8.63256	9.10031	9.56827
OBSCN	9.0689	8.60498	9.04917	9.49547
SPTA1	8.99427	8.53381	8.97911	9.43985
HMCN1	8.81354	8.32414	8.79355	9.25276
RYR1	8.68557	8.23486	8.67239	9.11163
PCDH15	8.2862	7.85619	8.26826	8.71309
RYR3	8.27448	7.80387	8.25144	8.69166
APOB	8.25783	7.79612	8.24254	8.64947
NEB	7.78867	7.3407	7.76733	8.22166
DNAH9	7.75195	7.32253	7.72974	8.15551
GPR98	7.68199	7.2656	7.67534	8.08093
PKHD1L1	7.65301	7.22235	7.63378	8.02929
BRAF	7.64583	7.2888	7.63517	7.97083
ABCA13	7.58559	7.15173	7.57207	7.99424
CSMD2	7.56051	7.12602	7.53496	7.95762
LRP2	7.39584	6.96404	7.38248	7.78558
AHNAK2	7.3317	6.90314	7.31954	7.72487
DNAH8	7.25433	6.81017	7.23692	7.64205
DNAH7	7.19324	6.76997	7.17594	7.57122
DMD	7.13736	6.6829	7.10845	7.51675
DNAH11	7.03617	6.62066	7.01983	7.41171
ARID1A	6.95553	6.57473	6.93606	7.31243
ANK2	6.87813	6.44776	6.86605	7.2796
MUC5B	6.87321	6.43499	6.84711	7.27779
COL11A1	6.87088	6.44802	6.85707	7.26989
RELN	6.79879	6.37952	6.78729	7.17784
NAV3	6.65287	6.22821	6.6336	7.03575
FAT1	6.64057	6.21301	6.6179	7.03216
MACF1	6.62808	6.21135	6.62189	7.03904
PKHD1	6.61648	6.21068	6.60191	7.02144
ANK3	6.57739	6.18814	6.55917	6.94989
DNAH3	6.55607	6.13835	6.54698	6.95144
AHNAK	6.54906	6.10789	6.52518	6.94494
SYNE2	6.50491	6.10267	6.49151	6.90317
PAPPA2	6.39176	5.9861	6.38191	6.76241
CACNA1E	6.37846	5.97779	6.3721	6.78167
FAT2	6.32869	5.2201	6.00772	6.63709
FAM135B	6.25622	5.87051	6.24618	6.63312
SI	6.24531	5.83679	6.21916	6.60422
CUBN	6.20748	5.80798	6.18544	6.57969
MXRA5	6.15803	5.78205	6.14892	6.55802
RP1	6.14336	5.74519	6.13019	6.49505
DST	6.12553	5.72001	6.10431	6.50738
ZNF536	6.10511	5.71415	6.09392	6.48618
HYDIN	5.9899	5.60322	5.97445	6.34917
PTEN	5.97253	5.63823	5.97134	6.30383
HERC2	5.9676	5.55539	5.95484	6.34208
FCGBP	5.95212	5.56764	5.93835	6.32075
LAMA2	5.92501	5.51421	5.91845	6.29607
DNAH10	5.91834	5.53395	5.90019	6.2851
GPR112	5.84243	5.45416	5.829	6.22087
DCHS2	5.83165	5.42539	5.82147	6.21974
MDN1	5.78105	5.36486	5.76047	6.14723
PLEC	5.74261	5.34404	5.73791	6.11393
FMN2	5.72313	5.3318	5.70822	6.09409
FBN2	5.7191	5.3206	5.70275	6.09352
C1ORF173	5.70145	5.32625	5.69302	6.07076
KIAA1109	5.65815	5.27016	5.65192	6.02375
COL6A3	5.65769	5.28563	5.64445	6.01011
TG	5.64305	5.26041	5.63005	6.01981
SACS	5.62603	5.24781	5.60885	5.96372
TENM1	5.61718	5.25595	5.608	5.96358
FLG2	5.61007	5.21588	5.60026	5.98894
VCAN	5.58304	5.19354	5.56401	5.94212
SPHKAP	5.5653	5.19953	5.55736	5.90995
UNC13C	5.51323	5.14132	5.4977	5.85337
ATM	5.48584	5.1013	5.47935	5.85187
COL22A1	5.47989	5.11043	5.47525	5.84301
ZFHX3	5.4476	5.05839	5.41912	5.80279
THSD7B	5.42161	5.06462	5.40893	5.75005
DSCAM	5.41034	5.03019	5.39947	5.75793
HUWE1	5.40244	5.03363	5.39341	5.76529
HRNR	5.39739	5.00866	5.3882	5.77177
PEG3	5.39738	5.03058	5.38281	5.76126
PTPRD	5.39539	4.99219	5.37659	5.77147
COL12A1	5.37799	5.00019	5.36916	5.74059
RP1L1	5.37253	4.99761	5.35667	5.72448
MUC4	5.36199	4.98807	5.34883	5.71597
BIRC6	5.34705	4.9978	5.3425	5.70882
NRXN1	5.33896	4.9442	5.32091	5.67373
DNAH17	5.33843	4.97653	5.32582	5.68281
SVEP1	5.33807	4.9555	5.33714	5.72298
TNR	5.31609	4.96441	5.30703	5.6626
CREBBP	5.29506	4.21786	4.96232	5.57622
LRP1	5.2881	4.91176	5.28148	5.6365
ADGRB3	5.26812	4.89894	5.24596	5.6158
LAMA1	5.26202	4.8922	5.25106	5.60483
DNAH2	5.253	4.9029	5.24531	5.59935
VPS13B	5.23591	4.86071	5.21281	5.59752
CDH10	5.2356	4.85034	5.21826	5.55297
CNTNAP5	5.16975	4.81214	5.15921	5.51682
ASPM	5.14374	4.76806	5.13054	5.50053
TENM3	5.07247	4.71482	5.0645	5.41963
GRIN2A	5.06704	4.69664	5.04758	5.43511
FLNC	5.06455	4.68707	5.03741	5.39618
FRAS1	5.06251	4.71161	5.05624	5.40875
UBR4	5.04941	4.69088	5.03873	5.39448
MAGEC1	5.04662	4.6953	5.03483	5.3775
SDK1	5.02824	4.6489	5.00824	5.37669
ZNF831	5.02239	4.66037	5.01356	5.36606
FREM2	4.99621	4.6526	4.98546	5.34722
ADAMTS12	4.97779	4.61503	4.97016	5.32766
NF1	4.96805	4.6022	4.95448	5.2941
MYO18B	4.96415	4.59993	4.95047	5.31047
ZNF804A	4.95663	4.60457	4.95193	5.29681
PXDNL	4.95512	4.57861	4.94396	5.30988
BSN	4.94874	4.59104	4.94157	5.29071
MYH1	4.94482	4.59696	4.93545	5.27601
CNTNAP2	4.94233	4.58064	4.93352	5.28096
PDE4DIP	4.92174	4.55451	4.91255	5.27862
PTPRT	4.91053	4.5557	4.90435	5.23884
MYH2	4.89779	4.54303	4.89422	5.24212
DCC	4.89051	4.52526	4.88408	5.22798
SCN10A	4.88916	4.54639	4.8822	5.22862
PLXNA4	4.87476	4.50283	4.86405	5.22918
TRRAP	4.86612	4.52496	4.86121	5.2261
NALCN	4.85371	4.5126	4.84446	5.20468
TAF1L	4.83708	4.47244	4.83515	5.20347
LRRK2	4.8309	4.45976	4.80327	5.16701
STAB2	4.82308	4.47014	4.81114	5.16809
CMYA5	4.82108	4.46655	4.80871	5.15138
RNF213	4.81374	4.44128	4.79705	5.13882
MYCBP2	4.80127	4.45378	4.79709	5.1514
PRUNE2	4.79383	4.43638	4.79358	5.15194
KALRN	4.78596	4.45091	4.77379	5.11357
ADAMTS20	4.77677	4.41756	4.76088	5.10036
ALMS1	4.75102	4.39703	4.73938	5.08964
MGAM	4.74421	4.4073	4.739	5.06649
DYNC1H1	4.69969	4.35705	4.69724	5.05149
ASTN1	4.68979	4.33281	4.67465	5.01816
ANKRD30A	4.68761	4.33567	4.67499	5.02287
ASXL3	4.67953	4.33588	4.66088	5.00086
LRRC7	4.67649	4.32702	4.66883	5.00916
PREX2	4.65929	4.30504	4.64694	4.98786
FBN3	4.65822	4.32644	4.65174	4.97746
PRDM9	4.64783	4.2949	4.6438	4.99299
MYH8	4.63395	4.29005	4.63369	4.98084
SRCAP	4.61929	4.27268	4.60141	4.94346
UNC79	4.61814	4.24979	4.5953	4.95546
AKAP9	4.6154	4.24209	4.59082	4.93542
SCN1A	4.60359	4.24276	4.58387	4.92959
TPTE	4.59021	4.24918	4.58243	4.91884
HCN1	4.584	4.24057	4.5747	4.92243
PRKDC	4.56936	4.20258	4.55948	4.89916
MYH4	4.56012	4.2326	4.55612	4.89103
NBEA	4.5584	4.22153	4.56333	4.89727
HSPG2	4.55797	4.20662	4.54801	4.89286
COL5A1	4.55126	4.19898	4.5401	4.88823
COL6A6	4.55117	4.21318	4.54401	4.87566
RIMS2	4.54749	4.21475	4.54254	4.9083
HERC1	4.50896	4.14488	4.49607	4.85483
ZNF208	4.50444	4.1813	4.5	4.84802
DYNC2H1	4.50332	4.14532	4.49015	4.83441
NPAP1	4.49688	4.16593	4.48768	4.81745
SPEN	4.47458	4.12348	4.46396	4.80435
DOCK2	4.45902	4.08904	4.45161	4.77537
PKD1L1	4.44072	4.08827	4.43253	4.7738
DYSF	4.43267	4.08499	4.42041	4.76286
SCN5A	4.42903	4.10968	4.42657	4.76998
PCDH11X	4.41591	4.06432	4.41022	4.76083
LYST	4.41107	4.05497	4.39922	4.7361
PCDH17	4.40961	4.06931	4.40761	4.75645
MYH7	4.40608	4.06016	4.39845	4.74438
ABCA12	4.39801	4.07649	4.39068	4.71453
COL7A1	4.39118	4.03707	4.37596	4.70261
HECW1	4.38934	4.03304	4.38511	4.72859
ERBB4	4.38646	4.02822	4.37716	4.7073
KMT2A	4.38185	4.03292	4.37375	4.70045
DIDO1	4.3743	4.0491	4.36693	4.70503
SCN11A	4.36993	4.06216	4.36379	4.70426
TMEM132D	4.36527	4.02539	4.35185	4.68898
MYO15A	4.33814	3.97638	4.32624	4.67529
ZAN	4.33668	4.01608	4.33065	4.66054
MROH2B	4.3355	4.01285	4.32542	4.65411
RB1	4.32058	4.02259	4.31428	4.62931
CACNA1C	4.31899	3.98959	4.31778	4.65973
VWF	4.30779	3.97694	4.30052	4.63473
MKI67	4.30177	3.95867	4.29341	4.61316
SPEG	4.29283	3.96477	4.28351	4.62475
TENM2	4.28871	3.94145	4.27921	4.61789
ADCY8	4.28241	3.94242	4.26948	4.6189
ZNF804B	4.27076	3.92939	4.26269	4.61667
SCN3A	4.25442	3.92042	4.246	4.57813
SALL1	4.24942	3.92015	4.24331	4.5856
CDH9	4.24891	3.90985	4.23761	4.56451
VPS13D	4.24739	3.91033	4.2349	4.57396
LPHN3	4.24239	3.90033	4.23792	4.57322
EYS	4.22491	3.86391	4.20832	4.55999
WDFY3	4.21766	3.89498	4.21125	4.55025
BRCA2	4.21602	3.88922	4.20168	4.53138
PCDH10	4.19409	3.86308	4.18597	4.52405
FSIP2	4.18875	3.86627	4.18174	4.51069
PDZD2	4.18601	3.8389	4.17632	4.51546
FAM47C	4.17889	3.85967	4.17726	4.52225
UTRN	4.17348	3.83788	4.1663	4.48949
FBXW7	4.17149	3.85719	4.16567	4.47349
CRB1	4.15836	3.83655	4.14835	4.47212
LAMA3	4.15582	3.82388	4.14711	4.47908
CARD11	4.15125	3.09381	3.85278	4.42878
DNAH1	4.14182	3.8104	4.13446	4.45938
FBN1	4.12494	3.77798	4.11177	4.4564
CHD6	4.12277	3.78566	4.11355	4.45404
LAMA5	4.11916	3.77106	4.09787	4.43673
CDH23	4.1177	3.78373	4.10736	4.4452
PCNT	4.10966	3.7206	4.09506	4.42058
IGSF10	4.09328	3.7681	4.08347	4.3928
SCN2A	4.09229	3.75133	4.07452	4.40125
DCHS1	4.08771	3.74628	4.07692	4.43582
PTPRB	4.08477	3.76243	4.07864	4.39512
SPAG17	4.07968	3.72806	4.05763	4.37745
ACAN	4.07939	3.74758	4.07644	4.3962
LCT	4.07422	3.70742	4.05792	4.38904
DSP	4.07273	3.75599	4.06307	4.38329
CTNND2	4.07124	3.75067	4.06655	4.40788
EP400	4.0709	3.73794	4.05404	4.36627
NCKAP5	4.06584	3.75243	4.06148	4.38815
MYO3A	4.06337	3.73057	4.04672	4.38775
AKAP6	4.05869	3.71413	4.04319	4.37757
ROBO2	4.04805	3.72911	4.04662	4.38069
F8	4.03808	3.69933	4.01825	4.34183
VPS13C	4.03318	3.67643	4.01831	4.36528
DSCAML1	4.02876	3.70342	4.01571	4.32855
SLIT2	4.02673	3.70095	4.01613	4.32825
ROS1	4.02296	3.69612	4.01187	4.32422
MYO16	4.0133	3.67867	4.0012	4.32619
USP34	4.00869	3.67791	4.0079	4.33203
CHD7	4.00451	3.65273	3.99011	4.31801
TCHH	3.99938	3.65706	3.9915	4.34038
GRIN2B	3.9855	3.66516	3.97308	4.29998
DMBT1	3.98036	3.65562	3.96307	4.26827
AFF2	3.97943	3.64409	3.97002	4.29875
OTOGL	3.97867	3.64998	3.97133	4.29283
ATRX	3.97514	3.63733	3.96365	4.28473
TEX15	3.96248	3.62842	3.95708	4.28724
F5	3.95432	3.62059	3.93929	4.26532
TRPS1	3.94851	3.60792	3.93031	4.25912
SRRM2	3.94714	3.62173	3.93803	4.26487
ZDBF2	3.9427	3.63266	3.93817	4.25779
TNXB	3.94249	3.61173	3.93302	4.25077
TRIO	3.93997	3.60585	3.92656	4.2593
TECTA	3.93204	3.61885	3.92359	4.24556
UBR5	3.92778	3.58085	3.90547	4.22894
ASH1L	3.92684	3.59806	3.91871	4.24771
TNN	3.92212	3.58784	3.91321	4.25179
PTPRZ1	3.91519	3.60034	3.91056	4.2451
TRPM6	3.90084	3.56661	3.89141	4.21262
ADAMTS16	3.9001	3.57262	3.89536	4.21304
COL14A1	3.89822	3.57188	3.88804	4.20699
SCN9A	3.89701	3.58551	3.88875	4.21346
FRY	3.89078	3.58033	3.88423	4.20082
THSD7A	3.89031	3.55754	3.88386	4.19944
SPEF2	3.88916	3.57065	3.88847	4.2149
MYH13	3.88301	3.56052	3.8785	4.19868
DOCK3	3.86877	3.54591	3.85962	4.18859
KCNT2	3.86857	3.55038	3.85713	4.1743
SORCS1	3.8685	3.53423	3.86448	4.19153
CHL1	3.857	2.80405	3.52498	4.10139
CTNNA2	3.85695	3.52031	3.85138	4.18887
COL3A1	3.84734	3.52691	3.84044	4.15064
RIMS1	3.84714	3.51669	3.83534	4.14409
ZFPM2	3.83376	3.50122	3.8273	4.16237
TSHZ3	3.83369	3.51728	3.8275	4.16433
OTOF	3.83151	3.49178	3.82279	4.15281
FER1L6	3.8303	3.50699	3.82263	4.1532
KIAA2022	3.82279	3.50985	3.81147	4.12671
CDH18	3.82017	3.48991	3.81155	4.15186
ANK1	3.82011	3.48727	3.80864	4.12487
NOTCH1	3.8144	3.51997	3.80532	4.11401
POLQ	3.81245	3.48271	3.79962	4.13068
TENM4	3.80973	3.46863	3.79847	4.12096
CPS1	3.80714	3.47169	3.79162	4.09648
GLI3	3.80388	3.47323	3.79652	4.11321
MGA	3.79938	3.48451	3.78942	4.09716
COL4A4	3.79844	3.51116	3.79582	4.0956
MUC2	3.79584	3.46793	3.78559	4.1089
GPR158	3.79038	3.48387	3.7817	4.09067
HECTD4	3.79033	3.46988	3.77732	4.09571
FNDC1	3.78967	3.47272	3.78382	4.10059
LRRIQ1	3.78749	3.45822	3.78196	4.11238
CACNA1A	3.78688	3.46888	3.78042	4.09614
EP300	3.78588	3.4838	3.78298	4.0774
TACC2	3.78521	3.48726	3.78416	4.08434
EPPK1	3.7799	3.45609	3.77283	4.09354
MYH6	3.76661	3.45309	3.76214	4.07303
FAM47A	3.76471	3.44764	3.75803	4.07335
BRINP3	3.75666	3.43343	3.75196	4.05739
NOS1	3.75245	3.45222	3.74454	4.05974
CNTN5	3.74302	3.43035	3.73596	4.04631
PPP1R3A	3.72323	3.40206	3.71498	4.02225
CACNA1B	3.72249	3.40008	3.7151	4.02247
GRM8	3.72008	3.38133	3.70353	4.00824
KMT2B	3.71909	3.40558	3.71194	4.00462
NCOR1	3.71459	3.38911	3.70664	4.02514
FLNA	3.71042	3.39678	3.70568	4.03601
LPA	3.70911	3.37888	3.69712	4.01456
CDH8	3.70899	3.38443	3.70381	4.00438
SETD2	3.70122	3.39402	3.68871	4.00065
KCNB2	3.6992	3.37021	3.68501	4.00613
NIPBL	3.69775	3.37586	3.68785	3.98893
ALPK2	3.67421	3.33422	3.65705	3.97599
GOLGB1	3.67367	3.36174	3.66987	3.99128
SMARCA4	3.67363	3.37342	3.67298	3.98929
CELSR1	3.64958	3.3418	3.63899	3.93726
GRID2	3.6489	3.33187	3.64142	3.93556
ASTN2	3.64556	3.32873	3.6354	3.95602
TRIOBP	3.63076	3.30062	3.61407	3.92145
HIVEP3	3.62978	3.29517	3.6136	3.94095
MAP2	3.62885	3.29853	3.62017	3.94502
CDH12	3.62875	3.31047	3.62396	3.93838
ADAMTS18	3.62672	3.30929	3.61527	3.91176
CHD4	3.60789	3.2872	3.59782	3.8976
CNTNAP4	3.60719	3.28187	3.60041	3.9167
SPTB	3.60687	3.30188	3.60038	3.89687
PKD1	3.598	3.28512	3.59086	3.90436
PAPPA	3.59629	3.28905	3.58761	3.8976
COL5A2	3.59057	3.28464	3.58226	3.87723
CELSR3	3.58466	3.26992	3.58019	3.88821
EPHA5	3.57936	3.25613	3.57286	3.87328
FN1	3.57325	3.24822	3.56578	3.87616
KIF2B	3.57193	3.25106	3.56374	3.869
MTOR	3.56866	3.25602	3.5589	3.85493
MTUS2	3.55728	3.24521	3.55013	3.84644
NCOR2	3.55684	3.23997	3.5474	3.8696
NLRP3	3.55145	3.24199	3.53824	3.86714
MED12	3.54667	3.23204	3.54099	3.86852
MYT1L	3.5448	3.22085	3.52717	3.82581
FREM1	3.53333	3.23295	3.52726	3.82851
NRXN3	3.52952	3.22437	3.52474	3.84844
RANBP2	3.52546	3.21341	3.52175	3.84825
NBAS	3.51415	3.19408	3.50932	3.82473
ROBO1	3.50888	3.20051	3.49922	3.80799
ATP10A	3.50853	3.20462	3.50448	3.8347
EPHA3	3.50343	3.19499	3.49708	3.80795
MED12L	3.50006	3.19268	3.4975	3.81453
ANKRD11	3.49539	3.19023	3.49608	3.80931
NAV2	3.49298	3.17911	3.47586	3.77543
ARID2	3.49269	3.19343	3.48063	3.78826
ACACB	3.48733	3.18197	3.47956	3.78097
ZNF423	3.48718	3.17343	3.4763	3.7959
TRANK1	3.48538	3.17959	3.46778	3.74923
NLRP5	3.48493	3.17067	3.47875	3.76878
FLNB	3.48244	3.18721	3.47606	3.77413
ZNF521	3.48053	3.17099	3.47588	3.79213
GRM1	3.47955	3.17329	3.47186	3.79416
CNTN6	3.4774	3.16776	3.46906	3.77848
PLCE1	3.47737	3.16598	3.47101	3.77988
VPS13A	3.47688	3.14278	3.46715	3.77358
ADAMTSL3	3.47223	3.15942	3.45959	3.78156
CHD5	3.46703	3.1453	3.45838	3.7665
COL4A5	3.46322	3.15881	3.45175	3.75993
SCN7A	3.46186	3.14628	3.45185	3.76403
DCDC1	3.46092	3.17094	3.45731	3.77955
LPHN2	3.45212	3.13209	3.43641	3.7565
DMXL2	3.45194	3.1426	3.44397	3.74832
SETBP1	3.44517	3.12745	3.44104	3.73836
CENPF	3.42913	3.14007	3.42634	3.72336
GTF3C1	3.42879	3.11015	3.42018	3.72828
C6	3.41889	3.13331	3.41624	3.69967
TMEM132B	3.41425	3.07927	3.40382	3.72377
BCLAF1	3.41367	3.10714	3.40542	3.70435
CPAMD8	3.40065	3.09299	3.3998	3.71071
ITPR2	3.39741	3.10604	3.3923	3.71178
BRWD3	3.39667	3.07087	3.38672	3.6941
CFH	3.38727	3.09095	3.37627	3.68673
TLN2	3.38537	3.08046	3.38645	3.69239
CHD8	3.38443	3.07726	3.37	3.67349
SAMD9L	3.38044	3.0804	3.37304	3.67713
CD163L1	3.37881	3.08245	3.37322	3.65964
DMXL1	3.37725	3.07972	3.37633	3.67644
MAP1A	3.37614	3.05003	3.35004	3.66534
PLCH1	3.37485	3.08027	3.3699	3.67051
ABCB5	3.37429	3.06006	3.36763	3.68984
CACNA1H	3.37352	3.07044	3.37311	3.67114
ZNF292	3.36946	3.07229	3.36647	3.66444
POLE	3.36537	3.06008	3.36125	3.6508
COL5A3	3.36484	3.06514	3.356	3.64623
SPATA31D1	3.36331	3.03887	3.3619	3.67471
SZT2	3.36302	3.06746	3.35501	3.65811
ZNF462	3.35388	3.05191	3.34903	3.65533
MYLK	3.35104	3.03917	3.34254	3.65348
CTNNB1	3.34752	3.0537	3.33907	3.62697
EPHA6	3.34633	3.04876	3.34016	3.64129
EGFR	3.34292	3.04315	3.33749	3.62962
IGSF1	3.34161	3.04491	3.33891	3.63029
PCDHB7	3.34077	3.03499	3.33814	3.65162
MYO7B	3.33601	3.04802	3.32739	3.63058
PCDHB8	3.336	3.03452	3.32299	3.63828
AKAP13	3.33103	3.01837	3.31885	3.61399
COL19A1	3.33016	3.02463	3.32556	3.63261
KDR	3.32619	3.01768	3.31634	3.62636
CEP350	3.32571	3.0064	3.31148	3.60156
LAMB4	3.3231	3.0192	3.31679	3.62893
KCNH7	3.32185	3.02078	3.31238	3.61573
TIAM1	3.31314	3.0197	3.31677	3.6287
NSD1	3.31124	3.02549	3.30887	3.58751
DOCK10	3.30667	2.99733	3.28981	3.59416
USP9X	3.30603	3.00155	3.30054	3.59947
PCNXL2	3.30061	2.9992	3.29017	3.59028
COL4A1	3.2985	3.00356	3.29156	3.60533
FRYL	3.29743	2.99342	3.29298	3.58981
TNC	3.29738	3.00868	3.29815	3.59428
SLIT3	3.29225	2.986	3.27927	3.58044
SLITRK3	3.28671	2.98046	3.28178	3.56629
DUSP27	3.28637	2.96796	3.27899	3.57034
TAF1	3.28024	2.97978	3.27509	3.56473
PCDH18	3.27187	2.97518	3.26548	3.57052
SORL1	3.26515	2.98112	3.2597	3.55232
ABCB1	3.26495	2.97452	3.26406	3.54886
ABCC9	3.26447	2.97718	3.25788	3.55798
IGF2R	3.25936	2.94144	3.24766	3.54805
SDK2	3.25629	2.95851	3.24905	3.54238
PPFIA2	3.25423	2.95085	3.24868	3.55372
SMAD4	3.2482	2.95908	3.23769	3.5166
PXDN	3.24691	2.94434	3.23645	3.52362
LTBP1	3.24585	2.93248	3.24506	3.54664
CACNA1G	3.24208	2.92504	3.22528	3.53
TRHDE	3.23636	2.9276	3.22535	3.50105
SMG1	3.23601	2.93007	3.22993	3.53091
MEGF8	3.23599	2.9442	3.2295	3.52226
ABCA4	3.22895	2.93247	3.2209	3.5154
GPR179	3.22172	2.92219	3.21854	3.50103
ARID1B	3.22096	2.92908	3.21624	3.50419
PTPRC	3.21782	2.92311	3.21061	3.50913
LAMA4	3.21265	2.91946	3.2072	3.51716
MYH15	3.2123	2.91858	3.20686	3.50359
LRBA	3.21202	2.92384	3.20486	3.48901
HIVEP1	3.21181	2.91087	3.20445	3.49618
PTCHD2	3.20962	2.91101	3.19573	3.49183
HECW2	3.20932	2.91748	3.20811	3.50708
KDM6A	3.20836	2.91053	3.20458	3.49633
KIAA0947	3.20834	2.9295	3.20318	3.48798
LRFN5	3.20794	2.92101	3.20182	3.4926
ITPR1	3.20225	2.89456	3.19212	3.47827
HTT	3.19898	2.91095	3.19761	3.49724
C5ORF42	3.19519	2.89715	3.18428	3.48444
KCNH5	3.19508	2.90812	3.18623	3.48021
MYH11	3.19452	2.90027	3.19026	3.49194
STAB1	3.19399	2.88753	3.18229	3.47363
TRPM3	3.19317	2.89302	3.17737	3.46809
CDKN2A	3.19143	2.91246	3.18514	3.45807
PIK3CG	3.18893	2.898	3.188	3.48362
NLRP8	3.18647	2.88985	3.17637	3.46611
SLC8A1	3.18578	2.89202	3.17679	3.46572
CUL9	3.18434	2.87931	3.17878	3.47024
DLC1	3.18223	2.87027	3.16944	3.46964
ZNF99	3.17954	2.89376	3.17306	3.45411
SVIL	3.17848	2.89609	3.17415	3.46438
REV3L	3.17349	2.88498	3.16808	3.45005
NLRP4	3.16902	2.8698	3.15906	3.44467
CACNA1S	3.16902	2.86146	3.15877	3.46077
TLL1	3.16644	2.86618	3.16337	3.44712
NRK	3.16621	2.89355	3.15904	3.45008
PLCB4	3.15997	2.88752	3.15553	3.4497
UNC5D	3.15751	2.85171	3.14087	3.4438
HIVEP2	3.15366	2.85612	3.14871	3.4557
KIAA1211	3.15243	2.8538	3.14625	3.45245
GCN1	3.14651	2.85246	3.14612	3.44359
BPTF	3.14631	2.85246	3.14121	3.4372
TPR	3.144	2.83212	3.1393	3.4373
NOTCH4	3.14362	2.84409	3.13504	3.42866
CD163	3.14327	2.85558	3.13075	3.41979
PCDH9	3.14264	2.82373	3.13251	3.42641
CNOT1	3.14012	2.84239	3.13473	3.4343
ADAMTSL1	3.13976	2.85708	3.13891	3.4327
CELSR2	3.13897	2.84578	3.12826	3.42672
GRM3	3.13663	2.85307	3.13251	3.41572
SETX	3.13474	2.83094	3.12929	3.40556
PTPRR	3.12606	2.84709	3.11498	3.39054
SPTBN1	3.12601	2.8208	3.10883	3.38926
TRPA1	3.12504	2.80807	3.11825	3.42596
ITPR3	3.11934	2.81906	3.10903	3.40285
GRIK2	3.11771	2.83375	3.1157	3.39314
GRM7	3.11563	2.8157	3.10424	3.3887
GRM5	3.11548	2.82115	3.11	3.39346
XIRP1	3.11444	2.80732	3.10129	3.39025
TLR4	3.1115	2.83393	3.10643	3.40985
CCDC108	3.10827	2.8103	3.09882	3.38643
ALK	3.10819	2.82969	3.10586	3.40254
COL1A2	3.10529	2.8066	3.09822	3.4075
KIF21B	3.10002	2.80072	3.09075	3.37806
ATR	3.09878	2.79224	3.08512	3.36939
SPTBN4	3.09317	2.81168	3.08582	3.37257
RIMBP2	3.09242	2.79998	3.08008	3.38756
NFASC	3.09132	2.79295	3.08327	3.3596
PCDHA2	3.09082	2.79283	3.08565	3.39047
SORCS3	3.08968	2.79917	3.08953	3.38899
CENPE	3.08864	2.79947	3.08017	3.36116
COL24A1	3.08391	2.79803	3.08046	3.37147
SAMD9	3.07993	2.80001	3.07445	3.37376
MYOM2	3.07487	2.78489	3.06763	3.37205
TEP1	3.07346	2.78619	3.06227	3.34105
SHANK1	3.05772	2.75815	3.05231	3.35226
ADAMTS9	3.05389	2.74919	3.03767	3.33445
FAM83B	3.05082	2.7834	3.04872	3.32847
TPO	3.05034	2.76505	3.03796	3.32831
KIF26B	3.0432	2.76043	3.03196	3.3312
SCN4A	3.04045	2.7365	3.03443	3.33727
SPTAN1	3.04	2.74863	3.0365	3.33178
WBSCR17	3.03982	2.74987	3.03242	3.31745
MUC6	3.03691	2.74975	3.03076	3.31341
FRMPD1	3.03498	2.74853	3.02745	3.31466
MYO9A	3.03412	2.73976	3.02761	3.31181
NOTCH2	3.02209	2.73988	3.01603	3.305
BCORL1	3.01608	2.72211	3.00689	3.30638
PCDHA6	3.01394	2.72696	3.00611	3.30867
DOCK4	3.01258	2.71765	3.0058	3.28038
SPTBN2	3.01104	2.70909	3.00146	3.27844
HDAC9	3.0094	2.72453	2.99993	3.29385
PLXNA2	3.00779	2.72855	3.00529	3.29792
NCAM2	3.00756	2.7238	2.99851	3.29038
FSTL5	3.00728	2.7271	2.99917	3.28352
SLITRK1	3.00644	2.71254	3.00224	3.28259
ADCY2	3.00464	2.70882	2.99924	3.28883
ADAMTS2	3.00347	2.71578	2.98745	3.28006
MYO10	3.00259	2.71773	2.99309	3.28557
STXBP5L	2.99978	2.71495	2.99796	3.26962
TNS1	2.99869	2.71797	2.98919	3.28709
MORC1	2.99777	2.71222	2.99121	3.29015
PLCB1	2.99671	2.70278	2.98681	3.26165
NLRP12	2.99656	2.71391	2.99474	3.27633
CAMTA1	2.99506	2.71678	2.98712	3.26987
UTP20	2.99305	2.71074	2.98964	3.2852
GREB1	2.99298	2.71029	2.97976	3.25569
BOD1L1	2.98816	2.70655	2.98425	3.27163
ANKRD17	2.98701	2.69472	2.98627	3.27531
GLI2	2.98607	2.69796	2.97015	3.27089
MAP1B	2.98267	2.68291	2.97646	3.28399
TRPM2	2.98253	2.68815	2.96572	3.25977
DOP1B	2.98016	2.68311	2.96744	3.23832
ZC3H13	2.97927	2.68265	2.96928	3.25622
DNHD1	2.97905	2.67735	2.97571	3.28198
TSHZ2	2.97581	2.67939	2.96696	3.26137
KIAA1217	2.97436	2.70172	2.97096	3.24498
MDGA2	2.97312	2.68274	2.96883	3.26143
CACNA1D	2.97252	2.7024	2.97217	3.25059
FCRL5	2.97185	2.68862	2.96874	3.27747
NOTCH3	2.97006	2.69506	2.96565	3.2501
RBP3	2.9579	2.65045	2.93813	3.23477
PCDHA8	2.95738	2.66949	2.94705	3.2338
WDR17	2.9549	2.67049	2.95116	3.247
TET1	2.95467	2.68532	2.9531	3.23814
CDH1	2.95376	2.66376	2.95514	3.25164
PCDHA1	2.95346	2.66763	2.9409	3.2226
MECOM	2.94479	2.67213	2.93866	3.2113
FRMPD4	2.94468	2.65457	2.93581	3.22936
HEPH	2.94373	2.64353	2.93978	3.21969
PCSK5	2.93544	2.65192	2.92284	3.20795
SIPA1L1	2.93079	2.66366	2.92809	3.20519
SLITRK5	2.92959	2.63613	2.92294	3.21467
EPHA7	2.92793	2.65337	2.92129	3.19733
USP29	2.9275	2.6497	2.92301	3.18711
PTPRK	2.92696	2.64976	2.92329	3.18268
PLXNB2	2.92682	2.64095	2.91819	3.19343
SEMA5A	2.92364	2.62387	2.9167	3.21199
SIGLEC1	2.92346	2.61351	2.90559	3.19444
DCAF4L2	2.92344	2.6417	2.92167	3.20427
COL4A6	2.92271	2.62415	2.90871	3.20082
MYH9	2.92047	2.6187	2.90637	3.19097
TMPRSS15	2.91938	2.62425	2.91286	3.20906
CAD	2.91867	2.63818	2.91321	3.20117
C3	2.91608	2.6425	2.91358	3.19178
SIPA1L3	2.91572	2.629	2.91097	3.19325
PBRM1	2.91385	2.65956	2.91334	3.16832
GRIN3A	2.91225	2.62757	2.90515	3.16414
NID2	2.91115	2.61817	2.90475	3.21445
SIPA1L2	2.90987	2.6206	2.90018	3.18225
DPP10	2.90887	2.61239	2.90374	3.19212
INSRR	2.90812	2.6248	2.90854	3.19694
ZEB2	2.90698	2.62626	2.90243	3.20122
MYH3	2.90594	2.63283	2.90349	3.18326
CACNA1I	2.90569	2.61008	2.89815	3.16423
FASN	2.90192	2.62042	2.89745	3.18268
NRAS	2.90058	2.64748	2.88929	3.13001
PKD1L2	2.89899	2.62267	2.89532	3.16595
KIAA1549	2.89254	2.60035	2.88476	3.14866
PCDHA12	2.8906	2.60804	2.88855	3.16245
EPHB1	2.89028	2.6022	2.88397	3.16654
PREX1	2.89021	2.61552	2.88411	3.1637
PDE3A	2.88519	2.59019	2.87713	3.14515
ACACA	2.88361	2.60156	2.87659	3.15817
ST18	2.88147	2.59544	2.87815	3.14041
ZNF479	2.88122	2.60259	2.88031	3.16603
UNC13A	2.88086	2.60447	2.8819	3.16479
ZFYVE26	2.88008	2.60034	2.86863	3.15853
NDST4	2.87407	2.57581	2.87193	3.14371
NLRP13	2.87309	2.59395	2.87013	3.14654
SLITRK2	2.87141	2.57746	2.86548	3.16361
SPTBN5	2.87133	2.58461	2.86222	3.14687
ANO4	2.86931	2.60015	2.86409	3.14078
KIF1A	2.8659	2.59017	2.86267	3.14575
CHD9	2.86446	2.58357	2.85236	3.13384
ARHGAP35	2.86266	2.58705	2.85727	3.13783
RIF1	2.86188	2.5786	2.85559	3.13679
MAGI2	2.85911	2.58105	2.85648	3.12372
PCDHA3	2.85874	2.57605	2.84378	3.12357
DOCK11	2.8567	2.5836	2.85397	3.13306
KIF4B	2.85145	2.55893	2.83834	3.12144
LTBP2	2.85035	2.5693	2.84469	3.11767
LRRC4C	2.84448	2.57318	2.84032	3.11056
CR1	2.84411	2.55502	2.83532	3.11517
THBS2	2.84165	2.54593	2.83392	3.12204
SHANK2	2.84028	2.54478	2.82664	3.09818
ERBB2	2.8397	2.53872	2.82348	3.11456
COL4A2	2.83928	2.55193	2.83218	3.12085
CNTN4	2.83925	2.58465	2.83505	3.0986
ABCA8	2.83648	2.5553	2.83062	3.11122
JMJD1C	2.83574	2.55964	2.82466	3.08424
ERBB3	2.83546	2.55631	2.83198	3.11503
ANKHD1	2.83417	2.5513	2.83036	3.1192
AMER1	2.83314	2.56241	2.82934	3.12261
RUNX1T1	2.83303	2.54895	2.82361	3.10044
POM121L12	2.83147	2.5438	2.82513	3.11806
COL27A1	2.83057	2.55105	2.82972	3.11013
DGKI	2.83002	2.5356	2.81906	3.11052
PCDHGA2	2.82825	2.5465	2.82278	3.10703
EXPH5	2.82522	2.55098	2.81719	3.10166
CFTR	2.82373	2.54575	2.81962	3.09952
KIAA1549L	2.82318	2.53302	2.81631	3.09174
MYO7A	2.8118	2.52817	2.80284	3.09006
ITGA8	2.81071	2.53625	2.81059	3.10148
MYPN	2.81008	2.51556	2.80707	3.08455
ZZEF1	2.8074	2.53131	2.79413	3.07903
ABCC8	2.80647	2.5295	2.80189	3.09891
BAZ2B	2.80611	2.52438	2.79822	3.08506
C2ORF16	2.80378	2.52499	2.79623	3.08221
PCDHA4	2.80332	2.52433	2.79719	3.0843
ZBBX	2.80318	2.52193	2.79575	3.07297
GRIA1	2.80232	2.52687	2.79229	3.07733
RGPD4	2.80006	2.53083	2.79556	3.07014
NLRP7	2.79893	2.50944	2.79425	3.0821
MAP3K1	2.79806	2.51421	2.79405	3.07646
COL15A1	2.79564	2.50455	2.79136	3.08395
KIAA1210	2.7955	2.52807	2.7981	3.08395
DPYD	2.79438	2.53203	2.7917	3.07167
FANCM	2.78931	2.50135	2.78398	3.06064
NES	2.7888	2.50336	2.78777	3.06688
EVPL	2.78719	2.51012	2.78025	3.0533
PLXNA1	2.78684	2.49914	2.78241	3.05516
CTTNBP2	2.78601	2.49115	2.7818	3.07347
CCDC141	2.78238	2.52995	2.78164	3.06137
NELL1	2.78191	2.48608	2.76752	3.04946
BRWD1	2.78123	2.49898	2.77307	3.05648
GATA3	2.78021	2.49407	2.77897	3.06672
SALL3	2.77966	2.4957	2.7647	3.04796
KIAA1462	2.77883	2.50282	2.77157	3.04248
CDH6	2.77701	2.51554	2.77392	3.0655
PKDREJ	2.77408	2.48254	2.7613	3.03567
KIF21A	2.77392	2.49821	2.76793	3.06488
IGSF9B	2.77342	2.49501	2.76555	3.04922
TRPC4	2.77339	2.49759	2.76477	3.04956
NLRC5	2.77291	2.50378	2.77023	3.04945
CHD3	2.77265	2.48989	2.76055	3.03691
KIAA2018	2.77233	2.49795	2.77016	3.05519
NRXN2	2.77195	2.4883	2.76422	3.03542
TDRD6	2.77186	2.48248	2.76874	3.05337
CDK12	2.77081	2.47991	2.76194	3.04491
PTPN13	2.76781	2.4895	2.75089	3.0299
CIT	2.76495	2.46705	2.75105	3.03086
NRAP	2.76458	2.49076	2.76352	3.03129
ASCC3	2.76269	2.49853	2.76205	3.04855
GRID1	2.76227	2.47898	2.76041	3.03677
FLT1	2.76145	2.4851	2.76091	3.03685
PCDHA7	2.75531	2.47701	2.74936	3.03164
NLRP14	2.75472	2.46697	2.74092	3.01494
CUX2	2.75391	2.46896	2.74211	3.03317
MAST4	2.75087	2.47487	2.74619	3.0312
EPB41L3	2.75057	2.46704	2.74502	3.02406
SCAND3	2.75037	2.48152	2.74357	3.00786
BDP1	2.75021	2.47135	2.73963	3.00815
EGFLAM	2.749	2.47646	2.73473	3.0127
TLN1	2.74861	2.47614	2.7456	3.01848
PCNX	2.74763	2.46289	2.74726	3.02188
BCOR	2.74649	2.48002	2.7401	3.00214
MYH14	2.74614	2.47147	2.73708	3.00537
WNK3	2.74248	2.47594	2.73756	3.01441
PATJ	2.7406	2.45655	2.73237	3.00681
NLGN4X	2.74044	2.44612	2.73538	3.01169
MMP16	2.73885	2.45174	2.72882	3.0352
PDZRN4	2.73785	2.45426	2.72713	3.01327
ADAM29	2.73596	2.44133	2.73018	3.01491
CTNNA3	2.73448	2.47896	2.72966	2.98559
ATP2B2	2.73374	2.45468	2.7209	3.00028
TIAM2	2.73363	2.47466	2.73106	3.00648
PLCL1	2.73289	2.45249	2.7235	2.99081
CUX1	2.73233	2.46588	2.72626	2.99888
FAM47B	2.7291	2.44198	2.72005	3.0047
DNAH6	2.72696	2.46032	2.72306	2.98083
ABCA1	2.72538	2.42958	2.71291	3.00688
PCDHB3	2.72203	2.44733	2.71913	2.99805
ABCA6	2.72115	2.41001	2.70308	3.00114
MYH7B	2.71999	2.45212	2.71623	2.98481
CASR	2.71933	2.45079	2.71424	2.98644
HECTD1	2.71911	2.44837	2.71786	3.01481
ATRNL1	2.71885	2.44014	2.71457	3.00036
EPG5	2.71734	2.45109	2.71799	2.98485
IRS4	2.71605	2.42017	2.70081	2.98499
BRINP1	2.71139	2.43719	2.70564	2.97912
KCNH1	2.70988	2.45323	2.70695	2.97235
ADAMTS19	2.70863	2.44001	2.70256	2.97695
COL4A3	2.70722	2.45029	2.70502	2.95726
TNRC18	2.70684	2.4385	2.70007	2.97768
UNC80	2.70631	2.41331	2.68968	2.9615
NUP210L	2.70462	2.41944	2.69717	2.97116
ZNF318	2.70245	2.43006	2.70125	2.96498
CEP192	2.70189	2.43237	2.693	2.96886
NUP205	2.69926	2.41289	2.68194	2.95417
CNGB3	2.69882	2.41971	2.69449	2.97095
COL11A2	2.69766	2.43662	2.69428	2.97078
ATP8B4	2.69715	2.42511	2.69293	2.96554
PTPRS	2.69596	2.40947	2.69292	2.98024
PZP	2.69476	2.41115	2.69069	2.9718
MAGI1	2.69222	2.42813	2.68917	2.95461
PCDHB6	2.69149	2.42515	2.68278	2.94619
LAMB1	2.69026	2.42548	2.69243	2.97077
ADCY10	2.68962	2.41182	2.68158	2.95019
NBEAL2	2.68732	2.42386	2.68276	2.95735
ZEB1	2.68682	2.41869	2.68486	2.95664
A2ML1	2.6867	2.42243	2.68313	2.95305
ARMC4	2.68492	2.43218	2.68363	2.95494
NUP210	2.68473	2.41693	2.67274	2.95291
EML5	2.68252	2.38756	2.67547	2.95182
PDE1C	2.68104	2.40886	2.67757	2.94568
ABCA9	2.68093	2.40944	2.67679	2.94949
ZNF236	2.68049	2.40773	2.67208	2.94094
TRIP12	2.68025	2.41812	2.67518	2.94099
KLHL1	2.67676	2.40502	2.6737	2.94152
DSEL	2.67323	2.40549	2.6697	2.92258
KEAP1	2.67119	2.39713	2.66248	2.94254
YLPM1	2.66923	2.42053	2.66918	2.93651
NWD1	2.66919	2.41264	2.6647	2.92078
PCDHB12	2.66844	2.40088	2.66857	2.94051
PCDHA5	2.66272	2.38463	2.65321	2.94077
NTRK3	2.6624	2.38605	2.65761	2.92385
COL6A5	2.6605	2.39319	2.65089	2.92358
CADPS	2.65828	2.39356	2.65225	2.93047
C12ORF55	2.65764	2.40509	2.65433	2.9093
XDH	2.65625	2.39364	2.65469	2.92872
MYOCD	2.65604	2.39795	2.65792	2.91633
CDH4	2.65376	2.39697	2.64895	2.92285
DOCK7	2.65049	2.38838	2.64916	2.91809
OR8H2	2.65029	1.64859	2.33566	2.86457
ANKRD30B	2.64955	2.37395	2.64594	2.92046
GRIA2	2.64812	2.37615	2.64566	2.92704
PIK3R1	2.64642	2.39099	2.63683	2.90134
CACNA2D1	2.64592	2.37019	2.63972	2.92475
PIK3C2G	2.64528	2.39012	2.63932	2.90262
PCDHA11	2.64501	2.37457	2.63972	2.92082
KCNH8	2.64386	2.36789	2.63826	2.92171
CNTN1	2.64359	2.3732	2.64161	2.92041
TP53BP1	2.63606	2.36672	2.62962	2.90232
DOCK8	2.63583	2.37841	2.63252	2.89469
SEZ6L	2.6357	2.35324	2.62845	2.90357
PIKFYVE	2.63477	2.37517	2.63523	2.90573
HELZ2	2.63338	2.35371	2.62576	2.8948
H2BC5	2.63161	2.35429	2.62484	2.89263
NEBL	2.63106	2.37198	2.62933	2.88237
KCNU1	2.631	2.36305	2.62925	2.89638
SCN8A	2.6303	2.36802	2.62769	2.89686
CSPG4	2.62695	2.35915	2.62353	2.88773
OGDHL	2.62683	2.35449	2.6232	2.89537
NYNRIN	2.62593	2.36202	2.62215	2.8951
CDH11	2.62575	2.36733	2.62126	2.89561
ARAP2	2.62498	2.37216	2.6188	2.889
PRRC2C	2.62355	2.34552	2.62132	2.89906
ALPK3	2.62189	2.35871	2.6169	2.88359
CDH7	2.62013	2.36503	2.61448	2.86222
HEATR1	2.61895	2.35191	2.61118	2.89289
ANKRD12	2.61838	2.33671	2.6095	2.87923
ABCC12	2.61807	2.33856	2.6131	2.89549
AHCTF1	2.6171	2.36142	2.61408	2.88433
KIAA1244	2.61647	2.35324	2.61584	2.87935
PCDH19	2.61526	2.35072	2.61361	2.88935
ATP10B	2.61421	2.33928	2.61237	2.88016
FHOD3	2.6142	2.32128	2.59911	2.87262
FLT4	2.61404	2.34049	2.60811	2.87299
PCDHA13	2.61053	2.33849	2.6054	2.8682
KIAA0100	2.6065	2.34559	2.60009	2.87041
C7	2.60552	2.3434	2.60504	2.87139
PCDHB4	2.60453	2.32955	2.59599	2.86512
TSPOAP1	2.60345	2.33449	2.59885	2.85921
PLXNA3	2.60235	2.31858	2.59345	2.8801
ARHGAP32	2.59973	2.32502	2.59431	2.86013
RNF17	2.59853	2.32212	2.58748	2.84709
C20ORF26	2.59711	2.32608	2.59148	2.8617
FILIP1	2.59516	2.32229	2.5908	2.862
SHROOM3	2.59364	2.31188	2.58282	2.86014
SF3B1	2.59243	2.34079	2.58765	2.85484
LAMC3	2.59158	2.3255	2.59281	2.86514
TRPM1	2.59137	2.30644	2.58132	2.85438
MED13	2.58883	2.31651	2.58354	2.85069
HFM1	2.58571	2.32182	2.57959	2.84756
COL1A1	2.58529	2.31705	2.57871	2.83947
NID1	2.58518	2.30504	2.57715	2.85671
PCDHGA3	2.58456	2.31948	2.58209	2.83777
RTTN	2.58423	2.31849	2.57834	2.8491
PHF3	2.58347	2.31033	2.57706	2.84896
LRP4	2.58121	2.29807	2.57143	2.85045
KNDC1	2.58045	2.30246	2.57828	2.84199
MMRN1	2.57893	2.3058	2.56773	2.84416
NCOA6	2.57803	2.30056	2.57168	2.84376
PCDHA9	2.57546	2.31001	2.5728	2.84541
MPDZ	2.5754	2.30756	2.56495	2.85409
ABCA7	2.57481	2.31863	2.57524	2.85927
PDGFRA	2.57461	2.28891	2.55765	2.81978
NLRP11	2.56774	2.284	2.55507	2.82279
ITGAX	2.5661	2.29799	2.56251	2.82014
COL9A1	2.56574	2.30539	2.55531	2.81766
ZNF91	2.56528	2.30394	2.56118	2.8334
CR2	2.56501	2.30561	2.56201	2.82115
AFDN	2.56093	2.29735	2.56594	2.82906
DSG4	2.56067	2.27806	2.55122	2.82812
MYOM3	2.55996	2.28977	2.55613	2.82676
NCAN	2.55892	2.28506	2.55449	2.83105
ATG2A	2.55741	2.29105	2.55637	2.8285
KIAA0556	2.55543	2.26628	2.54231	2.79388
DNAJC13	2.55423	2.28847	2.5542	2.82743
SLC12A5	2.55326	2.28907	2.54761	2.81809
ATP10D	2.55174	2.2702	2.54636	2.82038
KLHL4	2.54913	2.29501	2.54536	2.80257
SAGE1	2.54877	2.27979	2.54442	2.8116
PCDHB5	2.54812	2.28058	2.5392	2.78733
SYNPO2	2.54755	2.27371	2.5456	2.82193
ARPP21	2.54582	2.27812	2.5394	2.80293
DOPEY1	2.54559	2.28536	2.53947	2.8055
A2M	2.54498	2.28115	2.53935	2.80254
GNAS	2.54206	2.25479	2.52391	2.78979
ZNF407	2.53868	2.27135	2.53275	2.79991
CACNA1F	2.53093	2.26423	2.52012	2.78315
LRRK1	2.53037	2.25547	2.52357	2.78924
STAG2	2.52986	2.26798	2.52708	2.79322
ZNF638	2.5295	2.2515	2.52256	2.79051
GRIK3	2.52945	2.26188	2.5192	2.79647
MBD5	2.52924	2.26782	2.52597	2.79617
LRRTM4	2.52722	2.24577	2.51569	2.78728
ACTN2	2.52549	2.26178	2.51746	2.78514
PRG4	2.52532	2.26325	2.5203	2.80829
OVCH1	2.52389	2.25474	2.52284	2.78804
CASZ1	2.52105	2.24104	2.5149	2.78247
KAT6A	2.51797	2.26295	2.51246	2.77003
CCNB3	2.51644	2.2415	2.50656	2.76302
KCNQ3	2.51566	2.24984	2.50884	2.78001
SEMA5B	2.51506	2.22826	2.51218	2.77488
ASXL1	2.5114	2.23331	2.49623	2.77724
FGA	2.50966	2.24242	2.50539	2.76246
NPHS1	2.50953	2.23939	2.50718	2.76542
VARS1	2.509	2.23361	2.49625	2.75191
RBBP6	2.50833	2.24901	2.50778	2.76281
UBE4B	2.50763	1.51751	2.21507	2.70021
ZNF676	2.50616	2.25086	2.50219	2.76874
SLX4	2.506	2.24113	2.50435	2.7651
DLGAP2	2.50428	2.23439	2.49938	2.77132
ARHGEF17	2.50367	2.24454	2.49897	2.75998
MDC1	2.50197	2.23503	2.49096	2.76678
GABRG1	2.50115	2.23438	2.496	2.75705
HGF	2.50073	2.22971	2.49633	2.75919
ITGB4	2.49978	2.21985	2.48807	2.7545
TTC3	2.49892	2.21368	2.48121	2.74781
SEC16A	2.49855	2.24762	2.49076	2.75533
DIP2C	2.49799	2.24493	2.49166	2.75488
EVC2	2.49701	2.22924	2.49206	2.76876
PRDM16	2.49664	2.2068	2.48083	2.74542
PAK7	2.49451	2.24181	2.49434	2.75375
KCNA4	2.49183	2.22235	2.48839	2.75975
LRP5	2.49179	2.2407	2.48813	2.74643
DICER1	2.49052	2.23746	2.48363	2.73852
CACNA2D3	2.48866	2.2277	2.48059	2.73824
ITGA4	2.48754	2.19877	2.48243	2.75418
CLSTN2	2.48743	2.22731	2.47843	2.73054
POTEE	2.48679	2.21572	2.47439	2.73304
ZFC3H1	2.4854	2.22187	2.47464	2.7527
SMARCA2	2.48525	2.22512	2.48438	2.74862
ENAM	2.48424	2.2254	2.47717	2.73787
ARHGAP21	2.48216	2.20906	2.4737	2.74283
MYOF	2.48193	2.21392	2.48313	2.75076
OR4A15	2.48088	2.23213	2.48544	2.75255
MAP3K4	2.48071	2.20984	2.47473	2.73044
PLXNB1	2.48057	2.20903	2.47413	2.73514
BRCA1	2.47627	2.18791	2.45701	2.72383
TRPC5	2.47544	2.20901	2.47062	2.73765
AMER3	2.47524	2.20678	2.46803	2.73229
AFF3	2.46976	2.20096	2.46663	2.72195
TNRC6A	2.46933	2.21935	2.45917	2.71308
PIK3C2B	2.46232	2.19322	2.45814	2.73456
MIA3	2.46208	2.17476	2.45776	2.73083
PRPF8	2.46015	2.19118	2.44664	2.70541
ADCY5	2.45986	2.19164	2.45365	2.70732
FSCB	2.45789	2.17888	2.44633	2.71665
RGS22	2.45787	2.19588	2.44148	2.69194
KCND2	2.45717	2.19167	2.44758	2.70431
TDRD5	2.45659	2.19685	2.44981	2.71005
RNF43	2.45652	2.21307	2.45174	2.70835
SON	2.4517	2.18122	2.43473	2.69916
ABCA10	2.45072	2.17226	2.43568	2.70011
NHS	2.45038	2.18461	2.43957	2.70808
NLRP9	2.44968	2.2026	2.44829	2.69564
CXORF22	2.44955	2.19119	2.44457	2.70239
SLITRK4	2.44951	2.19864	2.4459	2.71218
KMT2E	2.44924	2.19752	2.44137	2.7084
NUMA1	2.44826	2.18565	2.44205	2.70502
ELTD1	2.44659	2.18511	2.44255	2.6953
GON4L	2.44593	2.19228	2.43913	2.70347
ADAMTS7	2.44549	2.18159	2.44183	2.71109
COL2A1	2.44474	2.20239	2.44204	2.71035
MYOM1	2.44449	2.18445	2.44369	2.70301
DPP6	2.44426	2.1883	2.43999	2.70596
EFCAB6	2.44252	2.17539	2.43896	2.70714
AGBL1	2.44177	2.18164	2.438	2.71262
NIN	2.43959	2.17394	2.43375	2.69003
PTPRN2	2.43925	2.16909	2.4363	2.69551
PTPRU	2.4356	2.17507	2.42856	2.6942
DSG3	2.43454	2.18001	2.42883	2.68747
TNIK	2.43443	2.17391	2.43025	2.69105
MYO9B	2.43344	2.17063	2.42935	2.6847
PCDHA10	2.43261	2.17231	2.42774	2.69712
HEATR5B	2.43256	2.16656	2.42994	2.68731
COL21A1	2.43185	2.18422	2.4284	2.67798
ARHGAP31	2.43131	2.18391	2.42753	2.6916
MYO5B	2.43009	2.16812	2.42318	2.68465
ATG2B	2.43007	2.18576	2.42434	2.68167
SPATA31E1	2.4256	2.17934	2.42789	2.67518
EPHB6	2.42498	2.16648	2.41708	2.68815
CDH2	2.42441	2.16334	2.4207	2.69038
NLRP2	2.42394	2.17097	2.42414	2.68508
ITIH6	2.42376	2.15893	2.41885	2.68191
ARFGEF1	2.42016	2.16575	2.4171	2.68207
MAGEC3	2.41532	2.16095	2.41157	2.66304
PARD3B	2.41475	2.14177	2.40669	2.67797
PCDHB2	2.41366	2.16183	2.41102	2.6743
PRRC2A	2.41252	2.15788	2.40452	2.6487
L1CAM	2.41153	2.14636	2.39921	2.67078
WDR49	2.41065	2.14018	2.40781	2.67361
C2CD3	2.40957	2.14374	2.40816	2.67031
PRRC2B	2.40945	2.14454	2.39821	2.67113
ITSN1	2.40742	2.14772	2.40271	2.66497
PCDHGA1	2.40742	2.14332	2.4051	2.6679
CCT8L2	2.40608	2.14606	2.39947	2.66239
PRDM2	2.40571	2.1423	2.40004	2.65903
WNK1	2.40433	2.14633	2.39631	2.65887
ANKS1B	2.4036	2.15084	2.40651	2.66743
SLC8A3	2.40323	2.1373	2.39688	2.64926
SULF1	2.39983	2.11936	2.39105	2.64841
NCKAP1L	2.39896	2.1252	2.39041	2.64062
DLG2	2.3954	2.12975	2.39113	2.66089
HEPHL1	2.39362	2.13243	2.39064	2.6485
THOC2	2.39351	2.12959	2.38718	2.64102
FLRT2	2.3927	2.13016	2.3862	2.64124
STK31	2.39216	2.13011	2.38452	2.63802
HCFC1	2.39082	2.13949	2.38381	2.64623
COBL	2.39032	2.13532	2.38175	2.62601
ATP13A5	2.38975	2.12464	2.38598	2.64372
MICAL3	2.38906	2.1444	2.38079	2.6343
SLC9C2	2.38829	2.13074	2.38413	2.63984
NLRP1	2.38828	2.13308	2.38533	2.647
NUP214	2.38788	2.12648	2.38332	2.65471
CPED1	2.38765	2.12439	2.38064	2.64576
ABCA2	2.385	2.12039	2.3828	2.63945
ABCC11	2.38435	2.11451	2.38168	2.6415
ST6GAL2	2.38128	2.13461	2.38343	2.65569
NRG3	2.38085	2.12008	2.37223	2.62575
ADAMTS3	2.37895	2.12054	2.37343	2.62032
ABCB11	2.37889	2.12013	2.37031	2.63608
TNRC6B	2.37876	2.11168	2.37555	2.64217
RGAG1	2.37762	2.11271	2.37541	2.64406
SNTG1	2.37759	2.104	2.36907	2.63181
CEP250	2.37626	2.11187	2.37156	2.64863
NINL	2.37458	2.12241	2.37491	2.63175
PI4KA	2.37395	2.11798	2.36864	2.62014
DCAF12L2	2.37316	2.12086	2.36975	2.62692
PLXND1	2.37283	2.10741	2.37403	2.6323
FRMPD2	2.37243	2.10383	2.36734	2.62336
KIAA1755	2.37046	2.10944	2.37276	2.63445
KSR2	2.36816	2.10928	2.35903	2.61518
SLC4A10	2.36494	2.10072	2.35301	2.6249
TANC2	2.36379	2.11943	2.36088	2.61888
BCL9	2.36275	2.11682	2.3622	2.61401
SETD1A	2.36133	2.10419	2.35695	2.62104
PLG	2.36118	2.11255	2.36028	2.62667
ZNF716	2.36032	2.10924	2.3599	2.63211
FAM208B	2.35689	2.08839	2.35589	2.62048
FAM179B	2.35613	2.1062	2.3517	2.61516
C2ORF71	2.35556	2.09084	2.34935	2.60412
FSHR	2.35517	2.08546	2.34657	2.59494
SYCP2	2.35456	2.10022	2.35003	2.61401
MED13L	2.35368	2.103	2.34491	2.59181
GRIA4	2.35335	2.08292	2.34253	2.58798
PPL	2.3511	2.1167	2.34679	2.60476
LEPR	2.351	2.08887	2.34308	2.6056
ABCA3	2.35094	2.08075	2.34283	2.6086
XRN1	2.3496	2.09186	2.34463	2.59925
SOGA2	2.3492	2.0986	2.34895	2.59163
LRRIQ3	2.34888	2.10654	2.34498	2.59432
LAMC1	2.34836	2.07219	2.33455	2.61942
TCF20	2.34756	2.07581	2.34044	2.59756
TP63	2.34734	2.10207	2.34348	2.59049
PTCHD3	2.34575	2.09469	2.33979	2.59451
PHLDB2	2.34564	2.07798	2.33475	2.60108
SNRNP200	2.34475	2.08508	2.339	2.59577
KDM3B	2.3419	2.08594	2.33944	2.59997
RFX6	2.34144	2.08851	2.33411	2.58595
SALL4	2.34003	2.08773	2.33074	2.57688
SLIT1	2.33971	2.08308	2.34013	2.59616
HELZ	2.33921	2.09032	2.33474	2.59544
PTPRH	2.33849	2.06322	2.31762	2.57348
MEGF10	2.33731	2.07158	2.33186	2.59708
ITGAD	2.33505	2.07166	2.33069	2.58484
TTC40	2.3348	2.07401	2.32505	2.57591
PDZRN3	2.33261	2.05803	2.32299	2.60226
ITIH5	2.33165	2.08794	2.32547	2.56874
KDM5A	2.33148	2.07755	2.32912	2.59107
POLR2A	2.33104	2.07471	2.3236	2.58296
VWA3B	2.33047	2.08458	2.3254	2.5902
AKAP12	2.32842	2.07109	2.32372	2.58605
PLEKHG4B	2.32766	2.07401	2.31715	2.58073
CNKSR2	2.32705	2.06677	2.32091	2.57429
PTPRM	2.32662	2.08012	2.32301	2.57492
ARFGEF2	2.32542	2.07145	2.31932	2.56993
AR	2.32485	2.06706	2.32402	2.59098
PTPRF	2.32414	2.06661	2.3138	2.56613
RGS12	2.32315	2.06621	2.32215	2.58012
ABCB4	2.32188	2.05751	2.31635	2.56327
GALNT13	2.32143	2.06263	2.31782	2.58801
DOCK9	2.31774	2.06367	2.3082	2.55581
BNC2	2.31332	2.05214	2.3072	2.57155
ADGRB1	2.31175	2.06636	2.31021	2.5632
PCDHB11	2.31128	2.04847	2.30299	2.56188
CASC5	2.31053	2.05222	2.30655	2.57849
MYH10	2.3094	2.05613	2.30871	2.553
ASXL2	2.30865	2.05545	2.30218	2.56759
ANO5	2.30849	2.05416	2.30303	2.55357
FGD5	2.3079	2.05656	2.30503	2.56626
PCDHB10	2.30736	2.05058	2.30047	2.56317
GUCY2F	2.30639	2.0383	2.2845	2.55508
WDR72	2.30616	2.06232	2.30288	2.54794
LAMB2	2.30546	2.05568	2.29956	2.55146
NYAP2	2.30499	2.0518	2.29841	2.54855
DGKB	2.30465	2.04875	2.30238	2.56214
LIFR	2.30233	2.05538	2.29723	2.55174
PTCH1	2.30175	2.03516	2.29482	2.53335
KIF16B	2.30078	2.03848	2.29183	2.54786
RREB1	2.3004	2.04383	2.29457	2.55332
CORIN	2.2998	2.03268	2.29149	2.54959
MCM3AP	2.29901	2.05637	2.29229	2.54659
ADCY1	2.29845	2.04962	2.29862	2.57004
MYO3B	2.29652	2.04774	2.29593	2.5526
ERC2	2.29556	2.06059	2.29296	2.53534
ZP4	2.29531	2.02692	2.28053	2.55463
TCEB3B	2.2951	2.04036	2.28754	2.53884
NPC1L1	2.295	2.04341	2.29506	2.55611
KIAA1429	2.29399	2.02452	2.28619	2.55519
ADAMTS5	2.29248	2.0379	2.28609	2.54657
ADAMTS14	2.29198	2.03196	2.28637	2.5481
CCDC129	2.29128	2.03033	2.28864	2.54225
ARHGAP5	2.29123	2.03451	2.29027	2.54808
CEP290	2.29093	2.04674	2.28912	2.53143
RGPD3	2.29051	2.04228	2.27701	2.52729
TRPC7	2.28989	2.02983	2.27295	2.53233
ADAM18	2.28894	2.04301	2.2822	2.52063
RICTOR	2.28711	2.03201	2.28332	2.54773
KCNQ5	2.28531	2.0289	2.28321	2.51643
DSG1	2.28476	2.04085	2.27938	2.51839
COL6A2	2.2839	2.03944	2.28489	2.53746
TET2	2.28347	2.01344	2.26591	2.5217
PARD3	2.28104	2.03041	2.27626	2.54279
MYO18A	2.28071	2.02931	2.27656	2.52321
CROCC	2.28052	2.02738	2.28094	2.53258
NBEAL1	2.28027	2.02866	2.27495	2.51802
RASGRF1	2.27981	2.02707	2.27596	2.53184
LMTK2	2.27942	2.03542	2.27183	2.50873
DLG5	2.27891	2.01618	2.2749	2.52677
KIDINS220	2.27743	2.02967	2.27397	2.52816
CCDC88A	2.27674	2.03769	2.2732	2.50903
ANO2	2.27547	2.0387	2.26569	2.52335
CHRM2	2.27451	2.02781	2.27428	2.52853
KCNMA1	2.27269	2.02182	2.26692	2.53147
PLCG2	2.27202	2.02213	2.26767	2.51255
CNTN3	2.2699	2.01455	2.26258	2.50592
GPRC6A	2.26884	2.01435	2.26594	2.52691
BCL9L	2.26875	2.02101	2.26227	2.51192
SLITRK6	2.26787	2.0198	2.2608	2.49824
BCAS3	2.26736	1.27075	1.94292	2.443
PLPPR4	2.26206	1.9985	2.25817	2.52093
IL16	2.26187	2.00758	2.26096	2.53154
CEP170	2.26073	2.00768	2.25578	2.50235
ENPEP	2.25783	2.02532	2.25468	2.49569
MYO5A	2.25721	2.0063	2.25368	2.50613
INTS1	2.25689	1.99628	2.25243	2.51487
PLB1	2.25659	1.99272	2.2539	2.51011
RB1CC1	2.25651	1.99789	2.2539	2.52133
PCDHB16	2.25606	2.00369	2.25199	2.50894
FOLH1	2.25464	1.99578	2.25637	2.51178
ATAD2	2.25171	1.99639	2.24921	2.50186
NRCAM	2.25052	1.98623	2.23906	2.4926
WDR7	2.24975	1.98651	2.23941	2.48845
ANO3	2.24884	2.0054	2.2487	2.5102
TTBK1	2.24739	2.00687	2.24469	2.48145
TULP4	2.24705	1.99209	2.24219	2.49035
INPPL1	2.24679	1.9998	2.2451	2.51279
SHROOM4	2.24554	1.99932	2.24342	2.48745
FBXL7	2.2454	1.99218	2.24067	2.49113
SPG11	2.24398	2.00459	2.24033	2.48699
GUCY1A2	2.24394	1.99036	2.24131	2.48676
ANKRD26	2.2436	1.9882	2.23796	2.49988
ATP2B3	2.24254	1.97984	2.23319	2.49491
SELP	2.24245	2.0022	2.24219	2.48668
AOX1	2.24004	1.97955	2.23162	2.47915
USP6	2.2394	1.98548	2.22923	2.47893
DUOX2	2.23842	1.98242	2.23111	2.48386
SLC9A4	2.23796	1.99351	2.23459	2.48813
DDX60	2.23796	1.98284	2.23159	2.46949
OR4C15	2.23686	1.97955	2.22997	2.48396
PIWIL1	2.23597	1.98789	2.23238	2.49524
POTEF	2.23258	1.9824	2.22961	2.472
ARHGEF11	2.23215	1.986	2.22004	2.47034
NAV1	2.23126	1.97926	2.22706	2.4821
ROR2	2.23112	1.97004	2.22933	2.49347
KNTC1	2.23062	1.99254	2.22521	2.45956
CCDC88C	2.22864	1.97986	2.2216	2.46715
ATP1A2	2.22844	1.97124	2.22399	2.48221
CHD2	2.22838	1.97451	2.22887	2.46703
ATP8A2	2.22833	1.98679	2.22117	2.45877
SYCP1	2.2279	1.97963	2.22097	2.48189
CYLC1	2.22786	1.97957	2.22527	2.47526
TNKS1BP1	2.22728	1.97643	2.21673	2.47612
GPATCH8	2.22705	1.97726	2.22417	2.48135
KIF1B	2.22428	1.97892	2.21872	2.45686
ABCC1	2.22402	1.97406	2.2222	2.47167
MYT1	2.22321	1.97729	2.21618	2.46199
KIAA2026	2.22294	1.97791	2.21946	2.4674
UNC5C	2.2224	1.98046	2.2172	2.46672
PCDHGA5	2.2221	1.98476	2.22231	2.47546
RAI1	2.22155	1.99416	2.22557	2.46012
AGRN	2.22152	1.96618	2.21844	2.47201
TRERF1	2.2197	1.9681	2.21375	2.46704
EIF4G3	2.21791	1.96444	2.20644	2.45234
IQGAP2	2.21788	1.96786	2.21511	2.47141
CIC	2.21717	1.96841	2.21043	2.4488
SHROOM2	2.21671	1.96898	2.20831	2.46388
GOLGA3	2.21641	1.96252	2.21128	2.46227
ESPL1	2.21581	1.95819	2.21236	2.4628
GRIK1	2.21317	1.95302	2.20623	2.46234
ATAD5	2.21261	1.94976	2.20694	2.46319
LILRB1	2.21195	1.9611	2.20813	2.46313
LRFN2	2.21147	1.97286	2.2069	2.45204
WNK2	2.21088	1.9788	2.20509	2.4496
EIF4G1	2.21057	1.95934	2.20547	2.45292
ZNFX1	2.20993	1.95648	2.20718	2.44998
MIA2	2.20981	1.96379	2.20348	2.46557
KANK4	2.2087	1.95215	2.19665	2.44898
TIE1	2.2084	1.97185	2.20036	2.443
TRPV5	2.20817	1.94955	2.20921	2.46547
STON1-GTF2A1L	2.2077	1.96558	2.20356	2.45054
PPRC1	2.20737	1.9605	2.20254	2.44912
SIM1	2.20689	1.97014	2.20123	2.4367
TJP1	2.20619	1.95491	2.20014	2.45217
TRO	2.20465	1.96362	2.19893	2.43801
DOCK1	2.20451	1.96375	2.19859	2.43831
NETO1	2.20325	1.95966	2.2018	2.43873
SUPT6H	2.20272	1.95221	2.19591	2.44772
SIN3A	2.20209	1.94705	2.19257	2.43744
RGS7	2.20194	1.96136	2.19843	2.44868
DOCK5	2.20172	1.95463	2.19865	2.4425
TEX14	2.20161	1.9567	2.19845	2.44974
CLCN1	2.20101	1.95474	2.19697	2.45592
CNTLN	2.20066	1.94611	2.19377	2.44153
GPC5	2.20026	1.96377	2.20025	2.45721
SHPRH	2.19956	1.96259	2.19212	2.43815
RALGAPB	2.1993	1.96212	2.19599	2.44721
CDHR2	2.19836	1.94851	2.19153	2.44813
ACE	2.19777	1.94013	2.19324	2.44265
KPRP	2.1975	1.93177	2.19335	2.44417
KIF13A	2.19598	1.94174	2.19278	2.43807
RET	2.19572	1.95559	2.19502	2.45372
TSC2	2.19532	1.94272	2.18784	2.43218
GRM6	2.1953	1.94933	2.19543	2.44512
PCDHGA6	2.19395	1.95668	2.18976	2.45475
POTEG	2.19381	1.94134	2.18649	2.42522
OCA2	2.19374	1.95199	2.19196	2.43957
AUTS2	2.19049	1.93588	2.18738	2.43499
CCDC39	2.1897	1.93568	2.18673	2.43686
DZIP3	2.18851	1.93936	2.18504	2.43907
SPOP	2.18828	1.9351	2.18298	2.43139
PLEKHH2	2.18799	1.9319	2.18519	2.43719
PHRF1	2.18664	1.94146	2.18231	2.41938
MATN4	2.18617	1.2014	1.87108	2.35098
TRIP11	2.18262	1.94322	2.175	2.43602
SLCO6A1	2.18146	1.91661	2.1697	2.4151
LRRC66	2.18118	1.93828	2.1771	2.44191
ROBO4	2.18117	1.92911	2.17536	2.43031
FCRL3	2.18081	1.91695	2.17765	2.43037
ATP13A4	2.18018	1.93559	2.17902	2.41812
EZH2	2.17956	1.20763	1.85716	2.34399
IMPG2	2.17888	1.9291	2.17433	2.42682
SLC44A5	2.17827	1.92884	2.17085	2.42196
TENT4A	2.17808	1.93806	2.17421	2.41109
SNCAIP	2.17653	1.94241	2.1747	2.40422
MADD	2.17638	1.94026	2.17418	2.41675
CTCF	2.17618	1.96047	2.17055	2.39877
CRYBG1	2.17595	1.92973	2.17202	2.41948
DDX60L	2.17544	1.93156	2.17299	2.41678
ZNF835	2.17543	1.92106	2.17248	2.42775
TRIM58	2.17527	1.92531	2.17737	2.41869
TET3	2.17402	1.93692	2.1711	2.42588
SBF1	2.17101	1.92978	2.16749	2.41936
UBAP2	2.16991	1.18307	1.86079	2.3403
SEMA3D	2.16882	1.93314	2.16298	2.40651
PLEKHA6	2.16757	1.92761	2.16677	2.42926
MKRN3	2.16662	1.91952	2.16523	2.41548
KCNA5	2.1661	1.90851	2.16142	2.40181
KCNJ3	2.16534	1.92093	2.16301	2.4198
TNS3	2.16513	1.92446	2.15911	2.39571
COL20A1	2.16152	1.8968	2.15764	2.40492
PCDHGB3	2.16123	1.91325	2.15864	2.40576
DCAF12L1	2.16025	1.90692	2.1503	2.40684
IQGAP3	2.15966	1.92365	2.15683	2.40966
POSTN	2.15931	1.90245	2.14906	2.39456
TUBA3C	2.15918	1.90694	2.15419	2.40641
BRINP2	2.15842	1.91497	2.15435	2.40858
PDE10A	2.15816	1.90835	2.14371	2.38883
RAD51AP2	2.15784	1.91144	2.15384	2.39295
PRR12	2.1578	1.89951	2.14648	2.41616
DLEC1	2.15642	1.9111	2.1475	2.38767
ZCCHC11	2.1559	1.90376	2.14632	2.39496
WWC3	2.15529	1.91038	2.14803	2.39554
WDFY4	2.15481	1.89977	2.13695	2.3761
PLXNB3	2.15429	1.90849	2.15008	2.40731
ITGAM	2.15331	1.89377	2.13972	2.38856
MARF1	2.15163	1.9046	2.14753	2.39249
SLC39A12	2.14981	1.89413	2.14569	2.38906
KAT6B	2.14926	1.91023	2.14753	2.38145
KANSL1	2.14877	1.91677	2.1446	2.37716
MYO1F	2.14812	1.90635	2.14658	2.39508
DAPK1	2.14708	1.90897	2.14051	2.39784
RERE	2.14633	1.91117	2.14275	2.38026
PCDHGA8	2.14596	1.90293	2.14448	2.3845
KCNB1	2.14593	1.89757	2.14197	2.41696
PCDH20	2.14546	1.90764	2.14538	2.38703
KIT	2.14546	1.90461	2.14553	2.38789
ZNF257	2.14505	1.8806	2.13498	2.39676
KDM5B	2.14435	1.90939	2.13762	2.39574
KIF20B	2.14367	1.90519	2.13939	2.38813
SLCO5A1	2.14291	1.9072	2.1437	2.39995
PSME4	2.1419	1.90806	2.14196	2.38325
RASGRF2	2.14136	1.89753	2.13822	2.39012
MET	2.14085	1.89396	2.14151	2.38389
SEMA6D	2.14067	1.89516	2.13595	2.37186
RALGAPA2	2.1405	1.90484	2.13522	2.37946
TRPM8	2.13911	1.88311	2.13313	2.38298
OBSL1	2.13879	1.90784	2.13372	2.37313
SGIP1	2.13862	1.8788	2.12993	2.39117
ABCC3	2.13689	1.89842	2.13177	2.37356
CHD1	2.13637	1.90406	2.13442	2.3918
TANC1	2.13549	1.90295	2.13306	2.38144
ADAM7	2.13503	1.90948	2.13058	2.37176
ZIC1	2.13473	1.88434	2.12906	2.39332
TUBGCP6	2.13391	1.89545	2.126	2.35794
TMEM131	2.13329	1.88925	2.1276	2.37602
RAPGEF2	2.1329	1.88981	2.12986	2.37453
LILRB3	2.13282	1.89203	2.12621	2.36545
TRPC3	2.13222	1.90084	2.13067	2.37464
ABCC5	2.13039	1.88926	2.12622	2.37724
PHIP	2.12962	1.88248	2.12278	2.37256
KIAA1551	2.12942	1.88724	2.12396	2.37505
SCAF4	2.12897	1.87604	2.12083	2.34572
LAMB3	2.1288	1.87271	2.12365	2.36785
CACNA2D4	2.12801	1.87882	2.11292	2.37498
PLA2R1	2.12568	1.87535	2.11491	2.35331
AXDND1	2.12568	1.88606	2.12457	2.37756
ITIH2	2.12536	1.87773	2.12104	2.38407
PCDHB13	2.12404	1.87199	2.11167	2.37527
NELL2	2.12319	1.86948	2.11983	2.38012
ATP1A4	2.12096	1.8826	2.12086	2.37271
DSC1	2.12047	1.899	2.12529	2.36548
GPR116	2.11871	1.88169	2.11051	2.34185
KEL	2.117	1.8758	2.11123	2.33823
THEMIS	2.1165	1.87843	2.11386	2.34984
TRIM51	2.11615	1.87204	2.11201	2.36222
ADGRB2	2.11529	1.87321	2.10907	2.35901
USP26	2.11402	1.86334	2.10827	2.348
F13A1	2.11261	1.8741	2.11154	2.36068
TCHHL1	2.10924	1.86569	2.10799	2.34473
DSC3	2.10878	1.86805	2.10671	2.35087
PCF11	2.10822	1.87333	2.10635	2.35746
WDR96	2.10725	1.87317	2.10882	2.36182
DENND4B	2.10648	1.85073	2.0985	2.3514
DCLK1	2.10647	1.86461	2.10359	2.34167
WDR33	2.10631	1.86364	2.09746	2.35057
SLC4A3	2.10629	1.87323	2.10808	2.35465
STAG1	2.10558	1.87015	2.10636	2.35025
ZMYM3	2.10492	1.8629	2.10086	2.34804
MAP3K19	2.10378	1.8621	2.10211	2.33719
SFMBT2	2.10195	1.8613	2.09036	2.33736
CABIN1	2.10184	1.85038	2.09407	2.33492
MAST1	2.10166	1.86275	2.0951	2.34208
BCHE	2.10115	1.85119	2.09229	2.34641
GBF1	2.10051	1.85525	2.0942	2.33315
KCNT1	2.09934	1.85768	2.09566	2.34778
VWA8	2.0992	1.86897	2.09411	2.32112
ROBO3	2.09866	1.85109	2.09267	2.3376
PTPRG	2.09859	1.86943	2.0938	2.3265
RASAL2	2.0983	1.84299	2.08724	2.33864
ADCY9	2.09633	1.84583	2.0942	2.34763
KRT6A	2.09525	1.85379	2.09265	2.33663
MYBPC1	2.09481	1.84376	2.09317	2.32904
PCDHAC1	2.09383	1.85563	2.09124	2.32745
MCF2	2.09346	1.84421	2.08517	2.31343
RAG1	2.09298	1.83913	2.08651	2.33615
ADAM2	2.09198	1.84959	2.08759	2.32521
NLGN1	2.09193	1.83034	2.07893	2.33523
IMPG1	2.09094	1.86302	2.08559	2.3336
PCDHB15	2.08471	1.8391	2.07871	2.31201
DEPDC5	2.08451	1.84485	2.07861	2.32527
PPP1R9A	2.08449	1.85222	2.0883	2.3334
SMCHD1	2.08322	1.84775	2.08185	2.33111
GOLGA4	2.08159	1.84376	2.07638	2.31933
ACSM2B	2.08078	1.84397	2.07219	2.3026
FASTKD3	2.08049	1.09379	1.76874	2.25426
ZNF142	2.07892	1.81059	2.06866	2.31714
PCDHB1	2.0787	1.84443	2.0745	2.30695
TKTL2	2.07804	1.83589	2.07361	2.31704
UGGT2	2.07734	1.83095	2.07352	2.32275
EPRS1	2.07713	1.84282	2.07068	2.31977
NEURL4	2.07674	1.83195	2.06749	2.30237
ITSN2	2.07642	1.84204	2.07253	2.30941
JARID2	2.07614	1.82778	2.06895	2.31679
PRKD1	2.07604	1.82515	2.06513	2.30567
CHRM3	2.07488	1.83616	2.0696	2.31611
ABCA5	2.07451	1.83034	2.06666	2.31692
ZFAT	2.07337	1.84592	2.07343	2.32011
MAST2	2.07256	1.82683	2.06647	2.3191
BMPER	2.07221	1.83844	2.06423	2.29932
MON2	2.07044	1.83288	2.06822	2.3158
SEMA3E	2.06975	1.83071	2.06503	2.30742
IFT172	2.06965	1.82523	2.05962	2.30902
HCN4	2.06904	1.81935	2.06791	2.31807
KIF5A	2.06875	1.82449	2.066	2.31265
PTPRO	2.06836	1.80289	2.06075	2.31909
TMEM132E	2.06791	1.8188	2.06537	2.32171
PHKA2	2.06744	1.82447	2.06486	2.31137
C10ORF71	2.06679	1.82708	2.06332	2.30756
LRP6	2.0667	1.84457	2.06579	2.30547
SLC17A6	2.06605	1.80912	2.06029	2.31087
GIGYF2	2.06525	1.83858	2.06397	2.29763
MAGEB18	2.06455	1.09921	1.76093	2.23584
CEP128	2.06431	1.82235	2.05736	2.3081
DISP1	2.06406	1.82641	2.06339	2.29548
PCDHB14	2.06273	1.82657	2.06012	2.2909
USP24	2.06234	1.83473	2.06227	2.29048
AGL	2.06152	1.80602	2.05364	2.2946
PCDH7	2.06142	1.80701	2.05466	2.30657
ZNF560	2.06141	1.82854	2.05498	2.29503
CDK5RAP2	2.06083	1.81042	2.05838	2.29358
CDH20	2.05976	1.80846	2.04921	2.28903
COL16A1	2.05893	1.82877	2.05995	2.30154
OR4M2	2.05874	1.82259	2.05682	2.2942
CATSPERB	2.05837	1.80326	2.05116	2.28054
SLC3A1	2.05617	1.08948	1.75535	2.23187
ELMO1	2.0547	1.80273	2.05411	2.29277
FAM71B	2.05416	1.80555	2.05049	2.29263
POLR1A	2.05348	1.82008	2.04885	2.293
PTPN14	2.05101	1.81855	2.04209	2.27698
MROH7	2.0509	1.81985	2.04823	2.27733
ZNF646	2.05079	1.81752	2.05015	2.28629
OR4N2	2.04902	1.79972	2.04629	2.29113
SLCO1C1	2.04889	1.80236	2.04304	2.27203
ITGAL	2.04822	1.80079	2.03819	2.28243
XYLT1	2.04597	1.79738	2.04063	2.28481
CDC42BPA	2.04589	1.79593	2.03948	2.28189
COL18A1	2.04568	1.81139	2.03951	2.27408
BTBD11	2.04483	1.81405	2.04203	2.28032
ZMYND8	2.04403	1.80553	2.04032	2.2829
ANKRD50	2.04387	1.81659	2.03864	2.2665
PDE11A	2.04235	1.78956	2.03725	2.29448
CCDC178	2.04203	1.80149	2.0362	2.27459
SASH1	2.0413	1.80024	2.03637	2.28499
CADPS2	2.04015	1.79179	2.02634	2.26794
TRIM42	2.0393	1.79835	2.03615	2.30003
GLI1	2.03916	1.80356	2.03568	2.27821
NPAS4	2.03899	1.808	2.03485	2.28146
CILP2	2.03845	1.7891	2.03462	2.28351
RPTN	2.03818	1.80854	2.03103	2.26464
GRIP1	2.0377	1.79385	2.0332	2.27136
PCDHGB2	2.03539	1.79535	2.03455	2.27559
TMEM200A	2.03507	1.80564	2.03103	2.28031
UNC13B	2.03462	1.80636	2.03274	2.26945
NOS3	2.03457	1.79926	2.03039	2.28237
COL28A1	2.03442	1.79622	2.02982	2.28443
DAB1	2.03441	1.81103	2.03151	2.27491
CDH19	2.03408	1.79238	2.02838	2.26736
AK9	2.03128	1.80176	2.02541	2.25607
SRGAP1	2.0308	1.78375	2.02365	2.27485
GUCY2C	2.03019	1.78838	2.02353	2.26866
NRG1	2.02938	1.77974	2.02171	2.26662
ARHGAP30	2.02895	1.77714	2.01927	2.25785
CLCA4	2.02884	1.77916	2.01757	2.25994
RLF	2.02849	1.79381	2.02475	2.26483
FLT3	2.02744	1.7932	2.024	2.25614
UHRF1BP1L	2.02738	1.78814	2.02318	2.24839
CNGB1	2.02625	1.79535	2.02323	2.24469
WDR52	2.0252	1.78665	2.02367	2.26825
SYT10	2.02465	1.77522	2.01702	2.25844
PLXNC1	2.0235	1.78494	2.02061	2.26241
CAMSAP2	2.02282	1.76957	2.0121	2.26513
F13B	2.02268	1.77034	2.01561	2.25827
ATP7B	2.02211	1.7899	2.0181	2.2584
MEFV	2.02168	1.78871	2.01783	2.25008
PHKA1	2.02101	1.7837	2.01271	2.245
ATP7A	2.02093	1.78185	2.01736	2.27041
ACSS3	2.02059	1.7641	2.01516	2.2593
CCDC180	2.02038	1.7716	2.01569	2.25853
CDC42BPB	2.02034	1.7742	2.01387	2.25576
DNMBP	2.01997	1.79191	2.01714	2.26065
PCDHGA7	2.01948	1.77321	2.01313	2.25594
ARHGAP29	2.01928	1.79064	2.01716	2.26987
NFE2L2	2.01817	1.78323	2.01146	2.24259
TRPC6	2.01804	1.79686	2.0211	2.26079
RALGAPA1	2.01783	1.79135	2.01937	2.25097
NUP98	2.01711	1.78181	2.01535	2.26576
BMPR2	2.01671	1.78445	2.0105	2.23808
CD93	2.01644	1.77789	2.01605	2.26579
LMO7	2.01615	1.7814	2.01138	2.24463
DIP2A	2.01512	1.77661	2.01055	2.25082
POTEH	2.01433	1.77108	2.01087	2.25534
MCF2L2	2.01406	1.77868	2.01276	2.24855
ARHGAP36	2.01386	1.77577	2.01327	2.25242
PIEZO2	2.01365	1.78231	2.0078	2.23404
NOS2	2.01306	1.77471	2.01002	2.25446
CNTRL	2.01178	1.76917	2.00113	2.22555
RASA1	2.01154	1.7846	2.0047	2.23221
PEAK1	2.01056	1.76569	1.99838	2.2233
GIMAP8	2.00978	1.7895	2.01432	2.24786
SRGAP3	2.00965	1.77599	2.00423	2.24049
KCNJ12	2.0087	1.7644	2.00273	2.25042
GABRB3	2.00742	1.76584	2.00492	2.24552
GPRASP1	2.00726	1.7727	2.00269	2.24296
NCOA2	2.00719	1.77475	2.00456	2.24835
GRIK4	2.00699	1.76022	1.99892	2.23295
GRIA3	2.00659	1.76308	1.99962	2.23909
BCL11A	2.0064	1.76342	2.00003	2.24512
SPATA31A6	2.00566	1.76569	2.00077	2.26465
WDR87	2.00431	1.77609	1.99861	2.22991
CKAP5	2.00397	1.77712	2.00075	2.24351
DOCK6	2.00323	1.77345	2.00119	2.2273
ZBTB20	2.00311	1.78495	2.00269	2.23717
PARP4	2.00298	1.76581	1.98968	2.229
SYNJ1	2.00168	1.76206	1.99893	2.25148
SATB2	2.00139	1.7512	1.99481	2.2334
GABRA2	1.9998	1.77102	1.99613	2.23247
KCNQ2	1.99956	1.74445	1.99253	2.24271
DLGAP3	1.99537	1.76587	1.99521	2.24238
PRKCB	1.99447	1.75626	1.99084	2.23313
WSCD2	1.99414	1.74945	1.99152	2.24866
SLCO1B3	1.99286	1.75722	1.98365	2.21227
HHIPL2	1.99086	1.74112	1.98625	2.21878
EGF	1.99007	1.76112	1.98388	2.21469
PASD1	1.99001	1.74984	1.98252	2.2088
SETD5	1.98945	1.7529	1.98256	2.20577
UNC45B	1.98929	1.73474	1.98361	2.22298
NFATC2	1.98808	1.74976	1.97961	2.22814
TAS1R2	1.98718	1.75553	1.98382	2.22138
KCNH6	1.98712	1.72744	1.96972	2.22793
CPXM2	1.98612	1.76275	1.98966	2.22988
UMODL1	1.98543	1.74181	1.97253	2.20852
NSD2	1.98493	1.75021	1.97723	2.20606
KDM2B	1.9849	1.7535	1.98068	2.21821
DACH2	1.98399	1.74133	1.98092	2.23604
ZNF608	1.98336	1.74409	1.97989	2.21984
ADAM19	1.98215	1.72865	1.97995	2.21575
TEK	1.98069	1.75207	1.97701	2.20704
PARP14	1.98032	1.74158	1.97551	2.21882
ZNF224	1.98025	1.7524	1.97314	2.20969
MAGEE1	1.97921	1.74413	1.97364	2.20243
CCDC40	1.97866	1.73752	1.97099	2.21703
PLEKHG2	1.97798	1.73532	1.97131	2.20431
PDCD11	1.97688	1.74274	1.97012	2.21114
POTEC	1.97688	1.74248	1.97643	2.21848
COL17A1	1.97684	1.74513	1.972	2.19716
NCAM1	1.97596	1.73861	1.97421	2.21733
ATP4A	1.97588	1.73023	1.97082	2.21654
BTAF1	1.97362	1.73644	1.968	2.22391
CILP	1.97276	1.73832	1.97001	2.21721
DIP2B	1.97213	1.73696	1.97176	2.20346
PLCL2	1.97071	1.74125	1.97265	2.21485
PCDHGB1	1.97017	1.73487	1.96626	2.21069
LRP12	1.97006	1.7341	1.96673	2.19715
EPHA8	1.96967	1.73385	1.96699	2.2049
IRS1	1.96956	1.73583	1.96434	2.20048
MYBPC3	1.9691	1.74159	1.96228	2.20148
HDLBP	1.96873	1.72709	1.96827	2.21076
ITGA10	1.96808	1.73709	1.96364	2.21326
EPHA2	1.96722	1.74208	1.96501	2.20522
NEO1	1.96711	1.72639	1.96779	2.2071
TBX5	1.967	1.72706	1.95919	2.20906
DOT1L	1.96691	1.71106	1.96017	2.20431
TICRR	1.96584	1.73481	1.96189	2.18545
GCC2	1.96408	1.73126	1.96332	2.2115
RPTOR	1.96338	1.72259	1.96026	2.20485
BOC	1.96188	1.72215	1.95617	2.20448
QSER1	1.96183	1.72566	1.95589	2.21048
WDR90	1.96169	1.73423	1.96175	2.19186
STAT6	1.96136	0.9814	1.63191	2.10078
ROCK1	1.96113	1.73479	1.95526	2.1873
OR2M5	1.96061	1.72681	1.95903	2.20898
LRRTM1	1.95927	1.72555	1.95872	2.19598
ADAMTS17	1.95905	1.72457	1.95565	2.18855
CYFIP2	1.95903	1.72638	1.9537	2.1748
C4ORF21	1.9585	1.72761	1.95998	2.19961
ATP8B2	1.95789	1.72725	1.95308	2.18952
NOL4	1.95543	1.71473	1.94513	2.18189
IL1RAPL1	1.95516	1.71165	1.9476	2.17663
AMPH	1.95502	1.71538	1.95043	2.18347
FGFR2	1.95379	1.73531	1.9516	2.18634
PCDHGA4	1.95284	1.7299	1.9506	2.19027
ABCC2	1.95223	1.7244	1.95218	2.19676
INO80	1.95152	1.71508	1.94685	2.18379
NOD2	1.95139	1.71704	1.94909	2.17887
ZIC4	1.95108	1.69692	1.9454	2.189
GABRA6	1.95091	1.71468	1.94661	2.18442
SOS1	1.9509	1.70765	1.93967	2.16784
LHCGR	1.94986	1.7216	1.94862	2.1788
FRMPD3	1.94945	1.72158	1.93964	2.1703
PROX1	1.9494	1.70646	1.94052	2.1753
NLRP10	1.94922	1.71464	1.94632	2.196
LTBP4	1.94891	1.70489	1.94174	2.1834
NBPF1	1.94876	1.71277	1.94594	2.19058
BNC1	1.94737	1.71686	1.94437	2.17611
ATP12A	1.94701	1.68914	1.93884	2.17123
ATF7IP	1.94521	1.71944	1.94017	2.18975
NCAPD3	1.9451	1.71734	1.94522	2.18975
SETDB1	1.94489	1.69263	1.93854	2.17282
DSPP	1.94471	1.68969	1.92809	2.16986
ARAP3	1.9442	1.71055	1.94347	2.1763
INSR	1.94396	1.72013	1.93922	2.17434
ACVR2A	1.9436	1.71736	1.9418	2.16514
KCNH2	1.9435	1.71781	1.94281	2.17386
ALS2	1.9433	1.70406	1.94018	2.18782
CYP11B1	1.94268	1.71536	1.94171	2.18731
XKR4	1.93975	1.7124	1.9381	2.1731
PLEKHA7	1.93661	1.69511	1.93532	2.16818
SLC4A4	1.9365	1.69713	1.92947	2.17303
DCAF8L1	1.93614	1.70509	1.92889	2.15321
ZNF229	1.93403	1.703	1.93119	2.1631
MAP3K5	1.93391	1.70558	1.92851	2.16115
SNAP91	1.93346	1.71526	1.93106	2.16275
MARCO	1.9334	1.70138	1.93229	2.15426
SLC6A5	1.93293	1.69158	1.92934	2.17222
ALDH1L1	1.9324	1.69847	1.92425	2.1598
KIAA1199	1.9316	1.71402	1.92867	2.14223
CCDC73	1.93112	1.70406	1.92867	2.1515
APBA2	1.9311	1.6986	1.92794	2.16022
SCRIB	1.93012	1.69172	1.92572	2.15803
MUSK	1.92997	1.69857	1.92259	2.15198
JAK1	1.92921	1.70673	1.9293	2.15661
CD1E	1.92908	1.69304	1.92413	2.16649
SBF2	1.92823	1.70126	1.92552	2.15641
CASS4	1.92796	1.70162	1.92419	2.16015
CACHD1	1.92686	1.68668	1.91916	2.15361
PSD	1.92594	1.7042	1.92035	2.15141
CD109	1.92459	1.69141	1.91718	2.13973
GRM4	1.92456	1.69514	1.92103	2.1502
CPSF1	1.92288	1.68913	1.91314	2.14467
ZNF98	1.9225	1.68902	1.92042	2.16774
KDM6B	1.9224	1.69362	1.91825	2.14754
CAMSAP1	1.92115	1.67877	1.91308	2.15703
FOXA1	1.92063	1.66874	1.9169	2.16453
PCNXL3	1.9197	1.68896	1.91643	2.1515
DLGAP1	1.91968	1.69007	1.91321	2.14097
EIF3A	1.91866	1.67824	1.90676	2.1379
SP140	1.9183	1.68591	1.91262	2.15103
SGK223	1.91814	1.67886	1.9101	2.13099
MYO5C	1.91761	1.6978	1.91781	2.15606
ZMYM4	1.91748	1.69563	1.91432	2.16257
ATP9A	1.91739	1.68336	1.91797	2.15174
DIAPH2	1.91738	1.697	1.91024	2.14935
SLC9C1	1.91693	1.69583	1.91661	2.14223
OR2M2	1.91688	1.68574	1.91541	2.14611
JAKMIP1	1.91564	1.69089	1.91283	2.13841
CARD6	1.91523	1.67389	1.91235	2.15436
SYNJ2	1.91501	1.6846	1.90823	2.14434
WRN	1.91493	1.68495	1.90971	2.14883
PNPLA7	1.91473	1.69244	1.91287	2.13351
ADGRE1	1.91403	1.68214	1.91295	2.15844
PASK	1.91292	1.68077	1.90724	2.16145
ADAMTS10	1.91268	1.68271	1.90968	2.14635
CASP8	1.91232	1.68119	1.9042	2.12121
ABI3BP	1.91136	1.68099	1.90856	2.14461
SBNO1	1.91134	1.69719	1.91289	2.13893
AMPD1	1.91084	1.68709	1.90922	2.13812
ARHGEF12	1.90988	1.68297	1.90615	2.13117
PEAR1	1.90946	1.672	1.90338	2.15217
ACSM2A	1.90927	1.67485	1.90744	2.14406
AKAP11	1.90706	1.67608	1.90623	2.1249
NCOA3	1.90661	1.67888	1.90106	2.13729
ARID5B	1.90648	1.68292	1.90434	2.12457
OR2M3	1.90607	1.67724	1.90553	2.14891
OR5L2	1.90594	1.65324	1.89981	2.14627
ADAM22	1.90584	1.66556	1.90688	2.13768
MCM2	1.90519	1.67725	1.89719	2.13106
OR4C6	1.90467	1.67211	1.90031	2.1344
N4BP2	1.90314	1.6674	1.89766	2.13548
PRX	1.90272	1.6655	1.89888	2.11935
COL6A1	1.9025	1.65536	1.8884	2.12646
UBR1	1.90233	1.66559	1.8968	2.12912
KIAA0368	1.90113	1.66009	1.89386	2.1214
MS4A14	1.90091	1.66634	1.90022	2.13715
THADA	1.90069	1.6699	1.90134	2.12574
KIAA1324L	1.90068	1.67265	1.89128	2.11745
CFHR4	1.90031	1.66657	1.897	2.12529
KIAA1024	1.9	1.68207	1.89777	2.13299
CCDC80	1.89936	1.67189	1.90112	2.12966
PIK3R4	1.89924	1.65154	1.89286	2.12324
USP7	1.89764	1.66349	1.89701	2.14317
AQPEP	1.89711	1.66828	1.89248	2.12408
TMC2	1.89681	1.66641	1.8938	2.13142
CLASP1	1.89654	1.66274	1.89147	2.12252
KIF14	1.89614	1.66578	1.88969	2.12998
PYHIN1	1.89549	1.6516	1.89173	2.1368
MAP3K15	1.89542	1.67202	1.89214	2.12265
TCERG1	1.89542	1.67885	1.89372	2.13051
TDRD1	1.8953	1.65756	1.89084	2.12599
EPHB2	1.89384	1.66668	1.89198	2.13279
SYT16	1.89094	1.65511	1.88055	2.11599
PTCHD4	1.89004	1.64525	1.88319	2.12279
TBX3	1.88992	1.63478	1.88692	2.12992
PDS5B	1.8888	1.65336	1.88286	2.10354
ZNF516	1.88874	1.65659	1.88468	2.1092
NUP188	1.88858	1.66142	1.88254	2.12059
PCDHGB6	1.88847	1.66269	1.88548	2.1256
TMEM2	1.88792	1.67426	1.88502	2.12353
RBFOX1	1.8853	1.66391	1.88381	2.11413
CLTC	1.88475	1.65463	1.8811	2.11149
NFATC1	1.8838	1.64622	1.88194	2.12939
WNK4	1.88327	1.65422	1.87927	2.11561
QRICH2	1.88213	1.65774	1.87683	2.10298
BAZ2A	1.88206	1.65389	1.87821	2.11742
MARK1	1.88159	1.64963	1.87868	2.11158
GPR149	1.88054	1.6437	1.87641	2.10848
RBM10	1.88017	1.64666	1.87852	2.11256
SIGLEC10	1.87786	1.64401	1.87484	2.12182
MNDA	1.87782	1.63963	1.87345	2.11777
KCNC2	1.87644	1.64201	1.87795	2.11082
IGF1R	1.87579	1.64058	1.87105	2.1015
NCOA1	1.87567	1.6509	1.87826	2.11618
CSF2RB	1.87407	1.64232	1.86703	2.09286
OR2T33	1.87325	1.63862	1.86722	2.10512
MRC2	1.87325	1.65275	1.86918	2.10477
SOGA3	1.87204	1.65385	1.86664	2.09403
ERN2	1.8719	1.64481	1.87005	2.10324
CGNL1	1.87136	1.65013	1.86628	2.08614
IQGAP1	1.87117	1.64238	1.86433	2.09562
PRTG	1.87075	1.64632	1.87075	2.09003
EPHA4	1.87069	1.64652	1.87053	2.10267
LATS1	1.87049	1.63725	1.86862	2.09161
ZFP64	1.86929	1.63376	1.86629	2.10022
PRDM15	1.86876	1.63787	1.86164	2.09244
EFCAB5	1.86855	1.64869	1.86667	2.09849
LRRC16B	1.86809	1.63579	1.85702	2.08111
KIAA0319	1.86804	1.6309	1.8644	2.08119
DNER	1.86742	1.63798	1.86156	2.08947
ADAMTSL4	1.86722	1.64125	1.86251	2.08506
C6ORF118	1.86719	1.63132	1.86354	2.11498
USP32	1.86695	1.63644	1.85959	2.09426
BMS1	1.86673	1.64091	1.86355	2.10212
TRAPPC9	1.86637	1.63943	1.86381	2.09472
ZNF385D	1.86618	1.64644	1.86495	2.08178
ZNF43	1.8654	1.64646	1.86367	2.10258
IQSEC3	1.86533	1.63023	1.86292	2.10121
PCDH12	1.86522	1.62917	1.85996	2.09549
ITGA7	1.86402	1.64274	1.85873	2.07587
USP28	1.86314	1.63468	1.85859	2.08135
AMBRA1	1.86273	1.6447	1.85944	2.07323
FGD6	1.86271	1.62594	1.85533	2.08279
ZIM3	1.8625	1.64809	1.85875	2.0986
LTN1	1.86238	1.63699	1.85616	2.08755
DROSHA	1.8622	1.63221	1.86412	2.10539
JAKMIP2	1.86219	1.62961	1.85773	2.09611
C10ORF12	1.86161	1.64424	1.85916	2.08684
ATP11A	1.86082	1.62212	1.85038	2.07697
AKNA	1.86049	1.63147	1.86092	2.09692
SEMA3A	1.85973	1.62916	1.85686	2.10582
PROS1	1.85887	1.62232	1.8559	2.09149
IGSF9	1.85776	1.63127	1.8523	2.06816
SLC27A6	1.85678	1.64073	1.85639	2.07889
BICC1	1.85602	1.62402	1.85284	2.08409
TMEM94	1.85512	1.62889	1.8546	2.07553
DAAM2	1.85485	1.63716	1.8527	2.0615
MYO1A	1.85403	1.62338	1.85157	2.082
WDR64	1.85367	1.61537	1.85099	2.08523
DNMT1	1.85357	1.62856	1.85014	2.05988
LINGO2	1.85315	1.63018	1.84786	2.08827
ANKFN1	1.85272	1.6212	1.84954	2.07874
AHDC1	1.85245	1.63861	1.85378	2.08541
SOX9	1.85231	1.64101	1.85386	2.08415
SCAF11	1.85218	1.62138	1.84665	2.07868
GPR125	1.85181	1.62707	1.84584	2.08128
TBC1D8B	1.8518	1.6233	1.84455	2.07422
SFI1	1.85169	1.63074	1.8506	2.07039
CEP152	1.85161	1.62585	1.84845	2.08019
PMFBP1	1.85076	1.62258	1.84942	2.07965
OR4A16	1.85062	1.6115	1.84486	2.0833
GRIK5	1.85036	1.61386	1.84599	2.06847
ABCC4	1.85001	1.62883	1.84473	2.07238
IL7R	1.84947	1.61978	1.84557	2.08123
FAM193A	1.84824	1.61909	1.83972	2.08008
PCDH8	1.84739	1.6078	1.84218	2.07957
ZSWIM2	1.84694	1.61914	1.84041	2.06369
KCND3	1.84672	1.61918	1.83614	2.06017
RADIL	1.84624	1.61933	1.84021	2.06747
NISCH	1.84581	1.61619	1.84149	2.07518
CDH17	1.84518	1.61716	1.83834	2.05499
DENND3	1.8448	1.62907	1.84064	2.06986
SPINK5	1.84205	1.62295	1.83928	2.06586
KIF17	1.84141	1.62183	1.83752	2.05608
ZNF711	1.84102	1.61704	1.84232	2.06649
ATP1A3	1.84082	1.62014	1.8415	2.07554
MSH4	1.83918	1.62028	1.83182	2.06031
CDC42BPG	1.83912	1.60044	1.83754	2.06543
DGKG	1.83865	1.6174	1.83485	2.07094
SLC12A1	1.83613	1.60006	1.83047	2.0581
AMOT	1.83606	1.60985	1.83381	2.06164
HCRTR2	1.83602	1.61484	1.83497	2.0524
PRDM10	1.83594	1.59846	1.8277	2.04889
ZNF335	1.83589	1.6175	1.83738	2.05528
C12ORF40	1.83578	1.61589	1.83499	2.06579
COLEC12	1.83567	1.5976	1.82967	2.06724
TGM3	1.83564	1.6062	1.8269	2.06522
KIAA1377	1.83529	1.60808	1.83256	2.06001
ATP11C	1.83459	1.59979	1.83365	2.07076
CCDC147	1.83458	1.59557	1.8258	2.05058
CCDC158	1.8344	1.60662	1.81859	2.05167
CALCR	1.83427	1.60407	1.83358	2.07369
TMC5	1.83392	1.61111	1.83171	2.05072
ARHGEF10	1.83119	1.60993	1.82629	2.05525
PPARGC1A	1.83092	1.59038	1.82309	2.04643
NEFM	1.83036	1.60013	1.82198	2.04421
HDAC4	1.8302	1.61417	1.82878	2.04951
SH3TC1	1.83017	1.61202	1.82873	2.05095
PTPRN	1.82932	1.60345	1.82843	2.06119
PHF20L1	1.82898	1.60222	1.82433	2.05329
GABRG2	1.8288	1.60428	1.82431	2.04788
MME	1.82878	1.60259	1.82533	2.04828
CDON	1.82837	1.60796	1.82309	2.04488
C5	1.82833	1.59787	1.82276	2.03783
DENND2A	1.82779	1.60587	1.82551	2.05307
ZNF721	1.82631	1.60287	1.82416	2.04301
SMC4	1.8261	1.58996	1.82164	2.06148
DNAH12	1.82527	1.60706	1.82092	2.04878
ACIN1	1.82498	1.59084	1.81831	2.05622
C8B	1.82485	1.59674	1.82122	2.04918
ZSWIM8	1.82387	1.60555	1.82039	2.04293
DUOX1	1.8222	1.5964	1.81699	2.04121
TBC1D4	1.8216	1.59161	1.81776	2.05169
OR4Q3	1.81982	1.59121	1.81882	2.05443
BACH2	1.81969	1.59171	1.81882	2.05703
DTNA	1.81945	1.58825	1.81247	2.04511
CHGB	1.81945	1.5941	1.81814	2.05243
MCTP1	1.81904	1.61139	1.81757	2.03507
EPHA10	1.81842	1.58091	1.81208	2.03841
CLTCL1	1.81809	1.5968	1.81566	2.05084
TNRC6C	1.81786	1.57798	1.80909	2.03674
NPAS3	1.81774	1.59689	1.81235	2.04755
ATP8A1	1.81771	1.58431	1.81417	2.03093
UBR2	1.81735	1.59387	1.81458	2.03303
EYA1	1.81715	1.58264	1.81559	2.03545
DIAPH3	1.81652	1.57136	1.81204	2.0523
FIGN	1.81588	1.58434	1.8107	2.04639
SMARCA1	1.81577	1.57323	1.80254	2.03641
PLEKHG1	1.8149	1.59195	1.81425	2.04821
MN1	1.81398	1.57285	1.80817	2.03831
MGAT4C	1.81391	1.593	1.80831	2.0404
MAGEB6	1.81391	1.58463	1.81107	2.03811
GPR133	1.81376	1.58948	1.81337	2.0406
MAP3K9	1.81361	1.59108	1.8098	2.04218
IFT140	1.81358	1.57503	1.80985	2.02783
TSC1	1.8131	1.57934	1.80793	2.04371
ERCC6	1.8125	1.58611	1.80862	2.05166
ARID4A	1.81137	1.58147	1.80001	2.03468
THBS1	1.81132	1.59476	1.80591	2.02088
ADAMTS13	1.81093	1.60004	1.81169	2.03136
GABRA4	1.8109	1.57831	1.80698	2.02834
TAOK2	1.8109	1.59237	1.80663	2.03207
ARAP1	1.81049	1.58243	1.80177	2.02364
TRPV6	1.80977	1.57594	1.80827	2.03618
SP100	1.80975	1.58953	1.80523	2.04088
NUTM1	1.80943	1.5804	1.80751	2.02632
UNC5B	1.80898	1.56198	1.80631	2.05293
MYO6	1.80867	1.5821	1.80908	2.03457
CENPJ	1.80725	1.58347	1.8052	2.03589
PGR	1.8071	1.58134	1.80324	2.04052
SCAPER	1.8065	1.583	1.80196	2.03323
KDM5C	1.80644	1.58101	1.80146	2.02227
PNPLA6	1.80571	1.58667	1.80267	2.02765
NRP2	1.80565	1.56053	1.80524	2.04787
PKP2	1.80539	1.57493	1.80677	2.02792
RSF1	1.80526	1.58118	1.80235	2.03437
TTC21B	1.80431	1.57771	1.79425	2.01599
ABCC10	1.80428	1.58431	1.80705	2.02778
CDH22	1.80421	1.58328	1.80393	2.03696
MSH6	1.80421	1.59009	1.80334	2.02162
AQR	1.80399	1.58215	1.80296	2.01901
KIF26A	1.80396	1.5739	1.79531	2.03213
RPRD2	1.80343	1.58162	1.80173	2.02126
TRPM7	1.80293	1.56627	1.79268	2.01872
FOCAD	1.80277	1.57298	1.79053	2.02287
ITGAE	1.80242	1.55786	1.78567	2.02896
RP11-1055B8.7	1.80233	1.56695	1.79328	2.02623
FAM171A1	1.802	1.57732	1.79892	2.02834
ALPK1	1.80073	1.58286	1.79613	2.02759
FAM179A	1.80026	1.57398	1.79933	2.02237
CSPP1	1.79998	1.56401	1.79522	2.02555
CGN	1.79989	1.56039	1.79324	2.0171
FRMD4A	1.79979	1.55628	1.7895	2.02586
PCDHGB4	1.79925	1.58536	1.79505	2.02349
MED23	1.7985	1.56414	1.79404	2.01945
OLFML2B	1.79751	1.57775	1.79324	2.02055
INPP5D	1.79686	1.57212	1.79088	2.01615
SULF2	1.79681	1.56557	1.794	2.0363
TBC1D9	1.79621	1.56608	1.79126	2.02859
SLC6A15	1.7962	1.56117	1.79452	2.02981
TNKS	1.79609	1.57874	1.79684	2.02963
DHX9	1.79527	1.57388	1.79286	2.02252
YTHDC2	1.79434	1.57964	1.79027	2.02256
RBM39	1.79418	0.83956	1.49156	1.95014
SGSM1	1.79363	1.58173	1.78923	2.0016
RPGRIP1L	1.79192	1.56495	1.78577	2.01083
SLC26A7	1.79191	1.5618	1.78429	2.02505
ADAM12	1.79179	1.55649	1.78642	2.00405
SLC4A8	1.7915	1.56932	1.78562	2.01474
C8A	1.79076	1.57543	1.78315	2.0051
KIF13B	1.79065	1.57255	1.7915	2.01671
ABL2	1.79038	1.55825	1.78525	2.03764
LARP4B	1.79008	1.57292	1.78493	2.00718
CNTNAP1	1.79006	1.56294	1.78223	2.00145
DLGAP4	1.7886	1.56346	1.79035	2.02814
ZNF107	1.78854	1.55195	1.7842	2.02657
SLCO1B1	1.78847	1.56429	1.78487	2.02142
ITGA11	1.78782	1.54939	1.78032	2.01225
TNFRSF25	1.78773	1.56078	1.79186	2.03341
EIF2AK3	1.78736	1.56342	1.77874	2.01102
TLR8	1.78641	1.55418	1.77785	2.00102
SYMPK	1.78589	1.55968	1.78008	2.0026
MAPKBP1	1.78584	1.5779	1.78659	2.0124
DNMT3A	1.78573	1.56536	1.77927	1.99718
NUP153	1.78553	1.56698	1.78914	2.00931
KIAA1009	1.78544	1.5556	1.7807	1.99753
TFAP2D	1.78495	1.54578	1.77516	2.01133
KL	1.78422	1.55617	1.7738	2.01733
MLK4	1.78367	1.57348	1.78216	2.00102
PTPRJ	1.78347	1.55914	1.7747	1.99292
RC3H1	1.78315	1.55607	1.77584	1.99369
RTL1	1.78309	1.54911	1.77914	2.00684
GABRB1	1.78282	1.55081	1.77436	2.01944
GAD2	1.78176	1.55125	1.77792	1.99731
PLIN4	1.78136	1.53818	1.77172	2.00013
MTR	1.78122	1.54645	1.77506	2.00311
RPS6KA6	1.78118	1.56118	1.77668	2.00935
EYA4	1.78107	1.56616	1.78141	2.0125
URB2	1.78101	1.5508	1.77669	2.00555
NDST3	1.78066	1.55381	1.77741	2.02264
TECPR2	1.77975	1.56154	1.7723	2.00944
KIF6	1.7794	1.56626	1.77758	1.9878
LILRB2	1.77864	1.53881	1.77295	2.00089
CEP164	1.77817	1.54028	1.76934	2.00164
CFHR5	1.77814	1.55724	1.76823	1.98741
THSD4	1.77791	1.55595	1.77244	1.98827
CBLB	1.77783	1.5679	1.77439	1.98858
CNGA3	1.77782	1.56889	1.77452	1.99999
TMTC1	1.77463	1.55452	1.77624	2.0107
TBX22	1.7736	1.54373	1.76782	2.00107
SMARCC2	1.77317	1.55702	1.77393	1.99809
OSMR	1.77309	1.54661	1.76687	1.98588
OR5D13	1.77308	1.53775	1.76669	1.99275
CNGA2	1.77125	1.55074	1.77088	1.99686
TBC1D32	1.77044	1.55207	1.76812	1.98972
SLC14A2	1.77039	1.53978	1.76732	1.98869
ADAM23	1.76983	1.53648	1.7648	1.9922
DACH1	1.76981	1.53532	1.766	1.99397
PRB2	1.7698	1.55285	1.76784	1.98869
UGT3A1	1.76943	1.5455	1.76748	1.98771
MAPK8IP3	1.76927	1.55223	1.77179	2.00055
IL1RAPL2	1.76899	1.53987	1.76331	1.9809
SSH2	1.76853	1.53825	1.76781	1.99187
ATAD2B	1.76842	1.55322	1.76405	1.98935
EPHB3	1.76819	1.54379	1.7645	1.9879
TRPM4	1.76802	1.5489	1.76854	1.99511
VPS8	1.76686	1.53527	1.75888	1.97698
DENND5B	1.76674	1.54627	1.76191	1.9972
OR2G6	1.76619	1.54021	1.76648	1.99445
RAB3GAP2	1.76574	1.5393	1.76036	1.9945
FAM129A	1.76475	1.53877	1.76118	1.9781
STAG3	1.7637	1.52978	1.75483	1.99207
UGGT1	1.76343	1.54524	1.75885	1.9893
ECE2	1.76335	1.53521	1.75464	1.98697
NLRC4	1.76319	1.54828	1.76201	1.97697
ABCD2	1.76287	1.53481	1.76094	1.98303
SLFN11	1.76265	1.53803	1.759	1.98158
C9	1.76264	1.54434	1.76546	1.99031
MAGEL2	1.76235	1.53554	1.75945	1.9799
KCNH4	1.76098	1.54229	1.75545	1.97707
CHAT	1.76089	1.52909	1.75947	1.99046
ATXN2L	1.76086	1.54156	1.75444	1.97399
JAG1	1.76078	1.53062	1.75478	1.97977
ANAPC1	1.76067	1.54396	1.75733	1.98132
LIMCH1	1.75915	1.54754	1.75446	1.97461
RPGRIP1	1.75711	1.53216	1.75297	1.9839
KCNK10	1.75629	1.53032	1.74893	1.98021
MKLN1	1.75628	0.80841	1.46172	1.89589
ZNF609	1.75536	1.53843	1.75093	1.96621
DENND4A	1.7551	1.52969	1.74804	1.97365
ADD2	1.75464	1.54074	1.7489	1.97387
TTK	1.75455	1.53434	1.74925	1.96613
LILRB5	1.7531	1.52577	1.74907	1.98699
USP31	1.75236	1.53719	1.74713	1.9717
AASS	1.75166	1.52521	1.74267	1.96887
IGSF3	1.75087	1.52102	1.74717	1.9655
CPZ	1.75064	1.52917	1.74944	1.97987
BCAN	1.75023	1.52585	1.74809	1.98483
PIK3C2A	1.74987	1.53186	1.74546	1.96451
BRD4	1.74955	1.53703	1.74663	1.9722
MOV10L1	1.7493	1.52186	1.74509	1.98153
CRB2	1.74874	1.51575	1.74717	1.98261
CWH43	1.74859	1.53039	1.74652	1.97107
MAP3K13	1.74847	1.52561	1.74689	1.97028
SLC9A2	1.7484	1.53136	1.74183	1.96169
MAGI3	1.74787	1.51037	1.74136	1.96626
DACT1	1.74762	1.51476	1.74484	1.98142
PITPNM1	1.74695	1.52603	1.7391	1.96151
VCAM1	1.74694	1.52776	1.74216	1.96165
OR4A5	1.7468	1.52256	1.74186	1.98141
CIITA	1.74668	1.53664	1.74608	1.95803
DENND2C	1.7464	1.51305	1.73819	1.96722
FAM184A	1.74591	1.5269	1.74302	1.95403
OSBPL6	1.74548	1.52326	1.73981	1.96515
TTC37	1.74396	1.51223	1.73794	1.9561
TLL2	1.74384	1.52292	1.74116	1.97085
EFHB	1.74312	1.51289	1.73463	1.96215
ZNF845	1.74312	1.5313	1.73872	1.95416
STARD13	1.74284	1.5276	1.74107	1.94845
MTTP	1.7421	1.51825	1.74094	1.96489
FYCO1	1.74145	1.51719	1.73874	1.9679
PCDHGA12	1.74014	1.52863	1.7407	1.969
POLD1	1.73984	1.51925	1.73815	1.95653
TBC1D1	1.73981	1.51763	1.73428	1.96569
ZNF827	1.73916	1.52887	1.73884	1.977
YEATS2	1.73907	1.52332	1.73479	1.9473
CDKL5	1.73898	1.53441	1.73951	1.95477
RNF123	1.73861	1.51731	1.73587	1.95366
RPAP1	1.73839	1.50397	1.73275	1.95945
GAPVD1	1.73754	1.50992	1.73205	1.94397
FANCD2	1.7373	1.51519	1.73515	1.95242
FYB1	1.73688	1.5046	1.73192	1.95346
WDR66	1.73596	1.52541	1.73304	1.95822
RTN1	1.73483	1.50624	1.73087	1.96295
UBQLN3	1.73467	1.52465	1.73109	1.94857
ANKRD35	1.73396	1.50686	1.72959	1.94773
CAPRIN2	1.73396	1.51374	1.72713	1.9376
ITIH1	1.73369	1.50039	1.72768	1.95282
C1ORF168	1.73366	1.5161	1.72617	1.93999
OR4K2	1.73332	1.50362	1.72987	1.95129
OR2T12	1.73296	1.51473	1.73128	1.9543
SIGLEC12	1.73293	1.51143	1.72882	1.95347
ARHGAP20	1.73286	1.5036	1.72297	1.95347
LILRA1	1.73183	1.50088	1.72254	1.95018
ARID4B	1.73165	1.52099	1.72992	1.95221
LRRC16A	1.73134	1.51285	1.72319	1.9416
MED1	1.7306	1.51047	1.72628	1.94265
PKP4	1.73059	1.50728	1.72792	1.9415
TBX18	1.73041	1.5038	1.72289	1.93989
SCUBE1	1.72966	1.49064	1.7201	1.95079
DHX34	1.72769	1.51044	1.72325	1.9371
UGT3A2	1.72769	1.50117	1.7233	1.9529
NPHP4	1.72678	1.49842	1.7174	1.93589
SLC4A2	1.72658	1.5028	1.71962	1.94222
MCC	1.72657	1.5063	1.72559	1.94572
PCDHAC2	1.72649	1.4913	1.71271	1.93885
MCF2L	1.72511	1.50108	1.71917	1.94091
TPTE2	1.72501	1.51066	1.72353	1.93531
BRDT	1.72474	1.50553	1.72253	1.94654
[truncated: 18,453 more rows]

## Sheet: Cancer Gene Census Tier 1 genes
	Calculated	Statistical Sampling
Gene	Mutation Proportion (%)	Confidence Limit 2.5%	Mean Proportion from Sampling (%)	Confidence Limit 97.5%
TP53	34.5432	33.9218	34.5155	35.1018
PIK3CA	13.4891	12.996	13.4753	13.9512
LRP1B	13.0828	12.5856	13.0589	13.5334
KRAS	10.5422	10.1638	10.5216	10.8832
APC	10.0914	9.74194	10.0769	10.4097
FAT4	9.46416	8.98205	9.44054	9.88303
KMT2D	9.17158	8.70884	9.1533	9.60277
KMT2C	9.12538	8.63256	9.10031	9.56827
BRAF	7.64583	7.2888	7.63517	7.97083
ARID1A	6.95553	6.57473	6.93606	7.31243
FAT1	6.64057	6.21301	6.6179	7.03216
PTEN	5.97253	5.63823	5.97134	6.30383
ATM	5.48584	5.1013	5.47935	5.85187
ZFHX3	5.4476	5.05839	5.41912	5.80279
CREBBP	5.29506	4.21786	4.96232	5.57622
GRIN2A	5.06704	4.69664	5.04758	5.43511
NF1	4.96805	4.6022	4.95448	5.2941
PDE4DIP	4.92174	4.55451	4.91255	5.27862
PTPRT	4.91053	4.5557	4.90435	5.23884
TRRAP	4.86612	4.52496	4.86121	5.2261
RNF213	4.81374	4.44128	4.79705	5.13882
PREX2	4.65929	4.30504	4.64694	4.98786
SPEN	4.47458	4.12348	4.46396	4.80435
ERBB4	4.38646	4.02822	4.37716	4.7073
KMT2A	4.38185	4.03292	4.37375	4.70045
RB1	4.32058	4.02259	4.31428	4.62931
BRCA2	4.21602	3.88922	4.20168	4.53138
FBXW7	4.17149	3.85719	4.16567	4.47349
CARD11	4.15125	3.09381	3.85278	4.42878
PTPRB	4.08477	3.76243	4.07864	4.39512
ROS1	4.02296	3.69612	4.01187	4.32422
ATRX	3.97514	3.63733	3.96365	4.28473
UBR5	3.92778	3.58085	3.90547	4.22894
NOTCH1	3.8144	3.51997	3.80532	4.11401
POLQ	3.81245	3.48271	3.79962	4.13068
EP300	3.78588	3.4838	3.78298	4.0774
NCOR1	3.71459	3.38911	3.70664	4.02514
SETD2	3.70122	3.39402	3.68871	4.00065
SMARCA4	3.67363	3.37342	3.67298	3.98929
CHD4	3.60789	3.2872	3.59782	3.8976
MTOR	3.56866	3.25602	3.5589	3.85493
NCOR2	3.55684	3.23997	3.5474	3.8696
MED12	3.54667	3.23204	3.54099	3.86852
RANBP2	3.52546	3.21341	3.52175	3.84825
ARID2	3.49269	3.19343	3.48063	3.78826
ZNF521	3.48053	3.17099	3.47588	3.79213
SETBP1	3.44517	3.12745	3.44104	3.73836
POLE	3.36537	3.06008	3.36125	3.6508
CTNNB1	3.34752	3.0537	3.33907	3.62697
EGFR	3.34292	3.04315	3.33749	3.62962
KDR	3.32619	3.01768	3.31634	3.62636
NSD1	3.31124	3.02549	3.30887	3.58751
SMAD4	3.2482	2.95908	3.23769	3.5166
ARID1B	3.22096	2.92908	3.21624	3.50419
PTPRC	3.21782	2.92311	3.21061	3.50913
KDM6A	3.20836	2.91053	3.20458	3.49633
MYH11	3.19452	2.90027	3.19026	3.49194
CDKN2A	3.19143	2.91246	3.18514	3.45807
TPR	3.144	2.83212	3.1393	3.4373
ALK	3.10819	2.82969	3.10586	3.40254
ATR	3.09878	2.79224	3.08512	3.36939
NOTCH2	3.02209	2.73988	3.01603	3.305
BCORL1	3.01608	2.72211	3.00689	3.30638
CAMTA1	2.99506	2.71678	2.98712	3.26987
CACNA1D	2.97252	2.7024	2.97217	3.25059
TET1	2.95467	2.68532	2.9531	3.23814
CDH1	2.95376	2.66376	2.95514	3.25164
MECOM	2.94479	2.67213	2.93866	3.2113
PTPRK	2.92696	2.64976	2.92329	3.18268
MYH9	2.92047	2.6187	2.90637	3.19097
PBRM1	2.91385	2.65956	2.91334	3.16832
NRAS	2.90058	2.64748	2.88929	3.13001
ERBB2	2.8397	2.53872	2.82348	3.11456
ERBB3	2.83546	2.55631	2.83198	3.11503
AMER1	2.83314	2.56241	2.82934	3.12261
RUNX1T1	2.83303	2.54895	2.82361	3.10044
MAP3K1	2.79806	2.51421	2.79405	3.07646
GATA3	2.78021	2.49407	2.77897	3.06672
CDK12	2.77081	2.47991	2.76194	3.04491
PTPN13	2.76781	2.4895	2.75089	3.0299
BCOR	2.74649	2.48002	2.7401	3.00214
CUX1	2.73233	2.46588	2.72626	2.99888
IRS4	2.71605	2.42017	2.70081	2.98499
KEAP1	2.67119	2.39713	2.66248	2.94254
NTRK3	2.6624	2.38605	2.65761	2.92385
PIK3R1	2.64642	2.39099	2.63683	2.90134
CDH11	2.62575	2.36733	2.62126	2.89561
FLT4	2.61404	2.34049	2.60811	2.87299
SF3B1	2.59243	2.34079	2.58765	2.85484
COL1A1	2.58529	2.31705	2.57871	2.83947
PDGFRA	2.57461	2.28891	2.55765	2.81978
AFDN	2.56093	2.29735	2.56594	2.82906
GNAS	2.54206	2.25479	2.52391	2.78979
STAG2	2.52986	2.26798	2.52708	2.79322
KAT6A	2.51797	2.26295	2.51246	2.77003
ASXL1	2.5114	2.23331	2.49623	2.77724
PRDM16	2.49664	2.2068	2.48083	2.74542
DICER1	2.49052	2.23746	2.48363	2.73852
BRCA1	2.47627	2.18791	2.45701	2.72383
AFF3	2.46976	2.20096	2.46663	2.72195
RNF43	2.45652	2.21307	2.45174	2.70835
NUMA1	2.44826	2.18565	2.44205	2.70502
COL2A1	2.44474	2.20239	2.44204	2.71035
NIN	2.43959	2.17394	2.43375	2.69003
NUP214	2.38788	2.12648	2.38332	2.65471
BCL9	2.36275	2.11682	2.3622	2.61401
TP63	2.34734	2.10207	2.34348	2.59049
SALL4	2.34003	2.08773	2.33074	2.57688
KDM5A	2.33148	2.07755	2.32912	2.59107
AR	2.32485	2.06706	2.32402	2.59098
CASC5	2.31053	2.05222	2.30655	2.57849
LIFR	2.30233	2.05538	2.29723	2.55174
PTCH1	2.30175	2.03516	2.29482	2.53335
TET2	2.28347	2.01344	2.26591	2.5217
BCL9L	2.26875	2.02101	2.26227	2.51192
MYO5A	2.25721	2.0063	2.25368	2.50613
ATP2B3	2.24254	1.97984	2.23319	2.49491
USP6	2.2394	1.98548	2.22923	2.47893
CIC	2.21717	1.96841	2.21043	2.4488
RET	2.19572	1.95559	2.19502	2.45372
TSC2	2.19532	1.94272	2.18784	2.43218
SPOP	2.18828	1.9351	2.18298	2.43139
TRIP11	2.18262	1.94322	2.175	2.43602
EZH2	2.17956	1.20763	1.85716	2.34399
CTCF	2.17618	1.96047	2.17055	2.39877
KAT6B	2.14926	1.91023	2.14753	2.38145
KIT	2.14546	1.90461	2.14553	2.38789
MET	2.14085	1.89396	2.14151	2.38389
NRG1	2.02938	1.77974	2.02171	2.26662
FLT3	2.02744	1.7932	2.024	2.25614
NFE2L2	2.01817	1.78323	2.01146	2.24259
NUP98	2.01711	1.78181	2.01535	2.26576
CNTRL	2.01178	1.76917	2.00113	2.22555
NCOA2	2.00719	1.77475	2.00456	2.24835
BCL11A	2.0064	1.76342	2.00003	2.24512
NFATC2	1.98808	1.74976	1.97961	2.22814
NSD2	1.98493	1.75021	1.97723	2.20606
STAT6	1.96136	0.9814	1.63191	2.10078
FGFR2	1.95379	1.73531	1.9516	2.18634
ACVR2A	1.9436	1.71736	1.9418	2.16514
JAK1	1.92921	1.70673	1.9293	2.15661
FOXA1	1.92063	1.66874	1.9169	2.16453
WRN	1.91493	1.68495	1.90971	2.14883
CASP8	1.91232	1.68119	1.9042	2.12121
ARHGEF12	1.90988	1.68297	1.90615	2.13117
TBX3	1.88992	1.63478	1.88692	2.12992
CLTC	1.88475	1.65463	1.8811	2.11149
RBM10	1.88017	1.64666	1.87852	2.11256
NCOA1	1.87567	1.6509	1.87826	2.11618
LATS1	1.87049	1.63725	1.86862	2.09161
DROSHA	1.8622	1.63221	1.86412	2.10539
IL7R	1.84947	1.61978	1.84557	2.08123
CLTCL1	1.81809	1.5968	1.81566	2.05084
MN1	1.81398	1.57285	1.80817	2.03831
TSC1	1.8131	1.57934	1.80793	2.04371
NUTM1	1.80943	1.5804	1.80751	2.02632
KDM5C	1.80644	1.58101	1.80146	2.02227
MSH6	1.80421	1.59009	1.80334	2.02162
ABL2	1.79038	1.55825	1.78525	2.03764
DNMT3A	1.78573	1.56536	1.77927	1.99718
CBLB	1.77783	1.5679	1.77439	1.98858
BRD4	1.74955	1.53703	1.74663	1.9722
MAP3K13	1.74847	1.52561	1.74689	1.97028
CIITA	1.74668	1.53664	1.74608	1.95803
POLD1	1.73984	1.51925	1.73815	1.95653
FANCD2	1.7373	1.51519	1.73515	1.95242
PDGFRB	1.72436	1.51229	1.72129	1.95139
BRIP1	1.72183	1.49703	1.71998	1.95006
AXIN2	1.71536	1.49737	1.70858	1.92957
BCL11B	1.71401	1.48366	1.70897	1.93658
CLIP1	1.71059	1.48499	1.70604	1.92114
FANCA	1.70764	1.49163	1.70225	1.92003
DDR2	1.69187	1.46027	1.68934	1.91339
WHSC1L1	1.69184	1.47714	1.68706	1.90625
AFF1	1.68969	1.48058	1.68849	1.91421
NTRK1	1.67558	1.45149	1.67171	1.89637
PRDM1	1.6746	1.44281	1.66089	1.88643
FGFR3	1.67328	1.46244	1.67363	1.89197
PCM1	1.65546	1.43706	1.64955	1.8763
DDX3X	1.62771	1.41417	1.62154	1.83215
STIL	1.62329	1.41923	1.62217	1.82956
ZMYM2	1.61959	1.41583	1.61269	1.8311
EBF1	1.61924	1.40662	1.62104	1.83679
JAK3	1.61494	1.3907	1.60258	1.82616
ESR1	1.61142	1.39193	1.60853	1.83492
BAP1	1.60488	1.40632	1.59945	1.79825
PER1	1.5919	1.37851	1.59199	1.80388
PALB2	1.57582	1.36001	1.57229	1.7782
LATS2	1.57076	1.36799	1.56566	1.77578
TCF7L2	1.56112	1.34354	1.55363	1.76096
STK11	1.55883	1.34851	1.55966	1.78153
ITK	1.55843	1.34356	1.55101	1.7647
FCRL4	1.55591	1.34285	1.55595	1.77551
MAML2	1.55436	1.34273	1.54993	1.7762
DCTN1	1.53698	1.3344	1.53589	1.74406
SND1	1.5347	1.33305	1.53712	1.75292
PLCG1	1.53397	1.33143	1.53078	1.7421
LRIG3	1.52076	1.31491	1.51716	1.72254
TSHR	1.51397	1.30003	1.50794	1.72342
JAK2	1.50665	1.29114	1.5027	1.69649
PIK3CB	1.49279	1.28537	1.48704	1.69829
ERC1	1.48823	1.28795	1.48287	1.68531
AFF4	1.4799	1.26897	1.47604	1.69308
BCR	1.46076	1.2589	1.45597	1.66123
IKZF1	1.45682	1.26144	1.45627	1.66402
BLM	1.45681	1.26541	1.45829	1.65803
AXIN1	1.45255	1.25671	1.44915	1.66256
PPP2R1A	1.45174	1.25564	1.45054	1.64218
ERCC2	1.44837	1.24787	1.4482	1.64653
KTN1	1.44818	1.246	1.44425	1.64967
HIP1	1.44211	1.23622	1.43786	1.65048
LZTR1	1.442	1.25189	1.4415	1.64566
ZBTB16	1.42961	1.2332	1.42828	1.62819
ABL1	1.42819	1.2345	1.42651	1.62604
RBM15	1.42741	1.22945	1.4243	1.62706
DNM2	1.41875	1.22085	1.41421	1.60811
EPAS1	1.41778	1.22349	1.41363	1.61811
MAP2K4	1.41756	1.2213	1.41823	1.6269
IDH1	1.41607	1.23222	1.40964	1.58507
CSF3R	1.40217	1.20389	1.39869	1.60562
FAS	1.40216	0.4835	1.09275	1.51052
MLLT10	1.38403	1.19041	1.38478	1.58974
BCL6	1.38256	1.19734	1.38178	1.57009
FOXP1	1.37328	1.1714	1.37138	1.57294
MLH1	1.3626	1.16478	1.35888	1.558
BTK	1.36099	1.17432	1.35638	1.54248
TRIM24	1.35447	1.15559	1.35437	1.56138
TRIM33	1.35097	1.15198	1.3501	1.56729
TGFBR2	1.34741	1.15344	1.34421	1.53652
SLC34A2	1.33992	1.1409	1.33742	1.53889
STAT3	1.32676	1.12923	1.32285	1.51325
MSH2	1.32378	1.14072	1.32547	1.52403
PMS2	1.31935	1.12179	1.31731	1.52216
CHEK2	1.31031	1.12841	1.31043	1.49885
IL21R	1.30669	1.11924	1.30423	1.49891
USP8	1.29063	1.1103	1.28882	1.49308
MKL1	1.28898	1.10951	1.28778	1.47968
CBL	1.28212	1.08809	1.27603	1.47984
SMO	1.27983	1.09048	1.2749	1.46813
SMAD2	1.26742	1.07462	1.26339	1.46927
IKBKB	1.26682	1.08294	1.26714	1.45698
AKT1	1.26064	1.06338	1.25589	1.45138
MLLT6	1.25316	1.05989	1.25163	1.44814
XPO1	1.25014	1.06063	1.24753	1.43536
LPP	1.24375	1.06255	1.24137	1.42694
DDX10	1.23012	1.04477	1.22415	1.40904
FGFR4	1.22229	1.03718	1.2174	1.40721
POT1	1.22222	1.02551	1.2185	1.41126
HSP90AB1	1.21641	1.04149	1.21622	1.40009
RECQL4	1.21315	1.02319	1.21152	1.40533
RUNX1	1.20014	1.02934	1.19721	1.38563
NBN	1.19991	1.02526	1.19935	1.38122
TERT	1.19908	1.00568	1.196	1.38764
WT1	1.18778	0.9956	1.18503	1.37383
PAX5	1.18358	1.00477	1.18008	1.37682
CNOT3	1.1724	0.99723	1.16958	1.35352
TBL1XR1	1.16707	0.99464	1.16398	1.34502
FGFR1	1.16567	0.99016	1.16185	1.34841
CYLD	1.16476	0.98572	1.16027	1.34213
KIF5B	1.16253	0.97307	1.15731	1.35109
ATP1A1	1.1613	0.98931	1.15913	1.34646
HNF1A	1.1602	0.98995	1.15875	1.34721
ERCC4	1.15929	0.98006	1.15602	1.34157
MAP2K1	1.1559	0.97546	1.15475	1.33756
PAX3	1.15515	0.96734	1.15266	1.33825
MSN	1.15404	0.97386	1.15304	1.337
HSP90AA1	1.15102	0.97539	1.1489	1.32405
IL6ST	1.14755	0.96325	1.14346	1.32543
HRAS	1.14705	0.96373	1.14536	1.3266
DAXX	1.14537	0.96866	1.14557	1.33273
PML	1.14512	0.9665	1.14379	1.33897
BARD1	1.1405	0.96235	1.13908	1.32242
TCF12	1.134	0.96052	1.13261	1.31832
ERG	1.13376	0.9562	1.13045	1.32384
ZNF331	1.13175	0.96156	1.13032	1.31144
RPL22	1.12966	0.96771	1.12858	1.29065
ETV6	1.12798	0.95338	1.12657	1.30822
GPHN	1.12584	0.95949	1.12633	1.30499
PRF1	1.12047	0.94169	1.11574	1.29976
CDC73	1.11759	0.94872	1.11494	1.28624
PTPN11	1.11545	0.94349	1.1148	1.28849
VHL	1.11526	0.98262	1.11222	1.23529
SYK	1.11276	0.94109	1.11128	1.28182
RAD21	1.11273	0.93211	1.11057	1.29286
EML4	1.10041	0.92395	1.09913	1.27507
EXT1	1.09702	0.92443	1.09629	1.27654
TNFAIP3	1.08316	0.91263	1.08077	1.25389
B2M	1.08222	0.92677	1.08279	1.23988
SMAD3	1.07965	0.90992	1.07593	1.24614
PPFIBP1	1.07342	0.90148	1.07032	1.24558
EPS15	1.07327	0.89578	1.06866	1.24131
FBXO11	1.06916	0.90115	1.07064	1.24942
FUBP1	1.06073	0.88491	1.05857	1.23135
EXT2	1.04958	0.87874	1.04658	1.22012
MEN1	1.04142	0.87465	1.04053	1.21702
ELF4	1.03319	0.86452	1.02968	1.2123
SDHA	1.033	0.8577	1.02983	1.2056
MYB	1.03187	0.85721	1.03355	1.22179
NF2	1.02933	0.85377	1.02509	1.20561
PAX7	1.02789	0.86604	1.02867	1.19495
GOLGA5	1.02648	0.8532	1.02584	1.2035
GAS7	1.01641	0.84556	1.01867	1.1909
FIP1L1	1.01428	0.84919	1.01036	1.18409
BRD3	1.01334	0.84427	1.00861	1.17411
BUB1B	1.01332	0.84554	1.00934	1.18566
EWSR1	1.01065	0.84459	1.01045	1.1792
P2RY8	1.00857	0.83898	1.00437	1.17209
RAF1	1.00788	0.85404	1.00711	1.17982
NR4A3	1.00135	0.83022	0.99799	1.16077
TOP1	0.99905	0.83655	1.00215	1.17031
PBX1	0.99423	0.82652	0.99253	1.1704
STAT5B	0.99422	0.83128	0.99152	1.15721
ARHGAP26	0.99363	0.84027	0.99245	1.16287
TFE3	0.99063	0.82285	0.98839	1.15934
ERCC3	0.98499	0.8267	0.9837	1.14781
SFRP4	0.97935	0.8044	0.97465	1.13158
STRN	0.97678	0.81269	0.97407	1.14107
GPC3	0.96918	0.80434	0.96722	1.13206
CRTC1	0.96863	0.79442	0.96306	1.14159
FLI1	0.96635	0.80187	0.96833	1.14252
LCK	0.9654	0.78487	0.95341	1.12377
SUZ12	0.96198	0.80368	0.95821	1.13228
ETV1	0.96185	0.80838	0.9587	1.12131
PSIP1	0.94681	0.78528	0.94678	1.11183
H3C2	0.94591	0.76613	0.94363	1.1257
ARNT	0.94208	0.78459	0.93897	1.09782
HOOK3	0.94092	0.77457	0.93915	1.10352
PPM1D	0.93811	0.7807	0.93649	1.10724
MALT1	0.93534	0.77133	0.93176	1.10563
IRF4	0.93118	0.77704	0.92848	1.08262
ACSL3	0.92381	0.77362	0.92403	1.08326
NONO	0.92356	0.76775	0.92127	1.08124
CARS1	0.92344	0.75677	0.92115	1.07799
RSPO2	0.91908	0.7552	0.91785	1.08243
FES	0.91457	0.76088	0.913	1.07683
NFKB2	0.90983	0.75903	0.91099	1.06483
HLA-A	0.90905	0.75488	0.90833	1.06832
RAP1GDS1	0.90812	0.74787	0.90909	1.07738
HIF1A	0.90807	0.75177	0.90807	1.07228
PATZ1	0.90177	0.73613	0.8992	1.06701
KCNJ5	0.90059	0.74537	0.89794	1.06558
ETV5	0.89607	0.73613	0.89816	1.0641
MITF	0.89549	0.73937	0.89484	1.0574
NCOA4	0.88184	0.72468	0.87762	1.02374
MYC	0.87931	0.72391	0.87042	1.0282
QKI	0.8753	0.72052	0.87201	1.04262
PLAG1	0.87421	0.72351	0.87211	1.03835
FH	0.87063	0.70115	0.86523	1.03068
WAS	0.86829	0.6962	0.85777	1.02008
RABEP1	0.86182	0.7035	0.8559	1.01286
RHOA	0.8613	0.71609	0.85891	1.01752
FLCN	0.86073	0.70077	0.85818	1.02499
PPARG	0.86031	0.70786	0.86183	1.019
EIF4A2	0.85163	0.69222	0.84997	1.00908
SLC45A3	0.85044	0.6983	0.84752	1.00693
XPC	0.84815	0.69941	0.84635	1.00422
CBFA2T3	0.84699	0.6897	0.84412	1.0059
MYCN	0.84502	0.68599	0.84428	1.00512
PPP6C	0.84411	0.6905	0.84031	0.99577
DDX5	0.84382	0.68794	0.84009	0.99974
MPL	0.84278	0.68241	0.83712	0.9959
CREB3L2	0.83918	0.67997	0.83483	0.9916
ATIC	0.83754	0.68053	0.83365	0.99475
FOXO4	0.83754	0.68877	0.839	1.00267
FOXO1	0.83373	0.69045	0.83488	0.9873
TAF15	0.82473	0.6722	0.82395	0.98057
GATA2	0.82449	0.67762	0.82355	0.97481
CCDC6	0.81834	0.67316	0.81666	0.96521
U2AF1	0.81379	0.65221	0.80706	0.96746
REL	0.80716	0.66105	0.80751	0.95929
ACKR3	0.80497	0.64755	0.8034	0.96105
EIF3E	0.79599	0.65044	0.79618	0.94947
TRAF7	0.79236	0.64981	0.78763	0.93818
PICALM	0.79148	0.64677	0.7909	0.94276
MLLT3	0.79069	0.64605	0.79116	0.94207
WIF1	0.79029	0.64306	0.78582	0.93525
TMPRSS2	0.78952	0.64542	0.78849	0.94535
MUTYH	0.78031	0.64201	0.78234	0.93274
LEF1	0.77947	0.62501	0.77795	0.93287
EZR	0.77529	0.62974	0.77216	0.92516
RARA	0.76969	0.61927	0.76331	0.91884
CDKN1B	0.76594	0.60842	0.76627	0.92662
NFIB	0.76323	0.61881	0.76332	0.90831
C2ORF44	0.76273	0.61894	0.76175	0.90901
ACVR1	0.76131	0.61583	0.76215	0.91332
SMARCB1	0.75849	0.61217	0.75582	0.90938
FANCG	0.75534	0.6144	0.75524	0.90995
MLLT1	0.75363	0.61383	0.75481	0.90592
CRTC3	0.7495	0.60444	0.74854	0.89716
BIRC3	0.7491	0.61658	0.7474	0.88767
ZNF384	0.74884	0.60611	0.74723	0.90027
HNRNPA2B1	0.74619	0.60117	0.74447	0.90265
FANCC	0.7448	0.60286	0.74357	0.89215
PHOX2B	0.74153	0.58679	0.74013	0.88891
LMNA	0.74035	0.60037	0.73974	0.89714
NDRG1	0.73918	0.59582	0.73868	0.88371
ERCC5	0.73849	0.60192	0.73694	0.87776
PAX8	0.73746	0.59202	0.73549	0.88247
PRRX1	0.72804	0.58331	0.72591	0.87186
GATA1	0.72236	0.57718	0.71947	0.86704
NT5C2	0.72146	0.57929	0.71991	0.86726
TCF3	0.7192	0.58839	0.72064	0.86924
FUS	0.7177	0.57364	0.71678	0.8704
AKT2	0.71723	0.57665	0.71468	0.85428
PRCC	0.71438	0.57939	0.70971	0.85038
CCND1	0.70572	0.56971	0.70312	0.83393
GNAQ	0.70457	0.56923	0.7012	0.84575
ELL	0.69652	0.55849	0.69514	0.83761
NAB2	0.69567	0.55738	0.69562	0.84006
ASPSCR1	0.67687	0.54007	0.67413	0.81178
RPL5	0.67455	0.54024	0.67185	0.81955
GNA11	0.67382	0.53865	0.67403	0.80355
SH2B3	0.67231	0.51314	0.65928	0.81409
TAL1	0.67224	0.53283	0.67013	0.81632
SFPQ	0.6597	0.5185	0.65882	0.80142
BMPR1A	0.65933	0.53034	0.66011	0.79795
SIX1	0.65146	0.51294	0.64909	0.78975
IDH2	0.647	0.52551	0.64553	0.77159
MDM2	0.64663	0.50836	0.64575	0.78988
WWTR1	0.64552	0.50885	0.64251	0.77905
TRIM27	0.64542	0.51371	0.64209	0.78344
FOXO3	0.64441	0.50653	0.6434	0.78614
ZRSR2	0.63502	0.49367	0.63256	0.77596
MYD88	0.63318	0.53728	0.63164	0.73003
TFG	0.6324	0.48877	0.6311	0.78386
PIM1	0.62837	0.52586	0.62777	0.72487
HLF	0.62198	0.48932	0.62274	0.76267
FAM46C	0.62002	0.49401	0.618	0.74818
CXCR4	0.61922	0.48391	0.61593	0.75129
CANT1	0.61878	0.48827	0.61914	0.75592
MYOD1	0.61449	0.48286	0.61271	0.74699
RAC1	0.61409	0.49158	0.61191	0.73743
HOXD13	0.60682	0.47799	0.60457	0.7422
CBLC	0.60488	0.47857	0.60201	0.74092
SMARCE1	0.60336	0.47931	0.60326	0.73238
SRC	0.59467	0.46659	0.59347	0.72612
MAP2K2	0.59453	0.4742	0.59303	0.72329
KLF4	0.58841	0.45779	0.58722	0.72279
HOXC13	0.5876	0.45685	0.58549	0.7247
KLK2	0.58702	0.45312	0.58953	0.73859
CREB3L1	0.58488	0.4608	0.58512	0.71437
PRKACA	0.58369	0.45097	0.58226	0.72221
TFEB	0.58328	0.46076	0.58064	0.7113
SMARCD1	0.57843	0.45382	0.57666	0.71215
CCNE1	0.57484	0.44341	0.57148	0.70667
CBFB	0.57113	0.43676	0.57059	0.70965
MUC1	0.56987	0.44663	0.56859	0.69287
PRKAR1A	0.56974	0.44515	0.57093	0.70023
CCND2	0.56116	0.4417	0.5592	0.69252
DEK	0.55865	0.43516	0.55606	0.68178
SS18L1	0.55682	0.43941	0.556	0.68601
GOPC	0.55676	0.43288	0.55724	0.69484
ABI1	0.55277	0.43441	0.55357	0.67895
APOBEC3B	0.55113	0.43022	0.5483	0.68042
ETNK1	0.54933	0.42155	0.54625	0.67476
RPN1	0.54471	0.42953	0.54541	0.67116
MDM4	0.54335	0.41347	0.54309	0.67716
BCL3	0.54298	0.4293	0.5438	0.66784
ETV4	0.54258	0.42636	0.5399	0.66161
BCL10	0.53862	0.41555	0.53895	0.66662
MSI2	0.53527	0.41506	0.53395	0.66434
RSPO3	0.5289	0.40858	0.52743	0.65473
FANCE	0.52798	0.40488	0.52734	0.65142
KLF6	0.52321	0.40407	0.52408	0.64785
MAX	0.51928	0.39977	0.51619	0.64201
MAPK1	0.51773	0.40329	0.51641	0.62889
FCGR2B	0.51154	0.39121	0.51111	0.64279
SS18	0.51098	0.39697	0.51054	0.63412
PHF6	0.50982	0.39849	0.50854	0.62388
NFKBIE	0.50917	0.40151	0.50819	0.63054
ELK4	0.50914	0.39514	0.50927	0.63
SOX2	0.50794	0.3923	0.50682	0.63086
SUFU	0.50453	0.39238	0.50588	0.63039
RAD51B	0.50241	0.38161	0.5009	0.61973
CDK4	0.50152	0.38658	0.50009	0.62084
JUN	0.4989	0.38046	0.49785	0.62882
MLF1	0.48712	0.36621	0.48622	0.60878
DDB2	0.48289	0.36769	0.48223	0.60201
TLX3	0.48109	0.36734	0.48231	0.60796
MAF	0.47609	0.35438	0.47669	0.60143
CCNB1IP1	0.47607	0.36314	0.47548	0.59392
DDX6	0.47216	0.35629	0.47224	0.59154
SH3GL1	0.47207	0.36567	0.47079	0.58888
CDK6	0.4709	0.35533	0.46914	0.58896
PDGFB	0.46733	0.35611	0.46499	0.57916
POU2AF1	0.46693	0.35421	0.46678	0.58449
RHOH	0.46434	0.35206	0.46159	0.58413
HOXA11	0.46223	0.34926	0.45974	0.57935
CEP43	0.46089	0.35588	0.4606	0.57769
TCEA1	0.45826	0.35094	0.45741	0.56974
TCL1A	0.45662	0.34317	0.45386	0.57211
FANCF	0.44813	0.33239	0.44517	0.56755
CD79A	0.44698	0.33804	0.44731	0.55913
CALR	0.44092	0.33708	0.44031	0.55397
CDX2	0.43804	0.32908	0.43622	0.55707
RPL10	0.43783	0.33272	0.43734	0.54841
KDSR	0.43557	0.33059	0.4354	0.54876
MYCL	0.43549	0.32861	0.4345	0.54468
NKX2-1	0.43406	0.32165	0.43193	0.54746
HOXC11	0.42512	0.3108	0.42569	0.5514
BCL2	0.42372	0.33578	0.42323	0.51598
SRSF2	0.41309	0.30101	0.40791	0.52769
CCND3	0.412	0.30696	0.41064	0.52745
TNFRSF14	0.4118	0.31991	0.40973	0.50316
HOXA13	0.4103	0.30166	0.40999	0.52359
SET	0.40467	0.29484	0.40379	0.52016
HOXA9	0.40177	0.30146	0.40026	0.51011
SSX1	0.39923	0.29664	0.39762	0.50842
TPM3	0.39849	0.29802	0.39883	0.50693
TPM4	0.39795	0.28932	0.39699	0.50687
LASP1	0.39281	0.28986	0.39394	0.5063
CD79B	0.39206	0.29707	0.38943	0.48438
TLX1	0.39072	0.28023	0.38977	0.50437
FHIT	0.38834	0.28561	0.388	0.49472
LMO2	0.38464	0.28272	0.38281	0.49174
HERPUD1	0.38382	0.27979	0.38211	0.49434
FOXL2	0.37954	0.27623	0.37917	0.49112
HOXD11	0.37943	0.27278	0.37837	0.48414
HEY1	0.37818	0.26889	0.37807	0.48931
PTK6	0.37582	0.28098	0.37548	0.48419
BCL7A	0.37244	0.27856	0.3726	0.47294
YWHAE	0.37223	0.2753	0.371	0.47347
POU5F1	0.37186	0.26949	0.37176	0.47621
DNAJB1	0.3657	0.27078	0.36444	0.47185
ATF1	0.36223	0.26388	0.36258	0.46558
BAX	0.35503	0.25625	0.35397	0.46041
CD274	0.34819	0.24932	0.3459	0.44831
MAFB	0.3465	0.25414	0.34504	0.44326
IL2	0.34564	0.2438	0.34569	0.45271
XPA	0.3429	0.24317	0.34134	0.44641
NPM1	0.33839	0.25708	0.33724	0.43041
H3-3B	0.32587	0.23036	0.32451	0.4287
CREB1	0.32504	0.23086	0.32528	0.42255
SBDS	0.32344	0.23185	0.32359	0.41961
CD74	0.31633	0.22715	0.31478	0.40852
BTG1	0.31232	0.2384	0.31167	0.39507
SDHB	0.30749	0.21953	0.30694	0.40204
H4C9	0.30625	0.21442	0.30493	0.40485
SOCS1	0.30613	0.23826	0.30722	0.3821
SDC4	0.30366	0.21855	0.30543	0.40108
PDCD1LG2	0.30287	0.21207	0.30196	0.39733
TNFRSF17	0.29956	0.21422	0.2973	0.39289
PAFAH1B2	0.29921	0.20532	0.29921	0.39339
SRSF3	0.2921	0.2105	0.29325	0.38541
NUTM2D	0.28928	0.19844	0.28887	0.38366
SDHAF2	0.27805	0.19513	0.27817	0.37535
OLIG2	0.27109	0.19325	0.27167	0.36237
H3-3A	0.24851	0.16949	0.24769	0.34143
CRLF2	0.24388	0.16391	0.24282	0.32711
TMEM127	0.23466	0.16012	0.23568	0.31554
FSTL3	0.22448	0.14856	0.22486	0.30902
LMO1	0.22357	0.14714	0.22291	0.30528
DDIT3	0.20694	0.13446	0.20684	0.28668
CDKN2C	0.20452	0.13809	0.20304	0.28007
SDHC	0.20128	0.1291	0.2002	0.28288
SDHD	0.19084	0.11846	0.19192	0.27212
LYL1	0.18322	0.11462	0.18438	0.26571
CEBPA	0.17509	0.10874	0.17347	0.24998
MLLT11	0.1744	0.11031	0.17426	0.24485
TAL2	0.17296	0.10629	0.17384	0.25444
FEV	0.17256	0.10399	0.17159	0.24849
HMGA2	0.16596	0.09699	0.16399	0.24062
CHCHD7	0.16143	0.09692	0.16117	0.23193
MTCP1	0.14582	0.08142	0.14518	0.21956
CNBP	0.13335	0.07781	0.13255	0.19093
SSX4	0.13228	0.07547	0.13152	0.19657
RMI2	0.10745	0.05546	0.10772	0.16885
HMGA1	0.07577	0.03221	0.07575	0.12395
NUTM2B	0.03551	0.00714	0.0357	0.07052

## Sheet: Cancer Gene Census Tier 2 genes
	Calculated	Statistical Sampling
Gene	Mutation Proportion (%)	Confidence Limit 2.5%	Mean Proportion from Sampling (%)	Confidence Limit 97.5%
MUC16	19.983	19.3873	19.9482	20.5006
CSMD3	13.5734	13.0437	13.5535	14.0418
FAT3	9.32345	8.85199	9.30126	9.76882
FAM135B	6.25622	5.87051	6.24618	6.63312
PTPRD	5.39539	4.99219	5.37659	5.77147
MUC4	5.36199	4.98807	5.34883	5.71597
BIRC6	5.34705	4.9978	5.3425	5.70882
CDH10	5.2356	4.85034	5.21826	5.55297
CNTNAP2	4.94233	4.58064	4.93352	5.28096
DCC	4.89051	4.52526	4.88408	5.22798
AKAP9	4.6154	4.24209	4.59082	4.93542
NBEA	4.5584	4.22153	4.56333	4.89727
FAM47C	4.17889	3.85967	4.17726	4.52225
CTNND2	4.07124	3.75067	4.06655	4.40788
ROBO2	4.04805	3.72911	4.04662	4.38069
CTNNA2	3.85695	3.52031	3.85138	4.18887
COL3A1	3.84734	3.52691	3.84044	4.15064
ANK1	3.82011	3.48727	3.80864	4.12487
FLNA	3.71042	3.39678	3.70568	4.03601
EPHA3	3.50343	3.19499	3.49708	3.80795
BCLAF1	3.41367	3.10714	3.40542	3.70435
TNC	3.29738	3.00868	3.29815	3.59428
GRM3	3.13663	2.85307	3.13251	3.41572
EPHA7	2.92793	2.65337	2.92129	3.19733
KIAA1549	2.89254	2.60035	2.88476	3.14866
ZNF479	2.88122	2.60259	2.88031	3.16603
ZEB1	2.68682	2.41869	2.68486	2.95664
PRDM2	2.40571	2.1423	2.40004	2.65903
DCAF12L2	2.37316	2.12086	2.36975	2.62692
ASXL2	2.30865	2.05545	2.30218	2.56759
ARHGAP5	2.29123	2.03451	2.29027	2.54808
RGPD3	2.29051	2.04228	2.27701	2.52729
CHD2	2.22838	1.97451	2.22887	2.46703
WNK2	2.21088	1.9788	2.20509	2.4496
RGS7	2.20194	1.96136	2.19843	2.44868
GPC5	2.20026	1.96377	2.20025	2.45721
STAG1	2.10558	1.87015	2.10636	2.35025
ZMYM3	2.10492	1.8629	2.10086	2.34804
GLI1	2.03916	1.80356	2.03568	2.27821
SRGAP3	2.00965	1.77599	2.00423	2.24049
PRKCB	1.99447	1.75626	1.99084	2.23313
SETDB1	1.94489	1.69263	1.93854	2.17282
N4BP2	1.90314	1.6674	1.89766	2.13548
CDH17	1.84518	1.61716	1.83834	2.05499
ARHGEF10	1.83119	1.60993	1.82629	2.05525
LARP4B	1.79008	1.57292	1.78493	2.00718
A1CF	1.69541	1.47785	1.69471	1.9195
SMC1A	1.69289	1.48272	1.69158	1.89826
BAZ1A	1.69154	1.45171	1.6772	1.89757
CNBD1	1.68431	1.45295	1.67929	1.90378
THRAP3	1.66391	1.45708	1.66235	1.88485
CTNND1	1.65559	1.44066	1.6568	1.87235
VAV1	1.60766	1.40559	1.60785	1.81811
BMP5	1.60265	1.39842	1.59903	1.79451
ITGAV	1.59162	1.38061	1.59072	1.81573
SPECC1	1.57917	1.36061	1.5659	1.78137
MACC1	1.5263	1.33368	1.52752	1.74131
CRNKL1	1.50823	1.29679	1.50494	1.72257
FBLN2	1.48636	1.29232	1.48534	1.67866
ZNF429	1.47871	1.28289	1.47523	1.6761
POLG	1.47211	1.2585	1.4675	1.66876
CSF1R	1.47183	1.27496	1.47276	1.69501
ZNRF3	1.46962	1.26645	1.46617	1.66949
ARHGEF10L	1.46937	1.25013	1.46714	1.66648
CUL3	1.44631	1.2468	1.44471	1.65394
SNX29	1.43411	1.22572	1.42654	1.62708
PMS1	1.43121	1.22302	1.42924	1.63853
ELF3	1.40329	1.20392	1.39968	1.60302
ACSL6	1.34693	1.14194	1.34239	1.54631
PRPF40B	1.28646	1.09617	1.28441	1.47804
ECT2L	1.26922	1.07866	1.26545	1.454
ELN	1.25773	1.06934	1.2529	1.44518
CYP2C8	1.19237	1.02005	1.19421	1.36579
RALGDS	1.17728	0.99057	1.1749	1.36174
DGCR8	1.15617	0.97511	1.15706	1.33996
MB21D2	1.14728	0.96333	1.14672	1.33081
SETD1B	1.09424	0.93505	1.09377	1.26443
TEC	1.052	0.86857	1.04357	1.22442
LCP1	1.03226	0.85378	1.02701	1.19885
CEP89	1.02786	0.85964	1.02948	1.20879
SGK1	1.02397	0.87112	1.0249	1.18905
GMPS	0.99823	0.83955	0.99863	1.16117
ARAF	0.99332	0.83179	0.99186	1.15841
CD209	0.9698	0.80751	0.96746	1.13633
USP44	0.95082	0.79194	0.95029	1.12136
KAT7	0.94138	0.78506	0.93897	1.09025
SIRPA	0.93701	0.7637	0.93232	1.11292
FNBP1	0.91709	0.76029	0.91361	1.07298
TFRC	0.91412	0.75661	0.90896	1.06808
PABPC1	0.90378	0.74729	0.90238	1.07297
ZCCHC8	0.90017	0.74487	0.89606	1.05644
AKT3	0.88995	0.73523	0.88529	1.04335
IGF2BP2	0.88624	0.72897	0.88474	1.046
KIAA1598	0.86404	0.70408	0.85378	1.01534
CHST11	0.83708	0.68072	0.83889	0.99926
SEPTIN9	0.83453	0.68505	0.83188	0.98563
RAD17	0.82748	0.67292	0.82765	0.98284
FAM131B	0.81518	0.66129	0.81178	0.96693
PTPN6	0.80423	0.6647	0.80373	0.94489
CDKN1A	0.80179	0.65545	0.79884	0.95174
RFWD3	0.79408	0.6416	0.79058	0.94084
FKBP9	0.79111	0.64395	0.78932	0.93682
PCBP1	0.77577	0.6301	0.77353	0.92101
LSM14A	0.76181	0.62172	0.75984	0.9096
SEPT6	0.73115	0.58717	0.72931	0.8767
CPEB3	0.70817	0.56631	0.70497	0.85034
PWWP2A	0.70176	0.55943	0.69907	0.84298
CYSLTR2	0.70146	0.55505	0.6987	0.85202
ALDH2	0.68635	0.54685	0.68694	0.82669
ISX	0.67315	0.54414	0.67296	0.80981
CLP1	0.63318	0.49665	0.6317	0.76874
NCKIPSD	0.6281	0.49347	0.62462	0.7567
EED	0.61988	0.48778	0.61847	0.7581
CCR4	0.61236	0.47499	0.60495	0.74383
KNSTRN	0.59442	0.47096	0.59507	0.72279
SKI	0.58668	0.45651	0.58513	0.71813
CASP9	0.57928	0.45064	0.57798	0.71064
OMD	0.54263	0.42053	0.54112	0.66433
FOXR1	0.53585	0.41602	0.53468	0.65997
CCR7	0.52669	0.41134	0.52495	0.64401
SIX2	0.50476	0.38158	0.50399	0.63307
SEPT5	0.49138	0.38042	0.49105	0.61516
CD28	0.46845	0.34448	0.46595	0.58768
LHFPL6	0.45736	0.3354	0.45461	0.58594
MGMT	0.45199	0.34014	0.45176	0.57073
CASP3	0.4405	0.32814	0.44092	0.55708
NTHL1	0.44047	0.32558	0.43823	0.555
MNX1	0.414	0.31137	0.41635	0.53083
BCL2L12	0.39107	0.29117	0.39077	0.50276
TFPT	0.37029	0.26917	0.36881	0.47582
S100A7	0.36082	0.25634	0.36089	0.46706
EIF1AX	0.35283	0.25169	0.35066	0.45505
FEN1	0.34538	0.24812	0.34409	0.44559
CCNC	0.29948	0.20764	0.29945	0.39259
CHIC2	0.27138	0.18099	0.26885	0.36356
JAZF1	0.26754	0.18575	0.26764	0.35909
VTI1A	0.2615	0.17614	0.26101	0.35613
NACA	0.25791	0.17452	0.25725	0.34974
SOX21	0.24599	0.16337	0.24371	0.3349
COX6C	0.20446	0.13108	0.20509	0.28687
ID3	0.18696	0.11117	0.18598	0.26768
LEPROTL1	0.17508	0.10838	0.1744	0.24776
MDS2	0.09715	0.05014	0.09823	0.15159
C15ORF65	0.01675	0	0.01683	0.04308

## Sheet: Kinome genes
	Calculated	Statistical Sampling
Gene	Mutation Proportion (%)	Confidence Limit 2.5%	Mean Proportion from Sampling (%)	Confidence Limit 97.5%
TTN	30.2612	29.6364	30.2197	30.7903
OBSCN	9.0689	8.60498	9.04917	9.49547
BRAF	7.64583	7.2888	7.63517	7.97083
ATM	5.48584	5.1013	5.47935	5.85187
TRRAP	4.86612	4.52496	4.86121	5.2261
TAF1L	4.83708	4.47244	4.83515	5.20347
LRRK2	4.8309	4.45976	4.80327	5.16701
KALRN	4.78596	4.45091	4.77379	5.11357
PRKDC	4.56936	4.20258	4.55948	4.89916
ERBB4	4.38646	4.02822	4.37716	4.7073
SPEG	4.29283	3.96477	4.28351	4.62475
MYO3A	4.06337	3.73057	4.04672	4.38775
ROS1	4.02296	3.69612	4.01187	4.32422
TRIO	3.93997	3.60585	3.92656	4.2593
TRPM6	3.90084	3.56661	3.89141	4.21262
ALPK2	3.67421	3.33422	3.65705	3.97599
PKD1	3.598	3.28512	3.59086	3.90436
EPHA5	3.57936	3.25613	3.57286	3.87328
MTOR	3.56866	3.25602	3.5589	3.85493
EPHA3	3.50343	3.19499	3.49708	3.80795
MYLK	3.35104	3.03917	3.34254	3.65348
EPHA6	3.34633	3.04876	3.34016	3.64129
EGFR	3.34292	3.04315	3.33749	3.62962
KDR	3.32619	3.01768	3.31634	3.62636
TAF1	3.28024	2.97978	3.27509	3.56473
SMG1	3.23601	2.93007	3.22993	3.53091
NRK	3.16621	2.89355	3.15904	3.45008
ALK	3.10819	2.82969	3.10586	3.40254
ATR	3.09878	2.79224	3.08512	3.36939
EPHA7	2.92793	2.65337	2.92129	3.19733
INSRR	2.90812	2.6248	2.90854	3.19694
EPHB1	2.89028	2.6022	2.88397	3.16654
ERBB2	2.8397	2.53872	2.82348	3.11456
ERBB3	2.83546	2.55631	2.83198	3.11503
MAP3K1	2.79806	2.51421	2.79405	3.07646
CIT	2.76495	2.46705	2.75105	3.03086
FLT1	2.76145	2.4851	2.76091	3.03685
MAST4	2.75087	2.47487	2.74619	3.0312
WNK3	2.74248	2.47594	2.73756	3.01441
NTRK3	2.6624	2.38605	2.65761	2.92385
ALPK3	2.62189	2.35871	2.6169	2.88359
FLT4	2.61404	2.34049	2.60811	2.87299
PDGFRA	2.57461	2.28891	2.55765	2.81978
LRRK1	2.53037	2.25547	2.52357	2.78924
PAK7	2.49451	2.24181	2.49434	2.75375
MAP3K4	2.48071	2.20984	2.47473	2.73044
TNIK	2.43443	2.17391	2.43025	2.69105
EPHB6	2.42498	2.16648	2.41708	2.68815
WNK1	2.40433	2.14633	2.39631	2.65887
STK31	2.39216	2.13011	2.38452	2.63802
KSR2	2.36816	2.10928	2.35903	2.61518
GUCY2F	2.30639	2.0383	2.2845	2.55508
MYO3B	2.29652	2.04774	2.29593	2.5526
LMTK2	2.27942	2.03542	2.27183	2.50873
TTBK1	2.24739	2.00687	2.24469	2.48145
ROR2	2.23112	1.97004	2.22933	2.49347
MYT1	2.22321	1.97729	2.21618	2.46199
WNK2	2.21088	1.9788	2.20509	2.4496
TIE1	2.2084	1.97185	2.20036	2.443
TEX14	2.20161	1.9567	2.19845	2.44974
RET	2.19572	1.95559	2.19502	2.45372
DAPK1	2.14708	1.90897	2.14051	2.39784
KIT	2.14546	1.90461	2.14553	2.38789
MET	2.14085	1.89396	2.14151	2.38389
DCLK1	2.10647	1.86461	2.10359	2.34167
MAST1	2.10166	1.86275	2.0951	2.34208
PRKD1	2.07604	1.82515	2.06513	2.30567
MAST2	2.07256	1.82683	2.06647	2.3191
CDC42BPA	2.04589	1.79593	2.03948	2.28189
GUCY2C	2.03019	1.78838	2.02353	2.26866
FLT3	2.02744	1.7932	2.024	2.25614
CDC42BPB	2.02034	1.7742	2.01387	2.25576
BMPR2	2.01671	1.78445	2.0105	2.23808
TEK	1.98069	1.75207	1.97701	2.20704
EPHA8	1.96967	1.73385	1.96699	2.2049
EPHA2	1.96722	1.74208	1.96501	2.20522
ROCK1	1.96113	1.73479	1.95526	2.1873
FGFR2	1.95379	1.73531	1.9516	2.18634
INSR	1.94396	1.72013	1.93922	2.17434
ACVR2A	1.9436	1.71736	1.9418	2.16514
MAP3K5	1.93391	1.70558	1.92851	2.16115
MUSK	1.92997	1.69857	1.92259	2.15198
JAK1	1.92921	1.70673	1.9293	2.15661
SGK223	1.91814	1.67886	1.9101	2.13099
PASK	1.91292	1.68077	1.90724	2.16145
PIK3R4	1.89924	1.65154	1.89286	2.12324
MAP3K15	1.89542	1.67202	1.89214	2.12265
EPHB2	1.89384	1.66668	1.89198	2.13279
WNK4	1.88327	1.65422	1.87927	2.11561
MARK1	1.88159	1.64963	1.87868	2.11158
IGF1R	1.87579	1.64058	1.87105	2.1015
ERN2	1.8719	1.64481	1.87005	2.10324
EPHA4	1.87069	1.64652	1.87053	2.10267
LATS1	1.87049	1.63725	1.86862	2.09161
CDC42BPG	1.83912	1.60044	1.83754	2.06543
EPHA10	1.81842	1.58091	1.81208	2.03841
MAP3K9	1.81361	1.59108	1.8098	2.04218
TAOK2	1.8109	1.59237	1.80663	2.03207
TRPM7	1.80293	1.56627	1.79268	2.01872
ALPK1	1.80073	1.58286	1.79613	2.02759
ABL2	1.79038	1.55825	1.78525	2.03764
EIF2AK3	1.78736	1.56342	1.77874	2.01102
MLK4	1.78367	1.57348	1.78216	2.00102
RPS6KA6	1.78118	1.56118	1.77668	2.00935
EPHB3	1.76819	1.54379	1.7645	1.9879
TTK	1.75455	1.53434	1.74925	1.96613
BRD4	1.74955	1.53703	1.74663	1.9722
MAP3K13	1.74847	1.52561	1.74689	1.97028
CDKL5	1.73898	1.53441	1.73951	1.95477
BRDT	1.72474	1.50553	1.72253	1.94654
PDGFRB	1.72436	1.51229	1.72129	1.95139
PRKCQ	1.71953	1.49291	1.71586	1.94253
EIF2AK4	1.7172	1.48094	1.70931	1.92917
ROCK2	1.71501	1.49403	1.70643	1.92949
DDR2	1.69187	1.46027	1.68934	1.91339
PRKCG	1.68972	1.47699	1.68644	1.90484
NTRK1	1.67558	1.45149	1.67171	1.89637
NEK10	1.67358	1.46275	1.67089	1.89359
FGFR3	1.67328	1.46244	1.67363	1.89197
AXL	1.66511	1.46172	1.662	1.86665
MST1R	1.65673	1.42932	1.65087	1.86986
NPR1	1.62319	1.40131	1.61935	1.84205
MERTK	1.62135	1.40708	1.61801	1.84153
JAK3	1.61494	1.3907	1.60258	1.82616
PRKG1	1.61311	1.39844	1.61038	1.8241
MAP4K4	1.60962	1.40253	1.60548	1.8287
STK36	1.60641	1.39275	1.602	1.82974
NTRK2	1.59915	1.37862	1.5974	1.82027
GAK	1.59543	1.37886	1.59349	1.8109
DYRK1A	1.59143	1.3823	1.58847	1.8082
CDK13	1.58774	1.36461	1.57553	1.78754
TYK2	1.57381	1.37197	1.56944	1.77223
LATS2	1.57076	1.36799	1.56566	1.77578
ULK4	1.57035	1.3644	1.567	1.78319
DCLK3	1.56613	1.36269	1.5612	1.7714
EPHA1	1.5618	1.35666	1.55719	1.773
STK11	1.55883	1.34851	1.55966	1.78153
ITK	1.55843	1.34356	1.55101	1.7647
ROR1	1.55433	1.34546	1.54876	1.76064
NPR2	1.54455	1.33391	1.54002	1.75696
PTK7	1.53859	1.32647	1.53671	1.74594
TNK2	1.53451	1.31408	1.52412	1.75335
ULK1	1.53178	1.3262	1.52798	1.74066
RPS6KA2	1.51366	1.2869	1.50235	1.71068
RPS6KC1	1.50944	1.30685	1.51107	1.72645
HIPK2	1.50888	1.30157	1.50592	1.71723
JAK2	1.50665	1.29114	1.5027	1.69649
HIPK1	1.4931	1.28953	1.48572	1.69498
PTK2B	1.47562	1.2804	1.47556	1.69732
PRKAA2	1.4752	1.27616	1.47338	1.67303
CSF1R	1.47183	1.27496	1.47276	1.69501
BCR	1.46076	1.2589	1.45597	1.66123
RIPK4	1.45706	1.25267	1.45312	1.66445
NEK5	1.45396	1.2444	1.44827	1.64773
PTK2	1.44499	1.2442	1.44437	1.65597
ACVR1B	1.44121	1.23332	1.43622	1.64569
MAST3	1.43334	1.22773	1.4287	1.62685
ABL1	1.42819	1.2345	1.42651	1.62604
NUAK1	1.42792	1.21826	1.42499	1.63597
EPHB4	1.4217	1.22651	1.41913	1.6214
MAP2K4	1.41756	1.2213	1.41823	1.6269
KSR1	1.41451	1.21929	1.41356	1.61064
LMTK3	1.41386	1.22121	1.41111	1.61132
TTBK2	1.40693	1.20304	1.39928	1.60361
BUB1	1.40219	1.20217	1.40152	1.60399
PRKG2	1.39959	1.20523	1.39768	1.60096
MARK2	1.39706	1.20156	1.39336	1.60504
SLK	1.39531	1.20278	1.39492	1.60284
ULK2	1.39435	1.20362	1.39302	1.59106
PAK3	1.38915	1.1951	1.38724	1.5875
BRSK1	1.37839	1.18905	1.37729	1.57938
PRPF4B	1.37729	1.18045	1.37873	1.59554
TAOK1	1.37256	1.16961	1.36683	1.57043
BTK	1.36099	1.17432	1.35638	1.54248
TRIM24	1.35447	1.15559	1.35437	1.56138
FER	1.35165	1.15897	1.34531	1.54976
TRIM33	1.35097	1.15198	1.3501	1.56729
TGFBR2	1.34741	1.15344	1.34421	1.53652
PKN1	1.3417	1.15138	1.34207	1.54732
MAP3K6	1.32507	1.14314	1.32598	1.52645
MAP4K3	1.3171	1.13913	1.31517	1.50616
GUCY2D	1.31674	1.12822	1.31673	1.51996
NEK1	1.31466	1.12361	1.31377	1.51166
CHEK2	1.31031	1.12841	1.31043	1.49885
BMP2K	1.30425	1.12561	1.30442	1.49695
STK10	1.30365	1.10962	1.29957	1.49099
TAOK3	1.29887	1.10536	1.29743	1.50193
HIPK3	1.29574	1.09331	1.29029	1.49058
MYLK2	1.29109	1.09931	1.2896	1.48269
ERN1	1.29033	1.10643	1.29004	1.4833
SCYL2	1.27816	1.08976	1.27658	1.47411
EEF2K	1.27011	1.08446	1.26707	1.45803
MAP3K12	1.26764	1.08541	1.26322	1.45469
IKBKB	1.26682	1.08294	1.26714	1.45698
MAPK4	1.2668	1.08493	1.26424	1.45074
AKT1	1.26064	1.06338	1.25589	1.45138
HCK	1.25361	1.058	1.25234	1.44706
HUNK	1.25244	1.0578	1.24677	1.44864
PKN2	1.25159	1.05884	1.2523	1.44179
MAP4K1	1.24166	1.04906	1.23911	1.43959
CASK	1.23687	1.04681	1.22951	1.42983
FGFR4	1.22229	1.03718	1.2174	1.40721
DDR1	1.2161	1.03227	1.21106	1.39209
ZAP70	1.19752	1.01177	1.19459	1.36999
PKN3	1.1964	1.01915	1.19748	1.38362
IKBKE	1.19352	1.01108	1.18912	1.37266
PRKCI	1.19097	1.00042	1.18987	1.37912
MINK1	1.1881	1.0026	1.18329	1.36338
PLK4	1.1814	0.991784	1.17716	1.36968
NEK11	1.17913	1.00598	1.17981	1.35888
ANKK1	1.17024	0.994164	1.17418	1.35744
GRK7	1.16962	0.9829	1.16456	1.35562
PSKH2	1.16799	0.982704	1.16848	1.36588
FGFR1	1.16567	0.990159	1.16185	1.34841
PKD2	1.16456	0.986981	1.16089	1.3474
MASTL	1.16338	0.985163	1.16481	1.35295
PRKD2	1.16297	0.992318	1.16346	1.34647
TYRO3	1.15697	0.976949	1.15198	1.33945
MAP2K1	1.1559	0.975463	1.15475	1.33756
MAP3K11	1.13404	0.955261	1.13358	1.31415
MARK4	1.13052	0.953537	1.12983	1.3234
PLK1	1.12975	0.951124	1.12725	1.32158
PRKD3	1.12971	0.956824	1.1325	1.32192
DCLK2	1.12673	0.956103	1.12631	1.30604
RNASEL	1.1238	0.952817	1.12202	1.30116
MAP3K10	1.12161	0.948552	1.11847	1.29864
TBCK	1.12113	0.949826	1.11689	1.29605
SYK	1.11276	0.941089	1.11128	1.28182
AATK	1.11056	0.921083	1.10868	1.28903
LIMK1	1.10797	0.929991	1.10381	1.28405
CLK2	1.09945	0.931909	1.09752	1.27635
CAMK4	1.09827	0.923261	1.09419	1.27123
ACVR1C	1.09082	0.925084	1.09232	1.27487
RPS6KA5	1.0821	0.903283	1.07953	1.25669
NEK8	1.07147	0.894482	1.06961	1.24518
BRD2	1.07075	0.89827	1.06834	1.24341
TNNI3K	1.06939	0.905794	1.0667	1.23889
AAK1	1.05496	0.886476	1.05115	1.22566
TEC	1.052	0.868575	1.04357	1.22442
RPS6KA3	1.04803	0.887989	1.04936	1.21403
DYRK4	1.04701	0.874423	1.04299	1.21578
PRKCE	1.03803	0.876977	1.03726	1.20651
MAP2K7	1.03421	0.868205	1.03256	1.2105
TSSK1B	1.0309	0.85037	1.0271	1.20603
SGK1	1.02397	0.871115	1.0249	1.18905
BMX	1.0226	0.85204	1.02077	1.18348
EIF2AK1	1.01877	0.845505	1.01477	1.18811
BRD3	1.01334	0.844273	1.00861	1.17411
BUB1B	1.01332	0.845544	1.00934	1.18566
STK33	1.01026	0.857411	1.01086	1.17064
DYRK1B	1.00804	0.836027	1.00629	1.17936
RAF1	1.00788	0.854036	1.00711	1.17982
MARK3	1.00391	0.82678	0.999831	1.17787
GCK	1.00322	0.836688	1.00357	1.17449
TGFBR1	1.00022	0.8353	0.995997	1.16068
IRAK3	0.99681	0.832186	0.992889	1.15997
MAP3K7	0.9965	0.836605	0.997004	1.16761
ARAF	0.99332	0.831795	0.991856	1.15841
CSNK1A1L	0.9807	0.816052	0.979899	1.1639
PLK2	0.97858	0.814745	0.976148	1.1486
BLK	0.97565	0.800947	0.97209	1.15255
CAMK2B	0.97242	0.808575	0.971554	1.14823
PLK3	0.97163	0.801737	0.971062	1.1415
PRKCA	0.97136	0.81134	0.969269	1.13464
MAP2K3	0.96739	0.802799	0.964129	1.12665
ACVRL1	0.96658	0.80607	0.965042	1.12964
DYRK3	0.96616	0.789129	0.964437	1.13841
LCK	0.9654	0.784867	0.953414	1.12377
TBK1	0.96479	0.796247	0.959347	1.12568
ADCK3	0.96421	0.793044	0.959657	1.13644
STK32B	0.96027	0.800106	0.956455	1.12543
TLK1	0.95958	0.791785	0.958808	1.12064
GRK2	0.95782	0.7917	0.953729	1.11798
FYN	0.95432	0.790281	0.953598	1.11414
GRK3	0.95026	0.793605	0.948762	1.12807
MATK	0.9501	0.784069	0.947715	1.11246
SGK2	0.94623	0.788416	0.947366	1.12033
LTK	0.94588	0.794289	0.945785	1.10807
MAPK10	0.94204	0.779048	0.94154	1.11222
TLK2	0.93363	0.776009	0.932583	1.0982
HIPK4	0.93294	0.779905	0.931996	1.09321
SRMS	0.93093	0.77059	0.933417	1.09899
LYN	0.92383	0.766052	0.921619	1.08446
AMHR2	0.91606	0.756395	0.915458	1.07485
FES	0.91457	0.760876	0.912996	1.07683
RPS6KA4	0.90721	0.745228	0.906654	1.07143
NEK9	0.90699	0.75274	0.907392	1.06869
RPS6KA1	0.9059	0.752205	0.90321	1.06634
ICK	0.9046	0.731781	0.894603	1.06231
TRIM28	0.90044	0.74537	0.899947	1.06167
LIMK2	0.89798	0.746972	0.897338	1.05316
SNRK	0.89516	0.738955	0.89339	1.05229
GRK5	0.89404	0.737565	0.890752	1.04885
PRKCD	0.89302	0.739716	0.889453	1.05062
C9ORF96	0.89081	0.738437	0.888048	1.0551
GRK4	0.89078	0.72479	0.886632	1.04931
AKT3	0.88995	0.735234	0.885288	1.04335
NUAK2	0.88731	0.732314	0.886926	1.05244
IRAK2	0.88504	0.724915	0.884776	1.05084
SCYL3	0.88431	0.729562	0.882363	1.04379
SRPK1	0.8775	0.726085	0.878209	1.04409
CHUK	0.8771	0.722364	0.875324	1.04044
FGR	0.87433	0.722651	0.874236	1.03534
CAMK1D	0.87004	0.718448	0.864823	1.02044
SRPK2	0.8661	0.707886	0.862573	1.02545
MOS	0.86517	0.706958	0.861583	1.0216
IRAK1	0.86424	0.699043	0.861897	1.02344
PAK6	0.86233	0.710253	0.85907	1.01437
BRSK2	0.86228	0.706309	0.861065	1.0263
MAPK7	0.86033	0.694801	0.853735	1.02231
PAK2	0.86028	0.696548	0.855115	1.01285
PRKCH	0.85726	0.704546	0.856575	1.0261
DYRK2	0.84984	0.693715	0.845688	1.00063
ADCK1	0.8473	0.694168	0.845335	0.999281
TXK	0.84177	0.687352	0.840764	0.993888
FRK	0.83908	0.684629	0.837862	0.999774
MAP3K3	0.83291	0.681613	0.832906	0.992517
MAP4K5	0.83269	0.679375	0.828084	0.98336
TESK2	0.82904	0.684423	0.829699	0.986573
BMPR1B	0.82884	0.66828	0.827831	0.982523
CAMKV	0.82596	0.680627	0.825641	0.977584
PRKAA1	0.82167	0.668212	0.815922	0.97064
PAK4	0.82103	0.666369	0.819682	0.97933
MAK	0.82003	0.674417	0.822868	0.968449
RIPK1	0.8133	0.669405	0.81368	0.964344
MAPK6	0.81001	0.658561	0.807027	0.964947
ACVR2B	0.80832	0.659158	0.806403	0.957268
STYK1	0.80544	0.660837	0.806461	0.958276
STK39	0.8011	0.64956	0.800612	0.952666
CAMK1G	0.7978	0.649494	0.796978	0.942093
CDK8	0.797	0.640475	0.796266	0.951546
NRBP1	0.79055	0.638983	0.789365	0.950124
CDC7	0.78857	0.642486	0.786652	0.935238
CAMKK2	0.78277	0.635795	0.780902	0.933185
RIOK1	0.77968	0.626653	0.77364	0.928136
CDKL2	0.77407	0.629211	0.772241	0.925179
NEK4	0.76921	0.623015	0.76547	0.923675
PRKACG	0.76873	0.624631	0.766231	0.918586
GSG2	0.76806	0.623325	0.766657	0.91239
MAPK15	0.76652	0.620646	0.763216	0.905683
SCYL1	0.76457	0.625772	0.763537	0.909454
PXK	0.76449	0.617	0.759198	0.91565
RIPK2	0.7639	0.607626	0.756514	0.913466
ADCK2	0.76342	0.610881	0.761016	0.912031
ACVR1	0.76131	0.615826	0.762148	0.913318
RIOK2	0.75452	0.611725	0.752093	0.892845
NLK	0.75333	0.604418	0.749855	0.901744
MST4	0.75252	0.610271	0.751326	0.899001
AURKC	0.74691	0.599736	0.745185	0.894108
CSNK2A1	0.74536	0.602395	0.745462	0.896427
CAMKK1	0.74159	0.600834	0.740072	0.888975
WEE1	0.74135	0.597632	0.741996	0.895354
CDK18	0.74045	0.600331	0.740346	0.894491
CDKL3	0.73671	0.600513	0.733799	0.870539
RIPK3	0.73464	0.597924	0.734032	0.885123
STK4	0.73313	0.589399	0.731504	0.880663
GRK6	0.72903	0.585908	0.725898	0.873967
NEK2	0.72852	0.585586	0.727228	0.873883
TRIB3	0.72688	0.582344	0.72485	0.869119
TESK1	0.7242	0.586565	0.722279	0.869785
STK24	0.72323	0.587706	0.723191	0.869819
VRK2	0.72317	0.586939	0.724082	0.865937
CHEK1	0.72122	0.575994	0.717968	0.868615
SRPK3	0.71829	0.573988	0.71594	0.859318
AKT2	0.71723	0.57665	0.714675	0.85428
MELK	0.71618	0.577493	0.715299	0.857962
CAMK2A	0.71413	0.568851	0.712979	0.865793
CSNK1G3	0.71119	0.578698	0.711005	0.848763
YES1	0.70341	0.568203	0.701483	0.841563
CLK1	0.69968	0.571096	0.699184	0.838822
MAP3K2	0.69951	0.562707	0.696996	0.843089
PHKG1	0.69674	0.552659	0.69323	0.835098
PDK4	0.69469	0.555389	0.691824	0.838777
RPS6KL1	0.69391	0.55348	0.689695	0.839964
MAP4K2	0.69014	0.555392	0.687577	0.826936
GRK1	0.68674	0.545674	0.686121	0.836198
BCKDK	0.68337	0.552708	0.682642	0.824495
MLKL	0.68264	0.540464	0.68124	0.82462
EIF2AK2	0.68036	0.551163	0.680747	0.824858
MAPK8	0.67278	0.532783	0.669623	0.81158
TRIB2	0.67047	0.533694	0.670895	0.81017
MAP3K8	0.67006	0.529373	0.665297	0.807526
STK38	0.66228	0.526194	0.659902	0.797093
MAPK9	0.66085	0.52311	0.660317	0.801634
BMPR1A	0.65933	0.530341	0.660106	0.797946
FASTK	0.65741	0.531681	0.655195	0.784929
RYK	0.65638	0.516653	0.652991	0.791688
OXSR1	0.65557	0.52174	0.656068	0.793927
STK3	0.64814	0.526258	0.64993	0.789543
CLK3	0.64743	0.513873	0.645119	0.782577
PRKCZ	0.64592	0.513807	0.644307	0.78631
ADCK5	0.64503	0.502504	0.641511	0.786506
CSNK1D	0.64123	0.508636	0.639392	0.78263
RIOK3	0.64094	0.50733	0.638569	0.773145
SGK3	0.6386	0.506885	0.636456	0.77078
CSNK1E	0.63549	0.494781	0.634843	0.775494
PDK3	0.63478	0.505723	0.63387	0.773058
CAMK2D	0.63173	0.496143	0.629451	0.767671
PIM1	0.62837	0.525857	0.627772	0.724871
IRAK4	0.62384	0.497223	0.619621	0.752325
CAMK2G	0.6212	0.494729	0.61824	0.752032
PDK1	0.62052	0.491524	0.621221	0.763301
DMPK	0.619	0.485546	0.6181	0.755077
PNCK	0.618	0.485016	0.617476	0.752461
ADCK4	0.61495	0.488168	0.613872	0.752466
GSK3B	0.61272	0.48609	0.614491	0.74785
CSNK1G2	0.60886	0.477815	0.608747	0.744186
UHMK1	0.6062	0.466505	0.602722	0.735409
DAPK3	0.60361	0.472139	0.599646	0.737177
PRKACB	0.59981	0.468221	0.59732	0.736762
OSR1	0.59911	0.470314	0.600658	0.738024
SRC	0.59467	0.466588	0.593469	0.726124
MAP2K2	0.59453	0.474196	0.593031	0.723294
PINK1	0.59452	0.466175	0.59137	0.727662
PRKX	0.5933	0.463689	0.593421	0.733004
CLK4	0.59013	0.469406	0.589625	0.720194
RPS6KB2	0.58604	0.451283	0.584157	0.728155
TSSK2	0.58418	0.454848	0.582743	0.717024
PRKACA	0.58369	0.450974	0.582262	0.722207
STK32C	0.57917	0.446355	0.578163	0.716067
STK19	0.57907	0.457893	0.579834	0.707263
PSKH1	0.57715	0.451126	0.577388	0.712255
VRK3	0.56769	0.444504	0.566267	0.703531
MAP2K6	0.56449	0.438862	0.563308	0.699127
STK17B	0.56407	0.431112	0.558801	0.698763
HSPB8	0.55573	0.429363	0.555373	0.691385
PAK1	0.55531	0.432007	0.554965	0.684675
PIM2	0.5549	0.435442	0.557893	0.690602
CSNK1G1	0.55471	0.432023	0.552323	0.682187
CSK	0.55301	0.427486	0.552367	0.675061
CSNK2A2	0.55241	0.425003	0.551711	0.679553
STK38L	0.55006	0.424948	0.546055	0.675233
DAPK2	0.54867	0.421658	0.548441	0.683692
CSNK1A1	0.53864	0.419054	0.537709	0.670552
NEK3	0.53719	0.408317	0.536234	0.669957
CDKL4	0.5342	0.416169	0.535004	0.670404
PHKG2	0.53335	0.413026	0.531515	0.659976
PKMYT1	0.53203	0.410763	0.531239	0.657379
STK40	0.53112	0.408421	0.531943	0.661079
TNK1	0.53063	0.408861	0.529075	0.655005
CDK5	0.52413	0.403797	0.52331	0.651096
MAPKAPK5	0.52406	0.406289	0.52373	0.648607
PDK2	0.52089	0.400812	0.520266	0.649203
MAPK1	0.51773	0.403291	0.516407	0.628895
CDK16	0.51301	0.394255	0.513696	0.638964
STK25	0.51298	0.395593	0.514531	0.643472
MKNK1	0.51181	0.389125	0.513009	0.645129
STK17A	0.50724	0.394505	0.507251	0.630268
TRIB1	0.50612	0.387913	0.506389	0.624138
MKNK2	0.50431	0.38516	0.501537	0.62343
CDK4	0.50152	0.386582	0.500091	0.620844
MAPK14	0.49651	0.381592	0.495916	0.615551
ACTR2	0.49543	0.37848	0.496142	0.624667
MAPKAPK3	0.49345	0.371896	0.492027	0.619759
ILK	0.49297	0.381798	0.491362	0.605867
RPS6KB1	0.48707	0.373558	0.48729	0.614852
MAP2K5	0.48678	0.375073	0.482697	0.606787
MAPK13	0.48468	0.363445	0.481122	0.603739
AURKA	0.47811	0.361766	0.476466	0.589813
STK32A	0.472	0.364311	0.47201	0.580253
CDK6	0.4709	0.355332	0.46914	0.588958
SBK1	0.46809	0.351597	0.464727	0.588261
ULK3	0.46798	0.351985	0.466308	0.583859
CDK7	0.46451	0.353484	0.462239	0.584564
CDK10	0.46305	0.349103	0.46257	0.585267
MAPKAPK2	0.46138	0.349985	0.461439	0.579758
NEK7	0.46063	0.350845	0.461833	0.575804
CDK2	0.45821	0.348929	0.459907	0.575871
VRK1	0.45645	0.351737	0.457107	0.56884
CDK9	0.44804	0.337067	0.445784	0.562632
STK35	0.44404	0.333457	0.443144	0.564924
CAMK1	0.44192	0.330127	0.440007	0.560793
PDIK1L	0.43161	0.328549	0.432167	0.548542
CDK1	0.42995	0.321976	0.429514	0.543233
TSSK6	0.42898	0.319898	0.426633	0.539159
MOK	0.42181	0.317109	0.420663	0.529491
AURKB	0.41802	0.303823	0.415222	0.533217
CDKL1	0.4156	0.30713	0.41383	0.529233
GSK3A	0.41057	0.301894	0.40989	0.525574
NEK6	0.38393	0.28114	0.381603	0.490358
PTK6	0.37582	0.280979	0.375482	0.484194
STK16	0.37525	0.27765	0.374584	0.480077
MST1	0.3651	0.264133	0.36547	0.474172
MAPK11	0.34927	0.25208	0.348127	0.451782
CDK3	0.3485	0.260349	0.349831	0.450091
PBK	0.34779	0.256791	0.345723	0.444649
NRBP2	0.34687	0.254548	0.344465	0.441445
SRM	0.34257	0.242203	0.33987	0.446484
MAPK3	0.34141	0.242075	0.339399	0.44091
PIM3	0.33671	0.235242	0.338467	0.444327
TSSK3	0.33301	0.23731	0.331518	0.430176
PDPK1	0.32915	0.227964	0.328487	0.433529
MAPK12	0.31998	0.22948	0.321763	0.420365
TSSK4	0.26576	0.185279	0.265136	0.359906
SGK494	0.26047	0.172043	0.259791	0.354611
TP53RK	0.251	0.16799	0.249674	0.33744
NIM1	0.23439	0.146419	0.23366	0.323179
YSK4	0.14193	0.075795	0.1414	0.215127
KIAA1804	0.13509	0.0703509	0.134472	0.20956
ZAK	0.06273	0.0193484	0.0627979	0.114075
SGK196	0.05946	0.024454	0.0594141	0.104351
SGK110	0.03811	0.0020038	0.0381467	0.0841481
RAGE	0.02944	0.0072521	0.0297558	0.0574362
MGC42105	0.01765	0.00250412	0.0177062	0.038228
KIAA0999	0.01695	0	0.0174347	0.0421701
CDC2L6	0.01695	0	0.0165717	0.0421701
SGK493	0.01204	0	0.0120899	0.0356503

## Sheet: RAS pathway genes
	Calculated	Statistical Sampling
Gene	Mutation Proportion (%)	Confidence Limit 2.5%	Mean Proportion from Sampling (%)	Confidence Limit 97.5%
TP53	34.5432	33.9218	34.5155	35.1018
PIK3CA	13.4891	12.996	13.4753	13.9512
KRAS	10.5422	10.1638	10.5216	10.8832
BRAF	7.64583	7.2888	7.63517	7.97083
PTEN	5.97253	5.63823	5.97134	6.30383
NF1	4.96805	4.6022	4.95448	5.2941
PREX2	4.65929	4.30504	4.64694	4.98786
RB1	4.32058	4.02259	4.31428	4.62931
BRCA2	4.21602	3.88922	4.20168	4.53138
ROS1	4.02296	3.69612	4.01187	4.32422
MTOR	3.56866	3.25602	3.5589	3.85493
PLCE1	3.47737	3.16598	3.47101	3.77988
EGFR	3.34292	3.04315	3.33749	3.62962
TIAM1	3.31314	3.0197	3.31677	3.6287
PIK3CG	3.18893	2.898	3.188	3.48362
ALK	3.10819	2.82969	3.10586	3.40254
INSRR	2.90812	2.6248	2.90854	3.19694
NRAS	2.90058	2.64748	2.88929	3.13001
ARHGAP35	2.86266	2.58705	2.85727	3.13783
ERBB2	2.8397	2.53872	2.82348	3.11456
TIAM2	2.73363	2.47466	2.73106	3.00648
PIK3R1	2.64642	2.39099	2.63683	2.90134
PDGFRA	2.57461	2.28891	2.55765	2.81978
PLXNB1	2.48057	2.20903	2.47413	2.73514
BRCA1	2.47627	2.18791	2.45701	2.72383
KSR2	2.36816	2.10928	2.35903	2.61518
CNKSR2	2.32705	2.06677	2.32091	2.57429
RASGRF1	2.27981	2.02707	2.27596	2.53184
TSC2	2.19532	1.94272	2.18784	2.43218
RASGRF2	2.14136	1.89753	2.13822	2.39012
MET	2.14085	1.89396	2.14151	2.38389
RALGAPA2	2.1405	1.90484	2.13522	2.37946
RAPGEF2	2.1329	1.88981	2.12986	2.37453
RASAL2	2.0983	1.84299	2.08724	2.33864
FLT3	2.02744	1.7932	2.024	2.25614
NFE2L2	2.01817	1.78323	2.01146	2.24259
RALGAPA1	2.01783	1.79135	2.01937	2.25097
RASA1	2.01154	1.7846	2.0047	2.23221
IRS1	1.96956	1.73583	1.96434	2.20048
RPTOR	1.96338	1.72259	1.96026	2.20485
ROCK1	1.96113	1.73479	1.95526	2.1873
FGFR2	1.95379	1.73531	1.9516	2.18634
SOS1	1.9509	1.70765	1.93967	2.16784
INSR	1.94396	1.72013	1.93922	2.17434
SCRIB	1.93012	1.69172	1.92572	2.15803
CASP8	1.91232	1.68119	1.9042	2.12121
TSC1	1.8131	1.57934	1.80793	2.04371
RPS6KA6	1.78118	1.56118	1.77668	2.00935
CBLB	1.77783	1.5679	1.77439	1.98858
PDGFRB	1.72436	1.51229	1.72129	1.95139
BRIP1	1.72183	1.49703	1.71998	1.95006
ROCK2	1.71501	1.49403	1.70643	1.92949
FANCA	1.70764	1.49163	1.70225	1.92003
EXOC4	1.68865	1.46549	1.68083	1.90541
FGFR3	1.67328	1.46244	1.67363	1.89197
SOS2	1.65918	1.43809	1.65655	1.8777
VAV1	1.60766	1.40559	1.60785	1.81811
STK11	1.55883	1.34851	1.55966	1.78153
INPP4B	1.53359	1.32054	1.53034	1.74417
PIK3CD	1.51582	1.31251	1.51476	1.71819
RPS6KA2	1.51366	1.2869	1.50235	1.71068
PRKAA2	1.4752	1.27616	1.47338	1.67303
RAPGEF1	1.46221	1.26639	1.45939	1.68565
ARHGEF2	1.45503	1.25519	1.45405	1.65344
RASAL1	1.44957	1.25091	1.44503	1.64864
KSR1	1.41451	1.21929	1.41356	1.61064
BUB1	1.40219	1.20217	1.40152	1.60399
PAK3	1.38915	1.1951	1.38724	1.5875
RGL1	1.38863	1.20184	1.385	1.59682
APAF1	1.38498	1.18702	1.38312	1.5885
MCM4	1.37729	1.1813	1.37133	1.57524
DAB2IP	1.37212	1.16869	1.36711	1.56568
RASGRP3	1.35126	1.16387	1.34752	1.53916
RASAL3	1.34938	1.14193	1.34644	1.53942
RASA2	1.34745	1.1583	1.3458	1.5317
E2F7	1.34467	1.14085	1.3425	1.54792
PIK3R5	1.33491	1.13809	1.33354	1.53376
RASA3	1.29774	1.09743	1.2926	1.49234
EXOC1	1.29245	1.10797	1.29069	1.48826
CNKSR1	1.28483	1.0958	1.28315	1.48018
CBL	1.28212	1.08809	1.27603	1.47984
AKT1	1.26064	1.06338	1.25589	1.45138
FGFR4	1.22229	1.03718	1.2174	1.40721
RALGDS	1.17728	0.990569	1.1749	1.36174
FGFR1	1.16567	0.990159	1.16185	1.34841
MAP2K1	1.1559	0.975463	1.15475	1.33756
HRAS	1.14705	0.96373	1.14536	1.3266
BARD1	1.1405	0.962348	1.13908	1.32242
NFKB1	1.13848	0.957306	1.13464	1.31265
ERF	1.11573	0.938534	1.11268	1.2998
PTPN11	1.11545	0.943488	1.1148	1.28849
MCM6	1.10131	0.922547	1.09843	1.28319
EXOC2	1.09703	0.929358	1.09883	1.27597
GRB10	1.09561	0.916872	1.0939	1.27609
CCNA1	1.06983	0.887551	1.06685	1.23778
RPS6KA3	1.04803	0.887989	1.04936	1.21403
PIK3R2	1.04644	0.874536	1.0447	1.21886
ECT2	1.04381	0.878857	1.04155	1.21429
MYB	1.03187	0.857206	1.03355	1.22179
RGL3	1.02223	0.851816	1.02176	1.2085
EXOC6	1.01886	0.850181	1.01355	1.19011
ETS1	1.01212	0.840003	1.00606	1.17976
EXOC7	1.00862	0.839262	1.00629	1.17641
RAF1	1.00788	0.854036	1.00711	1.17982
NOX1	1.00289	0.846493	1.00236	1.16277
TP73	1.00019	0.828456	0.999255	1.18041
PIK3R6	0.99367	0.838101	0.99647	1.17079
ARAF	0.99332	0.831795	0.991856	1.15841
RASGRP2	0.98671	0.817512	0.982373	1.14969
MCM7	0.98582	0.817143	0.980649	1.15332
SHC4	0.97801	0.80751	0.975935	1.16144
MCM3	0.96988	0.802563	0.968193	1.13884
RGL2	0.96975	0.80795	0.967947	1.13038
SHC3	0.96688	0.802156	0.965181	1.13524
SPRY3	0.96659	0.798405	0.96618	1.13775
EXOC3	0.96544	0.804107	0.962704	1.13118
RASGRP4	0.96482	0.80419	0.966155	1.1398
TBK1	0.96479	0.796247	0.959347	1.12568
RASSF2	0.9473	0.797541	0.948822	1.12151
RASGRP1	0.92215	0.769797	0.920221	1.07861
RASSF9	0.91748	0.758004	0.916136	1.08009
IRS2	0.91482	0.748045	0.91273	1.0762
SPRED2	0.90712	0.746778	0.900598	1.06748
TFDP1	0.90691	0.746369	0.90554	1.0667
RPS6KA1	0.9059	0.752205	0.90321	1.06634
PRKAG2	0.90033	0.735262	0.890604	1.05231
SPRED1	0.89222	0.73781	0.891765	1.05617
AKT3	0.88995	0.735234	0.885288	1.04335
MCM5	0.88788	0.731489	0.888193	1.058
MYC	0.87931	0.723913	0.870423	1.0282
RHOA	0.8613	0.716088	0.858913	1.01752
PAK2	0.86028	0.696548	0.855115	1.01285
PRKAG3	0.83972	0.684488	0.83546	0.993069
PIK3R3	0.83189	0.676355	0.832515	0.993354
PRKAA1	0.82167	0.668212	0.815922	0.97064
PAK4	0.82103	0.666369	0.819682	0.97933
CDKN1A	0.80179	0.655449	0.798841	0.951735
ETS2	0.78549	0.633997	0.782507	0.928508
RALBP1	0.78308	0.633933	0.780635	0.936537
SHC1	0.76863	0.626886	0.770151	0.926276
EXOC8	0.74488	0.597444	0.743841	0.887905
FANCC	0.7448	0.602857	0.743574	0.89215
SHC2	0.73381	0.593871	0.73497	0.88214
STK4	0.73313	0.589399	0.731504	0.880663
E2F1	0.72984	0.591129	0.730523	0.874
SHOC2	0.72349	0.580342	0.720331	0.866449
EXOC5	0.71784	0.575617	0.71688	0.863803
AKT2	0.71723	0.57665	0.714675	0.85428
CDC25A	0.70968	0.571464	0.708733	0.847564
CCND1	0.70572	0.569715	0.70312	0.833934
CDC6	0.65713	0.517497	0.657606	0.797428
RASSF4	0.65374	0.521332	0.652599	0.787713
STK3	0.64814	0.526258	0.64993	0.789543
MDM2	0.64663	0.508358	0.645754	0.789882
RAC1	0.61409	0.491582	0.61191	0.737427
CYTH2	0.60948	0.486233	0.610603	0.744792
CBLC	0.60488	0.478568	0.602013	0.740919
TFDP2	0.5947	0.469847	0.593594	0.727222
MAP2K2	0.59453	0.474196	0.593031	0.723294
RASSF6	0.59055	0.46575	0.588595	0.722619
RPS6KB2	0.58604	0.451283	0.584157	0.728155
SPRY2	0.58532	0.459715	0.584612	0.719941
ELK1	0.56382	0.439934	0.562339	0.686247
YAP1	0.5616	0.443342	0.56137	0.690621
CCND2	0.56116	0.441697	0.559205	0.692515
E2F3	0.55763	0.437684	0.558498	0.690308
PAK1	0.55531	0.432007	0.554965	0.684675
RHOB	0.54474	0.417864	0.542707	0.671727
RASSF8	0.53209	0.405334	0.530925	0.662107
PPP1CA	0.52724	0.407383	0.526709	0.651736
FOS	0.52625	0.409677	0.525108	0.65234
DUSP6	0.52566	0.405572	0.524896	0.646872
DUSP5	0.52481	0.404336	0.521951	0.641745
E2F2	0.52058	0.401633	0.519952	0.647744
MAPK1	0.51773	0.403291	0.516407	0.628895
RASSF5	0.50929	0.388185	0.507378	0.630819
DUSP4	0.50928	0.389269	0.507956	0.634244
SPRY1	0.5058	0.385385	0.505337	0.639486
CDK4	0.50152	0.386582	0.500091	0.620844
JUN	0.4989	0.380463	0.497846	0.628824
CCNA2	0.4906	0.379394	0.488507	0.609947
RPS6KB1	0.48707	0.373558	0.48729	0.614852
PRKAG1	0.47686	0.362589	0.477273	0.601647
RALB	0.47258	0.359505	0.471097	0.588089
CDK6	0.4709	0.355332	0.46914	0.588958
CASP7	0.45937	0.352284	0.458142	0.574671
CDK2	0.45821	0.348929	0.459907	0.575871
SPRY4	0.4581	0.34381	0.456041	0.575392
SAV1	0.45369	0.345779	0.45347	0.566766
RAD52	0.45302	0.334281	0.450171	0.567928
FNTA	0.45237	0.340182	0.453211	0.581615
FNTB	0.4407	0.329202	0.438932	0.552655
CASP3	0.4405	0.328145	0.440922	0.557085
RALA	0.42706	0.32118	0.426886	0.538013
PRKAB1	0.42664	0.317266	0.426153	0.538306
UNG	0.42649	0.318522	0.426231	0.544466
DUSP2	0.42021	0.323172	0.419536	0.528054
CCND3	0.412	0.306959	0.410645	0.52745
MLST8	0.40931	0.299094	0.408083	0.517533
RCE1	0.4089	0.308255	0.409415	0.518633
SPRED3	0.37286	0.270287	0.37356	0.482362
RAC2	0.37103	0.273518	0.368698	0.470266
RASSF7	0.36189	0.255321	0.358478	0.475398
FOSL1	0.35556	0.25806	0.355819	0.45743
PRKAB2	0.35222	0.260586	0.352272	0.453311
MAPK3	0.34141	0.242075	0.339399	0.44091
PDPK1	0.32915	0.227964	0.328487	0.433529
RHEB	0.32853	0.232601	0.327339	0.430991
GRB2	0.3268	0.233807	0.327493	0.433235
MRAS	0.32564	0.230225	0.324942	0.424828
RASSF1	0.31978	0.231115	0.318866	0.418865
RHOC	0.28865	0.205141	0.288393	0.386176
TK1	0.28675	0.194041	0.287064	0.384784
TYMS	0.28419	0.190612	0.282855	0.379285
DUSP1	0.26027	0.178237	0.259612	0.34814
RASSF3	0.24902	0.167585	0.248563	0.332074
ICMT	0.24809	0.166294	0.247157	0.330314
PIN1	0.23118	0.156081	0.23202	0.313079
DUSP3	0.20965	0.134181	0.210156	0.294922
RAC3	0.20501	0.135417	0.206236	0.288705
DHFR	0.1897	0.119337	0.189255	0.268815
PEBP1	0.18143	0.116434	0.180645	0.256623
EIF4EBP2	0.17747	0.109783	0.17762	0.254381
EIF4EBP1	0.10204	0.0529946	0.101618	0.159015
PEA15	0.09753	0.0499995	0.0960708	0.147146
EIF4EBP3	0.0764	0.0328016	0.0761434	0.126376
