# Supplementary material for: Cancer gene mutation frequencies for the U.S. population
Source: Nat Commun. 2021 Oct 13;12:5961. doi: 10.1038/s41467-021-26213-y (PMC8514428; doi:10.1038/s41467-021-26213-y)
Supplement: Supplementary file 7 — Supplementary Data 4 [file 41467_2021_26213_MOESM7_ESM.xlsx]

## Sheet: Contents
Tab	Description
AC	Mutation proportions (with standard deviation and 95% confidence intervals) for all genes with a mutation in at least 0.01% of epidemiologically weighted adenocarcinoma (AC) cases.
SCC	Mutation proportions (with standard deviation and 95% confidence intervals) for all genes with a mutation in at least 0.01% of epidemiologically weighted squamous cell carcinoma (SCC) cases.
MM	Mutation proportions (with standard deviation and 95% confidence intervals) for all genes with a mutation in at least 0.01% of epidemiologically weighted malignant melanoma (MM) cases.
TCC	Mutation proportions (with standard deviation and 95% confidence intervals) for all genes with a mutation in at least 0.01% of epidemiologically weighted transitional cell carcinoma (TCC) cases.

## Sheet: AC
	Calculated	Statistical Sampling
Gene	Mutation Proportion (%)	Confidence Limit 2.5%	Mean Proportion from Sampling (%)	Confidence Limit 97.5%
TP53	33.7003	32.9541	33.676	34.4088
PIK3CA	15.4001	14.7524	15.3868	16.0183
KRAS	13.9779	13.4405	13.969	14.4863
APC	12.6318	12.2097	12.6236	13.0239
LRP1B	10.4591	9.88392	10.4456	11.0036
KMT2C	8.67092	8.09731	8.66085	9.24581
FAT4	8.13651	7.59555	8.13516	8.67996
KMT2D	6.85655	6.34615	6.85237	7.3443
ARID1A	6.81728	6.33721	6.80569	7.24764
BRAF	6.4473	5.9998	6.44289	6.8742
PTEN	6.30471	5.89992	6.29934	6.71727
ATM	5.50438	5.0185	5.49818	5.9743
FAT1	5.34947	4.90135	5.34714	5.80306
ZFHX3	5.25343	4.80545	5.24385	5.69934
RNF213	4.63319	4.22996	4.62929	5.04593
FBXW7	4.26802	3.8846	4.26066	4.66219
NF1	4.25933	3.85149	4.25732	4.67442
TRRAP	4.22224	3.82443	4.2199	4.60689
PDE4DIP	4.16415	3.75571	4.16047	4.58151
SMAD4	4.07794	3.72187	4.07337	4.44536
CTNNB1	4.00866	3.65264	4.0064	4.35367
SPEN	3.97491	3.56843	3.96731	4.37965
PTPRT	3.96592	3.57001	3.96139	4.35895
BRCA2	3.92232	3.53356	3.91836	4.32425
GRIN2A	3.88645	3.5011	3.87972	4.26451
ERBB4	3.76147	3.37076	3.75856	4.13103
PREX2	3.72282	3.32713	3.71895	4.10684
KMT2A	3.71857	3.33736	3.71715	4.12711
CHD4	3.69808	3.31967	3.68487	4.0594
SETD2	3.67111	3.27898	3.65827	4.02794
UBR5	3.61961	3.24318	3.61438	4.00374
MED12	3.61777	3.21737	3.6073	4.01274
MTOR	3.59469	3.21646	3.59186	3.95813
CDH1	3.57142	3.18431	3.56724	3.9459
ATRX	3.5407	3.14694	3.53678	3.91253
CREBBP	3.44834	3.08022	3.44726	3.83464
GATA3	3.43953	3.04449	3.4384	3.83492
SMARCA4	3.39519	3.02084	3.3862	3.75065
MAP3K1	3.38993	3.02271	3.38704	3.77556
NCOR1	3.37634	3.00796	3.382	3.76783
RANBP2	3.35185	3.00088	3.3433	3.70628
EGFR	3.32047	2.98122	3.31903	3.69098
NCOR2	3.32037	2.97822	3.32392	3.68833
SETBP1	3.31774	2.95807	3.31474	3.69353
BCORL1	3.27431	2.90391	3.26943	3.64113
POLQ	3.22543	2.88173	3.22652	3.5761
ZNF521	3.21385	2.85627	3.20824	3.55998
RNF43	3.17851	2.85254	3.1783	3.49502
POLE	3.15103	2.7914	3.14494	3.523
PBRM1	3.13361	2.83212	3.12534	3.44089
AMER1	3.12225	2.76344	3.11897	3.4736
ARID1B	3.10122	2.74021	3.09657	3.43528
PIK3R1	3.05161	2.70846	3.04297	3.37084
CARD11	2.99309	2.64833	2.99232	3.33927
ARID2	2.95978	2.61117	2.95882	3.29091
TPR	2.9585	2.6073	2.95422	3.32538
PTPRB	2.95761	2.60256	2.95328	3.3181
MYH11	2.95752	2.60666	2.94728	3.29988
NOTCH1	2.89883	2.55864	2.89033	3.23224
CAMTA1	2.8898	2.54534	2.88336	3.22419
ROS1	2.85709	2.52088	2.84692	3.18548
SPOP	2.836	2.48367	2.82903	3.18829
CACNA1D	2.82764	2.48398	2.82476	3.16722
PTPRC	2.82124	2.47085	2.81943	3.16615
NSD1	2.81757	2.49092	2.81021	3.13037
ALK	2.7959	2.45596	2.79749	3.15459
KEAP1	2.78052	2.45817	2.77642	3.09626
CDK12	2.76969	2.42489	2.76629	3.11482
KDR	2.75927	2.41252	2.7539	3.10257
MYH9	2.73542	2.39678	2.72999	3.08726
IRS4	2.72729	2.38449	2.72448	3.06893
NOTCH2	2.72511	2.39208	2.72183	3.048
EP300	2.72141	2.37105	2.71864	3.05728
CUX1	2.69535	2.38084	2.69139	3.00585
BCOR	2.66553	2.35451	2.65622	2.97501
AR	2.66318	2.32505	2.65836	3.00631
CDH11	2.63762	2.28761	2.62791	2.95827
RB1	2.63509	2.30408	2.62817	2.96644
ATR	2.60413	2.27651	2.59892	2.93515
TET1	2.59795	2.28289	2.59128	2.92312
NUMA1	2.58609	2.266	2.588	2.90922
ERBB3	2.54474	2.23159	2.54352	2.86197
ERBB2	2.54325	2.22458	2.53853	2.85717
PTPN13	2.53564	2.22628	2.5298	2.85375
GNAS	2.53148	2.21633	2.5282	2.87009
CTCF	2.51847	2.21565	2.52107	2.81396
ATP2B3	2.46436	2.14746	2.46387	2.78051
ACVR2A	2.4615	2.1765	2.45817	2.75202
PDGFRA	2.44261	2.13229	2.44328	2.76395
NTRK3	2.41286	2.09619	2.41101	2.74014
AFDN	2.40931	2.09724	2.4058	2.7295
BCL9	2.39586	2.07048	2.39046	2.69908
FLT4	2.356	2.03314	2.3544	2.67129
NIN	2.34283	2.03512	2.34583	2.65018
PTCH1	2.33022	2.02402	2.3177	2.62674
BCL9L	2.32945	2.01823	2.31907	2.62284
ASXL1	2.31773	2.02087	2.31895	2.62565
KAT6A	2.29391	2.00293	2.30073	2.62751
FOXA1	2.28764	1.95618	2.27819	2.63508
SF3B1	2.28711	1.97759	2.28096	2.59336
DICER1	2.25521	1.96666	2.2503	2.5612
MYO5A	2.24721	1.94649	2.24191	2.55493
RUNX1T1	2.22859	1.91776	2.22349	2.54473
PTPRK	2.22334	1.92409	2.21833	2.52433
AFF3	2.20541	1.90389	2.19746	2.5174
NUP214	2.18139	1.87729	2.18279	2.47035
TRIP11	2.1675	1.88199	2.16025	2.4617
KDM5A	2.16534	1.8664	2.16187	2.46632
COL1A1	2.16254	1.86001	2.15668	2.46218
CIC	2.15081	1.87004	2.14664	2.44614
SALL4	2.14783	1.85265	2.14596	2.43354
BRCA1	2.14505	1.85718	2.14082	2.44422
TBX3	2.11626	1.79718	2.10169	2.4273
KDM6A	2.11301	1.803	2.10403	2.40043
TSC2	2.07438	1.78534	2.0679	2.35997
STAG2	2.065	1.77316	2.05911	2.35241
PRDM16	2.0605	1.76962	2.05835	2.35235
NRG1	2.04408	1.7483	2.04027	2.33271
JAK1	2.03597	1.74554	2.0294	2.31544
KAT6B	2.02727	1.75286	2.02892	2.34034
RET	1.99985	1.71001	1.99876	2.31149
RBM10	1.9807	1.69104	1.97923	2.27448
MET	1.96319	1.69487	1.9653	2.25382
KDM5C	1.95647	1.68058	1.94971	2.23681
NFATC2	1.95251	1.66862	1.94556	2.22036
MECOM	1.94694	1.657	1.94466	2.23135
NUP98	1.93408	1.65019	1.93242	2.2144
STK11	1.93033	1.65076	1.92486	2.21827
LIFR	1.92966	1.64357	1.92181	2.21158
AXIN2	1.91511	1.64478	1.91795	2.19905
COL2A1	1.90192	1.6298	1.90175	2.19671
MSH6	1.89808	1.62516	1.902	2.18399
NCOA2	1.8762	1.60076	1.87616	2.15832
BCL11A	1.87427	1.59338	1.87153	2.15194
TCF7L2	1.86785	1.59344	1.86781	2.16498
CASC5	1.83875	1.55494	1.83317	2.10795
NSD2	1.83746	1.55402	1.83334	2.10489
POLD1	1.83619	1.54845	1.83572	2.12267
WRN	1.82766	1.54176	1.82009	2.10261
ARHGEF12	1.81995	1.54051	1.8119	2.08127
CLTCL1	1.81839	1.54753	1.81966	2.09811
USP6	1.79788	1.52739	1.7902	2.07163
ESR1	1.79668	1.51859	1.79633	2.0645
DROSHA	1.79598	1.53369	1.79881	2.07098
KIT	1.79016	1.51582	1.78701	2.07737
CLTC	1.78669	1.49972	1.78198	2.06493
ZMYM2	1.78623	1.53543	1.78527	2.05212
CNTRL	1.78083	1.51596	1.77684	2.03793
MN1	1.77158	1.49171	1.76854	2.05275
TET2	1.77079	1.50047	1.76879	2.02689
FGFR2	1.76315	1.50738	1.76303	2.02284
NCOA1	1.75627	1.48935	1.75567	2.02614
LATS1	1.75239	1.49775	1.75307	2.02506
CDKN2A	1.71181	1.46733	1.7098	1.9559
PER1	1.70318	1.42941	1.69901	1.96333
MAP2K4	1.68749	1.40394	1.68691	1.97188
DDR2	1.68082	1.41048	1.68183	1.96306
CASP8	1.68078	1.41831	1.67767	1.95035
ABL2	1.67174	1.42351	1.67009	1.93785
PPP2R1A	1.65305	1.41209	1.64662	1.87615
AFF1	1.64495	1.38158	1.63799	1.90344
BRIP1	1.63635	1.37056	1.63523	1.90313
WHSC1L1	1.59572	1.3531	1.59663	1.84011
FANCD2	1.59558	1.33684	1.59343	1.85601
MAP3K13	1.59421	1.34275	1.59042	1.8482
BCL11B	1.5925	1.33643	1.59294	1.85248
DNMT3A	1.5886	1.33366	1.59111	1.85882
PCM1	1.57674	1.32948	1.5747	1.83211
BAP1	1.57358	1.34537	1.57185	1.8084
DCTN1	1.56696	1.31318	1.56312	1.81572
TSC1	1.56687	1.30927	1.56098	1.80944
TRIM33	1.53964	1.28667	1.54021	1.81738
LATS2	1.53832	1.28334	1.5328	1.78766
CLIP1	1.53046	1.27747	1.5339	1.79373
PIK3CB	1.53037	1.2913	1.53411	1.79389
FLT3	1.52981	1.26025	1.52451	1.7823
LZTR1	1.52205	1.2571	1.51816	1.76511
BRD4	1.52127	1.26499	1.51703	1.78104
NTRK1	1.5197	1.27091	1.51872	1.78453
AXIN1	1.51075	1.27296	1.50985	1.75066
PLCG1	1.50483	1.24324	1.49657	1.75754
NUTM1	1.497	1.24984	1.49293	1.73719
VHL	1.49494	1.33293	1.49525	1.67113
CIITA	1.49394	1.23969	1.48616	1.74282
NRAS	1.48794	1.2513	1.48654	1.73218
TP63	1.47944	1.23215	1.4765	1.73844
FANCA	1.46745	1.23186	1.46469	1.70973
SND1	1.46577	1.21565	1.46306	1.7188
JAK3	1.46342	1.21804	1.46158	1.70929
TSHR	1.4627	1.20569	1.45872	1.72656
PDGFRB	1.46237	1.21606	1.45951	1.71689
SMAD2	1.46068	1.20845	1.457	1.70342
CHEK2	1.46065	1.2272	1.46216	1.71049
ITK	1.45044	1.20934	1.45235	1.70661
JAK2	1.44892	1.20332	1.45092	1.70645
PALB2	1.44573	1.1993	1.4429	1.69233
AKT1	1.44436	1.19037	1.44452	1.70713
RPL22	1.44394	1.22248	1.44578	1.67762
EBF1	1.44052	1.18941	1.43365	1.69031
EPAS1	1.43816	1.18957	1.44138	1.68656
CBLB	1.42546	1.19031	1.42327	1.66943
STIL	1.42256	1.1816	1.4232	1.6728
MLLT10	1.41409	1.16672	1.41366	1.67009
ERC1	1.39195	1.15003	1.39234	1.63195
BCL6	1.38947	1.14392	1.38473	1.62878
KTN1	1.38124	1.14387	1.37859	1.64021
RBM15	1.37453	1.13229	1.36732	1.60929
MSH2	1.37051	1.14387	1.37033	1.62013
BLM	1.36594	1.12651	1.36269	1.61048
PRDM1	1.3566	1.12103	1.35651	1.60734
ABL1	1.34803	1.10412	1.3455	1.59103
IL7R	1.32117	1.08576	1.31764	1.55687
MAML2	1.31484	1.09211	1.31518	1.55045
MLH1	1.30801	1.07788	1.3078	1.54888
TGFBR2	1.3009	1.07865	1.29663	1.51968
AFF4	1.28869	1.061	1.28639	1.52247
RUNX1	1.28609	1.05236	1.28606	1.52856
SMO	1.28381	1.05046	1.27976	1.52554
BCR	1.28321	1.0577	1.28194	1.52006
PML	1.27773	1.06224	1.2855	1.52533
CSF3R	1.2694	1.05497	1.27013	1.50656
HIP1	1.26929	1.03651	1.26683	1.51679
DDX3X	1.26764	1.04807	1.2673	1.49737
ATP1A1	1.2659	1.04558	1.26549	1.49924
FOXP1	1.26233	1.03387	1.25732	1.48519
DNM2	1.26212	1.04055	1.25778	1.48855
TRIM24	1.25718	1.02408	1.25677	1.51087
ZBTB16	1.25608	1.02059	1.25611	1.48866
LRIG3	1.25456	1.02806	1.25129	1.47941
XPO1	1.24967	1.02689	1.25137	1.48976
HSP90AB1	1.22771	1.00259	1.22333	1.4547
SLC34A2	1.22594	0.997091	1.22094	1.45001
NBN	1.22138	0.994364	1.21927	1.44176
MSN	1.21564	0.989297	1.21594	1.44766
NFE2L2	1.20341	0.989397	1.20243	1.42018
IKBKB	1.20308	0.976098	1.19941	1.43989
B2M	1.19909	0.976405	1.19803	1.42524
IKZF1	1.19018	0.956743	1.19125	1.44019
TERT	1.18669	0.963571	1.18365	1.40312
ERCC4	1.1817	0.973492	1.18239	1.40288
STAT3	1.18058	0.960905	1.18005	1.40766
EXT1	1.176	0.956176	1.1748	1.3939
BTK	1.16927	0.933448	1.16765	1.4046
MEN1	1.16768	0.952143	1.16951	1.38416
CDC73	1.1649	0.94292	1.1642	1.38349
PMS2	1.16465	0.946745	1.16585	1.38268
SMAD3	1.1634	0.933007	1.16227	1.3897
DDX10	1.16159	0.943206	1.16114	1.38227
TBL1XR1	1.15975	0.948216	1.15989	1.39601
PAX5	1.1574	0.931998	1.15473	1.38491
IL21R	1.15474	0.937776	1.15623	1.3933
LPP	1.15162	0.925824	1.15342	1.39625
CYLD	1.15095	0.933287	1.14748	1.37078
POT1	1.14693	0.91983	1.14403	1.38347
MKL1	1.14609	0.934172	1.14577	1.36464
USP8	1.14273	0.924045	1.13619	1.3556
TCF12	1.1356	0.921818	1.13388	1.36205
IL6ST	1.13516	0.921495	1.13269	1.35329
EZH2	1.12907	0.917075	1.12301	1.34276
KIF5B	1.1171	0.91006	1.11752	1.33524
PAX3	1.11553	0.903977	1.11359	1.34129
MLLT6	1.11477	0.899534	1.11279	1.31765
BRD3	1.10729	0.896668	1.10309	1.32928
FCRL4	1.10577	0.888687	1.10492	1.32735
EML4	1.10204	0.89611	1.09942	1.34187
ERG	1.09971	0.883996	1.09614	1.31493
PTPN11	1.07989	0.869825	1.08153	1.29945
FGFR1	1.0735	0.8618	1.07174	1.28878
CBL	1.07284	0.845467	1.07143	1.30121
GAS7	1.06681	0.85083	1.06353	1.27924
BARD1	1.06159	0.858408	1.05792	1.26629
RECQL4	1.05655	0.850166	1.05631	1.26254
FGFR4	1.05038	0.847668	1.04926	1.27122
CNOT3	1.05037	0.843211	1.05334	1.28752
NR4A3	1.04454	0.840746	1.04039	1.25742
PPFIBP1	1.04446	0.846798	1.04695	1.2671
WT1	1.03819	0.815355	1.03392	1.24519
HNF1A	1.02805	0.827601	1.02721	1.2418
FBXO11	1.01495	0.80335	1.01343	1.2411
P2RY8	1.01423	0.807661	1.01081	1.232
DAXX	1.00938	0.807632	1.00868	1.20713
EXT2	1.00761	0.796793	1.00573	1.22486
SDHA	1.00637	0.807709	1.00773	1.2163
PPM1D	1.00549	0.808643	1.00331	1.20677
TNFAIP3	1.00158	0.808411	0.999297	1.21216
RAF1	0.998094	0.796139	0.995709	1.2056
ETV6	0.985146	0.787625	0.979804	1.19316
PRF1	0.980816	0.790431	0.979179	1.18866
ELF4	0.979758	0.788853	0.981302	1.19284
FIP1L1	0.975482	0.764924	0.973659	1.18221
HSP90AA1	0.973308	0.772416	0.971556	1.17614
MAP2K1	0.973042	0.770488	0.972988	1.1902
ERCC3	0.971168	0.76663	0.971626	1.17468
SFRP4	0.967103	0.765101	0.96696	1.17311
STAT6	0.961538	0.764322	0.961426	1.17052
GPHN	0.955735	0.771541	0.953249	1.14993
MITF	0.954468	0.75522	0.954817	1.16257
FLI1	0.950715	0.750302	0.945293	1.15235
SYK	0.950581	0.76245	0.951423	1.16023
HOOK3	0.947278	0.751224	0.947339	1.1451
ERCC2	0.945263	0.749114	0.947751	1.16373
TOP1	0.937647	0.744037	0.932994	1.12765
FUBP1	0.936966	0.754296	0.936624	1.13896
STAT5B	0.932769	0.736732	0.929528	1.14227
IDH1	0.926972	0.735505	0.927649	1.13797
CRTC1	0.925033	0.738125	0.925608	1.13209
RABEP1	0.924301	0.740263	0.922246	1.12935
RAD21	0.924074	0.728736	0.925747	1.14591
ACKR3	0.92247	0.725684	0.91799	1.12623
TFE3	0.922156	0.729181	0.923097	1.116
PAX7	0.9215	0.729629	0.921611	1.1273
BUB1B	0.917107	0.725794	0.916713	1.11843
SLC45A3	0.914326	0.71721	0.914868	1.12833
NONO	0.912502	0.718275	0.907894	1.11035
MYB	0.911902	0.71673	0.910067	1.114
QKI	0.903657	0.714028	0.905236	1.093
GOLGA5	0.902384	0.712609	0.902871	1.10811
GPC3	0.899338	0.719	0.900699	1.09286
EWSR1	0.896463	0.709674	0.893861	1.09825
FES	0.889716	0.704304	0.890377	1.08267
CDKN1B	0.88605	0.679188	0.886438	1.09716
HIF1A	0.885227	0.698777	0.884873	1.08023
FGFR3	0.882586	0.684231	0.881188	1.0827
ACSL3	0.881858	0.695677	0.879433	1.07991
NCOA4	0.88089	0.694623	0.877654	1.07557
CARS1	0.8793	0.690109	0.879198	1.0742
MALT1	0.876146	0.690061	0.873023	1.07943
FOXO4	0.872905	0.693421	0.870519	1.07375
EIF4A2	0.869221	0.681846	0.871159	1.05966
ETV5	0.868907	0.674925	0.865523	1.06232
NF2	0.868582	0.690246	0.865415	1.05759
LEF1	0.866903	0.670422	0.864491	1.07539
PBX1	0.865643	0.676983	0.864738	1.05557
U2AF1	0.860826	0.672405	0.858401	1.05205
XPC	0.860711	0.677901	0.862563	1.06241
EPS15	0.858616	0.679023	0.857359	1.05674
KCNJ5	0.8569	0.670428	0.854149	1.06069
SUZ12	0.855296	0.673713	0.850102	1.02899
RAP1GDS1	0.854998	0.664744	0.851997	1.04442
PSIP1	0.853574	0.669086	0.853449	1.05048
CBFA2T3	0.85008	0.672153	0.8507	1.06104
STRN	0.847078	0.669921	0.848493	1.03988
H3C2	0.844143	0.649667	0.846305	1.06227
TAF15	0.843392	0.663357	0.841489	1.02227
FLCN	0.840259	0.650672	0.840087	1.03453
ZNF331	0.83828	0.646166	0.832752	1.01562
NFKB2	0.835729	0.650977	0.833097	1.01465
FH	0.830468	0.648712	0.831797	1.02665
ATIC	0.828255	0.641243	0.825975	1.02158
ARHGAP26	0.828222	0.647129	0.825589	1.01538
TRAF7	0.822155	0.648278	0.820826	1.01499
IRF4	0.820372	0.635981	0.8203	1.00753
WAS	0.818434	0.625425	0.818776	1.01301
DDX5	0.817079	0.638261	0.820225	1.0096
SMARCB1	0.814783	0.640661	0.81235	0.996847
REL	0.807294	0.619079	0.805864	0.997663
PATZ1	0.806343	0.619021	0.802932	0.998862
NT5C2	0.800832	0.616963	0.798988	0.994376
FOXO1	0.799072	0.638812	0.79988	0.979252
MYCN	0.798294	0.62384	0.797648	0.980457
LMNA	0.797165	0.618881	0.798535	0.985895
CCDC6	0.794166	0.621995	0.796499	0.990511
MLLT1	0.794159	0.614269	0.78869	0.973055
EIF3E	0.785712	0.603657	0.788308	0.975438
ARNT	0.78367	0.6055	0.784505	0.971368
ETV1	0.781609	0.605286	0.781343	0.962336
GATA2	0.76133	0.588564	0.763421	0.956
TMPRSS2	0.757463	0.592216	0.762384	0.951045
FANCG	0.754783	0.576004	0.755145	0.932863
MLLT3	0.754219	0.580009	0.757037	0.961055
AKT2	0.748972	0.575799	0.746462	0.92944
RSPO2	0.744603	0.563727	0.74168	0.93636
ERCC5	0.740192	0.563561	0.736834	0.918687
PRCC	0.737597	0.560512	0.733572	0.920141
NFIB	0.735739	0.564007	0.73379	0.920813
HLA-A	0.734886	0.563981	0.736829	0.926733
PPARG	0.72933	0.555535	0.727222	0.897013
NDRG1	0.727402	0.555556	0.724639	0.901721
MUTYH	0.724455	0.562017	0.722342	0.903951
PHOX2B	0.723435	0.55492	0.726865	0.902904
FANCC	0.71934	0.550715	0.717179	0.887853
KLF4	0.71583	0.547366	0.713943	0.897213
CBFB	0.713564	0.541416	0.711953	0.908027
BIRC3	0.711012	0.549909	0.7086	0.877304
NAB2	0.71057	0.546602	0.709037	0.891392
PRRX1	0.70966	0.531674	0.706072	0.888684
RARA	0.709208	0.5352	0.708035	0.889626
TCF3	0.708835	0.538701	0.708915	0.884702
ELL	0.703239	0.534257	0.701942	0.865754
HNRNPA2B1	0.702898	0.534356	0.698923	0.880423
SIX1	0.700979	0.533095	0.704626	0.894156
MPL	0.698663	0.523743	0.697027	0.873789
MYC	0.697668	0.534801	0.695945	0.87095
FUS	0.691127	0.519766	0.687385	0.872217
PAX8	0.689149	0.524607	0.688037	0.870185
PLAG1	0.688445	0.524758	0.689639	0.869657
MYOD1	0.682399	0.508747	0.682607	0.868471
GATA1	0.681665	0.511131	0.679542	0.849681
IDH2	0.675469	0.521031	0.6755	0.831369
PICALM	0.674525	0.509948	0.676463	0.847864
SMARCE1	0.671999	0.509761	0.673765	0.853641
RHOA	0.669548	0.512788	0.669058	0.84253
ACVR1	0.668946	0.515383	0.667376	0.840922
MAX	0.666001	0.502317	0.667738	0.840501
C2ORF44	0.658498	0.501564	0.655156	0.826152
CCND1	0.656673	0.503772	0.654869	0.816859
ZRSR2	0.656144	0.490348	0.656224	0.834152
RPL5	0.655465	0.500125	0.655501	0.839783
BMPR1A	0.652644	0.497641	0.654452	0.823158
CRTC3	0.648094	0.486102	0.650085	0.827202
WIF1	0.643298	0.483505	0.642227	0.802254
EZR	0.643056	0.484887	0.642024	0.810147
SMARCD1	0.625668	0.462062	0.626385	0.792636
ZNF384	0.623807	0.469572	0.626589	0.796117
LCK	0.620972	0.456453	0.616903	0.779358
SH2B3	0.61942	0.463491	0.618222	0.787955
CREB3L2	0.618967	0.457393	0.616648	0.786583
HLF	0.616324	0.448667	0.617194	0.794695
GNAQ	0.61461	0.446837	0.614498	0.788484
SFPQ	0.612514	0.456176	0.613294	0.776903
RPN1	0.612406	0.449272	0.610149	0.785942
HOXD13	0.607569	0.441996	0.60216	0.772459
TFG	0.599877	0.443315	0.598789	0.774304
PPP6C	0.599754	0.438707	0.599567	0.76072
MDM4	0.597508	0.44559	0.598857	0.769609
HRAS	0.594995	0.438411	0.596937	0.760377
MDM2	0.592186	0.42824	0.587649	0.769275
FOXO3	0.585161	0.442902	0.585547	0.751698
JUN	0.575049	0.429577	0.57551	0.731453
PRKAR1A	0.574419	0.421193	0.57232	0.73604
WWTR1	0.574374	0.423761	0.575317	0.738523
GNA11	0.566301	0.412748	0.561691	0.726868
CANT1	0.556075	0.402531	0.552764	0.709737
SRC	0.555273	0.413206	0.556025	0.71708
FANCE	0.554316	0.40839	0.554984	0.714368
HOXC13	0.548074	0.393133	0.548205	0.718123
DEK	0.546539	0.397657	0.549551	0.699827
CXCR4	0.544237	0.397236	0.543793	0.700298
CCNE1	0.537976	0.398082	0.535063	0.683957
CCNB1IP1	0.532126	0.386314	0.532499	0.6929
PRKACA	0.53005	0.390835	0.529342	0.691165
CREB3L1	0.529006	0.380742	0.524469	0.675698
DDX6	0.5284	0.385674	0.528902	0.688669
KLK2	0.527601	0.371937	0.526708	0.693347
TAL1	0.52579	0.372027	0.524072	0.684698
SS18L1	0.52433	0.377491	0.519643	0.677848
CBLC	0.523314	0.379132	0.522232	0.671855
ETV4	0.518805	0.379011	0.519458	0.668765
BCL3	0.517122	0.374934	0.515255	0.675159
TRIM27	0.516398	0.372848	0.518398	0.678755
TCEA1	0.513482	0.368051	0.510942	0.669332
GOPC	0.51181	0.364716	0.511559	0.661247
FAS	0.510098	0.373051	0.508173	0.655995
MAF	0.509287	0.366914	0.508581	0.661759
SOX2	0.505652	0.357048	0.505751	0.658294
ETNK1	0.50351	0.365235	0.503206	0.653272
MUC1	0.501896	0.354609	0.500926	0.649265
ASPSCR1	0.501575	0.367216	0.500389	0.653636
APOBEC3B	0.493322	0.352029	0.492492	0.643474
MAP2K2	0.491096	0.361519	0.49257	0.632747
BCL10	0.490354	0.340443	0.490625	0.644389
CD79A	0.485386	0.346899	0.484761	0.632478
TFEB	0.483071	0.346757	0.481523	0.628915
CDK6	0.482957	0.348035	0.482164	0.638525
HOXA11	0.478884	0.343965	0.481897	0.627073
PDGFB	0.476159	0.339449	0.475238	0.633031
RSPO3	0.475897	0.330708	0.472995	0.621211
SS18	0.46893	0.338312	0.467865	0.619695
MSI2	0.465846	0.336783	0.463074	0.620682
FANCF	0.458926	0.321161	0.455124	0.601636
SUFU	0.458184	0.329559	0.456864	0.586419
CALR	0.457926	0.323814	0.458708	0.603348
MYCL	0.44616	0.313769	0.445011	0.589179
CDX2	0.442187	0.308365	0.440241	0.593225
ELK4	0.441609	0.308792	0.440836	0.578878
CCND2	0.441289	0.311989	0.44005	0.585615
HOXD11	0.43753	0.298331	0.436614	0.587573
TPM3	0.434864	0.299784	0.434601	0.582218
MAPK1	0.434619	0.299932	0.434742	0.579279
FCGR2B	0.432529	0.298478	0.43344	0.572945
SET	0.43217	0.30307	0.431533	0.569671
HOXC11	0.431657	0.296449	0.428729	0.5862
ABI1	0.429173	0.303272	0.427406	0.567736
KLF6	0.428179	0.302095	0.426587	0.566003
SH3GL1	0.419709	0.295325	0.42068	0.554159
PHF6	0.417556	0.294226	0.419203	0.554178
LASP1	0.412585	0.275935	0.412308	0.566208
SSX1	0.411206	0.283883	0.409745	0.55518
CEP43	0.406681	0.284078	0.40692	0.542514
NKX2-1	0.406664	0.282967	0.405105	0.541184
CREB1	0.406333	0.274488	0.404367	0.547371
MLF1	0.403109	0.278909	0.402752	0.540477
KDSR	0.403039	0.274589	0.400656	0.53934
BAX	0.401241	0.274568	0.400953	0.537245
TLX3	0.399307	0.269963	0.398479	0.541583
XPA	0.398807	0.266124	0.394556	0.527557
PTK6	0.397536	0.26543	0.398567	0.528837
FOXL2	0.396504	0.263493	0.396602	0.533504
FAM46C	0.396209	0.278311	0.39575	0.531195
ATF1	0.395724	0.266099	0.393233	0.529835
HOXA9	0.394045	0.269112	0.39367	0.530523
TPM4	0.39002	0.258978	0.390824	0.530695
YWHAE	0.388387	0.269696	0.389073	0.520142
NFKBIE	0.385667	0.262428	0.382952	0.519589
RPL10	0.384646	0.255909	0.382972	0.513937
TLX1	0.382666	0.254568	0.381524	0.521903
RAD51B	0.379447	0.262204	0.376952	0.504337
DDB2	0.378847	0.265028	0.380111	0.50698
HOXA13	0.373638	0.250123	0.373283	0.508282
NUTM2D	0.371368	0.248518	0.370784	0.510288
RHOH	0.369115	0.247256	0.368015	0.50472
POU2AF1	0.35728	0.239076	0.357163	0.489451
TCL1A	0.356122	0.231214	0.355543	0.489643
BCL7A	0.348402	0.231543	0.346371	0.476419
LMO2	0.347327	0.231065	0.347122	0.477085
IL2	0.344042	0.224457	0.344428	0.477383
POU5F1	0.340701	0.224813	0.341481	0.47136
SDC4	0.340509	0.227534	0.340022	0.46421
CDK4	0.339303	0.22244	0.338233	0.4699
HERPUD1	0.337016	0.219453	0.33542	0.464498
SRSF2	0.33262	0.211821	0.330707	0.453493
DNAJB1	0.323176	0.216509	0.320216	0.440138
PIM1	0.313148	0.209518	0.312977	0.430798
CD79B	0.308722	0.192728	0.309948	0.437498
HEY1	0.307709	0.199222	0.306916	0.428778
FHIT	0.293632	0.185852	0.29431	0.414246
CD274	0.292073	0.188171	0.291323	0.405034
PDCD1LG2	0.290126	0.177387	0.288728	0.400849
MAFB	0.285171	0.180435	0.283568	0.392526
OLIG2	0.284109	0.182792	0.282873	0.39215
PAFAH1B2	0.275201	0.173889	0.274543	0.379309
SDHB	0.274711	0.179205	0.275118	0.383331
SBDS	0.273849	0.173651	0.271866	0.383318
H4C9	0.269917	0.166711	0.268385	0.378203
SDHAF2	0.265363	0.16476	0.26655	0.385489
CD74	0.263601	0.160137	0.265462	0.373259
CCND3	0.25311	0.156372	0.251072	0.3607
NPM1	0.251873	0.151128	0.249556	0.361813
SRSF3	0.23459	0.144795	0.233293	0.33261
TNFRSF14	0.233895	0.137896	0.232701	0.336722
TNFRSF17	0.225561	0.143734	0.225196	0.323848
FEV	0.22554	0.127167	0.224234	0.326843
LMO1	0.221212	0.127969	0.220446	0.325387
MYD88	0.219574	0.135574	0.218706	0.310312
BCL2	0.21553	0.117145	0.215805	0.321221
H3-3A	0.2146	0.125716	0.213903	0.316726
SDHD	0.211242	0.121972	0.210774	0.314463
H3-3B	0.207618	0.112597	0.207464	0.312793
CDKN2C	0.201288	0.118608	0.20077	0.29308
LYL1	0.200646	0.117032	0.202042	0.296294
RAC1	0.200268	0.114729	0.199686	0.296011
DDIT3	0.197517	0.112225	0.197207	0.299634
TMEM127	0.194758	0.114413	0.193975	0.284597
CRLF2	0.185094	0.100089	0.183482	0.275916
MLLT11	0.172872	0.0952711	0.172729	0.26322
SDHC	0.170853	0.0914439	0.171142	0.257701
FSTL3	0.166071	0.0861736	0.166755	0.259577
MTCP1	0.156464	0.0721104	0.156487	0.250337
BTG1	0.156067	0.0785105	0.156356	0.242155
HMGA2	0.150056	0.0677653	0.149605	0.24236
CHCHD7	0.148313	0.0741293	0.146909	0.235625
SSX4	0.144807	0.0736855	0.14556	0.22783
TAL2	0.143927	0.0723947	0.143365	0.224993
SOCS1	0.136262	0.0652418	0.135633	0.218925
CNBP	0.115204	0.060088	0.113896	0.178143
RMI2	0.111371	0.0486716	0.111252	0.183432
CEBPA	0.0681441	0.0251629	0.0681453	0.125091
HMGA1	0.0621952	0.0149949	0.0619447	0.119188

## Sheet: SCC
	Calculated	Statistical Sampling
Gene	Mutation Proportion (%)	Confidence Limit 2.5%	Mean Proportion from Sampling (%)	Confidence Limit 97.5%
TP53	62.9443	61.3802	62.8577	64.2599
LRP1B	23.1182	21.0371	23.0267	24.9257
KMT2D	16.4719	14.5725	16.4575	18.1851
FAT1	14.7133	12.9352	14.6412	16.4803
PIK3CA	14.0445	12.3742	14.0151	15.6935
CDKN2A	12.4855	10.79	12.4356	14.0882
KMT2C	11.3039	9.64161	11.2666	12.9178
NOTCH1	10.4289	8.85395	10.4016	11.9821
NFE2L2	9.85021	8.27221	9.8456	11.4089
FAT4	9.59507	8.09198	9.57899	11.1076
PDE4DIP	7.38567	5.9858	7.37883	8.74101
NSD1	6.91554	5.63736	6.88813	8.10941
CREBBP	6.44492	5.05375	6.3996	7.73052
NF1	6.42018	5.06865	6.36914	7.67466
KEAP1	6.29622	4.99081	6.28793	7.53747
PTPRB	6.27726	4.942	6.26824	7.65779
GRIN2A	6.15377	4.81149	6.12341	7.46001
PTEN	6.12658	4.90499	6.11385	7.40188
FBXW7	5.93631	4.68034	5.89251	7.14113
ZFHX3	5.8188	4.42642	5.75649	7.16937
RUNX1T1	5.53041	4.29049	5.50628	6.8105
ERBB4	5.47549	4.26705	5.4584	6.70244
ROS1	5.47528	4.27624	5.47845	6.68317
POLQ	5.45415	4.29791	5.42385	6.67101
EP300	5.41787	4.30411	5.41004	6.56847
BRCA2	5.35296	4.10018	5.30762	6.62559
TRRAP	5.35025	4.06472	5.32272	6.59079
ZNF521	5.32104	4.11955	5.3087	6.58886
RNF213	5.27101	4.05387	5.23953	6.51983
PREX2	5.19079	4.01547	5.17434	6.46015
PTPRT	5.16596	4.00643	5.14914	6.35295
CASP8	5.14599	4.00219	5.104	6.23553
APC	4.98726	3.72623	4.95776	6.28957
ARID1A	4.64616	3.52328	4.64708	5.79709
SPEN	4.43297	3.3845	4.39418	5.47775
PTPRC	4.42531	3.31163	4.42274	5.5931
RANBP2	4.32244	3.26452	4.31859	5.4723
KMT2A	4.24798	3.23599	4.25538	5.3025
UBR5	4.22092	3.08504	4.19685	5.37205
TPR	4.21157	3.15252	4.22504	5.33175
RB1	4.20385	3.14103	4.16822	5.25947
KDR	4.11922	3.08041	4.11709	5.26124
ARID2	4.00609	2.96462	4.00641	5.11316
ATRX	3.95785	3.01317	3.9659	4.97506
ATR	3.91903	2.91686	3.91545	4.96123
MYH9	3.8967	2.88287	3.88399	4.84343
ATM	3.89593	2.8511	3.89578	5.00053
NOTCH2	3.76523	2.75609	3.75489	4.81184
NCOR1	3.7381	2.75572	3.71987	4.76672
NCOR2	3.73438	2.75023	3.71124	4.77555
ARID1B	3.71999	2.72389	3.70765	4.73483
MAML2	3.68269	2.49656	3.59265	4.64902
MED12	3.51053	2.55674	3.50015	4.4736
SMARCA4	3.50242	2.5584	3.46212	4.4904
AFF3	3.4911	2.47687	3.4775	4.56119
NTRK3	3.48661	2.43313	3.47198	4.55302
POLE	3.41086	2.34012	3.38018	4.49998
CAMTA1	3.32151	2.38303	3.30888	4.34493
HRAS	3.21247	2.35269	3.1989	4.14482
KDM6A	3.15952	2.28892	3.15635	4.0914
BRCA1	3.14506	2.21127	3.13681	4.10396
CUX1	3.12074	2.2304	3.12073	4.04929
CASC5	3.11874	2.17471	3.09434	4.10435
IRS4	3.04367	2.13624	3.01222	3.97468
ASXL1	3.04092	2.11599	3.03567	3.90798
SETBP1	3.0104	2.13311	3.00629	3.96784
ALK	2.98306	2.11303	2.97669	3.95855
NCOA2	2.94436	2.06495	2.95072	3.9396
TET2	2.92331	1.9697	2.91369	3.96519
CDH11	2.90021	2.00594	2.90417	3.82526
BCORL1	2.88877	1.99929	2.87978	3.86594
TET1	2.85806	2.00169	2.84251	3.72361
FCRL4	2.84506	1.99733	2.833	3.75007
DROSHA	2.84299	1.91388	2.83938	3.78909
CDK12	2.81379	1.87955	2.78419	3.75239
PDGFRA	2.81334	1.90621	2.79771	3.72823
PTPRK	2.80942	1.86663	2.78624	3.79251
PRDM16	2.80832	1.90637	2.79285	3.75197
CHD4	2.80278	1.83962	2.77739	3.74078
IL7R	2.79675	1.87611	2.79134	3.76071
AFDN	2.7677	1.90823	2.75712	3.65894
MECOM	2.76091	1.90008	2.76788	3.7195
MTOR	2.65183	1.81627	2.62873	3.49639
TRIP11	2.60539	1.80067	2.6168	3.4671
SETD2	2.59506	1.76464	2.58367	3.46356
COL2A1	2.58218	1.70376	2.57722	3.42837
TGFBR2	2.58217	1.81399	2.56682	3.41898
FLT4	2.57826	1.71301	2.57693	3.41993
NUMA1	2.57486	1.73338	2.57078	3.43492
NIN	2.55874	1.76975	2.55679	3.36582
DICER1	2.53574	1.71616	2.52709	3.37575
AMER1	2.51722	1.7347	2.52345	3.40943
LATS1	2.5155	1.69478	2.52864	3.39505
KIT	2.49582	1.65455	2.48806	3.38254
COL1A1	2.48918	1.60949	2.47538	3.45061
TP63	2.48878	1.71566	2.47234	3.28521
PTPN13	2.48008	1.67529	2.47479	3.31228
BCOR	2.44366	1.64521	2.4445	3.31074
MYH11	2.42915	1.60568	2.41421	3.28578
WHSC1L1	2.41484	1.52367	2.40346	3.36815
NCOA1	2.38211	1.41628	2.34469	3.29927
EGFR	2.3793	1.54885	2.37134	3.27161
NFATC2	2.37322	1.57792	2.36826	3.22445
CACNA1D	2.34848	1.6091	2.33864	3.14481
HIP1	2.33428	1.50401	2.33285	3.28496
RET	2.32949	1.54955	2.32365	3.16427
KAT6A	2.31088	1.51033	2.29343	3.12237
DDR2	2.29365	1.52115	2.2894	3.11532
TSC2	2.26172	1.43161	2.25065	3.18823
PBRM1	2.24994	1.51197	2.23936	3.03645
NUTM1	2.23684	1.42351	2.2385	3.07969
KDM5A	2.2238	1.46394	2.22395	3.07925
SMAD4	2.21858	1.47988	2.2111	2.95603
WRN	2.19771	1.44897	2.20272	3.02464
EBF1	2.1904	1.44318	2.18343	3.0273
ABL2	2.17287	1.42226	2.16811	2.99407
CIITA	2.15106	1.4033	2.14807	2.9382
KAT6B	2.14834	1.29712	2.13046	3.04504
USP6	2.11651	1.264	2.09466	2.96661
BRD4	2.10782	1.4156	2.11257	2.94547
CNTRL	2.10741	1.35812	2.09393	2.87489
BCL9L	2.07401	1.30234	2.07116	2.89257
MLLT10	2.07	1.353	2.06448	2.85779
NUP214	2.01865	1.31045	2.01659	2.78361
ERBB3	2.00222	1.29527	2.0059	2.70001
BRAF	1.98975	1.24528	1.98789	2.78697
SALL4	1.98974	1.16206	1.96978	2.87418
GNAS	1.98323	1.31734	1.98364	2.73983
CARD11	1.98193	1.27125	1.97695	2.73697
ATP2B3	1.96742	1.27136	1.95478	2.75756
BTK	1.95011	1.2331	1.94	2.73898
MKL1	1.9429	1.20589	1.935	2.71421
ZBTB16	1.92829	1.17691	1.91415	2.74087
MYO5A	1.92547	1.2611	1.93271	2.65147
CYLD	1.9249	1.22583	1.9253	2.6618
ERC1	1.91486	1.16786	1.891	2.74522
JAK3	1.91358	1.17201	1.91385	2.72018
FLT3	1.89188	1.17892	1.89317	2.69353
PTCH1	1.88729	1.20304	1.88426	2.63279
FBXO11	1.87206	1.15885	1.87516	2.66501
ZNF331	1.86233	1.07105	1.84188	2.71481
HLA-A	1.8482	1.24336	1.84954	2.54285
CLTCL1	1.84232	1.17868	1.82982	2.56171
DNMT3A	1.83782	1.18785	1.83811	2.58546
BCL9	1.812	1.17333	1.79813	2.49191
FGFR2	1.7891	1.10937	1.78741	2.54011
ARHGEF12	1.78289	1.07431	1.78073	2.50569
CIC	1.77987	1.12847	1.77486	2.49938
RECQL4	1.76927	1.08404	1.75926	2.49655
PIK3R1	1.76886	1.12264	1.76823	2.44082
PALB2	1.76599	1.08973	1.76495	2.56287
CLIP1	1.73656	1.06865	1.74161	2.47047
LIFR	1.72795	1.06124	1.72099	2.45446
CBLB	1.72665	1.02129	1.71625	2.47273
STAG2	1.72284	1.05134	1.7217	2.52003
MAP3K13	1.72154	1.05004	1.71723	2.42798
DDX3X	1.72112	1.09545	1.72137	2.42233
AFF4	1.71705	1.03972	1.7144	2.47463
SF3B1	1.71605	1.01585	1.71565	2.43294
PAX3	1.70984	1.01624	1.6992	2.45946
IKZF1	1.70724	1.02643	1.68796	2.4035
PIK3CB	1.69665	1.01587	1.67945	2.40524
JAK2	1.68612	1.0097	1.68251	2.39944
KDM5C	1.6764	1.01492	1.67075	2.3613
MN1	1.66931	0.997739	1.65236	2.39478
CLTC	1.65481	1.02072	1.65026	2.37085
LPP	1.63889	0.954377	1.64534	2.36681
NF2	1.61775	0.87994	1.60668	2.41879
DNM2	1.60466	0.977301	1.59641	2.30712
EPS15	1.59312	0.907699	1.56275	2.36734
BCL11A	1.59016	0.931709	1.58912	2.31669
USP8	1.58962	0.950245	1.57887	2.31706
STIL	1.58265	0.891493	1.57436	2.31252
PDGFRB	1.55932	0.917049	1.56701	2.27609
FOXP1	1.54712	0.898463	1.55928	2.28128
FANCA	1.5458	0.866974	1.51869	2.2557
ERBB2	1.54529	0.934295	1.5357	2.16054
GATA3	1.52661	0.841566	1.51874	2.28019
AFF1	1.5263	0.920393	1.51951	2.20574
BLM	1.5226	0.889796	1.51082	2.21686
CTCF	1.50877	0.914835	1.49346	2.14718
LRIG3	1.46896	0.861318	1.46276	2.14167
NTRK1	1.46667	0.840767	1.46188	2.15021
FGFR3	1.46176	0.85674	1.46996	2.12659
WT1	1.43735	0.810728	1.44176	2.11009
RAD21	1.43313	0.817304	1.42402	2.05962
RBM15	1.43224	0.811043	1.4173	2.11067
PPP2R1A	1.42995	0.818575	1.43201	2.15727
CSF3R	1.42363	0.82292	1.43071	2.11908
PRDM1	1.42165	0.802432	1.4169	2.11399
PER1	1.41643	0.80022	1.4162	2.12025
H3C2	1.40323	0.773585	1.38837	2.03992
HOOK3	1.40168	0.670936	1.38405	2.20492
HSP90AA1	1.39669	0.725415	1.3772	2.12633
GAS7	1.39222	0.795999	1.4001	2.09251
SFRP4	1.3847	0.797558	1.37321	2.0129
POLD1	1.37098	0.789385	1.37043	2.00437
DCTN1	1.36869	0.799491	1.37218	2.02273
P2RY8	1.3605	0.737095	1.36342	2.10009
NUP98	1.35638	0.744585	1.36284	2.04767
FLI1	1.35539	0.733192	1.35074	2.03116
BRIP1	1.34856	0.832137	1.34932	1.90699
BAP1	1.34374	0.736713	1.32425	2.01647
CNOT3	1.33186	0.725357	1.32002	2.01184
TBX3	1.32127	0.716214	1.32718	2.03954
MAPK1	1.32012	0.825689	1.31786	1.90056
STK11	1.31523	0.799622	1.30895	1.89507
BCR	1.30865	0.73395	1.3029	1.91426
MLH1	1.29774	0.699868	1.2967	1.94883
LATS2	1.29664	0.7142	1.2871	1.96458
NRG1	1.28839	0.506222	1.248	2.01208
MAP3K1	1.28454	0.691113	1.27744	1.905
CDH1	1.28203	0.68496	1.26848	1.96229
RAC1	1.27712	0.722369	1.2777	1.91064
IKBKB	1.27582	0.720952	1.27886	1.90447
EPAS1	1.27181	0.753182	1.26794	1.83247
SUZ12	1.27001	0.555291	1.24291	2.01528
AXIN1	1.26862	0.764367	1.26867	1.8748
ESR1	1.25882	0.689629	1.25928	1.91145
TSC1	1.25522	0.66722	1.25592	1.87146
TBL1XR1	1.2547	0.665984	1.24439	1.88353
PLAG1	1.23811	0.682283	1.23751	1.83586
TRIM24	1.238	0.66412	1.22963	1.84907
POT1	1.238	0.687516	1.23777	1.87678
CDC73	1.2356	0.609772	1.23027	1.90516
RSPO2	1.22699	0.678728	1.22929	1.84361
MSN	1.22569	0.642948	1.21866	1.89672
ATIC	1.22457	0.56251	1.20265	1.99996
PRF1	1.22329	0.652937	1.22242	1.83455
TNFAIP3	1.21848	0.635935	1.22091	1.87807
PSIP1	1.21566	0.685583	1.2106	1.81713
MLLT6	1.20615	0.585838	1.18954	1.92804
PATZ1	1.20345	0.557248	1.17522	1.84624
HNF1A	1.20159	0.643322	1.19136	1.84516
CHEK2	1.20128	0.650069	1.19514	1.80204
DAXX	1.19637	0.635046	1.18776	1.80369
BARD1	1.19396	0.664115	1.1966	1.80819
BCL11B	1.17953	0.501063	1.1396	1.86969
FGFR4	1.17075	0.619317	1.16524	1.77838
PAX5	1.16976	0.615311	1.1634	1.78049
TRIM27	1.16976	0.623167	1.16964	1.79523
DDX10	1.16974	0.52858	1.15553	1.88309
IL21R	1.16595	0.600764	1.15442	1.83175
CARS1	1.15755	0.577671	1.14819	1.78395
TFE3	1.15603	0.616033	1.15376	1.74
SND1	1.15474	0.584221	1.15988	1.83177
PBX1	1.15374	0.579162	1.14595	1.77298
PAX7	1.15275	0.563436	1.1331	1.79068
FANCD2	1.15092	0.635397	1.15332	1.71913
EML4	1.14892	0.527452	1.14507	1.85183
ETV1	1.14623	0.641547	1.15327	1.75131
AXIN2	1.14612	0.596825	1.13671	1.76305
HSP90AB1	1.14143	0.606916	1.14383	1.76818
LZTR1	1.14143	0.600739	1.1456	1.74845
ABL1	1.13872	0.61214	1.13062	1.7314
SH2B3	1.13791	0.506218	1.1082	1.83302
XPO1	1.13632	0.642479	1.13638	1.69281
GPC3	1.12812	0.583022	1.12589	1.74207
QKI	1.128	0.527032	1.11722	1.81388
JAK1	1.12682	0.615856	1.12863	1.70251
FUBP1	1.1168	0.600842	1.10767	1.65928
AR	1.11409	0.605964	1.11626	1.67009
EWSR1	1.11352	0.558669	1.10382	1.70545
TSHR	1.11341	0.544338	1.1127	1.74254
IRF4	1.1035	0.571428	1.10242	1.68459
KRAS	1.10079	0.563787	1.09846	1.70838
CRTC1	1.09595	0.41709	1.05936	1.7998
EXT2	1.09388	0.45778	1.07292	1.83372
EZH2	1.09259	0.554618	1.09333	1.68492
SDHA	1.08138	0.559713	1.0734	1.63708
PMS2	1.07698	0.45539	1.06445	1.77442
KTN1	1.07299	0.543327	1.05916	1.69619
ERCC2	1.06948	0.551802	1.07464	1.6744
PLCG1	1.06666	0.600663	1.06795	1.59568
STRN	1.06567	0.510124	1.0552	1.66861
KIF5B	1.06307	0.556587	1.05923	1.60859
FIP1L1	1.05717	0.525778	1.05487	1.65557
WIF1	1.05237	0.485251	1.04415	1.67084
STAT3	1.04955	0.526651	1.03558	1.60695
RHOA	1.04725	0.579616	1.03975	1.53266
TERT	1.03265	0.513814	1.02256	1.58856
CTNNB1	1.02274	0.540428	1.02469	1.56268
CBL	1.01695	0.487363	1.01675	1.59014
MSH6	1.01434	0.521923	1.01317	1.57224
MUTYH	1.01314	0.51856	1.0154	1.60904
NBN	1.00093	0.527134	0.995432	1.51522
LCK	0.998424	0.484618	0.986984	1.58253
BCL6	0.996021	0.493678	0.993896	1.57175
CXCR4	0.994723	0.487225	0.997507	1.57647
SMAD2	0.9851	0.396217	0.967728	1.66599
GOLGA5	0.98481	0.480817	0.989929	1.55919
STAT5B	0.984684	0.424957	0.975978	1.62866
MET	0.983817	0.491654	0.979248	1.56175
ETV6	0.981307	0.492307	0.98784	1.55722
ELF4	0.981307	0.465338	0.991621	1.584
ZMYM2	0.978599	0.496633	0.978246	1.58802
ETV5	0.977606	0.510612	0.97905	1.56402
SLC34A2	0.968687	0.509115	0.971708	1.53124
B2M	0.968687	0.485783	0.969682	1.49369
ZNF384	0.967694	0.513799	0.968559	1.4994
ITK	0.954496	0.479711	0.950198	1.50411
HIF1A	0.950688	0.44639	0.946311	1.493
RBM10	0.950688	0.461784	0.952824	1.54498
CDX2	0.945887	0.442115	0.944346	1.54877
STAT6	0.940776	0.473688	0.94906	1.48982
ARNT	0.93738	0.450413	0.928298	1.46581
PICALM	0.935975	0.43177	0.931037	1.45143
APOBEC3B	0.92877	0.446923	0.928237	1.52097
PAX8	0.926479	0.431933	0.919289	1.48935
ARHGAP26	0.914163	0.449304	0.911921	1.45242
MAP2K1	0.911455	0.454635	0.909545	1.42191
GATA1	0.908064	0.423773	0.912292	1.47894
NSD2	0.902841	0.478093	0.894563	1.34828
FLCN	0.887246	0.38825	0.887105	1.42482
TCF7L2	0.88102	0.315423	0.856501	1.5141
MALT1	0.880027	0.31489	0.868323	1.52819
CREB3L2	0.876234	0.397044	0.866523	1.41817
BUB1B	0.872639	0.411179	0.870826	1.35077
PTPN11	0.86683	0.306327	0.839872	1.52981
MYB	0.863036	0.367529	0.848813	1.40112
MPL	0.860202	0.333334	0.847112	1.46672
FANCC	0.856825	0.405198	0.856244	1.42227
SS18	0.848323	0.367284	0.842562	1.39795
PPFIBP1	0.845503	0.43319	0.842091	1.32359
NFKB2	0.843212	0.409078	0.847321	1.33741
IL6ST	0.841802	0.419204	0.834789	1.32739
MSH2	0.833299	0.409328	0.819731	1.32356
PPM1D	0.830789	0.429188	0.838599	1.33943
RARA	0.829781	0.280449	0.812305	1.42778
LEF1	0.823697	0.387858	0.826385	1.37053
TAL1	0.823697	0.368076	0.827445	1.38893
SMO	0.820102	0.363602	0.81574	1.33728
GPHN	0.815301	0.344116	0.810659	1.37679
MLF1	0.809075	0.262591	0.791518	1.4237
EIF3E	0.806381	0.359829	0.807222	1.32272
AKT1	0.80158	0.349729	0.799727	1.32864
REL	0.80127	0.417974	0.797942	1.26157
HNRNPA2B1	0.798077	0.352632	0.796084	1.33306
RSPO3	0.796779	0.326397	0.800411	1.37917
FH	0.789575	0.344282	0.788193	1.34164
AKT2	0.776954	0.349842	0.776722	1.29127
ERCC4	0.77226	0.340049	0.762325	1.28736
TCF12	0.77116	0.325386	0.769576	1.30548
RHOH	0.762657	0.292128	0.761267	1.32671
ACSL3	0.752851	0.310742	0.742993	1.24751
NRAS	0.752745	0.315607	0.747553	1.26561
RAD51B	0.752745	0.296549	0.74413	1.2505
ABI1	0.751335	0.327211	0.749587	1.24448
ACVR2A	0.739131	0.310723	0.736023	1.24171
EIF4A2	0.739131	0.3236	0.742264	1.23095
EXT1	0.738138	0.306946	0.734717	1.23566
PHOX2B	0.737145	0.313723	0.736422	1.25387
WAS	0.737038	0.291521	0.739316	1.26127
MYC	0.735628	0.323205	0.727107	1.21946
FANCF	0.733337	0.296199	0.728526	1.23817
GATA2	0.728535	0.247695	0.725029	1.29259
FAS	0.723007	0.339574	0.720584	1.17225
KLK2	0.718623	0.270406	0.711511	1.24299
PCM1	0.713512	0.319626	0.715798	1.20327
FOXO4	0.705009	0.277567	0.71197	1.23399
SRSF2	0.698798	0.285719	0.695774	1.18245
RAP1GDS1	0.697805	0.28084	0.695016	1.1848
FES	0.691594	0.297555	0.69385	1.16695
ELL	0.690295	0.281198	0.688281	1.19224
RPL10	0.690295	0.290872	0.689805	1.18181
SYK	0.690184	0.317023	0.683585	1.07726
TCL1A	0.684501	0.247364	0.675608	1.20881
TOP1	0.6808	0.23653	0.675662	1.16749
TRIM33	0.670994	0.251517	0.67286	1.13625
RNF43	0.669894	0.261088	0.673106	1.17594
TAF15	0.668484	0.285242	0.669695	1.10317
CBFA2T3	0.664676	0.262309	0.664722	1.14011
MLLT1	0.65518	0.247034	0.654929	1.15332
CCNB1IP1	0.653771	0.280577	0.66182	1.1207
SH3GL1	0.652472	0.243479	0.648168	1.11756
NT5C2	0.652472	0.252171	0.648489	1.1316
ACVR1	0.648969	0.255233	0.649783	1.09889
FOXO3	0.646261	0.25472	0.639004	1.09304
KCNJ5	0.640467	0.202599	0.629399	1.12396
SOX2	0.636349	0.260644	0.634502	1.08685
PRKACA	0.632938	0.19201	0.614938	1.20293
HOXD13	0.626853	0.242868	0.62101	1.10091
CRTC3	0.625443	0.275343	0.629012	1.03489
ETNK1	0.622052	0.217551	0.619114	1.10189
ASPSCR1	0.619649	0.231819	0.62126	1.05241
TLX3	0.61835	0.218053	0.616666	1.10232
SMAD3	0.615531	0.271624	0.613743	1.00333
MITF	0.611146	0.21726	0.606582	1.08512
NONO	0.610729	0.260651	0.609042	1.01915
PRRX1	0.608438	0.207439	0.607553	1.05875
ERG	0.608438	0.24766	0.609405	1.05052
HEY1	0.603637	0.199302	0.60017	1.06328
FOXO1	0.601234	0.232473	0.59768	1.03187
FGFR1	0.584228	0.183935	0.582936	1.0425
C2ORF44	0.582819	0.22479	0.579613	1.00547
FCGR2B	0.579427	0.194752	0.584839	1.05142
BIRC3	0.578017	0.202397	0.580624	1.0285
TLX1	0.575599	0.105074	0.559507	1.08106
MDM2	0.574316	0.202247	0.573247	1.04987
MYCN	0.574316	0.193944	0.569267	0.993897
PHF6	0.569515	0.149913	0.555765	1.03508
H3-3B	0.568105	0.202345	0.570526	1.0103
ERCC3	0.568105	0.217977	0.566636	0.996465
HOXC13	0.568105	0.227812	0.564542	0.984786
BMPR1A	0.565813	0.179965	0.564231	1.0388
CCND1	0.559602	0.1991	0.559551	1.00663
PML	0.552883	0.273996	0.552489	0.899444
NDRG1	0.550107	0.15554	0.544807	1.02309
CCDC6	0.548697	0.202345	0.556271	0.99608
CCND2	0.543896	0.193944	0.546085	0.994566
MAP2K4	0.543896	0.193944	0.546408	0.985718
NCOA4	0.542592	0.236774	0.541476	0.921899
SUFU	0.540301	0.204377	0.541984	0.9666
MYOD1	0.540194	0.193944	0.538563	0.990607
ATP1A1	0.538784	0.216289	0.537257	0.930044
FANCG	0.52548	0.149785	0.522795	0.9618
ELK4	0.515568	0.173467	0.513359	0.921103
IDH1	0.514575	0.164447	0.515992	0.934132
NAB2	0.511867	0.165511	0.510766	0.906941
DNAJB1	0.511867	0.191806	0.510869	0.919673
HLF	0.506072	0.149785	0.516063	0.967491
PRKAR1A	0.499861	0.149734	0.501521	0.922505
GOPC	0.499861	0.149734	0.496918	0.89879
TRAF7	0.497153	0.184002	0.497469	0.911122
SDHB	0.497153	0.165511	0.497504	0.911661
CCNE1	0.49616	0.164372	0.497611	0.89503
TNFRSF14	0.487657	0.131295	0.485904	0.934628
LMNA	0.487657	0.135104	0.49094	0.901438
TNFRSF17	0.482856	0.097376	0.478673	0.862017
CALR	0.477745	0.149493	0.474183	0.884539
CBFB	0.472944	0.131295	0.467788	0.886916
HOXD11	0.472944	0.131295	0.478897	0.905284
LMO1	0.472944	0.131295	0.472314	0.89705
CEP43	0.472944	0.104731	0.471677	0.905284
HOXC11	0.472944	0.131295	0.478254	0.894376
CREB3L1	0.466839	0.164293	0.46298	0.852811
SPOP	0.466839	0.145646	0.463629	0.829094
ACKR3	0.463031	0.135321	0.453698	0.85839
TFG	0.463031	0.130982	0.460322	0.862114
NKX2-1	0.463031	0.139343	0.45489	0.85839
DDB2	0.452126	0.149428	0.449562	0.82491
RUNX1	0.452126	0.149533	0.442902	0.833738
MLLT3	0.449834	0.111954	0.447059	0.867759
MEN1	0.447324	0.105223	0.447781	0.837798
PDGFB	0.447324	0.105223	0.44314	0.837798
RABEP1	0.442213	0.157977	0.438863	0.781973
SIX1	0.438822	0.0971735	0.436576	0.860254
SRC	0.438822	0.0971735	0.434468	0.871162
HERPUD1	0.437412	0.139495	0.432608	0.819138
DEK	0.43371	0.139493	0.441076	0.82987
XPC	0.430009	0.154162	0.430446	0.781422
ERCC5	0.430009	0.150473	0.43241	0.797018
SFPQ	0.428909	0.105074	0.431861	0.824575
FOXA1	0.428909	0.105074	0.434641	0.851453
FUS	0.424215	0.119631	0.421988	0.809071
SMARCB1	0.421506	0.117125	0.418598	0.80357
FOXL2	0.420407	0.0971735	0.422945	0.860254
KLF6	0.418997	0.12093	0.41573	0.781827
FAM46C	0.418004	0.111485	0.41638	0.808952
DDX5	0.415402	0.160444	0.415571	0.715905
TFEB	0.410494	0.120781	0.417511	0.834948
OLIG2	0.410494	0.0969719	0.409497	0.791238
H3-3A	0.410494	0.0969719	0.406545	0.824921
SS18L1	0.408091	0.139645	0.407399	0.736488
SET	0.407083	0.0147136	0.393597	0.897065
RAF1	0.40329	0.105373	0.396694	0.784825
PRCC	0.40329	0.105373	0.410365	0.784825
NFIB	0.399589	0.119937	0.394852	0.747425
SSX1	0.394787	0.0969719	0.391879	0.78541
NR4A3	0.394787	0.0969719	0.39305	0.775531
PIM1	0.394787	0.0969719	0.396157	0.78541
SMARCD1	0.394787	0.0969719	0.392695	0.78541
CDK4	0.393378	0.120788	0.390445	0.737557
CANT1	0.391086	0.0866588	0.392594	0.798792
WWTR1	0.386285	0.0971735	0.376333	0.766237
MAP2K2	0.382472	0.149692	0.381216	0.677208
SBDS	0.381174	0.111485	0.381467	0.756112
TPM3	0.376372	0.0866588	0.378909	0.757116
JUN	0.376372	0.0866588	0.376257	0.757305
RPN1	0.36646	0.101926	0.371598	0.714021
POU5F1	0.36646	0.0868812	0.35964	0.705512
EZR	0.363752	0.103256	0.364173	0.711756
MUC1	0.363752	0.103256	0.367455	0.686587
ZRSR2	0.350753	0.0967711	0.349705	0.698579
SDHAF2	0.347052	0.0867335	0.347231	0.704147
RPL5	0.347052	0.0819473	0.347338	0.705241
PPP6C	0.342251	0.0525369	0.343193	0.722994
H4C9	0.342251	0.0525369	0.329799	0.681016
FHIT	0.342251	0.0525369	0.344734	0.733022
HMGA2	0.332338	0.0867335	0.332818	0.662198
CDK6	0.332338	0.0675673	0.334077	0.679752
HOXA13	0.322426	0.0869562	0.316963	0.628091
BRD3	0.31293	0.0526116	0.315119	0.660979
BCL3	0.303017	0.0674002	0.303712	0.594346
MDM4	0.298216	0.0526116	0.298197	0.637269
MSI2	0.298216	0.0526116	0.298576	0.646265
DDX6	0.298216	0.0526116	0.29577	0.637269
GNAQ	0.294515	0.0488355	0.296712	0.639237
TPM4	0.294515	0.0488355	0.293351	0.61994
CREB1	0.288304	0.0526866	0.288541	0.575638
KDSR	0.288304	0.0526866	0.287782	0.581853
MAF	0.279801	0.0341219	0.278264	0.628073
BCL10	0.279801	0.0341219	0.278929	0.610038
XPA	0.279801	0.0341219	0.27966	0.619135
MYCL	0.278391	0.0870313	0.276783	0.519847
GNA11	0.269889	0.0526116	0.265806	0.538443
CD274	0.269889	0.0526116	0.270894	0.557223
YWHAE	0.269889	0.0342696	0.264805	0.562026
SOCS1	0.268896	0.0526866	0.272056	0.579797
CBLC	0.266187	0.0637542	0.265778	0.541697
U2AF1	0.265194	0.0526116	0.26412	0.547915
NFKBIE	0.261386	0.0342696	0.263631	0.581808
FANCE	0.260393	0.0147136	0.264493	0.589391
DDIT3	0.251474	0.0344186	0.248048	0.510209
CD74	0.250481	0.0488355	0.248708	0.528664
TCF3	0.250481	0.0341219	0.250918	0.528664
NPM1	0.246779	0.0490293	0.252078	0.534207
CCND3	0.245679	0	0.2469	0.584806
HOXA9	0.245679	0	0.249915	0.584806
LASP1	0.245679	0	0.246823	0.584806
SDHC	0.245679	0	0.244653	0.574678
MAFB	0.244269	0.0527617	0.24329	0.467688
RPL22	0.240568	0.0674002	0.238487	0.467607
PAFAH1B2	0.227264	0	0.22095	0.514003
TCEA1	0.225854	0.0526866	0.225371	0.451601
FSTL3	0.217352	0.0342696	0.219845	0.495372
SRSF3	0.217352	0.0342696	0.219534	0.504686
SMARCE1	0.216359	0.0147136	0.214608	0.491247
ATF1	0.210148	0.0527617	0.215344	0.469498
BAX	0.207856	0	0.207431	0.509217
CD79A	0.201645	0	0.200182	0.488979
SLC45A3	0.198937	0.0344186	0.19783	0.452444
MAX	0.197944	0.0147136	0.196495	0.470703
TMEM127	0.197944	0.0147136	0.201634	0.461753
SSX4	0.193142	0	0.192603	0.479882
CRLF2	0.193142	0	0.195279	0.479882
TMPRSS2	0.191733	0	0.190989	0.415374
ETV4	0.18323	0	0.185643	0.436442
MYD88	0.18323	0	0.182017	0.436122
PPARG	0.18323	0	0.182705	0.445686
LMO2	0.18323	0	0.180939	0.442549
CEBPA	0.164815	0	0.163799	0.418175
BTG1	0.163822	0	0.163356	0.422782
CDKN2C	0.149108	0	0.143245	0.393446
KLF4	0.149108	0	0.148301	0.393446
PTK6	0.149108	0	0.147011	0.393446
SDC4	0.149108	0	0.150298	0.393446
HOXA11	0.139196	0	0.138169	0.311043
CDKN1B	0.139196	0	0.139408	0.31344
NUTM2D	0.130693	0	0.13062	0.383905
PDCD1LG2	0.130693	0	0.13013	0.356472
MLLT11	0.120781	0	0.119394	0.2775
POU2AF1	0.111285	0	0.10889	0.317857
IL2	0.105074	0	0.103486	0.26157
BCL7A	0.0965712	0	0.0952679	0.288521
RMI2	0.0965712	0	0.0965652	0.288521
TAL2	0.0965712	0	0.0984913	0.288521
VHL	0.0965712	0	0.0949317	0.288521
CNBP	0.0965712	0	0.0949798	0.288521
IDH2	0.0672505	0	0.0665586	0.201031
SDHD	0.0635492	0	0.063086	0.149505
FEV	0.0525369	0	0.0541416	0.157164
BCL2	0.0525369	0	0.0524623	0.157164
CD79B	0.0341219	0	0.032884	0.101491
LYL1	0.0341219	0	0.0336539	0.101491

## Sheet: MM
	Calculated	Statistical Sampling
Gene	Mutation Proportion (%)	Confidence Limit 2.5%	Mean Proportion from Sampling (%)	Confidence Limit 97.5%
BRAF	51.4401	48.957	51.465	53.8265
LRP1B	42.5627	39.5944	42.5086	45.0962
FAT4	34.7319	31.8845	34.742	37.409
GRIN2A	25.8248	23.1574	25.82	28.5316
PTPRT	24.7641	22.0347	24.7004	27.3546
NRAS	24.2724	21.5227	24.222	26.9077
PREX2	21.8722	19.1589	21.8486	24.4715
ROS1	21.2363	18.737	21.2484	23.6765
MECOM	19.8833	17.3146	19.8595	22.4124
PTPRB	19.4561	16.8018	19.4122	22.0361
KMT2C	18.4883	15.9767	18.4934	20.9591
KMT2D	17.3706	14.8813	17.361	19.8472
TRRAP	16.622	14.2051	16.578	19.0888
TP63	16.1046	13.7457	16.1053	18.4399
ERBB4	15.8156	13.2542	15.7662	18.1682
PTPRK	15.8123	13.3708	15.7824	18.1982
KMT2A	15.2948	12.935	15.2839	17.6975
TP53	15.0249	12.5589	14.9779	17.3053
NF1	14.6648	12.2867	14.6315	16.9318
PDE4DIP	14.2185	11.9157	14.1939	16.5668
COL1A1	13.518	11.2527	13.5355	15.7764
KDR	13.3831	11.2132	13.3525	15.6222
COL2A1	13.2962	11.1402	13.3204	15.5762
ZFHX3	13.1802	11.0061	13.1653	15.3771
ARID2	12.9558	10.7989	12.9429	15.0067
FAT1	12.9394	10.7046	12.9055	15.1689
CARD11	12.6859	10.3985	12.7048	14.8548
SPEN	11.9209	9.71363	11.9097	13.9766
ALK	11.8762	9.81252	11.8081	13.9536
LIFR	11.7636	9.59649	11.77	13.9346
RNF213	11.7636	9.80156	11.7508	13.7532
APC	11.5451	9.3497	11.5396	13.854
USP6	11.4713	9.27594	11.4644	13.6717
PTPRC	11.3364	9.26263	11.313	13.5402
CDKN2A	10.9315	8.84789	10.907	13.1458
SETBP1	10.8189	8.60607	10.7981	12.8305
MYH11	10.713	8.62279	10.7402	12.8459
POLQ	10.6839	8.57139	10.6495	12.6545
RUNX1T1	10.5266	8.43314	10.5213	12.6373
CACNA1D	10.3528	8.28046	10.3622	12.4446
BRCA2	10.3048	8.20749	10.2971	12.5366
IL7R	10.2824	8.30871	10.2489	12.374
UBR5	10.1441	8.14496	10.1293	12.2423
NCOR2	10.0315	8.02983	10.0081	11.9251
CREBBP	9.73924	7.75317	9.74826	11.7318
FLT3	9.58192	7.59276	9.56293	11.7158
PTEN	9.33437	7.44405	9.29404	11.2422
FLT4	9.22177	7.22333	9.18174	11.1108
MTOR	9.20275	7.20431	9.20439	11.3466
ARID1A	9.17705	7.17861	9.14799	11.0908
SMARCA4	9.09016	7.16834	9.07958	11.0073
SALL4	9.09016	7.11384	9.10576	11.0984
NTRK3	9.04209	7.16834	9.03955	11.0727
POLE	8.9552	6.92813	8.93919	10.8983
ATR	8.90714	7.1581	8.92608	10.8239
PRDM16	8.65959	6.75478	8.63816	10.5833
CHD4	8.54699	6.61585	8.50035	10.4947
NCOR1	8.52463	6.63873	8.51026	10.5678
NUP214	8.4344	6.56639	8.41002	10.2849
TET1	8.36731	6.60748	8.36519	10.2959
CAMTA1	8.25472	6.36359	8.23111	10.0457
RANBP2	8.23235	6.34122	8.25547	10.2818
MET	8.14212	6.24809	8.11718	10.0554
FGFR2	8.1231	6.22907	8.0813	10.0319
BCL11B	8.11976	6.33217	8.12792	10.0543
DICER1	8.11976	6.22517	8.10482	10.0543
EP300	8.0105	6.08788	7.95487	9.82936
KAT6A	8.0105	6.32228	8.029	9.89992
PTPN13	7.9848	6.10918	7.97387	9.8999
KAT6B	7.96244	6.06552	7.94124	9.7813
BCL11A	7.96244	6.06552	7.99679	9.8999
NUTM1	7.87221	6.10158	7.84748	9.76848
RET	7.74059	5.96726	7.77664	9.62624
ATM	7.73725	5.96392	7.75149	9.70236
CBLB	7.71489	5.83347	7.73092	9.5393
SETD2	7.62799	5.788	7.60346	9.47595
NSD1	7.60563	5.8039	7.59619	9.33857
CUX1	7.60229	5.82627	7.57876	9.40768
AFF3	7.44498	5.53647	7.39291	9.15529
AFDN	7.44498	5.55777	7.43392	9.27494
ATRX	7.44498	5.70785	7.47715	9.29624
CASC5	7.42262	5.64389	7.39733	9.25258
PDGFRB	7.31002	5.52859	7.30229	9.1204
NOTCH1	7.1527	5.36858	7.13642	8.86821
NSD2	7.01775	5.36092	6.99354	8.73885
CIITA	6.95321	5.29376	6.95155	8.65477
BCL9	6.90515	5.11563	6.8758	8.74676
IKZF1	6.88279	5.22346	6.86487	8.60349
BCOR	6.79589	5.05729	6.79736	8.5444
NOTCH2	6.79255	5.086	6.78002	8.57531
SF3B1	6.77005	5.1203	6.7722	8.4989
TET2	6.74783	5.086	6.76619	8.59168
MED12	6.63857	4.893	6.63002	8.39091
KDM5A	6.63524	4.9709	6.63918	8.36112
EGFR	6.52264	4.8558	6.51662	8.20686
PDGFRA	6.50362	4.83614	6.45939	8.2064
PPP6C	6.50028	4.81108	6.46813	8.22876
ARID1B	6.36866	4.77236	6.38002	8.14971
NUP98	6.34296	4.67362	6.32085	7.9526
NTRK1	6.25607	4.60944	6.2689	7.96794
CIC	6.2337	4.53616	6.24778	7.94168
AMER1	6.23037	4.46844	6.1981	7.94224
PRDM1	6.23037	4.55852	6.20929	7.96404
DDX3X	6.20801	4.53616	6.21406	7.94168
TSC2	6.20801	4.66696	6.21357	7.94168
SLC34A2	6.20801	4.53616	6.21309	7.94168
FCRL4	6.20801	4.53616	6.18452	7.82006
MYH9	6.09541	4.48156	6.11259	7.83168
CTNNB1	6.09541	4.42106	6.04631	7.73117
BCR	6.07305	4.3987	6.07857	7.80932
BCL9L	5.98282	4.41478	5.98036	7.62046
CDH11	5.96045	4.26124	5.92611	7.57733
CNTRL	5.93809	4.39243	5.94429	7.67696
ZBTB16	5.93809	4.39243	5.93941	7.67696
ZNF331	5.93809	4.39243	5.92571	7.67696
NIN	5.82883	4.28087	5.84581	7.47335
BRCA1	5.80314	4.12378	5.77894	7.42243
MAP3K13	5.80314	4.25517	5.80878	7.42243
MAP2K1	5.80314	4.25517	5.79429	7.42243
NCOA2	5.71624	4.16875	5.71164	7.41223
ITK	5.69388	4.11791	5.70379	7.31559
NRG1	5.69054	4.11791	5.66394	7.23117
RAC1	5.66818	4.11791	5.67793	7.41223
LCK	5.66818	4.11791	5.65975	7.41223
TPR	5.57795	4.02537	5.55626	7.15734
FANCD2	5.57795	4.04613	5.58066	7.20258
IL21R	5.53322	3.97735	5.52367	7.15734
ARHGEF12	5.53322	3.98064	5.51646	7.15734
KIT	5.42063	3.86574	5.42676	7.14751
SYK	5.39827	3.97498	5.37332	7.0248
GNAS	5.39827	3.84338	5.39951	7.0248
ABL1	5.28567	3.83791	5.30698	6.89226
GPHN	5.26331	3.83791	5.25815	6.76902
AFF4	5.26331	3.70612	5.22747	6.76902
PIK3CA	5.17308	3.63382	5.15306	6.80444
FGFR4	5.15405	3.72654	5.14721	6.68722
BRD4	5.04146	3.4748	5.03423	6.61864
WRN	5.04146	3.49516	5.00686	6.52972
SND1	5.04146	3.58948	5.03234	6.62717
CLTCL1	5.03812	3.58612	5.00119	6.54829
STIL	5.01576	3.58614	5.00522	6.56802
CBL	5.01576	3.56378	5.00404	6.62717
PBRM1	4.9934	3.56378	5.02668	6.62717
ATP2B3	4.9934	3.56378	4.97066	6.50357
FANCA	4.9065	3.45232	4.90712	6.41954
BCORL1	4.90316	3.37961	4.90533	6.45613
FGFR1	4.8808	3.42671	4.88483	6.49463
PTCH1	4.8808	3.44907	4.87592	6.37085
PMS2	4.85844	3.42671	4.84787	6.37085
ARHGAP26	4.85844	3.42671	4.83788	6.37085
LRIG3	4.85844	3.42671	4.84832	6.37085
MN1	4.76821	3.33436	4.75453	6.28284
EBF1	4.74584	3.20072	4.73248	6.36208
ASXL1	4.74584	3.28964	4.75428	6.26048
CSF3R	4.74584	3.312	4.75784	6.38444
EZH2	4.72348	3.28964	4.72294	6.23812
TSHR	4.61089	3.17493	4.58658	6.12776
TSC1	4.61089	3.17493	4.61188	6.12776
ERC1	4.52399	3.11114	4.50642	5.91842
KTN1	4.50163	3.12941	4.47757	5.99503
ERBB3	4.47593	3.14809	4.46373	5.97267
AR	4.47593	3.03786	4.47951	5.99503
BRIP1	4.47593	3.14809	4.49377	5.99556
IDH1	4.45357	3.0155	4.44872	5.848
BTK	4.45357	3.0155	4.42335	5.85111
CLTC	4.45357	3.14478	4.4639	5.97267
FOXP1	4.45357	3.0155	4.44825	5.97267
MLLT6	4.3857	2.96575	4.37287	5.85785
MKL1	4.36334	3.01003	4.38342	5.86286
JAK1	4.34097	2.92209	4.3303	5.75875
ERG	4.34097	3.01122	4.33555	5.8623
CLIP1	4.34097	2.9008	4.30875	5.73798
AFF1	4.34097	3.01122	4.31236	5.75875
CDK12	4.34097	2.9008	4.34176	5.8623
ABL2	4.34097	2.9008	4.29105	5.75875
MYO5A	4.34097	3.01122	4.36895	5.8836
ETV1	4.31861	3.01122	4.31113	5.58989
NUMA1	4.22838	2.78609	4.24693	5.75194
ERBB2	4.22838	2.89727	4.2341	5.6051
RB1	4.18366	2.87435	4.19637	5.70722
PLCG1	4.18366	2.87435	4.17314	5.58218
PLAG1	4.18366	2.87435	4.17855	5.58218
GNA11	4.17046	3.04191	4.14295	5.36433
NCOA1	4.11578	2.76098	4.10908	5.51635
NFATC2	4.07106	2.73747	4.03717	5.47163
ZNF521	4.07106	2.6043	4.06307	5.49497
TRIP11	4.0487	2.73747	4.05061	5.44927
MAML2	4.0487	2.73747	4.04609	5.57449
WT1	4.0487	2.73747	4.05905	5.44927
PER1	3.93944	2.6263	3.91957	5.26753
LATS2	3.93944	2.6006	3.95419	5.34269
RAF1	3.91374	2.6006	3.95775	5.31636
PCM1	3.82351	2.59691	3.83108	5.20637
IRS4	3.82351	2.50845	3.80306	5.18345
PALB2	3.82351	2.5079	3.82521	5.24943
KDM6A	3.80449	2.48942	3.76659	5.18345
JAK2	3.80449	2.46373	3.77826	5.18409
MAP3K1	3.80115	2.48609	3.79758	5.18345
CNOT3	3.77879	2.46373	3.76127	5.18345
PRF1	3.77879	2.46373	3.78444	5.18345
ACSL3	3.77879	2.46373	3.78364	5.18345
STRN	3.77879	2.59691	3.77864	5.05752
HIP1	3.77879	2.46373	3.76552	5.05752
TRIM24	3.77879	2.46373	3.80657	5.18345
FGFR3	3.77879	2.46373	3.79466	5.18345
RECQL4	3.66619	2.34921	3.65268	4.96859
DNM2	3.66619	2.40921	3.68875	5.05054
LATS1	3.66619	2.34921	3.66431	4.96808
GNAQ	3.66279	2.58424	3.64351	4.75856
DAXX	3.64383	2.32685	3.60719	4.92443
PBX1	3.64383	2.4569	3.63	5.05054
MSH6	3.64383	2.32685	3.61658	5.05054
KDM5C	3.64383	2.32685	3.62843	5.05054
BAP1	3.55679	2.34436	3.53715	4.80383
FBXW7	3.53457	2.21568	3.50241	4.84225
STAT5B	3.53123	2.32355	3.51342	4.83499
TERT	3.53123	2.32181	3.51469	4.91763
HNF1A	3.53123	2.23364	3.50087	4.81423
STAG2	3.53123	2.32355	3.55453	4.91819
ETV6	3.50887	2.18998	3.46194	4.79449
MLH1	3.50887	2.32355	3.50907	4.79133
MYB	3.50887	2.18998	3.5031	4.91763
DNMT3A	3.50887	2.18998	3.50064	4.79133
LPP	3.50887	2.18998	3.49964	4.91763
PAX7	3.42198	2.20923	3.43811	4.73426
EWSR1	3.39962	2.18687	3.38318	4.68394
PPARG	3.39628	2.18687	3.39146	4.78472
SMO	3.39628	2.18687	3.39256	4.6806
POLD1	3.39628	2.20923	3.40736	4.80709
ERCC4	3.37392	2.18687	3.34426	4.65824
RBM10	3.37392	2.18687	3.36498	4.65824
ASPSCR1	3.37392	2.0531	3.35862	4.65824
TAL1	3.37392	2.18687	3.3476	4.65824
EPAS1	3.26466	2.07589	3.27421	4.52515
DROSHA	3.26466	2.05019	3.26738	4.55085
DCTN1	3.26132	2.05019	3.2628	4.56881
WIF1	3.23896	2.05019	3.25378	4.52515
EXT2	3.23896	2.05019	3.24771	4.39813
TCF12	3.23896	2.05019	3.2348	4.52515
STAT3	3.23896	2.05019	3.25367	4.52515
NR4A3	3.23896	2.05019	3.23708	4.52515
TOP1	3.23896	2.05019	3.23209	4.39813
CREB3L2	3.14873	1.979	3.16434	4.41498
TCF3	3.12636	1.93532	3.12429	4.39206
ARNT	3.12636	1.91351	3.10645	4.41442
CDK4	3.12636	1.93587	3.11982	4.41442
POU2AF1	3.12636	1.95664	3.10736	4.39206
NONO	3.12636	1.91351	3.0968	4.39206
STAT6	3.104	1.91351	3.08861	4.39206
TFE3	3.104	1.91351	3.08965	4.39206
BUB1B	3.104	1.91351	3.11234	4.39206
DDR2	3.104	2.04729	3.09327	4.39206
MLLT10	3.104	1.91351	3.11102	4.39206
FUBP1	3.104	1.91351	3.12018	4.39206
JAK3	3.104	1.91351	3.10787	4.39206
ZMYM2	3.104	1.91351	3.09375	4.26485
BCL6	3.104	1.91351	3.1078	4.39206
USP8	3.10322	1.94696	3.09516	4.37357
WHSC1L1	2.99141	1.82049	2.9912	4.28132
ERCC2	2.99141	1.82049	2.97309	4.25896
IKBKB	2.99141	1.9108	3.0169	4.28132
GATA2	2.99141	1.8408	2.99771	4.25896
DDX10	2.99141	1.82049	3.00325	4.25896
FES	2.96905	1.77683	2.96976	4.25896
PATZ1	2.96905	1.77683	2.9592	4.25896
EPS15	2.96905	1.77683	2.97332	4.13158
CREB3L1	2.96905	1.77683	2.9589	4.25896
NFKB2	2.88215	1.77333	2.89704	4.17679
LZTR1	2.87881	1.77432	2.86496	4.06379
AXIN1	2.85979	1.77432	2.85331	4.15157
BARD1	2.85645	1.77432	2.85814	4.04196
PPFIBP1	2.85645	1.77432	2.88688	4.12587
FIP1L1	2.85645	1.70412	2.85846	4.04196
PIK3R1	2.85645	1.79668	2.85696	4.12587
CANT1	2.83409	1.77432	2.84472	4.12587
MAP2K2	2.83409	1.64015	2.83027	3.9983
IL6ST	2.83409	1.64015	2.80232	3.9983
RBM15	2.83409	1.64015	2.83466	4.12587
NCOA4	2.83409	1.64015	2.82641	3.9983
TFEB	2.83409	1.77432	2.8398	3.9983
MYCN	2.83409	1.77432	2.8252	3.9983
PAX5	2.83409	1.77432	2.82177	3.9983
KIF5B	2.83409	1.64015	2.82245	3.9983
ESR1	2.72483	1.66353	2.72162	3.89072
FAM46C	2.72149	1.54713	2.72257	3.90919
RSPO2	2.72149	1.56693	2.74041	3.99278
PIK3CB	2.72149	1.63783	2.72288	3.88739
CRTC3	2.72149	1.63783	2.70418	3.80248
KCNJ5	2.69913	1.63783	2.7038	3.86502
CARS1	2.69913	1.63783	2.68587	3.86502
MSH2	2.69913	1.63783	2.68625	3.86502
CDH1	2.69913	1.63783	2.70623	3.99278
CRTC1	2.69913	1.63783	2.68032	3.86502
TMPRSS2	2.69913	1.63783	2.71052	3.99278
ACVR1	2.69913	1.63783	2.72108	3.99278
EML4	2.69913	1.63783	2.69117	3.86502
GATA3	2.69913	1.50347	2.68074	3.86502
CYLD	2.63794	1.54965	2.64464	3.84723
EZR	2.6089	1.50134	2.6096	3.75521
MUTYH	2.6089	1.52427	2.62269	3.88261
TBX3	2.58654	1.52371	2.60322	3.85969
SMAD3	2.58654	1.50134	2.56217	3.66742
CBLC	2.56418	1.50134	2.5366	3.73175
PAX8	2.56418	1.50134	2.57013	3.73175
RAP1GDS1	2.56418	1.50134	2.55567	3.73175
BLM	2.56418	1.50134	2.55986	3.73175
ZNF384	2.56418	1.50134	2.55744	3.73175
XPC	2.56418	1.50134	2.54313	3.73175
HSP90AB1	2.56418	1.50134	2.56406	3.73175
ERCC3	2.56418	1.50134	2.59713	3.85969
GPC3	2.45492	1.39056	2.4407	3.62417
P2RY8	2.45158	1.40852	2.45051	3.62083
MPL	2.45158	1.36486	2.45087	3.62083
BRD3	2.45158	1.40852	2.46467	3.62083
CCDC6	2.45158	1.38722	2.4411	3.62083
KLK2	2.45158	1.40852	2.45636	3.59847
MAP2K4	2.42922	1.49922	2.44522	3.59847
BIRC3	2.42922	1.36486	2.41884	3.46999
PRRX1	2.42922	1.36486	2.42546	3.46999
MUC1	2.42922	1.36486	2.43921	3.59847
PTPN11	2.42922	1.36486	2.4263	3.59847
PICALM	2.42922	1.36486	2.43163	3.59847
FLI1	2.42922	1.36486	2.40991	3.46999
RPL5	2.31996	1.25407	2.31301	3.38745
FH	2.31996	1.36293	2.31402	3.36286
C2ORF44	2.31662	1.27203	2.30222	3.38019
ABI1	2.31662	1.27203	2.30455	3.46519
FBXO11	2.31662	1.25073	2.30013	3.46519
TRAF7	2.31662	1.25073	2.30381	3.46519
FLCN	2.31662	1.27203	2.32022	3.46575
SDHA	2.29426	1.36293	2.30701	3.46519
FOXA1	2.29426	1.22837	2.28566	3.46519
MYC	2.29426	1.36293	2.29856	3.46519
SUZ12	2.29426	1.22837	2.26228	3.46519
ACVR2A	2.29426	1.36293	2.2873	3.33653
HSP90AA1	2.29426	1.22837	2.29729	3.46519
PRCC	2.29426	1.22837	2.28957	3.46519
PML	2.29426	1.35956	2.30655	3.33975
ELF4	2.29426	1.22837	2.30675	3.46519
TNFAIP3	2.29426	1.22837	2.2787	3.46519
RABEP1	2.29426	1.22837	2.28634	3.46519
CBFA2T3	2.18167	1.249	2.18961	3.24724
FOXO1	2.18167	1.13555	2.18529	3.24673
FANCG	2.15931	1.22664	2.17294	3.20307
CCND2	2.15931	1.22664	2.16722	3.20307
NFIB	2.15931	1.09189	2.16376	3.20307
FHIT	2.15931	1.22664	2.14204	3.20307
TGFBR2	2.15931	1.22664	2.15534	3.20307
MSN	2.15931	1.09189	2.16229	3.33192
HOOK3	2.15931	1.22664	2.14155	3.20307
HLF	2.15931	1.22664	2.17551	3.20629
GOLGA5	2.15931	1.09189	2.15667	3.20307
RAD21	2.15931	1.09189	2.14937	3.20307
EXT1	2.15931	1.22664	2.16855	3.33192
WAS	2.15931	1.22664	2.15994	3.20307
ELL	2.15931	1.22664	2.14877	3.20307
HLA-A	2.13616	1.20215	2.12804	3.21886
ATP1A1	2.09477	1.1641	2.10322	3.17379
MEN1	2.07241	1.09034	2.0744	3.12099
RHOH	2.05005	1.11604	2.05295	3.12053
NBN	2.05005	1.11604	2.05535	3.09531
ERCC5	2.04671	1.1127	2.0661	3.11327
FANCC	2.04671	1.1127	2.03371	3.06961
DDX5	2.02435	1.09034	2.02819	3.06961
MALT1	2.02435	1.09034	2.02967	3.06961
SMAD2	2.02435	1.09034	2.02619	3.06961
SFRP4	2.02435	1.09034	2.02115	3.06961
REL	2.02435	1.09034	2.04151	3.19864
SLC45A3	2.02435	1.09034	2.04121	3.19864
ELK4	2.02435	1.09034	2.01609	3.06961
ACKR3	2.02435	1.09034	2.02559	3.06961
POT1	2.02435	1.09034	2.01742	3.19864
GOPC	2.02435	1.09034	2.02064	3.06961
MLLT3	2.02435	1.09034	2.0123	3.06961
XPO1	2.02435	1.09034	2.01949	3.06961
CASP8	2.02435	1.09034	2.02001	3.06961
RNF43	1.96315	1.07361	1.97338	3.06536
WWTR1	1.91175	0.976411	1.90925	2.85023
ETV5	1.91175	0.976411	1.89461	2.87054
MLLT1	1.91175	0.976411	1.92419	2.93615
HIF1A	1.88939	0.95405	1.8802	2.93615
PHOX2B	1.88939	0.95405	1.8921	2.93615
QKI	1.88939	0.95405	1.89908	2.93615
FOXO4	1.88939	0.95405	1.8901	2.93615
RAD51B	1.88939	0.95405	1.87447	2.80657
HRAS	1.88939	0.95405	1.89578	2.93615
FCGR2B	1.88939	0.95405	1.86467	2.93615
TCL1A	1.88939	0.95405	1.88387	2.93615
TAF15	1.88939	0.95405	1.88698	2.93615
BCL3	1.88939	0.95405	1.89153	2.93615
NFKBIE	1.88939	0.95405	1.88312	2.80657
ETV4	1.88939	0.95405	1.89756	2.93615
TCF7L2	1.88939	0.95405	1.87858	2.93615
PRKAR1A	1.88939	0.95405	1.89306	2.93615
AKT1	1.88939	0.95405	1.9068	2.93615
MSI2	1.88939	0.95405	1.88611	2.93615
RSPO3	1.78014	0.868676	1.77484	2.69863
TRIM33	1.7768	0.861415	1.77445	2.71659
NAB2	1.7768	0.840119	1.77792	2.80269
CTCF	1.7768	0.881214	1.77672	2.80269
NF2	1.75444	0.952702	1.76912	2.67293
GATA1	1.75444	0.952702	1.76807	2.80269
SFPQ	1.75444	0.952702	1.76176	2.80269
POU5F1	1.75444	0.817757	1.74886	2.67293
RARA	1.75444	0.952702	1.74521	2.67293
EIF3E	1.75444	0.817757	1.76154	2.67617
FAS	1.75444	0.817757	1.75927	2.80269
PPP2R1A	1.69324	0.864537	1.6883	2.59114
AXIN2	1.6642	0.839523	1.66465	2.584
FOXO3	1.64518	0.732383	1.64474	2.56561
FUS	1.64518	0.816602	1.64642	2.56498
SPOP	1.64184	0.816602	1.62629	2.56164
LMNA	1.64184	0.816602	1.65888	2.69159
CCNE1	1.64184	0.745428	1.62403	2.56164
NDRG1	1.64184	0.816602	1.62052	2.56164
FANCE	1.61948	0.816602	1.62168	2.53928
STK11	1.61948	0.816602	1.62644	2.53928
KEAP1	1.61948	0.816602	1.61527	2.66923
SMAD4	1.61948	0.816602	1.6335	2.66923
RPL22	1.61948	0.816602	1.61769	2.53928
KLF6	1.61948	0.816602	1.61517	2.53928
SS18	1.61948	0.816602	1.61691	2.66923
TPM4	1.61948	0.816602	1.61726	2.53928
TRIM27	1.61948	0.816602	1.61139	2.53928
CEP43	1.61948	0.816602	1.59829	2.53928
ATIC	1.61948	0.816602	1.62045	2.53928
CHEK2	1.61948	0.816602	1.6403	2.53928
PRKACA	1.61948	0.816602	1.62339	2.53928
SS18L1	1.61948	0.816602	1.61342	2.53928
PPM1D	1.61948	0.816602	1.61004	2.53928
HNRNPA2B1	1.50688	0.702863	1.50853	2.40563
CXCR4	1.48452	0.680502	1.47801	2.40563
SRC	1.48452	0.680502	1.49818	2.40563
LMO2	1.48452	0.680502	1.4972	2.40563
MITF	1.48452	0.680502	1.48666	2.40563
HOXA9	1.48452	0.680502	1.46055	2.40563
APOBEC3B	1.48452	0.680502	1.48715	2.40563
MDM2	1.48452	0.680502	1.47697	2.27514
IRF4	1.48452	0.680502	1.49974	2.40563
CDC73	1.48452	0.680502	1.49289	2.40563
CD74	1.48452	0.680502	1.47285	2.40563
PDGFB	1.48452	0.680502	1.4765	2.40563
IL2	1.48452	0.680502	1.48878	2.40563
KRAS	1.39429	0.589124	1.40706	2.31671
PTK6	1.37527	0.59532	1.36463	2.27199
RPN1	1.37193	0.679542	1.37855	2.27199
TMEM127	1.37193	0.608366	1.37936	2.29435
BCL10	1.37193	0.58806	1.37429	2.29435
BMPR1A	1.34957	0.544401	1.3536	2.14131
HOXC13	1.34957	0.544401	1.34903	2.27199
CRLF2	1.34957	0.544401	1.36718	2.27199
RPL10	1.34957	0.544401	1.34349	2.14131
PAX3	1.34957	0.544401	1.34489	2.27199
AKT2	1.34957	0.544401	1.33657	2.14131
MLF1	1.34957	0.544401	1.34579	2.27199
PIM1	1.34957	0.679542	1.3508	2.27199
RUNX1	1.24031	0.543634	1.2386	2.0584
NFE2L2	1.24031	0.543634	1.24204	2.13834
NT5C2	1.23697	0.543634	1.23757	2.07312
SMARCD1	1.23697	0.543634	1.24231	2.05114
HERPUD1	1.21461	0.408301	1.22433	2.13834
MAPK1	1.21461	0.408301	1.20836	2.00748
PDCD1LG2	1.21461	0.543634	1.21762	2.00748
SMARCE1	1.21461	0.543634	1.20443	2.00748
HOXA13	1.21461	0.408301	1.20069	2.00748
CD79A	1.21461	0.543634	1.22466	2.00748
TFG	1.21461	0.543634	1.19768	2.00748
MYD88	1.21461	0.543634	1.21387	2.13834
H3C2	1.21461	0.543634	1.21351	2.00748
GAS7	1.21461	0.543634	1.2295	2.13834
PHF6	1.21461	0.543634	1.21693	2.00748
MYCL	1.21461	0.543634	1.20682	2.00748
ZRSR2	1.21461	0.543634	1.21762	2.00748
SRSF3	1.21461	0.543634	1.20949	2.00748
TNFRSF17	1.21461	0.543634	1.20881	2.00748
NKX2-1	1.21461	0.543634	1.22178	2.13834
DEK	1.12438	0.451903	1.11584	1.91837
KDSR	1.10201	0.430087	1.10579	1.89601
TNFRSF14	1.07965	0.407725	1.06996	1.87365
IDH2	1.07965	0.407725	1.07897	1.87365
SMARCB1	1.07965	0.407725	1.07395	1.87365
B2M	1.07965	0.407725	1.07703	1.87365
SSX1	1.07965	0.407725	1.07652	1.87365
SUFU	1.07965	0.407725	1.07843	1.87365
SH3GL1	1.07965	0.407725	1.07989	1.87365
TLX3	1.07965	0.407725	1.06685	1.87365
PSIP1	1.07965	0.407725	1.0854	1.87365
RHOA	1.07965	0.407725	1.09304	1.87365
DDB2	1.07965	0.407725	1.11002	1.87365
TCEA1	1.07965	0.407725	1.06583	1.87365
H3-3B	1.07965	0.407725	1.08683	1.87365
ETNK1	1.07965	0.407725	1.06311	1.87365
EIF4A2	0.989419	0.375529	0.991166	1.6737
CALR	0.967058	0.315475	0.959574	1.65188
SH2B3	0.967058	0.407151	0.967238	1.73982
LASP1	0.944696	0.271817	0.949889	1.73982
HOXA11	0.944696	0.407151	0.949408	1.73982
PAFAH1B2	0.944696	0.271817	0.942317	1.60822
LEF1	0.944696	0.271817	0.938033	1.73982
DNAJB1	0.944696	0.271817	0.939629	1.73982
MAFB	0.944696	0.271817	0.940378	1.73982
SIX1	0.944696	0.271817	0.94616	1.73982
ATF1	0.944696	0.271817	0.956235	1.73982
CD274	0.944696	0.271817	0.939883	1.73982
MDM4	0.944696	0.271817	0.946626	1.60822
BCL2	0.944696	0.271817	0.939238	1.73982
NPM1	0.832101	0.271434	0.82832	1.49656
SBDS	0.832101	0.271434	0.821457	1.49656
SDC4	0.80974	0.271434	0.820028	1.4742
CHCHD7	0.80974	0.271434	0.803009	1.4742
U2AF1	0.80974	0.271434	0.810941	1.60598
YWHAE	0.80974	0.271434	0.813854	1.4742
HOXD13	0.80974	0.135908	0.806396	1.4742
DDX6	0.80974	0.271434	0.813316	1.4742
FSTL3	0.80974	0.271434	0.808194	1.4742
SOX2	0.80974	0.271434	0.806518	1.4742
VHL	0.80974	0.271434	0.813646	1.4742
SDHB	0.80974	0.271434	0.802169	1.4742
HEY1	0.80974	0.271434	0.804351	1.4742
CCND1	0.80974	0.271434	0.810273	1.4742
SRSF2	0.774243	0.235177	0.761861	1.42697
BTG1	0.697145	0.158078	0.693219	1.34018
TPM3	0.674783	0.135717	0.668943	1.34018
NUTM2B	0.674783	0.135717	0.671346	1.34018
TBL1XR1	0.674783	0.135717	0.671157	1.34018
SDHAF2	0.674783	0.135717	0.671142	1.34018
CNBP	0.674783	0.135717	0.672059	1.34018
MTCP1	0.674783	0.135717	0.675603	1.34018
CDK6	0.674783	0.135717	0.666076	1.34018
SDHC	0.674783	0.135717	0.683732	1.34018
JUN	0.562188	0.135526	0.562475	1.1173
BAX	0.562188	0.135526	0.56716	1.15745
CDX2	0.539827	0.135526	0.542022	1.07364
CD79B	0.539827	0.135526	0.525199	1.07364
TAL2	0.539827	0.135526	0.536605	1.07364
CCNB1IP1	0.539827	0.135526	0.53794	1.07364
LMO1	0.539827	0.135526	0.545078	1.20616
MLLT11	0.539827	0.135526	0.534814	1.07364
DDIT3	0.539827	0	0.533438	1.07364
CCND3	0.539827	0.135526	0.537754	1.07364
HOXC11	0.539827	0.135526	0.536048	1.07364
SET	0.539827	0.135526	0.528484	1.07364
CEBPA	0.40487	0	0.405783	0.939434
HOXD11	0.40487	0	0.402372	0.939434
TLX1	0.40487	0	0.40571	0.939434
XPA	0.40487	0	0.406885	0.939434
NUTM2D	0.40487	0	0.402407	0.939434
SDHD	0.40487	0	0.40853	0.939434
FOXL2	0.40487	0	0.408815	0.939434
KLF4	0.40487	0	0.415905	0.939434
MYOD1	0.40487	0	0.39652	0.939434
HMGA2	0.40487	0	0.408584	0.939434
CDKN2C	0.40487	0	0.401555	0.939434
SOCS1	0.40487	0	0.386379	0.806352
BCL7A	0.40487	0	0.412599	0.939434
SSX4	0.269913	0	0.273565	0.67196
RMI2	0.269913	0	0.272236	0.67196
HMGA1	0.269913	0	0.269017	0.67196
H4C9	0.269913	0	0.269531	0.67196
CREB1	0.269913	0	0.273026	0.67196
CBFB	0.269913	0	0.26639	0.67196
MAF	0.269913	0	0.279143	0.67196
LYL1	0.157318	0	0.153623	0.447397
MAX	0.134957	0	0.138058	0.407085
CDKN1B	0.134957	0	0.131	0.403739
FANCF	0.134957	0	0.134231	0.403739

## Sheet: TCC
	Calculated	Statistical Sampling
Gene	Mutation Proportion (%)	Confidence Limit 2.5%	Mean Proportion from Sampling (%)	Confidence Limit 97.5%
TP53	43.5374	40.395	43.4946	46.2783
KMT2D	23.6395	20.8113	23.6456	26.5139
KDM6A	22.619	19.6078	22.5966	25.7749
PIK3CA	21.4286	18.3746	21.3556	24.1379
ARID1A	20.9184	18.1338	20.9054	23.8953
KMT2C	15.3061	12.478	15.2851	17.8218
EP300	13.9456	11.3835	13.8936	16.5017
FGFR3	13.7755	11.2084	13.743	16.2018
RB1	13.4354	10.7018	13.3884	16.0066
FAT4	13.0952	10.6643	13.1062	15.6766
CREBBP	11.9048	9.44056	11.8605	14.3802
STAG2	11.5646	9.24956	11.5227	14.0496
ERBB2	11.3946	9.07504	11.4058	13.8843
ERBB3	10.8844	8.7108	10.9057	13.3884
ATM	10.3741	8.02792	10.3949	12.8926
KMT2A	10.3741	8.02792	10.3666	12.7483
ERCC2	9.86395	7.66551	9.84438	12.1061
FAT1	9.52381	7.15532	9.49837	11.7745
LRP1B	9.35374	7.14286	9.38002	11.6086
NCOR1	8.33333	6.09756	8.29717	10.4651
PDE4DIP	8.33333	6.26087	8.34486	10.6136
TRRAP	8.16327	6.08696	8.14693	10.299
BRCA2	7.48299	5.3913	7.4668	9.63455
NF1	6.97279	5.03472	7.00599	8.98502
UBR5	6.63265	4.85269	6.62883	8.65225
RNF213	6.63265	4.6875	6.66226	8.65225
TSC1	6.63265	4.6875	6.63482	8.65225
FBXW7	6.46259	4.51389	6.41652	8.33333
ATR	6.12245	4.33276	6.09912	8.00383
HRAS	6.12245	4.33276	6.16006	8
SETD2	5.95238	4.15945	5.92444	7.83333
SPEN	5.95238	4.15945	5.92048	7.83333
POLQ	5.95238	4.15945	5.90794	7.67947
ARID2	5.61224	3.81282	5.61487	7.5
MYH9	5.61224	3.81282	5.5944	7.5
SMARCA4	5.61224	3.81282	5.5728	7.34944
ERBB4	5.44218	3.80623	5.46039	7.33333
CDKN2A	5.44218	3.63951	5.43935	7.33333
APC	5.27211	3.4662	5.25797	7.16667
TPR	5.27211	3.4662	5.24123	7.01169
ZFHX3	5.27211	3.63322	5.27963	7.01169
RANBP2	5.27211	3.63322	5.2817	7.01169
CDK12	5.10204	3.46021	5.07835	6.84474
MYH11	5.10204	3.46021	5.07803	7
POLE	5.10204	3.29289	5.08889	7
CHD4	4.93197	3.45006	4.93431	6.6778
NSD1	4.93197	3.2872	4.93455	6.6778
SF3B1	4.93197	3.2872	4.86412	6.6778
TET1	4.93197	3.2872	4.9125	6.52174
NFE2L2	4.7619	3.11419	4.75414	6.51085
ASXL1	4.7619	3.11419	4.76263	6.51085
ATRX	4.7619	3.11419	4.75404	6.51085
ZNF521	4.59184	2.94118	4.5594	6.34391
ARID1B	4.59184	3.10881	4.61543	6.34391
BRCA1	4.42177	2.76817	4.41078	6.17696
HSP90AA1	4.2517	2.76339	4.21902	5.85284
CASC5	4.2517	2.76339	4.23142	5.85284
PBRM1	4.2517	2.76339	4.25949	5.85284
FANCA	4.2517	2.76339	4.24847	5.85284
KRAS	4.2517	2.76339	4.24898	6.01002
RBM10	4.08163	2.59067	4.04326	5.68562
PREX2	4.08163	2.59067	4.07208	5.68562
RHOA	4.08163	2.59067	4.05276	5.68562
ROS1	4.08163	2.59067	4.07539	5.68562
CLIP1	4.08163	2.59067	4.0803	5.84307
NOTCH2	4.08163	2.59067	4.07521	5.68562
CLTC	4.08163	2.59067	4.05933	5.52764
MED12	3.91156	2.41796	3.88814	5.36013
NIN	3.91156	2.41796	3.89985	5.36013
PTPN13	3.91156	2.41796	3.89562	5.51839
KAT6A	3.91156	2.41796	3.91566	5.51839
TP63	3.91156	2.41796	3.92367	5.51839
LATS1	3.7415	2.24525	3.73915	5.19263
NCOA1	3.7415	2.24525	3.71541	5.19263
PTPRT	3.7415	2.24525	3.70369	5.19263
CNTRL	3.7415	2.24525	3.73085	5.35117
PSIP1	3.7415	2.41379	3.71488	5.19263
CACNA1D	3.7415	2.40958	3.71294	5.19263
FANCD2	3.7415	2.24525	3.73318	5.19263
MET	3.57143	2.07254	3.55762	5.18395
AFDN	3.57143	2.24138	3.55251	5.02513
AFF1	3.57143	2.07254	3.57779	5.02513
BRIP1	3.57143	2.24138	3.56506	5.18395
MECOM	3.57143	2.24138	3.5536	5.02513
AFF3	3.57143	2.24138	3.56661	5.02513
PTPRK	3.40136	2.06897	3.38803	4.85762
PRDM16	3.40136	2.06897	3.3731	4.85762
GRIN2A	3.40136	2.06897	3.39071	4.85762
NCOR2	3.40136	2.06897	3.40208	4.85762
CTCF	3.40136	2.06897	3.37749	5.01672
BLM	3.40136	2.06897	3.41819	5.01672
CDH1	3.40136	2.06897	3.3898	4.85762
MTOR	3.23129	1.89655	3.23753	4.69012
USP8	3.23129	1.89655	3.2107	4.69012
MYO5A	3.23129	1.89655	3.2362	4.69012
KDM5A	3.23129	1.89655	3.24752	4.69012
CAMTA1	3.23129	1.89655	3.20866	4.69012
PTPRB	3.23129	1.89655	3.2061	4.5342
BCL9	3.06122	1.72414	3.07303	4.52261
EPS15	3.06122	1.72414	3.05947	4.52261
CASP8	3.06122	1.72414	3.05028	4.52261
AXIN2	3.06122	1.72414	3.06048	4.52261
KDR	3.06122	1.72414	3.05879	4.52261
STIL	3.06122	1.72414	3.04993	4.52261
NUP214	3.06122	1.72414	3.06045	4.52261
RAD21	3.06122	1.72414	3.07033	4.52261
AFF4	3.06122	1.72414	3.0503	4.36242
PPARG	2.89116	1.55172	2.89256	4.19463
PTCH1	2.89116	1.55172	2.88503	4.19463
DICER1	2.89116	1.55172	2.86566	4.19463
SETBP1	2.89116	1.55172	2.87842	4.35511
TRIP11	2.89116	1.55172	2.88408	4.19463
NUMA1	2.89116	1.72117	2.90814	4.35511
CTNNB1	2.89116	1.55172	2.89037	4.19463
FLT4	2.89116	1.71693	2.88072	4.35511
FOXA1	2.89116	1.72117	2.9048	4.35511
DDX3X	2.89116	1.72117	2.90354	4.35511
WHSC1L1	2.89116	1.55172	2.87121	4.19463
PALB2	2.72109	1.37931	2.68744	4.02685
NUP98	2.72109	1.54905	2.74067	4.02685
ALK	2.72109	1.54905	2.72227	4.03086
DNM2	2.72109	1.37931	2.71706	4.02685
PTEN	2.72109	1.54905	2.71528	4.02685
CARD11	2.72109	1.37931	2.70224	4.02685
BRD4	2.72109	1.54905	2.73063	4.1876
CIC	2.72109	1.54905	2.73424	4.02685
HIP1	2.72109	1.54905	2.71741	4.02685
ARHGEF12	2.72109	1.54905	2.6993	4.02685
MAP3K13	2.72109	1.54905	2.7358	4.1876
BCOR	2.72109	1.54905	2.69979	4.02685
COL2A1	2.72109	1.37931	2.71464	4.02685
BAP1	2.72109	1.54905	2.69584	4.02685
NSD2	2.55102	1.37694	2.55948	3.85906
DDX5	2.55102	1.37694	2.54835	3.85906
CBLB	2.55102	1.37694	2.53425	3.85906
BRAF	2.55102	1.37694	2.53889	3.85906
CDH11	2.55102	1.37694	2.5681	3.85906
RBM15	2.55102	1.37694	2.54302	3.85906
H3C2	2.55102	1.37694	2.54879	3.85906
IRS4	2.55102	1.37694	2.55979	3.85906
PTPRC	2.55102	1.37694	2.52735	3.85906
TSC2	2.55102	1.37694	2.54301	3.85906
NUTM1	2.55102	1.37694	2.55392	3.85906
BCORL1	2.55102	1.37694	2.54077	3.85906
NOTCH1	2.38095	1.20482	2.39153	3.69128
CUX1	2.38095	1.20482	2.36068	3.69128
POT1	2.38095	1.20482	2.38465	3.69128
RUNX1	2.38095	1.20482	2.37193	3.69128
PDGFRA	2.38095	1.20482	2.37942	3.69128
NRG1	2.38095	1.20482	2.39444	3.69128
PLCG1	2.38095	1.20482	2.37881	3.69128
TRIM24	2.38095	1.20482	2.37283	3.52941
EZR	2.21088	1.0327	2.18145	3.36134
NFATC2	2.21088	1.0327	2.18696	3.36134
PMS2	2.21088	1.0327	2.19099	3.36134
EGFR	2.21088	1.0327	2.20354	3.52349
JAK3	2.21088	1.20275	2.20906	3.52349
MAP3K1	2.21088	1.0327	2.19467	3.52349
EIF4A2	2.21088	1.0327	2.20143	3.52349
BARD1	2.21088	1.20275	2.20771	3.36134
NCOA2	2.21088	1.0327	2.20571	3.52349
DDB2	2.04082	1.03093	2.03433	3.19328
ARNT	2.04082	1.03093	2.02861	3.19328
AMER1	2.04082	1.03093	2.03152	3.19328
JAK1	2.04082	1.03093	2.03163	3.19328
TFG	2.04082	1.03093	2.03174	3.19328
POLD1	2.04082	1.03093	2.03988	3.19328
BUB1B	2.04082	1.03093	2.04	3.19328
IDH1	2.04082	1.03093	2.03391	3.19328
HNRNPA2B1	2.04082	1.03093	2.04591	3.3557
TET2	2.04082	1.03093	2.02631	3.19328
DNMT3A	2.04082	1.03093	2.0528	3.19328
FLT3	2.04082	1.03093	2.04671	3.19328
SND1	2.04082	1.03093	2.06757	3.3557
ERCC3	2.04082	1.03093	2.04727	3.19328
LRIG3	2.04082	1.03093	2.04255	3.19328
WRN	2.04082	0.860585	2.02946	3.19328
JAK2	2.04082	1.03093	2.04941	3.19328
NRAS	2.04082	1.03093	2.04414	3.19328
C2ORF44	1.87075	0.859107	1.87503	3.02521
CRTC3	1.87075	0.859107	1.86271	3.02521
DDR2	1.87075	0.859107	1.86462	3.02521
PRF1	1.87075	0.859107	1.87569	3.02521
RET	1.87075	0.859107	1.8641	3.02521
SUZ12	1.87075	0.859107	1.8547	2.86195
PPFIBP1	1.87075	0.859107	1.8573	3.02521
ETV6	1.87075	0.859107	1.86266	3.02521
NBN	1.87075	0.859107	1.85749	3.02521
SMAD4	1.87075	0.859107	1.86605	3.02521
MSH2	1.87075	0.859107	1.85673	3.02521
MSH6	1.87075	0.859107	1.87842	3.02521
KAT6B	1.87075	0.859107	1.84669	3.02521
IKBKB	1.87075	0.859107	1.8799	3.02521
TBX3	1.87075	0.859107	1.88868	3.02521
NF2	1.87075	0.859107	1.8719	3.02521
DROSHA	1.87075	0.859107	1.84923	3.02521
PDGFRB	1.70068	0.687285	1.68739	2.6936
GOLGA5	1.70068	0.687285	1.7016	2.85714
MN1	1.70068	0.687285	1.70075	2.6936
SALL4	1.70068	0.687285	1.66831	2.6936
CNOT3	1.70068	0.687285	1.69798	2.85714
U2AF1	1.70068	0.857633	1.69955	2.85714
RUNX1T1	1.70068	0.687285	1.70003	2.85714
HSP90AB1	1.70068	0.687285	1.67384	2.6936
ERC1	1.70068	0.687285	1.70497	2.85714
STAT3	1.70068	0.857633	1.7048	2.85714
KIF5B	1.70068	0.857633	1.71011	2.85714
HNF1A	1.70068	0.687285	1.6678	2.6936
FGFR2	1.70068	0.687285	1.70606	2.85714
ABL2	1.70068	0.687285	1.68592	2.85714
COL1A1	1.70068	0.687285	1.68186	2.85714
KLF6	1.70068	0.687285	1.69766	2.85714
BCL9L	1.70068	0.687285	1.70551	2.85714
IL6ST	1.70068	0.853374	1.69009	2.6936
PCM1	1.70068	0.857633	1.7125	2.85714
PAX3	1.70068	0.687285	1.71111	2.69769
RECQL4	1.70068	0.687285	1.69815	2.85714
DAXX	1.70068	0.687285	1.6949	2.6936
STAT6	1.70068	0.687285	1.70227	2.85714
LIFR	1.70068	0.687285	1.68139	2.6936
FUS	1.70068	0.687285	1.6925	2.85714
USP6	1.70068	0.687285	1.69686	2.6936
TRIM33	1.70068	0.687285	1.69701	2.85714
FGFR4	1.70068	0.687285	1.68571	2.85714
FOXP1	1.70068	0.687285	1.69526	2.85714
CIITA	1.70068	0.687285	1.7111	2.85714
CHEK2	1.70068	0.687285	1.70494	2.85714
EXT1	1.70068	0.687285	1.6777	2.85714
LPP	1.70068	0.687285	1.69496	2.85714
ITK	1.70068	0.687285	1.69483	2.6936
KIT	1.70068	0.857633	1.70486	2.85714
FCRL4	1.53061	0.686106	1.50107	2.52525
DCTN1	1.53061	0.686106	1.54417	2.52525
PIK3R1	1.53061	0.686106	1.51766	2.52525
ATP1A1	1.53061	0.686106	1.5311	2.52525
TAF15	1.53061	0.686106	1.53659	2.68908
LZTR1	1.53061	0.686106	1.52017	2.52525
MLLT6	1.53061	0.686106	1.5317	2.52525
SLC45A3	1.53061	0.686106	1.53127	2.52525
RAP1GDS1	1.53061	0.686106	1.53499	2.52525
MLLT3	1.53061	0.686106	1.51596	2.52525
ABL1	1.53061	0.686106	1.53785	2.68908
GNAS	1.53061	0.515464	1.5273	2.52525
CBL	1.53061	0.686106	1.51682	2.52525
SMAD3	1.53061	0.686106	1.53056	2.52525
TOP1	1.53061	0.686106	1.54504	2.52525
GATA3	1.53061	0.686106	1.52755	2.68908
PRDM1	1.53061	0.686106	1.53972	2.52525
TGFBR2	1.53061	0.686106	1.53488	2.68908
ELF4	1.53061	0.686106	1.51564	2.52525
DDX10	1.53061	0.686106	1.51168	2.52525
MITF	1.53061	0.686106	1.53443	2.52525
ZMYM2	1.53061	0.686106	1.51656	2.52525
TMPRSS2	1.53061	0.686106	1.53716	2.52935
SDHA	1.53061	0.686106	1.52625	2.52525
TBL1XR1	1.53061	0.686106	1.51916	2.52525
MLH1	1.53061	0.686106	1.52615	2.52525
NFIB	1.36054	0.51458	1.36394	2.3569
TCF12	1.36054	0.51458	1.34325	2.3569
ETV5	1.36054	0.51458	1.36009	2.3569
CRTC1	1.36054	0.51458	1.35835	2.3569
AKT1	1.36054	0.51458	1.33685	2.3569
EML4	1.36054	0.51458	1.35216	2.3569
SYK	1.36054	0.51458	1.3534	2.3569
KEAP1	1.36054	0.51458	1.35978	2.3569
TLX3	1.36054	0.51458	1.36879	2.3569
H3-3B	1.36054	0.51458	1.3494	2.3569
MAML2	1.36054	0.51458	1.36306	2.3569
KTN1	1.36054	0.51458	1.35256	2.3569
MPL	1.36054	0.51458	1.36344	2.3569
SMO	1.36054	0.51458	1.35149	2.3569
ERCC5	1.36054	0.51458	1.36238	2.3569
TNFAIP3	1.36054	0.51458	1.35566	2.3569
IL21R	1.36054	0.51458	1.35437	2.3569
XPO1	1.36054	0.51458	1.34396	2.3569
SRC	1.36054	0.51458	1.3566	2.3569
CDKN1B	1.36054	0.51458	1.36851	2.3569
ETV1	1.36054	0.51458	1.36475	2.3569
CLTCL1	1.36054	0.51458	1.36312	2.3569
BCL11A	1.36054	0.51458	1.35891	2.3569
FH	1.36054	0.51458	1.34889	2.3569
PIK3CB	1.36054	0.51458	1.36648	2.3569
PICALM	1.36054	0.51458	1.37033	2.3569
MKL1	1.36054	0.51458	1.36532	2.3569
MALT1	1.36054	0.51458	1.37045	2.3569
NTRK1	1.36054	0.51458	1.37079	2.3569
RSPO2	1.19048	0.343053	1.1861	2.02361
ERG	1.19048	0.343053	1.17432	2.02361
FUBP1	1.19048	0.343053	1.18042	2.18855
PER1	1.19048	0.343053	1.1859	2.02361
MLF1	1.19048	0.343053	1.18817	2.18855
SMARCB1	1.19048	0.343053	1.19842	2.02361
EIF3E	1.19048	0.343053	1.18688	2.02361
LATS2	1.19048	0.343053	1.16013	2.18855
FBXO11	1.19048	0.343053	1.20685	2.18855
SH3GL1	1.19048	0.343053	1.2062	2.18855
TSHR	1.19048	0.343053	1.17782	2.02361
MAP2K1	1.19048	0.513699	1.20483	2.18855
KDM5C	1.19048	0.343053	1.17341	2.02361
EBF1	1.19048	0.513699	1.2128	2.18855
ARHGAP26	1.19048	0.343053	1.19003	2.02361
MDM2	1.19048	0.343053	1.19416	2.18855
ACVR1	1.19048	0.343053	1.20337	2.18855
AXIN1	1.19048	0.343053	1.17589	2.18855
IL7R	1.19048	0.513699	1.19085	2.18855
FANCC	1.19048	0.343053	1.18361	2.18855
FGFR1	1.19048	0.343053	1.20127	2.18855
SOX2	1.19048	0.343053	1.18675	2.18855
MAFB	1.19048	0.513699	1.20239	2.18855
EWSR1	1.19048	0.343053	1.17896	2.02361
HIF1A	1.19048	0.343053	1.18141	2.02361
FIP1L1	1.19048	0.343053	1.19965	2.18855
ERCC4	1.19048	0.343053	1.18016	2.18855
PML	1.19048	0.343053	1.19639	2.18855
CARS1	1.02041	0.342466	1.01136	1.85497
NCOA4	1.02041	0.342466	1.03573	1.85497
CCND3	1.02041	0.342466	1.01747	1.85497
ZBTB16	1.02041	0.342466	1.01606	1.85497
MYCN	1.02041	0.342466	1.01446	1.85497
ETV4	1.02041	0.342466	1.01148	1.85497
BMPR1A	1.02041	0.342466	1.00228	1.85497
SFRP4	1.02041	0.342466	1.01602	1.85497
IDH2	1.02041	0.342466	1.01739	1.85497
FLI1	1.02041	0.342466	1.01678	1.85497
RNF43	1.02041	0.342466	1.00793	1.85497
DEK	1.02041	0.342466	1.01521	1.85497
ASPSCR1	1.02041	0.342466	1.02562	1.85497
RAC1	1.02041	0.342466	1.01081	1.85497
REL	1.02041	0.342466	1.0361	1.85497
SMAD2	1.02041	0.342466	1.00402	1.85497
CCDC6	1.02041	0.342466	1.0184	1.85497
GAS7	1.02041	0.342466	1.03503	1.85497
PAX7	1.02041	0.342466	1.00479	1.85497
BTK	1.02041	0.342466	1.00918	1.85497
PHF6	1.02041	0.342466	1.0127	1.85497
CREB3L2	1.02041	0.342466	1.03267	1.85497
WT1	1.02041	0.342466	1.01031	1.85497
SBDS	1.02041	0.342466	1.02863	1.85497
EZH2	1.02041	0.342466	1.0232	1.85497
MEN1	1.02041	0.342466	1.02377	1.85497
PHOX2B	1.02041	0.342466	1.03086	1.85497
XPC	1.02041	0.342466	1.03461	1.85497
PPM1D	1.02041	0.342466	1.0015	1.85497
PATZ1	1.02041	0.342466	1.02436	1.85497
GPHN	1.02041	0.342466	1.02733	1.85497
MAP2K2	1.02041	0.342466	1.00552	1.85497
CDC73	1.02041	0.342466	1.02186	1.85497
CD274	1.02041	0.342466	1.01193	1.85497
NR4A3	1.02041	0.342466	1.02513	1.85497
ETNK1	1.02041	0.342466	1.04249	1.85497
NTRK3	1.02041	0.342466	1.01915	1.85497
SMARCE1	1.02041	0.342466	1.0218	1.85497
EPAS1	1.02041	0.342466	1.00946	1.85497
H4C9	1.02041	0.342466	1.03079	1.85497
ABI1	1.02041	0.342466	1.02902	1.85497
ELK4	1.02041	0.342466	1.01648	1.85497
FLCN	1.02041	0.342466	1.02337	1.85497
SLC34A2	1.02041	0.342466	1.01566	1.85497
MSI2	1.02041	0.342466	1.01134	1.85497
HOXA11	1.02041	0.342466	1.00805	1.85497
IKZF1	1.02041	0.342466	1.02959	2.0202
ZNF384	1.02041	0.342466	1.03496	1.85497
FES	1.02041	0.342466	1.02483	1.85497
KLF4	1.02041	0.342466	1.01604	1.85497
SFPQ	1.02041	0.342466	1.01032	1.85497
H3-3A	0.85034	0.171233	0.847208	1.68634
MLLT10	0.85034	0.171233	0.85351	1.68634
WAS	0.85034	0.171233	0.839257	1.68634
HOXA13	0.85034	0.171233	0.830069	1.68634
PPP2R1A	0.85034	0.171233	0.846446	1.68634
TFE3	0.85034	0.171233	0.846831	1.68634
CCND1	0.85034	0.171233	0.83605	1.68634
WIF1	0.85034	0.171233	0.854565	1.68634
PRCC	0.85034	0.171233	0.843714	1.68634
HERPUD1	0.85034	0.171233	0.846156	1.68634
PBX1	0.85034	0.171233	0.840766	1.52027
SPOP	0.85034	0.171233	0.84895	1.68634
GATA2	0.85034	0.171233	0.858935	1.68634
MYB	0.85034	0.171233	0.832058	1.52027
RAD51B	0.85034	0.171233	0.844112	1.68634
SUFU	0.85034	0.171233	0.848694	1.68634
RARA	0.85034	0.171233	0.867511	1.68634
AR	0.85034	0.171233	0.840374	1.68634
LMNA	0.85034	0.171233	0.848222	1.68634
CBFA2T3	0.85034	0.171233	0.855889	1.68634
NFKBIE	0.85034	0.171233	0.846911	1.68634
TRIM27	0.85034	0.171233	0.851696	1.68634
PTPN11	0.85034	0.171233	0.843218	1.68634
SRSF3	0.85034	0.171233	0.855342	1.68634
CDK6	0.85034	0.171233	0.852807	1.68634
SRSF2	0.85034	0.171233	0.853064	1.68634
NT5C2	0.85034	0.171233	0.832822	1.68634
STRN	0.85034	0.171233	0.853704	1.68634
ESR1	0.85034	0.171233	0.865188	1.68634
BCR	0.85034	0.171233	0.855621	1.68634
CSF3R	0.85034	0.171233	0.853441	1.68634
FANCG	0.85034	0.171233	0.849771	1.68634
BCL11B	0.85034	0.171233	0.838833	1.68634
HLA-A	0.85034	0.171233	0.852352	1.68634
TLX1	0.85034	0.171233	0.850733	1.68634
KCNJ5	0.85034	0.171233	0.846058	1.68634
LEF1	0.85034	0.171233	0.845274	1.52442
NAB2	0.85034	0.171233	0.84886	1.68634
ZRSR2	0.85034	0.171233	0.851539	1.68634
KDSR	0.680272	0.17094	0.677781	1.35135
MAF	0.680272	0.17094	0.6789	1.35135
RPL5	0.680272	0.17094	0.686281	1.35135
PAX5	0.680272	0.17094	0.669625	1.35135
MYCL	0.680272	0.17094	0.683481	1.35135
WWTR1	0.680272	0.17094	0.676619	1.35135
LASP1	0.680272	0.17094	0.666157	1.35135
DNAJB1	0.680272	0.17094	0.684246	1.35135
IRF4	0.680272	0.17094	0.673396	1.35135
HOOK3	0.680272	0.17094	0.677928	1.35135
LCK	0.680272	0.17094	0.676632	1.51771
APOBEC3B	0.680272	0.17094	0.683388	1.35135
HOXC13	0.680272	0.17094	0.681918	1.35135
FHIT	0.680272	0.17094	0.676585	1.35135
FOXL2	0.680272	0.17094	0.688818	1.35135
POU2AF1	0.680272	0.17094	0.691087	1.35551
FANCF	0.680272	0.17094	0.673708	1.35135
BCL10	0.680272	0.17094	0.681142	1.35551
AKT2	0.680272	0.17094	0.67024	1.35135
ATIC	0.680272	0.17094	0.67689	1.35135
MUTYH	0.680272	0.17094	0.675624	1.35135
SS18L1	0.680272	0.17094	0.685948	1.35135
FANCE	0.680272	0.17094	0.671273	1.35135
ACVR2A	0.680272	0.17094	0.690996	1.51771
CDK4	0.680272	0.17094	0.684169	1.35135
NDRG1	0.680272	0.17094	0.685262	1.35135
RAF1	0.680272	0.17094	0.674089	1.35135
TFEB	0.680272	0.17094	0.68433	1.51771
PPP6C	0.680272	0.17094	0.678977	1.35135
GATA1	0.680272	0.17094	0.681677	1.35135
BRD3	0.680272	0.17094	0.666469	1.35135
MAP2K4	0.680272	0.17094	0.67693	1.35135
ATP2B3	0.680272	0.17094	0.667451	1.35135
CXCR4	0.680272	0.17094	0.682018	1.35135
CBLC	0.680272	0.17094	0.675896	1.35135
SET	0.680272	0.17094	0.672108	1.35135
YWHAE	0.680272	0.17094	0.688493	1.35135
PRRX1	0.680272	0.17094	0.666954	1.35135
BIRC3	0.680272	0.17094	0.676861	1.35135
FAM46C	0.680272	0.17094	0.67851	1.35135
FOXO1	0.680272	0.17094	0.678852	1.35135
SH2B3	0.680272	0.17094	0.666054	1.35135
STAT5B	0.680272	0.17094	0.686444	1.35135
JUN	0.680272	0.17094	0.684755	1.35135
PRKACA	0.510204	0	0.500056	1.18243
FOXO4	0.510204	0	0.510722	1.18243
NKX2-1	0.510204	0	0.502133	1.18243
GNA11	0.510204	0	0.501995	1.18243
BCL6	0.510204	0	0.505126	1.18243
CEBPA	0.510204	0	0.510037	1.18243
VHL	0.510204	0	0.504019	1.18243
RHOH	0.510204	0	0.509362	1.18243
HOXC11	0.510204	0	0.498542	1.18243
MYC	0.510204	0	0.505372	1.18243
MLLT1	0.510204	0	0.506102	1.18243
BCL3	0.510204	0	0.513549	1.18243
ACSL3	0.510204	0	0.523033	1.18243
TCF3	0.510204	0	0.50555	1.18243
TRAF7	0.510204	0	0.503627	1.18243
MUC1	0.510204	0	0.509248	1.18243
GNAQ	0.510204	0	0.510371	1.18243
B2M	0.510204	0	0.520728	1.18243
CCNE1	0.510204	0	0.506811	1.18243
SDHAF2	0.510204	0	0.518106	1.18243
HLF	0.510204	0	0.513529	1.18243
MDM4	0.510204	0	0.511569	1.18243
CEP43	0.510204	0	0.501641	1.18243
OLIG2	0.510204	0	0.509011	1.18243
PRKAR1A	0.510204	0	0.519763	1.18243
BTG1	0.510204	0	0.511769	1.18243
SDHC	0.510204	0	0.509207	1.18243
GOPC	0.510204	0	0.50896	1.18243
TAL2	0.510204	0	0.517273	1.18243
TNFRSF17	0.510204	0	0.504695	1.18243
SIX1	0.510204	0	0.514972	1.18243
DDX6	0.510204	0	0.499857	1.18243
SMARCD1	0.510204	0	0.513126	1.18243
EXT2	0.510204	0	0.505732	1.18243
CD79B	0.510204	0	0.507592	1.18243
PDCD1LG2	0.510204	0	0.500791	1.18243
MYD88	0.510204	0	0.508914	1.18243
HOXD13	0.510204	0	0.513301	1.18243
RPL10	0.510204	0	0.513381	1.18243
SS18	0.510204	0	0.510336	1.18243
TERT	0.510204	0	0.50607	1.18243
FOXO3	0.510204	0	0.508025	1.18243
NFKB2	0.510204	0	0.512241	1.18243
NONO	0.510204	0	0.501937	1.18243
LMO2	0.340136	0	0.336528	0.846024
CYLD	0.340136	0	0.341587	0.846024
CHCHD7	0.340136	0	0.330918	0.846024
GPC3	0.340136	0	0.323551	0.846024
HOXD11	0.340136	0	0.341916	0.846024
CRLF2	0.340136	0	0.339871	0.846024
RABEP1	0.340136	0	0.343282	0.846024
HMGA1	0.340136	0	0.343005	0.846024
CDKN2C	0.340136	0	0.328491	0.846024
PDGFB	0.340136	0	0.344586	0.846024
PLAG1	0.340136	0	0.337366	0.846024
MSN	0.340136	0	0.340264	0.846024
CD74	0.340136	0	0.340415	0.846024
CBFB	0.340136	0	0.345569	0.846024
PIM1	0.340136	0	0.339489	0.846024
TPM4	0.340136	0	0.338251	0.846024
PAX8	0.340136	0	0.342511	0.846024
CALR	0.340136	0	0.336098	0.846024
DDIT3	0.340136	0	0.336256	0.846024
HOXA9	0.340136	0	0.332387	0.846024
SOCS1	0.340136	0	0.336793	0.846024
SDHB	0.340136	0	0.34366	0.846024
ACKR3	0.340136	0	0.329823	0.846024
STK11	0.340136	0	0.346075	0.846024
FCGR2B	0.340136	0	0.333957	0.846024
SSX1	0.340136	0	0.345998	0.846024
TNFRSF14	0.340136	0	0.342929	0.846024
MLLT11	0.340136	0	0.341237	0.846024
MYOD1	0.340136	0	0.33789	0.846024
QKI	0.340136	0	0.349212	0.846024
CCND2	0.340136	0	0.342353	0.846024
XPA	0.340136	0	0.335681	0.846024
TCF7L2	0.340136	0	0.33958	0.846024
ZNF331	0.340136	0	0.335511	0.846024
RPN1	0.340136	0	0.352948	0.846024
ATF1	0.340136	0	0.351336	0.846024
FSTL3	0.340136	0	0.351264	0.846024
SDHD	0.340136	0	0.336803	0.846024
PAFAH1B2	0.340136	0	0.330956	0.846024
RPL22	0.170068	0	0.16478	0.508475
BCL2	0.170068	0	0.170633	0.508475
HEY1	0.170068	0	0.17104	0.508475
CNBP	0.170068	0	0.169692	0.508475
PTK6	0.170068	0	0.170547	0.508475
BAX	0.170068	0	0.174021	0.508475
SDC4	0.170068	0	0.171737	0.508475
FEV	0.170068	0	0.170294	0.508475
P2RY8	0.170068	0	0.16638	0.508475
HMGA2	0.170068	0	0.180117	0.508475
LYL1	0.170068	0	0.173084	0.508475
CANT1	0.170068	0	0.174193	0.508475
IL2	0.170068	0	0.169342	0.508475
NPM1	0.170068	0	0.180297	0.508475
FAS	0.170068	0	0.165284	0.508475
POU5F1	0.170068	0	0.169198	0.508475
RMI2	0.170068	0	0.166376	0.508475
MAPK1	0.170068	0	0.16724	0.508475
ELL	0.170068	0	0.170038	0.508475
CD79A	0.170068	0	0.17046	0.508475
MAX	0.170068	0	0.166403	0.508475
TCL1A	0.170068	0	0.172255	0.508475
BCL7A	0.170068	0	0.176305	0.508475
TPM3	0.170068	0	0.171562	0.508475
TMEM127	0.170068	0	0.157404	0.508475
KLK2	0.170068	0	0.168938	0.508475
