# Supplementary material for: Cancer gene mutation frequencies for the U.S. population
Source: Nat Commun. 2021 Oct 13;12:5961. doi: 10.1038/s41467-021-26213-y (PMC8514428; doi:10.1038/s41467-021-26213-y)
Supplement: Supplementary file 8 — Supplementary Software 1 [file 41467_2021_26213_MOESM8_ESM.zip]

Archive with 397 entries (216 files):
- Supplementary Software 1/
- Supplementary Software 1/Analysis_Source_Code.ipynb
- Supplementary Software 1/Analysis_Source_Code.pdf
- Supplementary Software 1/Genomics_Analysis/
- Supplementary Software 1/Genomics_Analysis/.ipynb_checkpoints/
- Supplementary Software 1/Genomics_Analysis/.ipynb_checkpoints/File1-checkpoint.ipynb
- Supplementary Software 1/Genomics_Analysis/.ipynb_checkpoints/Genomics_Clinical_Mutations_Counter-checkpoint.ipynb
- Supplementary Software 1/Genomics_Analysis/.ipynb_checkpoints/MutationsPipelines_CompareWithDavid-checkpoint.ipynb
- Supplementary Software 1/Genomics_Analysis/cbioportal_raw_EXOME139/
- Supplementary Software 1/Genomics_Analysis/cbioportal_raw_EXOME139/Raw_Studies_Downloader.py
- Supplementary Software 1/Genomics_Analysis/cbioportal_raw_EXOME139/README_File_Descriptions.txt
- Supplementary Software 1/Genomics_Analysis/clinical/
- Supplementary Software 1/Genomics_Analysis/clinical/adrenal/
- Supplementary Software 1/Genomics_Analysis/clinical/adrenal/acc_tcga_pan_can_atlas_2018/
- Supplementary Software 1/Genomics_Analysis/clinical/adrenal/acc_tcga_pan_can_atlas_2018/data_clinical_sample_v2.txt
- Supplementary Software 1/Genomics_Analysis/clinical/Bladder_UrinaryTrsct/
- Supplementary Software 1/Genomics_Analysis/clinical/Bladder_UrinaryTrsct/blca_bgi/
- Supplementary Software 1/Genomics_Analysis/clinical/Bladder_UrinaryTrsct/blca_bgi/data_clinical_sample_v2.txt
- Supplementary Software 1/Genomics_Analysis/clinical/Bladder_UrinaryTrsct/blca_cornell_2016/
- Supplementary Software 1/Genomics_Analysis/clinical/Bladder_UrinaryTrsct/blca_cornell_2016/data_clinical_sample_v2.txt
- Supplementary Software 1/Genomics_Analysis/clinical/Bladder_UrinaryTrsct/blca_dfarber_mskcc_2014/
- Supplementary Software 1/Genomics_Analysis/clinical/Bladder_UrinaryTrsct/blca_dfarber_mskcc_2014/data_clinical_sample_v2.txt
- Supplementary Software 1/Genomics_Analysis/clinical/Bladder_UrinaryTrsct/blca_tcga_pub_2017/
- Supplementary Software 1/Genomics_Analysis/clinical/Bladder_UrinaryTrsct/blca_tcga_pub_2017/data_clinical_sample_v2.txt
- Supplementary Software 1/Genomics_Analysis/clinical/Bone/
- Supplementary Software 1/Genomics_Analysis/clinical/Bone/es_dfarber_broad_2014/
- Supplementary Software 1/Genomics_Analysis/clinical/Bone/es_dfarber_broad_2014/data_clinical_sample_v2.txt
- Supplementary Software 1/Genomics_Analysis/clinical/Bone/es_iocurie_2014/
- Supplementary Software 1/Genomics_Analysis/clinical/Bone/es_iocurie_2014/data_clinical_sample_v2.txt
- Supplementary Software 1/Genomics_Analysis/clinical/brain/
- Supplementary Software 1/Genomics_Analysis/clinical/brain/gbm_tcga_pan_can_atlas_2018/
- Supplementary Software 1/Genomics_Analysis/clinical/brain/gbm_tcga_pan_can_atlas_2018/data_clinical_sample_v2.txt
- Supplementary Software 1/Genomics_Analysis/clinical/brain/lgggbm_tcga_pub/
- Supplementary Software 1/Genomics_Analysis/clinical/brain/lgggbm_tcga_pub/data_clinical_sample_v2.txt
- Supplementary Software 1/Genomics_Analysis/clinical/brain/lgg_ucsf_2014/
- Supplementary Software 1/Genomics_Analysis/clinical/brain/lgg_ucsf_2014/data_clinical_sample_v2.txt
- Supplementary Software 1/Genomics_Analysis/clinical/brain/mbl_broad_2012/
- Supplementary Software 1/Genomics_Analysis/clinical/brain/mbl_broad_2012/data_clinical_sample_v2.txt
- Supplementary Software 1/Genomics_Analysis/clinical/brain/mbl_icgc/
- Supplementary Software 1/Genomics_Analysis/clinical/brain/mbl_icgc/data_clinical_sample_v2.txt
- Supplementary Software 1/Genomics_Analysis/clinical/brain/mbl_pcgp/
- Supplementary Software 1/Genomics_Analysis/clinical/brain/mbl_pcgp/data_clinical_sample_v2.txt
- Supplementary Software 1/Genomics_Analysis/clinical/brain/mbl_sickkids_2016/
- Supplementary Software 1/Genomics_Analysis/clinical/brain/mbl_sickkids_2016/data_clinical_sample_v2.txt
- Supplementary Software 1/Genomics_Analysis/clinical/brain/past_dkfz_heidelberg_2013/
- Supplementary Software 1/Genomics_Analysis/clinical/brain/past_dkfz_heidelberg_2013/data_clinical_sample_v2.txt
- Supplementary Software 1/Genomics_Analysis/clinical/brain/pcpg_tcga_pan_can_atlas_2018/
- Supplementary Software 1/Genomics_Analysis/clinical/brain/pcpg_tcga_pan_can_atlas_2018/data_clinical_sample_v2.txt
- Supplementary Software 1/Genomics_Analysis/clinical/Breast/
- Supplementary Software 1/Genomics_Analysis/clinical/Breast/acbc_mskcc_2015/
- Supplementary Software 1/Genomics_Analysis/clinical/Breast/acbc_mskcc_2015/data_clinical_sample_v2.txt
- Supplementary Software 1/Genomics_Analysis/clinical/Breast/bfn_duke_nus_2015/
- Supplementary Software 1/Genomics_Analysis/clinical/Breast/bfn_duke_nus_2015/data_clinical_sample_v2.txt
- Supplementary Software 1/Genomics_Analysis/clinical/Breast/brca_bccrc/
- Supplementary Software 1/Genomics_Analysis/clinical/Breast/brca_bccrc/data_clinical_sample_v2.txt
- Supplementary Software 1/Genomics_Analysis/clinical/Breast/brca_broad/
- Supplementary Software 1/Genomics_Analysis/clinical/Breast/brca_broad/data_clinical_sample_v2.txt
- Supplementary Software 1/Genomics_Analysis/clinical/Breast/brca_igr_2015/
- Supplementary Software 1/Genomics_Analysis/clinical/Breast/brca_igr_2015/data_clinical_sample_v2.txt
- Supplementary Software 1/Genomics_Analysis/clinical/Breast/brca_mbcproject_wagle_2017/
- Supplementary Software 1/Genomics_Analysis/clinical/Breast/brca_mbcproject_wagle_2017/data_clinical_sample_v2.txt
- Supplementary Software 1/Genomics_Analysis/clinical/Breast/brca_sanger/
- Supplementary Software 1/Genomics_Analysis/clinical/Breast/brca_sanger/data_clinical_sample_v2.txt
- Supplementary Software 1/Genomics_Analysis/clinical/Breast/brca_tcga_pan_can_atlas_2018/
- Supplementary Software 1/Genomics_Analysis/clinical/Breast/brca_tcga_pan_can_atlas_2018/data_clinical_sample_v2.txt
- Supplementary Software 1/Genomics_Analysis/clinical/cervix/
- Supplementary Software 1/Genomics_Analysis/clinical/cervix/cesc_tcga_pan_can_atlas_2018/
- Supplementary Software 1/Genomics_Analysis/clinical/cervix/cesc_tcga_pan_can_atlas_2018/data_clinical_sample_v2.txt
- Supplementary Software 1/Genomics_Analysis/clinical/cholangio/
- Supplementary Software 1/Genomics_Analysis/clinical/cholangio/chol_jhu_2013/
- Supplementary Software 1/Genomics_Analysis/clinical/cholangio/chol_jhu_2013/data_clinical_sample_v2.txt
- Supplementary Software 1/Genomics_Analysis/clinical/cholangio/chol_nccs_2013/
- Supplementary Software 1/Genomics_Analysis/clinical/cholangio/chol_nccs_2013/data_clinical_sample_v2.txt
- Supplementary Software 1/Genomics_Analysis/clinical/cholangio/chol_tcga_pan_can_atlas_2018/
- Supplementary Software 1/Genomics_Analysis/clinical/cholangio/chol_tcga_pan_can_atlas_2018/data_clinical_sample_v2.txt
- Supplementary Software 1/Genomics_Analysis/clinical/Colorectal/
- Supplementary Software 1/Genomics_Analysis/clinical/Colorectal/coadread_dfci_2016/
- Supplementary Software 1/Genomics_Analysis/clinical/Colorectal/coadread_dfci_2016/data_clinical_sample_v2.txt
- Supplementary Software 1/Genomics_Analysis/clinical/Colorectal/coadread_genentech/
- Supplementary Software 1/Genomics_Analysis/clinical/Colorectal/coadread_genentech/data_clinical_sample_v2.txt
- Supplementary Software 1/Genomics_Analysis/clinical/Colorectal/coadread_tcga_pan_can_atlas_2018/
- Supplementary Software 1/Genomics_Analysis/clinical/Colorectal/coadread_tcga_pan_can_atlas_2018/data_clinical_sample_v2.txt
- Supplementary Software 1/Genomics_Analysis/clinical/esophagus_stomach/
- Supplementary Software 1/Genomics_Analysis/clinical/esophagus_stomach/egc_tmucih_2015/
- Supplementary Software 1/Genomics_Analysis/clinical/esophagus_stomach/egc_tmucih_2015/data_clinical_sample_v2.txt
- Supplementary Software 1/Genomics_Analysis/clinical/esophagus_stomach/esca_tcga_pan_can_atlas_2018/
- Supplementary Software 1/Genomics_Analysis/clinical/esophagus_stomach/esca_tcga_pan_can_atlas_2018/data_clinical_sample_v2.txt
- Supplementary Software 1/Genomics_Analysis/clinical/esophagus_stomach/escc_icgc/
- Supplementary Software 1/Genomics_Analysis/clinical/esophagus_stomach/escc_icgc/data_clinical_sample_v2.txt
- Supplementary Software 1/Genomics_Analysis/clinical/esophagus_stomach/escc_ucla_2014/
- Supplementary Software 1/Genomics_Analysis/clinical/esophagus_stomach/escc_ucla_2014/data_clinical_sample_v2.txt
- Supplementary Software 1/Genomics_Analysis/clinical/esophagus_stomach/stad_pfizer_uhongkong/
- Supplementary Software 1/Genomics_Analysis/clinical/esophagus_stomach/stad_pfizer_uhongkong/data_clinical_sample_v2.txt
- Supplementary Software 1/Genomics_Analysis/clinical/esophagus_stomach/stad_tcga_pan_can_atlas_2018/
- Supplementary Software 1/Genomics_Analysis/clinical/esophagus_stomach/stad_tcga_pan_can_atlas_2018/data_clinical_sample_v2.txt
- Supplementary Software 1/Genomics_Analysis/clinical/esophagus_stomach/stad_uhongkong/
- Supplementary Software 1/Genomics_Analysis/clinical/esophagus_stomach/stad_uhongkong/data_clinical_sample_v2.txt
- Supplementary Software 1/Genomics_Analysis/clinical/esophagus_stomach/stad_utokyo/
- Supplementary Software 1/Genomics_Analysis/clinical/esophagus_stomach/stad_utokyo/data_clinical_sample_v2.txt
- Supplementary Software 1/Genomics_Analysis/clinical/esophagus_stomach/stes_tcga_pub/
- Supplementary Software 1/Genomics_Analysis/clinical/esophagus_stomach/stes_tcga_pub/data_clinical_sample_v2.txt
- Supplementary Software 1/Genomics_Analysis/clinical/eye/
- Supplementary Software 1/Genomics_Analysis/clinical/eye/um_qimr_2016/
- Supplementary Software 1/Genomics_Analysis/clinical/eye/um_qimr_2016/data_clinical_sample_v2.txt
- Supplementary Software 1/Genomics_Analysis/clinical/eye/uvm_tcga_pan_can_atlas_2018/
- Supplementary Software 1/Genomics_Analysis/clinical/eye/uvm_tcga_pan_can_atlas_2018/data_clinical_sample_v2.txt
- Supplementary Software 1/Genomics_Analysis/clinical/gb/
- Supplementary Software 1/Genomics_Analysis/clinical/gb/gbc_shanghai_2014/
- Supplementary Software 1/Genomics_Analysis/clinical/gb/gbc_shanghai_2014/data_clinical_sample_v2.txt
- Supplementary Software 1/Genomics_Analysis/clinical/head_and_neck/
- Supplementary Software 1/Genomics_Analysis/clinical/head_and_neck/acyc_mda_2015/
- Supplementary Software 1/Genomics_Analysis/clinical/head_and_neck/acyc_mda_2015/data_clinical_sample_v2.txt
- Supplementary Software 1/Genomics_Analysis/clinical/head_and_neck/acyc_mskcc_2013/
- Supplementary Software 1/Genomics_Analysis/clinical/head_and_neck/acyc_mskcc_2013/data_clinical_sample_v2.txt
- Supplementary Software 1/Genomics_Analysis/clinical/head_and_neck/acyc_sanger_2013/
- Supplementary Software 1/Genomics_Analysis/clinical/head_and_neck/acyc_sanger_2013/data_clinical_sample_v2.txt
- Supplementary Software 1/Genomics_Analysis/clinical/head_and_neck/hnsc_broad/
- Supplementary Software 1/Genomics_Analysis/clinical/head_and_neck/hnsc_broad/data_clinical_sample_v2.txt
- Supplementary Software 1/Genomics_Analysis/clinical/head_and_neck/hnsc_jhu/
- Supplementary Software 1/Genomics_Analysis/clinical/head_and_neck/hnsc_jhu/data_clinical_sample_v2.txt
- Supplementary Software 1/Genomics_Analysis/clinical/head_and_neck/hnsc_mdanderson_2013/
- Supplementary Software 1/Genomics_Analysis/clinical/head_and_neck/hnsc_mdanderson_2013/data_clinical_sample_v2.txt
- Supplementary Software 1/Genomics_Analysis/clinical/head_and_neck/hnsc_tcga_pan_can_atlas_2018/
- Supplementary Software 1/Genomics_Analysis/clinical/head_and_neck/hnsc_tcga_pan_can_atlas_2018/data_clinical_sample_v2.txt
- Supplementary Software 1/Genomics_Analysis/clinical/head_and_neck/npc_nusingapore/
- Supplementary Software 1/Genomics_Analysis/clinical/head_and_neck/npc_nusingapore/data_clinical_sample_v2.txt
- Supplementary Software 1/Genomics_Analysis/clinical/kidney/
- Supplementary Software 1/Genomics_Analysis/clinical/kidney/ccrcc_irc_2014/
- Supplementary Software 1/Genomics_Analysis/clinical/kidney/ccrcc_irc_2014/data_clinical_sample_v2.txt
- Supplementary Software 1/Genomics_Analysis/clinical/kidney/ccrcc_utokyo_2013/
- Supplementary Software 1/Genomics_Analysis/clinical/kidney/ccrcc_utokyo_2013/data_clinical_sample_v2.txt
- Supplementary Software 1/Genomics_Analysis/clinical/kidney/kich_tcga_pan_can_atlas_2018/
- Supplementary Software 1/Genomics_Analysis/clinical/kidney/kich_tcga_pan_can_atlas_2018/data_clinical_sample_v2.txt
- Supplementary Software 1/Genomics_Analysis/clinical/kidney/kirc_bgi/
- Supplementary Software 1/Genomics_Analysis/clinical/kidney/kirc_bgi/data_clinical_sample_v2.txt
- Supplementary Software 1/Genomics_Analysis/clinical/kidney/kirc_tcga_pan_can_atlas_2018/
- Supplementary Software 1/Genomics_Analysis/clinical/kidney/kirc_tcga_pan_can_atlas_2018/data_clinical_sample_v2.txt
- Supplementary Software 1/Genomics_Analysis/clinical/kidney/kirp_tcga_pan_can_atlas_2018/
- Supplementary Software 1/Genomics_Analysis/clinical/kidney/kirp_tcga_pan_can_atlas_2018/data_clinical_sample_v2.txt
- Supplementary Software 1/Genomics_Analysis/clinical/kidney/mrt_bcgsc_2016/
- Supplementary Software 1/Genomics_Analysis/clinical/kidney/mrt_bcgsc_2016/data_clinical_sample_v2.txt
- Supplementary Software 1/Genomics_Analysis/clinical/kidney/nccrcc_genentech_2014/
- Supplementary Software 1/Genomics_Analysis/clinical/kidney/nccrcc_genentech_2014/data_clinical_sample_v2.txt
- Supplementary Software 1/Genomics_Analysis/clinical/kidney/rt_target_2018_pub/
- Supplementary Software 1/Genomics_Analysis/clinical/kidney/rt_target_2018_pub/data_clinical_sample_v2.txt
- Supplementary Software 1/Genomics_Analysis/clinical/kidney/wt_target_2018_pub/
- Supplementary Software 1/Genomics_Analysis/clinical/kidney/wt_target_2018_pub/data_clinical_sample_v2.txt
- Supplementary Software 1/Genomics_Analysis/clinical/Liver/
- Supplementary Software 1/Genomics_Analysis/clinical/Liver/hcc_inserm_fr_2015/
- Supplementary Software 1/Genomics_Analysis/clinical/Liver/hcc_inserm_fr_2015/data_clinical_sample_v2.txt
- Supplementary Software 1/Genomics_Analysis/clinical/Liver/lihc_amc_prv/
- Supplementary Software 1/Genomics_Analysis/clinical/Liver/lihc_amc_prv/data_clinical_sample_v2.txt
- Supplementary Software 1/Genomics_Analysis/clinical/Liver/lihc_riken/
- Supplementary Software 1/Genomics_Analysis/clinical/Liver/lihc_riken/data_clinical_sample_v2.txt
- Supplementary Software 1/Genomics_Analysis/clinical/Liver/lihc_tcga_pan_can_atlas_2018/
- Supplementary Software 1/Genomics_Analysis/clinical/Liver/lihc_tcga_pan_can_atlas_2018/data_clinical_sample_v2.txt
- Supplementary Software 1/Genomics_Analysis/clinical/Lung/
- Supplementary Software 1/Genomics_Analysis/clinical/Lung/luad_broad/
- Supplementary Software 1/Genomics_Analysis/clinical/Lung/luad_broad/data_clinical_sample_v2.txt
- Supplementary Software 1/Genomics_Analysis/clinical/Lung/luad_mskcc_2015/
- Supplementary Software 1/Genomics_Analysis/clinical/Lung/luad_mskcc_2015/data_clinical_sample_v2.txt
- Supplementary Software 1/Genomics_Analysis/clinical/Lung/luad_tcga_pan_can_atlas_2018/
- Supplementary Software 1/Genomics_Analysis/clinical/Lung/luad_tcga_pan_can_atlas_2018/data_clinical_sample_v2.txt
- Supplementary Software 1/Genomics_Analysis/clinical/Lung/lusc_tcga_pan_can_atlas_2018/
- Supplementary Software 1/Genomics_Analysis/clinical/Lung/lusc_tcga_pan_can_atlas_2018/data_clinical_sample_v2.txt
- Supplementary Software 1/Genomics_Analysis/clinical/Lung/nsclc_tcga_broad_2016/
- Supplementary Software 1/Genomics_Analysis/clinical/Lung/nsclc_tcga_broad_2016/data_clinical_sample_v2.txt
- Supplementary Software 1/Genomics_Analysis/clinical/Lung/sclc_cancercell_gardner_2017/
- Supplementary Software 1/Genomics_Analysis/clinical/Lung/sclc_cancercell_gardner_2017/data_clinical_sample_v2.txt
- Supplementary Software 1/Genomics_Analysis/clinical/Lung/sclc_clcgp/
- Supplementary Software 1/Genomics_Analysis/clinical/Lung/sclc_clcgp/data_clinical_sample_v2.txt
- Supplementary Software 1/Genomics_Analysis/clinical/Lung/sclc_jhu/
- Supplementary Software 1/Genomics_Analysis/clinical/Lung/sclc_jhu/data_clinical_sample_v2.txt
- Supplementary Software 1/Genomics_Analysis/clinical/Lung/sclc_ucologne_2015/
- Supplementary Software 1/Genomics_Analysis/clinical/Lung/sclc_ucologne_2015/data_clinical_sample_v2.txt
- Supplementary Software 1/Genomics_Analysis/clinical/Lymphoid/
- Supplementary Software 1/Genomics_Analysis/clinical/Lymphoid/all_phase2_target_2018_pub/
- Supplementary Software 1/Genomics_Analysis/clinical/Lymphoid/all_phase2_target_2018_pub/data_clinical_sample_v2.txt
- Supplementary Software 1/Genomics_Analysis/clinical/Lymphoid/all_stjude_2016/
- Supplementary Software 1/Genomics_Analysis/clinical/Lymphoid/all_stjude_2016/data_clinical_sample_v2.txt
- Supplementary Software 1/Genomics_Analysis/clinical/Lymphoid/cllsll_icgc_2011/
- Supplementary Software 1/Genomics_Analysis/clinical/Lymphoid/cllsll_icgc_2011/data_clinical_sample_v2.txt
- Supplementary Software 1/Genomics_Analysis/clinical/Lymphoid/cll_iuopa_2015/
- Supplementary Software 1/Genomics_Analysis/clinical/Lymphoid/cll_iuopa_2015/data_clinical_sample_v2.txt
- Supplementary Software 1/Genomics_Analysis/clinical/Lymphoid/ctcl_columbia_2015/
- Supplementary Software 1/Genomics_Analysis/clinical/Lymphoid/ctcl_columbia_2015/data_clinical_sample_v2.txt
- Supplementary Software 1/Genomics_Analysis/clinical/Lymphoid/dlbcl_dfci_2018/
- Supplementary Software 1/Genomics_Analysis/clinical/Lymphoid/dlbcl_dfci_2018/data_clinical_sample_v2.txt
- Supplementary Software 1/Genomics_Analysis/clinical/Lymphoid/dlbcl_duke_2017/
- Supplementary Software 1/Genomics_Analysis/clinical/Lymphoid/dlbcl_duke_2017/data_clinical_sample_v2.txt
- Supplementary Software 1/Genomics_Analysis/clinical/Lymphoid/dlbc_broad_2012/
- Supplementary Software 1/Genomics_Analysis/clinical/Lymphoid/dlbc_broad_2012/data_clinical_sample_v2.txt
- Supplementary Software 1/Genomics_Analysis/clinical/Lymphoid/dlbc_tcga_pan_can_atlas_2018/
- Supplementary Software 1/Genomics_Analysis/clinical/Lymphoid/dlbc_tcga_pan_can_atlas_2018/data_clinical_sample_v2.txt
- Supplementary Software 1/Genomics_Analysis/clinical/Lymphoid/lcll_broad_2013/
- Supplementary Software 1/Genomics_Analysis/clinical/Lymphoid/lcll_broad_2013/data_clinical_sample_v2.txt
- Supplementary Software 1/Genomics_Analysis/clinical/Lymphoid/mcl_idibips_2013/
- Supplementary Software 1/Genomics_Analysis/clinical/Lymphoid/mcl_idibips_2013/data_clinical_sample_v2.txt
- Supplementary Software 1/Genomics_Analysis/clinical/Lymphoid/mm_broad/
- Supplementary Software 1/Genomics_Analysis/clinical/Lymphoid/mm_broad/data_clinical_sample_v2.txt
- Supplementary Software 1/Genomics_Analysis/clinical/Lymphoid/nhl_bcgsc_2011/
- Supplementary Software 1/Genomics_Analysis/clinical/Lymphoid/nhl_bcgsc_2011/data_clinical_sample_v2.txt
- Supplementary Software 1/Genomics_Analysis/clinical/Lymphoid/nhl_bcgsc_2013/
- Supplementary Software 1/Genomics_Analysis/clinical/Lymphoid/nhl_bcgsc_2013/data_clinical_sample_v2.txt
- Supplementary Software 1/Genomics_Analysis/clinical/Lymphoid/pcnsl_mayo_2015/
- Supplementary Software 1/Genomics_Analysis/clinical/Lymphoid/pcnsl_mayo_2015/data_clinical_sample_v2.txt
- Supplementary Software 1/Genomics_Analysis/clinical/myeloid/
- Supplementary Software 1/Genomics_Analysis/clinical/myeloid/all_stjude_2013/
- Supplementary Software 1/Genomics_Analysis/clinical/myeloid/all_stjude_2013/data_clinical_sample_v2.txt
- Supplementary Software 1/Genomics_Analysis/clinical/myeloid/all_stjude_2015/
- Supplementary Software 1/Genomics_Analysis/clinical/myeloid/all_stjude_2015/data_clinical_sample_v2.txt
- Supplementary Software 1/Genomics_Analysis/clinical/myeloid/aml_target_2018_pub/
- Supplementary Software 1/Genomics_Analysis/clinical/myeloid/aml_target_2018_pub/data_clinical_sample_v2.txt
- Supplementary Software 1/Genomics_Analysis/clinical/myeloid/laml_tcga_pan_can_atlas_2018/
- Supplementary Software 1/Genomics_Analysis/clinical/myeloid/laml_tcga_pan_can_atlas_2018/data_clinical_sample_v2.txt
- Supplementary Software 1/Genomics_Analysis/clinical/myeloid/mds_tokyo_2011/
- Supplementary Software 1/Genomics_Analysis/clinical/myeloid/mds_tokyo_2011/data_clinical_sample_v2.txt
- Supplementary Software 1/Genomics_Analysis/clinical/ovarian/
- Supplementary Software 1/Genomics_Analysis/clinical/ovarian/ov_tcga_pan_can_atlas_2018/
- Supplementary Software 1/Genomics_Analysis/clinical/ovarian/ov_tcga_pan_can_atlas_2018/data_clinical_sample_v2.txt
- Supplementary Software 1/Genomics_Analysis/clinical/panc/
- Supplementary Software 1/Genomics_Analysis/clinical/panc/paac_jhu_2014/
- Supplementary Software 1/Genomics_Analysis/clinical/panc/paac_jhu_2014/data_clinical_sample_v2.txt
- Supplementary Software 1/Genomics_Analysis/clinical/panc/paad_icgc/
- Supplementary Software 1/Genomics_Analysis/clinical/panc/paad_icgc/data_clinical_sample_v2.txt
- Supplementary Software 1/Genomics_Analysis/clinical/panc/paad_qcmg_uq_2016/
- Supplementary Software 1/Genomics_Analysis/clinical/panc/paad_qcmg_uq_2016/data_clinical_sample_v2.txt
- Supplementary Software 1/Genomics_Analysis/clinical/panc/paad_tcga_pan_can_atlas_2018/
- Supplementary Software 1/Genomics_Analysis/clinical/panc/paad_tcga_pan_can_atlas_2018/data_clinical_sample_v2.txt
- Supplementary Software 1/Genomics_Analysis/clinical/panc/paad_utsw_2015/
- Supplementary Software 1/Genomics_Analysis/clinical/panc/paad_utsw_2015/data_clinical_sample_v2.txt
- Supplementary Software 1/Genomics_Analysis/clinical/panc/panet_arcnet_2017/
- Supplementary Software 1/Genomics_Analysis/clinical/panc/panet_arcnet_2017/data_clinical_sample_v2.txt
- Supplementary Software 1/Genomics_Analysis/clinical/panc/panet_jhu_2011/
- Supplementary Software 1/Genomics_Analysis/clinical/panc/panet_jhu_2011/data_clinical_sample_v2.txt
- Supplementary Software 1/Genomics_Analysis/clinical/panc/panet_shanghai_2013/
- Supplementary Software 1/Genomics_Analysis/clinical/panc/panet_shanghai_2013/data_clinical_sample_v2.txt
- Supplementary Software 1/Genomics_Analysis/clinical/pleura/
- Supplementary Software 1/Genomics_Analysis/clinical/pleura/meso_tcga_pan_can_atlas_2018/
- Supplementary Software 1/Genomics_Analysis/clinical/pleura/meso_tcga_pan_can_atlas_2018/data_clinical_sample_v2.txt
- Supplementary Software 1/Genomics_Analysis/clinical/pleura/plmeso_nyu_2015/
- Supplementary Software 1/Genomics_Analysis/clinical/pleura/plmeso_nyu_2015/data_clinical_sample_v2.txt
- Supplementary Software 1/Genomics_Analysis/clinical/PNS/
- Supplementary Software 1/Genomics_Analysis/clinical/PNS/mpnst_mskcc/
- Supplementary Software 1/Genomics_Analysis/clinical/PNS/mpnst_mskcc/data_clinical_sample_v2.txt
- Supplementary Software 1/Genomics_Analysis/clinical/PNS/nbl_amc_2012/
- Supplementary Software 1/Genomics_Analysis/clinical/PNS/nbl_amc_2012/data_clinical_sample_v2.txt
- Supplementary Software 1/Genomics_Analysis/clinical/PNS/nbl_broad_2013/
- Supplementary Software 1/Genomics_Analysis/clinical/PNS/nbl_broad_2013/data_clinical_sample_v2.txt
- Supplementary Software 1/Genomics_Analysis/clinical/PNS/nbl_target_2018_pub/
- Supplementary Software 1/Genomics_Analysis/clinical/PNS/nbl_target_2018_pub/data_clinical_sample_v2.txt
- Supplementary Software 1/Genomics_Analysis/clinical/PNS/nbl_ucologne_2015/
- Supplementary Software 1/Genomics_Analysis/clinical/PNS/nbl_ucologne_2015/data_clinical_sample_v2.txt
- Supplementary Software 1/Genomics_Analysis/clinical/Prostrate/
- Supplementary Software 1/Genomics_Analysis/clinical/Prostrate/desktop.ini
- Supplementary Software 1/Genomics_Analysis/clinical/Prostrate/nepc_wcm_2016/
- Supplementary Software 1/Genomics_Analysis/clinical/Prostrate/nepc_wcm_2016/data_clinical_sample_v2.txt
- Supplementary Software 1/Genomics_Analysis/clinical/Prostrate/prad_broad/
- Supplementary Software 1/Genomics_Analysis/clinical/Prostrate/prad_broad/data_clinical_sample_v2.txt
- Supplementary Software 1/Genomics_Analysis/clinical/Prostrate/prad_broad_2013/
- Supplementary Software 1/Genomics_Analysis/clinical/Prostrate/prad_broad_2013/data_clinical_sample_v2.txt
- Supplementary Software 1/Genomics_Analysis/clinical/Prostrate/prad_cpcg_2017/
- Supplementary Software 1/Genomics_Analysis/clinical/Prostrate/prad_cpcg_2017/data_clinical_sample_v2.txt
- Supplementary Software 1/Genomics_Analysis/clinical/Prostrate/prad_eururol_2017/
- Supplementary Software 1/Genomics_Analysis/clinical/Prostrate/prad_eururol_2017/data_clinical_sample_v2.txt
- Supplementary Software 1/Genomics_Analysis/clinical/Prostrate/prad_fhcrc/
- Supplementary Software 1/Genomics_Analysis/clinical/Prostrate/prad_fhcrc/data_clinical_sample_v2.txt
- Supplementary Software 1/Genomics_Analysis/clinical/Prostrate/prad_mich/
- Supplementary Software 1/Genomics_Analysis/clinical/Prostrate/prad_mich/data_clinical_sample_v2.txt
- Supplementary Software 1/Genomics_Analysis/clinical/Prostrate/prad_p1000/
- Supplementary Software 1/Genomics_Analysis/clinical/Prostrate/prad_p1000/data_clinical_sample_v2.txt
- Supplementary Software 1/Genomics_Analysis/clinical/Prostrate/prad_su2c_2015/
- Supplementary Software 1/Genomics_Analysis/clinical/Prostrate/prad_su2c_2015/data_clinical_sample_v2.txt
- Supplementary Software 1/Genomics_Analysis/clinical/Prostrate/prad_tcga_pan_can_atlas_2018/
- Supplementary Software 1/Genomics_Analysis/clinical/Prostrate/prad_tcga_pan_can_atlas_2018/data_clinical_sample_v2.txt
- Supplementary Software 1/Genomics_Analysis/clinical/Skin/
- Supplementary Software 1/Genomics_Analysis/clinical/Skin/desm_broad_2015/
- Supplementary Software 1/Genomics_Analysis/clinical/Skin/desm_broad_2015/data_clinical_sample_v2.txt
- Supplementary Software 1/Genomics_Analysis/clinical/Skin/mel_tsam_liang_2017/
- Supplementary Software 1/Genomics_Analysis/clinical/Skin/mel_tsam_liang_2017/data_clinical_sample_v2.txt
- Supplementary Software 1/Genomics_Analysis/clinical/Skin/skcm_broad/
- Supplementary Software 1/Genomics_Analysis/clinical/Skin/skcm_broad/data_clinical_sample_v2.txt
- Supplementary Software 1/Genomics_Analysis/clinical/Skin/skcm_broad_brafresist_2012/
- Supplementary Software 1/Genomics_Analysis/clinical/Skin/skcm_broad_brafresist_2012/data_clinical_sample_v2.txt
- Supplementary Software 1/Genomics_Analysis/clinical/Skin/skcm_broad_dfarber/
- Supplementary Software 1/Genomics_Analysis/clinical/Skin/skcm_broad_dfarber/data_clinical_sample_v2.txt
- Supplementary Software 1/Genomics_Analysis/clinical/Skin/skcm_tcga_pan_can_atlas_2018/
- Supplementary Software 1/Genomics_Analysis/clinical/Skin/skcm_tcga_pan_can_atlas_2018/data_clinical_sample_v2.txt
- Supplementary Software 1/Genomics_Analysis/clinical/Skin/skcm_ucla_2016/
- Supplementary Software 1/Genomics_Analysis/clinical/Skin/skcm_ucla_2016/data_clinical_sample_v2.txt
- Supplementary Software 1/Genomics_Analysis/clinical/Skin/skcm_yale/
- Supplementary Software 1/Genomics_Analysis/clinical/Skin/skcm_yale/data_clinical_sample_v2.txt
- Supplementary Software 1/Genomics_Analysis/clinical/soft_tissue/
- Supplementary Software 1/Genomics_Analysis/clinical/soft_tissue/angs_project_painter_2018/
- Supplementary Software 1/Genomics_Analysis/clinical/soft_tissue/angs_project_painter_2018/data_clinical_sample_v2.txt
- Supplementary Software 1/Genomics_Analysis/clinical/soft_tissue/rms_nih_2014/
- Supplementary Software 1/Genomics_Analysis/clinical/soft_tissue/rms_nih_2014/data_clinical_sample_v2.txt
- Supplementary Software 1/Genomics_Analysis/clinical/soft_tissue/sarc_tcga_pan_can_atlas_2018/
- Supplementary Software 1/Genomics_Analysis/clinical/soft_tissue/sarc_tcga_pan_can_atlas_2018/data_clinical_sample_v2.txt
- Supplementary Software 1/Genomics_Analysis/clinical/Testes/
[truncated: 97 more entries]
