# Supplementary material for: Cancer gene mutation frequencies for the U.S. population
Source: Nat Commun. 2021 Oct 13;12:5961. doi: 10.1038/s41467-021-26213-y (PMC8514428; doi:10.1038/s41467-021-26213-y)
Supplement: Supplementary file 8 — Supplementary Software 1 [file 41467_2021_26213_MOESM8_ESM.zip › Supplementary Software 1/Genomics_Analysis/cbioportal_raw_EXOME139/README_File_Descriptions.txt]

The following command will run the genomic studies downloader.
python Raw_Studies_Downloader.py
The result will be 139 folders created in the same directory with several tens of gigabytes of data containing mutations and clinical information about sequenced cancer cases.
