# Supplementary material for: Cancer gene mutation frequencies for the U.S. population
Source: Nat Commun. 2021 Oct 13;12:5961. doi: 10.1038/s41467-021-26213-y (PMC8514428; doi:10.1038/s41467-021-26213-y)
Supplement: Supplementary file 8 — Supplementary Software 1 [file 41467_2021_26213_MOESM8_ESM.zip › Supplementary Software 1/Genomics_Analysis/clinical/adrenal/acc_tcga_pan_can_atlas_2018/data_clinical_sample_v2.txt]

PATIENT_ID	SAMPLE_ID	CANCER_TYPE	CANCER_TYPE_DETAILED	TUMOR_TYPE	SITE	SAMPLE_TYPE	CODE	CATEGORY_NAME
TCGA-OR-A5J1	TCGA-OR-A5J1-01	Adrenocortical Carcinoma	Adrenocortical Carcinoma	Adrenocortical Carcinoma, Usual Type	Adrenal Gland	Primary	83703	Adrenocortical Carcinoma, Usual Type
TCGA-OR-A5J2	TCGA-OR-A5J2-01	Adrenocortical Carcinoma	Adrenocortical Carcinoma	Adrenocortical Carcinoma, Usual Type	Adrenal Gland	Primary	83703	Adrenocortical Carcinoma, Usual Type
TCGA-OR-A5J3	TCGA-OR-A5J3-01	Adrenocortical Carcinoma	Adrenocortical Carcinoma	Adrenocortical Carcinoma, Usual Type	Adrenal Gland	Primary	83703	Adrenocortical Carcinoma, Usual Type
TCGA-OR-A5J4	TCGA-OR-A5J4-01	Adrenocortical Carcinoma	Adrenocortical Carcinoma	Adrenocortical Carcinoma, Usual Type	Adrenal Gland	Primary	83703	Adrenocortical Carcinoma, Usual Type
TCGA-OR-A5J5	TCGA-OR-A5J5-01	Adrenocortical Carcinoma	Adrenocortical Carcinoma	Adrenocortical Carcinoma, Usual Type	Adrenal Gland	Primary	83703	Adrenocortical Carcinoma, Usual Type
TCGA-OR-A5J6	TCGA-OR-A5J6-01	Adrenocortical Carcinoma	Adrenocortical Carcinoma	Adrenocortical Carcinoma, Usual Type	Adrenal Gland	Primary	83703	Adrenocortical Carcinoma, Usual Type
TCGA-OR-A5J7	TCGA-OR-A5J7-01	Adrenocortical Carcinoma	Adrenocortical Carcinoma	Adrenocortical Carcinoma, Usual Type	Adrenal Gland	Primary	83703	Adrenocortical Carcinoma, Usual Type
TCGA-OR-A5J8	TCGA-OR-A5J8-01	Adrenocortical Carcinoma	Adrenocortical Carcinoma	Adrenocortical Carcinoma, Usual Type	Adrenal Gland	Primary	83703	Adrenocortical Carcinoma, Usual Type
TCGA-OR-A5J9	TCGA-OR-A5J9-01	Adrenocortical Carcinoma	Adrenocortical Carcinoma	Adrenocortical Carcinoma, Usual Type	Adrenal Gland	Primary	83703	Adrenocortical Carcinoma, Usual Type
TCGA-OR-A5JA	TCGA-OR-A5JA-01	Adrenocortical Carcinoma	Adrenocortical Carcinoma	Adrenocortical Carcinoma, Usual Type	Adrenal Gland	Primary	83703	Adrenocortical Carcinoma, Usual Type
TCGA-OR-A5JB	TCGA-OR-A5JB-01	Adrenocortical Carcinoma	Adrenocortical Carcinoma	Adrenocortical Carcinoma, Usual Type	Adrenal Gland	Primary	83703	Adrenocortical Carcinoma, Usual Type
TCGA-OR-A5JC	TCGA-OR-A5JC-01	Adrenocortical Carcinoma	Adrenocortical Carcinoma	Adrenocortical Carcinoma, Usual Type	Adrenal Gland	Primary	83703	Adrenocortical Carcinoma, Usual Type
TCGA-OR-A5JD	TCGA-OR-A5JD-01	Adrenocortical Carcinoma	Adrenocortical Carcinoma	Adrenocortical Carcinoma, Oncocytic Type	Adrenal Gland	Primary	83703	Adrenocortical Carcinoma, Oncocytic Type
TCGA-OR-A5JE	TCGA-OR-A5JE-01	Adrenocortical Carcinoma	Adrenocortical Carcinoma	Adrenocortical Carcinoma, Usual Type	Adrenal Gland	Primary	83703	Adrenocortical Carcinoma, Usual Type
TCGA-OR-A5JF	TCGA-OR-A5JF-01	Adrenocortical Carcinoma	Adrenocortical Carcinoma	Adrenocortical Carcinoma, Usual Type	Adrenal Gland	Primary	83703	Adrenocortical Carcinoma, Usual Type
TCGA-OR-A5JG	TCGA-OR-A5JG-01	Adrenocortical Carcinoma	Adrenocortical Carcinoma	Adrenocortical Carcinoma, Usual Type	Adrenal Gland	Primary	83703	Adrenocortical Carcinoma, Usual Type
TCGA-OR-A5JH	TCGA-OR-A5JH-01	Adrenocortical Carcinoma	Adrenocortical Carcinoma	Adrenocortical Carcinoma, Oncocytic Type	Adrenal Gland	Primary	83703	Adrenocortical Carcinoma, Oncocytic Type
TCGA-OR-A5JI	TCGA-OR-A5JI-01	Adrenocortical Carcinoma	Adrenocortical Carcinoma	Adrenocortical Carcinoma, Usual Type	Adrenal Gland	Primary	83703	Adrenocortical Carcinoma, Usual Type
TCGA-OR-A5JJ	TCGA-OR-A5JJ-01	Adrenocortical Carcinoma	Adrenocortical Carcinoma	Adrenocortical Carcinoma, Usual Type	Adrenal Gland	Primary	83703	Adrenocortical Carcinoma, Usual Type
TCGA-OR-A5JK	TCGA-OR-A5JK-01	Adrenocortical Carcinoma	Adrenocortical Carcinoma	Adrenocortical Carcinoma, Usual Type	Adrenal Gland	Primary	83703	Adrenocortical Carcinoma, Usual Type
TCGA-OR-A5JL	TCGA-OR-A5JL-01	Adrenocortical Carcinoma	Adrenocortical Carcinoma	Adrenocortical Carcinoma, Usual Type	Adrenal Gland	Primary	83703	Adrenocortical Carcinoma, Usual Type
TCGA-OR-A5JM	TCGA-OR-A5JM-01	Adrenocortical Carcinoma	Adrenocortical Carcinoma	Adrenocortical Carcinoma, Usual Type	Adrenal Gland	Primary	83703	Adrenocortical Carcinoma, Usual Type
TCGA-OR-A5JO	TCGA-OR-A5JO-01	Adrenocortical Carcinoma	Adrenocortical Carcinoma	Adrenocortical Carcinoma, Usual Type	Adrenal Gland	Primary	83703	Adrenocortical Carcinoma, Usual Type
TCGA-OR-A5JP	TCGA-OR-A5JP-01	Adrenocortical Carcinoma	Adrenocortical Carcinoma	Adrenocortical Carcinoma, Usual Type	Adrenal Gland	Primary	83703	Adrenocortical Carcinoma, Usual Type
TCGA-OR-A5JQ	TCGA-OR-A5JQ-01	Adrenocortical Carcinoma	Adrenocortical Carcinoma	Adrenocortical Carcinoma, Myxoid Type	Adrenal Gland	Primary	83703	Adrenocortical Carcinoma, Myxoid Type
TCGA-OR-A5JR	TCGA-OR-A5JR-01	Adrenocortical Carcinoma	Adrenocortical Carcinoma	Adrenocortical Carcinoma, Usual Type	Adrenal Gland	Primary	83703	Adrenocortical Carcinoma, Usual Type
TCGA-OR-A5JS	TCGA-OR-A5JS-01	Adrenocortical Carcinoma	Adrenocortical Carcinoma	Adrenocortical Carcinoma, Usual Type	Adrenal Gland	Primary	83703	Adrenocortical Carcinoma, Usual Type
TCGA-OR-A5JT	TCGA-OR-A5JT-01	Adrenocortical Carcinoma	Adrenocortical Carcinoma	Adrenocortical Carcinoma, Usual Type	Adrenal Gland	Primary	83703	Adrenocortical Carcinoma, Usual Type
TCGA-OR-A5JU	TCGA-OR-A5JU-01	Adrenocortical Carcinoma	Adrenocortical Carcinoma	Adrenocortical Carcinoma, Usual Type	Adrenal Gland	Primary	83703	Adrenocortical Carcinoma, Usual Type
TCGA-OR-A5JV	TCGA-OR-A5JV-01	Adrenocortical Carcinoma	Adrenocortical Carcinoma	Adrenocortical Carcinoma, Usual Type	Adrenal Gland	Primary	83703	Adrenocortical Carcinoma, Usual Type
TCGA-OR-A5JW	TCGA-OR-A5JW-01	Adrenocortical Carcinoma	Adrenocortical Carcinoma	Adrenocortical Carcinoma, Usual Type	Adrenal Gland	Primary	83703	Adrenocortical Carcinoma, Usual Type
TCGA-OR-A5JX	TCGA-OR-A5JX-01	Adrenocortical Carcinoma	Adrenocortical Carcinoma	Adrenocortical Carcinoma, Usual Type	Adrenal Gland	Primary	83703	Adrenocortical Carcinoma, Usual Type
TCGA-OR-A5JY	TCGA-OR-A5JY-01	Adrenocortical Carcinoma	Adrenocortical Carcinoma	Adrenocortical Carcinoma, Usual Type	Adrenal Gland	Primary	83703	Adrenocortical Carcinoma, Usual Type
TCGA-OR-A5JZ	TCGA-OR-A5JZ-01	Adrenocortical Carcinoma	Adrenocortical Carcinoma	Adrenocortical Carcinoma, Usual Type	Adrenal Gland	Primary	83703	Adrenocortical Carcinoma, Usual Type
TCGA-OR-A5K0	TCGA-OR-A5K0-01	Adrenocortical Carcinoma	Adrenocortical Carcinoma	Adrenocortical Carcinoma, Usual Type	Adrenal Gland	Primary	83703	Adrenocortical Carcinoma, Usual Type
TCGA-OR-A5K1	TCGA-OR-A5K1-01	Adrenocortical Carcinoma	Adrenocortical Carcinoma	Adrenocortical Carcinoma, Usual Type	Adrenal Gland	Primary	83703	Adrenocortical Carcinoma, Usual Type
TCGA-OR-A5K2	TCGA-OR-A5K2-01	Adrenocortical Carcinoma	Adrenocortical Carcinoma	Adrenocortical Carcinoma, Usual Type	Adrenal Gland	Primary	83703	Adrenocortical Carcinoma, Usual Type
TCGA-OR-A5K3	TCGA-OR-A5K3-01	Adrenocortical Carcinoma	Adrenocortical Carcinoma	Adrenocortical Carcinoma, Oncocytic Type	Adrenal Gland	Primary	83703	Adrenocortical Carcinoma, Oncocytic Type
TCGA-OR-A5K4	TCGA-OR-A5K4-01	Adrenocortical Carcinoma	Adrenocortical Carcinoma	Adrenocortical Carcinoma, Usual Type	Adrenal Gland	Primary	83703	Adrenocortical Carcinoma, Usual Type
TCGA-OR-A5K5	TCGA-OR-A5K5-01	Adrenocortical Carcinoma	Adrenocortical Carcinoma	Adrenocortical Carcinoma, Usual Type	Adrenal Gland	Primary	83703	Adrenocortical Carcinoma, Usual Type
TCGA-OR-A5K6	TCGA-OR-A5K6-01	Adrenocortical Carcinoma	Adrenocortical Carcinoma	Adrenocortical Carcinoma, Usual Type	Adrenal Gland	Primary	83703	Adrenocortical Carcinoma, Usual Type
TCGA-OR-A5K8	TCGA-OR-A5K8-01	Adrenocortical Carcinoma	Adrenocortical Carcinoma	Adrenocortical Carcinoma, Usual Type	Adrenal Gland	Primary	83703	Adrenocortical Carcinoma, Usual Type
TCGA-OR-A5K9	TCGA-OR-A5K9-01	Adrenocortical Carcinoma	Adrenocortical Carcinoma	Adrenocortical Carcinoma, Usual Type	Adrenal Gland	Primary	83703	Adrenocortical Carcinoma, Usual Type
TCGA-OR-A5KB	TCGA-OR-A5KB-01	Adrenocortical Carcinoma	Adrenocortical Carcinoma	Adrenocortical Carcinoma, Usual Type	Adrenal Gland	Primary	83703	Adrenocortical Carcinoma, Usual Type
TCGA-OR-A5KO	TCGA-OR-A5KO-01	Adrenocortical Carcinoma	Adrenocortical Carcinoma	Adrenocortical Carcinoma, Usual Type	Adrenal Gland	Primary	83703	Adrenocortical Carcinoma, Usual Type
TCGA-OR-A5KP	TCGA-OR-A5KP-01	Adrenocortical Carcinoma	Adrenocortical Carcinoma	Adrenocortical Carcinoma, Usual Type	Adrenal Gland	Primary	83703	Adrenocortical Carcinoma, Usual Type
TCGA-OR-A5KQ	TCGA-OR-A5KQ-01	Adrenocortical Carcinoma	Adrenocortical Carcinoma	Adrenocortical Carcinoma, Usual Type	Adrenal Gland	Primary	83703	Adrenocortical Carcinoma, Usual Type
TCGA-OR-A5KS	TCGA-OR-A5KS-01	Adrenocortical Carcinoma	Adrenocortical Carcinoma	Adrenocortical Carcinoma, Usual Type	Adrenal Gland	Primary	83703	Adrenocortical Carcinoma, Usual Type
TCGA-OR-A5KT	TCGA-OR-A5KT-01	Adrenocortical Carcinoma	Adrenocortical Carcinoma	Adrenocortical Carcinoma, Usual Type	Adrenal Gland	Primary	83703	Adrenocortical Carcinoma, Usual Type
TCGA-OR-A5KU	TCGA-OR-A5KU-01	Adrenocortical Carcinoma	Adrenocortical Carcinoma	Adrenocortical Carcinoma, Usual Type	Adrenal Gland	Primary	83703	Adrenocortical Carcinoma, Usual Type
TCGA-OR-A5KV	TCGA-OR-A5KV-01	Adrenocortical Carcinoma	Adrenocortical Carcinoma	Adrenocortical Carcinoma, Usual Type	Adrenal Gland	Primary	83703	Adrenocortical Carcinoma, Usual Type
TCGA-OR-A5KW	TCGA-OR-A5KW-01	Adrenocortical Carcinoma	Adrenocortical Carcinoma	Adrenocortical Carcinoma, Usual Type	Adrenal Gland	Primary	83703	Adrenocortical Carcinoma, Usual Type
TCGA-OR-A5KX	TCGA-OR-A5KX-01	Adrenocortical Carcinoma	Adrenocortical Carcinoma	Adrenocortical Carcinoma, Usual Type	Adrenal Gland	Primary	83703	Adrenocortical Carcinoma, Usual Type
TCGA-OR-A5KY	TCGA-OR-A5KY-01	Adrenocortical Carcinoma	Adrenocortical Carcinoma	Adrenocortical Carcinoma, Usual Type	Adrenal Gland	Primary	83703	Adrenocortical Carcinoma, Usual Type
TCGA-OR-A5KZ	TCGA-OR-A5KZ-01	Adrenocortical Carcinoma	Adrenocortical Carcinoma	Adrenocortical Carcinoma, Usual Type	Adrenal Gland	Primary	83703	Adrenocortical Carcinoma, Usual Type
TCGA-OR-A5L1	TCGA-OR-A5L1-01	Adrenocortical Carcinoma	Adrenocortical Carcinoma	Adrenocortical Carcinoma, Usual Type	Adrenal Gland	Primary	83703	Adrenocortical Carcinoma, Usual Type
TCGA-OR-A5L2	TCGA-OR-A5L2-01	Adrenocortical Carcinoma	Adrenocortical Carcinoma	Adrenocortical Carcinoma, Usual Type	Adrenal Gland	Primary	83703	Adrenocortical Carcinoma, Usual Type
TCGA-OR-A5L3	TCGA-OR-A5L3-01	Adrenocortical Carcinoma	Adrenocortical Carcinoma	Adrenocortical Carcinoma, Usual Type	Adrenal Gland	Primary	83703	Adrenocortical Carcinoma, Usual Type
TCGA-OR-A5L4	TCGA-OR-A5L4-01	Adrenocortical Carcinoma	Adrenocortical Carcinoma	Adrenocortical Carcinoma, Usual Type	Adrenal Gland	Primary	83703	Adrenocortical Carcinoma, Usual Type
TCGA-OR-A5L5	TCGA-OR-A5L5-01	Adrenocortical Carcinoma	Adrenocortical Carcinoma	Adrenocortical Carcinoma, Usual Type	Adrenal Gland	Primary	83703	Adrenocortical Carcinoma, Usual Type
TCGA-OR-A5L6	TCGA-OR-A5L6-01	Adrenocortical Carcinoma	Adrenocortical Carcinoma	Adrenocortical Carcinoma, Usual Type	Adrenal Gland	Primary	83703	Adrenocortical Carcinoma, Usual Type
TCGA-OR-A5L8	TCGA-OR-A5L8-01	Adrenocortical Carcinoma	Adrenocortical Carcinoma	Adrenocortical Carcinoma, Usual Type	Adrenal Gland	Primary	83703	Adrenocortical Carcinoma, Usual Type
TCGA-OR-A5L9	TCGA-OR-A5L9-01	Adrenocortical Carcinoma	Adrenocortical Carcinoma	Adrenocortical Carcinoma, Usual Type	Adrenal Gland	Primary	83703	Adrenocortical Carcinoma, Usual Type
TCGA-OR-A5LA	TCGA-OR-A5LA-01	Adrenocortical Carcinoma	Adrenocortical Carcinoma	Adrenocortical Carcinoma, Usual Type	Adrenal Gland	Primary	83703	Adrenocortical Carcinoma, Usual Type
TCGA-OR-A5LB	TCGA-OR-A5LB-01	Adrenocortical Carcinoma	Adrenocortical Carcinoma	Adrenocortical Carcinoma, Usual Type	Adrenal Gland	Primary	83703	Adrenocortical Carcinoma, Usual Type
TCGA-OR-A5LC	TCGA-OR-A5LC-01	Adrenocortical Carcinoma	Adrenocortical Carcinoma	Adrenocortical Carcinoma, Usual Type	Adrenal Gland	Primary	83703	Adrenocortical Carcinoma, Usual Type
TCGA-OR-A5LD	TCGA-OR-A5LD-01	Adrenocortical Carcinoma	Adrenocortical Carcinoma	Adrenocortical Carcinoma, Usual Type	Adrenal Gland	Primary	83703	Adrenocortical Carcinoma, Usual Type
TCGA-OR-A5LE	TCGA-OR-A5LE-01	Adrenocortical Carcinoma	Adrenocortical Carcinoma	Adrenocortical Carcinoma, Usual Type	Adrenal Gland	Primary	83703	Adrenocortical Carcinoma, Usual Type
TCGA-OR-A5LF	TCGA-OR-A5LF-01	Adrenocortical Carcinoma	Adrenocortical Carcinoma	Adrenocortical Carcinoma, Usual Type	Adrenal Gland	Primary	83703	Adrenocortical Carcinoma, Usual Type
TCGA-OR-A5LG	TCGA-OR-A5LG-01	Adrenocortical Carcinoma	Adrenocortical Carcinoma	Adrenocortical Carcinoma, Usual Type	Adrenal Gland	Primary	83703	Adrenocortical Carcinoma, Usual Type
TCGA-OR-A5LH	TCGA-OR-A5LH-01	Adrenocortical Carcinoma	Adrenocortical Carcinoma	Adrenocortical Carcinoma, Usual Type	Adrenal Gland	Primary	83703	Adrenocortical Carcinoma, Usual Type
TCGA-OR-A5LI	TCGA-OR-A5LI-01	Adrenocortical Carcinoma	Adrenocortical Carcinoma	Adrenocortical Carcinoma, Usual Type	Adrenal Gland	Primary	83703	Adrenocortical Carcinoma, Usual Type
TCGA-OR-A5LJ	TCGA-OR-A5LJ-01	Adrenocortical Carcinoma	Adrenocortical Carcinoma	Adrenocortical Carcinoma, Usual Type	Adrenal Gland	Primary	83703	Adrenocortical Carcinoma, Usual Type
TCGA-OR-A5LK	TCGA-OR-A5LK-01	Adrenocortical Carcinoma	Adrenocortical Carcinoma	Adrenocortical Carcinoma, Oncocytic Type	Adrenal Gland	Primary	83703	Adrenocortical Carcinoma, Oncocytic Type
TCGA-OR-A5LL	TCGA-OR-A5LL-01	Adrenocortical Carcinoma	Adrenocortical Carcinoma	Adrenocortical Carcinoma, Usual Type	Adrenal Gland	Primary	83703	Adrenocortical Carcinoma, Usual Type
TCGA-OR-A5LM	TCGA-OR-A5LM-01	Adrenocortical Carcinoma	Adrenocortical Carcinoma	Adrenocortical Carcinoma, Usual Type	Adrenal Gland	Primary	83703	Adrenocortical Carcinoma, Usual Type
TCGA-OR-A5LN	TCGA-OR-A5LN-01	Adrenocortical Carcinoma	Adrenocortical Carcinoma	Adrenocortical Carcinoma, Usual Type	Adrenal Gland	Primary	83703	Adrenocortical Carcinoma, Usual Type
TCGA-OR-A5LO	TCGA-OR-A5LO-01	Adrenocortical Carcinoma	Adrenocortical Carcinoma	Adrenocortical Carcinoma, Usual Type	Adrenal Gland	Primary	83703	Adrenocortical Carcinoma, Usual Type
TCGA-OR-A5LP	TCGA-OR-A5LP-01	Adrenocortical Carcinoma	Adrenocortical Carcinoma	Adrenocortical Carcinoma, Usual Type	Adrenal Gland	Primary	83703	Adrenocortical Carcinoma, Usual Type
TCGA-OR-A5LR	TCGA-OR-A5LR-01	Adrenocortical Carcinoma	Adrenocortical Carcinoma	Adrenocortical Carcinoma, Usual Type	Adrenal Gland	Primary	83703	Adrenocortical Carcinoma, Usual Type
TCGA-OR-A5LS	TCGA-OR-A5LS-01	Adrenocortical Carcinoma	Adrenocortical Carcinoma	Adrenocortical Carcinoma, Usual Type	Adrenal Gland	Primary	83703	Adrenocortical Carcinoma, Usual Type
TCGA-OR-A5LT	TCGA-OR-A5LT-01	Adrenocortical Carcinoma	Adrenocortical Carcinoma	Adrenocortical Carcinoma, Usual Type	Adrenal Gland	Primary	83703	Adrenocortical Carcinoma, Usual Type
TCGA-OU-A5PI	TCGA-OU-A5PI-01	Adrenocortical Carcinoma	Adrenocortical Carcinoma	Adrenocortical Carcinoma, Usual Type	Adrenal Gland	Primary	83703	Adrenocortical Carcinoma, Usual Type
TCGA-P6-A5OF	TCGA-P6-A5OF-01	Adrenocortical Carcinoma	Adrenocortical Carcinoma	Adrenocortical Carcinoma, Usual Type	Adrenal Gland	Primary	83703	Adrenocortical Carcinoma, Usual Type
TCGA-OR-A5OG	TCGA-OR-A5OG-01	Adrenocortical Carcinoma	Adrenocortical Carcinoma	Adrenocortical Carcinoma, Usual Type	Adrenal Gland	Primary	83703	Adrenocortical Carcinoma, Usual Type
TCGA-P6-A5OH	TCGA-P6-A5OH-01	Adrenocortical Carcinoma	Adrenocortical Carcinoma	Adrenocortical Carcinoma, Usual Type	Adrenal Gland	Primary	83703	Adrenocortical Carcinoma, Usual Type
TCGA-PA-A5YG	TCGA-PA-A5YG-01	Adrenocortical Carcinoma	Adrenocortical Carcinoma	Adrenocortical Carcinoma, Usual Type	Adrenal Gland	Primary	83703	Adrenocortical Carcinoma, Usual Type
TCGA-PK-A5H8	TCGA-PK-A5H8-01	Adrenocortical Carcinoma	Adrenocortical Carcinoma	Adrenocortical Carcinoma, Usual Type	Adrenal Gland	Primary	83703	Adrenocortical Carcinoma, Usual Type
TCGA-PK-A5H9	TCGA-PK-A5H9-01	Adrenocortical Carcinoma	Adrenocortical Carcinoma	Adrenocortical Carcinoma, Usual Type	Adrenal Gland	Primary	83703	Adrenocortical Carcinoma, Usual Type
TCGA-PK-A5HA	TCGA-PK-A5HA-01	Adrenocortical Carcinoma	Adrenocortical Carcinoma	Adrenocortical Carcinoma, Usual Type	Adrenal Gland	Primary	83703	Adrenocortical Carcinoma, Usual Type
TCGA-PK-A5HB	TCGA-PK-A5HB-01	Adrenocortical Carcinoma	Adrenocortical Carcinoma	Adrenocortical Carcinoma, Usual Type	Adrenal Gland	Primary	83703	Adrenocortical Carcinoma, Usual Type
TCGA-PK-A5HC	TCGA-PK-A5HC-01	Adrenocortical Carcinoma	Adrenocortical Carcinoma	Adrenocortical Carcinoma, Usual Type	Adrenal Gland	Primary	83703	Adrenocortical Carcinoma, Usual Type
TCGA-PK-A5HC	TCGA-PK-A5HC-02	Adrenocortical Carcinoma	Adrenocortical Carcinoma	Adrenocortical Carcinoma, Usual Type	Adrenal Gland	Primary	83703	Adrenocortical Carcinoma, Usual Type
