# Supplementary material for: Cancer gene mutation frequencies for the U.S. population
Source: Nat Commun. 2021 Oct 13;12:5961. doi: 10.1038/s41467-021-26213-y (PMC8514428; doi:10.1038/s41467-021-26213-y)
Supplement: Supplementary file 8 — Supplementary Software 1 [file 41467_2021_26213_MOESM8_ESM.zip › Supplementary Software 1/Genomics_Analysis/clinical/Bladder_UrinaryTrsct/blca_bgi/data_clinical_sample_v2.txt]

PATIENT_ID	SAMPLE_ID	SITE	SAMPLE_TYPE	CANCER_TYPE	CANCER_TYPE_DETAILED	CATEGORY_NAME	CODE
B10	B10	Bladder	Primary	Bladder Cancer	Bladder Urothelial Carcinoma	Urothelial Cancer	70167
B100	B100	Bladder	Primary	Bladder Cancer	Bladder Urothelial Carcinoma	Urothelial Cancer	70167
B101	B101	Bladder	Primary	Bladder Cancer	Bladder Urothelial Carcinoma	Urothelial Cancer	70167
B102	B102	Bladder	Primary	Bladder Cancer	Bladder Urothelial Carcinoma	Urothelial Cancer	70167
B103	B103	Bladder	Primary	Bladder Cancer	Bladder Urothelial Carcinoma	Urothelial Cancer	70167
B104	B104	Bladder	Primary	Bladder Cancer	Bladder Urothelial Carcinoma	Urothelial Cancer	70167
B104-0	B104-0	Bladder	Primary	Bladder Cancer	Bladder Urothelial Carcinoma	Urothelial Cancer	70167
B105	B105	Bladder	Relapsed	Bladder Cancer	Bladder Urothelial Carcinoma	Urothelial Cancer	70167
B105-0	B105-0	Bladder	Primary	Bladder Cancer	Bladder Urothelial Carcinoma	Urothelial Cancer	70167
B105-1	B105-1	Bladder	Primary	Bladder Cancer	Bladder Urothelial Carcinoma	Urothelial Cancer	70167
B106	B106	Bladder	Primary	Bladder Cancer	Bladder Urothelial Carcinoma	Urothelial Cancer	70167
B107	B107	Bladder	Primary	Bladder Cancer	Bladder Urothelial Carcinoma	Urothelial Cancer	70167
B109	B109	Bladder	Relapsed	Bladder Cancer	Bladder Urothelial Carcinoma	Urothelial Cancer	70167
B11	B11	Bladder	Relapsed	Bladder Cancer	Bladder Urothelial Carcinoma	Urothelial Cancer	70167
B110	B110	Bladder	Primary	Bladder Cancer	Bladder Urothelial Carcinoma	Urothelial Cancer	70167
B111	B111	Bladder	Primary	Bladder Cancer	Bladder Urothelial Carcinoma	Urothelial Cancer	70167
B112	B112	Bladder	Relapsed	Bladder Cancer	Bladder Urothelial Carcinoma	Urothelial Cancer	70167
B114	B114	Bladder	Primary	Bladder Cancer	Bladder Urothelial Carcinoma	Urothelial Cancer	70167
B13	B13	Bladder	Primary	Bladder Cancer	Bladder Urothelial Carcinoma	Urothelial Cancer	70167
B14	B14	Bladder	Primary	Bladder Cancer	Bladder Urothelial Carcinoma	Urothelial Cancer	70167
B15	B15	Bladder	Primary	Bladder Cancer	Bladder Urothelial Carcinoma	Urothelial Cancer	70167
B16	B16	Bladder	Primary	Bladder Cancer	Bladder Urothelial Carcinoma	Urothelial Cancer	70167
B18	B18	Bladder	Primary	Bladder Cancer	Bladder Urothelial Carcinoma	Urothelial Cancer	70167
B19	B19	Bladder	Relapsed	Bladder Cancer	Bladder Urothelial Carcinoma	Urothelial Cancer	70167
B21	B21	Bladder	Primary	Bladder Cancer	Bladder Urothelial Carcinoma	Urothelial Cancer	70167
B22	B22	Bladder	Primary	Bladder Cancer	Bladder Urothelial Carcinoma	Urothelial Cancer	70167
B23	B23	Bladder	Primary	Bladder Cancer	Bladder Urothelial Carcinoma	Urothelial Cancer	70167
B24	B24	Bladder	Primary	Bladder Cancer	Bladder Urothelial Carcinoma	Urothelial Cancer	70167
B25	B25	Bladder	Relapsed	Bladder Cancer	Bladder Urothelial Carcinoma	Urothelial Cancer	70167
B34	B34	Bladder	Primary	Bladder Cancer	Bladder Urothelial Carcinoma	Urothelial Cancer	70167
B35	B35	Bladder	Primary	Bladder Cancer	Bladder Urothelial Carcinoma	Urothelial Cancer	70167
B37	B37	Bladder	Primary	Bladder Cancer	Bladder Urothelial Carcinoma	Urothelial Cancer	70167
B41	B41	Bladder	Primary	Bladder Cancer	Bladder Urothelial Carcinoma	Urothelial Cancer	70167
B43	B43	Bladder	Primary	Bladder Cancer	Bladder Urothelial Carcinoma	Urothelial Cancer	70167
B45	B45	Bladder	Primary	Bladder Cancer	Bladder Urothelial Carcinoma	Urothelial Cancer	70167
B47	B47	Bladder	Primary	Bladder Cancer	Bladder Urothelial Carcinoma	Urothelial Cancer	70167
B5	B5	Bladder	Primary	Bladder Cancer	Bladder Urothelial Carcinoma	Urothelial Cancer	70167
B50	B50	Bladder	Primary	Bladder Cancer	Bladder Urothelial Carcinoma	Urothelial Cancer	70167
B52	B52	Bladder	Primary	Bladder Cancer	Bladder Urothelial Carcinoma	Urothelial Cancer	70167
B54	B54	Bladder	Primary	Bladder Cancer	Bladder Urothelial Carcinoma	Urothelial Cancer	70167
B55	B55	Bladder	Primary	Bladder Cancer	Bladder Urothelial Carcinoma	Urothelial Cancer	70167
B56	B56	Bladder	Primary	Bladder Cancer	Bladder Urothelial Carcinoma	Urothelial Cancer	70167
B57	B57	Bladder	Primary	Bladder Cancer	Bladder Urothelial Carcinoma	Urothelial Cancer	70167
B58	B58	Bladder	Primary	Bladder Cancer	Bladder Urothelial Carcinoma	Urothelial Cancer	70167
B59	B59	Bladder	Primary	Bladder Cancer	Bladder Urothelial Carcinoma	Urothelial Cancer	70167
B59-0	B59-0	Bladder	Primary	Bladder Cancer	Bladder Urothelial Carcinoma	Urothelial Cancer	70167
B59-1	B59-1	Bladder	Primary	Bladder Cancer	Bladder Urothelial Carcinoma	Urothelial Cancer	70167
B59-3	B59-3	Bladder	Primary	Bladder Cancer	Bladder Urothelial Carcinoma	Urothelial Cancer	70167
B60	B60	Bladder	Primary	Bladder Cancer	Bladder Urothelial Carcinoma	Urothelial Cancer	70167
B61	B61	Bladder	Primary	Bladder Cancer	Bladder Urothelial Carcinoma	Urothelial Cancer	70167
B62-0	B62-0	Bladder	Primary	Bladder Cancer	Bladder Urothelial Carcinoma	Urothelial Cancer	70167
B63	B63	Bladder	Primary	Bladder Cancer	Bladder Urothelial Carcinoma	Urothelial Cancer	70167
B64	B64	Bladder	Primary	Bladder Cancer	Bladder Urothelial Carcinoma	Urothelial Cancer	70167
B65	B65	Bladder	Relapsed	Bladder Cancer	Bladder Urothelial Carcinoma	Urothelial Cancer	70167
B66	B66	Bladder	Primary	Bladder Cancer	Bladder Urothelial Carcinoma	Urothelial Cancer	70167
B66-0	B66-0	Bladder	Primary	Bladder Cancer	Bladder Urothelial Carcinoma	Urothelial Cancer	70167
B68	B68	Bladder	Primary	Bladder Cancer	Bladder Urothelial Carcinoma	Urothelial Cancer	70167
B70	B70	Bladder	Primary	Bladder Cancer	Bladder Urothelial Carcinoma	Urothelial Cancer	70167
B71	B71	Bladder	Relapsed	Bladder Cancer	Bladder Urothelial Carcinoma	Urothelial Cancer	70167
B73	B73	Bladder	Relapsed	Bladder Cancer	Bladder Urothelial Carcinoma	Urothelial Cancer	70167
B74	B74	Bladder	Primary	Bladder Cancer	Bladder Urothelial Carcinoma	Urothelial Cancer	70167
B77	B77	Bladder	Primary	Bladder Cancer	Bladder Urothelial Carcinoma	Urothelial Cancer	70167
B78	B78	Bladder	Primary	Bladder Cancer	Bladder Urothelial Carcinoma	Urothelial Cancer	70167
B79	B79	Bladder	Primary	Bladder Cancer	Bladder Urothelial Carcinoma	Urothelial Cancer	70167
B80	B80	Bladder	Primary	Bladder Cancer	Bladder Urothelial Carcinoma	Urothelial Cancer	70167
B80-0	B80-0	Bladder	Primary	Bladder Cancer	Bladder Urothelial Carcinoma	Urothelial Cancer	70167
B80-1	B80-1	Bladder	Relapsed	Bladder Cancer	Bladder Urothelial Carcinoma	Urothelial Cancer	70167
B80-11	B80-11	Bladder	Primary	Bladder Cancer	Bladder Urothelial Carcinoma	Urothelial Cancer	70167
B80-13	B80-13	Bladder	Primary	Bladder Cancer	Bladder Urothelial Carcinoma	Urothelial Cancer	70167
B80-3	B80-3	Bladder	Primary	Bladder Cancer	Bladder Urothelial Carcinoma	Urothelial Cancer	70167
B80-4	B80-4	Bladder	Primary	Bladder Cancer	Bladder Urothelial Carcinoma	Urothelial Cancer	70167
B80-5	B80-5	Bladder	Relapsed	Bladder Cancer	Bladder Urothelial Carcinoma	Urothelial Cancer	70167
B80-7	B80-7	Bladder	Primary	Bladder Cancer	Bladder Urothelial Carcinoma	Urothelial Cancer	70167
B80-8	B80-8	Bladder	Primary	Bladder Cancer	Bladder Urothelial Carcinoma	Urothelial Cancer	70167
B81	B81	Bladder	Primary	Bladder Cancer	Bladder Urothelial Carcinoma	Urothelial Cancer	70167
B81-1	B81-1	Bladder	Primary	Bladder Cancer	Bladder Urothelial Carcinoma	Urothelial Cancer	70167
B81-2	B81-2	Bladder	Primary	Bladder Cancer	Bladder Urothelial Carcinoma	Urothelial Cancer	70167
B82	B82	Bladder	Primary	Bladder Cancer	Bladder Urothelial Carcinoma	Urothelial Cancer	70167
B83	B83	Bladder	Primary	Bladder Cancer	Bladder Urothelial Carcinoma	Urothelial Cancer	70167
B84	B84	Bladder	Primary	Bladder Cancer	Bladder Urothelial Carcinoma	Urothelial Cancer	70167
B85-0	B85-0	Bladder	Primary	Bladder Cancer	Bladder Urothelial Carcinoma	Urothelial Cancer	70167
B85-2	B85-2	Bladder	Primary	Bladder Cancer	Bladder Urothelial Carcinoma	Urothelial Cancer	70167
B86	B86	Bladder	Primary	Bladder Cancer	Bladder Urothelial Carcinoma	Urothelial Cancer	70167
B87	B87	Bladder	Primary	Bladder Cancer	Bladder Urothelial Carcinoma	Urothelial Cancer	70167
B88	B88	Bladder	Primary	Bladder Cancer	Bladder Urothelial Carcinoma	Urothelial Cancer	70167
B89-1	B89-1	Bladder	Primary	Bladder Cancer	Bladder Urothelial Carcinoma	Urothelial Cancer	70167
B89-10	B89-10	Bladder	Primary	Bladder Cancer	Bladder Urothelial Carcinoma	Urothelial Cancer	70167
B89-11	B89-11	Bladder	Primary	Bladder Cancer	Bladder Urothelial Carcinoma	Urothelial Cancer	70167
B89-12	B89-12	Bladder	Primary	Bladder Cancer	Bladder Urothelial Carcinoma	Urothelial Cancer	70167
B89-16	B89-16	Bladder	Primary	Bladder Cancer	Bladder Urothelial Carcinoma	Urothelial Cancer	70167
B89-3	B89-3	Bladder	Primary	Bladder Cancer	Bladder Urothelial Carcinoma	Urothelial Cancer	70167
B89-4	B89-4	Bladder	Primary	Bladder Cancer	Bladder Urothelial Carcinoma	Urothelial Cancer	70167
B89-5	B89-5	Bladder	Primary	Bladder Cancer	Bladder Urothelial Carcinoma	Urothelial Cancer	70167
B9	B9	Bladder	Primary	Bladder Cancer	Bladder Urothelial Carcinoma	Urothelial Cancer	70167
B90	B90	Bladder	Primary	Bladder Cancer	Bladder Urothelial Carcinoma	Urothelial Cancer	70167
B92	B92	Bladder	Primary	Bladder Cancer	Bladder Urothelial Carcinoma	Urothelial Cancer	70167
B96	B96	Bladder	Relapsed	Bladder Cancer	Bladder Urothelial Carcinoma	Urothelial Cancer	70167
B98	B98	Bladder	Relapsed	Bladder Cancer	Bladder Urothelial Carcinoma	Urothelial Cancer	70167
B99	B99	Bladder	Primary	Bladder Cancer	Bladder Urothelial Carcinoma	Urothelial Cancer	70167
