# Supplementary material for: Cancer gene mutation frequencies for the U.S. population
Source: Nat Commun. 2021 Oct 13;12:5961. doi: 10.1038/s41467-021-26213-y (PMC8514428; doi:10.1038/s41467-021-26213-y)
Supplement: Supplementary file 8 — Supplementary Software 1 [file 41467_2021_26213_MOESM8_ESM.zip › Supplementary Software 1/Genomics_Analysis/clinical/Bladder_UrinaryTrsct/blca_dfarber_mskcc_2014/data_clinical_sample_v2.txt]

PATIENT_ID	SAMPLE_ID	SITE	SAMPLE_TYPE	CANCER_TYPE	CANCER_TYPE_DETAILED	CODE	CATEGORY_NAME
DFCI-21	DFCI-21_NR	Bladder	Primary	Bladder Cancer	Bladder Urothelial Carcinoma	70167	Urothelial Cancer
DFCI-26	DFCI-26_R	Bladder	Primary	Bladder Cancer	Bladder Urothelial Carcinoma	70167	Urothelial Cancer
DFCI-29	DFCI-29_R	Bladder	Primary	Bladder Cancer	Bladder Urothelial Carcinoma	70167	Urothelial Cancer
DFCI-31	DFCI-31_NR	Bladder	Primary	Bladder Cancer	Bladder Urothelial Carcinoma	70167	Urothelial Cancer
DFCI-32	DFCI-32_R	Bladder	Primary	Bladder Cancer	Bladder Urothelial Carcinoma	70167	Urothelial Cancer
DFCI-33	DFCI-33_NR	Bladder	Primary	Bladder Cancer	Bladder Urothelial Carcinoma	70167	Urothelial Cancer
DFCI-34	DFCI-34_NR	Bladder	Primary	Bladder Cancer	Bladder Urothelial Carcinoma	70167	Urothelial Cancer
DFCI-35	DFCI-35_R	Bladder	Primary	Bladder Cancer	Bladder Urothelial Carcinoma	70167	Urothelial Cancer
DFCI-37	DFCI-37_R	Bladder	Primary	Bladder Cancer	Bladder Urothelial Carcinoma	70167	Urothelial Cancer
DFCI-38	DFCI-38_NR	Bladder	Primary	Bladder Cancer	Bladder Urothelial Carcinoma	70167	Urothelial Cancer
DFCI-43	DFCI-43_NR	Bladder	Primary	Bladder Cancer	Bladder Urothelial Carcinoma	70167	Urothelial Cancer
DFCI-04	DFCI-04_R	Bladder	Primary	Bladder Cancer	Bladder Urothelial Carcinoma	70167	Urothelial Cancer
DFCI-05	DFCI-05_R	Bladder	Primary	Bladder Cancer	Bladder Urothelial Carcinoma	70167	Urothelial Cancer
DFCI-06	DFCI-06_R	Bladder	Primary	Bladder Cancer	Bladder Urothelial Carcinoma	70167	Urothelial Cancer
DFCI-07	DFCI-07_R	Bladder	Primary	Bladder Cancer	Bladder Urothelial Carcinoma	70167	Urothelial Cancer
DFCI-09	DFCI-09_NR	Bladder	Primary	Bladder Cancer	Bladder Urothelial Carcinoma	70167	Urothelial Cancer
MSKCC-0007	MSKCC-0007_NR	Bladder	Primary	Bladder Cancer	Bladder Urothelial Carcinoma	70167	Urothelial Cancer
MSKCC-0100	MSKCC-0100_R	Bladder	Primary	Bladder Cancer	Bladder Urothelial Carcinoma	70167	Urothelial Cancer
MSKCC-0101	MSKCC-0101_NR	Bladder	Primary	Bladder Cancer	Bladder Urothelial Carcinoma	70167	Urothelial Cancer
MSKCC-0231	MSKCC-0231_R	Bladder	Primary	Bladder Cancer	Bladder Urothelial Carcinoma	70167	Urothelial Cancer
MSKCC-0234	MSKCC-0234_NR	Bladder	Primary	Bladder Cancer	Bladder Urothelial Carcinoma	70167	Urothelial Cancer
MSKCC-0243	MSKCC-0243_NR	Bladder	Primary	Bladder Cancer	Bladder Urothelial Carcinoma	70167	Urothelial Cancer
MSKCC-0255	MSKCC-0255_NR	Bladder	Primary	Bladder Cancer	Bladder Urothelial Carcinoma	70167	Urothelial Cancer
MSKCC-0279	MSKCC-0279_NR	Bladder	Primary	Bladder Cancer	Bladder Urothelial Carcinoma	70167	Urothelial Cancer
MSKCC-0296	MSKCC-0296_R	Bladder	Primary	Bladder Cancer	Bladder Urothelial Carcinoma	70167	Urothelial Cancer
MSKCC-0301	MSKCC-0301_NR	Bladder	Primary	Bladder Cancer	Bladder Urothelial Carcinoma	70167	Urothelial Cancer
MSKCC-0331	MSKCC-0331_NR	Bladder	Primary	Bladder Cancer	Bladder Urothelial Carcinoma	70167	Urothelial Cancer
MSKCC-0343	MSKCC-0343_R	Bladder	Primary	Bladder Cancer	Bladder Urothelial Carcinoma	70167	Urothelial Cancer
MSKCC-0373	MSKCC-0373_NR	Bladder	Primary	Bladder Cancer	Bladder Urothelial Carcinoma	70167	Urothelial Cancer
MSKCC-0389	MSKCC-0389_R	Bladder	Primary	Bladder Cancer	Bladder Urothelial Carcinoma	70167	Urothelial Cancer
MSKCC-0411	MSKCC-0411_R	Bladder	Primary	Bladder Cancer	Bladder Urothelial Carcinoma	70167	Urothelial Cancer
MSKCC-0425	MSKCC-0425_R	Bladder	Primary	Bladder Cancer	Bladder Urothelial Carcinoma	70167	Urothelial Cancer
MSKCC-0439	MSKCC-0439_NR	Bladder	Primary	Bladder Cancer	Bladder Urothelial Carcinoma	70167	Urothelial Cancer
MSKCC-0445	MSKCC-0445_R	Bladder	Primary	Bladder Cancer	Bladder Urothelial Carcinoma	70167	Urothelial Cancer
MSKCC-0446	MSKCC-0446_R	Bladder	Primary	Bladder Cancer	Bladder Urothelial Carcinoma	70167	Urothelial Cancer
MSKCC-0450	MSKCC-0450_NR	Bladder	Primary	Bladder Cancer	Bladder Urothelial Carcinoma	70167	Urothelial Cancer
MSKCC-0464	MSKCC-0464_R	Bladder	Primary	Bladder Cancer	Bladder Urothelial Carcinoma	70167	Urothelial Cancer
MSKCC-0500	MSKCC-0500_R	Bladder	Primary	Bladder Cancer	Bladder Urothelial Carcinoma	70167	Urothelial Cancer
MSKCC-0547	MSKCC-0547_R	Bladder	Primary	Bladder Cancer	Bladder Urothelial Carcinoma	70167	Urothelial Cancer
MSKCC-0567	MSKCC-0567_NR	Bladder	Primary	Bladder Cancer	Bladder Urothelial Carcinoma	70167	Urothelial Cancer
MSKCC-0620	MSKCC-0620_R	Bladder	Primary	Bladder Cancer	Bladder Urothelial Carcinoma	70167	Urothelial Cancer
MSKCC-0651	MSKCC-0651_NR	Bladder	Primary	Bladder Cancer	Bladder Urothelial Carcinoma	70167	Urothelial Cancer
MSKCC-0677	MSKCC-0677_R	Bladder	Primary	Bladder Cancer	Bladder Urothelial Carcinoma	70167	Urothelial Cancer
MSKCC-0730	MSKCC-0730_NR	Bladder	Primary	Bladder Cancer	Bladder Urothelial Carcinoma	70167	Urothelial Cancer
MSKCC-0741	MSKCC-0741_R	Bladder	Primary	Bladder Cancer	Bladder Urothelial Carcinoma	70167	Urothelial Cancer
MSKCC-0745	MSKCC-0745_NR	Bladder	Primary	Bladder Cancer	Bladder Urothelial Carcinoma	70167	Urothelial Cancer
MSKCC-0754	MSKCC-0754_NR	Bladder	Primary	Bladder Cancer	Bladder Urothelial Carcinoma	70167	Urothelial Cancer
MSKCC-0760	MSKCC-0760_NR	Bladder	Primary	Bladder Cancer	Bladder Urothelial Carcinoma	70167	Urothelial Cancer
MSKCC-0820	MSKCC-0820_NR	Bladder	Primary	Bladder Cancer	Bladder Urothelial Carcinoma	70167	Urothelial Cancer
MSKCC-0821	MSKCC-0821_R	Bladder	Primary	Bladder Cancer	Bladder Urothelial Carcinoma	70167	Urothelial Cancer
