# Supplementary material for: Cancer gene mutation frequencies for the U.S. population
Source: Nat Commun. 2021 Oct 13;12:5961. doi: 10.1038/s41467-021-26213-y (PMC8514428; doi:10.1038/s41467-021-26213-y)
Supplement: Supplementary file 8 — Supplementary Software 1 [file 41467_2021_26213_MOESM8_ESM.zip › Supplementary Software 1/Genomics_Analysis/clinical/Bladder_UrinaryTrsct/blca_tcga_pub_2017/data_clinical_sample_v2.txt]

PATIENT_ID	SAMPLE_ID	PRIMARY_SITE_PATIENT	HISTOLOGICAL_DIAGNOSIS	ICD_O_3_SITE	GRADE	SITE	CANCER_TYPE	CANCER_TYPE_DETAILED	SAMPLE_TYPE	CODE	CATEGORY_NAME
TCGA-2F-A9KP	TCGA-2F-A9KP-01	Wall Lateral	Muscle invasive urothelial carcinoma (pT2 or above)	C67.2	High Grade	Bladder	Bladder Cancer	Bladder Urothelial Carcinoma	Primary	70167	Urothelial Cancer
TCGA-2F-A9KP	TCGA-2F-A9KP-10	Wall Lateral	Muscle invasive urothelial carcinoma (pT2 or above)	C67.2	High Grade	Bladder	Bladder Cancer	Bladder Urothelial Carcinoma	Blood Derived Normal	70167	Urothelial Cancer
TCGA-2F-A9KQ	TCGA-2F-A9KQ-01	Bladder - NOS	Muscle invasive urothelial carcinoma (pT2 or above)	C67.9	High Grade	Bladder	Bladder Cancer	Bladder Urothelial Carcinoma	Primary	70167	Urothelial Cancer
TCGA-2F-A9KQ	TCGA-2F-A9KQ-11	Bladder - NOS	Muscle invasive urothelial carcinoma (pT2 or above)	C67.9	High Grade	Bladder	Bladder Cancer	Bladder Urothelial Carcinoma	Solid Tissue Normal	70167	Urothelial Cancer
TCGA-2F-A9KT	TCGA-2F-A9KT-01	Wall Posterior	Muscle invasive urothelial carcinoma (pT2 or above)	C67.4	High Grade	Bladder	Bladder Cancer	Bladder Urothelial Carcinoma	Primary	70167	Urothelial Cancer
TCGA-2F-A9KT	TCGA-2F-A9KT-10	Wall Posterior	Muscle invasive urothelial carcinoma (pT2 or above)	C67.4	High Grade	Bladder	Bladder Cancer	Bladder Urothelial Carcinoma	Blood Derived Normal	70167	Urothelial Cancer
TCGA-2F-A9KW	TCGA-2F-A9KW-01	Bladder - NOS	Muscle invasive urothelial carcinoma (pT2 or above)	C67.9	High Grade	Bladder	Bladder Cancer	Bladder Urothelial Carcinoma	Primary	70167	Urothelial Cancer
TCGA-2F-A9KW	TCGA-2F-A9KW-10	Bladder - NOS	Muscle invasive urothelial carcinoma (pT2 or above)	C67.9	High Grade	Bladder	Bladder Cancer	Bladder Urothelial Carcinoma	Blood Derived Normal	70167	Urothelial Cancer
TCGA-4Z-AA7M	TCGA-4Z-AA7M-01	Bladder - NOS	Muscle invasive urothelial carcinoma (pT2 or above)	C67.2	High Grade	Bladder	Bladder Cancer	Bladder Urothelial Carcinoma	Primary	70167	Urothelial Cancer
TCGA-4Z-AA7M	TCGA-4Z-AA7M-10	Bladder - NOS	Muscle invasive urothelial carcinoma (pT2 or above)	C67.2	High Grade	Bladder	Bladder Cancer	Bladder Urothelial Carcinoma	Blood Derived Normal	70167	Urothelial Cancer
TCGA-4Z-AA7N	TCGA-4Z-AA7N-01	Bladder - NOS	Muscle invasive urothelial carcinoma (pT2 or above)	C67.2	High Grade	Bladder	Bladder Cancer	Bladder Urothelial Carcinoma	Primary	70167	Urothelial Cancer
TCGA-4Z-AA7N	TCGA-4Z-AA7N-10	Bladder - NOS	Muscle invasive urothelial carcinoma (pT2 or above)	C67.2	High Grade	Bladder	Bladder Cancer	Bladder Urothelial Carcinoma	Blood Derived Normal	70167	Urothelial Cancer
TCGA-4Z-AA7Q	TCGA-4Z-AA7Q-01	Wall NOS	Muscle invasive urothelial carcinoma (pT2 or above)	C67.9	High Grade	Bladder	Bladder Cancer	Bladder Urothelial Carcinoma	Primary	70167	Urothelial Cancer
TCGA-4Z-AA7Q	TCGA-4Z-AA7Q-10	Wall NOS	Muscle invasive urothelial carcinoma (pT2 or above)	C67.9	High Grade	Bladder	Bladder Cancer	Bladder Urothelial Carcinoma	Blood Derived Normal	70167	Urothelial Cancer
TCGA-4Z-AA7W	TCGA-4Z-AA7W-01	Bladder - NOS	Muscle invasive urothelial carcinoma (pT2 or above)	C67.2	High Grade	Bladder	Bladder Cancer	Bladder Urothelial Carcinoma	Primary	70167	Urothelial Cancer
TCGA-4Z-AA7W	TCGA-4Z-AA7W-10	Bladder - NOS	Muscle invasive urothelial carcinoma (pT2 or above)	C67.2	High Grade	Bladder	Bladder Cancer	Bladder Urothelial Carcinoma	Blood Derived Normal	70167	Urothelial Cancer
TCGA-4Z-AA82	TCGA-4Z-AA82-01	Bladder - NOS	Muscle invasive urothelial carcinoma (pT2 or above)	C67.4	High Grade	Bladder	Bladder Cancer	Bladder Urothelial Carcinoma	Primary	70167	Urothelial Cancer
TCGA-4Z-AA82	TCGA-4Z-AA82-10	Bladder - NOS	Muscle invasive urothelial carcinoma (pT2 or above)	C67.4	High Grade	Bladder	Bladder Cancer	Bladder Urothelial Carcinoma	Blood Derived Normal	70167	Urothelial Cancer
TCGA-4Z-AA84	TCGA-4Z-AA84-01	Bladder - NOS	Muscle invasive urothelial carcinoma (pT2 or above)	C67.9	High Grade	Bladder	Bladder Cancer	Bladder Urothelial Carcinoma	Primary	70167	Urothelial Cancer
TCGA-4Z-AA84	TCGA-4Z-AA84-10	Bladder - NOS	Muscle invasive urothelial carcinoma (pT2 or above)	C67.9	High Grade	Bladder	Bladder Cancer	Bladder Urothelial Carcinoma	Blood Derived Normal	70167	Urothelial Cancer
TCGA-4Z-AA86	TCGA-4Z-AA86-01	Bladder - NOS	Muscle invasive urothelial carcinoma (pT2 or above)	C67.1	High Grade	Bladder	Bladder Cancer	Bladder Urothelial Carcinoma	Primary	70167	Urothelial Cancer
TCGA-4Z-AA86	TCGA-4Z-AA86-10	Bladder - NOS	Muscle invasive urothelial carcinoma (pT2 or above)	C67.1	High Grade	Bladder	Bladder Cancer	Bladder Urothelial Carcinoma	Blood Derived Normal	70167	Urothelial Cancer
TCGA-4Z-AA87	TCGA-4Z-AA87-01	Bladder - NOS	Muscle invasive urothelial carcinoma (pT2 or above)	C67.9	High Grade	Bladder	Bladder Cancer	Bladder Urothelial Carcinoma	Primary	70167	Urothelial Cancer
TCGA-4Z-AA87	TCGA-4Z-AA87-10	Bladder - NOS	Muscle invasive urothelial carcinoma (pT2 or above)	C67.9	High Grade	Bladder	Bladder Cancer	Bladder Urothelial Carcinoma	Blood Derived Normal	70167	Urothelial Cancer
TCGA-5N-A9KI	TCGA-5N-A9KI-01	Bladder - NOS	Muscle invasive urothelial carcinoma (pT2 or above)	C67.9	High Grade	Bladder	Bladder Cancer	Bladder Urothelial Carcinoma	Primary	70167	Urothelial Cancer
TCGA-5N-A9KI	TCGA-5N-A9KI-10	Bladder - NOS	Muscle invasive urothelial carcinoma (pT2 or above)	C67.9	High Grade	Bladder	Bladder Cancer	Bladder Urothelial Carcinoma	Blood Derived Normal	70167	Urothelial Cancer
TCGA-5N-A9KM	TCGA-5N-A9KM-01	Bladder - NOS|Dome|Wall Lateral|Wall Posterior	Muscle invasive urothelial carcinoma (pT2 or above)	C67.9	High Grade	Bladder	Bladder Cancer	Bladder Urothelial Carcinoma	Primary	70167	Urothelial Cancer
TCGA-5N-A9KM	TCGA-5N-A9KM-10	Bladder - NOS|Dome|Wall Lateral|Wall Posterior	Muscle invasive urothelial carcinoma (pT2 or above)	C67.9	High Grade	Bladder	Bladder Cancer	Bladder Urothelial Carcinoma	Blood Derived Normal	70167	Urothelial Cancer
TCGA-BL-A0C8	TCGA-BL-A0C8-01	Dome	[Not Available]	C67.1	High Grade	Bladder	Bladder Cancer	Bladder Urothelial Carcinoma	Primary	70167	Urothelial Cancer
TCGA-BL-A0C8	TCGA-BL-A0C8-10	Dome	[Not Available]	C67.1	High Grade	Bladder	Bladder Cancer	Bladder Urothelial Carcinoma	Blood Derived Normal	70167	Urothelial Cancer
TCGA-BL-A13I	TCGA-BL-A13I-01	Bladder - NOS	Muscle invasive urothelial carcinoma (pT2 or above)	C67.9	High Grade	Bladder	Bladder Cancer	Bladder Urothelial Carcinoma	Primary	70167	Urothelial Cancer
TCGA-BL-A13I	TCGA-BL-A13I-10	Bladder - NOS	Muscle invasive urothelial carcinoma (pT2 or above)	C67.9	High Grade	Bladder	Bladder Cancer	Bladder Urothelial Carcinoma	Blood Derived Normal	70167	Urothelial Cancer
TCGA-BL-A13I	TCGA-BL-A13I-11	Bladder - NOS	Muscle invasive urothelial carcinoma (pT2 or above)	C67.9	High Grade	Bladder	Bladder Cancer	Bladder Urothelial Carcinoma	Solid Tissue Normal	70167	Urothelial Cancer
TCGA-BL-A13J	TCGA-BL-A13J-01	Wall Posterior	Muscle invasive urothelial carcinoma (pT2 or above)	C67.4	High Grade	Bladder	Bladder Cancer	Bladder Urothelial Carcinoma	Primary	70167	Urothelial Cancer
TCGA-BL-A13J	TCGA-BL-A13J-10	Wall Posterior	Muscle invasive urothelial carcinoma (pT2 or above)	C67.4	High Grade	Bladder	Bladder Cancer	Bladder Urothelial Carcinoma	Blood Derived Normal	70167	Urothelial Cancer
TCGA-BL-A13J	TCGA-BL-A13J-11	Wall Posterior	Muscle invasive urothelial carcinoma (pT2 or above)	C67.4	High Grade	Bladder	Bladder Cancer	Bladder Urothelial Carcinoma	Solid Tissue Normal	70167	Urothelial Cancer
TCGA-BL-A3JM	TCGA-BL-A3JM-01	[Discrepancy]	Muscle invasive urothelial carcinoma (pT2 or above)	C67.9	High Grade	Bladder	Bladder Cancer	Bladder Urothelial Carcinoma	Primary	70167	Urothelial Cancer
TCGA-BL-A3JM	TCGA-BL-A3JM-11	[Discrepancy]	Muscle invasive urothelial carcinoma (pT2 or above)	C67.9	High Grade	Bladder	Bladder Cancer	Bladder Urothelial Carcinoma	Solid Tissue Normal	70167	Urothelial Cancer
TCGA-BL-A5ZZ	TCGA-BL-A5ZZ-01	Wall Posterior	Muscle invasive urothelial carcinoma (pT2 or above)	C67.4	High Grade	Bladder	Bladder Cancer	Bladder Urothelial Carcinoma	Primary	70167	Urothelial Cancer
TCGA-BL-A5ZZ	TCGA-BL-A5ZZ-10	Wall Posterior	Muscle invasive urothelial carcinoma (pT2 or above)	C67.4	High Grade	Bladder	Bladder Cancer	Bladder Urothelial Carcinoma	Blood Derived Normal	70167	Urothelial Cancer
TCGA-BL-A5ZZ	TCGA-BL-A5ZZ-11	Wall Posterior	Muscle invasive urothelial carcinoma (pT2 or above)	C67.4	High Grade	Bladder	Bladder Cancer	Bladder Urothelial Carcinoma	Solid Tissue Normal	70167	Urothelial Cancer
TCGA-BT-A0S7	TCGA-BT-A0S7-01	Bladder - NOS	Muscle invasive urothelial carcinoma (pT2 or above)	C67.9	High Grade	Bladder	Bladder Cancer	Bladder Urothelial Carcinoma	Primary	70167	Urothelial Cancer
TCGA-BT-A0S7	TCGA-BT-A0S7-10	Bladder - NOS	Muscle invasive urothelial carcinoma (pT2 or above)	C67.9	High Grade	Bladder	Bladder Cancer	Bladder Urothelial Carcinoma	Blood Derived Normal	70167	Urothelial Cancer
TCGA-BT-A0YX	TCGA-BT-A0YX-01	Bladder - NOS	Muscle invasive urothelial carcinoma (pT2 or above)	C67.9	High Grade	Bladder	Bladder Cancer	Bladder Urothelial Carcinoma	Primary	70167	Urothelial Cancer
TCGA-BT-A0YX	TCGA-BT-A0YX-10	Bladder - NOS	Muscle invasive urothelial carcinoma (pT2 or above)	C67.9	High Grade	Bladder	Bladder Cancer	Bladder Urothelial Carcinoma	Blood Derived Normal	70167	Urothelial Cancer
TCGA-BT-A20J	TCGA-BT-A20J-01	Wall Posterior	Muscle invasive urothelial carcinoma (pT2 or above)	C67.4	High Grade	Bladder	Bladder Cancer	Bladder Urothelial Carcinoma	Primary	70167	Urothelial Cancer
TCGA-BT-A20J	TCGA-BT-A20J-11	Wall Posterior	Muscle invasive urothelial carcinoma (pT2 or above)	C67.4	High Grade	Bladder	Bladder Cancer	Bladder Urothelial Carcinoma	Solid Tissue Normal	70167	Urothelial Cancer
TCGA-BT-A20N	TCGA-BT-A20N-01	Trigone	Muscle invasive urothelial carcinoma (pT2 or above)	C67.0	High Grade	Bladder	Bladder Cancer	Bladder Urothelial Carcinoma	Primary	70167	Urothelial Cancer
TCGA-BT-A20N	TCGA-BT-A20N-11	Trigone	Muscle invasive urothelial carcinoma (pT2 or above)	C67.0	High Grade	Bladder	Bladder Cancer	Bladder Urothelial Carcinoma	Solid Tissue Normal	70167	Urothelial Cancer
TCGA-BT-A20O	TCGA-BT-A20O-01	Wall Lateral	Muscle invasive urothelial carcinoma (pT2 or above)	C67.2	High Grade	Bladder	Bladder Cancer	Bladder Urothelial Carcinoma	Primary	70167	Urothelial Cancer
TCGA-BT-A20O	TCGA-BT-A20O-11	Wall Lateral	Muscle invasive urothelial carcinoma (pT2 or above)	C67.2	High Grade	Bladder	Bladder Cancer	Bladder Urothelial Carcinoma	Solid Tissue Normal	70167	Urothelial Cancer
TCGA-BT-A20P	TCGA-BT-A20P-01	[Not Available]	Muscle invasive urothelial carcinoma (pT2 or above)	C67.0	High Grade	Bladder	Bladder Cancer	Bladder Urothelial Carcinoma	Primary	70167	Urothelial Cancer
TCGA-BT-A20P	TCGA-BT-A20P-11	[Not Available]	Muscle invasive urothelial carcinoma (pT2 or above)	C67.0	High Grade	Bladder	Bladder Cancer	Bladder Urothelial Carcinoma	Solid Tissue Normal	70167	Urothelial Cancer
TCGA-BT-A20Q	TCGA-BT-A20Q-01	[Not Available]	Muscle invasive urothelial carcinoma (pT2 or above)	C67.0	High Grade	Bladder	Bladder Cancer	Bladder Urothelial Carcinoma	Primary	70167	Urothelial Cancer
TCGA-BT-A20Q	TCGA-BT-A20Q-11	[Not Available]	Muscle invasive urothelial carcinoma (pT2 or above)	C67.0	High Grade	Bladder	Bladder Cancer	Bladder Urothelial Carcinoma	Solid Tissue Normal	70167	Urothelial Cancer
TCGA-BT-A20R	TCGA-BT-A20R-01	Bladder - NOS	Muscle invasive urothelial carcinoma (pT2 or above)	C67.0	High Grade	Bladder	Bladder Cancer	Bladder Urothelial Carcinoma	Primary	70167	Urothelial Cancer
TCGA-BT-A20R	TCGA-BT-A20R-11	Bladder - NOS	Muscle invasive urothelial carcinoma (pT2 or above)	C67.0	High Grade	Bladder	Bladder Cancer	Bladder Urothelial Carcinoma	Solid Tissue Normal	70167	Urothelial Cancer
TCGA-BT-A20T	TCGA-BT-A20T-01	Wall Anterior	Muscle invasive urothelial carcinoma (pT2 or above)	C67.3	High Grade	Bladder	Bladder Cancer	Bladder Urothelial Carcinoma	Primary	70167	Urothelial Cancer
TCGA-BT-A20T	TCGA-BT-A20T-11	Wall Anterior	Muscle invasive urothelial carcinoma (pT2 or above)	C67.3	High Grade	Bladder	Bladder Cancer	Bladder Urothelial Carcinoma	Solid Tissue Normal	70167	Urothelial Cancer
TCGA-BT-A20U	TCGA-BT-A20U-01	Bladder - NOS	Muscle invasive urothelial carcinoma (pT2 or above)	C67.0	High Grade	Bladder	Bladder Cancer	Bladder Urothelial Carcinoma	Primary	70167	Urothelial Cancer
TCGA-BT-A20U	TCGA-BT-A20U-11	Bladder - NOS	Muscle invasive urothelial carcinoma (pT2 or above)	C67.0	High Grade	Bladder	Bladder Cancer	Bladder Urothelial Carcinoma	Solid Tissue Normal	70167	Urothelial Cancer
TCGA-BT-A20V	TCGA-BT-A20V-01	Wall NOS	Muscle invasive urothelial carcinoma (pT2 or above)	C67.2	High Grade	Bladder	Bladder Cancer	Bladder Urothelial Carcinoma	Primary	70167	Urothelial Cancer
TCGA-BT-A20V	TCGA-BT-A20V-11	Wall NOS	Muscle invasive urothelial carcinoma (pT2 or above)	C67.2	High Grade	Bladder	Bladder Cancer	Bladder Urothelial Carcinoma	Solid Tissue Normal	70167	Urothelial Cancer
TCGA-BT-A20W	TCGA-BT-A20W-01	Wall NOS	Muscle invasive urothelial carcinoma (pT2 or above)	C67.2	High Grade	Bladder	Bladder Cancer	Bladder Urothelial Carcinoma	Primary	70167	Urothelial Cancer
TCGA-BT-A20W	TCGA-BT-A20W-11	Wall NOS	Muscle invasive urothelial carcinoma (pT2 or above)	C67.2	High Grade	Bladder	Bladder Cancer	Bladder Urothelial Carcinoma	Solid Tissue Normal	70167	Urothelial Cancer
TCGA-BT-A20X	TCGA-BT-A20X-01	Dome	Muscle invasive urothelial carcinoma (pT2 or above)	C67.1	High Grade	Bladder	Bladder Cancer	Bladder Urothelial Carcinoma	Primary	70167	Urothelial Cancer
TCGA-BT-A20X	TCGA-BT-A20X-11	Dome	Muscle invasive urothelial carcinoma (pT2 or above)	C67.1	High Grade	Bladder	Bladder Cancer	Bladder Urothelial Carcinoma	Solid Tissue Normal	70167	Urothelial Cancer
TCGA-BT-A2LA	TCGA-BT-A2LA-01	Wall Lateral	Muscle invasive urothelial carcinoma (pT2 or above)	C67.1	High Grade	Bladder	Bladder Cancer	Bladder Urothelial Carcinoma	Primary	70167	Urothelial Cancer
TCGA-BT-A2LA	TCGA-BT-A2LA-11	Wall Lateral	Muscle invasive urothelial carcinoma (pT2 or above)	C67.1	High Grade	Bladder	Bladder Cancer	Bladder Urothelial Carcinoma	Solid Tissue Normal	70167	Urothelial Cancer
TCGA-BT-A2LB	TCGA-BT-A2LB-01	Dome	Muscle invasive urothelial carcinoma (pT2 or above)	C67.1	High Grade	Bladder	Bladder Cancer	Bladder Urothelial Carcinoma	Primary	70167	Urothelial Cancer
TCGA-BT-A2LB	TCGA-BT-A2LB-10	Dome	Muscle invasive urothelial carcinoma (pT2 or above)	C67.1	High Grade	Bladder	Bladder Cancer	Bladder Urothelial Carcinoma	Blood Derived Normal	70167	Urothelial Cancer
TCGA-BT-A2LB	TCGA-BT-A2LB-11	Dome	Muscle invasive urothelial carcinoma (pT2 or above)	C67.1	High Grade	Bladder	Bladder Cancer	Bladder Urothelial Carcinoma	Solid Tissue Normal	70167	Urothelial Cancer
TCGA-BT-A2LD	TCGA-BT-A2LD-01	Trigone	Muscle invasive urothelial carcinoma (pT2 or above)	C67.0	High Grade	Bladder	Bladder Cancer	Bladder Urothelial Carcinoma	Primary	70167	Urothelial Cancer
TCGA-BT-A2LD	TCGA-BT-A2LD-10	Trigone	Muscle invasive urothelial carcinoma (pT2 or above)	C67.0	High Grade	Bladder	Bladder Cancer	Bladder Urothelial Carcinoma	Blood Derived Normal	70167	Urothelial Cancer
TCGA-BT-A3PH	TCGA-BT-A3PH-01	Bladder - NOS|Trigone|Wall NOS|Wall Anterior|Wall Lateral|Wall Posterior	Muscle invasive urothelial carcinoma (pT2 or above)	C67.9	High Grade	Bladder	Bladder Cancer	Bladder Urothelial Carcinoma	Primary	70167	Urothelial Cancer
TCGA-BT-A3PH	TCGA-BT-A3PH-10	Bladder - NOS|Trigone|Wall NOS|Wall Anterior|Wall Lateral|Wall Posterior	Muscle invasive urothelial carcinoma (pT2 or above)	C67.9	High Grade	Bladder	Bladder Cancer	Bladder Urothelial Carcinoma	Blood Derived Normal	70167	Urothelial Cancer
TCGA-BT-A3PJ	TCGA-BT-A3PJ-01	Wall Lateral	Muscle invasive urothelial carcinoma (pT2 or above)	C67.2	High Grade	Bladder	Bladder Cancer	Bladder Urothelial Carcinoma	Primary	70167	Urothelial Cancer
TCGA-BT-A3PJ	TCGA-BT-A3PJ-10	Wall Lateral	Muscle invasive urothelial carcinoma (pT2 or above)	C67.2	High Grade	Bladder	Bladder Cancer	Bladder Urothelial Carcinoma	Blood Derived Normal	70167	Urothelial Cancer
TCGA-BT-A3PK	TCGA-BT-A3PK-01	Trigone|Wall Posterior	Muscle invasive urothelial carcinoma (pT2 or above)	C67.4	High Grade	Bladder	Bladder Cancer	Bladder Urothelial Carcinoma	Primary	70167	Urothelial Cancer
TCGA-BT-A3PK	TCGA-BT-A3PK-10	Trigone|Wall Posterior	Muscle invasive urothelial carcinoma (pT2 or above)	C67.4	High Grade	Bladder	Bladder Cancer	Bladder Urothelial Carcinoma	Blood Derived Normal	70167	Urothelial Cancer
TCGA-BT-A42F	TCGA-BT-A42F-01	Wall Posterior	Muscle invasive urothelial carcinoma (pT2 or above)	C67.4	High Grade	Bladder	Bladder Cancer	Bladder Urothelial Carcinoma	Primary	70167	Urothelial Cancer
TCGA-BT-A42F	TCGA-BT-A42F-10	Wall Posterior	Muscle invasive urothelial carcinoma (pT2 or above)	C67.4	High Grade	Bladder	Bladder Cancer	Bladder Urothelial Carcinoma	Blood Derived Normal	70167	Urothelial Cancer
TCGA-C4-A0EZ	TCGA-C4-A0EZ-01	[Not Available]	Muscle invasive urothelial carcinoma (pT2 or above)	C67.9	High Grade	Bladder	Bladder Cancer	Bladder Urothelial Carcinoma	Primary	70167	Urothelial Cancer
TCGA-C4-A0EZ	TCGA-C4-A0EZ-10	[Not Available]	Muscle invasive urothelial carcinoma (pT2 or above)	C67.9	High Grade	Bladder	Bladder Cancer	Bladder Urothelial Carcinoma	Blood Derived Normal	70167	Urothelial Cancer
TCGA-C4-A0F0	TCGA-C4-A0F0-01	[Not Available]	Muscle invasive urothelial carcinoma (pT2 or above)	C67.9	High Grade	Bladder	Bladder Cancer	Bladder Urothelial Carcinoma	Primary	70167	Urothelial Cancer
TCGA-C4-A0F0	TCGA-C4-A0F0-10	[Not Available]	Muscle invasive urothelial carcinoma (pT2 or above)	C67.9	High Grade	Bladder	Bladder Cancer	Bladder Urothelial Carcinoma	Blood Derived Normal	70167	Urothelial Cancer
TCGA-C4-A0F1	TCGA-C4-A0F1-01	Bladder - NOS	Muscle invasive urothelial carcinoma (pT2 or above)	C67.9	High Grade	Bladder	Bladder Cancer	Bladder Urothelial Carcinoma	Primary	70167	Urothelial Cancer
TCGA-C4-A0F1	TCGA-C4-A0F1-10	Bladder - NOS	Muscle invasive urothelial carcinoma (pT2 or above)	C67.9	High Grade	Bladder	Bladder Cancer	Bladder Urothelial Carcinoma	Blood Derived Normal	70167	Urothelial Cancer
TCGA-C4-A0F6	TCGA-C4-A0F6-01	Wall Lateral	Muscle invasive urothelial carcinoma (pT2 or above)	C67.9	High Grade	Bladder	Bladder Cancer	Bladder Urothelial Carcinoma	Primary	70167	Urothelial Cancer
TCGA-C4-A0F6	TCGA-C4-A0F6-10	Wall Lateral	Muscle invasive urothelial carcinoma (pT2 or above)	C67.9	High Grade	Bladder	Bladder Cancer	Bladder Urothelial Carcinoma	Blood Derived Normal	70167	Urothelial Cancer
TCGA-C4-A0F7	TCGA-C4-A0F7-01	Bladder - NOS	Muscle invasive urothelial carcinoma (pT2 or above)	C67.9	High Grade	Bladder	Bladder Cancer	Bladder Urothelial Carcinoma	Primary	70167	Urothelial Cancer
TCGA-C4-A0F7	TCGA-C4-A0F7-10	Bladder - NOS	Muscle invasive urothelial carcinoma (pT2 or above)	C67.9	High Grade	Bladder	Bladder Cancer	Bladder Urothelial Carcinoma	Blood Derived Normal	70167	Urothelial Cancer
TCGA-CF-A1HR	TCGA-CF-A1HR-01	Bladder - NOS	Muscle invasive urothelial carcinoma (pT2 or above)	C67.9	High Grade	Bladder	Bladder Cancer	Bladder Urothelial Carcinoma	Primary	70167	Urothelial Cancer
TCGA-CF-A1HR	TCGA-CF-A1HR-10	Bladder - NOS	Muscle invasive urothelial carcinoma (pT2 or above)	C67.9	High Grade	Bladder	Bladder Cancer	Bladder Urothelial Carcinoma	Blood Derived Normal	70167	Urothelial Cancer
TCGA-CF-A5U8	TCGA-CF-A5U8-01	Bladder - NOS	Muscle invasive urothelial carcinoma (pT2 or above)	C67.9	Low Grade	Bladder	Bladder Cancer	Bladder Urothelial Carcinoma	Primary	70167	Urothelial Cancer
TCGA-CF-A5U8	TCGA-CF-A5U8-10	Bladder - NOS	Muscle invasive urothelial carcinoma (pT2 or above)	C67.9	Low Grade	Bladder	Bladder Cancer	Bladder Urothelial Carcinoma	Blood Derived Normal	70167	Urothelial Cancer
TCGA-CF-A5UA	TCGA-CF-A5UA-01	Bladder - NOS	Muscle invasive urothelial carcinoma (pT2 or above)	C67.9	Low Grade	Bladder	Bladder Cancer	Bladder Urothelial Carcinoma	Primary	70167	Urothelial Cancer
TCGA-CF-A5UA	TCGA-CF-A5UA-10	Bladder - NOS	Muscle invasive urothelial carcinoma (pT2 or above)	C67.9	Low Grade	Bladder	Bladder Cancer	Bladder Urothelial Carcinoma	Blood Derived Normal	70167	Urothelial Cancer
TCGA-CF-A8HX	TCGA-CF-A8HX-01	Bladder - NOS	Muscle invasive urothelial carcinoma (pT2 or above)	C67.9	High Grade	Bladder	Bladder Cancer	Bladder Urothelial Carcinoma	Primary	70167	Urothelial Cancer
TCGA-CF-A8HX	TCGA-CF-A8HX-10	Bladder - NOS	Muscle invasive urothelial carcinoma (pT2 or above)	C67.9	High Grade	Bladder	Bladder Cancer	Bladder Urothelial Carcinoma	Blood Derived Normal	70167	Urothelial Cancer
TCGA-CF-A8HY	TCGA-CF-A8HY-01	Bladder - NOS	Muscle invasive urothelial carcinoma (pT2 or above)	C67.9	High Grade	Bladder	Bladder Cancer	Bladder Urothelial Carcinoma	Primary	70167	Urothelial Cancer
TCGA-CF-A8HY	TCGA-CF-A8HY-10	Bladder - NOS	Muscle invasive urothelial carcinoma (pT2 or above)	C67.9	High Grade	Bladder	Bladder Cancer	Bladder Urothelial Carcinoma	Blood Derived Normal	70167	Urothelial Cancer
TCGA-CU-A0YR	TCGA-CU-A0YR-01	Wall Anterior	Muscle invasive urothelial carcinoma (pT2 or above)	C67.9	High Grade	Bladder	Bladder Cancer	Bladder Urothelial Carcinoma	Primary	70167	Urothelial Cancer
TCGA-CU-A0YR	TCGA-CU-A0YR-10	Wall Anterior	Muscle invasive urothelial carcinoma (pT2 or above)	C67.9	High Grade	Bladder	Bladder Cancer	Bladder Urothelial Carcinoma	Blood Derived Normal	70167	Urothelial Cancer
TCGA-CU-A0YR	TCGA-CU-A0YR-11	Wall Anterior	Muscle invasive urothelial carcinoma (pT2 or above)	C67.9	High Grade	Bladder	Bladder Cancer	Bladder Urothelial Carcinoma	Solid Tissue Normal	70167	Urothelial Cancer
TCGA-CU-A3KJ	TCGA-CU-A3KJ-01	Wall Anterior	Muscle invasive urothelial carcinoma (pT2 or above)	C67.9	High Grade	Bladder	Bladder Cancer	Bladder Urothelial Carcinoma	Primary	70167	Urothelial Cancer
TCGA-CU-A3KJ	TCGA-CU-A3KJ-10	Wall Anterior	Muscle invasive urothelial carcinoma (pT2 or above)	C67.9	High Grade	Bladder	Bladder Cancer	Bladder Urothelial Carcinoma	Blood Derived Normal	70167	Urothelial Cancer
TCGA-CU-A3QU	TCGA-CU-A3QU-01	Bladder - NOS	Muscle invasive urothelial carcinoma (pT2 or above)	C67.9	High Grade	Bladder	Bladder Cancer	Bladder Urothelial Carcinoma	Primary	70167	Urothelial Cancer
TCGA-CU-A3QU	TCGA-CU-A3QU-10	Bladder - NOS	Muscle invasive urothelial carcinoma (pT2 or above)	C67.9	High Grade	Bladder	Bladder Cancer	Bladder Urothelial Carcinoma	Blood Derived Normal	70167	Urothelial Cancer
TCGA-CU-A5W6	TCGA-CU-A5W6-01	Bladder - NOS	Muscle invasive urothelial carcinoma (pT2 or above)	C67.9	High Grade	Bladder	Bladder Cancer	Bladder Urothelial Carcinoma	Primary	70167	Urothelial Cancer
TCGA-CU-A5W6	TCGA-CU-A5W6-10	Bladder - NOS	Muscle invasive urothelial carcinoma (pT2 or above)	C67.9	High Grade	Bladder	Bladder Cancer	Bladder Urothelial Carcinoma	Blood Derived Normal	70167	Urothelial Cancer
TCGA-CU-A72E	TCGA-CU-A72E-01	Trigone|Wall Lateral|Wall Posterior	Muscle invasive urothelial carcinoma (pT2 or above)	C67.9	High Grade	Bladder	Bladder Cancer	Bladder Urothelial Carcinoma	Primary	70167	Urothelial Cancer
TCGA-CU-A72E	TCGA-CU-A72E-10	Trigone|Wall Lateral|Wall Posterior	Muscle invasive urothelial carcinoma (pT2 or above)	C67.9	High Grade	Bladder	Bladder Cancer	Bladder Urothelial Carcinoma	Blood Derived Normal	70167	Urothelial Cancer
TCGA-DK-A1A3	TCGA-DK-A1A3-01	Trigone	Muscle invasive urothelial carcinoma (pT2 or above)	C67.9	High Grade	Bladder	Bladder Cancer	Bladder Urothelial Carcinoma	Primary	70167	Urothelial Cancer
TCGA-DK-A1A3	TCGA-DK-A1A3-10	Trigone	Muscle invasive urothelial carcinoma (pT2 or above)	C67.9	High Grade	Bladder	Bladder Cancer	Bladder Urothelial Carcinoma	Blood Derived Normal	70167	Urothelial Cancer
TCGA-DK-A1A5	TCGA-DK-A1A5-01	Wall Posterior	Muscle invasive urothelial carcinoma (pT2 or above)	C67.9	High Grade	Bladder	Bladder Cancer	Bladder Urothelial Carcinoma	Primary	70167	Urothelial Cancer
TCGA-DK-A1A5	TCGA-DK-A1A5-10	Wall Posterior	Muscle invasive urothelial carcinoma (pT2 or above)	C67.9	High Grade	Bladder	Bladder Cancer	Bladder Urothelial Carcinoma	Blood Derived Normal	70167	Urothelial Cancer
TCGA-DK-A1A6	TCGA-DK-A1A6-01	Wall Anterior	Muscle invasive urothelial carcinoma (pT2 or above)	C67.9	High Grade	Bladder	Bladder Cancer	Bladder Urothelial Carcinoma	Primary	70167	Urothelial Cancer
TCGA-DK-A1A6	TCGA-DK-A1A6-06	Wall Anterior	Muscle invasive urothelial carcinoma (pT2 or above)	C67.9	High Grade	Bladder	Bladder Cancer	Bladder Urothelial Carcinoma	Metastatic	70167	Urothelial Cancer
TCGA-DK-A1A6	TCGA-DK-A1A6-10	Wall Anterior	Muscle invasive urothelial carcinoma (pT2 or above)	C67.9	High Grade	Bladder	Bladder Cancer	Bladder Urothelial Carcinoma	Blood Derived Normal	70167	Urothelial Cancer
TCGA-DK-A1A7	TCGA-DK-A1A7-01	Trigone	Muscle invasive urothelial carcinoma (pT2 or above)	C67.9	High Grade	Bladder	Bladder Cancer	Bladder Urothelial Carcinoma	Primary	70167	Urothelial Cancer
TCGA-DK-A1A7	TCGA-DK-A1A7-10	Trigone	Muscle invasive urothelial carcinoma (pT2 or above)	C67.9	High Grade	Bladder	Bladder Cancer	Bladder Urothelial Carcinoma	Blood Derived Normal	70167	Urothelial Cancer
TCGA-DK-A1AA	TCGA-DK-A1AA-01	Bladder - NOS	Muscle invasive urothelial carcinoma (pT2 or above)	C67.9	High Grade	Bladder	Bladder Cancer	Bladder Urothelial Carcinoma	Primary	70167	Urothelial Cancer
TCGA-DK-A1AA	TCGA-DK-A1AA-10	Bladder - NOS	Muscle invasive urothelial carcinoma (pT2 or above)	C67.9	High Grade	Bladder	Bladder Cancer	Bladder Urothelial Carcinoma	Blood Derived Normal	70167	Urothelial Cancer
TCGA-DK-A1AB	TCGA-DK-A1AB-01	Wall Posterior	Muscle invasive urothelial carcinoma (pT2 or above)	C67.9	High Grade	Bladder	Bladder Cancer	Bladder Urothelial Carcinoma	Primary	70167	Urothelial Cancer
TCGA-DK-A1AB	TCGA-DK-A1AB-10	Wall Posterior	Muscle invasive urothelial carcinoma (pT2 or above)	C67.9	High Grade	Bladder	Bladder Cancer	Bladder Urothelial Carcinoma	Blood Derived Normal	70167	Urothelial Cancer
TCGA-DK-A1AC	TCGA-DK-A1AC-01	Wall Lateral	Muscle invasive urothelial carcinoma (pT2 or above)	C67.9	High Grade	Bladder	Bladder Cancer	Bladder Urothelial Carcinoma	Primary	70167	Urothelial Cancer
TCGA-DK-A1AC	TCGA-DK-A1AC-10	Wall Lateral	Muscle invasive urothelial carcinoma (pT2 or above)	C67.9	High Grade	Bladder	Bladder Cancer	Bladder Urothelial Carcinoma	Blood Derived Normal	70167	Urothelial Cancer
TCGA-DK-A1AD	TCGA-DK-A1AD-01	Wall Lateral	Muscle invasive urothelial carcinoma (pT2 or above)	C67.9	High Grade	Bladder	Bladder Cancer	Bladder Urothelial Carcinoma	Primary	70167	Urothelial Cancer
TCGA-DK-A1AD	TCGA-DK-A1AD-10	Wall Lateral	Muscle invasive urothelial carcinoma (pT2 or above)	C67.9	High Grade	Bladder	Bladder Cancer	Bladder Urothelial Carcinoma	Blood Derived Normal	70167	Urothelial Cancer
TCGA-DK-A1AE	TCGA-DK-A1AE-01	Wall Posterior	Muscle invasive urothelial carcinoma (pT2 or above)	C67.9	High Grade	Bladder	Bladder Cancer	Bladder Urothelial Carcinoma	Primary	70167	Urothelial Cancer
TCGA-DK-A1AE	TCGA-DK-A1AE-10	Wall Posterior	Muscle invasive urothelial carcinoma (pT2 or above)	C67.9	High Grade	Bladder	Bladder Cancer	Bladder Urothelial Carcinoma	Blood Derived Normal	70167	Urothelial Cancer
TCGA-DK-A1AF	TCGA-DK-A1AF-01	Trigone	Muscle invasive urothelial carcinoma (pT2 or above)	C67.9	High Grade	Bladder	Bladder Cancer	Bladder Urothelial Carcinoma	Primary	70167	Urothelial Cancer
TCGA-DK-A1AF	TCGA-DK-A1AF-10	Trigone	Muscle invasive urothelial carcinoma (pT2 or above)	C67.9	High Grade	Bladder	Bladder Cancer	Bladder Urothelial Carcinoma	Blood Derived Normal	70167	Urothelial Cancer
TCGA-DK-A1AG	TCGA-DK-A1AG-01	Trigone	Muscle invasive urothelial carcinoma (pT2 or above)	C67.9	High Grade	Bladder	Bladder Cancer	Bladder Urothelial Carcinoma	Primary	70167	Urothelial Cancer
TCGA-DK-A1AG	TCGA-DK-A1AG-10	Trigone	Muscle invasive urothelial carcinoma (pT2 or above)	C67.9	High Grade	Bladder	Bladder Cancer	Bladder Urothelial Carcinoma	Blood Derived Normal	70167	Urothelial Cancer
TCGA-DK-A2HX	TCGA-DK-A2HX-01	Wall Posterior	Muscle invasive urothelial carcinoma (pT2 or above)	C67.9	High Grade	Bladder	Bladder Cancer	Bladder Urothelial Carcinoma	Primary	70167	Urothelial Cancer
TCGA-DK-A2HX	TCGA-DK-A2HX-10	Wall Posterior	Muscle invasive urothelial carcinoma (pT2 or above)	C67.9	High Grade	Bladder	Bladder Cancer	Bladder Urothelial Carcinoma	Blood Derived Normal	70167	Urothelial Cancer
TCGA-DK-A2I2	TCGA-DK-A2I2-01	Trigone	Muscle invasive urothelial carcinoma (pT2 or above)	C67.9	High Grade	Bladder	Bladder Cancer	Bladder Urothelial Carcinoma	Primary	70167	Urothelial Cancer
TCGA-DK-A2I2	TCGA-DK-A2I2-10	Trigone	Muscle invasive urothelial carcinoma (pT2 or above)	C67.9	High Grade	Bladder	Bladder Cancer	Bladder Urothelial Carcinoma	Blood Derived Normal	70167	Urothelial Cancer
TCGA-DK-A2I6	TCGA-DK-A2I6-01	Trigone	Muscle invasive urothelial carcinoma (pT2 or above)	C67.0	High Grade	Bladder	Bladder Cancer	Bladder Urothelial Carcinoma	Primary	70167	Urothelial Cancer
TCGA-DK-A2I6	TCGA-DK-A2I6-10	Trigone	Muscle invasive urothelial carcinoma (pT2 or above)	C67.0	High Grade	Bladder	Bladder Cancer	Bladder Urothelial Carcinoma	Blood Derived Normal	70167	Urothelial Cancer
TCGA-DK-A3IK	TCGA-DK-A3IK-01	Wall Lateral	Muscle invasive urothelial carcinoma (pT2 or above)	C67.2	High Grade	Bladder	Bladder Cancer	Bladder Urothelial Carcinoma	Primary	70167	Urothelial Cancer
TCGA-DK-A3IK	TCGA-DK-A3IK-10	Wall Lateral	Muscle invasive urothelial carcinoma (pT2 or above)	C67.2	High Grade	Bladder	Bladder Cancer	Bladder Urothelial Carcinoma	Blood Derived Normal	70167	Urothelial Cancer
TCGA-DK-A3IL	TCGA-DK-A3IL-01	Wall Posterior	Muscle invasive urothelial carcinoma (pT2 or above)	C67.2	High Grade	Bladder	Bladder Cancer	Bladder Urothelial Carcinoma	Primary	70167	Urothelial Cancer
TCGA-DK-A3IL	TCGA-DK-A3IL-10	Wall Posterior	Muscle invasive urothelial carcinoma (pT2 or above)	C67.2	High Grade	Bladder	Bladder Cancer	Bladder Urothelial Carcinoma	Blood Derived Normal	70167	Urothelial Cancer
TCGA-DK-A3IM	TCGA-DK-A3IM-01	Bladder - NOS	Muscle invasive urothelial carcinoma (pT2 or above)	C67.9	High Grade	Bladder	Bladder Cancer	Bladder Urothelial Carcinoma	Primary	70167	Urothelial Cancer
TCGA-DK-A3IM	TCGA-DK-A3IM-10	Bladder - NOS	Muscle invasive urothelial carcinoma (pT2 or above)	C67.9	High Grade	Bladder	Bladder Cancer	Bladder Urothelial Carcinoma	Blood Derived Normal	70167	Urothelial Cancer
TCGA-DK-A3IN	TCGA-DK-A3IN-01	Wall Lateral	Muscle invasive urothelial carcinoma (pT2 or above)	C67.2	High Grade	Bladder	Bladder Cancer	Bladder Urothelial Carcinoma	Primary	70167	Urothelial Cancer
TCGA-DK-A3IN	TCGA-DK-A3IN-10	Wall Lateral	Muscle invasive urothelial carcinoma (pT2 or above)	C67.2	High Grade	Bladder	Bladder Cancer	Bladder Urothelial Carcinoma	Blood Derived Normal	70167	Urothelial Cancer
TCGA-DK-A3IQ	TCGA-DK-A3IQ-01	Wall Posterior	Muscle invasive urothelial carcinoma (pT2 or above)	C67.4	High Grade	Bladder	Bladder Cancer	Bladder Urothelial Carcinoma	Primary	70167	Urothelial Cancer
TCGA-DK-A3IQ	TCGA-DK-A3IQ-10	Wall Posterior	Muscle invasive urothelial carcinoma (pT2 or above)	C67.4	High Grade	Bladder	Bladder Cancer	Bladder Urothelial Carcinoma	Blood Derived Normal	70167	Urothelial Cancer
TCGA-DK-A3IS	TCGA-DK-A3IS-01	Bladder - NOS	Muscle invasive urothelial carcinoma (pT2 or above)	C67.9	High Grade	Bladder	Bladder Cancer	Bladder Urothelial Carcinoma	Primary	70167	Urothelial Cancer
TCGA-DK-A3IS	TCGA-DK-A3IS-10	Bladder - NOS	Muscle invasive urothelial carcinoma (pT2 or above)	C67.9	High Grade	Bladder	Bladder Cancer	Bladder Urothelial Carcinoma	Blood Derived Normal	70167	Urothelial Cancer
TCGA-DK-A3IT	TCGA-DK-A3IT-01	Wall Lateral	Muscle invasive urothelial carcinoma (pT2 or above)	C67.2	High Grade	Bladder	Bladder Cancer	Bladder Urothelial Carcinoma	Primary	70167	Urothelial Cancer
TCGA-DK-A3IT	TCGA-DK-A3IT-10	Wall Lateral	Muscle invasive urothelial carcinoma (pT2 or above)	C67.2	High Grade	Bladder	Bladder Cancer	Bladder Urothelial Carcinoma	Blood Derived Normal	70167	Urothelial Cancer
TCGA-DK-A3IU	TCGA-DK-A3IU-01	Wall Posterior	Muscle invasive urothelial carcinoma (pT2 or above)	C67.4	High Grade	Bladder	Bladder Cancer	Bladder Urothelial Carcinoma	Primary	70167	Urothelial Cancer
TCGA-DK-A3IU	TCGA-DK-A3IU-10	Wall Posterior	Muscle invasive urothelial carcinoma (pT2 or above)	C67.4	High Grade	Bladder	Bladder Cancer	Bladder Urothelial Carcinoma	Blood Derived Normal	70167	Urothelial Cancer
TCGA-DK-A3IV	TCGA-DK-A3IV-01	Wall Lateral	Muscle invasive urothelial carcinoma (pT2 or above)	C67.2	High Grade	Bladder	Bladder Cancer	Bladder Urothelial Carcinoma	Primary	70167	Urothelial Cancer
TCGA-DK-A3IV	TCGA-DK-A3IV-10	Wall Lateral	Muscle invasive urothelial carcinoma (pT2 or above)	C67.2	High Grade	Bladder	Bladder Cancer	Bladder Urothelial Carcinoma	Blood Derived Normal	70167	Urothelial Cancer
TCGA-DK-A3WW	TCGA-DK-A3WW-01	Wall Posterior	Muscle invasive urothelial carcinoma (pT2 or above)	C67.4	High Grade	Bladder	Bladder Cancer	Bladder Urothelial Carcinoma	Primary	70167	Urothelial Cancer
TCGA-DK-A3WW	TCGA-DK-A3WW-10	Wall Posterior	Muscle invasive urothelial carcinoma (pT2 or above)	C67.4	High Grade	Bladder	Bladder Cancer	Bladder Urothelial Carcinoma	Blood Derived Normal	70167	Urothelial Cancer
TCGA-DK-A3WX	TCGA-DK-A3WX-01	Wall Lateral	Muscle invasive urothelial carcinoma (pT2 or above)	C67.2	High Grade	Bladder	Bladder Cancer	Bladder Urothelial Carcinoma	Primary	70167	Urothelial Cancer
TCGA-DK-A3WX	TCGA-DK-A3WX-10	Wall Lateral	Muscle invasive urothelial carcinoma (pT2 or above)	C67.2	High Grade	Bladder	Bladder Cancer	Bladder Urothelial Carcinoma	Blood Derived Normal	70167	Urothelial Cancer
TCGA-DK-A3WY	TCGA-DK-A3WY-01	Dome	Muscle invasive urothelial carcinoma (pT2 or above)	C67.1	High Grade	Bladder	Bladder Cancer	Bladder Urothelial Carcinoma	Primary	70167	Urothelial Cancer
TCGA-DK-A3WY	TCGA-DK-A3WY-10	Dome	Muscle invasive urothelial carcinoma (pT2 or above)	C67.1	High Grade	Bladder	Bladder Cancer	Bladder Urothelial Carcinoma	Blood Derived Normal	70167	Urothelial Cancer
TCGA-DK-A3X1	TCGA-DK-A3X1-01	Dome	Muscle invasive urothelial carcinoma (pT2 or above)	C67.1	High Grade	Bladder	Bladder Cancer	Bladder Urothelial Carcinoma	Primary	70167	Urothelial Cancer
TCGA-DK-A3X1	TCGA-DK-A3X1-10	Dome	Muscle invasive urothelial carcinoma (pT2 or above)	C67.1	High Grade	Bladder	Bladder Cancer	Bladder Urothelial Carcinoma	Blood Derived Normal	70167	Urothelial Cancer
TCGA-DK-A3X2	TCGA-DK-A3X2-01	Wall Lateral	Muscle invasive urothelial carcinoma (pT2 or above)	C67.2	High Grade	Bladder	Bladder Cancer	Bladder Urothelial Carcinoma	Primary	70167	Urothelial Cancer
TCGA-DK-A3X2	TCGA-DK-A3X2-10	Wall Lateral	Muscle invasive urothelial carcinoma (pT2 or above)	C67.2	High Grade	Bladder	Bladder Cancer	Bladder Urothelial Carcinoma	Blood Derived Normal	70167	Urothelial Cancer
TCGA-DK-A6AV	TCGA-DK-A6AV-01	Dome	Muscle invasive urothelial carcinoma (pT2 or above)	C67.1	High Grade	Bladder	Bladder Cancer	Bladder Urothelial Carcinoma	Primary	70167	Urothelial Cancer
TCGA-DK-A6AV	TCGA-DK-A6AV-10	Dome	Muscle invasive urothelial carcinoma (pT2 or above)	C67.1	High Grade	Bladder	Bladder Cancer	Bladder Urothelial Carcinoma	Blood Derived Normal	70167	Urothelial Cancer
TCGA-DK-A6AW	TCGA-DK-A6AW-01	Trigone	Muscle invasive urothelial carcinoma (pT2 or above)	C67.0	High Grade	Bladder	Bladder Cancer	Bladder Urothelial Carcinoma	Primary	70167	Urothelial Cancer
TCGA-DK-A6AW	TCGA-DK-A6AW-10	Trigone	Muscle invasive urothelial carcinoma (pT2 or above)	C67.0	High Grade	Bladder	Bladder Cancer	Bladder Urothelial Carcinoma	Blood Derived Normal	70167	Urothelial Cancer
TCGA-DK-A6B0	TCGA-DK-A6B0-01	Wall Lateral	Muscle invasive urothelial carcinoma (pT2 or above)	C67.2	High Grade	Bladder	Bladder Cancer	Bladder Urothelial Carcinoma	Primary	70167	Urothelial Cancer
TCGA-DK-A6B0	TCGA-DK-A6B0-10	Wall Lateral	Muscle invasive urothelial carcinoma (pT2 or above)	C67.2	High Grade	Bladder	Bladder Cancer	Bladder Urothelial Carcinoma	Blood Derived Normal	70167	Urothelial Cancer
TCGA-DK-A6B1	TCGA-DK-A6B1-01	Wall Anterior	Muscle invasive urothelial carcinoma (pT2 or above)	C67.3	High Grade	Bladder	Bladder Cancer	Bladder Urothelial Carcinoma	Primary	70167	Urothelial Cancer
TCGA-DK-A6B1	TCGA-DK-A6B1-10	Wall Anterior	Muscle invasive urothelial carcinoma (pT2 or above)	C67.3	High Grade	Bladder	Bladder Cancer	Bladder Urothelial Carcinoma	Blood Derived Normal	70167	Urothelial Cancer
TCGA-DK-A6B2	TCGA-DK-A6B2-01	Wall Posterior	Muscle invasive urothelial carcinoma (pT2 or above)	C67.4	High Grade	Bladder	Bladder Cancer	Bladder Urothelial Carcinoma	Primary	70167	Urothelial Cancer
TCGA-DK-A6B2	TCGA-DK-A6B2-10	Wall Posterior	Muscle invasive urothelial carcinoma (pT2 or above)	C67.4	High Grade	Bladder	Bladder Cancer	Bladder Urothelial Carcinoma	Blood Derived Normal	70167	Urothelial Cancer
TCGA-DK-A6B5	TCGA-DK-A6B5-01	Wall Anterior	Muscle invasive urothelial carcinoma (pT2 or above)	C67.3	High Grade	Bladder	Bladder Cancer	Bladder Urothelial Carcinoma	Primary	70167	Urothelial Cancer
TCGA-DK-A6B5	TCGA-DK-A6B5-10	Wall Anterior	Muscle invasive urothelial carcinoma (pT2 or above)	C67.3	High Grade	Bladder	Bladder Cancer	Bladder Urothelial Carcinoma	Blood Derived Normal	70167	Urothelial Cancer
TCGA-DK-A6B6	TCGA-DK-A6B6-01	Wall Posterior	Muscle invasive urothelial carcinoma (pT2 or above)	C67.4	High Grade	Bladder	Bladder Cancer	Bladder Urothelial Carcinoma	Primary	70167	Urothelial Cancer
TCGA-DK-A6B6	TCGA-DK-A6B6-10	Wall Posterior	Muscle invasive urothelial carcinoma (pT2 or above)	C67.4	High Grade	Bladder	Bladder Cancer	Bladder Urothelial Carcinoma	Blood Derived Normal	70167	Urothelial Cancer
TCGA-DK-AA6L	TCGA-DK-AA6L-01	Bladder - NOS	Muscle invasive urothelial carcinoma (pT2 or above)	C67.1	High Grade	Bladder	Bladder Cancer	Bladder Urothelial Carcinoma	Primary	70167	Urothelial Cancer
TCGA-DK-AA6L	TCGA-DK-AA6L-10	Bladder - NOS	Muscle invasive urothelial carcinoma (pT2 or above)	C67.1	High Grade	Bladder	Bladder Cancer	Bladder Urothelial Carcinoma	Blood Derived Normal	70167	Urothelial Cancer
TCGA-DK-AA6M	TCGA-DK-AA6M-01	Wall Lateral	Muscle invasive urothelial carcinoma (pT2 or above)	C67.2	High Grade	Bladder	Bladder Cancer	Bladder Urothelial Carcinoma	Primary	70167	Urothelial Cancer
TCGA-DK-AA6M	TCGA-DK-AA6M-10	Wall Lateral	Muscle invasive urothelial carcinoma (pT2 or above)	C67.2	High Grade	Bladder	Bladder Cancer	Bladder Urothelial Carcinoma	Blood Derived Normal	70167	Urothelial Cancer
TCGA-DK-AA6P	TCGA-DK-AA6P-01	Wall Lateral	Muscle invasive urothelial carcinoma (pT2 or above)	C67.2	High Grade	Bladder	Bladder Cancer	Bladder Urothelial Carcinoma	Primary	70167	Urothelial Cancer
TCGA-DK-AA6P	TCGA-DK-AA6P-10	Wall Lateral	Muscle invasive urothelial carcinoma (pT2 or above)	C67.2	High Grade	Bladder	Bladder Cancer	Bladder Urothelial Carcinoma	Blood Derived Normal	70167	Urothelial Cancer
TCGA-DK-AA6Q	TCGA-DK-AA6Q-01	Bladder - NOS	Muscle invasive urothelial carcinoma (pT2 or above)	C67.4	High Grade	Bladder	Bladder Cancer	Bladder Urothelial Carcinoma	Primary	70167	Urothelial Cancer
TCGA-DK-AA6Q	TCGA-DK-AA6Q-10	Bladder - NOS	Muscle invasive urothelial carcinoma (pT2 or above)	C67.4	High Grade	Bladder	Bladder Cancer	Bladder Urothelial Carcinoma	Blood Derived Normal	70167	Urothelial Cancer
TCGA-DK-AA6R	TCGA-DK-AA6R-01	Bladder - NOS	Muscle invasive urothelial carcinoma (pT2 or above)	C67.2	High Grade	Bladder	Bladder Cancer	Bladder Urothelial Carcinoma	Primary	70167	Urothelial Cancer
TCGA-DK-AA6R	TCGA-DK-AA6R-10	Bladder - NOS	Muscle invasive urothelial carcinoma (pT2 or above)	C67.2	High Grade	Bladder	Bladder Cancer	Bladder Urothelial Carcinoma	Blood Derived Normal	70167	Urothelial Cancer
TCGA-DK-AA6S	TCGA-DK-AA6S-01	Bladder - NOS	Muscle invasive urothelial carcinoma (pT2 or above)	C67.2	High Grade	Bladder	Bladder Cancer	Bladder Urothelial Carcinoma	Primary	70167	Urothelial Cancer
TCGA-DK-AA6S	TCGA-DK-AA6S-10	Bladder - NOS	Muscle invasive urothelial carcinoma (pT2 or above)	C67.2	High Grade	Bladder	Bladder Cancer	Bladder Urothelial Carcinoma	Blood Derived Normal	70167	Urothelial Cancer
TCGA-DK-AA6T	TCGA-DK-AA6T-01	Trigone	Muscle invasive urothelial carcinoma (pT2 or above)	C67.0	High Grade	Bladder	Bladder Cancer	Bladder Urothelial Carcinoma	Primary	70167	Urothelial Cancer
TCGA-DK-AA6T	TCGA-DK-AA6T-10	Trigone	Muscle invasive urothelial carcinoma (pT2 or above)	C67.0	High Grade	Bladder	Bladder Cancer	Bladder Urothelial Carcinoma	Blood Derived Normal	70167	Urothelial Cancer
TCGA-DK-AA6U	TCGA-DK-AA6U-01	Neck|Wall NOS	Muscle invasive urothelial carcinoma (pT2 or above)	C67.2	[Not Available]	Bladder	Bladder Cancer	Bladder Urothelial Carcinoma	Primary	70167	Urothelial Cancer
TCGA-DK-AA6U	TCGA-DK-AA6U-10	Neck|Wall NOS	Muscle invasive urothelial carcinoma (pT2 or above)	C67.2	[Not Available]	Bladder	Bladder Cancer	Bladder Urothelial Carcinoma	Blood Derived Normal	70167	Urothelial Cancer
TCGA-DK-AA6W	TCGA-DK-AA6W-01	Wall NOS	Muscle invasive urothelial carcinoma (pT2 or above)	C67.2	High Grade	Bladder	Bladder Cancer	Bladder Urothelial Carcinoma	Primary	70167	Urothelial Cancer
TCGA-DK-AA6W	TCGA-DK-AA6W-10	Wall NOS	Muscle invasive urothelial carcinoma (pT2 or above)	C67.2	High Grade	Bladder	Bladder Cancer	Bladder Urothelial Carcinoma	Blood Derived Normal	70167	Urothelial Cancer
TCGA-DK-AA6X	TCGA-DK-AA6X-01	Wall NOS	Muscle invasive urothelial carcinoma (pT2 or above)	C67.2	High Grade	Bladder	Bladder Cancer	Bladder Urothelial Carcinoma	Primary	70167	Urothelial Cancer
TCGA-DK-AA6X	TCGA-DK-AA6X-10	Wall NOS	Muscle invasive urothelial carcinoma (pT2 or above)	C67.2	High Grade	Bladder	Bladder Cancer	Bladder Urothelial Carcinoma	Blood Derived Normal	70167	Urothelial Cancer
TCGA-DK-AA71	TCGA-DK-AA71-01	Bladder - NOS	Muscle invasive urothelial carcinoma (pT2 or above)	C67.2	High Grade	Bladder	Bladder Cancer	Bladder Urothelial Carcinoma	Primary	70167	Urothelial Cancer
TCGA-DK-AA71	TCGA-DK-AA71-10	Bladder - NOS	Muscle invasive urothelial carcinoma (pT2 or above)	C67.2	High Grade	Bladder	Bladder Cancer	Bladder Urothelial Carcinoma	Blood Derived Normal	70167	Urothelial Cancer
TCGA-DK-AA74	TCGA-DK-AA74-01	Bladder - NOS	Muscle invasive urothelial carcinoma (pT2 or above)	C67.1	High Grade	Bladder	Bladder Cancer	Bladder Urothelial Carcinoma	Primary	70167	Urothelial Cancer
TCGA-DK-AA74	TCGA-DK-AA74-10	Bladder - NOS	Muscle invasive urothelial carcinoma (pT2 or above)	C67.1	High Grade	Bladder	Bladder Cancer	Bladder Urothelial Carcinoma	Blood Derived Normal	70167	Urothelial Cancer
TCGA-DK-AA75	TCGA-DK-AA75-01	Wall Anterior	Muscle invasive urothelial carcinoma (pT2 or above)	C67.3	High Grade	Bladder	Bladder Cancer	Bladder Urothelial Carcinoma	Primary	70167	Urothelial Cancer
TCGA-DK-AA75	TCGA-DK-AA75-10	Wall Anterior	Muscle invasive urothelial carcinoma (pT2 or above)	C67.3	High Grade	Bladder	Bladder Cancer	Bladder Urothelial Carcinoma	Blood Derived Normal	70167	Urothelial Cancer
TCGA-DK-AA76	TCGA-DK-AA76-01	Bladder - NOS	Muscle invasive urothelial carcinoma (pT2 or above)	C67.3	High Grade	Bladder	Bladder Cancer	Bladder Urothelial Carcinoma	Primary	70167	Urothelial Cancer
TCGA-DK-AA76	TCGA-DK-AA76-10	Bladder - NOS	Muscle invasive urothelial carcinoma (pT2 or above)	C67.3	High Grade	Bladder	Bladder Cancer	Bladder Urothelial Carcinoma	Blood Derived Normal	70167	Urothelial Cancer
TCGA-DK-AA77	TCGA-DK-AA77-01	Bladder - NOS	Muscle invasive urothelial carcinoma (pT2 or above)	C67.4	High Grade	Bladder	Bladder Cancer	Bladder Urothelial Carcinoma	Primary	70167	Urothelial Cancer
TCGA-DK-AA77	TCGA-DK-AA77-10	Bladder - NOS	Muscle invasive urothelial carcinoma (pT2 or above)	C67.4	High Grade	Bladder	Bladder Cancer	Bladder Urothelial Carcinoma	Blood Derived Normal	70167	Urothelial Cancer
TCGA-E5-A2PC	TCGA-E5-A2PC-01	Wall Lateral	Muscle invasive urothelial carcinoma (pT2 or above)	C67.2	High Grade	Bladder	Bladder Cancer	Bladder Urothelial Carcinoma	Primary	70167	Urothelial Cancer
TCGA-E5-A2PC	TCGA-E5-A2PC-10	Wall Lateral	Muscle invasive urothelial carcinoma (pT2 or above)	C67.2	High Grade	Bladder	Bladder Cancer	Bladder Urothelial Carcinoma	Blood Derived Normal	70167	Urothelial Cancer
TCGA-E5-A4TZ	TCGA-E5-A4TZ-01	Wall NOS	Muscle invasive urothelial carcinoma (pT2 or above)	C67.9	High Grade	Bladder	Bladder Cancer	Bladder Urothelial Carcinoma	Primary	70167	Urothelial Cancer
TCGA-E5-A4TZ	TCGA-E5-A4TZ-10	Wall NOS	Muscle invasive urothelial carcinoma (pT2 or above)	C67.9	High Grade	Bladder	Bladder Cancer	Bladder Urothelial Carcinoma	Blood Derived Normal	70167	Urothelial Cancer
TCGA-E5-A4U1	TCGA-E5-A4U1-01	Wall Lateral	Muscle invasive urothelial carcinoma (pT2 or above)	C67.9	High Grade	Bladder	Bladder Cancer	Bladder Urothelial Carcinoma	Primary	70167	Urothelial Cancer
TCGA-E5-A4U1	TCGA-E5-A4U1-10	Wall Lateral	Muscle invasive urothelial carcinoma (pT2 or above)	C67.9	High Grade	Bladder	Bladder Cancer	Bladder Urothelial Carcinoma	Blood Derived Normal	70167	Urothelial Cancer
TCGA-E7-A3X6	TCGA-E7-A3X6-01	Wall Lateral	Muscle invasive urothelial carcinoma (pT2 or above)	C67.2	Low Grade	Bladder	Bladder Cancer	Bladder Urothelial Carcinoma	Primary	70167	Urothelial Cancer
TCGA-E7-A3X6	TCGA-E7-A3X6-10	Wall Lateral	Muscle invasive urothelial carcinoma (pT2 or above)	C67.2	Low Grade	Bladder	Bladder Cancer	Bladder Urothelial Carcinoma	Blood Derived Normal	70167	Urothelial Cancer
TCGA-E7-A3Y1	TCGA-E7-A3Y1-01	Bladder - NOS	Muscle invasive urothelial carcinoma (pT2 or above)	C67.9	Low Grade	Bladder	Bladder Cancer	Bladder Urothelial Carcinoma	Primary	70167	Urothelial Cancer
TCGA-E7-A3Y1	TCGA-E7-A3Y1-10	Bladder - NOS	Muscle invasive urothelial carcinoma (pT2 or above)	C67.9	Low Grade	Bladder	Bladder Cancer	Bladder Urothelial Carcinoma	Blood Derived Normal	70167	Urothelial Cancer
TCGA-E7-A4XJ	TCGA-E7-A4XJ-01	Wall NOS	Muscle invasive urothelial carcinoma (pT2 or above)	C67.9	High Grade	Bladder	Bladder Cancer	Bladder Urothelial Carcinoma	Primary	70167	Urothelial Cancer
TCGA-E7-A4XJ	TCGA-E7-A4XJ-10	Wall NOS	Muscle invasive urothelial carcinoma (pT2 or above)	C67.9	High Grade	Bladder	Bladder Cancer	Bladder Urothelial Carcinoma	Blood Derived Normal	70167	Urothelial Cancer
TCGA-E7-A519	TCGA-E7-A519-01	Wall NOS	Muscle invasive urothelial carcinoma (pT2 or above)	C67.9	High Grade	Bladder	Bladder Cancer	Bladder Urothelial Carcinoma	Primary	70167	Urothelial Cancer
TCGA-E7-A519	TCGA-E7-A519-10	Wall NOS	Muscle invasive urothelial carcinoma (pT2 or above)	C67.9	High Grade	Bladder	Bladder Cancer	Bladder Urothelial Carcinoma	Blood Derived Normal	70167	Urothelial Cancer
TCGA-E7-A5KE	TCGA-E7-A5KE-01	Wall NOS	Muscle invasive urothelial carcinoma (pT2 or above)	C67.9	High Grade	Bladder	Bladder Cancer	Bladder Urothelial Carcinoma	Primary	70167	Urothelial Cancer
TCGA-E7-A5KE	TCGA-E7-A5KE-10	Wall NOS	Muscle invasive urothelial carcinoma (pT2 or above)	C67.9	High Grade	Bladder	Bladder Cancer	Bladder Urothelial Carcinoma	Blood Derived Normal	70167	Urothelial Cancer
TCGA-E7-A5KF	TCGA-E7-A5KF-01	Wall NOS	Muscle invasive urothelial carcinoma (pT2 or above)	C67.9	Low Grade	Bladder	Bladder Cancer	Bladder Urothelial Carcinoma	Primary	70167	Urothelial Cancer
TCGA-E7-A5KF	TCGA-E7-A5KF-10	Wall NOS	Muscle invasive urothelial carcinoma (pT2 or above)	C67.9	Low Grade	Bladder	Bladder Cancer	Bladder Urothelial Carcinoma	Blood Derived Normal	70167	Urothelial Cancer
TCGA-E7-A677	TCGA-E7-A677-01	Wall NOS	Muscle invasive urothelial carcinoma (pT2 or above)	C67.9	Low Grade	Bladder	Bladder Cancer	Bladder Urothelial Carcinoma	Primary	70167	Urothelial Cancer
TCGA-E7-A677	TCGA-E7-A677-10	Wall NOS	Muscle invasive urothelial carcinoma (pT2 or above)	C67.9	Low Grade	Bladder	Bladder Cancer	Bladder Urothelial Carcinoma	Blood Derived Normal	70167	Urothelial Cancer
TCGA-E7-A678	TCGA-E7-A678-01	Wall NOS	Muscle invasive urothelial carcinoma (pT2 or above)	C67.9	Low Grade	Bladder	Bladder Cancer	Bladder Urothelial Carcinoma	Primary	70167	Urothelial Cancer
TCGA-E7-A678	TCGA-E7-A678-10	Wall NOS	Muscle invasive urothelial carcinoma (pT2 or above)	C67.9	Low Grade	Bladder	Bladder Cancer	Bladder Urothelial Carcinoma	Blood Derived Normal	70167	Urothelial Cancer
TCGA-E7-A6MD	TCGA-E7-A6MD-01	Dome|Neck|Wall Anterior|Wall Lateral	Muscle invasive urothelial carcinoma (pT2 or above)	C67.3	High Grade	Bladder	Bladder Cancer	Bladder Urothelial Carcinoma	Primary	70167	Urothelial Cancer
TCGA-E7-A6MD	TCGA-E7-A6MD-10	Dome|Neck|Wall Anterior|Wall Lateral	Muscle invasive urothelial carcinoma (pT2 or above)	C67.3	High Grade	Bladder	Bladder Cancer	Bladder Urothelial Carcinoma	Blood Derived Normal	70167	Urothelial Cancer
TCGA-E7-A6ME	TCGA-E7-A6ME-01	Wall Anterior	Muscle invasive urothelial carcinoma (pT2 or above)	C67.3	High Grade	Bladder	Bladder Cancer	Bladder Urothelial Carcinoma	Primary	70167	Urothelial Cancer
TCGA-E7-A6ME	TCGA-E7-A6ME-10	Wall Anterior	Muscle invasive urothelial carcinoma (pT2 or above)	C67.3	High Grade	Bladder	Bladder Cancer	Bladder Urothelial Carcinoma	Blood Derived Normal	70167	Urothelial Cancer
TCGA-E7-A7DU	TCGA-E7-A7DU-01	Trigone|Wall Lateral|Wall Posterior	Muscle invasive urothelial carcinoma (pT2 or above)	C67.0	Low Grade	Bladder	Bladder Cancer	Bladder Urothelial Carcinoma	Primary	70167	Urothelial Cancer
TCGA-E7-A7DU	TCGA-E7-A7DU-10	Trigone|Wall Lateral|Wall Posterior	Muscle invasive urothelial carcinoma (pT2 or above)	C67.0	Low Grade	Bladder	Bladder Cancer	Bladder Urothelial Carcinoma	Blood Derived Normal	70167	Urothelial Cancer
TCGA-E7-A7PW	TCGA-E7-A7PW-01	Bladder - NOS	Muscle invasive urothelial carcinoma (pT2 or above)	C67.9	High Grade	Bladder	Bladder Cancer	Bladder Urothelial Carcinoma	Primary	70167	Urothelial Cancer
TCGA-E7-A7PW	TCGA-E7-A7PW-10	Bladder - NOS	Muscle invasive urothelial carcinoma (pT2 or above)	C67.9	High Grade	Bladder	Bladder Cancer	Bladder Urothelial Carcinoma	Blood Derived Normal	70167	Urothelial Cancer
TCGA-E7-A7XN	TCGA-E7-A7XN-01	Bladder - NOS	Muscle invasive urothelial carcinoma (pT2 or above)	C67.9	High Grade	Bladder	Bladder Cancer	Bladder Urothelial Carcinoma	Primary	70167	Urothelial Cancer
TCGA-E7-A7XN	TCGA-E7-A7XN-10	Bladder - NOS	Muscle invasive urothelial carcinoma (pT2 or above)	C67.9	High Grade	Bladder	Bladder Cancer	Bladder Urothelial Carcinoma	Blood Derived Normal	70167	Urothelial Cancer
TCGA-E7-A85H	TCGA-E7-A85H-01	Bladder - NOS	Muscle invasive urothelial carcinoma (pT2 or above)	C67.9	High Grade	Bladder	Bladder Cancer	Bladder Urothelial Carcinoma	Primary	70167	Urothelial Cancer
TCGA-E7-A85H	TCGA-E7-A85H-10	Bladder - NOS	Muscle invasive urothelial carcinoma (pT2 or above)	C67.9	High Grade	Bladder	Bladder Cancer	Bladder Urothelial Carcinoma	Blood Derived Normal	70167	Urothelial Cancer
TCGA-E7-A8O7	TCGA-E7-A8O7-01	Wall NOS	Muscle invasive urothelial carcinoma (pT2 or above)	C67.9	Low Grade	Bladder	Bladder Cancer	Bladder Urothelial Carcinoma	Primary	70167	Urothelial Cancer
TCGA-E7-A8O7	TCGA-E7-A8O7-10	Wall NOS	Muscle invasive urothelial carcinoma (pT2 or above)	C67.9	Low Grade	Bladder	Bladder Cancer	Bladder Urothelial Carcinoma	Blood Derived Normal	70167	Urothelial Cancer
TCGA-E7-A8O8	TCGA-E7-A8O8-01	Bladder - NOS	Muscle invasive urothelial carcinoma (pT2 or above)	C67.9	High Grade	Bladder	Bladder Cancer	Bladder Urothelial Carcinoma	Primary	70167	Urothelial Cancer
TCGA-E7-A8O8	TCGA-E7-A8O8-10	Bladder - NOS	Muscle invasive urothelial carcinoma (pT2 or above)	C67.9	High Grade	Bladder	Bladder Cancer	Bladder Urothelial Carcinoma	Blood Derived Normal	70167	Urothelial Cancer
TCGA-E7-A97P	TCGA-E7-A97P-01	Wall NOS	Muscle invasive urothelial carcinoma (pT2 or above)	C67.9	High Grade	Bladder	Bladder Cancer	Bladder Urothelial Carcinoma	Primary	70167	Urothelial Cancer
TCGA-E7-A97P	TCGA-E7-A97P-10	Wall NOS	Muscle invasive urothelial carcinoma (pT2 or above)	C67.9	High Grade	Bladder	Bladder Cancer	Bladder Urothelial Carcinoma	Blood Derived Normal	70167	Urothelial Cancer
TCGA-E7-A97Q	TCGA-E7-A97Q-01	Bladder - NOS	Muscle invasive urothelial carcinoma (pT2 or above)	C67.9	High Grade	Bladder	Bladder Cancer	Bladder Urothelial Carcinoma	Primary	70167	Urothelial Cancer
TCGA-E7-A97Q	TCGA-E7-A97Q-10	Bladder - NOS	Muscle invasive urothelial carcinoma (pT2 or above)	C67.9	High Grade	Bladder	Bladder Cancer	Bladder Urothelial Carcinoma	Blood Derived Normal	70167	Urothelial Cancer
TCGA-FD-A3B4	TCGA-FD-A3B4-01	Wall Lateral	Muscle invasive urothelial carcinoma (pT2 or above)	C67.2	High Grade	Bladder	Bladder Cancer	Bladder Urothelial Carcinoma	Primary	70167	Urothelial Cancer
TCGA-FD-A3B4	TCGA-FD-A3B4-10	Wall Lateral	Muscle invasive urothelial carcinoma (pT2 or above)	C67.2	High Grade	Bladder	Bladder Cancer	Bladder Urothelial Carcinoma	Blood Derived Normal	70167	Urothelial Cancer
TCGA-FD-A3B5	TCGA-FD-A3B5-01	Wall Posterior	Muscle invasive urothelial carcinoma (pT2 or above)	C67.4	High Grade	Bladder	Bladder Cancer	Bladder Urothelial Carcinoma	Primary	70167	Urothelial Cancer
TCGA-FD-A3B5	TCGA-FD-A3B5-10	Wall Posterior	Muscle invasive urothelial carcinoma (pT2 or above)	C67.4	High Grade	Bladder	Bladder Cancer	Bladder Urothelial Carcinoma	Blood Derived Normal	70167	Urothelial Cancer
TCGA-FD-A3B7	TCGA-FD-A3B7-01	Wall Lateral	Muscle invasive urothelial carcinoma (pT2 or above)	C67.2	High Grade	Bladder	Bladder Cancer	Bladder Urothelial Carcinoma	Primary	70167	Urothelial Cancer
TCGA-FD-A3B7	TCGA-FD-A3B7-10	Wall Lateral	Muscle invasive urothelial carcinoma (pT2 or above)	C67.2	High Grade	Bladder	Bladder Cancer	Bladder Urothelial Carcinoma	Blood Derived Normal	70167	Urothelial Cancer
TCGA-FD-A3B8	TCGA-FD-A3B8-01	Wall Lateral	Muscle invasive urothelial carcinoma (pT2 or above)	C67.2	High Grade	Bladder	Bladder Cancer	Bladder Urothelial Carcinoma	Primary	70167	Urothelial Cancer
TCGA-FD-A3B8	TCGA-FD-A3B8-10	Wall Lateral	Muscle invasive urothelial carcinoma (pT2 or above)	C67.2	High Grade	Bladder	Bladder Cancer	Bladder Urothelial Carcinoma	Blood Derived Normal	70167	Urothelial Cancer
TCGA-FD-A3N5	TCGA-FD-A3N5-01	Wall Posterior	Muscle invasive urothelial carcinoma (pT2 or above)	C67.4	High Grade	Bladder	Bladder Cancer	Bladder Urothelial Carcinoma	Primary	70167	Urothelial Cancer
TCGA-FD-A3N5	TCGA-FD-A3N5-10	Wall Posterior	Muscle invasive urothelial carcinoma (pT2 or above)	C67.4	High Grade	Bladder	Bladder Cancer	Bladder Urothelial Carcinoma	Blood Derived Normal	70167	Urothelial Cancer
TCGA-FD-A3N6	TCGA-FD-A3N6-01	Wall Anterior	Muscle invasive urothelial carcinoma (pT2 or above)	C67.3	High Grade	Bladder	Bladder Cancer	Bladder Urothelial Carcinoma	Primary	70167	Urothelial Cancer
TCGA-FD-A3N6	TCGA-FD-A3N6-10	Wall Anterior	Muscle invasive urothelial carcinoma (pT2 or above)	C67.3	High Grade	Bladder	Bladder Cancer	Bladder Urothelial Carcinoma	Blood Derived Normal	70167	Urothelial Cancer
TCGA-FD-A3NA	TCGA-FD-A3NA-01	Wall Posterior	Muscle invasive urothelial carcinoma (pT2 or above)	C67.4	High Grade	Bladder	Bladder Cancer	Bladder Urothelial Carcinoma	Primary	70167	Urothelial Cancer
TCGA-FD-A3NA	TCGA-FD-A3NA-10	Wall Posterior	Muscle invasive urothelial carcinoma (pT2 or above)	C67.4	High Grade	Bladder	Bladder Cancer	Bladder Urothelial Carcinoma	Blood Derived Normal	70167	Urothelial Cancer
TCGA-FD-A3SJ	TCGA-FD-A3SJ-01	Wall Lateral|Wall Posterior	Muscle invasive urothelial carcinoma (pT2 or above)	C67.2	High Grade	Bladder	Bladder Cancer	Bladder Urothelial Carcinoma	Primary	70167	Urothelial Cancer
TCGA-FD-A3SJ	TCGA-FD-A3SJ-10	Wall Lateral|Wall Posterior	Muscle invasive urothelial carcinoma (pT2 or above)	C67.2	High Grade	Bladder	Bladder Cancer	Bladder Urothelial Carcinoma	Blood Derived Normal	70167	Urothelial Cancer
TCGA-FD-A3SL	TCGA-FD-A3SL-01	Dome|Wall Anterior|Wall Posterior	Muscle invasive urothelial carcinoma (pT2 or above)	C67.4	High Grade	Bladder	Bladder Cancer	Bladder Urothelial Carcinoma	Primary	70167	Urothelial Cancer
TCGA-FD-A3SL	TCGA-FD-A3SL-10	Dome|Wall Anterior|Wall Posterior	Muscle invasive urothelial carcinoma (pT2 or above)	C67.4	High Grade	Bladder	Bladder Cancer	Bladder Urothelial Carcinoma	Blood Derived Normal	70167	Urothelial Cancer
TCGA-FD-A3SM	TCGA-FD-A3SM-01	Dome|Wall Anterior|Wall Lateral|Wall Posterior	Muscle invasive urothelial carcinoma (pT2 or above)	C67.2	High Grade	Bladder	Bladder Cancer	Bladder Urothelial Carcinoma	Primary	70167	Urothelial Cancer
TCGA-FD-A3SM	TCGA-FD-A3SM-10	Dome|Wall Anterior|Wall Lateral|Wall Posterior	Muscle invasive urothelial carcinoma (pT2 or above)	C67.2	High Grade	Bladder	Bladder Cancer	Bladder Urothelial Carcinoma	Blood Derived Normal	70167	Urothelial Cancer
TCGA-FD-A3SN	TCGA-FD-A3SN-01	Trigone|Wall Posterior	Muscle invasive urothelial carcinoma (pT2 or above)	C67.0	High Grade	Bladder	Bladder Cancer	Bladder Urothelial Carcinoma	Primary	70167	Urothelial Cancer
TCGA-FD-A3SN	TCGA-FD-A3SN-10	Trigone|Wall Posterior	Muscle invasive urothelial carcinoma (pT2 or above)	C67.0	High Grade	Bladder	Bladder Cancer	Bladder Urothelial Carcinoma	Blood Derived Normal	70167	Urothelial Cancer
TCGA-FD-A3SO	TCGA-FD-A3SO-01	Wall Lateral	Muscle invasive urothelial carcinoma (pT2 or above)	C67.2	High Grade	Bladder	Bladder Cancer	Bladder Urothelial Carcinoma	Primary	70167	Urothelial Cancer
TCGA-FD-A3SO	TCGA-FD-A3SO-10	Wall Lateral	Muscle invasive urothelial carcinoma (pT2 or above)	C67.2	High Grade	Bladder	Bladder Cancer	Bladder Urothelial Carcinoma	Blood Derived Normal	70167	Urothelial Cancer
TCGA-FD-A3SP	TCGA-FD-A3SP-01	Dome|Wall Lateral|Wall Posterior	Muscle invasive urothelial carcinoma (pT2 or above)	C67.4	High Grade	Bladder	Bladder Cancer	Bladder Urothelial Carcinoma	Primary	70167	Urothelial Cancer
TCGA-FD-A3SP	TCGA-FD-A3SP-10	Dome|Wall Lateral|Wall Posterior	Muscle invasive urothelial carcinoma (pT2 or above)	C67.4	High Grade	Bladder	Bladder Cancer	Bladder Urothelial Carcinoma	Blood Derived Normal	70167	Urothelial Cancer
TCGA-FD-A3SQ	TCGA-FD-A3SQ-01	Wall Lateral|Wall Posterior	Muscle invasive urothelial carcinoma (pT2 or above)	C67.2	High Grade	Bladder	Bladder Cancer	Bladder Urothelial Carcinoma	Primary	70167	Urothelial Cancer
TCGA-FD-A3SQ	TCGA-FD-A3SQ-10	Wall Lateral|Wall Posterior	Muscle invasive urothelial carcinoma (pT2 or above)	C67.2	High Grade	Bladder	Bladder Cancer	Bladder Urothelial Carcinoma	Blood Derived Normal	70167	Urothelial Cancer
TCGA-FD-A3SR	TCGA-FD-A3SR-01	Dome|Wall Lateral|Wall Posterior	Muscle invasive urothelial carcinoma (pT2 or above)	C67.4	High Grade	Bladder	Bladder Cancer	Bladder Urothelial Carcinoma	Primary	70167	Urothelial Cancer
TCGA-FD-A3SR	TCGA-FD-A3SR-10	Dome|Wall Lateral|Wall Posterior	Muscle invasive urothelial carcinoma (pT2 or above)	C67.4	High Grade	Bladder	Bladder Cancer	Bladder Urothelial Carcinoma	Blood Derived Normal	70167	Urothelial Cancer
TCGA-FD-A3SS	TCGA-FD-A3SS-01	Dome|Trigone|Wall Anterior|Wall Lateral|Wall Posterior	Muscle invasive urothelial carcinoma (pT2 or above)	C67.0	High Grade	Bladder	Bladder Cancer	Bladder Urothelial Carcinoma	Primary	70167	Urothelial Cancer
TCGA-FD-A3SS	TCGA-FD-A3SS-10	Dome|Trigone|Wall Anterior|Wall Lateral|Wall Posterior	Muscle invasive urothelial carcinoma (pT2 or above)	C67.0	High Grade	Bladder	Bladder Cancer	Bladder Urothelial Carcinoma	Blood Derived Normal	70167	Urothelial Cancer
TCGA-FD-A43N	TCGA-FD-A43N-01	Wall Posterior	Muscle invasive urothelial carcinoma (pT2 or above)	C67.4	High Grade	Bladder	Bladder Cancer	Bladder Urothelial Carcinoma	Primary	70167	Urothelial Cancer
TCGA-FD-A43N	TCGA-FD-A43N-10	Wall Posterior	Muscle invasive urothelial carcinoma (pT2 or above)	C67.4	High Grade	Bladder	Bladder Cancer	Bladder Urothelial Carcinoma	Blood Derived Normal	70167	Urothelial Cancer
TCGA-FD-A43P	TCGA-FD-A43P-01	Dome	Muscle invasive urothelial carcinoma (pT2 or above)	C67.1	High Grade	Bladder	Bladder Cancer	Bladder Urothelial Carcinoma	Primary	70167	Urothelial Cancer
TCGA-FD-A43P	TCGA-FD-A43P-10	Dome	Muscle invasive urothelial carcinoma (pT2 or above)	C67.1	High Grade	Bladder	Bladder Cancer	Bladder Urothelial Carcinoma	Blood Derived Normal	70167	Urothelial Cancer
TCGA-FD-A43S	TCGA-FD-A43S-01	Wall Posterior	Muscle invasive urothelial carcinoma (pT2 or above)	C67.4	High Grade	Bladder	Bladder Cancer	Bladder Urothelial Carcinoma	Primary	70167	Urothelial Cancer
TCGA-FD-A43S	TCGA-FD-A43S-10	Wall Posterior	Muscle invasive urothelial carcinoma (pT2 or above)	C67.4	High Grade	Bladder	Bladder Cancer	Bladder Urothelial Carcinoma	Blood Derived Normal	70167	Urothelial Cancer
TCGA-FD-A43U	TCGA-FD-A43U-01	Wall Lateral	Muscle invasive urothelial carcinoma (pT2 or above)	C67.2	High Grade	Bladder	Bladder Cancer	Bladder Urothelial Carcinoma	Primary	70167	Urothelial Cancer
TCGA-FD-A43U	TCGA-FD-A43U-10	Wall Lateral	Muscle invasive urothelial carcinoma (pT2 or above)	C67.2	High Grade	Bladder	Bladder Cancer	Bladder Urothelial Carcinoma	Blood Derived Normal	70167	Urothelial Cancer
TCGA-FD-A43Y	TCGA-FD-A43Y-01	Wall Lateral	Muscle invasive urothelial carcinoma (pT2 or above)	C67.3	High Grade	Bladder	Bladder Cancer	Bladder Urothelial Carcinoma	Primary	70167	Urothelial Cancer
TCGA-FD-A43Y	TCGA-FD-A43Y-10	Wall Lateral	Muscle invasive urothelial carcinoma (pT2 or above)	C67.3	High Grade	Bladder	Bladder Cancer	Bladder Urothelial Carcinoma	Blood Derived Normal	70167	Urothelial Cancer
TCGA-FD-A5BR	TCGA-FD-A5BR-01	Wall Lateral	Muscle invasive urothelial carcinoma (pT2 or above)	C67.2	High Grade	Bladder	Bladder Cancer	Bladder Urothelial Carcinoma	Primary	70167	Urothelial Cancer
TCGA-FD-A5BR	TCGA-FD-A5BR-10	Wall Lateral	Muscle invasive urothelial carcinoma (pT2 or above)	C67.2	High Grade	Bladder	Bladder Cancer	Bladder Urothelial Carcinoma	Blood Derived Normal	70167	Urothelial Cancer
TCGA-FD-A5BS	TCGA-FD-A5BS-01	Wall Posterior	Muscle invasive urothelial carcinoma (pT2 or above)	C67.4	High Grade	Bladder	Bladder Cancer	Bladder Urothelial Carcinoma	Primary	70167	Urothelial Cancer
TCGA-FD-A5BS	TCGA-FD-A5BS-10	Wall Posterior	Muscle invasive urothelial carcinoma (pT2 or above)	C67.4	High Grade	Bladder	Bladder Cancer	Bladder Urothelial Carcinoma	Blood Derived Normal	70167	Urothelial Cancer
TCGA-FD-A5BT	TCGA-FD-A5BT-01	Wall Lateral	Muscle invasive urothelial carcinoma (pT2 or above)	C67.2	High Grade	Bladder	Bladder Cancer	Bladder Urothelial Carcinoma	Primary	70167	Urothelial Cancer
TCGA-FD-A5BT	TCGA-FD-A5BT-10	Wall Lateral	Muscle invasive urothelial carcinoma (pT2 or above)	C67.2	High Grade	Bladder	Bladder Cancer	Bladder Urothelial Carcinoma	Blood Derived Normal	70167	Urothelial Cancer
TCGA-FD-A5BU	TCGA-FD-A5BU-01	Wall Lateral	Muscle invasive urothelial carcinoma (pT2 or above)	C67.2	High Grade	Bladder	Bladder Cancer	Bladder Urothelial Carcinoma	Primary	70167	Urothelial Cancer
TCGA-FD-A5BU	TCGA-FD-A5BU-10	Wall Lateral	Muscle invasive urothelial carcinoma (pT2 or above)	C67.2	High Grade	Bladder	Bladder Cancer	Bladder Urothelial Carcinoma	Blood Derived Normal	70167	Urothelial Cancer
TCGA-FD-A5BV	TCGA-FD-A5BV-01	Trigone	Muscle invasive urothelial carcinoma (pT2 or above)	C67.0	High Grade	Bladder	Bladder Cancer	Bladder Urothelial Carcinoma	Primary	70167	Urothelial Cancer
TCGA-FD-A5BV	TCGA-FD-A5BV-10	Trigone	Muscle invasive urothelial carcinoma (pT2 or above)	C67.0	High Grade	Bladder	Bladder Cancer	Bladder Urothelial Carcinoma	Blood Derived Normal	70167	Urothelial Cancer
TCGA-FD-A5BX	TCGA-FD-A5BX-01	Wall Anterior	Muscle invasive urothelial carcinoma (pT2 or above)	C67.4	High Grade	Bladder	Bladder Cancer	Bladder Urothelial Carcinoma	Primary	70167	Urothelial Cancer
TCGA-FD-A5BX	TCGA-FD-A5BX-10	Wall Anterior	Muscle invasive urothelial carcinoma (pT2 or above)	C67.4	High Grade	Bladder	Bladder Cancer	Bladder Urothelial Carcinoma	Blood Derived Normal	70167	Urothelial Cancer
TCGA-FD-A5BY	TCGA-FD-A5BY-01	Wall Posterior	Muscle invasive urothelial carcinoma (pT2 or above)	C67.4	High Grade	Bladder	Bladder Cancer	Bladder Urothelial Carcinoma	Primary	70167	Urothelial Cancer
TCGA-FD-A5BY	TCGA-FD-A5BY-10	Wall Posterior	Muscle invasive urothelial carcinoma (pT2 or above)	C67.4	High Grade	Bladder	Bladder Cancer	Bladder Urothelial Carcinoma	Blood Derived Normal	70167	Urothelial Cancer
TCGA-FD-A5BZ	TCGA-FD-A5BZ-01	Wall Anterior	Muscle invasive urothelial carcinoma (pT2 or above)	C67.3	High Grade	Bladder	Bladder Cancer	Bladder Urothelial Carcinoma	Primary	70167	Urothelial Cancer
TCGA-FD-A5BZ	TCGA-FD-A5BZ-10	Wall Anterior	Muscle invasive urothelial carcinoma (pT2 or above)	C67.3	High Grade	Bladder	Bladder Cancer	Bladder Urothelial Carcinoma	Blood Derived Normal	70167	Urothelial Cancer
TCGA-FD-A5C0	TCGA-FD-A5C0-01	Wall Posterior	Muscle invasive urothelial carcinoma (pT2 or above)	C67.4	High Grade	Bladder	Bladder Cancer	Bladder Urothelial Carcinoma	Primary	70167	Urothelial Cancer
TCGA-FD-A5C0	TCGA-FD-A5C0-10	Wall Posterior	Muscle invasive urothelial carcinoma (pT2 or above)	C67.4	High Grade	Bladder	Bladder Cancer	Bladder Urothelial Carcinoma	Blood Derived Normal	70167	Urothelial Cancer
TCGA-FD-A5C1	TCGA-FD-A5C1-01	Wall Posterior	Muscle invasive urothelial carcinoma (pT2 or above)	C67.4	High Grade	Bladder	Bladder Cancer	Bladder Urothelial Carcinoma	Primary	70167	Urothelial Cancer
TCGA-FD-A5C1	TCGA-FD-A5C1-10	Wall Posterior	Muscle invasive urothelial carcinoma (pT2 or above)	C67.4	High Grade	Bladder	Bladder Cancer	Bladder Urothelial Carcinoma	Blood Derived Normal	70167	Urothelial Cancer
TCGA-FD-A62N	TCGA-FD-A62N-01	Wall Lateral	Muscle invasive urothelial carcinoma (pT2 or above)	C67.2	High Grade	Bladder	Bladder Cancer	Bladder Urothelial Carcinoma	Primary	70167	Urothelial Cancer
TCGA-FD-A62N	TCGA-FD-A62N-10	Wall Lateral	Muscle invasive urothelial carcinoma (pT2 or above)	C67.2	High Grade	Bladder	Bladder Cancer	Bladder Urothelial Carcinoma	Blood Derived Normal	70167	Urothelial Cancer
TCGA-FD-A62O	TCGA-FD-A62O-01	Trigone	Muscle invasive urothelial carcinoma (pT2 or above)	C67.0	High Grade	Bladder	Bladder Cancer	Bladder Urothelial Carcinoma	Primary	70167	Urothelial Cancer
TCGA-FD-A62O	TCGA-FD-A62O-10	Trigone	Muscle invasive urothelial carcinoma (pT2 or above)	C67.0	High Grade	Bladder	Bladder Cancer	Bladder Urothelial Carcinoma	Blood Derived Normal	70167	Urothelial Cancer
TCGA-FD-A62P	TCGA-FD-A62P-01	Wall Posterior	Muscle invasive urothelial carcinoma (pT2 or above)	C67.4	High Grade	Bladder	Bladder Cancer	Bladder Urothelial Carcinoma	Primary	70167	Urothelial Cancer
TCGA-FD-A62P	TCGA-FD-A62P-10	Wall Posterior	Muscle invasive urothelial carcinoma (pT2 or above)	C67.4	High Grade	Bladder	Bladder Cancer	Bladder Urothelial Carcinoma	Blood Derived Normal	70167	Urothelial Cancer
TCGA-FD-A62S	TCGA-FD-A62S-01	Wall Posterior	Muscle invasive urothelial carcinoma (pT2 or above)	C67.4	High Grade	Bladder	Bladder Cancer	Bladder Urothelial Carcinoma	Primary	70167	Urothelial Cancer
TCGA-FD-A62S	TCGA-FD-A62S-10	Wall Posterior	Muscle invasive urothelial carcinoma (pT2 or above)	C67.4	High Grade	Bladder	Bladder Cancer	Bladder Urothelial Carcinoma	Blood Derived Normal	70167	Urothelial Cancer
TCGA-FD-A6TB	TCGA-FD-A6TB-01	Wall Lateral|Wall Posterior	Muscle invasive urothelial carcinoma (pT2 or above)	C67.2	High Grade	Bladder	Bladder Cancer	Bladder Urothelial Carcinoma	Primary	70167	Urothelial Cancer
TCGA-FD-A6TB	TCGA-FD-A6TB-10	Wall Lateral|Wall Posterior	Muscle invasive urothelial carcinoma (pT2 or above)	C67.2	High Grade	Bladder	Bladder Cancer	Bladder Urothelial Carcinoma	Blood Derived Normal	70167	Urothelial Cancer
TCGA-FD-A6TC	TCGA-FD-A6TC-01	Wall Posterior	Muscle invasive urothelial carcinoma (pT2 or above)	C67.4	High Grade	Bladder	Bladder Cancer	Bladder Urothelial Carcinoma	Primary	70167	Urothelial Cancer
TCGA-FD-A6TC	TCGA-FD-A6TC-10	Wall Posterior	Muscle invasive urothelial carcinoma (pT2 or above)	C67.4	High Grade	Bladder	Bladder Cancer	Bladder Urothelial Carcinoma	Blood Derived Normal	70167	Urothelial Cancer
TCGA-FD-A6TD	TCGA-FD-A6TD-01	Wall Anterior|Wall Lateral|Wall Posterior	Muscle invasive urothelial carcinoma (pT2 or above)	C67.3	High Grade	Bladder	Bladder Cancer	Bladder Urothelial Carcinoma	Primary	70167	Urothelial Cancer
TCGA-FD-A6TD	TCGA-FD-A6TD-10	Wall Anterior|Wall Lateral|Wall Posterior	Muscle invasive urothelial carcinoma (pT2 or above)	C67.3	High Grade	Bladder	Bladder Cancer	Bladder Urothelial Carcinoma	Blood Derived Normal	70167	Urothelial Cancer
TCGA-FD-A6TE	TCGA-FD-A6TE-01	Trigone|Wall Lateral	Muscle invasive urothelial carcinoma (pT2 or above)	C67.0	High Grade	Bladder	Bladder Cancer	Bladder Urothelial Carcinoma	Primary	70167	Urothelial Cancer
TCGA-FD-A6TE	TCGA-FD-A6TE-10	Trigone|Wall Lateral	Muscle invasive urothelial carcinoma (pT2 or above)	C67.0	High Grade	Bladder	Bladder Cancer	Bladder Urothelial Carcinoma	Blood Derived Normal	70167	Urothelial Cancer
TCGA-FD-A6TF	TCGA-FD-A6TF-01	Trigone|Wall Anterior|Wall Lateral|Wall Posterior	Muscle invasive urothelial carcinoma (pT2 or above)	C67.2	High Grade	Bladder	Bladder Cancer	Bladder Urothelial Carcinoma	Primary	70167	Urothelial Cancer
TCGA-FD-A6TF	TCGA-FD-A6TF-10	Trigone|Wall Anterior|Wall Lateral|Wall Posterior	Muscle invasive urothelial carcinoma (pT2 or above)	C67.2	High Grade	Bladder	Bladder Cancer	Bladder Urothelial Carcinoma	Blood Derived Normal	70167	Urothelial Cancer
TCGA-FD-A6TG	TCGA-FD-A6TG-01	Dome|Wall Anterior|Wall Lateral|Wall Posterior	Muscle invasive urothelial carcinoma (pT2 or above)	C67.2	High Grade	Bladder	Bladder Cancer	Bladder Urothelial Carcinoma	Primary	70167	Urothelial Cancer
TCGA-FD-A6TG	TCGA-FD-A6TG-10	Dome|Wall Anterior|Wall Lateral|Wall Posterior	Muscle invasive urothelial carcinoma (pT2 or above)	C67.2	High Grade	Bladder	Bladder Cancer	Bladder Urothelial Carcinoma	Blood Derived Normal	70167	Urothelial Cancer
TCGA-FD-A6TH	TCGA-FD-A6TH-01	Dome|Trigone|Wall Lateral|Wall Posterior	Muscle invasive urothelial carcinoma (pT2 or above)	C67.0	High Grade	Bladder	Bladder Cancer	Bladder Urothelial Carcinoma	Primary	70167	Urothelial Cancer
TCGA-FD-A6TH	TCGA-FD-A6TH-10	Dome|Trigone|Wall Lateral|Wall Posterior	Muscle invasive urothelial carcinoma (pT2 or above)	C67.0	High Grade	Bladder	Bladder Cancer	Bladder Urothelial Carcinoma	Blood Derived Normal	70167	Urothelial Cancer
TCGA-FD-A6TI	TCGA-FD-A6TI-01	Dome|Wall Anterior|Wall Lateral|Wall Posterior	Muscle invasive urothelial carcinoma (pT2 or above)	C67.3	High Grade	Bladder	Bladder Cancer	Bladder Urothelial Carcinoma	Primary	70167	Urothelial Cancer
TCGA-FD-A6TI	TCGA-FD-A6TI-10	Dome|Wall Anterior|Wall Lateral|Wall Posterior	Muscle invasive urothelial carcinoma (pT2 or above)	C67.3	High Grade	Bladder	Bladder Cancer	Bladder Urothelial Carcinoma	Blood Derived Normal	70167	Urothelial Cancer
TCGA-FD-A6TK	TCGA-FD-A6TK-01	Wall Anterior|Wall Lateral|Wall Posterior	Muscle invasive urothelial carcinoma (pT2 or above)	C67.3	High Grade	Bladder	Bladder Cancer	Bladder Urothelial Carcinoma	Primary	70167	Urothelial Cancer
TCGA-FD-A6TK	TCGA-FD-A6TK-10	Wall Anterior|Wall Lateral|Wall Posterior	Muscle invasive urothelial carcinoma (pT2 or above)	C67.3	High Grade	Bladder	Bladder Cancer	Bladder Urothelial Carcinoma	Blood Derived Normal	70167	Urothelial Cancer
TCGA-FJ-A3Z7	TCGA-FJ-A3Z7-01	Dome|Wall Anterior|Wall Lateral|Wall Posterior	Muscle invasive urothelial carcinoma (pT2 or above)	C67.9	High Grade	Bladder	Bladder Cancer	Bladder Urothelial Carcinoma	Primary	70167	Urothelial Cancer
TCGA-FJ-A3Z7	TCGA-FJ-A3Z7-10	Dome|Wall Anterior|Wall Lateral|Wall Posterior	Muscle invasive urothelial carcinoma (pT2 or above)	C67.9	High Grade	Bladder	Bladder Cancer	Bladder Urothelial Carcinoma	Blood Derived Normal	70167	Urothelial Cancer
TCGA-FJ-A3ZE	TCGA-FJ-A3ZE-01	Wall Lateral|Wall Posterior	Muscle invasive urothelial carcinoma (pT2 or above)	C67.9	High Grade	Bladder	Bladder Cancer	Bladder Urothelial Carcinoma	Primary	70167	Urothelial Cancer
TCGA-FJ-A3ZE	TCGA-FJ-A3ZE-10	Wall Lateral|Wall Posterior	Muscle invasive urothelial carcinoma (pT2 or above)	C67.9	High Grade	Bladder	Bladder Cancer	Bladder Urothelial Carcinoma	Blood Derived Normal	70167	Urothelial Cancer
TCGA-FJ-A871	TCGA-FJ-A871-01	Wall Lateral	Muscle invasive urothelial carcinoma (pT2 or above)	C67.2	High Grade	Bladder	Bladder Cancer	Bladder Urothelial Carcinoma	Primary	70167	Urothelial Cancer
TCGA-FJ-A871	TCGA-FJ-A871-10	Wall Lateral	Muscle invasive urothelial carcinoma (pT2 or above)	C67.2	High Grade	Bladder	Bladder Cancer	Bladder Urothelial Carcinoma	Blood Derived Normal	70167	Urothelial Cancer
TCGA-FT-A3EE	TCGA-FT-A3EE-01	Neck	Muscle invasive urothelial carcinoma (pT2 or above)	C67.5	High Grade	Bladder	Bladder Cancer	Bladder Urothelial Carcinoma	Primary	70167	Urothelial Cancer
TCGA-FT-A3EE	TCGA-FT-A3EE-10	Neck	Muscle invasive urothelial carcinoma (pT2 or above)	C67.5	High Grade	Bladder	Bladder Cancer	Bladder Urothelial Carcinoma	Blood Derived Normal	70167	Urothelial Cancer
TCGA-FT-A61P	TCGA-FT-A61P-01	Wall Lateral|Wall Posterior	Muscle invasive urothelial carcinoma (pT2 or above)	C67.9	High Grade	Bladder	Bladder Cancer	Bladder Urothelial Carcinoma	Primary	70167	Urothelial Cancer
TCGA-FT-A61P	TCGA-FT-A61P-10	Wall Lateral|Wall Posterior	Muscle invasive urothelial carcinoma (pT2 or above)	C67.9	High Grade	Bladder	Bladder Cancer	Bladder Urothelial Carcinoma	Blood Derived Normal	70167	Urothelial Cancer
TCGA-G2-A2EC	TCGA-G2-A2EC-01	Bladder - NOS	Muscle invasive urothelial carcinoma (pT2 or above)	C67.9	High Grade	Bladder	Bladder Cancer	Bladder Urothelial Carcinoma	Primary	70167	Urothelial Cancer
TCGA-G2-A2EC	TCGA-G2-A2EC-10	Bladder - NOS	Muscle invasive urothelial carcinoma (pT2 or above)	C67.9	High Grade	Bladder	Bladder Cancer	Bladder Urothelial Carcinoma	Blood Derived Normal	70167	Urothelial Cancer
TCGA-G2-A2EF	TCGA-G2-A2EF-01	Wall NOS	Muscle invasive urothelial carcinoma (pT2 or above)	C67.9	High Grade	Bladder	Bladder Cancer	Bladder Urothelial Carcinoma	Primary	70167	Urothelial Cancer
TCGA-G2-A2EF	TCGA-G2-A2EF-10	Wall NOS	Muscle invasive urothelial carcinoma (pT2 or above)	C67.9	High Grade	Bladder	Bladder Cancer	Bladder Urothelial Carcinoma	Blood Derived Normal	70167	Urothelial Cancer
TCGA-G2-A2EJ	TCGA-G2-A2EJ-01	Bladder - NOS	Muscle invasive urothelial carcinoma (pT2 or above)	C67.9	High Grade	Bladder	Bladder Cancer	Bladder Urothelial Carcinoma	Primary	70167	Urothelial Cancer
TCGA-G2-A2EJ	TCGA-G2-A2EJ-10	Bladder - NOS	Muscle invasive urothelial carcinoma (pT2 or above)	C67.9	High Grade	Bladder	Bladder Cancer	Bladder Urothelial Carcinoma	Blood Derived Normal	70167	Urothelial Cancer
TCGA-G2-A2EK	TCGA-G2-A2EK-01	Bladder - NOS	Muscle invasive urothelial carcinoma (pT2 or above)	C67.9	High Grade	Bladder	Bladder Cancer	Bladder Urothelial Carcinoma	Primary	70167	Urothelial Cancer
TCGA-G2-A2EK	TCGA-G2-A2EK-10	Bladder - NOS	Muscle invasive urothelial carcinoma (pT2 or above)	C67.9	High Grade	Bladder	Bladder Cancer	Bladder Urothelial Carcinoma	Blood Derived Normal	70167	Urothelial Cancer
TCGA-G2-A2EL	TCGA-G2-A2EL-01	Wall NOS	Muscle invasive urothelial carcinoma (pT2 or above)	C67.2	High Grade	Bladder	Bladder Cancer	Bladder Urothelial Carcinoma	Primary	70167	Urothelial Cancer
TCGA-G2-A2EL	TCGA-G2-A2EL-10	Wall NOS	Muscle invasive urothelial carcinoma (pT2 or above)	C67.2	High Grade	Bladder	Bladder Cancer	Bladder Urothelial Carcinoma	Blood Derived Normal	70167	Urothelial Cancer
TCGA-G2-A2EO	TCGA-G2-A2EO-01	Bladder - NOS	Muscle invasive urothelial carcinoma (pT2 or above)	C67.3	High Grade	Bladder	Bladder Cancer	Bladder Urothelial Carcinoma	Primary	70167	Urothelial Cancer
TCGA-G2-A2EO	TCGA-G2-A2EO-11	Bladder - NOS	Muscle invasive urothelial carcinoma (pT2 or above)	C67.3	High Grade	Bladder	Bladder Cancer	Bladder Urothelial Carcinoma	Solid Tissue Normal	70167	Urothelial Cancer
TCGA-G2-A2ES	TCGA-G2-A2ES-01	Bladder - NOS	Muscle invasive urothelial carcinoma (pT2 or above)	C67.9	High Grade	Bladder	Bladder Cancer	Bladder Urothelial Carcinoma	Primary	70167	Urothelial Cancer
TCGA-G2-A2ES	TCGA-G2-A2ES-11	Bladder - NOS	Muscle invasive urothelial carcinoma (pT2 or above)	C67.9	High Grade	Bladder	Bladder Cancer	Bladder Urothelial Carcinoma	Solid Tissue Normal	70167	Urothelial Cancer
TCGA-G2-A3IB	TCGA-G2-A3IB-01	Bladder - NOS	Muscle invasive urothelial carcinoma (pT2 or above)	C67.9	High Grade	Bladder	Bladder Cancer	Bladder Urothelial Carcinoma	Primary	70167	Urothelial Cancer
TCGA-G2-A3IB	TCGA-G2-A3IB-10	Bladder - NOS	Muscle invasive urothelial carcinoma (pT2 or above)	C67.9	High Grade	Bladder	Bladder Cancer	Bladder Urothelial Carcinoma	Blood Derived Normal	70167	Urothelial Cancer
TCGA-G2-A3IE	TCGA-G2-A3IE-01	Bladder - NOS	Muscle invasive urothelial carcinoma (pT2 or above)	C67.9	High Grade	Bladder	Bladder Cancer	Bladder Urothelial Carcinoma	Primary	70167	Urothelial Cancer
TCGA-G2-A3IE	TCGA-G2-A3IE-10	Bladder - NOS	Muscle invasive urothelial carcinoma (pT2 or above)	C67.9	High Grade	Bladder	Bladder Cancer	Bladder Urothelial Carcinoma	Blood Derived Normal	70167	Urothelial Cancer
TCGA-G2-A3VY	TCGA-G2-A3VY-01	Bladder - NOS	Muscle invasive urothelial carcinoma (pT2 or above)	C67.9	High Grade	Bladder	Bladder Cancer	Bladder Urothelial Carcinoma	Primary	70167	Urothelial Cancer
TCGA-G2-A3VY	TCGA-G2-A3VY-10	Bladder - NOS	Muscle invasive urothelial carcinoma (pT2 or above)	C67.9	High Grade	Bladder	Bladder Cancer	Bladder Urothelial Carcinoma	Blood Derived Normal	70167	Urothelial Cancer
TCGA-G2-AA3B	TCGA-G2-AA3B-01	Bladder - NOS	Muscle invasive urothelial carcinoma (pT2 or above)	C67.9	High Grade	Bladder	Bladder Cancer	Bladder Urothelial Carcinoma	Primary	70167	Urothelial Cancer
TCGA-G2-AA3B	TCGA-G2-AA3B-10	Bladder - NOS	Muscle invasive urothelial carcinoma (pT2 or above)	C67.9	High Grade	Bladder	Bladder Cancer	Bladder Urothelial Carcinoma	Blood Derived Normal	70167	Urothelial Cancer
TCGA-G2-AA3C	TCGA-G2-AA3C-01	Bladder - NOS	Muscle invasive urothelial carcinoma (pT2 or above)	C67.9	High Grade	Bladder	Bladder Cancer	Bladder Urothelial Carcinoma	Primary	70167	Urothelial Cancer
TCGA-G2-AA3C	TCGA-G2-AA3C-10	Bladder - NOS	Muscle invasive urothelial carcinoma (pT2 or above)	C67.9	High Grade	Bladder	Bladder Cancer	Bladder Urothelial Carcinoma	Blood Derived Normal	70167	Urothelial Cancer
TCGA-G2-AA3D	TCGA-G2-AA3D-01	Bladder - NOS	Muscle invasive urothelial carcinoma (pT2 or above)	C67.9	High Grade	Bladder	Bladder Cancer	Bladder Urothelial Carcinoma	Primary	70167	Urothelial Cancer
TCGA-G2-AA3D	TCGA-G2-AA3D-10	Bladder - NOS	Muscle invasive urothelial carcinoma (pT2 or above)	C67.9	High Grade	Bladder	Bladder Cancer	Bladder Urothelial Carcinoma	Blood Derived Normal	70167	Urothelial Cancer
TCGA-G2-AA3F	TCGA-G2-AA3F-01	Bladder - NOS	Muscle invasive urothelial carcinoma (pT2 or above)	C67.9	High Grade	Bladder	Bladder Cancer	Bladder Urothelial Carcinoma	Primary	70167	Urothelial Cancer
TCGA-G2-AA3F	TCGA-G2-AA3F-10	Bladder - NOS	Muscle invasive urothelial carcinoma (pT2 or above)	C67.9	High Grade	Bladder	Bladder Cancer	Bladder Urothelial Carcinoma	Blood Derived Normal	70167	Urothelial Cancer
TCGA-GC-A3BM	TCGA-GC-A3BM-01	Dome	Muscle invasive urothelial carcinoma (pT2 or above)	C67.1	High Grade	Bladder	Bladder Cancer	Bladder Urothelial Carcinoma	Primary	70167	Urothelial Cancer
TCGA-GC-A3BM	TCGA-GC-A3BM-10	Dome	Muscle invasive urothelial carcinoma (pT2 or above)	C67.1	High Grade	Bladder	Bladder Cancer	Bladder Urothelial Carcinoma	Blood Derived Normal	70167	Urothelial Cancer
TCGA-GC-A3BM	TCGA-GC-A3BM-11	Dome	Muscle invasive urothelial carcinoma (pT2 or above)	C67.1	High Grade	Bladder	Bladder Cancer	Bladder Urothelial Carcinoma	Solid Tissue Normal	70167	Urothelial Cancer
TCGA-GC-A3I6	TCGA-GC-A3I6-01	Wall Posterior	Muscle invasive urothelial carcinoma (pT2 or above)	C67.9	High Grade	Bladder	Bladder Cancer	Bladder Urothelial Carcinoma	Primary	70167	Urothelial Cancer
TCGA-GC-A3I6	TCGA-GC-A3I6-10	Wall Posterior	Muscle invasive urothelial carcinoma (pT2 or above)	C67.9	High Grade	Bladder	Bladder Cancer	Bladder Urothelial Carcinoma	Blood Derived Normal	70167	Urothelial Cancer
TCGA-GC-A3OO	TCGA-GC-A3OO-01	Wall Lateral	Muscle invasive urothelial carcinoma (pT2 or above)	C67.9	High Grade	Bladder	Bladder Cancer	Bladder Urothelial Carcinoma	Primary	70167	Urothelial Cancer
TCGA-GC-A3OO	TCGA-GC-A3OO-10	Wall Lateral	Muscle invasive urothelial carcinoma (pT2 or above)	C67.9	High Grade	Bladder	Bladder Cancer	Bladder Urothelial Carcinoma	Blood Derived Normal	70167	Urothelial Cancer
TCGA-GC-A3RB	TCGA-GC-A3RB-01	Trigone	Muscle invasive urothelial carcinoma (pT2 or above)	C67.9	High Grade	Bladder	Bladder Cancer	Bladder Urothelial Carcinoma	Primary	70167	Urothelial Cancer
TCGA-GC-A3RB	TCGA-GC-A3RB-10	Trigone	Muscle invasive urothelial carcinoma (pT2 or above)	C67.9	High Grade	Bladder	Bladder Cancer	Bladder Urothelial Carcinoma	Blood Derived Normal	70167	Urothelial Cancer
TCGA-GC-A3RC	TCGA-GC-A3RC-01	Wall NOS	Muscle invasive urothelial carcinoma (pT2 or above)	C67.9	High Grade	Bladder	Bladder Cancer	Bladder Urothelial Carcinoma	Primary	70167	Urothelial Cancer
TCGA-GC-A3RC	TCGA-GC-A3RC-10	Wall NOS	Muscle invasive urothelial carcinoma (pT2 or above)	C67.9	High Grade	Bladder	Bladder Cancer	Bladder Urothelial Carcinoma	Blood Derived Normal	70167	Urothelial Cancer
TCGA-GC-A3RD	TCGA-GC-A3RD-01	Bladder - NOS	Muscle invasive urothelial carcinoma (pT2 or above)	C67.0	High Grade	Bladder	Bladder Cancer	Bladder Urothelial Carcinoma	Primary	70167	Urothelial Cancer
TCGA-GC-A3RD	TCGA-GC-A3RD-10	Bladder - NOS	Muscle invasive urothelial carcinoma (pT2 or above)	C67.0	High Grade	Bladder	Bladder Cancer	Bladder Urothelial Carcinoma	Blood Derived Normal	70167	Urothelial Cancer
TCGA-GC-A3WC	TCGA-GC-A3WC-01	Bladder - NOS	Muscle invasive urothelial carcinoma (pT2 or above)	C67.9	High Grade	Bladder	Bladder Cancer	Bladder Urothelial Carcinoma	Primary	70167	Urothelial Cancer
TCGA-GC-A3WC	TCGA-GC-A3WC-10	Bladder - NOS	Muscle invasive urothelial carcinoma (pT2 or above)	C67.9	High Grade	Bladder	Bladder Cancer	Bladder Urothelial Carcinoma	Blood Derived Normal	70167	Urothelial Cancer
TCGA-GC-A3WC	TCGA-GC-A3WC-11	Bladder - NOS	Muscle invasive urothelial carcinoma (pT2 or above)	C67.9	High Grade	Bladder	Bladder Cancer	Bladder Urothelial Carcinoma	Solid Tissue Normal	70167	Urothelial Cancer
TCGA-GC-A3YS	TCGA-GC-A3YS-01	Bladder - NOS	Muscle invasive urothelial carcinoma (pT2 or above)	C67.9	High Grade	Bladder	Bladder Cancer	Bladder Urothelial Carcinoma	Primary	70167	Urothelial Cancer
TCGA-GC-A3YS	TCGA-GC-A3YS-10	Bladder - NOS	Muscle invasive urothelial carcinoma (pT2 or above)	C67.9	High Grade	Bladder	Bladder Cancer	Bladder Urothelial Carcinoma	Blood Derived Normal	70167	Urothelial Cancer
TCGA-GC-A4ZW	TCGA-GC-A4ZW-01	Wall Anterior|Wall Posterior	Muscle invasive urothelial carcinoma (pT2 or above)	C67.9	High Grade	Bladder	Bladder Cancer	Bladder Urothelial Carcinoma	Primary	70167	Urothelial Cancer
TCGA-GC-A4ZW	TCGA-GC-A4ZW-10	Wall Anterior|Wall Posterior	Muscle invasive urothelial carcinoma (pT2 or above)	C67.9	High Grade	Bladder	Bladder Cancer	Bladder Urothelial Carcinoma	Blood Derived Normal	70167	Urothelial Cancer
TCGA-GC-A6I1	TCGA-GC-A6I1-01	Bladder - NOS	Muscle invasive urothelial carcinoma (pT2 or above)	C67.9	High Grade	Bladder	Bladder Cancer	Bladder Urothelial Carcinoma	Primary	70167	Urothelial Cancer
TCGA-GC-A6I1	TCGA-GC-A6I1-10	Bladder - NOS	Muscle invasive urothelial carcinoma (pT2 or above)	C67.9	High Grade	Bladder	Bladder Cancer	Bladder Urothelial Carcinoma	Blood Derived Normal	70167	Urothelial Cancer
TCGA-GC-A6I3	TCGA-GC-A6I3-01	Bladder - NOS	Muscle invasive urothelial carcinoma (pT2 or above)	C67.9	High Grade	Bladder	Bladder Cancer	Bladder Urothelial Carcinoma	Primary	70167	Urothelial Cancer
TCGA-GC-A6I3	TCGA-GC-A6I3-10	Bladder - NOS	Muscle invasive urothelial carcinoma (pT2 or above)	C67.9	High Grade	Bladder	Bladder Cancer	Bladder Urothelial Carcinoma	Blood Derived Normal	70167	Urothelial Cancer
TCGA-GC-A6I3	TCGA-GC-A6I3-11	Bladder - NOS	Muscle invasive urothelial carcinoma (pT2 or above)	C67.9	High Grade	Bladder	Bladder Cancer	Bladder Urothelial Carcinoma	Solid Tissue Normal	70167	Urothelial Cancer
TCGA-GD-A2C5	TCGA-GD-A2C5-01	Bladder - NOS	Muscle invasive urothelial carcinoma (pT2 or above)	C67.9	High Grade	Bladder	Bladder Cancer	Bladder Urothelial Carcinoma	Primary	70167	Urothelial Cancer
TCGA-GD-A2C5	TCGA-GD-A2C5-10	Bladder - NOS	Muscle invasive urothelial carcinoma (pT2 or above)	C67.9	High Grade	Bladder	Bladder Cancer	Bladder Urothelial Carcinoma	Blood Derived Normal	70167	Urothelial Cancer
TCGA-GD-A2C5	TCGA-GD-A2C5-11	Bladder - NOS	Muscle invasive urothelial carcinoma (pT2 or above)	C67.9	High Grade	Bladder	Bladder Cancer	Bladder Urothelial Carcinoma	Solid Tissue Normal	70167	Urothelial Cancer
TCGA-GD-A3OP	TCGA-GD-A3OP-01	Wall Anterior	Muscle invasive urothelial carcinoma (pT2 or above)	C67.9	High Grade	Bladder	Bladder Cancer	Bladder Urothelial Carcinoma	Primary	70167	Urothelial Cancer
TCGA-GD-A3OP	TCGA-GD-A3OP-10	Wall Anterior	Muscle invasive urothelial carcinoma (pT2 or above)	C67.9	High Grade	Bladder	Bladder Cancer	Bladder Urothelial Carcinoma	Blood Derived Normal	70167	Urothelial Cancer
TCGA-GD-A3OP	TCGA-GD-A3OP-11	Wall Anterior	Muscle invasive urothelial carcinoma (pT2 or above)	C67.9	High Grade	Bladder	Bladder Cancer	Bladder Urothelial Carcinoma	Solid Tissue Normal	70167	Urothelial Cancer
TCGA-GD-A3OQ	TCGA-GD-A3OQ-01	Bladder - NOS	Muscle invasive urothelial carcinoma (pT2 or above)	C67.9	High Grade	Bladder	Bladder Cancer	Bladder Urothelial Carcinoma	Primary	70167	Urothelial Cancer
TCGA-GD-A3OQ	TCGA-GD-A3OQ-10	Bladder - NOS	Muscle invasive urothelial carcinoma (pT2 or above)	C67.9	High Grade	Bladder	Bladder Cancer	Bladder Urothelial Carcinoma	Blood Derived Normal	70167	Urothelial Cancer
TCGA-GD-A3OQ	TCGA-GD-A3OQ-11	Bladder - NOS	Muscle invasive urothelial carcinoma (pT2 or above)	C67.9	High Grade	Bladder	Bladder Cancer	Bladder Urothelial Carcinoma	Solid Tissue Normal	70167	Urothelial Cancer
TCGA-GD-A3OS	TCGA-GD-A3OS-01	Bladder - NOS	Muscle invasive urothelial carcinoma (pT2 or above)	C67.9	High Grade	Bladder	Bladder Cancer	Bladder Urothelial Carcinoma	Primary	70167	Urothelial Cancer
TCGA-GD-A3OS	TCGA-GD-A3OS-10	Bladder - NOS	Muscle invasive urothelial carcinoma (pT2 or above)	C67.9	High Grade	Bladder	Bladder Cancer	Bladder Urothelial Carcinoma	Blood Derived Normal	70167	Urothelial Cancer
TCGA-GD-A6C6	TCGA-GD-A6C6-01	Bladder - NOS	Muscle invasive urothelial carcinoma (pT2 or above)	C67.9	High Grade	Bladder	Bladder Cancer	Bladder Urothelial Carcinoma	Primary	70167	Urothelial Cancer
TCGA-GD-A6C6	TCGA-GD-A6C6-10	Bladder - NOS	Muscle invasive urothelial carcinoma (pT2 or above)	C67.9	High Grade	Bladder	Bladder Cancer	Bladder Urothelial Carcinoma	Blood Derived Normal	70167	Urothelial Cancer
TCGA-GD-A76B	TCGA-GD-A76B-01	Wall Anterior	Muscle invasive urothelial carcinoma (pT2 or above)	C67.9	High Grade	Bladder	Bladder Cancer	Bladder Urothelial Carcinoma	Primary	70167	Urothelial Cancer
TCGA-GD-A76B	TCGA-GD-A76B-10	Wall Anterior	Muscle invasive urothelial carcinoma (pT2 or above)	C67.9	High Grade	Bladder	Bladder Cancer	Bladder Urothelial Carcinoma	Blood Derived Normal	70167	Urothelial Cancer
TCGA-GU-A42P	TCGA-GU-A42P-01	Wall NOS	Muscle invasive urothelial carcinoma (pT2 or above)	C67.9	High Grade	Bladder	Bladder Cancer	Bladder Urothelial Carcinoma	Primary	70167	Urothelial Cancer
TCGA-GU-A42P	TCGA-GU-A42P-10	Wall NOS	Muscle invasive urothelial carcinoma (pT2 or above)	C67.9	High Grade	Bladder	Bladder Cancer	Bladder Urothelial Carcinoma	Blood Derived Normal	70167	Urothelial Cancer
TCGA-GU-A42Q	TCGA-GU-A42Q-01	Wall Lateral|Wall Posterior	Muscle invasive urothelial carcinoma (pT2 or above)	C67.9	High Grade	Bladder	Bladder Cancer	Bladder Urothelial Carcinoma	Primary	70167	Urothelial Cancer
TCGA-GU-A42Q	TCGA-GU-A42Q-10	Wall Lateral|Wall Posterior	Muscle invasive urothelial carcinoma (pT2 or above)	C67.9	High Grade	Bladder	Bladder Cancer	Bladder Urothelial Carcinoma	Blood Derived Normal	70167	Urothelial Cancer
TCGA-GU-A42R	TCGA-GU-A42R-01	Wall Lateral	Muscle invasive urothelial carcinoma (pT2 or above)	C67.9	High Grade	Bladder	Bladder Cancer	Bladder Urothelial Carcinoma	Primary	70167	Urothelial Cancer
TCGA-GU-A42R	TCGA-GU-A42R-10	Wall Lateral	Muscle invasive urothelial carcinoma (pT2 or above)	C67.9	High Grade	Bladder	Bladder Cancer	Bladder Urothelial Carcinoma	Blood Derived Normal	70167	Urothelial Cancer
TCGA-GU-A762	TCGA-GU-A762-01	Wall NOS	Muscle invasive urothelial carcinoma (pT2 or above)	C67.9	High Grade	Bladder	Bladder Cancer	Bladder Urothelial Carcinoma	Primary	70167	Urothelial Cancer
TCGA-GU-A762	TCGA-GU-A762-10	Wall NOS	Muscle invasive urothelial carcinoma (pT2 or above)	C67.9	High Grade	Bladder	Bladder Cancer	Bladder Urothelial Carcinoma	Blood Derived Normal	70167	Urothelial Cancer
TCGA-GU-A763	TCGA-GU-A763-01	Wall Lateral	Muscle invasive urothelial carcinoma (pT2 or above)	C67.2	High Grade	Bladder	Bladder Cancer	Bladder Urothelial Carcinoma	Primary	70167	Urothelial Cancer
TCGA-GU-A763	TCGA-GU-A763-10	Wall Lateral	Muscle invasive urothelial carcinoma (pT2 or above)	C67.2	High Grade	Bladder	Bladder Cancer	Bladder Urothelial Carcinoma	Blood Derived Normal	70167	Urothelial Cancer
TCGA-GU-A764	TCGA-GU-A764-01	Wall Anterior	Muscle invasive urothelial carcinoma (pT2 or above)	C67.3	High Grade	Bladder	Bladder Cancer	Bladder Urothelial Carcinoma	Primary	70167	Urothelial Cancer
TCGA-GU-A764	TCGA-GU-A764-10	Wall Anterior	Muscle invasive urothelial carcinoma (pT2 or above)	C67.3	High Grade	Bladder	Bladder Cancer	Bladder Urothelial Carcinoma	Blood Derived Normal	70167	Urothelial Cancer
TCGA-GU-A766	TCGA-GU-A766-01	Neck|Wall NOS	Muscle invasive urothelial carcinoma (pT2 or above)	C67.9	High Grade	Bladder	Bladder Cancer	Bladder Urothelial Carcinoma	Primary	70167	Urothelial Cancer
TCGA-GU-A766	TCGA-GU-A766-10	Neck|Wall NOS	Muscle invasive urothelial carcinoma (pT2 or above)	C67.9	High Grade	Bladder	Bladder Cancer	Bladder Urothelial Carcinoma	Blood Derived Normal	70167	Urothelial Cancer
TCGA-GU-A767	TCGA-GU-A767-01	Wall NOS	Muscle invasive urothelial carcinoma (pT2 or above)	C67.9	High Grade	Bladder	Bladder Cancer	Bladder Urothelial Carcinoma	Primary	70167	Urothelial Cancer
TCGA-GU-A767	TCGA-GU-A767-10	Wall NOS	Muscle invasive urothelial carcinoma (pT2 or above)	C67.9	High Grade	Bladder	Bladder Cancer	Bladder Urothelial Carcinoma	Blood Derived Normal	70167	Urothelial Cancer
TCGA-GU-AATO	TCGA-GU-AATO-01	Bladder - NOS	Muscle invasive urothelial carcinoma (pT2 or above)	C67.9	High Grade	Bladder	Bladder Cancer	Bladder Urothelial Carcinoma	Primary	70167	Urothelial Cancer
TCGA-GU-AATO	TCGA-GU-AATO-10	Bladder - NOS	Muscle invasive urothelial carcinoma (pT2 or above)	C67.9	High Grade	Bladder	Bladder Cancer	Bladder Urothelial Carcinoma	Blood Derived Normal	70167	Urothelial Cancer
TCGA-GU-AATP	TCGA-GU-AATP-01	Wall Lateral	Muscle invasive urothelial carcinoma (pT2 or above)	C67.2	High Grade	Bladder	Bladder Cancer	Bladder Urothelial Carcinoma	Primary	70167	Urothelial Cancer
TCGA-GU-AATP	TCGA-GU-AATP-10	Wall Lateral	Muscle invasive urothelial carcinoma (pT2 or above)	C67.2	High Grade	Bladder	Bladder Cancer	Bladder Urothelial Carcinoma	Blood Derived Normal	70167	Urothelial Cancer
TCGA-GU-AATQ	TCGA-GU-AATQ-01	Bladder - NOS|Wall Anterior|Wall Lateral	Muscle invasive urothelial carcinoma (pT2 or above)	C67.9	High Grade	Bladder	Bladder Cancer	Bladder Urothelial Carcinoma	Primary	70167	Urothelial Cancer
TCGA-GU-AATQ	TCGA-GU-AATQ-10	Bladder - NOS|Wall Anterior|Wall Lateral	Muscle invasive urothelial carcinoma (pT2 or above)	C67.9	High Grade	Bladder	Bladder Cancer	Bladder Urothelial Carcinoma	Blood Derived Normal	70167	Urothelial Cancer
TCGA-GV-A3JV	TCGA-GV-A3JV-01	Trigone	Muscle invasive urothelial carcinoma (pT2 or above)	C67.9	High Grade	Bladder	Bladder Cancer	Bladder Urothelial Carcinoma	Primary	70167	Urothelial Cancer
TCGA-GV-A3JV	TCGA-GV-A3JV-10	Trigone	Muscle invasive urothelial carcinoma (pT2 or above)	C67.9	High Grade	Bladder	Bladder Cancer	Bladder Urothelial Carcinoma	Blood Derived Normal	70167	Urothelial Cancer
TCGA-GV-A3JW	TCGA-GV-A3JW-01	Bladder - NOS	Muscle invasive urothelial carcinoma (pT2 or above)	C67.9	High Grade	Bladder	Bladder Cancer	Bladder Urothelial Carcinoma	Primary	70167	Urothelial Cancer
TCGA-GV-A3JW	TCGA-GV-A3JW-10	Bladder - NOS	Muscle invasive urothelial carcinoma (pT2 or above)	C67.9	High Grade	Bladder	Bladder Cancer	Bladder Urothelial Carcinoma	Blood Derived Normal	70167	Urothelial Cancer
TCGA-GV-A3JX	TCGA-GV-A3JX-01	Wall Posterior	Muscle invasive urothelial carcinoma (pT2 or above)	C67.9	High Grade	Bladder	Bladder Cancer	Bladder Urothelial Carcinoma	Primary	70167	Urothelial Cancer
TCGA-GV-A3JX	TCGA-GV-A3JX-10	Wall Posterior	Muscle invasive urothelial carcinoma (pT2 or above)	C67.9	High Grade	Bladder	Bladder Cancer	Bladder Urothelial Carcinoma	Blood Derived Normal	70167	Urothelial Cancer
TCGA-GV-A3JZ	TCGA-GV-A3JZ-01	Bladder - NOS	Muscle invasive urothelial carcinoma (pT2 or above)	C67.9	High Grade	Bladder	Bladder Cancer	Bladder Urothelial Carcinoma	Primary	70167	Urothelial Cancer
TCGA-GV-A3JZ	TCGA-GV-A3JZ-10	Bladder - NOS	Muscle invasive urothelial carcinoma (pT2 or above)	C67.9	High Grade	Bladder	Bladder Cancer	Bladder Urothelial Carcinoma	Blood Derived Normal	70167	Urothelial Cancer
TCGA-GV-A3QF	TCGA-GV-A3QF-01	Wall Anterior	Muscle invasive urothelial carcinoma (pT2 or above)	C67.3	High Grade	Bladder	Bladder Cancer	Bladder Urothelial Carcinoma	Primary	70167	Urothelial Cancer
TCGA-GV-A3QF	TCGA-GV-A3QF-10	Wall Anterior	Muscle invasive urothelial carcinoma (pT2 or above)	C67.3	High Grade	Bladder	Bladder Cancer	Bladder Urothelial Carcinoma	Blood Derived Normal	70167	Urothelial Cancer
TCGA-GV-A3QG	TCGA-GV-A3QG-01	Wall Posterior	Muscle invasive urothelial carcinoma (pT2 or above)	C67.4	High Grade	Bladder	Bladder Cancer	Bladder Urothelial Carcinoma	Primary	70167	Urothelial Cancer
TCGA-GV-A3QG	TCGA-GV-A3QG-10	Wall Posterior	Muscle invasive urothelial carcinoma (pT2 or above)	C67.4	High Grade	Bladder	Bladder Cancer	Bladder Urothelial Carcinoma	Blood Derived Normal	70167	Urothelial Cancer
TCGA-GV-A3QH	TCGA-GV-A3QH-01	Trigone	Muscle invasive urothelial carcinoma (pT2 or above)	C67.0	High Grade	Bladder	Bladder Cancer	Bladder Urothelial Carcinoma	Primary	70167	Urothelial Cancer
TCGA-GV-A3QH	TCGA-GV-A3QH-10	Trigone	Muscle invasive urothelial carcinoma (pT2 or above)	C67.0	High Grade	Bladder	Bladder Cancer	Bladder Urothelial Carcinoma	Blood Derived Normal	70167	Urothelial Cancer
TCGA-GV-A3QI	TCGA-GV-A3QI-01	Wall Posterior	Muscle invasive urothelial carcinoma (pT2 or above)	C67.4	High Grade	Bladder	Bladder Cancer	Bladder Urothelial Carcinoma	Primary	70167	Urothelial Cancer
TCGA-GV-A3QI	TCGA-GV-A3QI-10	Wall Posterior	Muscle invasive urothelial carcinoma (pT2 or above)	C67.4	High Grade	Bladder	Bladder Cancer	Bladder Urothelial Carcinoma	Blood Derived Normal	70167	Urothelial Cancer
TCGA-GV-A3QK	TCGA-GV-A3QK-01	Wall Anterior	Muscle invasive urothelial carcinoma (pT2 or above)	C67.9	High Grade	Bladder	Bladder Cancer	Bladder Urothelial Carcinoma	Primary	70167	Urothelial Cancer
TCGA-GV-A3QK	TCGA-GV-A3QK-10	Wall Anterior	Muscle invasive urothelial carcinoma (pT2 or above)	C67.9	High Grade	Bladder	Bladder Cancer	Bladder Urothelial Carcinoma	Blood Derived Normal	70167	Urothelial Cancer
TCGA-GV-A40E	TCGA-GV-A40E-01	Dome|Trigone|Wall Anterior|Wall Lateral	Muscle invasive urothelial carcinoma (pT2 or above)	C67.9	High Grade	Bladder	Bladder Cancer	Bladder Urothelial Carcinoma	Primary	70167	Urothelial Cancer
TCGA-GV-A40E	TCGA-GV-A40E-10	Dome|Trigone|Wall Anterior|Wall Lateral	Muscle invasive urothelial carcinoma (pT2 or above)	C67.9	High Grade	Bladder	Bladder Cancer	Bladder Urothelial Carcinoma	Blood Derived Normal	70167	Urothelial Cancer
TCGA-GV-A40G	TCGA-GV-A40G-01	Trigone|Wall Anterior|Wall Lateral|Wall Posterior	Muscle invasive urothelial carcinoma (pT2 or above)	C67.9	High Grade	Bladder	Bladder Cancer	Bladder Urothelial Carcinoma	Primary	70167	Urothelial Cancer
TCGA-GV-A40G	TCGA-GV-A40G-10	Trigone|Wall Anterior|Wall Lateral|Wall Posterior	Muscle invasive urothelial carcinoma (pT2 or above)	C67.9	High Grade	Bladder	Bladder Cancer	Bladder Urothelial Carcinoma	Blood Derived Normal	70167	Urothelial Cancer
TCGA-H4-A2HQ	TCGA-H4-A2HQ-01	Wall Anterior	Muscle invasive urothelial carcinoma (pT2 or above)	C67.9	High Grade	Bladder	Bladder Cancer	Bladder Urothelial Carcinoma	Primary	70167	Urothelial Cancer
TCGA-H4-A2HQ	TCGA-H4-A2HQ-10	Wall Anterior	Muscle invasive urothelial carcinoma (pT2 or above)	C67.9	High Grade	Bladder	Bladder Cancer	Bladder Urothelial Carcinoma	Blood Derived Normal	70167	Urothelial Cancer
TCGA-HQ-A2OE	TCGA-HQ-A2OE-01	Bladder - NOS	Muscle invasive urothelial carcinoma (pT2 or above)	C67.9	[Not Available]	Bladder	Bladder Cancer	Bladder Urothelial Carcinoma	Primary	70167	Urothelial Cancer
TCGA-HQ-A2OE	TCGA-HQ-A2OE-10	Bladder - NOS	Muscle invasive urothelial carcinoma (pT2 or above)	C67.9	[Not Available]	Bladder	Bladder Cancer	Bladder Urothelial Carcinoma	Blood Derived Normal	70167	Urothelial Cancer
TCGA-HQ-A5ND	TCGA-HQ-A5ND-01	Bladder - NOS	Muscle invasive urothelial carcinoma (pT2 or above)	C67.9	High Grade	Bladder	Bladder Cancer	Bladder Urothelial Carcinoma	Primary	70167	Urothelial Cancer
TCGA-HQ-A5ND	TCGA-HQ-A5ND-10	Bladder - NOS	Muscle invasive urothelial carcinoma (pT2 or above)	C67.9	High Grade	Bladder	Bladder Cancer	Bladder Urothelial Carcinoma	Blood Derived Normal	70167	Urothelial Cancer
TCGA-HQ-A5NE	TCGA-HQ-A5NE-01	Bladder - NOS	Muscle invasive urothelial carcinoma (pT2 or above)	C67.9	High Grade	Bladder	Bladder Cancer	Bladder Urothelial Carcinoma	Primary	70167	Urothelial Cancer
TCGA-HQ-A5NE	TCGA-HQ-A5NE-10	Bladder - NOS	Muscle invasive urothelial carcinoma (pT2 or above)	C67.9	High Grade	Bladder	Bladder Cancer	Bladder Urothelial Carcinoma	Blood Derived Normal	70167	Urothelial Cancer
TCGA-K4-A3WS	TCGA-K4-A3WS-01	Trigone|Wall Lateral|Wall Posterior	Muscle invasive urothelial carcinoma (pT2 or above)	C67.9	High Grade	Bladder	Bladder Cancer	Bladder Urothelial Carcinoma	Primary	70167	Urothelial Cancer
TCGA-K4-A3WS	TCGA-K4-A3WS-10	Trigone|Wall Lateral|Wall Posterior	Muscle invasive urothelial carcinoma (pT2 or above)	C67.9	High Grade	Bladder	Bladder Cancer	Bladder Urothelial Carcinoma	Blood Derived Normal	70167	Urothelial Cancer
TCGA-K4-A3WU	TCGA-K4-A3WU-01	Bladder - NOS	Muscle invasive urothelial carcinoma (pT2 or above)	C67.9	High Grade	Bladder	Bladder Cancer	Bladder Urothelial Carcinoma	Primary	70167	Urothelial Cancer
TCGA-K4-A3WU	TCGA-K4-A3WU-10	Bladder - NOS	Muscle invasive urothelial carcinoma (pT2 or above)	C67.9	High Grade	Bladder	Bladder Cancer	Bladder Urothelial Carcinoma	Blood Derived Normal	70167	Urothelial Cancer
TCGA-K4-A3WV	TCGA-K4-A3WV-01	Bladder - NOS	Muscle invasive urothelial carcinoma (pT2 or above)	C67.9	High Grade	Bladder	Bladder Cancer	Bladder Urothelial Carcinoma	Primary	70167	Urothelial Cancer
TCGA-K4-A3WV	TCGA-K4-A3WV-10	Bladder - NOS	Muscle invasive urothelial carcinoma (pT2 or above)	C67.9	High Grade	Bladder	Bladder Cancer	Bladder Urothelial Carcinoma	Blood Derived Normal	70167	Urothelial Cancer
TCGA-K4-A3WV	TCGA-K4-A3WV-11	Bladder - NOS	Muscle invasive urothelial carcinoma (pT2 or above)	C67.9	High Grade	Bladder	Bladder Cancer	Bladder Urothelial Carcinoma	Solid Tissue Normal	70167	Urothelial Cancer
TCGA-K4-A4AB	TCGA-K4-A4AB-01	Wall Posterior	Muscle invasive urothelial carcinoma (pT2 or above)	C67.4	High Grade	Bladder	Bladder Cancer	Bladder Urothelial Carcinoma	Primary	70167	Urothelial Cancer
TCGA-K4-A4AB	TCGA-K4-A4AB-10	Wall Posterior	Muscle invasive urothelial carcinoma (pT2 or above)	C67.4	High Grade	Bladder	Bladder Cancer	Bladder Urothelial Carcinoma	Blood Derived Normal	70167	Urothelial Cancer
TCGA-K4-A4AC	TCGA-K4-A4AC-01	Bladder - NOS	Muscle invasive urothelial carcinoma (pT2 or above)	C67.9	High Grade	Bladder	Bladder Cancer	Bladder Urothelial Carcinoma	Primary	70167	Urothelial Cancer
TCGA-K4-A4AC	TCGA-K4-A4AC-10	Bladder - NOS	Muscle invasive urothelial carcinoma (pT2 or above)	C67.9	High Grade	Bladder	Bladder Cancer	Bladder Urothelial Carcinoma	Blood Derived Normal	70167	Urothelial Cancer
TCGA-K4-A54R	TCGA-K4-A54R-01	Dome	Muscle invasive urothelial carcinoma (pT2 or above)	C67.1	High Grade	Bladder	Bladder Cancer	Bladder Urothelial Carcinoma	Primary	70167	Urothelial Cancer
TCGA-K4-A54R	TCGA-K4-A54R-10	Dome	Muscle invasive urothelial carcinoma (pT2 or above)	C67.1	High Grade	Bladder	Bladder Cancer	Bladder Urothelial Carcinoma	Blood Derived Normal	70167	Urothelial Cancer
TCGA-K4-A54R	TCGA-K4-A54R-11	Dome	Muscle invasive urothelial carcinoma (pT2 or above)	C67.1	High Grade	Bladder	Bladder Cancer	Bladder Urothelial Carcinoma	Solid Tissue Normal	70167	Urothelial Cancer
TCGA-K4-A5RH	TCGA-K4-A5RH-01	Trigone	Muscle invasive urothelial carcinoma (pT2 or above)	C67.0	High Grade	Bladder	Bladder Cancer	Bladder Urothelial Carcinoma	Primary	70167	Urothelial Cancer
TCGA-K4-A5RH	TCGA-K4-A5RH-10	Trigone	Muscle invasive urothelial carcinoma (pT2 or above)	C67.0	High Grade	Bladder	Bladder Cancer	Bladder Urothelial Carcinoma	Blood Derived Normal	70167	Urothelial Cancer
TCGA-K4-A5RH	TCGA-K4-A5RH-11	Trigone	Muscle invasive urothelial carcinoma (pT2 or above)	C67.0	High Grade	Bladder	Bladder Cancer	Bladder Urothelial Carcinoma	Solid Tissue Normal	70167	Urothelial Cancer
TCGA-K4-A5RI	TCGA-K4-A5RI-01	Wall Posterior	Muscle invasive urothelial carcinoma (pT2 or above)	C67.4	High Grade	Bladder	Bladder Cancer	Bladder Urothelial Carcinoma	Primary	70167	Urothelial Cancer
TCGA-K4-A5RI	TCGA-K4-A5RI-10	Wall Posterior	Muscle invasive urothelial carcinoma (pT2 or above)	C67.4	High Grade	Bladder	Bladder Cancer	Bladder Urothelial Carcinoma	Blood Derived Normal	70167	Urothelial Cancer
TCGA-K4-A5RI	TCGA-K4-A5RI-11	Wall Posterior	Muscle invasive urothelial carcinoma (pT2 or above)	C67.4	High Grade	Bladder	Bladder Cancer	Bladder Urothelial Carcinoma	Solid Tissue Normal	70167	Urothelial Cancer
TCGA-K4-A6FZ	TCGA-K4-A6FZ-01	Dome|Wall Posterior	Muscle invasive urothelial carcinoma (pT2 or above)	C67.4	High Grade	Bladder	Bladder Cancer	Bladder Urothelial Carcinoma	Primary	70167	Urothelial Cancer
TCGA-K4-A6FZ	TCGA-K4-A6FZ-10	Dome|Wall Posterior	Muscle invasive urothelial carcinoma (pT2 or above)	C67.4	High Grade	Bladder	Bladder Cancer	Bladder Urothelial Carcinoma	Blood Derived Normal	70167	Urothelial Cancer
TCGA-K4-A6FZ	TCGA-K4-A6FZ-11	Dome|Wall Posterior	Muscle invasive urothelial carcinoma (pT2 or above)	C67.4	High Grade	Bladder	Bladder Cancer	Bladder Urothelial Carcinoma	Solid Tissue Normal	70167	Urothelial Cancer
TCGA-K4-A6MB	TCGA-K4-A6MB-01	Trigone	Muscle invasive urothelial carcinoma (pT2 or above)	C67.0	High Grade	Bladder	Bladder Cancer	Bladder Urothelial Carcinoma	Primary	70167	Urothelial Cancer
TCGA-K4-A6MB	TCGA-K4-A6MB-10	Trigone	Muscle invasive urothelial carcinoma (pT2 or above)	C67.0	High Grade	Bladder	Bladder Cancer	Bladder Urothelial Carcinoma	Blood Derived Normal	70167	Urothelial Cancer
TCGA-K4-A83P	TCGA-K4-A83P-01	Bladder - NOS	Muscle invasive urothelial carcinoma (pT2 or above)	C67.9	[Not Available]	Bladder	Bladder Cancer	Bladder Urothelial Carcinoma	Primary	70167	Urothelial Cancer
TCGA-K4-A83P	TCGA-K4-A83P-10	Bladder - NOS	Muscle invasive urothelial carcinoma (pT2 or above)	C67.9	[Not Available]	Bladder	Bladder Cancer	Bladder Urothelial Carcinoma	Blood Derived Normal	70167	Urothelial Cancer
TCGA-K4-A83P	TCGA-K4-A83P-11	Bladder - NOS	Muscle invasive urothelial carcinoma (pT2 or above)	C67.9	[Not Available]	Bladder	Bladder Cancer	Bladder Urothelial Carcinoma	Solid Tissue Normal	70167	Urothelial Cancer
TCGA-K4-AAQO	TCGA-K4-AAQO-01	Wall Anterior	Muscle invasive urothelial carcinoma (pT2 or above)	C67.3	High Grade	Bladder	Bladder Cancer	Bladder Urothelial Carcinoma	Primary	70167	Urothelial Cancer
TCGA-K4-AAQO	TCGA-K4-AAQO-10	Wall Anterior	Muscle invasive urothelial carcinoma (pT2 or above)	C67.3	High Grade	Bladder	Bladder Cancer	Bladder Urothelial Carcinoma	Blood Derived Normal	70167	Urothelial Cancer
TCGA-KQ-A41N	TCGA-KQ-A41N-01	Trigone|Wall Lateral	Muscle invasive urothelial carcinoma (pT2 or above)	C67.6	High Grade	Bladder	Bladder Cancer	Bladder Urothelial Carcinoma	Primary	70167	Urothelial Cancer
TCGA-KQ-A41N	TCGA-KQ-A41N-10	Trigone|Wall Lateral	Muscle invasive urothelial carcinoma (pT2 or above)	C67.6	High Grade	Bladder	Bladder Cancer	Bladder Urothelial Carcinoma	Blood Derived Normal	70167	Urothelial Cancer
TCGA-KQ-A41O	TCGA-KQ-A41O-01	Neck|Trigone|Wall Anterior|Wall Lateral|Wall Posterior	Muscle invasive urothelial carcinoma (pT2 or above)	C67.9	High Grade	Bladder	Bladder Cancer	Bladder Urothelial Carcinoma	Primary	70167	Urothelial Cancer
TCGA-KQ-A41O	TCGA-KQ-A41O-10	Neck|Trigone|Wall Anterior|Wall Lateral|Wall Posterior	Muscle invasive urothelial carcinoma (pT2 or above)	C67.9	High Grade	Bladder	Bladder Cancer	Bladder Urothelial Carcinoma	Blood Derived Normal	70167	Urothelial Cancer
TCGA-KQ-A41P	TCGA-KQ-A41P-01	Neck|Trigone|Wall Anterior|Wall Lateral|Wall Posterior	Muscle invasive urothelial carcinoma (pT2 or above)	C67.0	High Grade	Bladder	Bladder Cancer	Bladder Urothelial Carcinoma	Primary	70167	Urothelial Cancer
TCGA-KQ-A41P	TCGA-KQ-A41P-10	Neck|Trigone|Wall Anterior|Wall Lateral|Wall Posterior	Muscle invasive urothelial carcinoma (pT2 or above)	C67.0	High Grade	Bladder	Bladder Cancer	Bladder Urothelial Carcinoma	Blood Derived Normal	70167	Urothelial Cancer
TCGA-KQ-A41Q	TCGA-KQ-A41Q-01	[Discrepancy]	Muscle invasive urothelial carcinoma (pT2 or above)	C67.3	High Grade	Bladder	Bladder Cancer	Bladder Urothelial Carcinoma	Primary	70167	Urothelial Cancer
TCGA-KQ-A41Q	TCGA-KQ-A41Q-10	[Discrepancy]	Muscle invasive urothelial carcinoma (pT2 or above)	C67.3	High Grade	Bladder	Bladder Cancer	Bladder Urothelial Carcinoma	Blood Derived Normal	70167	Urothelial Cancer
TCGA-KQ-A41R	TCGA-KQ-A41R-01	Bladder - NOS	Muscle invasive urothelial carcinoma (pT2 or above)	C67.9	High Grade	Bladder	Bladder Cancer	Bladder Urothelial Carcinoma	Primary	70167	Urothelial Cancer
TCGA-KQ-A41R	TCGA-KQ-A41R-10	Bladder - NOS	Muscle invasive urothelial carcinoma (pT2 or above)	C67.9	High Grade	Bladder	Bladder Cancer	Bladder Urothelial Carcinoma	Blood Derived Normal	70167	Urothelial Cancer
TCGA-KQ-A41S	TCGA-KQ-A41S-01	[Discrepancy]|[Discrepancy]	Muscle invasive urothelial carcinoma (pT2 or above)	C67.4	High Grade	Bladder	Bladder Cancer	Bladder Urothelial Carcinoma	Primary	70167	Urothelial Cancer
TCGA-KQ-A41S	TCGA-KQ-A41S-10	[Discrepancy]|[Discrepancy]	Muscle invasive urothelial carcinoma (pT2 or above)	C67.4	High Grade	Bladder	Bladder Cancer	Bladder Urothelial Carcinoma	Blood Derived Normal	70167	Urothelial Cancer
TCGA-LC-A66R	TCGA-LC-A66R-01	Bladder - NOS	Muscle invasive urothelial carcinoma (pT2 or above)	C67.9	High Grade	Bladder	Bladder Cancer	Bladder Urothelial Carcinoma	Primary	70167	Urothelial Cancer
TCGA-LC-A66R	TCGA-LC-A66R-10	Bladder - NOS	Muscle invasive urothelial carcinoma (pT2 or above)	C67.9	High Grade	Bladder	Bladder Cancer	Bladder Urothelial Carcinoma	Blood Derived Normal	70167	Urothelial Cancer
TCGA-LT-A5Z6	TCGA-LT-A5Z6-01	Bladder - NOS	Muscle invasive urothelial carcinoma (pT2 or above)	C67.9	High Grade	Bladder	Bladder Cancer	Bladder Urothelial Carcinoma	Primary	70167	Urothelial Cancer
TCGA-LT-A5Z6	TCGA-LT-A5Z6-10	Bladder - NOS	Muscle invasive urothelial carcinoma (pT2 or above)	C67.9	High Grade	Bladder	Bladder Cancer	Bladder Urothelial Carcinoma	Blood Derived Normal	70167	Urothelial Cancer
TCGA-PQ-A6FI	TCGA-PQ-A6FI-01	Neck|Trigone|Wall Lateral	Muscle invasive urothelial carcinoma (pT2 or above)	C67.9	High Grade	Bladder	Bladder Cancer	Bladder Urothelial Carcinoma	Primary	70167	Urothelial Cancer
TCGA-PQ-A6FI	TCGA-PQ-A6FI-10	Neck|Trigone|Wall Lateral	Muscle invasive urothelial carcinoma (pT2 or above)	C67.9	High Grade	Bladder	Bladder Cancer	Bladder Urothelial Carcinoma	Blood Derived Normal	70167	Urothelial Cancer
TCGA-PQ-A6FN	TCGA-PQ-A6FN-01	Wall Lateral	Muscle invasive urothelial carcinoma (pT2 or above)	C67.2	High Grade	Bladder	Bladder Cancer	Bladder Urothelial Carcinoma	Primary	70167	Urothelial Cancer
TCGA-PQ-A6FN	TCGA-PQ-A6FN-10	Wall Lateral	Muscle invasive urothelial carcinoma (pT2 or above)	C67.2	High Grade	Bladder	Bladder Cancer	Bladder Urothelial Carcinoma	Blood Derived Normal	70167	Urothelial Cancer
TCGA-R3-A69X	TCGA-R3-A69X-01	Wall Lateral|Wall Posterior	Muscle invasive urothelial carcinoma (pT2 or above)	C67.2	High Grade	Bladder	Bladder Cancer	Bladder Urothelial Carcinoma	Primary	70167	Urothelial Cancer
TCGA-R3-A69X	TCGA-R3-A69X-10	Wall Lateral|Wall Posterior	Muscle invasive urothelial carcinoma (pT2 or above)	C67.2	High Grade	Bladder	Bladder Cancer	Bladder Urothelial Carcinoma	Blood Derived Normal	70167	Urothelial Cancer
TCGA-S5-A6DX	TCGA-S5-A6DX-01	Wall Posterior	Muscle invasive urothelial carcinoma (pT2 or above)	C67.9	High Grade	Bladder	Bladder Cancer	Bladder Urothelial Carcinoma	Primary	70167	Urothelial Cancer
TCGA-S5-A6DX	TCGA-S5-A6DX-10	Wall Posterior	Muscle invasive urothelial carcinoma (pT2 or above)	C67.9	High Grade	Bladder	Bladder Cancer	Bladder Urothelial Carcinoma	Blood Derived Normal	70167	Urothelial Cancer
TCGA-SY-A9G0	TCGA-SY-A9G0-01	Wall Posterior	Muscle invasive urothelial carcinoma (pT2 or above)	C67.4	High Grade	Bladder	Bladder Cancer	Bladder Urothelial Carcinoma	Primary	70167	Urothelial Cancer
TCGA-SY-A9G0	TCGA-SY-A9G0-10	Wall Posterior	Muscle invasive urothelial carcinoma (pT2 or above)	C67.4	High Grade	Bladder	Bladder Cancer	Bladder Urothelial Carcinoma	Blood Derived Normal	70167	Urothelial Cancer
TCGA-SY-A9G5	TCGA-SY-A9G5-01	Bladder - NOS	Muscle invasive urothelial carcinoma (pT2 or above)	C67.9	High Grade	Bladder	Bladder Cancer	Bladder Urothelial Carcinoma	Primary	70167	Urothelial Cancer
TCGA-SY-A9G5	TCGA-SY-A9G5-10	Bladder - NOS	Muscle invasive urothelial carcinoma (pT2 or above)	C67.9	High Grade	Bladder	Bladder Cancer	Bladder Urothelial Carcinoma	Blood Derived Normal	70167	Urothelial Cancer
TCGA-UY-A78M	TCGA-UY-A78M-01	Bladder - NOS	Muscle invasive urothelial carcinoma (pT2 or above)	C67.9	High Grade	Bladder	Bladder Cancer	Bladder Urothelial Carcinoma	Primary	70167	Urothelial Cancer
TCGA-UY-A78M	TCGA-UY-A78M-10	Bladder - NOS	Muscle invasive urothelial carcinoma (pT2 or above)	C67.9	High Grade	Bladder	Bladder Cancer	Bladder Urothelial Carcinoma	Blood Derived Normal	70167	Urothelial Cancer
TCGA-UY-A78N	TCGA-UY-A78N-01	Bladder - NOS	Muscle invasive urothelial carcinoma (pT2 or above)	C67.9	High Grade	Bladder	Bladder Cancer	Bladder Urothelial Carcinoma	Primary	70167	Urothelial Cancer
TCGA-UY-A78N	TCGA-UY-A78N-10	Bladder - NOS	Muscle invasive urothelial carcinoma (pT2 or above)	C67.9	High Grade	Bladder	Bladder Cancer	Bladder Urothelial Carcinoma	Blood Derived Normal	70167	Urothelial Cancer
TCGA-UY-A78O	TCGA-UY-A78O-01	Bladder - NOS	Muscle invasive urothelial carcinoma (pT2 or above)	C67.9	High Grade	Bladder	Bladder Cancer	Bladder Urothelial Carcinoma	Primary	70167	Urothelial Cancer
TCGA-UY-A78O	TCGA-UY-A78O-10	Bladder - NOS	Muscle invasive urothelial carcinoma (pT2 or above)	C67.9	High Grade	Bladder	Bladder Cancer	Bladder Urothelial Carcinoma	Blood Derived Normal	70167	Urothelial Cancer
TCGA-UY-A78P	TCGA-UY-A78P-01	Bladder - NOS	Muscle invasive urothelial carcinoma (pT2 or above)	C67.9	High Grade	Bladder	Bladder Cancer	Bladder Urothelial Carcinoma	Primary	70167	Urothelial Cancer
TCGA-UY-A78P	TCGA-UY-A78P-11	Bladder - NOS	Muscle invasive urothelial carcinoma (pT2 or above)	C67.9	High Grade	Bladder	Bladder Cancer	Bladder Urothelial Carcinoma	Solid Tissue Normal	70167	Urothelial Cancer
TCGA-UY-A8OB	TCGA-UY-A8OB-01	Bladder - NOS	Muscle invasive urothelial carcinoma (pT2 or above)	C67.9	High Grade	Bladder	Bladder Cancer	Bladder Urothelial Carcinoma	Primary	70167	Urothelial Cancer
TCGA-UY-A8OB	TCGA-UY-A8OB-11	Bladder - NOS	Muscle invasive urothelial carcinoma (pT2 or above)	C67.9	High Grade	Bladder	Bladder Cancer	Bladder Urothelial Carcinoma	Solid Tissue Normal	70167	Urothelial Cancer
TCGA-UY-A8OC	TCGA-UY-A8OC-01	Bladder - NOS	Muscle invasive urothelial carcinoma (pT2 or above)	C67.9	High Grade	Bladder	Bladder Cancer	Bladder Urothelial Carcinoma	Primary	70167	Urothelial Cancer
TCGA-UY-A8OC	TCGA-UY-A8OC-10	Bladder - NOS	Muscle invasive urothelial carcinoma (pT2 or above)	C67.9	High Grade	Bladder	Bladder Cancer	Bladder Urothelial Carcinoma	Blood Derived Normal	70167	Urothelial Cancer
TCGA-UY-A8OD	TCGA-UY-A8OD-01	Bladder - NOS	Muscle invasive urothelial carcinoma (pT2 or above)	C67.9	High Grade	Bladder	Bladder Cancer	Bladder Urothelial Carcinoma	Primary	70167	Urothelial Cancer
TCGA-UY-A8OD	TCGA-UY-A8OD-10	Bladder - NOS	Muscle invasive urothelial carcinoma (pT2 or above)	C67.9	High Grade	Bladder	Bladder Cancer	Bladder Urothelial Carcinoma	Blood Derived Normal	70167	Urothelial Cancer
TCGA-UY-A9PA	TCGA-UY-A9PA-01	Bladder - NOS	Muscle invasive urothelial carcinoma (pT2 or above)	C67.2	High Grade	Bladder	Bladder Cancer	Bladder Urothelial Carcinoma	Primary	70167	Urothelial Cancer
TCGA-UY-A9PA	TCGA-UY-A9PA-10	Bladder - NOS	Muscle invasive urothelial carcinoma (pT2 or above)	C67.2	High Grade	Bladder	Bladder Cancer	Bladder Urothelial Carcinoma	Blood Derived Normal	70167	Urothelial Cancer
TCGA-UY-A9PB	TCGA-UY-A9PB-01	Bladder - NOS	Muscle invasive urothelial carcinoma (pT2 or above)	C67.2	High Grade	Bladder	Bladder Cancer	Bladder Urothelial Carcinoma	Primary	70167	Urothelial Cancer
TCGA-UY-A9PB	TCGA-UY-A9PB-10	Bladder - NOS	Muscle invasive urothelial carcinoma (pT2 or above)	C67.2	High Grade	Bladder	Bladder Cancer	Bladder Urothelial Carcinoma	Blood Derived Normal	70167	Urothelial Cancer
TCGA-UY-A9PD	TCGA-UY-A9PD-01	Bladder - NOS	Muscle invasive urothelial carcinoma (pT2 or above)	C67.3	High Grade	Bladder	Bladder Cancer	Bladder Urothelial Carcinoma	Primary	70167	Urothelial Cancer
TCGA-UY-A9PD	TCGA-UY-A9PD-10	Bladder - NOS	Muscle invasive urothelial carcinoma (pT2 or above)	C67.3	High Grade	Bladder	Bladder Cancer	Bladder Urothelial Carcinoma	Blood Derived Normal	70167	Urothelial Cancer
TCGA-UY-A9PE	TCGA-UY-A9PE-01	Bladder - NOS	Muscle invasive urothelial carcinoma (pT2 or above)	C67.9	High Grade	Bladder	Bladder Cancer	Bladder Urothelial Carcinoma	Primary	70167	Urothelial Cancer
TCGA-UY-A9PE	TCGA-UY-A9PE-10	Bladder - NOS	Muscle invasive urothelial carcinoma (pT2 or above)	C67.9	High Grade	Bladder	Bladder Cancer	Bladder Urothelial Carcinoma	Blood Derived Normal	70167	Urothelial Cancer
TCGA-UY-A9PH	TCGA-UY-A9PH-01	Bladder - NOS	Muscle invasive urothelial carcinoma (pT2 or above)	C67.9	High Grade	Bladder	Bladder Cancer	Bladder Urothelial Carcinoma	Primary	70167	Urothelial Cancer
TCGA-UY-A9PH	TCGA-UY-A9PH-10	Bladder - NOS	Muscle invasive urothelial carcinoma (pT2 or above)	C67.9	High Grade	Bladder	Bladder Cancer	Bladder Urothelial Carcinoma	Blood Derived Normal	70167	Urothelial Cancer
TCGA-XF-A8HD	TCGA-XF-A8HD-01	Bladder - NOS	Muscle invasive urothelial carcinoma (pT2 or above)	C67.9	High Grade	Bladder	Bladder Cancer	Bladder Urothelial Carcinoma	Primary	70167	Urothelial Cancer
TCGA-XF-A8HD	TCGA-XF-A8HD-10	Bladder - NOS	Muscle invasive urothelial carcinoma (pT2 or above)	C67.9	High Grade	Bladder	Bladder Cancer	Bladder Urothelial Carcinoma	Blood Derived Normal	70167	Urothelial Cancer
TCGA-XF-A8HE	TCGA-XF-A8HE-01	Bladder - NOS	Muscle invasive urothelial carcinoma (pT2 or above)	C67.9	High Grade	Bladder	Bladder Cancer	Bladder Urothelial Carcinoma	Primary	70167	Urothelial Cancer
TCGA-XF-A8HE	TCGA-XF-A8HE-10	Bladder - NOS	Muscle invasive urothelial carcinoma (pT2 or above)	C67.9	High Grade	Bladder	Bladder Cancer	Bladder Urothelial Carcinoma	Blood Derived Normal	70167	Urothelial Cancer
TCGA-XF-A8HF	TCGA-XF-A8HF-01	Bladder - NOS	Muscle invasive urothelial carcinoma (pT2 or above)	C67.9	High Grade	Bladder	Bladder Cancer	Bladder Urothelial Carcinoma	Primary	70167	Urothelial Cancer
TCGA-XF-A8HF	TCGA-XF-A8HF-10	Bladder - NOS	Muscle invasive urothelial carcinoma (pT2 or above)	C67.9	High Grade	Bladder	Bladder Cancer	Bladder Urothelial Carcinoma	Blood Derived Normal	70167	Urothelial Cancer
TCGA-XF-A8HG	TCGA-XF-A8HG-01	Bladder - NOS	Muscle invasive urothelial carcinoma (pT2 or above)	C67.9	High Grade	Bladder	Bladder Cancer	Bladder Urothelial Carcinoma	Primary	70167	Urothelial Cancer
TCGA-XF-A8HG	TCGA-XF-A8HG-10	Bladder - NOS	Muscle invasive urothelial carcinoma (pT2 or above)	C67.9	High Grade	Bladder	Bladder Cancer	Bladder Urothelial Carcinoma	Blood Derived Normal	70167	Urothelial Cancer
TCGA-XF-A8HH	TCGA-XF-A8HH-01	Bladder - NOS	Muscle invasive urothelial carcinoma (pT2 or above)	C67.9	High Grade	Bladder	Bladder Cancer	Bladder Urothelial Carcinoma	Primary	70167	Urothelial Cancer
TCGA-XF-A8HH	TCGA-XF-A8HH-10	Bladder - NOS	Muscle invasive urothelial carcinoma (pT2 or above)	C67.9	High Grade	Bladder	Bladder Cancer	Bladder Urothelial Carcinoma	Blood Derived Normal	70167	Urothelial Cancer
TCGA-XF-A9SH	TCGA-XF-A9SH-01	Bladder - NOS	Muscle invasive urothelial carcinoma (pT2 or above)	C67.9	High Grade	Bladder	Bladder Cancer	Bladder Urothelial Carcinoma	Primary	70167	Urothelial Cancer
TCGA-XF-A9SH	TCGA-XF-A9SH-10	Bladder - NOS	Muscle invasive urothelial carcinoma (pT2 or above)	C67.9	High Grade	Bladder	Bladder Cancer	Bladder Urothelial Carcinoma	Blood Derived Normal	70167	Urothelial Cancer
TCGA-XF-A9SJ	TCGA-XF-A9SJ-01	Bladder - NOS	Muscle invasive urothelial carcinoma (pT2 or above)	C67.9	High Grade	Bladder	Bladder Cancer	Bladder Urothelial Carcinoma	Primary	70167	Urothelial Cancer
TCGA-XF-A9SJ	TCGA-XF-A9SJ-10	Bladder - NOS	Muscle invasive urothelial carcinoma (pT2 or above)	C67.9	High Grade	Bladder	Bladder Cancer	Bladder Urothelial Carcinoma	Blood Derived Normal	70167	Urothelial Cancer
TCGA-XF-A9SK	TCGA-XF-A9SK-01	Bladder - NOS	Muscle invasive urothelial carcinoma (pT2 or above)	C67.9	High Grade	Bladder	Bladder Cancer	Bladder Urothelial Carcinoma	Primary	70167	Urothelial Cancer
TCGA-XF-A9SK	TCGA-XF-A9SK-10	Bladder - NOS	Muscle invasive urothelial carcinoma (pT2 or above)	C67.9	High Grade	Bladder	Bladder Cancer	Bladder Urothelial Carcinoma	Blood Derived Normal	70167	Urothelial Cancer
TCGA-XF-A9SL	TCGA-XF-A9SL-01	Bladder - NOS	Muscle invasive urothelial carcinoma (pT2 or above)	C67.9	High Grade	Bladder	Bladder Cancer	Bladder Urothelial Carcinoma	Primary	70167	Urothelial Cancer
TCGA-XF-A9SL	TCGA-XF-A9SL-10	Bladder - NOS	Muscle invasive urothelial carcinoma (pT2 or above)	C67.9	High Grade	Bladder	Bladder Cancer	Bladder Urothelial Carcinoma	Blood Derived Normal	70167	Urothelial Cancer
TCGA-XF-A9SM	TCGA-XF-A9SM-01	Bladder - NOS	Muscle invasive urothelial carcinoma (pT2 or above)	C67.9	High Grade	Bladder	Bladder Cancer	Bladder Urothelial Carcinoma	Primary	70167	Urothelial Cancer
TCGA-XF-A9SM	TCGA-XF-A9SM-10	Bladder - NOS	Muscle invasive urothelial carcinoma (pT2 or above)	C67.9	High Grade	Bladder	Bladder Cancer	Bladder Urothelial Carcinoma	Blood Derived Normal	70167	Urothelial Cancer
TCGA-XF-A9SP	TCGA-XF-A9SP-01	Bladder - NOS	Muscle invasive urothelial carcinoma (pT2 or above)	C67.9	High Grade	Bladder	Bladder Cancer	Bladder Urothelial Carcinoma	Primary	70167	Urothelial Cancer
TCGA-XF-A9SP	TCGA-XF-A9SP-10	Bladder - NOS	Muscle invasive urothelial carcinoma (pT2 or above)	C67.9	High Grade	Bladder	Bladder Cancer	Bladder Urothelial Carcinoma	Blood Derived Normal	70167	Urothelial Cancer
TCGA-XF-A9SW	TCGA-XF-A9SW-01	Bladder - NOS	Muscle invasive urothelial carcinoma (pT2 or above)	C67.9	High Grade	Bladder	Bladder Cancer	Bladder Urothelial Carcinoma	Primary	70167	Urothelial Cancer
TCGA-XF-A9SW	TCGA-XF-A9SW-10	Bladder - NOS	Muscle invasive urothelial carcinoma (pT2 or above)	C67.9	High Grade	Bladder	Bladder Cancer	Bladder Urothelial Carcinoma	Blood Derived Normal	70167	Urothelial Cancer
TCGA-XF-A9SX	TCGA-XF-A9SX-01	Bladder - NOS	Muscle invasive urothelial carcinoma (pT2 or above)	C67.9	High Grade	Bladder	Bladder Cancer	Bladder Urothelial Carcinoma	Primary	70167	Urothelial Cancer
TCGA-XF-A9SX	TCGA-XF-A9SX-10	Bladder - NOS	Muscle invasive urothelial carcinoma (pT2 or above)	C67.9	High Grade	Bladder	Bladder Cancer	Bladder Urothelial Carcinoma	Blood Derived Normal	70167	Urothelial Cancer
TCGA-XF-A9SY	TCGA-XF-A9SY-01	Bladder - NOS	Muscle invasive urothelial carcinoma (pT2 or above)	C67.9	High Grade	Bladder	Bladder Cancer	Bladder Urothelial Carcinoma	Primary	70167	Urothelial Cancer
TCGA-XF-A9SY	TCGA-XF-A9SY-10	Bladder - NOS	Muscle invasive urothelial carcinoma (pT2 or above)	C67.9	High Grade	Bladder	Bladder Cancer	Bladder Urothelial Carcinoma	Blood Derived Normal	70167	Urothelial Cancer
TCGA-XF-A9SZ	TCGA-XF-A9SZ-01	Bladder - NOS	Muscle invasive urothelial carcinoma (pT2 or above)	C67.9	High Grade	Bladder	Bladder Cancer	Bladder Urothelial Carcinoma	Primary	70167	Urothelial Cancer
TCGA-XF-A9SZ	TCGA-XF-A9SZ-10	Bladder - NOS	Muscle invasive urothelial carcinoma (pT2 or above)	C67.9	High Grade	Bladder	Bladder Cancer	Bladder Urothelial Carcinoma	Blood Derived Normal	70167	Urothelial Cancer
TCGA-XF-A9T0	TCGA-XF-A9T0-01	Bladder - NOS	Muscle invasive urothelial carcinoma (pT2 or above)	C67.9	High Grade	Bladder	Bladder Cancer	Bladder Urothelial Carcinoma	Primary	70167	Urothelial Cancer
TCGA-XF-A9T0	TCGA-XF-A9T0-10	Bladder - NOS	Muscle invasive urothelial carcinoma (pT2 or above)	C67.9	High Grade	Bladder	Bladder Cancer	Bladder Urothelial Carcinoma	Blood Derived Normal	70167	Urothelial Cancer
TCGA-XF-A9T2	TCGA-XF-A9T2-01	Bladder - NOS	Muscle invasive urothelial carcinoma (pT2 or above)	C67.9	High Grade	Bladder	Bladder Cancer	Bladder Urothelial Carcinoma	Primary	70167	Urothelial Cancer
TCGA-XF-A9T2	TCGA-XF-A9T2-10	Bladder - NOS	Muscle invasive urothelial carcinoma (pT2 or above)	C67.9	High Grade	Bladder	Bladder Cancer	Bladder Urothelial Carcinoma	Blood Derived Normal	70167	Urothelial Cancer
TCGA-XF-A9T3	TCGA-XF-A9T3-01	Bladder - NOS	Muscle invasive urothelial carcinoma (pT2 or above)	C67.9	High Grade	Bladder	Bladder Cancer	Bladder Urothelial Carcinoma	Primary	70167	Urothelial Cancer
TCGA-XF-A9T3	TCGA-XF-A9T3-10	Bladder - NOS	Muscle invasive urothelial carcinoma (pT2 or above)	C67.9	High Grade	Bladder	Bladder Cancer	Bladder Urothelial Carcinoma	Blood Derived Normal	70167	Urothelial Cancer
TCGA-XF-A9T4	TCGA-XF-A9T4-01	Bladder - NOS	Muscle invasive urothelial carcinoma (pT2 or above)	C67.9	High Grade	Bladder	Bladder Cancer	Bladder Urothelial Carcinoma	Primary	70167	Urothelial Cancer
TCGA-XF-A9T4	TCGA-XF-A9T4-10	Bladder - NOS	Muscle invasive urothelial carcinoma (pT2 or above)	C67.9	High Grade	Bladder	Bladder Cancer	Bladder Urothelial Carcinoma	Blood Derived Normal	70167	Urothelial Cancer
TCGA-XF-A9T5	TCGA-XF-A9T5-01	Bladder - NOS	Muscle invasive urothelial carcinoma (pT2 or above)	C67.9	High Grade	Bladder	Bladder Cancer	Bladder Urothelial Carcinoma	Primary	70167	Urothelial Cancer
TCGA-XF-A9T5	TCGA-XF-A9T5-10	Bladder - NOS	Muscle invasive urothelial carcinoma (pT2 or above)	C67.9	High Grade	Bladder	Bladder Cancer	Bladder Urothelial Carcinoma	Blood Derived Normal	70167	Urothelial Cancer
TCGA-XF-A9T8	TCGA-XF-A9T8-01	Bladder - NOS	Muscle invasive urothelial carcinoma (pT2 or above)	C67.9	High Grade	Bladder	Bladder Cancer	Bladder Urothelial Carcinoma	Primary	70167	Urothelial Cancer
TCGA-XF-A9T8	TCGA-XF-A9T8-10	Bladder - NOS	Muscle invasive urothelial carcinoma (pT2 or above)	C67.9	High Grade	Bladder	Bladder Cancer	Bladder Urothelial Carcinoma	Blood Derived Normal	70167	Urothelial Cancer
TCGA-XF-AAME	TCGA-XF-AAME-01	Bladder - NOS	Muscle invasive urothelial carcinoma (pT2 or above)	C67.9	High Grade	Bladder	Bladder Cancer	Bladder Urothelial Carcinoma	Primary	70167	Urothelial Cancer
TCGA-XF-AAME	TCGA-XF-AAME-10	Bladder - NOS	Muscle invasive urothelial carcinoma (pT2 or above)	C67.9	High Grade	Bladder	Bladder Cancer	Bladder Urothelial Carcinoma	Blood Derived Normal	70167	Urothelial Cancer
TCGA-XF-AAMF	TCGA-XF-AAMF-01	Bladder - NOS	Muscle invasive urothelial carcinoma (pT2 or above)	C67.9	High Grade	Bladder	Bladder Cancer	Bladder Urothelial Carcinoma	Primary	70167	Urothelial Cancer
TCGA-XF-AAMF	TCGA-XF-AAMF-10	Bladder - NOS	Muscle invasive urothelial carcinoma (pT2 or above)	C67.9	High Grade	Bladder	Bladder Cancer	Bladder Urothelial Carcinoma	Blood Derived Normal	70167	Urothelial Cancer
TCGA-XF-AAMG	TCGA-XF-AAMG-01	Bladder - NOS	Muscle invasive urothelial carcinoma (pT2 or above)	C67.9	High Grade	Bladder	Bladder Cancer	Bladder Urothelial Carcinoma	Primary	70167	Urothelial Cancer
TCGA-XF-AAMG	TCGA-XF-AAMG-10	Bladder - NOS	Muscle invasive urothelial carcinoma (pT2 or above)	C67.9	High Grade	Bladder	Bladder Cancer	Bladder Urothelial Carcinoma	Blood Derived Normal	70167	Urothelial Cancer
TCGA-XF-AAMH	TCGA-XF-AAMH-01	Bladder - NOS	Muscle invasive urothelial carcinoma (pT2 or above)	C67.9	High Grade	Bladder	Bladder Cancer	Bladder Urothelial Carcinoma	Primary	70167	Urothelial Cancer
TCGA-XF-AAMH	TCGA-XF-AAMH-10	Bladder - NOS	Muscle invasive urothelial carcinoma (pT2 or above)	C67.9	High Grade	Bladder	Bladder Cancer	Bladder Urothelial Carcinoma	Blood Derived Normal	70167	Urothelial Cancer
TCGA-XF-AAMJ	TCGA-XF-AAMJ-01	Bladder - NOS	Muscle invasive urothelial carcinoma (pT2 or above)	C67.9	High Grade	Bladder	Bladder Cancer	Bladder Urothelial Carcinoma	Primary	70167	Urothelial Cancer
TCGA-XF-AAMJ	TCGA-XF-AAMJ-10	Bladder - NOS	Muscle invasive urothelial carcinoma (pT2 or above)	C67.9	High Grade	Bladder	Bladder Cancer	Bladder Urothelial Carcinoma	Blood Derived Normal	70167	Urothelial Cancer
TCGA-XF-AAMR	TCGA-XF-AAMR-01	Bladder - NOS	Muscle invasive urothelial carcinoma (pT2 or above)	C67.9	High Grade	Bladder	Bladder Cancer	Bladder Urothelial Carcinoma	Primary	70167	Urothelial Cancer
TCGA-XF-AAMR	TCGA-XF-AAMR-10	Bladder - NOS	Muscle invasive urothelial carcinoma (pT2 or above)	C67.9	High Grade	Bladder	Bladder Cancer	Bladder Urothelial Carcinoma	Blood Derived Normal	70167	Urothelial Cancer
TCGA-XF-AAMT	TCGA-XF-AAMT-01	Bladder - NOS	Muscle invasive urothelial carcinoma (pT2 or above)	C67.9	High Grade	Bladder	Bladder Cancer	Bladder Urothelial Carcinoma	Primary	70167	Urothelial Cancer
TCGA-XF-AAMT	TCGA-XF-AAMT-10	Bladder - NOS	Muscle invasive urothelial carcinoma (pT2 or above)	C67.9	High Grade	Bladder	Bladder Cancer	Bladder Urothelial Carcinoma	Blood Derived Normal	70167	Urothelial Cancer
TCGA-XF-AAMW	TCGA-XF-AAMW-01	Bladder - NOS	Muscle invasive urothelial carcinoma (pT2 or above)	C67.9	High Grade	Bladder	Bladder Cancer	Bladder Urothelial Carcinoma	Primary	70167	Urothelial Cancer
TCGA-XF-AAMW	TCGA-XF-AAMW-10	Bladder - NOS	Muscle invasive urothelial carcinoma (pT2 or above)	C67.9	High Grade	Bladder	Bladder Cancer	Bladder Urothelial Carcinoma	Blood Derived Normal	70167	Urothelial Cancer
TCGA-XF-AAMX	TCGA-XF-AAMX-01	Bladder - NOS	Muscle invasive urothelial carcinoma (pT2 or above)	C67.9	High Grade	Bladder	Bladder Cancer	Bladder Urothelial Carcinoma	Primary	70167	Urothelial Cancer
TCGA-XF-AAMX	TCGA-XF-AAMX-10	Bladder - NOS	Muscle invasive urothelial carcinoma (pT2 or above)	C67.9	High Grade	Bladder	Bladder Cancer	Bladder Urothelial Carcinoma	Blood Derived Normal	70167	Urothelial Cancer
TCGA-XF-AAN0	TCGA-XF-AAN0-01	Bladder - NOS	Muscle invasive urothelial carcinoma (pT2 or above)	C67.9	High Grade	Bladder	Bladder Cancer	Bladder Urothelial Carcinoma	Primary	70167	Urothelial Cancer
TCGA-XF-AAN0	TCGA-XF-AAN0-10	Bladder - NOS	Muscle invasive urothelial carcinoma (pT2 or above)	C67.9	High Grade	Bladder	Bladder Cancer	Bladder Urothelial Carcinoma	Blood Derived Normal	70167	Urothelial Cancer
TCGA-XF-AAN2	TCGA-XF-AAN2-01	Bladder - NOS	Muscle invasive urothelial carcinoma (pT2 or above)	C67.9	High Grade	Bladder	Bladder Cancer	Bladder Urothelial Carcinoma	Primary	70167	Urothelial Cancer
TCGA-XF-AAN2	TCGA-XF-AAN2-10	Bladder - NOS	Muscle invasive urothelial carcinoma (pT2 or above)	C67.9	High Grade	Bladder	Bladder Cancer	Bladder Urothelial Carcinoma	Blood Derived Normal	70167	Urothelial Cancer
TCGA-XF-AAN3	TCGA-XF-AAN3-01	Bladder - NOS	Muscle invasive urothelial carcinoma (pT2 or above)	C67.9	High Grade	Bladder	Bladder Cancer	Bladder Urothelial Carcinoma	Primary	70167	Urothelial Cancer
TCGA-XF-AAN3	TCGA-XF-AAN3-10	Bladder - NOS	Muscle invasive urothelial carcinoma (pT2 or above)	C67.9	High Grade	Bladder	Bladder Cancer	Bladder Urothelial Carcinoma	Blood Derived Normal	70167	Urothelial Cancer
TCGA-XF-AAN4	TCGA-XF-AAN4-01	Bladder - NOS	Muscle invasive urothelial carcinoma (pT2 or above)	C67.9	High Grade	Bladder	Bladder Cancer	Bladder Urothelial Carcinoma	Primary	70167	Urothelial Cancer
TCGA-XF-AAN4	TCGA-XF-AAN4-10	Bladder - NOS	Muscle invasive urothelial carcinoma (pT2 or above)	C67.9	High Grade	Bladder	Bladder Cancer	Bladder Urothelial Carcinoma	Blood Derived Normal	70167	Urothelial Cancer
TCGA-XF-AAN5	TCGA-XF-AAN5-01	Bladder - NOS	Muscle invasive urothelial carcinoma (pT2 or above)	C67.9	High Grade	Bladder	Bladder Cancer	Bladder Urothelial Carcinoma	Primary	70167	Urothelial Cancer
TCGA-XF-AAN5	TCGA-XF-AAN5-10	Bladder - NOS	Muscle invasive urothelial carcinoma (pT2 or above)	C67.9	High Grade	Bladder	Bladder Cancer	Bladder Urothelial Carcinoma	Blood Derived Normal	70167	Urothelial Cancer
TCGA-XF-AAN7	TCGA-XF-AAN7-01	Bladder - NOS	Muscle invasive urothelial carcinoma (pT2 or above)	C67.9	High Grade	Bladder	Bladder Cancer	Bladder Urothelial Carcinoma	Primary	70167	Urothelial Cancer
TCGA-XF-AAN7	TCGA-XF-AAN7-10	Bladder - NOS	Muscle invasive urothelial carcinoma (pT2 or above)	C67.9	High Grade	Bladder	Bladder Cancer	Bladder Urothelial Carcinoma	Blood Derived Normal	70167	Urothelial Cancer
TCGA-XF-AAN8	TCGA-XF-AAN8-01	Bladder - NOS	Muscle invasive urothelial carcinoma (pT2 or above)	C67.4	High Grade	Bladder	Bladder Cancer	Bladder Urothelial Carcinoma	Primary	70167	Urothelial Cancer
TCGA-XF-AAN8	TCGA-XF-AAN8-10	Bladder - NOS	Muscle invasive urothelial carcinoma (pT2 or above)	C67.4	High Grade	Bladder	Bladder Cancer	Bladder Urothelial Carcinoma	Blood Derived Normal	70167	Urothelial Cancer
TCGA-YC-A89H	TCGA-YC-A89H-01	Neck	Muscle invasive urothelial carcinoma (pT2 or above)	C67.9	High Grade	Bladder	Bladder Cancer	Bladder Urothelial Carcinoma	Primary	70167	Urothelial Cancer
TCGA-YC-A89H	TCGA-YC-A89H-10	Neck	Muscle invasive urothelial carcinoma (pT2 or above)	C67.9	High Grade	Bladder	Bladder Cancer	Bladder Urothelial Carcinoma	Blood Derived Normal	70167	Urothelial Cancer
TCGA-YC-A9TC	TCGA-YC-A9TC-01	Bladder - NOS	Muscle invasive urothelial carcinoma (pT2 or above)	C67.9	High Grade	Bladder	Bladder Cancer	Bladder Urothelial Carcinoma	Primary	70167	Urothelial Cancer
TCGA-YC-A9TC	TCGA-YC-A9TC-10	Bladder - NOS	Muscle invasive urothelial carcinoma (pT2 or above)	C67.9	High Grade	Bladder	Bladder Cancer	Bladder Urothelial Carcinoma	Blood Derived Normal	70167	Urothelial Cancer
TCGA-YF-AA3L	TCGA-YF-AA3L-01	Wall Lateral	Muscle invasive urothelial carcinoma (pT2 or above)	C67.2	High Grade	Bladder	Bladder Cancer	Bladder Urothelial Carcinoma	Primary	70167	Urothelial Cancer
TCGA-YF-AA3L	TCGA-YF-AA3L-10	Wall Lateral	Muscle invasive urothelial carcinoma (pT2 or above)	C67.2	High Grade	Bladder	Bladder Cancer	Bladder Urothelial Carcinoma	Blood Derived Normal	70167	Urothelial Cancer
TCGA-YF-AA3M	TCGA-YF-AA3M-01	Wall Posterior	Muscle invasive urothelial carcinoma (pT2 or above)	C67.2	High Grade	Bladder	Bladder Cancer	Bladder Urothelial Carcinoma	Primary	70167	Urothelial Cancer
TCGA-YF-AA3M	TCGA-YF-AA3M-10	Wall Posterior	Muscle invasive urothelial carcinoma (pT2 or above)	C67.2	High Grade	Bladder	Bladder Cancer	Bladder Urothelial Carcinoma	Blood Derived Normal	70167	Urothelial Cancer
TCGA-ZF-A9R0	TCGA-ZF-A9R0-01	Bladder - NOS|Dome|Trigone|Wall Anterior|Wall Lateral|Wall Posterior	Muscle invasive urothelial carcinoma (pT2 or above)	C67.4	High Grade	Bladder	Bladder Cancer	Bladder Urothelial Carcinoma	Primary	70167	Urothelial Cancer
TCGA-ZF-A9R0	TCGA-ZF-A9R0-10	Bladder - NOS|Dome|Trigone|Wall Anterior|Wall Lateral|Wall Posterior	Muscle invasive urothelial carcinoma (pT2 or above)	C67.4	High Grade	Bladder	Bladder Cancer	Bladder Urothelial Carcinoma	Blood Derived Normal	70167	Urothelial Cancer
TCGA-ZF-A9R1	TCGA-ZF-A9R1-01	Bladder - NOS|Wall NOS	Muscle invasive urothelial carcinoma (pT2 or above)	C67.9	High Grade	Bladder	Bladder Cancer	Bladder Urothelial Carcinoma	Primary	70167	Urothelial Cancer
TCGA-ZF-A9R1	TCGA-ZF-A9R1-10	Bladder - NOS|Wall NOS	Muscle invasive urothelial carcinoma (pT2 or above)	C67.9	High Grade	Bladder	Bladder Cancer	Bladder Urothelial Carcinoma	Blood Derived Normal	70167	Urothelial Cancer
TCGA-ZF-A9R3	TCGA-ZF-A9R3-01	Bladder - NOS	Muscle invasive urothelial carcinoma (pT2 or above)	C67.9	High Grade	Bladder	Bladder Cancer	Bladder Urothelial Carcinoma	Primary	70167	Urothelial Cancer
TCGA-ZF-A9R3	TCGA-ZF-A9R3-10	Bladder - NOS	Muscle invasive urothelial carcinoma (pT2 or above)	C67.9	High Grade	Bladder	Bladder Cancer	Bladder Urothelial Carcinoma	Blood Derived Normal	70167	Urothelial Cancer
TCGA-ZF-A9R4	TCGA-ZF-A9R4-01	Bladder - NOS	Muscle invasive urothelial carcinoma (pT2 or above)	C67.9	High Grade	Bladder	Bladder Cancer	Bladder Urothelial Carcinoma	Primary	70167	Urothelial Cancer
TCGA-ZF-A9R4	TCGA-ZF-A9R4-10	Bladder - NOS	Muscle invasive urothelial carcinoma (pT2 or above)	C67.9	High Grade	Bladder	Bladder Cancer	Bladder Urothelial Carcinoma	Blood Derived Normal	70167	Urothelial Cancer
TCGA-ZF-A9R5	TCGA-ZF-A9R5-01	Bladder - NOS	Muscle invasive urothelial carcinoma (pT2 or above)	C67.9	High Grade	Bladder	Bladder Cancer	Bladder Urothelial Carcinoma	Primary	70167	Urothelial Cancer
TCGA-ZF-A9R5	TCGA-ZF-A9R5-10	Bladder - NOS	Muscle invasive urothelial carcinoma (pT2 or above)	C67.9	High Grade	Bladder	Bladder Cancer	Bladder Urothelial Carcinoma	Blood Derived Normal	70167	Urothelial Cancer
TCGA-ZF-A9R7	TCGA-ZF-A9R7-01	Bladder - NOS	Muscle invasive urothelial carcinoma (pT2 or above)	C67.9	High Grade	Bladder	Bladder Cancer	Bladder Urothelial Carcinoma	Primary	70167	Urothelial Cancer
TCGA-ZF-A9R7	TCGA-ZF-A9R7-10	Bladder - NOS	Muscle invasive urothelial carcinoma (pT2 or above)	C67.9	High Grade	Bladder	Bladder Cancer	Bladder Urothelial Carcinoma	Blood Derived Normal	70167	Urothelial Cancer
TCGA-ZF-A9R9	TCGA-ZF-A9R9-01	Bladder - NOS	Muscle invasive urothelial carcinoma (pT2 or above)	C67.9	High Grade	Bladder	Bladder Cancer	Bladder Urothelial Carcinoma	Primary	70167	Urothelial Cancer
TCGA-ZF-A9R9	TCGA-ZF-A9R9-10	Bladder - NOS	Muscle invasive urothelial carcinoma (pT2 or above)	C67.9	High Grade	Bladder	Bladder Cancer	Bladder Urothelial Carcinoma	Blood Derived Normal	70167	Urothelial Cancer
TCGA-ZF-A9RC	TCGA-ZF-A9RC-01	Bladder - NOS	Muscle invasive urothelial carcinoma (pT2 or above)	C67.2	High Grade	Bladder	Bladder Cancer	Bladder Urothelial Carcinoma	Primary	70167	Urothelial Cancer
TCGA-ZF-A9RC	TCGA-ZF-A9RC-10	Bladder - NOS	Muscle invasive urothelial carcinoma (pT2 or above)	C67.2	High Grade	Bladder	Bladder Cancer	Bladder Urothelial Carcinoma	Blood Derived Normal	70167	Urothelial Cancer
TCGA-ZF-A9RD	TCGA-ZF-A9RD-01	Bladder - NOS	Muscle invasive urothelial carcinoma (pT2 or above)	C67.4	High Grade	Bladder	Bladder Cancer	Bladder Urothelial Carcinoma	Primary	70167	Urothelial Cancer
TCGA-ZF-A9RD	TCGA-ZF-A9RD-10	Bladder - NOS	Muscle invasive urothelial carcinoma (pT2 or above)	C67.4	High Grade	Bladder	Bladder Cancer	Bladder Urothelial Carcinoma	Blood Derived Normal	70167	Urothelial Cancer
TCGA-ZF-A9RE	TCGA-ZF-A9RE-01	Bladder - NOS	Muscle invasive urothelial carcinoma (pT2 or above)	C67.9	High Grade	Bladder	Bladder Cancer	Bladder Urothelial Carcinoma	Primary	70167	Urothelial Cancer
TCGA-ZF-A9RE	TCGA-ZF-A9RE-10	Bladder - NOS	Muscle invasive urothelial carcinoma (pT2 or above)	C67.9	High Grade	Bladder	Bladder Cancer	Bladder Urothelial Carcinoma	Blood Derived Normal	70167	Urothelial Cancer
TCGA-ZF-A9RF	TCGA-ZF-A9RF-01	Bladder - NOS|Wall Lateral	Muscle invasive urothelial carcinoma (pT2 or above)	C67.9	High Grade	Bladder	Bladder Cancer	Bladder Urothelial Carcinoma	Primary	70167	Urothelial Cancer
TCGA-ZF-A9RF	TCGA-ZF-A9RF-10	Bladder - NOS|Wall Lateral	Muscle invasive urothelial carcinoma (pT2 or above)	C67.9	High Grade	Bladder	Bladder Cancer	Bladder Urothelial Carcinoma	Blood Derived Normal	70167	Urothelial Cancer
TCGA-ZF-A9RG	TCGA-ZF-A9RG-01	Bladder - NOS	Muscle invasive urothelial carcinoma (pT2 or above)	C67.2	High Grade	Bladder	Bladder Cancer	Bladder Urothelial Carcinoma	Primary	70167	Urothelial Cancer
TCGA-ZF-A9RG	TCGA-ZF-A9RG-10	Bladder - NOS	Muscle invasive urothelial carcinoma (pT2 or above)	C67.2	High Grade	Bladder	Bladder Cancer	Bladder Urothelial Carcinoma	Blood Derived Normal	70167	Urothelial Cancer
TCGA-ZF-A9RL	TCGA-ZF-A9RL-01	Bladder - NOS	Muscle invasive urothelial carcinoma (pT2 or above)	C67.9	High Grade	Bladder	Bladder Cancer	Bladder Urothelial Carcinoma	Primary	70167	Urothelial Cancer
TCGA-ZF-A9RL	TCGA-ZF-A9RL-10	Bladder - NOS	Muscle invasive urothelial carcinoma (pT2 or above)	C67.9	High Grade	Bladder	Bladder Cancer	Bladder Urothelial Carcinoma	Blood Derived Normal	70167	Urothelial Cancer
TCGA-ZF-A9RM	TCGA-ZF-A9RM-01	Bladder - NOS	Muscle invasive urothelial carcinoma (pT2 or above)	C67.9	High Grade	Bladder	Bladder Cancer	Bladder Urothelial Carcinoma	Primary	70167	Urothelial Cancer
TCGA-ZF-A9RM	TCGA-ZF-A9RM-10	Bladder - NOS	Muscle invasive urothelial carcinoma (pT2 or above)	C67.9	High Grade	Bladder	Bladder Cancer	Bladder Urothelial Carcinoma	Blood Derived Normal	70167	Urothelial Cancer
TCGA-ZF-A9RN	TCGA-ZF-A9RN-01	Bladder - NOS	Muscle invasive urothelial carcinoma (pT2 or above)	C67.4	High Grade	Bladder	Bladder Cancer	Bladder Urothelial Carcinoma	Primary	70167	Urothelial Cancer
TCGA-ZF-A9RN	TCGA-ZF-A9RN-10	Bladder - NOS	Muscle invasive urothelial carcinoma (pT2 or above)	C67.4	High Grade	Bladder	Bladder Cancer	Bladder Urothelial Carcinoma	Blood Derived Normal	70167	Urothelial Cancer
TCGA-ZF-AA4R	TCGA-ZF-AA4R-01	Bladder - NOS	Muscle invasive urothelial carcinoma (pT2 or above)	C67.9	High Grade	Bladder	Bladder Cancer	Bladder Urothelial Carcinoma	Primary	70167	Urothelial Cancer
TCGA-ZF-AA4R	TCGA-ZF-AA4R-10	Bladder - NOS	Muscle invasive urothelial carcinoma (pT2 or above)	C67.9	High Grade	Bladder	Bladder Cancer	Bladder Urothelial Carcinoma	Blood Derived Normal	70167	Urothelial Cancer
TCGA-ZF-AA4T	TCGA-ZF-AA4T-01	Bladder - NOS	Muscle invasive urothelial carcinoma (pT2 or above)	C67.9	High Grade	Bladder	Bladder Cancer	Bladder Urothelial Carcinoma	Primary	70167	Urothelial Cancer
TCGA-ZF-AA4T	TCGA-ZF-AA4T-10	Bladder - NOS	Muscle invasive urothelial carcinoma (pT2 or above)	C67.9	High Grade	Bladder	Bladder Cancer	Bladder Urothelial Carcinoma	Blood Derived Normal	70167	Urothelial Cancer
TCGA-ZF-AA4U	TCGA-ZF-AA4U-01	Bladder - NOS	Muscle invasive urothelial carcinoma (pT2 or above)	C67.9	High Grade	Bladder	Bladder Cancer	Bladder Urothelial Carcinoma	Primary	70167	Urothelial Cancer
TCGA-ZF-AA4U	TCGA-ZF-AA4U-10	Bladder - NOS	Muscle invasive urothelial carcinoma (pT2 or above)	C67.9	High Grade	Bladder	Bladder Cancer	Bladder Urothelial Carcinoma	Blood Derived Normal	70167	Urothelial Cancer
TCGA-ZF-AA4V	TCGA-ZF-AA4V-01	Bladder - NOS	Muscle invasive urothelial carcinoma (pT2 or above)	C67.9	High Grade	Bladder	Bladder Cancer	Bladder Urothelial Carcinoma	Primary	70167	Urothelial Cancer
TCGA-ZF-AA4V	TCGA-ZF-AA4V-10	Bladder - NOS	Muscle invasive urothelial carcinoma (pT2 or above)	C67.9	High Grade	Bladder	Bladder Cancer	Bladder Urothelial Carcinoma	Blood Derived Normal	70167	Urothelial Cancer
TCGA-ZF-AA4W	TCGA-ZF-AA4W-01	Bladder - NOS	Muscle invasive urothelial carcinoma (pT2 or above)	C67.9	High Grade	Bladder	Bladder Cancer	Bladder Urothelial Carcinoma	Primary	70167	Urothelial Cancer
TCGA-ZF-AA4W	TCGA-ZF-AA4W-10	Bladder - NOS	Muscle invasive urothelial carcinoma (pT2 or above)	C67.9	High Grade	Bladder	Bladder Cancer	Bladder Urothelial Carcinoma	Blood Derived Normal	70167	Urothelial Cancer
TCGA-ZF-AA4X	TCGA-ZF-AA4X-01	Bladder - NOS	Muscle invasive urothelial carcinoma (pT2 or above)	C67.9	High Grade	Bladder	Bladder Cancer	Bladder Urothelial Carcinoma	Primary	70167	Urothelial Cancer
TCGA-ZF-AA4X	TCGA-ZF-AA4X-10	Bladder - NOS	Muscle invasive urothelial carcinoma (pT2 or above)	C67.9	High Grade	Bladder	Bladder Cancer	Bladder Urothelial Carcinoma	Blood Derived Normal	70167	Urothelial Cancer
TCGA-ZF-AA51	TCGA-ZF-AA51-01	Bladder - NOS	Muscle invasive urothelial carcinoma (pT2 or above)	C67.9	High Grade	Bladder	Bladder Cancer	Bladder Urothelial Carcinoma	Primary	70167	Urothelial Cancer
TCGA-ZF-AA51	TCGA-ZF-AA51-10	Bladder - NOS	Muscle invasive urothelial carcinoma (pT2 or above)	C67.9	High Grade	Bladder	Bladder Cancer	Bladder Urothelial Carcinoma	Blood Derived Normal	70167	Urothelial Cancer
TCGA-ZF-AA52	TCGA-ZF-AA52-01	Bladder - NOS|Wall Anterior|Wall Posterior	Muscle invasive urothelial carcinoma (pT2 or above)	C67.4	High Grade	Bladder	Bladder Cancer	Bladder Urothelial Carcinoma	Primary	70167	Urothelial Cancer
TCGA-ZF-AA52	TCGA-ZF-AA52-10	Bladder - NOS|Wall Anterior|Wall Posterior	Muscle invasive urothelial carcinoma (pT2 or above)	C67.4	High Grade	Bladder	Bladder Cancer	Bladder Urothelial Carcinoma	Blood Derived Normal	70167	Urothelial Cancer
TCGA-ZF-AA53	TCGA-ZF-AA53-01	Bladder - NOS|Wall NOS	Muscle invasive urothelial carcinoma (pT2 or above)	C67.9	High Grade	Bladder	Bladder Cancer	Bladder Urothelial Carcinoma	Primary	70167	Urothelial Cancer
TCGA-ZF-AA53	TCGA-ZF-AA53-10	Bladder - NOS|Wall NOS	Muscle invasive urothelial carcinoma (pT2 or above)	C67.9	High Grade	Bladder	Bladder Cancer	Bladder Urothelial Carcinoma	Blood Derived Normal	70167	Urothelial Cancer
TCGA-ZF-AA54	TCGA-ZF-AA54-01	Bladder - NOS	Muscle invasive urothelial carcinoma (pT2 or above)	C67.2	High Grade	Bladder	Bladder Cancer	Bladder Urothelial Carcinoma	Primary	70167	Urothelial Cancer
TCGA-ZF-AA54	TCGA-ZF-AA54-10	Bladder - NOS	Muscle invasive urothelial carcinoma (pT2 or above)	C67.2	High Grade	Bladder	Bladder Cancer	Bladder Urothelial Carcinoma	Blood Derived Normal	70167	Urothelial Cancer
TCGA-ZF-AA56	TCGA-ZF-AA56-01	Bladder - NOS	Muscle invasive urothelial carcinoma (pT2 or above)	C67.4	High Grade	Bladder	Bladder Cancer	Bladder Urothelial Carcinoma	Primary	70167	Urothelial Cancer
TCGA-ZF-AA56	TCGA-ZF-AA56-10	Bladder - NOS	Muscle invasive urothelial carcinoma (pT2 or above)	C67.4	High Grade	Bladder	Bladder Cancer	Bladder Urothelial Carcinoma	Blood Derived Normal	70167	Urothelial Cancer
TCGA-ZF-AA58	TCGA-ZF-AA58-01	Bladder - NOS	Muscle invasive urothelial carcinoma (pT2 or above)	C67.9	High Grade	Bladder	Bladder Cancer	Bladder Urothelial Carcinoma	Primary	70167	Urothelial Cancer
TCGA-ZF-AA58	TCGA-ZF-AA58-10	Bladder - NOS	Muscle invasive urothelial carcinoma (pT2 or above)	C67.9	High Grade	Bladder	Bladder Cancer	Bladder Urothelial Carcinoma	Blood Derived Normal	70167	Urothelial Cancer
TCGA-ZF-AA5H	TCGA-ZF-AA5H-01	Bladder - NOS	Muscle invasive urothelial carcinoma (pT2 or above)	C67.9	High Grade	Bladder	Bladder Cancer	Bladder Urothelial Carcinoma	Primary	70167	Urothelial Cancer
TCGA-ZF-AA5H	TCGA-ZF-AA5H-10	Bladder - NOS	Muscle invasive urothelial carcinoma (pT2 or above)	C67.9	High Grade	Bladder	Bladder Cancer	Bladder Urothelial Carcinoma	Blood Derived Normal	70167	Urothelial Cancer
TCGA-ZF-AA5N	TCGA-ZF-AA5N-01	Bladder - NOS|Wall NOS	Muscle invasive urothelial carcinoma (pT2 or above)	C67.9	High Grade	Bladder	Bladder Cancer	Bladder Urothelial Carcinoma	Primary	70167	Urothelial Cancer
TCGA-ZF-AA5N	TCGA-ZF-AA5N-10	Bladder - NOS|Wall NOS	Muscle invasive urothelial carcinoma (pT2 or above)	C67.9	High Grade	Bladder	Bladder Cancer	Bladder Urothelial Carcinoma	Blood Derived Normal	70167	Urothelial Cancer
TCGA-ZF-AA5P	TCGA-ZF-AA5P-01	Bladder - NOS	Muscle invasive urothelial carcinoma (pT2 or above)	C67.4	High Grade	Bladder	Bladder Cancer	Bladder Urothelial Carcinoma	Primary	70167	Urothelial Cancer
TCGA-ZF-AA5P	TCGA-ZF-AA5P-10	Bladder - NOS	Muscle invasive urothelial carcinoma (pT2 or above)	C67.4	High Grade	Bladder	Bladder Cancer	Bladder Urothelial Carcinoma	Blood Derived Normal	70167	Urothelial Cancer
TCGA-2F-A9KR	TCGA-2F-A9KR-01	Bladder - NOS	Muscle invasive urothelial carcinoma (pT2 or above)	C67.9	High Grade	Bladder	Bladder Cancer	Bladder Urothelial Carcinoma	Primary	70167	Urothelial Cancer
TCGA-2F-A9KR	TCGA-2F-A9KR-10	Bladder - NOS	Muscle invasive urothelial carcinoma (pT2 or above)	C67.9	High Grade	Bladder	Bladder Cancer	Bladder Urothelial Carcinoma	Blood Derived Normal	70167	Urothelial Cancer
TCGA-4Z-AA7O	TCGA-4Z-AA7O-01	Wall Lateral	Muscle invasive urothelial carcinoma (pT2 or above)	C67.2	High Grade	Bladder	Bladder Cancer	Bladder Urothelial Carcinoma	Primary	70167	Urothelial Cancer
TCGA-4Z-AA7O	TCGA-4Z-AA7O-10	Wall Lateral	Muscle invasive urothelial carcinoma (pT2 or above)	C67.2	High Grade	Bladder	Bladder Cancer	Bladder Urothelial Carcinoma	Blood Derived Normal	70167	Urothelial Cancer
TCGA-4Z-AA7R	TCGA-4Z-AA7R-01	Bladder - NOS	Muscle invasive urothelial carcinoma (pT2 or above)	C67.0	High Grade	Bladder	Bladder Cancer	Bladder Urothelial Carcinoma	Primary	70167	Urothelial Cancer
TCGA-4Z-AA7R	TCGA-4Z-AA7R-10	Bladder - NOS	Muscle invasive urothelial carcinoma (pT2 or above)	C67.0	High Grade	Bladder	Bladder Cancer	Bladder Urothelial Carcinoma	Blood Derived Normal	70167	Urothelial Cancer
TCGA-4Z-AA7S	TCGA-4Z-AA7S-01	Bladder - NOS	Muscle invasive urothelial carcinoma (pT2 or above)	C67.9	High Grade	Bladder	Bladder Cancer	Bladder Urothelial Carcinoma	Primary	70167	Urothelial Cancer
TCGA-4Z-AA7S	TCGA-4Z-AA7S-10	Bladder - NOS	Muscle invasive urothelial carcinoma (pT2 or above)	C67.9	High Grade	Bladder	Bladder Cancer	Bladder Urothelial Carcinoma	Blood Derived Normal	70167	Urothelial Cancer
TCGA-4Z-AA7Y	TCGA-4Z-AA7Y-01	Bladder - NOS	Muscle invasive urothelial carcinoma (pT2 or above)	C67.2	High Grade	Bladder	Bladder Cancer	Bladder Urothelial Carcinoma	Primary	70167	Urothelial Cancer
TCGA-4Z-AA7Y	TCGA-4Z-AA7Y-10	Bladder - NOS	Muscle invasive urothelial carcinoma (pT2 or above)	C67.2	High Grade	Bladder	Bladder Cancer	Bladder Urothelial Carcinoma	Blood Derived Normal	70167	Urothelial Cancer
TCGA-4Z-AA80	TCGA-4Z-AA80-01	Bladder - NOS	Muscle invasive urothelial carcinoma (pT2 or above)	C67.9	High Grade	Bladder	Bladder Cancer	Bladder Urothelial Carcinoma	Primary	70167	Urothelial Cancer
TCGA-4Z-AA80	TCGA-4Z-AA80-10	Bladder - NOS	Muscle invasive urothelial carcinoma (pT2 or above)	C67.9	High Grade	Bladder	Bladder Cancer	Bladder Urothelial Carcinoma	Blood Derived Normal	70167	Urothelial Cancer
TCGA-4Z-AA81	TCGA-4Z-AA81-01	Bladder - NOS	Muscle invasive urothelial carcinoma (pT2 or above)	C67.4	High Grade	Bladder	Bladder Cancer	Bladder Urothelial Carcinoma	Primary	70167	Urothelial Cancer
TCGA-4Z-AA81	TCGA-4Z-AA81-10	Bladder - NOS	Muscle invasive urothelial carcinoma (pT2 or above)	C67.4	High Grade	Bladder	Bladder Cancer	Bladder Urothelial Carcinoma	Blood Derived Normal	70167	Urothelial Cancer
TCGA-4Z-AA83	TCGA-4Z-AA83-01	Bladder - NOS	Muscle invasive urothelial carcinoma (pT2 or above)	C67.9	High Grade	Bladder	Bladder Cancer	Bladder Urothelial Carcinoma	Primary	70167	Urothelial Cancer
TCGA-4Z-AA83	TCGA-4Z-AA83-10	Bladder - NOS	Muscle invasive urothelial carcinoma (pT2 or above)	C67.9	High Grade	Bladder	Bladder Cancer	Bladder Urothelial Carcinoma	Blood Derived Normal	70167	Urothelial Cancer
TCGA-4Z-AA89	TCGA-4Z-AA89-01	Bladder - NOS	Muscle invasive urothelial carcinoma (pT2 or above)	C67.0	High Grade	Bladder	Bladder Cancer	Bladder Urothelial Carcinoma	Primary	70167	Urothelial Cancer
TCGA-4Z-AA89	TCGA-4Z-AA89-10	Bladder - NOS	Muscle invasive urothelial carcinoma (pT2 or above)	C67.0	High Grade	Bladder	Bladder Cancer	Bladder Urothelial Carcinoma	Blood Derived Normal	70167	Urothelial Cancer
TCGA-BT-A42B	TCGA-BT-A42B-01	Wall Lateral	Muscle invasive urothelial carcinoma (pT2 or above)	C67.2	High Grade	Bladder	Bladder Cancer	Bladder Urothelial Carcinoma	Primary	70167	Urothelial Cancer
TCGA-BT-A42B	TCGA-BT-A42B-10	Wall Lateral	Muscle invasive urothelial carcinoma (pT2 or above)	C67.2	High Grade	Bladder	Bladder Cancer	Bladder Urothelial Carcinoma	Blood Derived Normal	70167	Urothelial Cancer
TCGA-BT-A42C	TCGA-BT-A42C-01	Trigone|Wall Lateral	Muscle invasive urothelial carcinoma (pT2 or above)	C67.2	High Grade	Bladder	Bladder Cancer	Bladder Urothelial Carcinoma	Primary	70167	Urothelial Cancer
TCGA-BT-A42C	TCGA-BT-A42C-10	Trigone|Wall Lateral	Muscle invasive urothelial carcinoma (pT2 or above)	C67.2	High Grade	Bladder	Bladder Cancer	Bladder Urothelial Carcinoma	Blood Derived Normal	70167	Urothelial Cancer
TCGA-BT-A42E	TCGA-BT-A42E-01	Bladder - NOS	Muscle invasive urothelial carcinoma (pT2 or above)	C67.4	High Grade	Bladder	Bladder Cancer	Bladder Urothelial Carcinoma	Primary	70167	Urothelial Cancer
TCGA-BT-A42E	TCGA-BT-A42E-10	Bladder - NOS	Muscle invasive urothelial carcinoma (pT2 or above)	C67.4	High Grade	Bladder	Bladder Cancer	Bladder Urothelial Carcinoma	Blood Derived Normal	70167	Urothelial Cancer
TCGA-CF-A27C	TCGA-CF-A27C-01	Bladder - NOS	Muscle invasive urothelial carcinoma (pT2 or above)	C67.9	High Grade	Bladder	Bladder Cancer	Bladder Urothelial Carcinoma	Primary	70167	Urothelial Cancer
TCGA-CF-A27C	TCGA-CF-A27C-10	Bladder - NOS	Muscle invasive urothelial carcinoma (pT2 or above)	C67.9	High Grade	Bladder	Bladder Cancer	Bladder Urothelial Carcinoma	Blood Derived Normal	70167	Urothelial Cancer
TCGA-CF-A3MF	TCGA-CF-A3MF-01	Bladder - NOS	Muscle invasive urothelial carcinoma (pT2 or above)	C67.9	Low Grade	Bladder	Bladder Cancer	Bladder Urothelial Carcinoma	Primary	70167	Urothelial Cancer
TCGA-CF-A3MF	TCGA-CF-A3MF-10	Bladder - NOS	Muscle invasive urothelial carcinoma (pT2 or above)	C67.9	Low Grade	Bladder	Bladder Cancer	Bladder Urothelial Carcinoma	Blood Derived Normal	70167	Urothelial Cancer
TCGA-CF-A3MG	TCGA-CF-A3MG-01	Bladder - NOS	Muscle invasive urothelial carcinoma (pT2 or above)	C67.9	Low Grade	Bladder	Bladder Cancer	Bladder Urothelial Carcinoma	Primary	70167	Urothelial Cancer
TCGA-CF-A3MG	TCGA-CF-A3MG-10	Bladder - NOS	Muscle invasive urothelial carcinoma (pT2 or above)	C67.9	Low Grade	Bladder	Bladder Cancer	Bladder Urothelial Carcinoma	Blood Derived Normal	70167	Urothelial Cancer
TCGA-CF-A3MH	TCGA-CF-A3MH-01	Bladder - NOS	Muscle invasive urothelial carcinoma (pT2 or above)	C67.9	Low Grade	Bladder	Bladder Cancer	Bladder Urothelial Carcinoma	Primary	70167	Urothelial Cancer
TCGA-CF-A3MH	TCGA-CF-A3MH-10	Bladder - NOS	Muscle invasive urothelial carcinoma (pT2 or above)	C67.9	Low Grade	Bladder	Bladder Cancer	Bladder Urothelial Carcinoma	Blood Derived Normal	70167	Urothelial Cancer
TCGA-CF-A3MI	TCGA-CF-A3MI-01	Bladder - NOS	Muscle invasive urothelial carcinoma (pT2 or above)	C67.9	Low Grade	Bladder	Bladder Cancer	Bladder Urothelial Carcinoma	Primary	70167	Urothelial Cancer
TCGA-CF-A3MI	TCGA-CF-A3MI-10	Bladder - NOS	Muscle invasive urothelial carcinoma (pT2 or above)	C67.9	Low Grade	Bladder	Bladder Cancer	Bladder Urothelial Carcinoma	Blood Derived Normal	70167	Urothelial Cancer
TCGA-CF-A47S	TCGA-CF-A47S-01	Bladder - NOS	Muscle invasive urothelial carcinoma (pT2 or above)	C67.9	Low Grade	Bladder	Bladder Cancer	Bladder Urothelial Carcinoma	Primary	70167	Urothelial Cancer
TCGA-CF-A47S	TCGA-CF-A47S-10	Bladder - NOS	Muscle invasive urothelial carcinoma (pT2 or above)	C67.9	Low Grade	Bladder	Bladder Cancer	Bladder Urothelial Carcinoma	Blood Derived Normal	70167	Urothelial Cancer
TCGA-CF-A47T	TCGA-CF-A47T-01	Bladder - NOS	Muscle invasive urothelial carcinoma (pT2 or above)	C67.9	Low Grade	Bladder	Bladder Cancer	Bladder Urothelial Carcinoma	Primary	70167	Urothelial Cancer
TCGA-CF-A47T	TCGA-CF-A47T-10	Bladder - NOS	Muscle invasive urothelial carcinoma (pT2 or above)	C67.9	Low Grade	Bladder	Bladder Cancer	Bladder Urothelial Carcinoma	Blood Derived Normal	70167	Urothelial Cancer
TCGA-CF-A47V	TCGA-CF-A47V-01	Bladder - NOS	Muscle invasive urothelial carcinoma (pT2 or above)	C67.9	High Grade	Bladder	Bladder Cancer	Bladder Urothelial Carcinoma	Primary	70167	Urothelial Cancer
TCGA-CF-A47V	TCGA-CF-A47V-10	Bladder - NOS	Muscle invasive urothelial carcinoma (pT2 or above)	C67.9	High Grade	Bladder	Bladder Cancer	Bladder Urothelial Carcinoma	Blood Derived Normal	70167	Urothelial Cancer
TCGA-CF-A47W	TCGA-CF-A47W-01	Bladder - NOS	Muscle invasive urothelial carcinoma (pT2 or above)	C67.9	Low Grade	Bladder	Bladder Cancer	Bladder Urothelial Carcinoma	Primary	70167	Urothelial Cancer
TCGA-CF-A47W	TCGA-CF-A47W-10	Bladder - NOS	Muscle invasive urothelial carcinoma (pT2 or above)	C67.9	Low Grade	Bladder	Bladder Cancer	Bladder Urothelial Carcinoma	Blood Derived Normal	70167	Urothelial Cancer
TCGA-CF-A47X	TCGA-CF-A47X-01	Bladder - NOS	Muscle invasive urothelial carcinoma (pT2 or above)	C67.9	Low Grade	Bladder	Bladder Cancer	Bladder Urothelial Carcinoma	Primary	70167	Urothelial Cancer
TCGA-CF-A47X	TCGA-CF-A47X-10	Bladder - NOS	Muscle invasive urothelial carcinoma (pT2 or above)	C67.9	Low Grade	Bladder	Bladder Cancer	Bladder Urothelial Carcinoma	Blood Derived Normal	70167	Urothelial Cancer
TCGA-CF-A47Y	TCGA-CF-A47Y-01	Bladder - NOS	Muscle invasive urothelial carcinoma (pT2 or above)	C67.9	Low Grade	Bladder	Bladder Cancer	Bladder Urothelial Carcinoma	Primary	70167	Urothelial Cancer
TCGA-CF-A47Y	TCGA-CF-A47Y-10	Bladder - NOS	Muscle invasive urothelial carcinoma (pT2 or above)	C67.9	Low Grade	Bladder	Bladder Cancer	Bladder Urothelial Carcinoma	Blood Derived Normal	70167	Urothelial Cancer
TCGA-CF-A7I0	TCGA-CF-A7I0-01	Wall Lateral	Muscle invasive urothelial carcinoma (pT2 or above)	C67.2	Low Grade	Bladder	Bladder Cancer	Bladder Urothelial Carcinoma	Primary	70167	Urothelial Cancer
TCGA-CF-A7I0	TCGA-CF-A7I0-10	Wall Lateral	Muscle invasive urothelial carcinoma (pT2 or above)	C67.2	Low Grade	Bladder	Bladder Cancer	Bladder Urothelial Carcinoma	Blood Derived Normal	70167	Urothelial Cancer
TCGA-CF-A9FF	TCGA-CF-A9FF-01	Wall Lateral	Muscle invasive urothelial carcinoma (pT2 or above)	C67.2	High Grade	Bladder	Bladder Cancer	Bladder Urothelial Carcinoma	Primary	70167	Urothelial Cancer
TCGA-CF-A9FF	TCGA-CF-A9FF-10	Wall Lateral	Muscle invasive urothelial carcinoma (pT2 or above)	C67.2	High Grade	Bladder	Bladder Cancer	Bladder Urothelial Carcinoma	Blood Derived Normal	70167	Urothelial Cancer
TCGA-CF-A9FH	TCGA-CF-A9FH-01	Bladder - NOS	Muscle invasive urothelial carcinoma (pT2 or above)	C67.9	Low Grade	Bladder	Bladder Cancer	Bladder Urothelial Carcinoma	Primary	70167	Urothelial Cancer
TCGA-CF-A9FH	TCGA-CF-A9FH-10	Bladder - NOS	Muscle invasive urothelial carcinoma (pT2 or above)	C67.9	Low Grade	Bladder	Bladder Cancer	Bladder Urothelial Carcinoma	Blood Derived Normal	70167	Urothelial Cancer
TCGA-CF-A9FL	TCGA-CF-A9FL-01	Bladder - NOS	Muscle invasive urothelial carcinoma (pT2 or above)	C67.9	High Grade	Bladder	Bladder Cancer	Bladder Urothelial Carcinoma	Primary	70167	Urothelial Cancer
TCGA-CF-A9FL	TCGA-CF-A9FL-10	Bladder - NOS	Muscle invasive urothelial carcinoma (pT2 or above)	C67.9	High Grade	Bladder	Bladder Cancer	Bladder Urothelial Carcinoma	Blood Derived Normal	70167	Urothelial Cancer
TCGA-CF-A9FM	TCGA-CF-A9FM-01	Bladder - NOS	[Not Available]	C67.9	High Grade	Bladder	Bladder Cancer	Bladder Urothelial Carcinoma	Primary	70167	Urothelial Cancer
TCGA-CF-A9FM	TCGA-CF-A9FM-10	Bladder - NOS	[Not Available]	C67.9	High Grade	Bladder	Bladder Cancer	Bladder Urothelial Carcinoma	Blood Derived Normal	70167	Urothelial Cancer
TCGA-CU-A0YN	TCGA-CU-A0YN-01	Bladder - NOS	Muscle invasive urothelial carcinoma (pT2 or above)	C67.9	High Grade	Bladder	Bladder Cancer	Bladder Urothelial Carcinoma	Primary	70167	Urothelial Cancer
TCGA-CU-A0YN	TCGA-CU-A0YN-11	Bladder - NOS	Muscle invasive urothelial carcinoma (pT2 or above)	C67.9	High Grade	Bladder	Bladder Cancer	Bladder Urothelial Carcinoma	Solid Tissue Normal	70167	Urothelial Cancer
TCGA-CU-A0YO	TCGA-CU-A0YO-01	Bladder - NOS	Muscle invasive urothelial carcinoma (pT2 or above)	C67.9	High Grade	Bladder	Bladder Cancer	Bladder Urothelial Carcinoma	Primary	70167	Urothelial Cancer
TCGA-CU-A0YO	TCGA-CU-A0YO-10	Bladder - NOS	Muscle invasive urothelial carcinoma (pT2 or above)	C67.9	High Grade	Bladder	Bladder Cancer	Bladder Urothelial Carcinoma	Blood Derived Normal	70167	Urothelial Cancer
TCGA-CU-A3YL	TCGA-CU-A3YL-01	Bladder - NOS	Muscle invasive urothelial carcinoma (pT2 or above)	C67.9	High Grade	Bladder	Bladder Cancer	Bladder Urothelial Carcinoma	Primary	70167	Urothelial Cancer
TCGA-CU-A3YL	TCGA-CU-A3YL-10	Bladder - NOS	Muscle invasive urothelial carcinoma (pT2 or above)	C67.9	High Grade	Bladder	Bladder Cancer	Bladder Urothelial Carcinoma	Blood Derived Normal	70167	Urothelial Cancer
TCGA-DK-A2I1	TCGA-DK-A2I1-01	Wall Anterior	Muscle invasive urothelial carcinoma (pT2 or above)	C67.9	High Grade	Bladder	Bladder Cancer	Bladder Urothelial Carcinoma	Primary	70167	Urothelial Cancer
TCGA-DK-A2I1	TCGA-DK-A2I1-10	Wall Anterior	Muscle invasive urothelial carcinoma (pT2 or above)	C67.9	High Grade	Bladder	Bladder Cancer	Bladder Urothelial Carcinoma	Blood Derived Normal	70167	Urothelial Cancer
TCGA-DK-A2I4	TCGA-DK-A2I4-01	Wall Anterior	Muscle invasive urothelial carcinoma (pT2 or above)	C67.3	High Grade	Bladder	Bladder Cancer	Bladder Urothelial Carcinoma	Primary	70167	Urothelial Cancer
TCGA-DK-A2I4	TCGA-DK-A2I4-10	Wall Anterior	Muscle invasive urothelial carcinoma (pT2 or above)	C67.3	High Grade	Bladder	Bladder Cancer	Bladder Urothelial Carcinoma	Blood Derived Normal	70167	Urothelial Cancer
TCGA-E7-A4IJ	TCGA-E7-A4IJ-01	Wall NOS	Muscle invasive urothelial carcinoma (pT2 or above)	C67.9	High Grade	Bladder	Bladder Cancer	Bladder Urothelial Carcinoma	Primary	70167	Urothelial Cancer
TCGA-E7-A4IJ	TCGA-E7-A4IJ-10	Wall NOS	Muscle invasive urothelial carcinoma (pT2 or above)	C67.9	High Grade	Bladder	Bladder Cancer	Bladder Urothelial Carcinoma	Blood Derived Normal	70167	Urothelial Cancer
TCGA-E7-A541	TCGA-E7-A541-01	Wall Anterior	Muscle invasive urothelial carcinoma (pT2 or above)	C67.9	High Grade	Bladder	Bladder Cancer	Bladder Urothelial Carcinoma	Primary	70167	Urothelial Cancer
TCGA-E7-A541	TCGA-E7-A541-10	Wall Anterior	Muscle invasive urothelial carcinoma (pT2 or above)	C67.9	High Grade	Bladder	Bladder Cancer	Bladder Urothelial Carcinoma	Blood Derived Normal	70167	Urothelial Cancer
TCGA-E7-A6MF	TCGA-E7-A6MF-01	Wall NOS	Muscle invasive urothelial carcinoma (pT2 or above)	C67.9	Low Grade	Bladder	Bladder Cancer	Bladder Urothelial Carcinoma	Primary	70167	Urothelial Cancer
TCGA-E7-A6MF	TCGA-E7-A6MF-10	Wall NOS	Muscle invasive urothelial carcinoma (pT2 or above)	C67.9	Low Grade	Bladder	Bladder Cancer	Bladder Urothelial Carcinoma	Blood Derived Normal	70167	Urothelial Cancer
TCGA-E7-A7DV	TCGA-E7-A7DV-01	Trigone|Wall Posterior	Muscle invasive urothelial carcinoma (pT2 or above)	C67.9	High Grade	Bladder	Bladder Cancer	Bladder Urothelial Carcinoma	Primary	70167	Urothelial Cancer
TCGA-E7-A7DV	TCGA-E7-A7DV-10	Trigone|Wall Posterior	Muscle invasive urothelial carcinoma (pT2 or above)	C67.9	High Grade	Bladder	Bladder Cancer	Bladder Urothelial Carcinoma	Blood Derived Normal	70167	Urothelial Cancer
TCGA-FD-A3B3	TCGA-FD-A3B3-01	Trigone	Muscle invasive urothelial carcinoma (pT2 or above)	C67.0	High Grade	Bladder	Bladder Cancer	Bladder Urothelial Carcinoma	Primary	70167	Urothelial Cancer
TCGA-FD-A3B3	TCGA-FD-A3B3-10	Trigone	Muscle invasive urothelial carcinoma (pT2 or above)	C67.0	High Grade	Bladder	Bladder Cancer	Bladder Urothelial Carcinoma	Blood Derived Normal	70167	Urothelial Cancer
TCGA-FD-A3B6	TCGA-FD-A3B6-01	Wall Posterior	Muscle invasive urothelial carcinoma (pT2 or above)	C67.4	High Grade	Bladder	Bladder Cancer	Bladder Urothelial Carcinoma	Primary	70167	Urothelial Cancer
TCGA-FD-A3B6	TCGA-FD-A3B6-10	Wall Posterior	Muscle invasive urothelial carcinoma (pT2 or above)	C67.4	High Grade	Bladder	Bladder Cancer	Bladder Urothelial Carcinoma	Blood Derived Normal	70167	Urothelial Cancer
TCGA-FD-A43X	TCGA-FD-A43X-01	Wall Posterior	Muscle invasive urothelial carcinoma (pT2 or above)	C67.4	High Grade	Bladder	Bladder Cancer	Bladder Urothelial Carcinoma	Primary	70167	Urothelial Cancer
TCGA-FD-A43X	TCGA-FD-A43X-10	Wall Posterior	Muscle invasive urothelial carcinoma (pT2 or above)	C67.4	High Grade	Bladder	Bladder Cancer	Bladder Urothelial Carcinoma	Blood Derived Normal	70167	Urothelial Cancer
TCGA-FD-A6TA	TCGA-FD-A6TA-01	Dome|Trigone|Wall Anterior|Wall Lateral|Wall Posterior	Muscle invasive urothelial carcinoma (pT2 or above)	C67.2	High Grade	Bladder	Bladder Cancer	Bladder Urothelial Carcinoma	Primary	70167	Urothelial Cancer
TCGA-FD-A6TA	TCGA-FD-A6TA-10	Dome|Trigone|Wall Anterior|Wall Lateral|Wall Posterior	Muscle invasive urothelial carcinoma (pT2 or above)	C67.2	High Grade	Bladder	Bladder Cancer	Bladder Urothelial Carcinoma	Blood Derived Normal	70167	Urothelial Cancer
TCGA-FJ-A3Z9	TCGA-FJ-A3Z9-01	Trigone|Wall Lateral	Muscle invasive urothelial carcinoma (pT2 or above)	C67.2	High Grade	Bladder	Bladder Cancer	Bladder Urothelial Carcinoma	Primary	70167	Urothelial Cancer
TCGA-FJ-A3Z9	TCGA-FJ-A3Z9-10	Trigone|Wall Lateral	Muscle invasive urothelial carcinoma (pT2 or above)	C67.2	High Grade	Bladder	Bladder Cancer	Bladder Urothelial Carcinoma	Blood Derived Normal	70167	Urothelial Cancer
TCGA-FJ-A3ZF	TCGA-FJ-A3ZF-01	Dome|Wall Anterior	Muscle invasive urothelial carcinoma (pT2 or above)	C67.9	High Grade	Bladder	Bladder Cancer	Bladder Urothelial Carcinoma	Primary	70167	Urothelial Cancer
TCGA-FJ-A3ZF	TCGA-FJ-A3ZF-10	Dome|Wall Anterior	Muscle invasive urothelial carcinoma (pT2 or above)	C67.9	High Grade	Bladder	Bladder Cancer	Bladder Urothelial Carcinoma	Blood Derived Normal	70167	Urothelial Cancer
TCGA-GV-A6ZA	TCGA-GV-A6ZA-01	Bladder - NOS	Muscle invasive urothelial carcinoma (pT2 or above)	C67.9	High Grade	Bladder	Bladder Cancer	Bladder Urothelial Carcinoma	Primary	70167	Urothelial Cancer
TCGA-GV-A6ZA	TCGA-GV-A6ZA-10	Bladder - NOS	Muscle invasive urothelial carcinoma (pT2 or above)	C67.9	High Grade	Bladder	Bladder Cancer	Bladder Urothelial Carcinoma	Blood Derived Normal	70167	Urothelial Cancer
TCGA-H4-A2HO	TCGA-H4-A2HO-01	Bladder - NOS	Muscle invasive urothelial carcinoma (pT2 or above)	C67.9	High Grade	Bladder	Bladder Cancer	Bladder Urothelial Carcinoma	Primary	70167	Urothelial Cancer
TCGA-H4-A2HO	TCGA-H4-A2HO-10	Bladder - NOS	Muscle invasive urothelial carcinoma (pT2 or above)	C67.9	High Grade	Bladder	Bladder Cancer	Bladder Urothelial Carcinoma	Blood Derived Normal	70167	Urothelial Cancer
TCGA-K4-A5RJ	TCGA-K4-A5RJ-01	Wall Posterior	Muscle invasive urothelial carcinoma (pT2 or above)	C67.4	High Grade	Bladder	Bladder Cancer	Bladder Urothelial Carcinoma	Primary	70167	Urothelial Cancer
TCGA-K4-A5RJ	TCGA-K4-A5RJ-10	Wall Posterior	Muscle invasive urothelial carcinoma (pT2 or above)	C67.4	High Grade	Bladder	Bladder Cancer	Bladder Urothelial Carcinoma	Blood Derived Normal	70167	Urothelial Cancer
TCGA-LT-A8JT	TCGA-LT-A8JT-01	Bladder - NOS	Muscle invasive urothelial carcinoma (pT2 or above)	C67.9	High Grade	Bladder	Bladder Cancer	Bladder Urothelial Carcinoma	Primary	70167	Urothelial Cancer
TCGA-LT-A8JT	TCGA-LT-A8JT-10	Bladder - NOS	Muscle invasive urothelial carcinoma (pT2 or above)	C67.9	High Grade	Bladder	Bladder Cancer	Bladder Urothelial Carcinoma	Blood Derived Normal	70167	Urothelial Cancer
TCGA-MV-A51V	TCGA-MV-A51V-01	Wall Anterior	Muscle invasive urothelial carcinoma (pT2 or above)	C67.9	High Grade	Bladder	Bladder Cancer	Bladder Urothelial Carcinoma	Primary	70167	Urothelial Cancer
TCGA-MV-A51V	TCGA-MV-A51V-10	Wall Anterior	Muscle invasive urothelial carcinoma (pT2 or above)	C67.9	High Grade	Bladder	Bladder Cancer	Bladder Urothelial Carcinoma	Blood Derived Normal	70167	Urothelial Cancer
TCGA-S5-AA26	TCGA-S5-AA26-01	Bladder - NOS	Muscle invasive urothelial carcinoma (pT2 or above)	C67.9	High Grade	Bladder	Bladder Cancer	Bladder Urothelial Carcinoma	Primary	70167	Urothelial Cancer
TCGA-S5-AA26	TCGA-S5-AA26-10	Bladder - NOS	Muscle invasive urothelial carcinoma (pT2 or above)	C67.9	High Grade	Bladder	Bladder Cancer	Bladder Urothelial Carcinoma	Blood Derived Normal	70167	Urothelial Cancer
TCGA-UY-A78K	TCGA-UY-A78K-01	Bladder - NOS	Muscle invasive urothelial carcinoma (pT2 or above)	C67.9	High Grade	Bladder	Bladder Cancer	Bladder Urothelial Carcinoma	Primary	70167	Urothelial Cancer
TCGA-UY-A78K	TCGA-UY-A78K-10	Bladder - NOS	Muscle invasive urothelial carcinoma (pT2 or above)	C67.9	High Grade	Bladder	Bladder Cancer	Bladder Urothelial Carcinoma	Blood Derived Normal	70167	Urothelial Cancer
TCGA-UY-A78L	TCGA-UY-A78L-01	Bladder - NOS	Muscle invasive urothelial carcinoma (pT2 or above)	C67.9	High Grade	Bladder	Bladder Cancer	Bladder Urothelial Carcinoma	Primary	70167	Urothelial Cancer
TCGA-UY-A78L	TCGA-UY-A78L-10	Bladder - NOS	Muscle invasive urothelial carcinoma (pT2 or above)	C67.9	High Grade	Bladder	Bladder Cancer	Bladder Urothelial Carcinoma	Blood Derived Normal	70167	Urothelial Cancer
TCGA-UY-A9PF	TCGA-UY-A9PF-01	Bladder - NOS	Muscle invasive urothelial carcinoma (pT2 or above)	C67.2	High Grade	Bladder	Bladder Cancer	Bladder Urothelial Carcinoma	Primary	70167	Urothelial Cancer
TCGA-UY-A9PF	TCGA-UY-A9PF-10	Bladder - NOS	Muscle invasive urothelial carcinoma (pT2 or above)	C67.2	High Grade	Bladder	Bladder Cancer	Bladder Urothelial Carcinoma	Blood Derived Normal	70167	Urothelial Cancer
TCGA-XF-A8HB	TCGA-XF-A8HB-01	Bladder - NOS	Muscle invasive urothelial carcinoma (pT2 or above)	C67.9	High Grade	Bladder	Bladder Cancer	Bladder Urothelial Carcinoma	Primary	70167	Urothelial Cancer
TCGA-XF-A8HB	TCGA-XF-A8HB-10	Bladder - NOS	Muscle invasive urothelial carcinoma (pT2 or above)	C67.9	High Grade	Bladder	Bladder Cancer	Bladder Urothelial Carcinoma	Blood Derived Normal	70167	Urothelial Cancer
TCGA-XF-A8HC	TCGA-XF-A8HC-01	Bladder - NOS	Muscle invasive urothelial carcinoma (pT2 or above)	C67.9	High Grade	Bladder	Bladder Cancer	Bladder Urothelial Carcinoma	Primary	70167	Urothelial Cancer
TCGA-XF-A8HC	TCGA-XF-A8HC-10	Bladder - NOS	Muscle invasive urothelial carcinoma (pT2 or above)	C67.9	High Grade	Bladder	Bladder Cancer	Bladder Urothelial Carcinoma	Blood Derived Normal	70167	Urothelial Cancer
TCGA-XF-A8HI	TCGA-XF-A8HI-01	Bladder - NOS	Muscle invasive urothelial carcinoma (pT2 or above)	C67.9	High Grade	Bladder	Bladder Cancer	Bladder Urothelial Carcinoma	Primary	70167	Urothelial Cancer
TCGA-XF-A8HI	TCGA-XF-A8HI-10	Bladder - NOS	Muscle invasive urothelial carcinoma (pT2 or above)	C67.9	High Grade	Bladder	Bladder Cancer	Bladder Urothelial Carcinoma	Blood Derived Normal	70167	Urothelial Cancer
TCGA-XF-A9SG	TCGA-XF-A9SG-01	Bladder - NOS	Muscle invasive urothelial carcinoma (pT2 or above)	C67.9	High Grade	Bladder	Bladder Cancer	Bladder Urothelial Carcinoma	Primary	70167	Urothelial Cancer
TCGA-XF-A9SG	TCGA-XF-A9SG-10	Bladder - NOS	Muscle invasive urothelial carcinoma (pT2 or above)	C67.9	High Grade	Bladder	Bladder Cancer	Bladder Urothelial Carcinoma	Blood Derived Normal	70167	Urothelial Cancer
TCGA-XF-A9SI	TCGA-XF-A9SI-01	Bladder - NOS	Muscle invasive urothelial carcinoma (pT2 or above)	C67.9	High Grade	Bladder	Bladder Cancer	Bladder Urothelial Carcinoma	Primary	70167	Urothelial Cancer
TCGA-XF-A9SI	TCGA-XF-A9SI-10	Bladder - NOS	Muscle invasive urothelial carcinoma (pT2 or above)	C67.9	High Grade	Bladder	Bladder Cancer	Bladder Urothelial Carcinoma	Blood Derived Normal	70167	Urothelial Cancer
TCGA-XF-A9ST	TCGA-XF-A9ST-01	Bladder - NOS	Muscle invasive urothelial carcinoma (pT2 or above)	C67.9	High Grade	Bladder	Bladder Cancer	Bladder Urothelial Carcinoma	Primary	70167	Urothelial Cancer
TCGA-XF-A9ST	TCGA-XF-A9ST-10	Bladder - NOS	Muscle invasive urothelial carcinoma (pT2 or above)	C67.9	High Grade	Bladder	Bladder Cancer	Bladder Urothelial Carcinoma	Blood Derived Normal	70167	Urothelial Cancer
TCGA-XF-A9SU	TCGA-XF-A9SU-01	Bladder - NOS	Muscle invasive urothelial carcinoma (pT2 or above)	C67.9	High Grade	Bladder	Bladder Cancer	Bladder Urothelial Carcinoma	Primary	70167	Urothelial Cancer
TCGA-XF-A9SU	TCGA-XF-A9SU-10	Bladder - NOS	Muscle invasive urothelial carcinoma (pT2 or above)	C67.9	High Grade	Bladder	Bladder Cancer	Bladder Urothelial Carcinoma	Blood Derived Normal	70167	Urothelial Cancer
TCGA-XF-A9SV	TCGA-XF-A9SV-01	Bladder - NOS	Muscle invasive urothelial carcinoma (pT2 or above)	C67.9	High Grade	Bladder	Bladder Cancer	Bladder Urothelial Carcinoma	Primary	70167	Urothelial Cancer
TCGA-XF-A9SV	TCGA-XF-A9SV-10	Bladder - NOS	Muscle invasive urothelial carcinoma (pT2 or above)	C67.9	High Grade	Bladder	Bladder Cancer	Bladder Urothelial Carcinoma	Blood Derived Normal	70167	Urothelial Cancer
TCGA-XF-A9T6	TCGA-XF-A9T6-01	Bladder - NOS	Muscle invasive urothelial carcinoma (pT2 or above)	C67.9	High Grade	Bladder	Bladder Cancer	Bladder Urothelial Carcinoma	Primary	70167	Urothelial Cancer
TCGA-XF-A9T6	TCGA-XF-A9T6-10	Bladder - NOS	Muscle invasive urothelial carcinoma (pT2 or above)	C67.9	High Grade	Bladder	Bladder Cancer	Bladder Urothelial Carcinoma	Blood Derived Normal	70167	Urothelial Cancer
TCGA-XF-AAML	TCGA-XF-AAML-01	Bladder - NOS	Muscle invasive urothelial carcinoma (pT2 or above)	C67.2	High Grade	Bladder	Bladder Cancer	Bladder Urothelial Carcinoma	Primary	70167	Urothelial Cancer
TCGA-XF-AAML	TCGA-XF-AAML-10	Bladder - NOS	Muscle invasive urothelial carcinoma (pT2 or above)	C67.2	High Grade	Bladder	Bladder Cancer	Bladder Urothelial Carcinoma	Blood Derived Normal	70167	Urothelial Cancer
TCGA-XF-AAMQ	TCGA-XF-AAMQ-01	Bladder - NOS	Muscle invasive urothelial carcinoma (pT2 or above)	C67.2	High Grade	Bladder	Bladder Cancer	Bladder Urothelial Carcinoma	Primary	70167	Urothelial Cancer
TCGA-XF-AAMQ	TCGA-XF-AAMQ-10	Bladder - NOS	Muscle invasive urothelial carcinoma (pT2 or above)	C67.2	High Grade	Bladder	Bladder Cancer	Bladder Urothelial Carcinoma	Blood Derived Normal	70167	Urothelial Cancer
TCGA-XF-AAMY	TCGA-XF-AAMY-01	Bladder - NOS	Muscle invasive urothelial carcinoma (pT2 or above)	C67.9	High Grade	Bladder	Bladder Cancer	Bladder Urothelial Carcinoma	Primary	70167	Urothelial Cancer
TCGA-XF-AAMY	TCGA-XF-AAMY-10	Bladder - NOS	Muscle invasive urothelial carcinoma (pT2 or above)	C67.9	High Grade	Bladder	Bladder Cancer	Bladder Urothelial Carcinoma	Blood Derived Normal	70167	Urothelial Cancer
TCGA-XF-AAMZ	TCGA-XF-AAMZ-01	Bladder - NOS	Muscle invasive urothelial carcinoma (pT2 or above)	C67.9	High Grade	Bladder	Bladder Cancer	Bladder Urothelial Carcinoma	Primary	70167	Urothelial Cancer
TCGA-XF-AAMZ	TCGA-XF-AAMZ-10	Bladder - NOS	Muscle invasive urothelial carcinoma (pT2 or above)	C67.9	High Grade	Bladder	Bladder Cancer	Bladder Urothelial Carcinoma	Blood Derived Normal	70167	Urothelial Cancer
TCGA-XF-AAN1	TCGA-XF-AAN1-01	Bladder - NOS	Muscle invasive urothelial carcinoma (pT2 or above)	C67.9	High Grade	Bladder	Bladder Cancer	Bladder Urothelial Carcinoma	Primary	70167	Urothelial Cancer
TCGA-XF-AAN1	TCGA-XF-AAN1-10	Bladder - NOS	Muscle invasive urothelial carcinoma (pT2 or above)	C67.9	High Grade	Bladder	Bladder Cancer	Bladder Urothelial Carcinoma	Blood Derived Normal	70167	Urothelial Cancer
TCGA-YC-A8S6	TCGA-YC-A8S6-01	Trigone|Wall Anterior|Wall Lateral|Wall Posterior	Muscle invasive urothelial carcinoma (pT2 or above)	C67.9	High Grade	Bladder	Bladder Cancer	Bladder Urothelial Carcinoma	Primary	70167	Urothelial Cancer
TCGA-YC-A8S6	TCGA-YC-A8S6-10	Trigone|Wall Anterior|Wall Lateral|Wall Posterior	Muscle invasive urothelial carcinoma (pT2 or above)	C67.9	High Grade	Bladder	Bladder Cancer	Bladder Urothelial Carcinoma	Blood Derived Normal	70167	Urothelial Cancer
TCGA-ZF-A9R2	TCGA-ZF-A9R2-01	Bladder - NOS|Wall Anterior	Muscle invasive urothelial carcinoma (pT2 or above)	C67.9	High Grade	Bladder	Bladder Cancer	Bladder Urothelial Carcinoma	Primary	70167	Urothelial Cancer
TCGA-ZF-A9R2	TCGA-ZF-A9R2-10	Bladder - NOS|Wall Anterior	Muscle invasive urothelial carcinoma (pT2 or above)	C67.9	High Grade	Bladder	Bladder Cancer	Bladder Urothelial Carcinoma	Blood Derived Normal	70167	Urothelial Cancer
