# Supplementary material for: Cancer gene mutation frequencies for the U.S. population
Source: Nat Commun. 2021 Oct 13;12:5961. doi: 10.1038/s41467-021-26213-y (PMC8514428; doi:10.1038/s41467-021-26213-y)
Supplement: Supplementary file 8 — Supplementary Software 1 [file 41467_2021_26213_MOESM8_ESM.zip › Supplementary Software 1/Genomics_Analysis/clinical/Bone/es_dfarber_broad_2014/data_clinical_sample_v2.txt]

PATIENT_ID	SAMPLE_ID	SAMPLE_CLASS	SITE	PRIMARY_SITE	SAMPLE_TYPE	CODE
A673	A673	Cell line			Cell line	92603
Cado-ES1	Cado-ES1	Cell line			Cell line	92603
CHLA-258	CHLA-258	Cell line			Cell line	92603
EW8	EW8	Cell line			Cell line	92603
EWS502	EWS502	Cell line			Cell line	92603
EWS834	EWS834	Cell line			Cell line	92603
RDES	RDES	Cell line			Cell line	92603
SKNEP1	SKNEP1	Cell line			Cell line	92603
TC32	TC32	Cell line			Cell line	92603
TC71	TC71	Cell line			Cell line	92603
TTC466	TTC466	Cell line			Cell line	92603
SJDES001	SJDES001-R		Bone	Femur	Metastasis	92603
SJDES002	SJDES002-R	Recurrence	Bone	Talus	Metastasis	92603
SJDES003	SJDES003-R	Recurrence	Bone	Femur	Metastasis	92603
SJDES011	SJDES011-R		Bone	Iliac bone	Metastasis	92603
SJDES022	SJDES022-R	Recurrence	Bone	Mediastinum and Lungs	Metastasis	92603
SJDES004	SJDES004-R	Recurrence	Bone	Pubic bone	Metastasis	92603
SJDES016	SJDES016-R	Recurrence	Bone	Vertebral bodies	Metastasis	92603
SJDES004	SJDES004		Bone	Pubic bone	Primary	92603
SJDES005	SJDES005		Muscle	Gluteus muscle	Primary	92603
SJDES006	SJDES006		Bone	Rib	Primary	92603
SJDES008	SJDES008		Muscle	Gluteus muscle	Primary	92603
SJDES009	SJDES009		Bone	Pubic bone	Primary	92603
SJDES010	SJDES010		Bone	Chest wall	Primary	92603
SJDES012	SJDES012		Bone	Vertebral body	Primary	92603
SJDES013	SJDES013		Bone	Vertebral body + rib	Primary	92603
SJDES015	SJDES015		Bone	Femur	Primary	92603
SJDES016	SJDES016		Bone	Vertebral bodies	Primary	92603
SJDES017	SJDES017		Bone	Iliac bone	Primary	92603
SJDES019	SJDES019		Bone	Chest wall	Primary	92603
SJDES020	SJDES020		Bone	Sacrum	Primary	92603
SJDES021	SJDES021		Bone	Fibula	Primary	92603
SJDES028	SJDES028		Bone	Iliac bone	Primary	92603
SJDES029	SJDES029		Bone	Chest wall	Primary	92603
SJDES007	SJDES007-R1	Recurrence	Bone	Scapula	Primary	92603
SJDES014	SJDES014-R1	Recurrence	Bone	Chest wall	Primary	92603
SJDES018	SJDES018-R	Recurrence	Bone	Chest wall	Primary	92603
CHEWS001	CHEWS001		Bone	Iliac crest	Primary	92603
CHEWS002	CHEWS002		Bone	Pelvis	Primary	92603
CHEWS003	CHEWS003		Bone	Pelvis	Primary	92603
CHEWS004	CHEWS004		Bone	Shoulder	Primary	92603
CHEWS005	CHEWS005		Bone	Tibia	Primary	92603
CHEWS006	CHEWS006		Bone	Tibia	Primary	92603
CHEWS007	CHEWS007		Bone	Femur	Primary	92603
CHEWS008	CHEWS008		Bone	Face	Primary	92603
CHEWS009	CHEWS009		Bone	Pelvis	Primary	92603
CHEWS010	CHEWS010		Bone	Scalp	Primary	92603
CHEWS011	CHEWS011		Bone	Clavicle	Primary	92603
CHEWS012	CHEWS012		Bone	Neck	Primary	92603
CHEWS013	CHEWS013		Bone	Tibia	Primary	92603
CHEWS014	CHEWS014		Bone	Tibia	Primary	92603
CHEWS015	CHEWS015		Bone	Pelvis	Primary	92603
CHEWS016	CHEWS016		Bone	Pelvis	Primary	92603
CHEWS017	CHEWS017		Bone	Rib	Primary	92603
CHEWS018	CHEWS018		Bone	Fibula	Primary	92603
CHEWS019	CHEWS019		Muscle	Thigh	Primary	92603
CHEWS020	CHEWS020		Other	Thorax	Primary	92603
CHEWS021	CHEWS021		Bone	Fibula	Primary	92603
CHEWS023	CHEWS023		Bone	Tibia	Primary	92603
CHEWS024	CHEWS024		Bone	Chest wall	Primary	92603
CHEWS025	CHEWS025		Bone	Paraspinal	Primary	92603
CHEWS026	CHEWS026		Bone	Fibula	Primary	92603
CHEWS027	CHEWS027		Bone	Femur	Primary	92603
CHEWS028	CHEWS028		Bone	Parasacral	Primary	92603
CHEWS029	CHEWS029		Bone	Chest wall	Primary	92603
CHEWS030	CHEWS030		Bone	Chest wall	Primary	92603
CHEWS031	CHEWS031		Muscle	Buttock	Primary	92603
CHEWS032	CHEWS032		Bone	Iliac crest	Primary	92603
CHEWS033	CHEWS033		Bone	Clavicle	Primary	92603
CHEWS034	CHEWS034		Bone	Femur	Primary	92603
CHEWS035	CHEWS035		Bone	Tibia	Primary	92603
CHEWS036	CHEWS036		Bone	Humerus	Primary	92603
SJDES007	SJDES007-R2	Recurrence_2	Bone	Scapula	Primary	92603
SJDES014	SJDES014-R2	Recurrence_2	Bone	Chest wall	Primary	92603
03-P152	03-P152				unknown	92603
05-P103	05-P103				unknown	92603
01-P034	01-P034				unknown	92603
01-P1216	01-P1216				unknown	92603
01-P131	01-P131				unknown	92603
01-P459	01-P459				unknown	92603
01-P8014	01-P8014				unknown	92603
02-P170	02-P170				unknown	92603
03-P1004	03-P1004				unknown	92603
05-P8014	05-P8014				unknown	92603
05-P8068	05-P8068				unknown	92603
06-P036	06-P036				unknown	92603
06-P2007	06-P2007				unknown	92603
07-P075	07-P075				unknown	92603
07-P1079	07-P1079				unknown	92603
07-P8041	07-P8041				unknown	92603
08-P054	08-P054				unknown	92603
08-P1004	08-P1004				unknown	92603
08-P1177	08-P1177				unknown	92603
08-P462	08-P462				unknown	92603
08-P8005	08-P8005				unknown	92603
10-P083	10-P083				unknown	92603
10-P1058	10-P1058				unknown	92603
10-P4110	10-P4110				unknown	92603
10-P8045	10-P8045				unknown	92603
11-P048	11-P048				unknown	92603
11-P8004	11-P8004				unknown	92603
12-P2194	12-P2194				unknown	92603
12-P279	12-P279				unknown	92603
12-P4072	12-P4072				unknown	92603
12-P412	12-P412				unknown	92603
12-P616	12-P616				unknown	92603
12-P8001	12-P8001				unknown	92603
