# Supplementary material for: Cancer gene mutation frequencies for the U.S. population
Source: Nat Commun. 2021 Oct 13;12:5961. doi: 10.1038/s41467-021-26213-y (PMC8514428; doi:10.1038/s41467-021-26213-y)
Supplement: Supplementary file 8 — Supplementary Software 1 [file 41467_2021_26213_MOESM8_ESM.zip › Supplementary Software 1/Genomics_Analysis/clinical/Bone/es_iocurie_2014/data_clinical_sample_v2.txt]

PATIENT_ID	SAMPLE_ID	PRIMARY_SITE	SITE	SAMPLE_TYPE	CANCER_TYPE	CANCER_TYPE_DETAILED	CODE
IC009	IC009	Pelvis_No_Precise_Localization	Bone	Primary	Bone Cancer	Ewing Sarcoma	92603
IC015	IC015	Dorsal Vertebra	Bone	Primary	Bone Cancer	Ewing Sarcoma	92603
IC024	IC024	Lumbar Vertebra	Bone	Primary	Bone Cancer	Ewing Sarcoma	92603
IC034	IC034	Sacrum	Bone	Primary	Bone Cancer	Ewing Sarcoma	92603
IC044	IC044	Rib	Bone	Primary	Bone Cancer	Ewing Sarcoma	92603
IC046	IC046	Rib	Bone	Primary	Bone Cancer	Ewing Sarcoma	92603
IC049	IC049	Femur	Bone	Primary	Bone Cancer	Ewing Sarcoma	92603
IC053	IC053	Neck	Bone	Primary	Bone Cancer	Ewing Sarcoma	92603
IC054	IC054	Rib	Bone	Primary	Bone Cancer	Ewing Sarcoma	92603
IC057	IC057	Rib	Bone	Primary	Bone Cancer	Ewing Sarcoma	92603
IC058	IC058	Tibia	Bone	Primary	Bone Cancer	Ewing Sarcoma	92603
IC066	IC066	Pelvic Soft Tissue	Bone	Primary	Bone Cancer	Ewing Sarcoma	92603
IC067	IC067	Hipbone	Bone	Primary	Bone Cancer	Ewing Sarcoma	92603
IC076	IC076	Skull	Bone	Primary	Bone Cancer	Ewing Sarcoma	92603
IC080	IC080	Cervical Intraspil	Bone	Primary	Bone Cancer	Ewing Sarcoma	92603
IC082	IC082	Skull	Bone	Primary	Bone Cancer	Ewing Sarcoma	92603
IC086	IC086	Femur	Bone	Primary	Bone Cancer	Ewing Sarcoma	92603
IC092	IC092	Thigh	Bone	Primary	Bone Cancer	Ewing Sarcoma	92603
IC093	IC093	Lumbar Vertebra	Bone	Primary	Bone Cancer	Ewing Sarcoma	92603
IC096	IC096	Pelvic Soft Tissue	Bone	Primary	Bone Cancer	Ewing Sarcoma	92603
IC105	IC105	Hipbone	Bone	Primary	Bone Cancer	Ewing Sarcoma	92603
IC106	IC106	Hipbone	Bone	Primary	Bone Cancer	Ewing Sarcoma	92603
IC111	IC111	Scapula	Bone	Primary	Bone Cancer	Ewing Sarcoma	92603
IC112	IC112	Kidney	Bone	Primary	Bone Cancer	Ewing Sarcoma	92603
IC114	IC114	Rib	Bone	Primary	Bone Cancer	Ewing Sarcoma	92603
IC116	IC116	Femur	Bone	Primary	Bone Cancer	Ewing Sarcoma	92603
IC121	IC121	Hipbone	Bone	Primary	Bone Cancer	Ewing Sarcoma	92603
IC128	IC128	Hipbone	Bone	Primary	Bone Cancer	Ewing Sarcoma	92603
IC130	IC130	Ischium Pubis	Bone	Primary	Bone Cancer	Ewing Sarcoma	92603
IC147	IC147	Ischium Pubis	Bone	Primary	Bone Cancer	Ewing Sarcoma	92603
IC149	IC149	Tibia	Bone	Primary	Bone Cancer	Ewing Sarcoma	92603
IC151	IC151	Rib	Bone	Primary	Bone Cancer	Ewing Sarcoma	92603
IC158	IC158	Humerus	Bone	Primary	Bone Cancer	Ewing Sarcoma	92603
IC165	IC165	Scapula	Bone	Primary	Bone Cancer	Ewing Sarcoma	92603
IC168	IC168	Femur	Bone	Primary	Bone Cancer	Ewing Sarcoma	92603
IC174	IC174	Dorsal Vertebra	Bone	Primary	Bone Cancer	Ewing Sarcoma	92603
IC193	IC193	Ischium Pubis	Bone	Primary	Bone Cancer	Ewing Sarcoma	92603
IC196	IC196	Femur	Bone	Primary	Bone Cancer	Ewing Sarcoma	92603
IC197	IC197	Tibia	Bone	Primary	Bone Cancer	Ewing Sarcoma	92603
IC198	IC198	Femur	Bone	Primary	Bone Cancer	Ewing Sarcoma	92603
IC224	IC224	Scapula	Bone	Primary	Bone Cancer	Ewing Sarcoma	92603
IC242	IC242	Sacrum	Bone	Primary	Bone Cancer	Ewing Sarcoma	92603
IC248	IC248	Humerus	Bone	Primary	Bone Cancer	Ewing Sarcoma	92603
IC254	IC254	Shoulder	Bone	Primary	Bone Cancer	Ewing Sarcoma	92603
IC262	IC262	Tibia	Bone	Primary	Bone Cancer	Ewing Sarcoma	92603
IC263	IC263	Buttocks	Bone	Primary	Bone Cancer	Ewing Sarcoma	92603
IC264	IC264	Fibula	Bone	Primary	Bone Cancer	Ewing Sarcoma	92603
IC267	IC267	Hipbone	Bone	Primary	Bone Cancer	Ewing Sarcoma	92603
IC268	IC268	Rib	Bone	Primary	Bone Cancer	Ewing Sarcoma	92603
IC270	IC270	Buttocks	Bone	Primary	Bone Cancer	Ewing Sarcoma	92603
IC272	IC272	Tibia	Bone	Primary	Bone Cancer	Ewing Sarcoma	92603
IC273	IC273	Clavicle	Bone	Primary	Bone Cancer	Ewing Sarcoma	92603
IC274	IC274	Fibula	Bone	Primary	Bone Cancer	Ewing Sarcoma	92603
IC275	IC275	Fibula	Bone	Primary	Bone Cancer	Ewing Sarcoma	92603
IC277	IC277	Tibia	Bone	Primary	Bone Cancer	Ewing Sarcoma	92603
IC278	IC278	Head Or Neck No Precise Location	Bone	Primary	Bone Cancer	Ewing Sarcoma	92603
IC279	IC279	Femur	Bone	Primary	Bone Cancer	Ewing Sarcoma	92603
IC280	IC280			unknown	Bone Cancer	Ewing Sarcoma	92603
IC282	IC282	Arm	Bone	Primary	Bone Cancer	Ewing Sarcoma	92603
IC283	IC283	Dorsal Vertebra	Bone	Primary	Bone Cancer	Ewing Sarcoma	92603
IC284	IC284	Femur	Bone	Primary	Bone Cancer	Ewing Sarcoma	92603
IC286	IC286	Intra-Abdomil	Bone	Primary	Bone Cancer	Ewing Sarcoma	92603
IC288	IC288	Ischium Pubis	Bone	Primary	Bone Cancer	Ewing Sarcoma	92603
IC294	IC294	Tibia	Bone	Primary	Bone Cancer	Ewing Sarcoma	92603
IC295	IC295	Skull	Bone	Primary	Bone Cancer	Ewing Sarcoma	92603
IC296	IC296	Ischium Pubis	Bone	Primary	Bone Cancer	Ewing Sarcoma	92603
IC297	IC297	Rib	Bone	Primary	Bone Cancer	Ewing Sarcoma	92603
IC299	IC299	Hipbone	Bone	Primary	Bone Cancer	Ewing Sarcoma	92603
IC300	IC300	Scapula	Bone	Primary	Bone Cancer	Ewing Sarcoma	92603
IC301	IC301	Rib	Bone	Primary	Bone Cancer	Ewing Sarcoma	92603
IC302	IC302	Tibia	Bone	Primary	Bone Cancer	Ewing Sarcoma	92603
IC303	IC303	Fibula	Bone	Primary	Bone Cancer	Ewing Sarcoma	92603
IC305	IC305	Hipbone	Bone	Primary	Bone Cancer	Ewing Sarcoma	92603
IC306	IC306	Hipbone	Bone	Primary	Bone Cancer	Ewing Sarcoma	92603
IC309	IC309	Femur	Bone	Primary	Bone Cancer	Ewing Sarcoma	92603
IC311	IC311	Hipbone	Bone	Primary	Bone Cancer	Ewing Sarcoma	92603
IC318	IC318	Femur	Bone	Primary	Bone Cancer	Ewing Sarcoma	92603
IC323	IC323	Intra-Abdomil	Bone	Primary	Bone Cancer	Ewing Sarcoma	92603
IC324	IC324	Scapula	Bone	Primary	Bone Cancer	Ewing Sarcoma	92603
IC325	IC325	Tibia	Bone	Primary	Bone Cancer	Ewing Sarcoma	92603
IC343	IC343	Femur	Bone	Primary	Bone Cancer	Ewing Sarcoma	92603
IC349	IC349	Ischium Pubis	Bone	Primary	Bone Cancer	Ewing Sarcoma	92603
IC831	IC831	Intra-Abdomil	Bone	Primary	Bone Cancer	Ewing Sarcoma	92603
IC929	IC929	Tibia	Bone	Primary	Bone Cancer	Ewing Sarcoma	92603
IC973	IC973	Ul	Bone	Primary	Bone Cancer	Ewing Sarcoma	92603
SJEWS001301	SJEWS001301	Radius	Bone	Primary	Bone Cancer	Ewing Sarcoma	92603
SJEWS001302	SJEWS001302	Leg	Bone	Primary	Bone Cancer	Ewing Sarcoma	92603
SJEWS001303	SJEWS001303	Chestwall	Bone	Primary	Bone Cancer	Ewing Sarcoma	92603
SJEWS001304	SJEWS001304	Distal Tibia	Bone	Primary	Bone Cancer	Ewing Sarcoma	92603
SJEWS001305	SJEWS001305	Metacarpal	Bone	Primary	Bone Cancer	Ewing Sarcoma	92603
SJEWS001306	SJEWS001306	Proximal Tibia	Bone	Primary	Bone Cancer	Ewing Sarcoma	92603
SJEWS001307	SJEWS001307	Femur	Bone	Primary	Bone Cancer	Ewing Sarcoma	92603
SJEWS001308	SJEWS001308	Orbit	Bone	Primary	Bone Cancer	Ewing Sarcoma	92603
SJEWS001309	SJEWS001309	Rib	Bone	Primary	Bone Cancer	Ewing Sarcoma	92603
SJEWS001311	SJEWS001311	Lumbar Vertebra	Bone	Primary	Bone Cancer	Ewing Sarcoma	92603
SJEWS001312	SJEWS001312	Thigh	Bone	Primary	Bone Cancer	Ewing Sarcoma	92603
SJEWS001313	SJEWS001313	Femur	Bone	Primary	Bone Cancer	Ewing Sarcoma	92603
SJEWS001314	SJEWS001314	Thorax	Bone	Primary	Bone Cancer	Ewing Sarcoma	92603
SJEWS001316	SJEWS001316	Femur	Bone	Primary	Bone Cancer	Ewing Sarcoma	92603
SJEWS001317	SJEWS001317	Pelvis	Bone	Primary	Bone Cancer	Ewing Sarcoma	92603
SJEWS001318	SJEWS001318	Femur	Bone	Primary	Bone Cancer	Ewing Sarcoma	92603
SJEWS001319	SJEWS001319	Metatarsal	Bone	Primary	Bone Cancer	Ewing Sarcoma	92603
SJEWS001320	SJEWS001320	Femur	Bone	Primary	Bone Cancer	Ewing Sarcoma	92603
IC213	IC213			unknown	Bone Cancer	Ewing Sarcoma	92603
IC071	IC071			unknown	Bone Cancer	Ewing Sarcoma	92603
IC077	IC077			unknown	Bone Cancer	Ewing Sarcoma	92603
IC136	IC136			unknown	Bone Cancer	Ewing Sarcoma	92603
IC204	IC204			unknown	Bone Cancer	Ewing Sarcoma	92603
IC215	IC215			unknown	Bone Cancer	Ewing Sarcoma	92603
IC310	IC310			unknown	Bone Cancer	Ewing Sarcoma	92603
IC340	IC340			unknown	Bone Cancer	Ewing Sarcoma	92603
IC1057	IC1057			unknown	Bone Cancer	Ewing Sarcoma	92603
IC315	IC315			unknown	Bone Cancer	Ewing Sarcoma	92603
IC316	IC316			unknown	Bone Cancer	Ewing Sarcoma	92603
IC319	IC319			unknown	Bone Cancer	Ewing Sarcoma	92603
