# Supplementary material for: Cancer gene mutation frequencies for the U.S. population
Source: Nat Commun. 2021 Oct 13;12:5961. doi: 10.1038/s41467-021-26213-y (PMC8514428; doi:10.1038/s41467-021-26213-y)
Supplement: Supplementary file 8 — Supplementary Software 1 [file 41467_2021_26213_MOESM8_ESM.zip › Supplementary Software 1/Genomics_Analysis/clinical/brain/gbm_tcga_pan_can_atlas_2018/data_clinical_sample_v2.txt]

PATIENT_ID	SAMPLE_ID	ICD_O_3_SITE	CANCER_TYPE	CANCER_TYPE_DETAILED	TUMOR_TYPE	SITE	SAMPLE_TYPE	CODE	CATEGORY_NAME
TCGA-02-2466	TCGA-02-2466-01	C71.9	Glioblastoma	Glioblastoma Multiforme	"Glioblastoma Multiforme (GBM), Treated"	Brain	Primary	94403	Glioblastoma Multiforme
TCGA-02-2470	TCGA-02-2470-01	C71.9	Glioblastoma	Glioblastoma Multiforme	"Glioblastoma Multiforme (GBM), Treated"	Brain	Primary	94403	Glioblastoma Multiforme
TCGA-02-2483	TCGA-02-2483-01	C71.9	Glioblastoma	Glioblastoma Multiforme	"Glioblastoma Multiforme (GBM), Untreated"	Brain	Primary	94403	Glioblastoma Multiforme
TCGA-02-2485	TCGA-02-2485-01	C71.9	Glioblastoma	Glioblastoma Multiforme	"Glioblastoma Multiforme (GBM), Untreated"	Brain	Primary	94403	Glioblastoma Multiforme
TCGA-02-2486	TCGA-02-2486-01	C71.9	Glioblastoma	Glioblastoma Multiforme	"Glioblastoma Multiforme (GBM), Untreated"	Brain	Primary	94403	Glioblastoma Multiforme
TCGA-06-1084	TCGA-06-1084-01	C71.9	Glioblastoma	Glioblastoma Multiforme	"Glioblastoma Multiforme (GBM), Untreated"	Brain	Primary	94403	Glioblastoma Multiforme
TCGA-06-1086	TCGA-06-1086-01	C71.9	Glioblastoma	Glioblastoma Multiforme	"Glioblastoma Multiforme (GBM), Untreated"	Brain	Primary	94403	Glioblastoma Multiforme
TCGA-06-1087	TCGA-06-1087-01	C71.9	Glioblastoma	Glioblastoma Multiforme	"Glioblastoma Multiforme (GBM), Untreated"	Brain	Primary	94403	Glioblastoma Multiforme
TCGA-06-1800	TCGA-06-1800-01	C71.9	Glioblastoma	Glioblastoma Multiforme	"Glioblastoma Multiforme (GBM), Untreated"	Brain	Primary	94403	Glioblastoma Multiforme
TCGA-06-1801	TCGA-06-1801-01	C71.9	Glioblastoma	Glioblastoma Multiforme	"Glioblastoma Multiforme (GBM), Untreated"	Brain	Primary	94403	Glioblastoma Multiforme
TCGA-06-1802	TCGA-06-1802-01	C71.9	Glioblastoma	Glioblastoma Multiforme	"Glioblastoma Multiforme (GBM), Untreated"	Brain	Primary	94403	Glioblastoma Multiforme
TCGA-06-1804	TCGA-06-1804-01	C71.9	Glioblastoma	Glioblastoma Multiforme	"Glioblastoma Multiforme (GBM), Untreated"	Brain	Primary	94403	Glioblastoma Multiforme
TCGA-06-1805	TCGA-06-1805-01	C71.9	Glioblastoma	Glioblastoma Multiforme	"Glioblastoma Multiforme (GBM), Untreated"	Brain	Primary	94403	Glioblastoma Multiforme
TCGA-06-1806	TCGA-06-1806-01	C71.9	Glioblastoma	Glioblastoma Multiforme	Glioblastoma Multiforme (GBM)	Brain	Primary	94403	Glioblastoma Multiforme
TCGA-06-2557	TCGA-06-2557-01	C71.9	Glioblastoma	Glioblastoma Multiforme	"Glioblastoma Multiforme (GBM), Untreated"	Brain	Primary	94403	Glioblastoma Multiforme
TCGA-06-2558	TCGA-06-2558-01	C71.9	Glioblastoma	Glioblastoma Multiforme	"Glioblastoma Multiforme (GBM), Untreated"	Brain	Primary	94403	Glioblastoma Multiforme
TCGA-06-2559	TCGA-06-2559-01	C71.9	Glioblastoma	Glioblastoma Multiforme	"Glioblastoma Multiforme (GBM), Untreated"	Brain	Primary	94403	Glioblastoma Multiforme
TCGA-06-2561	TCGA-06-2561-01	C71.9	Glioblastoma	Glioblastoma Multiforme	"Glioblastoma Multiforme (GBM), Untreated"	Brain	Primary	94403	Glioblastoma Multiforme
TCGA-06-2562	TCGA-06-2562-01	C71.9	Glioblastoma	Glioblastoma Multiforme	"Glioblastoma Multiforme (GBM), Untreated"	Brain	Primary	94403	Glioblastoma Multiforme
TCGA-06-2563	TCGA-06-2563-01	C71.9	Glioblastoma	Glioblastoma Multiforme	"Glioblastoma Multiforme (GBM), Untreated"	Brain	Primary	94403	Glioblastoma Multiforme
TCGA-06-2564	TCGA-06-2564-01	C71.9	Glioblastoma	Glioblastoma Multiforme	"Glioblastoma Multiforme (GBM), Untreated"	Brain	Primary	94403	Glioblastoma Multiforme
TCGA-06-2565	TCGA-06-2565-01	C71.9	Glioblastoma	Glioblastoma Multiforme	"Glioblastoma Multiforme (GBM), Untreated"	Brain	Primary	94403	Glioblastoma Multiforme
TCGA-06-2566	TCGA-06-2566-01	C71.9	Glioblastoma	Glioblastoma Multiforme	"Glioblastoma Multiforme (GBM), Untreated"	Brain	Primary	94403	Glioblastoma Multiforme
TCGA-06-2567	TCGA-06-2567-01	C71.9	Glioblastoma	Glioblastoma Multiforme	"Glioblastoma Multiforme (GBM), Untreated"	Brain	Primary	94403	Glioblastoma Multiforme
TCGA-06-2569	TCGA-06-2569-01	C71.9	Glioblastoma	Glioblastoma Multiforme	"Glioblastoma Multiforme (GBM), Untreated"	Brain	Primary	94403	Glioblastoma Multiforme
TCGA-06-2570	TCGA-06-2570-01	C71.9	Glioblastoma	Glioblastoma Multiforme	"Glioblastoma Multiforme (GBM), Untreated"	Brain	Primary	94403	Glioblastoma Multiforme
TCGA-06-5408	TCGA-06-5408-01	C71.9	Glioblastoma	Glioblastoma Multiforme	"Glioblastoma Multiforme (GBM), Untreated"	Brain	Primary	94403	Glioblastoma Multiforme
TCGA-06-5410	TCGA-06-5410-01	C71.9	Glioblastoma	Glioblastoma Multiforme	"Glioblastoma Multiforme (GBM), Untreated"	Brain	Primary	94403	Glioblastoma Multiforme
TCGA-06-5411	TCGA-06-5411-01	C71.9	Glioblastoma	Glioblastoma Multiforme	"Glioblastoma Multiforme (GBM), Untreated"	Brain	Primary	94403	Glioblastoma Multiforme
TCGA-06-5412	TCGA-06-5412-01	C71.9	Glioblastoma	Glioblastoma Multiforme	"Glioblastoma Multiforme (GBM), Untreated"	Brain	Primary	94403	Glioblastoma Multiforme
TCGA-06-5413	TCGA-06-5413-01	C71.9	Glioblastoma	Glioblastoma Multiforme	"Glioblastoma Multiforme (GBM), Untreated"	Brain	Primary	94403	Glioblastoma Multiforme
TCGA-06-5414	TCGA-06-5414-01	C71.9	Glioblastoma	Glioblastoma Multiforme	"Glioblastoma Multiforme (GBM), Untreated"	Brain	Primary	94403	Glioblastoma Multiforme
TCGA-06-5415	TCGA-06-5415-01	C71.9	Glioblastoma	Glioblastoma Multiforme	"Glioblastoma Multiforme (GBM), Untreated"	Brain	Primary	94403	Glioblastoma Multiforme
TCGA-06-5416	TCGA-06-5416-01	C71.9	Glioblastoma	Glioblastoma Multiforme	"Glioblastoma Multiforme (GBM), Untreated"	Brain	Primary	94403	Glioblastoma Multiforme
TCGA-06-5417	TCGA-06-5417-01	C71.9	Glioblastoma	Glioblastoma Multiforme	"Glioblastoma Multiforme (GBM), Untreated"	Brain	Primary	94403	Glioblastoma Multiforme
TCGA-06-5418	TCGA-06-5418-01	C71.9	Glioblastoma	Glioblastoma Multiforme	"Glioblastoma Multiforme (GBM), Untreated"	Brain	Primary	94403	Glioblastoma Multiforme
TCGA-06-5856	TCGA-06-5856-01	C71.9	Glioblastoma	Glioblastoma Multiforme	"Glioblastoma Multiforme (GBM), Untreated"	Brain	Primary	94403	Glioblastoma Multiforme
TCGA-06-5858	TCGA-06-5858-01	C71.9	Glioblastoma	Glioblastoma Multiforme	"Glioblastoma Multiforme (GBM), Untreated"	Brain	Primary	94403	Glioblastoma Multiforme
TCGA-06-5859	TCGA-06-5859-01	C71.9	Glioblastoma	Glioblastoma Multiforme	"Glioblastoma Multiforme (GBM), Untreated"	Brain	Primary	94403	Glioblastoma Multiforme
TCGA-06-6388	TCGA-06-6388-01	C71.9	Glioblastoma	Glioblastoma Multiforme	"Glioblastoma Multiforme (GBM), Untreated"	Brain	Primary	94403	Glioblastoma Multiforme
TCGA-06-6389	TCGA-06-6389-01	C71.9	Glioblastoma	Glioblastoma Multiforme	"Glioblastoma Multiforme (GBM), Untreated"	Brain	Primary	94403	Glioblastoma Multiforme
TCGA-06-6390	TCGA-06-6390-01	C71.9	Glioblastoma	Glioblastoma Multiforme	"Glioblastoma Multiforme (GBM), Untreated"	Brain	Primary	94403	Glioblastoma Multiforme
TCGA-06-6693	TCGA-06-6693-01	C71.9	Glioblastoma	Glioblastoma Multiforme	"Glioblastoma Multiforme (GBM), Untreated"	Brain	Primary	94403	Glioblastoma Multiforme
TCGA-06-6694	TCGA-06-6694-01	C71.9	Glioblastoma	Glioblastoma Multiforme	"Glioblastoma Multiforme (GBM), Untreated"	Brain	Primary	94403	Glioblastoma Multiforme
TCGA-06-6695	TCGA-06-6695-01	C71.9	Glioblastoma	Glioblastoma Multiforme	"Glioblastoma Multiforme (GBM), Untreated"	Brain	Primary	94403	Glioblastoma Multiforme
TCGA-06-6697	TCGA-06-6697-01	C71.9	Glioblastoma	Glioblastoma Multiforme	"Glioblastoma Multiforme (GBM), Untreated"	Brain	Primary	94403	Glioblastoma Multiforme
TCGA-06-6698	TCGA-06-6698-01	C71.9	Glioblastoma	Glioblastoma Multiforme	"Glioblastoma Multiforme (GBM), Untreated"	Brain	Primary	94403	Glioblastoma Multiforme
TCGA-06-6699	TCGA-06-6699-01	C71.9	Glioblastoma	Glioblastoma Multiforme	"Glioblastoma Multiforme (GBM), Untreated"	Brain	Primary	94403	Glioblastoma Multiforme
TCGA-06-6700	TCGA-06-6700-01	C71.9	Glioblastoma	Glioblastoma Multiforme	"Glioblastoma Multiforme (GBM), Untreated"	Brain	Primary	94403	Glioblastoma Multiforme
TCGA-06-6701	TCGA-06-6701-01	C71.9	Glioblastoma	Glioblastoma Multiforme	"Glioblastoma Multiforme (GBM), Untreated"	Brain	Primary	94403	Glioblastoma Multiforme
TCGA-06-A5U0	TCGA-06-A5U0-01	C71.4	Glioblastoma	Glioblastoma Multiforme	Glioblastoma Multiforme (GBM)	Brain	Primary	94403	Glioblastoma Multiforme
TCGA-06-A5U1	TCGA-06-A5U1-01	C71.4	Glioblastoma	Glioblastoma Multiforme	Glioblastoma Multiforme (GBM)	Brain	Primary	94403	Glioblastoma Multiforme
TCGA-06-A6S0	TCGA-06-A6S0-01	C71.9	Glioblastoma	Glioblastoma Multiforme	Glioblastoma Multiforme (GBM)	Brain	Primary	94403	Glioblastoma Multiforme
TCGA-06-A6S1	TCGA-06-A6S1-01	C71.9	Glioblastoma	Glioblastoma Multiforme	Glioblastoma Multiforme (GBM)	Brain	Primary	94403	Glioblastoma Multiforme
TCGA-06-A7TK	TCGA-06-A7TK-01	C71.1	Glioblastoma	Glioblastoma Multiforme	Glioblastoma Multiforme (GBM)	Brain	Primary	94403	Glioblastoma Multiforme
TCGA-06-A7TL	TCGA-06-A7TL-01	C71.8	Glioblastoma	Glioblastoma Multiforme	Glioblastoma Multiforme (GBM)	Brain	Primary	94403	Glioblastoma Multiforme
TCGA-12-1088	TCGA-12-1088-01	C71.9	Glioblastoma	Glioblastoma Multiforme	"Glioblastoma Multiforme (GBM), Untreated"	Brain	Primary	94403	Glioblastoma Multiforme
TCGA-12-1089	TCGA-12-1089-01	C71.9	Glioblastoma	Glioblastoma Multiforme	"Glioblastoma Multiforme (GBM), Untreated"	Brain	Primary	94403	Glioblastoma Multiforme
TCGA-12-1090	TCGA-12-1090-01	C71.9	Glioblastoma	Glioblastoma Multiforme	"Glioblastoma Multiforme (GBM), Untreated"	Brain	Primary	94403	Glioblastoma Multiforme
TCGA-12-1091	TCGA-12-1091-01	C71.9	Glioblastoma	Glioblastoma Multiforme	"Glioblastoma Multiforme (GBM), Untreated"	Brain	Primary	94403	Glioblastoma Multiforme
TCGA-12-1092	TCGA-12-1092-01	C71.9	Glioblastoma	Glioblastoma Multiforme	"Glioblastoma Multiforme (GBM), Untreated"	Brain	Primary	94403	Glioblastoma Multiforme
TCGA-12-1093	TCGA-12-1093-01	C71.9	Glioblastoma	Glioblastoma Multiforme	"Glioblastoma Multiforme (GBM), Untreated"	Brain	Primary	94403	Glioblastoma Multiforme
TCGA-12-1094	TCGA-12-1094-01	C71.9	Glioblastoma	Glioblastoma Multiforme	"Glioblastoma Multiforme (GBM), Untreated"	Brain	Primary	94403	Glioblastoma Multiforme
TCGA-12-1095	TCGA-12-1095-01	C71.9	Glioblastoma	Glioblastoma Multiforme	"Glioblastoma Multiforme (GBM), Untreated"	Brain	Primary	94403	Glioblastoma Multiforme
TCGA-12-1096	TCGA-12-1096-01	C71.9	Glioblastoma	Glioblastoma Multiforme	"Glioblastoma Multiforme (GBM), Untreated"	Brain	Primary	94403	Glioblastoma Multiforme
TCGA-12-1097	TCGA-12-1097-01	C71.9	Glioblastoma	Glioblastoma Multiforme	"Glioblastoma Multiforme (GBM), Untreated"	Brain	Primary	94403	Glioblastoma Multiforme
TCGA-12-1098	TCGA-12-1098-01	C71.9	Glioblastoma	Glioblastoma Multiforme	"Glioblastoma Multiforme (GBM), Untreated"	Brain	Primary	94403	Glioblastoma Multiforme
TCGA-12-1099	TCGA-12-1099-01	C71.9	Glioblastoma	Glioblastoma Multiforme	"Glioblastoma Multiforme (GBM), Untreated"	Brain	Primary	94403	Glioblastoma Multiforme
TCGA-12-1597	TCGA-12-1597-01	C71.9	Glioblastoma	Glioblastoma Multiforme	"Glioblastoma Multiforme (GBM), Untreated"	Brain	Primary	94403	Glioblastoma Multiforme
TCGA-12-1598	TCGA-12-1598-01	C71.9	Glioblastoma	Glioblastoma Multiforme	"Glioblastoma Multiforme (GBM), Untreated"	Brain	Primary	94403	Glioblastoma Multiforme
TCGA-12-1599	TCGA-12-1599-01	C71.9	Glioblastoma	Glioblastoma Multiforme	"Glioblastoma Multiforme (GBM), Untreated"	Brain	Primary	94403	Glioblastoma Multiforme
TCGA-12-1600	TCGA-12-1600-01	C71.9	Glioblastoma	Glioblastoma Multiforme	"Glioblastoma Multiforme (GBM), Untreated"	Brain	Primary	94403	Glioblastoma Multiforme
TCGA-12-1602	TCGA-12-1602-01	C71.9	Glioblastoma	Glioblastoma Multiforme	"Glioblastoma Multiforme (GBM), Untreated"	Brain	Primary	94403	Glioblastoma Multiforme
TCGA-12-3644	TCGA-12-3644-01	C71.9	Glioblastoma	Glioblastoma Multiforme	"Glioblastoma Multiforme (GBM), Untreated"	Brain	Primary	94403	Glioblastoma Multiforme
TCGA-12-3646	TCGA-12-3646-01	C71.9	Glioblastoma	Glioblastoma Multiforme	"Glioblastoma Multiforme (GBM), Untreated"	Brain	Primary	94403	Glioblastoma Multiforme
TCGA-12-3648	TCGA-12-3648-01	C71.9	Glioblastoma	Glioblastoma Multiforme	"Glioblastoma Multiforme (GBM), Untreated"	Brain	Primary	94403	Glioblastoma Multiforme
TCGA-12-3649	TCGA-12-3649-01	C71.9	Glioblastoma	Glioblastoma Multiforme	"Glioblastoma Multiforme (GBM), Untreated"	Brain	Primary	94403	Glioblastoma Multiforme
TCGA-12-3650	TCGA-12-3650-01	C71.9	Glioblastoma	Glioblastoma Multiforme	"Glioblastoma Multiforme (GBM), Untreated"	Brain	Primary	94403	Glioblastoma Multiforme
TCGA-12-3651	TCGA-12-3651-01	C71.9	Glioblastoma	Glioblastoma Multiforme	"Glioblastoma Multiforme (GBM), Untreated"	Brain	Primary	94403	Glioblastoma Multiforme
TCGA-12-3652	TCGA-12-3652-01	C71.9	Glioblastoma	Glioblastoma Multiforme	"Glioblastoma Multiforme (GBM), Untreated"	Brain	Primary	94403	Glioblastoma Multiforme
TCGA-12-3653	TCGA-12-3653-01	C71.9	Glioblastoma	Glioblastoma Multiforme	"Glioblastoma Multiforme (GBM), Untreated"	Brain	Primary	94403	Glioblastoma Multiforme
TCGA-12-5295	TCGA-12-5295-01	C71.9	Glioblastoma	Glioblastoma Multiforme	"Glioblastoma Multiforme (GBM), Untreated"	Brain	Primary	94403	Glioblastoma Multiforme
TCGA-12-5299	TCGA-12-5299-01	C71.9	Glioblastoma	Glioblastoma Multiforme	"Glioblastoma Multiforme (GBM), Untreated"	Brain	Primary	94403	Glioblastoma Multiforme
TCGA-12-5301	TCGA-12-5301-01	C71.9	Glioblastoma	Glioblastoma Multiforme	"Glioblastoma Multiforme (GBM), Untreated"	Brain	Primary	94403	Glioblastoma Multiforme
TCGA-14-1034	TCGA-14-1034-02	C71.9	Glioblastoma	Glioblastoma Multiforme	"Glioblastoma Multiforme (GBM), Untreated"	Brain	Recurrent	94403	Glioblastoma Multiforme
TCGA-14-1034	TCGA-14-1034-01	C71.9	Glioblastoma	Glioblastoma Multiforme	"Glioblastoma Multiforme (GBM), Untreated"	Brain	Primary	94403	Glioblastoma Multiforme
TCGA-14-1037	TCGA-14-1037-01	C71.9	Glioblastoma	Glioblastoma Multiforme	"Glioblastoma Multiforme (GBM), Untreated"	Brain	Primary	94403	Glioblastoma Multiforme
TCGA-14-1043	TCGA-14-1043-01	C71.9	Glioblastoma	Glioblastoma Multiforme	"Glioblastoma Multiforme (GBM), Untreated"	Brain	Primary	94403	Glioblastoma Multiforme
TCGA-14-1395	TCGA-14-1395-01	C71.9	Glioblastoma	Glioblastoma Multiforme	"Glioblastoma Multiforme (GBM), Untreated"	Brain	Primary	94403	Glioblastoma Multiforme
TCGA-14-1396	TCGA-14-1396-01	C71.9	Glioblastoma	Glioblastoma Multiforme	"Glioblastoma Multiforme (GBM), Untreated"	Brain	Primary	94403	Glioblastoma Multiforme
TCGA-14-1401	TCGA-14-1401-01	C71.9	Glioblastoma	Glioblastoma Multiforme	"Glioblastoma Multiforme (GBM), Untreated"	Brain	Primary	94403	Glioblastoma Multiforme
TCGA-14-1402	TCGA-14-1402-01	C71.9	Glioblastoma	Glioblastoma Multiforme	"Glioblastoma Multiforme (GBM), Untreated"	Brain	Primary	94403	Glioblastoma Multiforme
TCGA-14-1450	TCGA-14-1450-01	C71.9	Glioblastoma	Glioblastoma Multiforme	"Glioblastoma Multiforme (GBM), Untreated"	Brain	Primary	94403	Glioblastoma Multiforme
TCGA-14-1451	TCGA-14-1451-01	C71.9	Glioblastoma	Glioblastoma Multiforme	"Glioblastoma Multiforme (GBM), Untreated"	Brain	Primary	94403	Glioblastoma Multiforme
TCGA-14-1452	TCGA-14-1452-01	C71.9	Glioblastoma	Glioblastoma Multiforme	"Glioblastoma Multiforme (GBM), Untreated"	Brain	Primary	94403	Glioblastoma Multiforme
TCGA-14-1453	TCGA-14-1453-01	C71.9	Glioblastoma	Glioblastoma Multiforme	"Glioblastoma Multiforme (GBM), Untreated"	Brain	Primary	94403	Glioblastoma Multiforme
TCGA-14-1454	TCGA-14-1454-01	C71.9	Glioblastoma	Glioblastoma Multiforme	"Glioblastoma Multiforme (GBM), Untreated"	Brain	Primary	94403	Glioblastoma Multiforme
TCGA-14-1455	TCGA-14-1455-01	C71.9	Glioblastoma	Glioblastoma Multiforme	"Glioblastoma Multiforme (GBM), Untreated"	Brain	Primary	94403	Glioblastoma Multiforme
TCGA-14-1456	TCGA-14-1456-01	C71.9	Glioblastoma	Glioblastoma Multiforme	"Glioblastoma Multiforme (GBM), Untreated"	Brain	Primary	94403	Glioblastoma Multiforme
TCGA-14-1458	TCGA-14-1458-01	C71.9	Glioblastoma	Glioblastoma Multiforme	"Glioblastoma Multiforme (GBM), Untreated"	Brain	Primary	94403	Glioblastoma Multiforme
TCGA-14-1459	TCGA-14-1459-01	C71.9	Glioblastoma	Glioblastoma Multiforme	"Glioblastoma Multiforme (GBM), Untreated"	Brain	Primary	94403	Glioblastoma Multiforme
TCGA-14-1794	TCGA-14-1794-01	C71.9	Glioblastoma	Glioblastoma Multiforme	"Glioblastoma Multiforme (GBM), Untreated"	Brain	Primary	94403	Glioblastoma Multiforme
TCGA-14-1795	TCGA-14-1795-01	C71.9	Glioblastoma	Glioblastoma Multiforme	"Glioblastoma Multiforme (GBM), Untreated"	Brain	Primary	94403	Glioblastoma Multiforme
TCGA-14-1821	TCGA-14-1821-01	C71.9	Glioblastoma	Glioblastoma Multiforme	"Glioblastoma Multiforme (GBM), Untreated"	Brain	Primary	94403	Glioblastoma Multiforme
TCGA-14-1823	TCGA-14-1823-01	C71.9	Glioblastoma	Glioblastoma Multiforme	"Glioblastoma Multiforme (GBM), Untreated"	Brain	Primary	94403	Glioblastoma Multiforme
TCGA-14-1825	TCGA-14-1825-01	C71.9	Glioblastoma	Glioblastoma Multiforme	"Glioblastoma Multiforme (GBM), Untreated"	Brain	Primary	94403	Glioblastoma Multiforme
TCGA-14-1827	TCGA-14-1827-01	C71.9	Glioblastoma	Glioblastoma Multiforme	"Glioblastoma Multiforme (GBM), Untreated"	Brain	Primary	94403	Glioblastoma Multiforme
TCGA-14-1829	TCGA-14-1829-01	C71.9	Glioblastoma	Glioblastoma Multiforme	"Glioblastoma Multiforme (GBM), Untreated"	Brain	Primary	94403	Glioblastoma Multiforme
TCGA-14-2554	TCGA-14-2554-01	C71.9	Glioblastoma	Glioblastoma Multiforme	"Glioblastoma Multiforme (GBM), Untreated"	Brain	Primary	94403	Glioblastoma Multiforme
TCGA-14-2555	TCGA-14-2555-01	C71.9	Glioblastoma	Glioblastoma Multiforme	"Glioblastoma Multiforme (GBM), Untreated"	Brain	Primary	94403	Glioblastoma Multiforme
TCGA-14-3476	TCGA-14-3476-01	C71.9	Glioblastoma	Glioblastoma Multiforme	"Glioblastoma Multiforme (GBM), Untreated"	Brain	Primary	94403	Glioblastoma Multiforme
TCGA-14-3477	TCGA-14-3477-01	C71.9	Glioblastoma	Glioblastoma Multiforme	"Glioblastoma Multiforme (GBM), Untreated"	Brain	Primary	94403	Glioblastoma Multiforme
TCGA-14-4157	TCGA-14-4157-01	C71.9	Glioblastoma	Glioblastoma Multiforme	"Glioblastoma Multiforme (GBM), Untreated"	Brain	Primary	94403	Glioblastoma Multiforme
TCGA-15-1444	TCGA-15-1444-01	C71.9	Glioblastoma	Glioblastoma Multiforme	Glioblastoma Multiforme (GBM)	Brain	Primary	94403	Glioblastoma Multiforme
TCGA-15-1446	TCGA-15-1446-01	C71.9	Glioblastoma	Glioblastoma Multiforme	"Glioblastoma Multiforme (GBM), Untreated"	Brain	Primary	94403	Glioblastoma Multiforme
TCGA-15-1447	TCGA-15-1447-01	C71.9	Glioblastoma	Glioblastoma Multiforme	"Glioblastoma Multiforme (GBM), Untreated"	Brain	Primary	94403	Glioblastoma Multiforme
TCGA-15-1449	TCGA-15-1449-01	C71.9	Glioblastoma	Glioblastoma Multiforme	"Glioblastoma Multiforme (GBM), Untreated"	Brain	Primary	94403	Glioblastoma Multiforme
TCGA-16-1045	TCGA-16-1045-01	C71.9	Glioblastoma	Glioblastoma Multiforme	"Glioblastoma Multiforme (GBM), Untreated"	Brain	Primary	94403	Glioblastoma Multiforme
TCGA-16-1047	TCGA-16-1047-01	C71.9	Glioblastoma	Glioblastoma Multiforme	"Glioblastoma Multiforme (GBM), Untreated"	Brain	Primary	94403	Glioblastoma Multiforme
TCGA-16-1055	TCGA-16-1055-01	C71.9	Glioblastoma	Glioblastoma Multiforme	"Glioblastoma Multiforme (GBM), Untreated"	Brain	Primary	94403	Glioblastoma Multiforme
TCGA-16-1056	TCGA-16-1056-01	C71.9	Glioblastoma	Glioblastoma Multiforme	"Glioblastoma Multiforme (GBM), Untreated"	Brain	Primary	94403	Glioblastoma Multiforme
TCGA-16-1060	TCGA-16-1060-01	C71.9	Glioblastoma	Glioblastoma Multiforme	"Glioblastoma Multiforme (GBM), Untreated"	Brain	Primary	94403	Glioblastoma Multiforme
TCGA-16-1062	TCGA-16-1062-01	C71.9	Glioblastoma	Glioblastoma Multiforme	"Glioblastoma Multiforme (GBM), Untreated"	Brain	Primary	94403	Glioblastoma Multiforme
TCGA-16-1063	TCGA-16-1063-01	C71.9	Glioblastoma	Glioblastoma Multiforme	"Glioblastoma Multiforme (GBM), Untreated"	Brain	Primary	94403	Glioblastoma Multiforme
TCGA-16-1460	TCGA-16-1460-01	C71.9	Glioblastoma	Glioblastoma Multiforme	"Glioblastoma Multiforme (GBM), Untreated"	Brain	Primary	94403	Glioblastoma Multiforme
TCGA-19-1385	TCGA-19-1385-01	C71.9	Glioblastoma	Glioblastoma Multiforme	"Glioblastoma Multiforme (GBM), Untreated"	Brain	Primary	94403	Glioblastoma Multiforme
TCGA-19-1386	TCGA-19-1386-01	C71.9	Glioblastoma	Glioblastoma Multiforme	"Glioblastoma Multiforme (GBM), Untreated"	Brain	Primary	94403	Glioblastoma Multiforme
TCGA-19-1387	TCGA-19-1387-01	C71.9	Glioblastoma	Glioblastoma Multiforme	"Glioblastoma Multiforme (GBM), Untreated"	Brain	Primary	94403	Glioblastoma Multiforme
TCGA-19-1388	TCGA-19-1388-01	C71.9	Glioblastoma	Glioblastoma Multiforme	"Glioblastoma Multiforme (GBM), Untreated"	Brain	Primary	94403	Glioblastoma Multiforme
TCGA-19-1389	TCGA-19-1389-01	C71.9	Glioblastoma	Glioblastoma Multiforme	"Glioblastoma Multiforme (GBM), Untreated"	Brain	Primary	94403	Glioblastoma Multiforme
TCGA-19-1390	TCGA-19-1390-01	C71.9	Glioblastoma	Glioblastoma Multiforme	"Glioblastoma Multiforme (GBM), Untreated"	Brain	Primary	94403	Glioblastoma Multiforme
TCGA-19-1392	TCGA-19-1392-01	C71.9	Glioblastoma	Glioblastoma Multiforme	"Glioblastoma Multiforme (GBM), Untreated"	Brain	Primary	94403	Glioblastoma Multiforme
TCGA-19-1786	TCGA-19-1786-01	C71.9	Glioblastoma	Glioblastoma Multiforme	"Glioblastoma Multiforme (GBM), Untreated"	Brain	Primary	94403	Glioblastoma Multiforme
TCGA-19-1787	TCGA-19-1787-01	C71.9	Glioblastoma	Glioblastoma Multiforme	"Glioblastoma Multiforme (GBM), Untreated"	Brain	Primary	94403	Glioblastoma Multiforme
TCGA-19-1789	TCGA-19-1789-01	C71.9	Glioblastoma	Glioblastoma Multiforme	"Glioblastoma Multiforme (GBM), Untreated"	Brain	Primary	94403	Glioblastoma Multiforme
TCGA-19-1790	TCGA-19-1790-01	C71.9	Glioblastoma	Glioblastoma Multiforme	"Glioblastoma Multiforme (GBM), Untreated"	Brain	Primary	94403	Glioblastoma Multiforme
TCGA-19-1791	TCGA-19-1791-01	C71.9	Glioblastoma	Glioblastoma Multiforme	"Glioblastoma Multiforme (GBM), Untreated"	Brain	Primary	94403	Glioblastoma Multiforme
TCGA-19-2619	TCGA-19-2619-01	C71.9	Glioblastoma	Glioblastoma Multiforme	"Glioblastoma Multiforme (GBM), Untreated"	Brain	Primary	94403	Glioblastoma Multiforme
TCGA-19-2620	TCGA-19-2620-01	C71.9	Glioblastoma	Glioblastoma Multiforme	"Glioblastoma Multiforme (GBM), Untreated"	Brain	Primary	94403	Glioblastoma Multiforme
TCGA-19-2621	TCGA-19-2621-01	C71.9	Glioblastoma	Glioblastoma Multiforme	"Glioblastoma Multiforme (GBM), Untreated"	Brain	Primary	94403	Glioblastoma Multiforme
TCGA-19-2623	TCGA-19-2623-01	C71.9	Glioblastoma	Glioblastoma Multiforme	"Glioblastoma Multiforme (GBM), Untreated"	Brain	Primary	94403	Glioblastoma Multiforme
TCGA-19-2624	TCGA-19-2624-01	C71.9	Glioblastoma	Glioblastoma Multiforme	"Glioblastoma Multiforme (GBM), Untreated"	Brain	Primary	94403	Glioblastoma Multiforme
TCGA-19-2625	TCGA-19-2625-01	C71.9	Glioblastoma	Glioblastoma Multiforme	"Glioblastoma Multiforme (GBM), Untreated"	Brain	Primary	94403	Glioblastoma Multiforme
TCGA-19-2629	TCGA-19-2629-01	C71.9	Glioblastoma	Glioblastoma Multiforme	"Glioblastoma Multiforme (GBM), Untreated"	Brain	Primary	94403	Glioblastoma Multiforme
TCGA-19-2631	TCGA-19-2631-01	C71.9	Glioblastoma	Glioblastoma Multiforme	"Glioblastoma Multiforme (GBM), Untreated"	Brain	Primary	94403	Glioblastoma Multiforme
TCGA-19-4065	TCGA-19-4065-01	C71.9	Glioblastoma	Glioblastoma Multiforme	"Glioblastoma Multiforme (GBM), Untreated"	Brain	Primary	94403	Glioblastoma Multiforme
TCGA-19-4068	TCGA-19-4068-01	C71.9	Glioblastoma	Glioblastoma Multiforme	"Glioblastoma Multiforme (GBM), Untreated"	Brain	Primary	94403	Glioblastoma Multiforme
TCGA-19-5947	TCGA-19-5947-01	C71.9	Glioblastoma	Glioblastoma Multiforme	"Glioblastoma Multiforme (GBM), Untreated"	Brain	Primary	94403	Glioblastoma Multiforme
TCGA-19-5950	TCGA-19-5950-01	C71.9	Glioblastoma	Glioblastoma Multiforme	"Glioblastoma Multiforme (GBM), Untreated"	Brain	Primary	94403	Glioblastoma Multiforme
TCGA-19-5951	TCGA-19-5951-01	C71.9	Glioblastoma	Glioblastoma Multiforme	"Glioblastoma Multiforme (GBM), Untreated"	Brain	Primary	94403	Glioblastoma Multiforme
TCGA-19-5952	TCGA-19-5952-01	C71.9	Glioblastoma	Glioblastoma Multiforme	"Glioblastoma Multiforme (GBM), Untreated"	Brain	Primary	94403	Glioblastoma Multiforme
TCGA-19-5953	TCGA-19-5953-01	C71.9	Glioblastoma	Glioblastoma Multiforme	"Glioblastoma Multiforme (GBM), Untreated"	Brain	Primary	94403	Glioblastoma Multiforme
TCGA-19-5954	TCGA-19-5954-01	C71.9	Glioblastoma	Glioblastoma Multiforme	"Glioblastoma Multiforme (GBM), Untreated"	Brain	Primary	94403	Glioblastoma Multiforme
TCGA-19-5955	TCGA-19-5955-01	C71.9	Glioblastoma	Glioblastoma Multiforme	"Glioblastoma Multiforme (GBM), Untreated"	Brain	Primary	94403	Glioblastoma Multiforme
TCGA-19-5956	TCGA-19-5956-01	C71.9	Glioblastoma	Glioblastoma Multiforme	"Glioblastoma Multiforme (GBM), Untreated"	Brain	Primary	94403	Glioblastoma Multiforme
TCGA-19-5958	TCGA-19-5958-01	C71.9	Glioblastoma	Glioblastoma Multiforme	"Glioblastoma Multiforme (GBM), Untreated"	Brain	Primary	94403	Glioblastoma Multiforme
TCGA-19-5959	TCGA-19-5959-01	C71.9	Glioblastoma	Glioblastoma Multiforme	"Glioblastoma Multiforme (GBM), Untreated"	Brain	Primary	94403	Glioblastoma Multiforme
TCGA-19-5960	TCGA-19-5960-01	C71.9	Glioblastoma	Glioblastoma Multiforme	"Glioblastoma Multiforme (GBM), Untreated"	Brain	Primary	94403	Glioblastoma Multiforme
TCGA-19-A60I	TCGA-19-A60I-01	C71.9	Glioblastoma	Glioblastoma Multiforme	Glioblastoma Multiforme (GBM)	Brain	Primary	94403	Glioblastoma Multiforme
TCGA-19-A6J4	TCGA-19-A6J4-01	C71.9	Glioblastoma	Glioblastoma Multiforme	Glioblastoma Multiforme (GBM)	Brain	Primary	94403	Glioblastoma Multiforme
TCGA-19-A6J5	TCGA-19-A6J5-01	C71.9	Glioblastoma	Glioblastoma Multiforme	Glioblastoma Multiforme (GBM)	Brain	Primary	94403	Glioblastoma Multiforme
TCGA-26-1438	TCGA-26-1438-01	C71.9	Glioblastoma	Glioblastoma Multiforme	"Glioblastoma Multiforme (GBM), Untreated"	Brain	Primary	94403	Glioblastoma Multiforme
TCGA-26-1439	TCGA-26-1439-01	C71.9	Glioblastoma	Glioblastoma Multiforme	"Glioblastoma Multiforme (GBM), Untreated"	Brain	Primary	94403	Glioblastoma Multiforme
TCGA-26-1440	TCGA-26-1440-01	C71.9	Glioblastoma	Glioblastoma Multiforme	"Glioblastoma Multiforme (GBM), Untreated"	Brain	Primary	94403	Glioblastoma Multiforme
TCGA-26-1442	TCGA-26-1442-01	C71.9	Glioblastoma	Glioblastoma Multiforme	"Glioblastoma Multiforme (GBM), Untreated"	Brain	Primary	94403	Glioblastoma Multiforme
TCGA-26-1443	TCGA-26-1443-01	C71.9	Glioblastoma	Glioblastoma Multiforme	"Glioblastoma Multiforme (GBM), Untreated"	Brain	Primary	94403	Glioblastoma Multiforme
TCGA-26-1799	TCGA-26-1799-01	C71.9	Glioblastoma	Glioblastoma Multiforme	"Glioblastoma Multiforme (GBM), Untreated"	Brain	Primary	94403	Glioblastoma Multiforme
TCGA-26-5132	TCGA-26-5132-01	C71.9	Glioblastoma	Glioblastoma Multiforme	"Glioblastoma Multiforme (GBM), Untreated"	Brain	Primary	94403	Glioblastoma Multiforme
TCGA-26-5133	TCGA-26-5133-01	C71.9	Glioblastoma	Glioblastoma Multiforme	"Glioblastoma Multiforme (GBM), Untreated"	Brain	Primary	94403	Glioblastoma Multiforme
TCGA-26-5134	TCGA-26-5134-01	C71.9	Glioblastoma	Glioblastoma Multiforme	"Glioblastoma Multiforme (GBM), Untreated"	Brain	Primary	94403	Glioblastoma Multiforme
TCGA-26-5135	TCGA-26-5135-01	C71.9	Glioblastoma	Glioblastoma Multiforme	"Glioblastoma Multiforme (GBM), Untreated"	Brain	Primary	94403	Glioblastoma Multiforme
TCGA-26-5136	TCGA-26-5136-01	C71.9	Glioblastoma	Glioblastoma Multiforme	"Glioblastoma Multiforme (GBM), Untreated"	Brain	Primary	94403	Glioblastoma Multiforme
TCGA-26-5139	TCGA-26-5139-01	C71.9	Glioblastoma	Glioblastoma Multiforme	"Glioblastoma Multiforme (GBM), Untreated"	Brain	Primary	94403	Glioblastoma Multiforme
TCGA-26-6173	TCGA-26-6173-01	C71.9	Glioblastoma	Glioblastoma Multiforme	"Glioblastoma Multiforme (GBM), Untreated"	Brain	Primary	94403	Glioblastoma Multiforme
TCGA-26-6174	TCGA-26-6174-01	C71.9	Glioblastoma	Glioblastoma Multiforme	"Glioblastoma Multiforme (GBM), Untreated"	Brain	Primary	94403	Glioblastoma Multiforme
TCGA-26-A7UX	TCGA-26-A7UX-01	C71.9	Glioblastoma	Glioblastoma Multiforme	Glioblastoma Multiforme (GBM)	Brain	Primary	94403	Glioblastoma Multiforme
TCGA-27-1830	TCGA-27-1830-01	C71.9	Glioblastoma	Glioblastoma Multiforme	"Glioblastoma Multiforme (GBM), Untreated"	Brain	Primary	94403	Glioblastoma Multiforme
TCGA-27-1831	TCGA-27-1831-01	C71.9	Glioblastoma	Glioblastoma Multiforme	"Glioblastoma Multiforme (GBM), Untreated"	Brain	Primary	94403	Glioblastoma Multiforme
TCGA-27-1832	TCGA-27-1832-01	C71.9	Glioblastoma	Glioblastoma Multiforme	"Glioblastoma Multiforme (GBM), Untreated"	Brain	Primary	94403	Glioblastoma Multiforme
TCGA-27-1833	TCGA-27-1833-01	C71.9	Glioblastoma	Glioblastoma Multiforme	"Glioblastoma Multiforme (GBM), Untreated"	Brain	Primary	94403	Glioblastoma Multiforme
TCGA-27-1834	TCGA-27-1834-01	C71.9	Glioblastoma	Glioblastoma Multiforme	"Glioblastoma Multiforme (GBM), Untreated"	Brain	Primary	94403	Glioblastoma Multiforme
TCGA-27-1835	TCGA-27-1835-01	C71.9	Glioblastoma	Glioblastoma Multiforme	"Glioblastoma Multiforme (GBM), Untreated"	Brain	Primary	94403	Glioblastoma Multiforme
TCGA-27-1836	TCGA-27-1836-01	C71.9	Glioblastoma	Glioblastoma Multiforme	"Glioblastoma Multiforme (GBM), Untreated"	Brain	Primary	94403	Glioblastoma Multiforme
TCGA-27-1837	TCGA-27-1837-01	C71.9	Glioblastoma	Glioblastoma Multiforme	"Glioblastoma Multiforme (GBM), Untreated"	Brain	Primary	94403	Glioblastoma Multiforme
TCGA-27-1838	TCGA-27-1838-01	C71.9	Glioblastoma	Glioblastoma Multiforme	"Glioblastoma Multiforme (GBM), Untreated"	Brain	Primary	94403	Glioblastoma Multiforme
TCGA-27-2518	TCGA-27-2518-01	C71.9	Glioblastoma	Glioblastoma Multiforme	"Glioblastoma Multiforme (GBM), Untreated"	Brain	Primary	94403	Glioblastoma Multiforme
TCGA-27-2519	TCGA-27-2519-01	C71.9	Glioblastoma	Glioblastoma Multiforme	"Glioblastoma Multiforme (GBM), Untreated"	Brain	Primary	94403	Glioblastoma Multiforme
TCGA-27-2521	TCGA-27-2521-01	C71.9	Glioblastoma	Glioblastoma Multiforme	"Glioblastoma Multiforme (GBM), Untreated"	Brain	Primary	94403	Glioblastoma Multiforme
TCGA-27-2523	TCGA-27-2523-01	C71.9	Glioblastoma	Glioblastoma Multiforme	"Glioblastoma Multiforme (GBM), Untreated"	Brain	Primary	94403	Glioblastoma Multiforme
TCGA-27-2524	TCGA-27-2524-01	C71.9	Glioblastoma	Glioblastoma Multiforme	"Glioblastoma Multiforme (GBM), Untreated"	Brain	Primary	94403	Glioblastoma Multiforme
TCGA-27-2526	TCGA-27-2526-01	C71.9	Glioblastoma	Glioblastoma Multiforme	"Glioblastoma Multiforme (GBM), Untreated"	Brain	Primary	94403	Glioblastoma Multiforme
TCGA-27-2527	TCGA-27-2527-01	C71.9	Glioblastoma	Glioblastoma Multiforme	"Glioblastoma Multiforme (GBM), Untreated"	Brain	Primary	94403	Glioblastoma Multiforme
TCGA-27-2528	TCGA-27-2528-01	C71.9	Glioblastoma	Glioblastoma Multiforme	"Glioblastoma Multiforme (GBM), Untreated"	Brain	Primary	94403	Glioblastoma Multiforme
TCGA-28-1746	TCGA-28-1746-01	C71.9	Glioblastoma	Glioblastoma Multiforme	"Glioblastoma Multiforme (GBM), Untreated"	Brain	Primary	94403	Glioblastoma Multiforme
TCGA-28-1747	TCGA-28-1747-01	C71.9	Glioblastoma	Glioblastoma Multiforme	"Glioblastoma Multiforme (GBM), Untreated"	Brain	Primary	94403	Glioblastoma Multiforme
TCGA-28-1749	TCGA-28-1749-01	C71.9	Glioblastoma	Glioblastoma Multiforme	"Glioblastoma Multiforme (GBM), Untreated"	Brain	Primary	94403	Glioblastoma Multiforme
TCGA-28-1750	TCGA-28-1750-01	C71.9	Glioblastoma	Glioblastoma Multiforme	"Glioblastoma Multiforme (GBM), Untreated"	Brain	Primary	94403	Glioblastoma Multiforme
TCGA-28-1751	TCGA-28-1751-01	C71.9	Glioblastoma	Glioblastoma Multiforme	"Glioblastoma Multiforme (GBM), Untreated"	Brain	Primary	94403	Glioblastoma Multiforme
TCGA-28-1752	TCGA-28-1752-01	C71.9	Glioblastoma	Glioblastoma Multiforme	"Glioblastoma Multiforme (GBM), Untreated"	Brain	Primary	94403	Glioblastoma Multiforme
TCGA-28-1753	TCGA-28-1753-01	C71.9	Glioblastoma	Glioblastoma Multiforme	"Glioblastoma Multiforme (GBM), Untreated"	Brain	Primary	94403	Glioblastoma Multiforme
TCGA-28-1755	TCGA-28-1755-01	C71.9	Glioblastoma	Glioblastoma Multiforme	"Glioblastoma Multiforme (GBM), Untreated"	Brain	Primary	94403	Glioblastoma Multiforme
TCGA-28-1756	TCGA-28-1756-01	C71.9	Glioblastoma	Glioblastoma Multiforme	"Glioblastoma Multiforme (GBM), Untreated"	Brain	Primary	94403	Glioblastoma Multiforme
TCGA-28-1757	TCGA-28-1757-01	C71.9	Glioblastoma	Glioblastoma Multiforme	"Glioblastoma Multiforme (GBM), Untreated"	Brain	Primary	94403	Glioblastoma Multiforme
TCGA-28-2499	TCGA-28-2499-01	C71.9	Glioblastoma	Glioblastoma Multiforme	"Glioblastoma Multiforme (GBM), Untreated"	Brain	Primary	94403	Glioblastoma Multiforme
TCGA-28-2502	TCGA-28-2502-01	C71.9	Glioblastoma	Glioblastoma Multiforme	"Glioblastoma Multiforme (GBM), Untreated"	Brain	Primary	94403	Glioblastoma Multiforme
TCGA-28-2506	TCGA-28-2506-01	C71.9	Glioblastoma	Glioblastoma Multiforme	"Glioblastoma Multiforme (GBM), Untreated"	Brain	Primary	94403	Glioblastoma Multiforme
TCGA-28-2509	TCGA-28-2509-01	C71.9	Glioblastoma	Glioblastoma Multiforme	"Glioblastoma Multiforme (GBM), Untreated"	Brain	Primary	94403	Glioblastoma Multiforme
TCGA-28-2513	TCGA-28-2513-01	C71.9	Glioblastoma	Glioblastoma Multiforme	"Glioblastoma Multiforme (GBM), Untreated"	Brain	Primary	94403	Glioblastoma Multiforme
TCGA-28-2514	TCGA-28-2514-01	C71.9	Glioblastoma	Glioblastoma Multiforme	"Glioblastoma Multiforme (GBM), Untreated"	Brain	Primary	94403	Glioblastoma Multiforme
TCGA-28-5204	TCGA-28-5204-01	C71.9	Glioblastoma	Glioblastoma Multiforme	"Glioblastoma Multiforme (GBM), Untreated"	Brain	Primary	94403	Glioblastoma Multiforme
TCGA-28-5207	TCGA-28-5207-01	C71.9	Glioblastoma	Glioblastoma Multiforme	"Glioblastoma Multiforme (GBM), Untreated"	Brain	Primary	94403	Glioblastoma Multiforme
TCGA-28-5208	TCGA-28-5208-01	C71.9	Glioblastoma	Glioblastoma Multiforme	"Glioblastoma Multiforme (GBM), Untreated"	Brain	Primary	94403	Glioblastoma Multiforme
TCGA-28-5209	TCGA-28-5209-01	C71.9	Glioblastoma	Glioblastoma Multiforme	"Glioblastoma Multiforme (GBM), Untreated"	Brain	Primary	94403	Glioblastoma Multiforme
TCGA-28-5211	TCGA-28-5211-01	C71.9	Glioblastoma	Glioblastoma Multiforme	"Glioblastoma Multiforme (GBM), Untreated"	Brain	Primary	94403	Glioblastoma Multiforme
TCGA-28-5213	TCGA-28-5213-01	C71.9	Glioblastoma	Glioblastoma Multiforme	"Glioblastoma Multiforme (GBM), Untreated"	Brain	Primary	94403	Glioblastoma Multiforme
TCGA-28-5214	TCGA-28-5214-01	C71.9	Glioblastoma	Glioblastoma Multiforme	"Glioblastoma Multiforme (GBM), Untreated"	Brain	Primary	94403	Glioblastoma Multiforme
TCGA-28-5215	TCGA-28-5215-01	C71.9	Glioblastoma	Glioblastoma Multiforme	"Glioblastoma Multiforme (GBM), Untreated"	Brain	Primary	94403	Glioblastoma Multiforme
TCGA-28-5216	TCGA-28-5216-01	C71.9	Glioblastoma	Glioblastoma Multiforme	"Glioblastoma Multiforme (GBM), Untreated"	Brain	Primary	94403	Glioblastoma Multiforme
TCGA-28-5218	TCGA-28-5218-01	C71.9	Glioblastoma	Glioblastoma Multiforme	"Glioblastoma Multiforme (GBM), Untreated"	Brain	Primary	94403	Glioblastoma Multiforme
TCGA-28-5219	TCGA-28-5219-01	C71.9	Glioblastoma	Glioblastoma Multiforme	"Glioblastoma Multiforme (GBM), Untreated"	Brain	Primary	94403	Glioblastoma Multiforme
TCGA-28-5220	TCGA-28-5220-01	C71.9	Glioblastoma	Glioblastoma Multiforme	"Glioblastoma Multiforme (GBM), Untreated"	Brain	Primary	94403	Glioblastoma Multiforme
TCGA-28-6450	TCGA-28-6450-01	C71.9	Glioblastoma	Glioblastoma Multiforme	"Glioblastoma Multiforme (GBM), Untreated"	Brain	Primary	94403	Glioblastoma Multiforme
TCGA-32-1970	TCGA-32-1970-01	C71.9	Glioblastoma	Glioblastoma Multiforme	"Glioblastoma Multiforme (GBM), Untreated"	Brain	Primary	94403	Glioblastoma Multiforme
TCGA-32-1973	TCGA-32-1973-01	C71.9	Glioblastoma	Glioblastoma Multiforme	"Glioblastoma Multiforme (GBM), Untreated"	Brain	Primary	94403	Glioblastoma Multiforme
TCGA-32-1976	TCGA-32-1976-01	C71.9	Glioblastoma	Glioblastoma Multiforme	"Glioblastoma Multiforme (GBM), Untreated"	Brain	Primary	94403	Glioblastoma Multiforme
TCGA-32-1977	TCGA-32-1977-01	C71.9	Glioblastoma	Glioblastoma Multiforme	"Glioblastoma Multiforme (GBM), Untreated"	Brain	Primary	94403	Glioblastoma Multiforme
TCGA-32-1978	TCGA-32-1978-01	C71.9	Glioblastoma	Glioblastoma Multiforme	"Glioblastoma Multiforme (GBM), Untreated"	Brain	Primary	94403	Glioblastoma Multiforme
TCGA-32-1979	TCGA-32-1979-01	C71.9	Glioblastoma	Glioblastoma Multiforme	"Glioblastoma Multiforme (GBM), Untreated"	Brain	Primary	94403	Glioblastoma Multiforme
TCGA-32-1980	TCGA-32-1980-01	C71.9	Glioblastoma	Glioblastoma Multiforme	"Glioblastoma Multiforme (GBM), Untreated"	Brain	Primary	94403	Glioblastoma Multiforme
TCGA-32-1982	TCGA-32-1982-01	C71.9	Glioblastoma	Glioblastoma Multiforme	"Glioblastoma Multiforme (GBM), Untreated"	Brain	Primary	94403	Glioblastoma Multiforme
TCGA-32-1986	TCGA-32-1986-01	C71.2	Glioblastoma	Glioblastoma Multiforme	"Glioblastoma Multiforme (GBM), Untreated"	Brain	Primary	94403	Glioblastoma Multiforme
TCGA-32-1987	TCGA-32-1987-01	C71.9	Glioblastoma	Glioblastoma Multiforme	"Glioblastoma Multiforme (GBM), Untreated"	Brain	Primary	94403	Glioblastoma Multiforme
TCGA-32-1991	TCGA-32-1991-01	C71.9	Glioblastoma	Glioblastoma Multiforme	"Glioblastoma Multiforme (GBM), Untreated"	Brain	Primary	94403	Glioblastoma Multiforme
TCGA-32-2491	TCGA-32-2491-01	C71.9	Glioblastoma	Glioblastoma Multiforme	"Glioblastoma Multiforme (GBM), Untreated"	Brain	Primary	94403	Glioblastoma Multiforme
TCGA-32-2494	TCGA-32-2494-01	C71.9	Glioblastoma	Glioblastoma Multiforme	"Glioblastoma Multiforme (GBM), Untreated"	Brain	Primary	94403	Glioblastoma Multiforme
TCGA-32-2495	TCGA-32-2495-01	C71.9	Glioblastoma	Glioblastoma Multiforme	"Glioblastoma Multiforme (GBM), Treated"	Brain	Primary	94403	Glioblastoma Multiforme
TCGA-32-2615	TCGA-32-2615-01	C71.9	Glioblastoma	Glioblastoma Multiforme	"Glioblastoma Multiforme (GBM), Untreated"	Brain	Primary	94403	Glioblastoma Multiforme
TCGA-32-2616	TCGA-32-2616-01	C71.9	Glioblastoma	Glioblastoma Multiforme	"Glioblastoma Multiforme (GBM), Untreated"	Brain	Primary	94403	Glioblastoma Multiforme
TCGA-32-2632	TCGA-32-2632-01	C71.9	Glioblastoma	Glioblastoma Multiforme	"Glioblastoma Multiforme (GBM), Untreated"	Brain	Primary	94403	Glioblastoma Multiforme
TCGA-32-2634	TCGA-32-2634-01	C71.9	Glioblastoma	Glioblastoma Multiforme	"Glioblastoma Multiforme (GBM), Untreated"	Brain	Primary	94403	Glioblastoma Multiforme
TCGA-32-2638	TCGA-32-2638-01	C71.9	Glioblastoma	Glioblastoma Multiforme	"Glioblastoma Multiforme (GBM), Untreated"	Brain	Primary	94403	Glioblastoma Multiforme
TCGA-32-4208	TCGA-32-4208-01	C71.9	Glioblastoma	Glioblastoma Multiforme	"Glioblastoma Multiforme (GBM), Untreated"	Brain	Primary	94403	Glioblastoma Multiforme
TCGA-32-4209	TCGA-32-4209-01	C71.9	Glioblastoma	Glioblastoma Multiforme	"Glioblastoma Multiforme (GBM), Treated"	Brain	Primary	94403	Glioblastoma Multiforme
TCGA-32-4210	TCGA-32-4210-01	C71.9	Glioblastoma	Glioblastoma Multiforme	"Glioblastoma Multiforme (GBM), Untreated"	Brain	Primary	94403	Glioblastoma Multiforme
TCGA-32-4211	TCGA-32-4211-01	C71.9	Glioblastoma	Glioblastoma Multiforme	"Glioblastoma Multiforme (GBM), Untreated"	Brain	Primary	94403	Glioblastoma Multiforme
TCGA-32-4213	TCGA-32-4213-01	C71.9	Glioblastoma	Glioblastoma Multiforme	"Glioblastoma Multiforme (GBM), Untreated"	Brain	Primary	94403	Glioblastoma Multiforme
TCGA-32-4719	TCGA-32-4719-01	C71.9	Glioblastoma	Glioblastoma Multiforme	"Glioblastoma Multiforme (GBM), Untreated"	Brain	Primary	94403	Glioblastoma Multiforme
TCGA-32-5222	TCGA-32-5222-01	C71.9	Glioblastoma	Glioblastoma Multiforme	"Glioblastoma Multiforme (GBM), Untreated"	Brain	Primary	94403	Glioblastoma Multiforme
TCGA-41-2571	TCGA-41-2571-01	C71.9	Glioblastoma	Glioblastoma Multiforme	"Glioblastoma Multiforme (GBM), Untreated"	Brain	Primary	94403	Glioblastoma Multiforme
TCGA-41-2572	TCGA-41-2572-01	C71.9	Glioblastoma	Glioblastoma Multiforme	"Glioblastoma Multiforme (GBM), Untreated"	Brain	Primary	94403	Glioblastoma Multiforme
TCGA-41-2573	TCGA-41-2573-01	C71.9	Glioblastoma	Glioblastoma Multiforme	"Glioblastoma Multiforme (GBM), Untreated"	Brain	Primary	94403	Glioblastoma Multiforme
TCGA-41-2575	TCGA-41-2575-01	C71.9	Glioblastoma	Glioblastoma Multiforme	"Glioblastoma Multiforme (GBM), Untreated"	Brain	Primary	94403	Glioblastoma Multiforme
TCGA-41-3392	TCGA-41-3392-01	C71.9	Glioblastoma	Glioblastoma Multiforme	"Glioblastoma Multiforme (GBM), Untreated"	Brain	Primary	94403	Glioblastoma Multiforme
TCGA-41-3393	TCGA-41-3393-01	C71.9	Glioblastoma	Glioblastoma Multiforme	"Glioblastoma Multiforme (GBM), Untreated"	Brain	Primary	94403	Glioblastoma Multiforme
TCGA-41-3915	TCGA-41-3915-01	C71.9	Glioblastoma	Glioblastoma Multiforme	"Glioblastoma Multiforme (GBM), Untreated"	Brain	Primary	94403	Glioblastoma Multiforme
TCGA-41-4097	TCGA-41-4097-01	C71.9	Glioblastoma	Glioblastoma Multiforme	"Glioblastoma Multiforme (GBM), Untreated"	Brain	Primary	94403	Glioblastoma Multiforme
TCGA-41-5651	TCGA-41-5651-01	C71.9	Glioblastoma	Glioblastoma Multiforme	"Glioblastoma Multiforme (GBM), Untreated"	Brain	Primary	94403	Glioblastoma Multiforme
TCGA-41-6646	TCGA-41-6646-01	C71.9	Glioblastoma	Glioblastoma Multiforme	"Glioblastoma Multiforme (GBM), Untreated"	Brain	Primary	94403	Glioblastoma Multiforme
TCGA-4W-AA9R	TCGA-4W-AA9R-01	C71.9	Glioblastoma	Glioblastoma Multiforme	Glioblastoma Multiforme (GBM)	Brain	Primary	94403	Glioblastoma Multiforme
TCGA-4W-AA9S	TCGA-4W-AA9S-01	C71.9	Glioblastoma	Glioblastoma Multiforme	Glioblastoma Multiforme (GBM)	Brain	Primary	94403	Glioblastoma Multiforme
TCGA-4W-AA9T	TCGA-4W-AA9T-01	C71.9	Glioblastoma	Glioblastoma Multiforme	Glioblastoma Multiforme (GBM)	Brain	Primary	94403	Glioblastoma Multiforme
TCGA-74-6573	TCGA-74-6573-01	C71.9	Glioblastoma	Glioblastoma Multiforme	"Glioblastoma Multiforme (GBM), Untreated"	Brain	Primary	94403	Glioblastoma Multiforme
TCGA-74-6575	TCGA-74-6575-01	C71.9	Glioblastoma	Glioblastoma Multiforme	"Glioblastoma Multiforme (GBM), Untreated"	Brain	Primary	94403	Glioblastoma Multiforme
TCGA-74-6577	TCGA-74-6577-01	C71.9	Glioblastoma	Glioblastoma Multiforme	"Glioblastoma Multiforme (GBM), Untreated"	Brain	Primary	94403	Glioblastoma Multiforme
TCGA-74-6578	TCGA-74-6578-01	C71.9	Glioblastoma	Glioblastoma Multiforme	"Glioblastoma Multiforme (GBM), Untreated"	Brain	Primary	94403	Glioblastoma Multiforme
TCGA-74-6581	TCGA-74-6581-01	C71.9	Glioblastoma	Glioblastoma Multiforme	"Glioblastoma Multiforme (GBM), Untreated"	Brain	Primary	94403	Glioblastoma Multiforme
TCGA-74-6584	TCGA-74-6584-01	C71.9	Glioblastoma	Glioblastoma Multiforme	"Glioblastoma Multiforme (GBM), Untreated"	Brain	Primary	94403	Glioblastoma Multiforme
TCGA-76-4925	TCGA-76-4925-01	C71.9	Glioblastoma	Glioblastoma Multiforme	"Glioblastoma Multiforme (GBM), Untreated"	Brain	Primary	94403	Glioblastoma Multiforme
TCGA-76-4926	TCGA-76-4926-01	C71.9	Glioblastoma	Glioblastoma Multiforme	"Glioblastoma Multiforme (GBM), Untreated"	Brain	Primary	94403	Glioblastoma Multiforme
TCGA-76-4927	TCGA-76-4927-01	C71.9	Glioblastoma	Glioblastoma Multiforme	"Glioblastoma Multiforme (GBM), Untreated"	Brain	Primary	94403	Glioblastoma Multiforme
TCGA-76-4928	TCGA-76-4928-01	C71.9	Glioblastoma	Glioblastoma Multiforme	"Glioblastoma Multiforme (GBM), Untreated"	Brain	Primary	94403	Glioblastoma Multiforme
TCGA-76-4929	TCGA-76-4929-01	C71.9	Glioblastoma	Glioblastoma Multiforme	"Glioblastoma Multiforme (GBM), Untreated"	Brain	Primary	94403	Glioblastoma Multiforme
TCGA-76-4931	TCGA-76-4931-01	C71.9	Glioblastoma	Glioblastoma Multiforme	"Glioblastoma Multiforme (GBM), Untreated"	Brain	Primary	94403	Glioblastoma Multiforme
TCGA-76-4932	TCGA-76-4932-01	C71.9	Glioblastoma	Glioblastoma Multiforme	"Glioblastoma Multiforme (GBM), Treated"	Brain	Primary	94403	Glioblastoma Multiforme
TCGA-76-4934	TCGA-76-4934-01	C71.9	Glioblastoma	Glioblastoma Multiforme	"Glioblastoma Multiforme (GBM), Untreated"	Brain	Primary	94403	Glioblastoma Multiforme
TCGA-76-4935	TCGA-76-4935-01	C71.9	Glioblastoma	Glioblastoma Multiforme	"Glioblastoma Multiforme (GBM), Untreated"	Brain	Primary	94403	Glioblastoma Multiforme
TCGA-76-6191	TCGA-76-6191-01	C71.9	Glioblastoma	Glioblastoma Multiforme	"Glioblastoma Multiforme (GBM), Untreated"	Brain	Primary	94403	Glioblastoma Multiforme
TCGA-76-6192	TCGA-76-6192-01	C71.9	Glioblastoma	Glioblastoma Multiforme	"Glioblastoma Multiforme (GBM), Untreated"	Brain	Primary	94403	Glioblastoma Multiforme
TCGA-76-6193	TCGA-76-6193-01	C71.9	Glioblastoma	Glioblastoma Multiforme	"Glioblastoma Multiforme (GBM), Untreated"	Brain	Primary	94403	Glioblastoma Multiforme
TCGA-76-6280	TCGA-76-6280-01	C71.9	Glioblastoma	Glioblastoma Multiforme	"Glioblastoma Multiforme (GBM), Untreated"	Brain	Primary	94403	Glioblastoma Multiforme
TCGA-76-6282	TCGA-76-6282-01	C71.9	Glioblastoma	Glioblastoma Multiforme	"Glioblastoma Multiforme (GBM), Untreated"	Brain	Primary	94403	Glioblastoma Multiforme
TCGA-76-6283	TCGA-76-6283-01	C71.9	Glioblastoma	Glioblastoma Multiforme	Glioblastoma Multiforme (GBM)	Brain	Primary	94403	Glioblastoma Multiforme
TCGA-76-6285	TCGA-76-6285-01	C71.9	Glioblastoma	Glioblastoma Multiforme	"Glioblastoma Multiforme (GBM), Untreated"	Brain	Primary	94403	Glioblastoma Multiforme
TCGA-76-6286	TCGA-76-6286-01	C71.9	Glioblastoma	Glioblastoma Multiforme	"Glioblastoma Multiforme (GBM), Untreated"	Brain	Primary	94403	Glioblastoma Multiforme
TCGA-76-6656	TCGA-76-6656-01	C71.9	Glioblastoma	Glioblastoma Multiforme	"Glioblastoma Multiforme (GBM), Untreated"	Brain	Primary	94403	Glioblastoma Multiforme
TCGA-76-6657	TCGA-76-6657-01	C71.9	Glioblastoma	Glioblastoma Multiforme	"Glioblastoma Multiforme (GBM), Untreated"	Brain	Primary	94403	Glioblastoma Multiforme
TCGA-76-6660	TCGA-76-6660-01	C71.9	Glioblastoma	Glioblastoma Multiforme	Glioblastoma Multiforme (GBM)	Brain	Primary	94403	Glioblastoma Multiforme
TCGA-76-6661	TCGA-76-6661-01	C71.9	Glioblastoma	Glioblastoma Multiforme	"Glioblastoma Multiforme (GBM), Untreated"	Brain	Primary	94403	Glioblastoma Multiforme
TCGA-76-6662	TCGA-76-6662-01	C71.9	Glioblastoma	Glioblastoma Multiforme	"Glioblastoma Multiforme (GBM), Untreated"	Brain	Primary	94403	Glioblastoma Multiforme
TCGA-76-6663	TCGA-76-6663-01	C71.9	Glioblastoma	Glioblastoma Multiforme	"Glioblastoma Multiforme (GBM), Untreated"	Brain	Primary	94403	Glioblastoma Multiforme
TCGA-76-6664	TCGA-76-6664-01	C71.9	Glioblastoma	Glioblastoma Multiforme	"Glioblastoma Multiforme (GBM), Untreated"	Brain	Primary	94403	Glioblastoma Multiforme
TCGA-81-5910	TCGA-81-5910-01	C71.9	Glioblastoma	Glioblastoma Multiforme	"Glioblastoma Multiforme (GBM), Untreated"	Brain	Primary	94403	Glioblastoma Multiforme
TCGA-81-5911	TCGA-81-5911-01	C71.9	Glioblastoma	Glioblastoma Multiforme	"Glioblastoma Multiforme (GBM), Untreated"	Brain	Primary	94403	Glioblastoma Multiforme
TCGA-87-5896	TCGA-87-5896-01	C71.9	Glioblastoma	Glioblastoma Multiforme	"Glioblastoma Multiforme (GBM), Untreated"	Brain	Primary	94403	Glioblastoma Multiforme
TCGA-OX-A56R	TCGA-OX-A56R-01	C71.2	Glioblastoma	Glioblastoma Multiforme	Glioblastoma Multiforme (GBM)	Brain	Primary	94403	Glioblastoma Multiforme
TCGA-RR-A6KA	TCGA-RR-A6KA-01	C71.1	Glioblastoma	Glioblastoma Multiforme	Glioblastoma Multiforme (GBM)	Brain	Primary	94403	Glioblastoma Multiforme
TCGA-RR-A6KB	TCGA-RR-A6KB-01	C71.1	Glioblastoma	Glioblastoma Multiforme	Glioblastoma Multiforme (GBM)	Brain	Primary	94403	Glioblastoma Multiforme
TCGA-RR-A6KC	TCGA-RR-A6KC-01	C71.2	Glioblastoma	Glioblastoma Multiforme	Glioblastoma Multiforme (GBM)	Brain	Primary	94403	Glioblastoma Multiforme
TCGA-06-0881	TCGA-06-0881-01		Glioblastoma	Glioblastoma Multiforme	Glioblastoma Multiforme (GBM)		Primary	94403	Glioblastoma Multiforme
TCGA-06-0138	TCGA-06-0138-01		Glioblastoma	Glioblastoma Multiforme	Glioblastoma Multiforme (GBM)		Primary	94403	Glioblastoma Multiforme
TCGA-06-0238	TCGA-06-0238-01		Glioblastoma	Glioblastoma Multiforme	Glioblastoma Multiforme (GBM)		Primary	94403	Glioblastoma Multiforme
TCGA-06-0125	TCGA-06-0125-01		Glioblastoma	Glioblastoma Multiforme	Glioblastoma Multiforme (GBM)		Primary	94403	Glioblastoma Multiforme
TCGA-06-0125	TCGA-06-0125-02		Glioblastoma	Glioblastoma Multiforme	Glioblastoma Multiforme (GBM)		Recurrent	94403	Glioblastoma Multiforme
TCGA-08-0245	TCGA-08-0245-01		Glioblastoma	Glioblastoma Multiforme	Glioblastoma Multiforme (GBM)		Primary	94403	Glioblastoma Multiforme
TCGA-14-0871	TCGA-14-0871-01		Glioblastoma	Glioblastoma Multiforme	Glioblastoma Multiforme (GBM)		Primary	94403	Glioblastoma Multiforme
TCGA-06-0124	TCGA-06-0124-01		Glioblastoma	Glioblastoma Multiforme	Glioblastoma Multiforme (GBM)		Primary	94403	Glioblastoma Multiforme
TCGA-02-0014	TCGA-02-0014-01		Glioblastoma	Glioblastoma Multiforme	Glioblastoma Multiforme (GBM)		Primary	94403	Glioblastoma Multiforme
TCGA-08-0392	TCGA-08-0392-01		Glioblastoma	Glioblastoma Multiforme	Glioblastoma Multiforme (GBM)		Primary	94403	Glioblastoma Multiforme
TCGA-08-0350	TCGA-08-0350-01		Glioblastoma	Glioblastoma Multiforme	Glioblastoma Multiforme (GBM)		Primary	94403	Glioblastoma Multiforme
TCGA-12-0818	TCGA-12-0818-01		Glioblastoma	Glioblastoma Multiforme	Glioblastoma Multiforme (GBM)		Primary	94403	Glioblastoma Multiforme
TCGA-06-0157	TCGA-06-0157-01		Glioblastoma	Glioblastoma Multiforme	Glioblastoma Multiforme (GBM)		Primary	94403	Glioblastoma Multiforme
TCGA-08-0520	TCGA-08-0520-01		Glioblastoma	Glioblastoma Multiforme	Glioblastoma Multiforme (GBM)		Primary	94403	Glioblastoma Multiforme
TCGA-12-0780	TCGA-12-0780-01		Glioblastoma	Glioblastoma Multiforme	Glioblastoma Multiforme (GBM)		Primary	94403	Glioblastoma Multiforme
TCGA-02-0038	TCGA-02-0038-01		Glioblastoma	Glioblastoma Multiforme	Glioblastoma Multiforme (GBM)		Primary	94403	Glioblastoma Multiforme
TCGA-12-0821	TCGA-12-0821-01		Glioblastoma	Glioblastoma Multiforme	Glioblastoma Multiforme (GBM)		Primary	94403	Glioblastoma Multiforme
TCGA-02-0010	TCGA-02-0010-01		Glioblastoma	Glioblastoma Multiforme	Glioblastoma Multiforme (GBM)		Primary	94403	Glioblastoma Multiforme
TCGA-06-0195	TCGA-06-0195-01		Glioblastoma	Glioblastoma Multiforme	Glioblastoma Multiforme (GBM)		Primary	94403	Glioblastoma Multiforme
TCGA-02-0089	TCGA-02-0089-01		Glioblastoma	Glioblastoma Multiforme	Glioblastoma Multiforme (GBM)		Primary	94403	Glioblastoma Multiforme
TCGA-08-0524	TCGA-08-0524-01		Glioblastoma	Glioblastoma Multiforme	Glioblastoma Multiforme (GBM)		Primary	94403	Glioblastoma Multiforme
TCGA-08-0347	TCGA-08-0347-01		Glioblastoma	Glioblastoma Multiforme	Glioblastoma Multiforme (GBM)		Primary	94403	Glioblastoma Multiforme
TCGA-06-0171	TCGA-06-0171-01		Glioblastoma	Glioblastoma Multiforme	Glioblastoma Multiforme (GBM)		Primary	94403	Glioblastoma Multiforme
TCGA-06-0171	TCGA-06-0171-02		Glioblastoma	Glioblastoma Multiforme	Glioblastoma Multiforme (GBM)		Recurrent	94403	Glioblastoma Multiforme
TCGA-02-0051	TCGA-02-0051-01		Glioblastoma	Glioblastoma Multiforme	Glioblastoma Multiforme (GBM)		Primary	94403	Glioblastoma Multiforme
TCGA-02-0115	TCGA-02-0115-01		Glioblastoma	Glioblastoma Multiforme	Glioblastoma Multiforme (GBM)		Primary	94403	Glioblastoma Multiforme
TCGA-06-0646	TCGA-06-0646-01		Glioblastoma	Glioblastoma Multiforme	Glioblastoma Multiforme (GBM)		Primary	94403	Glioblastoma Multiforme
TCGA-06-0188	TCGA-06-0188-01		Glioblastoma	Glioblastoma Multiforme	Glioblastoma Multiforme (GBM)		Primary	94403	Glioblastoma Multiforme
TCGA-02-0043	TCGA-02-0043-01		Glioblastoma	Glioblastoma Multiforme	Glioblastoma Multiforme (GBM)		Primary	94403	Glioblastoma Multiforme
TCGA-08-0354	TCGA-08-0354-01		Glioblastoma	Glioblastoma Multiforme	Glioblastoma Multiforme (GBM)		Primary	94403	Glioblastoma Multiforme
TCGA-12-0688	TCGA-12-0688-01		Glioblastoma	Glioblastoma Multiforme	Glioblastoma Multiforme (GBM)		Primary	94403	Glioblastoma Multiforme
TCGA-02-0048	TCGA-02-0048-01		Glioblastoma	Glioblastoma Multiforme	Glioblastoma Multiforme (GBM)		Primary	94403	Glioblastoma Multiforme
TCGA-02-0422	TCGA-02-0422-01		Glioblastoma	Glioblastoma Multiforme	Glioblastoma Multiforme (GBM)		Primary	94403	Glioblastoma Multiforme
TCGA-14-0789	TCGA-14-0789-01		Glioblastoma	Glioblastoma Multiforme	Glioblastoma Multiforme (GBM)		Primary	94403	Glioblastoma Multiforme
TCGA-02-0260	TCGA-02-0260-01		Glioblastoma	Glioblastoma Multiforme	Glioblastoma Multiforme (GBM)		Primary	94403	Glioblastoma Multiforme
TCGA-06-0121	TCGA-06-0121-01		Glioblastoma	Glioblastoma Multiforme	Glioblastoma Multiforme (GBM)		Primary	94403	Glioblastoma Multiforme
TCGA-02-0432	TCGA-02-0432-01		Glioblastoma	Glioblastoma Multiforme	Glioblastoma Multiforme (GBM)		Primary	94403	Glioblastoma Multiforme
TCGA-06-0397	TCGA-06-0397-01		Glioblastoma	Glioblastoma Multiforme	Glioblastoma Multiforme (GBM)		Primary	94403	Glioblastoma Multiforme
TCGA-14-0813	TCGA-14-0813-01		Glioblastoma	Glioblastoma Multiforme	Glioblastoma Multiforme (GBM)		Primary	94403	Glioblastoma Multiforme
TCGA-14-0866	TCGA-14-0866-01		Glioblastoma	Glioblastoma Multiforme	Glioblastoma Multiforme (GBM)		Primary	94403	Glioblastoma Multiforme
TCGA-02-0281	TCGA-02-0281-01		Glioblastoma	Glioblastoma Multiforme	Glioblastoma Multiforme (GBM)		Primary	94403	Glioblastoma Multiforme
TCGA-06-0197	TCGA-06-0197-01		Glioblastoma	Glioblastoma Multiforme	Glioblastoma Multiforme (GBM)		Primary	94403	Glioblastoma Multiforme
TCGA-12-0707	TCGA-12-0707-01		Glioblastoma	Glioblastoma Multiforme	Glioblastoma Multiforme (GBM)		Primary	94403	Glioblastoma Multiforme
TCGA-08-0349	TCGA-08-0349-01		Glioblastoma	Glioblastoma Multiforme	Glioblastoma Multiforme (GBM)		Primary	94403	Glioblastoma Multiforme
TCGA-06-0216	TCGA-06-0216-01		Glioblastoma	Glioblastoma Multiforme	Glioblastoma Multiforme (GBM)		Primary	94403	Glioblastoma Multiforme
TCGA-14-0817	TCGA-14-0817-01		Glioblastoma	Glioblastoma Multiforme	Glioblastoma Multiforme (GBM)		Primary	94403	Glioblastoma Multiforme
TCGA-02-0333	TCGA-02-0333-01		Glioblastoma	Glioblastoma Multiforme	Glioblastoma Multiforme (GBM)		Primary	94403	Glioblastoma Multiforme
TCGA-19-0964	TCGA-19-0964-01		Glioblastoma	Glioblastoma Multiforme	Glioblastoma Multiforme (GBM)		Primary	94403	Glioblastoma Multiforme
TCGA-06-0211	TCGA-06-0211-01		Glioblastoma	Glioblastoma Multiforme	Glioblastoma Multiforme (GBM)		Primary	94403	Glioblastoma Multiforme
TCGA-06-0211	TCGA-06-0211-02		Glioblastoma	Glioblastoma Multiforme	Glioblastoma Multiforme (GBM)		Recurrent	94403	Glioblastoma Multiforme
TCGA-06-0182	TCGA-06-0182-01		Glioblastoma	Glioblastoma Multiforme	Glioblastoma Multiforme (GBM)		Primary	94403	Glioblastoma Multiforme
TCGA-02-0058	TCGA-02-0058-01		Glioblastoma	Glioblastoma Multiforme	Glioblastoma Multiforme (GBM)		Primary	94403	Glioblastoma Multiforme
TCGA-02-0290	TCGA-02-0290-01		Glioblastoma	Glioblastoma Multiforme	Glioblastoma Multiforme (GBM)		Primary	94403	Glioblastoma Multiforme
TCGA-02-0266	TCGA-02-0266-01		Glioblastoma	Glioblastoma Multiforme	Glioblastoma Multiforme (GBM)		Primary	94403	Glioblastoma Multiforme
TCGA-06-0142	TCGA-06-0142-01		Glioblastoma	Glioblastoma Multiforme	Glioblastoma Multiforme (GBM)		Primary	94403	Glioblastoma Multiforme
TCGA-06-0168	TCGA-06-0168-01		Glioblastoma	Glioblastoma Multiforme	Glioblastoma Multiforme (GBM)		Primary	94403	Glioblastoma Multiforme
TCGA-16-0848	TCGA-16-0848-01		Glioblastoma	Glioblastoma Multiforme	Glioblastoma Multiforme (GBM)		Primary	94403	Glioblastoma Multiforme
TCGA-06-0130	TCGA-06-0130-01		Glioblastoma	Glioblastoma Multiforme	Glioblastoma Multiforme (GBM)		Primary	94403	Glioblastoma Multiforme
TCGA-02-0085	TCGA-02-0085-01		Glioblastoma	Glioblastoma Multiforme	Glioblastoma Multiforme (GBM)		Primary	94403	Glioblastoma Multiforme
TCGA-08-0514	TCGA-08-0514-01		Glioblastoma	Glioblastoma Multiforme	Glioblastoma Multiforme (GBM)		Primary	94403	Glioblastoma Multiforme
TCGA-08-0346	TCGA-08-0346-01		Glioblastoma	Glioblastoma Multiforme	Glioblastoma Multiforme (GBM)		Primary	94403	Glioblastoma Multiforme
TCGA-14-0812	TCGA-14-0812-01		Glioblastoma	Glioblastoma Multiforme	Glioblastoma Multiforme (GBM)		Primary	94403	Glioblastoma Multiforme
TCGA-02-0330	TCGA-02-0330-01		Glioblastoma	Glioblastoma Multiforme	Glioblastoma Multiforme (GBM)		Primary	94403	Glioblastoma Multiforme
TCGA-02-0446	TCGA-02-0446-01		Glioblastoma	Glioblastoma Multiforme	Glioblastoma Multiforme (GBM)		Primary	94403	Glioblastoma Multiforme
TCGA-12-0615	TCGA-12-0615-01		Glioblastoma	Glioblastoma Multiforme	Glioblastoma Multiforme (GBM)		Primary	94403	Glioblastoma Multiforme
TCGA-02-0326	TCGA-02-0326-01		Glioblastoma	Glioblastoma Multiforme	Glioblastoma Multiforme (GBM)		Primary	94403	Glioblastoma Multiforme
TCGA-02-0025	TCGA-02-0025-01		Glioblastoma	Glioblastoma Multiforme	Glioblastoma Multiforme (GBM)		Primary	94403	Glioblastoma Multiforme
TCGA-06-0876	TCGA-06-0876-01		Glioblastoma	Glioblastoma Multiforme	Glioblastoma Multiforme (GBM)		Primary	94403	Glioblastoma Multiforme
TCGA-08-0358	TCGA-08-0358-01		Glioblastoma	Glioblastoma Multiforme	Glioblastoma Multiforme (GBM)		Primary	94403	Glioblastoma Multiforme
TCGA-08-0359	TCGA-08-0359-01		Glioblastoma	Glioblastoma Multiforme	Glioblastoma Multiforme (GBM)		Primary	94403	Glioblastoma Multiforme
TCGA-08-0389	TCGA-08-0389-01		Glioblastoma	Glioblastoma Multiforme	Glioblastoma Multiforme (GBM)		Primary	94403	Glioblastoma Multiforme
TCGA-02-0456	TCGA-02-0456-01		Glioblastoma	Glioblastoma Multiforme	Glioblastoma Multiforme (GBM)		Primary	94403	Glioblastoma Multiforme
TCGA-02-0332	TCGA-02-0332-01		Glioblastoma	Glioblastoma Multiforme	Glioblastoma Multiforme (GBM)		Primary	94403	Glioblastoma Multiforme
TCGA-12-0827	TCGA-12-0827-01		Glioblastoma	Glioblastoma Multiforme	Glioblastoma Multiforme (GBM)		Primary	94403	Glioblastoma Multiforme
TCGA-06-0146	TCGA-06-0146-01		Glioblastoma	Glioblastoma Multiforme	Glioblastoma Multiforme (GBM)		Primary	94403	Glioblastoma Multiforme
TCGA-06-0413	TCGA-06-0413-01		Glioblastoma	Glioblastoma Multiforme	Glioblastoma Multiforme (GBM)		Primary	94403	Glioblastoma Multiforme
TCGA-19-0960	TCGA-19-0960-01		Glioblastoma	Glioblastoma Multiforme	Glioblastoma Multiforme (GBM)		Primary	94403	Glioblastoma Multiforme
TCGA-06-0750	TCGA-06-0750-01		Glioblastoma	Glioblastoma Multiforme	Glioblastoma Multiforme (GBM)		Primary	94403	Glioblastoma Multiforme
TCGA-02-0015	TCGA-02-0015-01		Glioblastoma	Glioblastoma Multiforme	Glioblastoma Multiforme (GBM)		Primary	94403	Glioblastoma Multiforme
TCGA-08-0357	TCGA-08-0357-01		Glioblastoma	Glioblastoma Multiforme	Glioblastoma Multiforme (GBM)		Primary	94403	Glioblastoma Multiforme
TCGA-12-0656	TCGA-12-0656-01		Glioblastoma	Glioblastoma Multiforme	Glioblastoma Multiforme (GBM)		Primary	94403	Glioblastoma Multiforme
TCGA-08-0510	TCGA-08-0510-01		Glioblastoma	Glioblastoma Multiforme	Glioblastoma Multiforme (GBM)		Primary	94403	Glioblastoma Multiforme
TCGA-06-0178	TCGA-06-0178-01		Glioblastoma	Glioblastoma Multiforme	Glioblastoma Multiforme (GBM)		Primary	94403	Glioblastoma Multiforme
TCGA-06-0141	TCGA-06-0141-01		Glioblastoma	Glioblastoma Multiforme	Glioblastoma Multiforme (GBM)		Primary	94403	Glioblastoma Multiforme
TCGA-08-0345	TCGA-08-0345-01		Glioblastoma	Glioblastoma Multiforme	Glioblastoma Multiforme (GBM)		Primary	94403	Glioblastoma Multiforme
TCGA-12-0616	TCGA-12-0616-01		Glioblastoma	Glioblastoma Multiforme	Glioblastoma Multiforme (GBM)		Primary	94403	Glioblastoma Multiforme
TCGA-08-0529	TCGA-08-0529-01		Glioblastoma	Glioblastoma Multiforme	Glioblastoma Multiforme (GBM)		Primary	94403	Glioblastoma Multiforme
TCGA-06-0402	TCGA-06-0402-01		Glioblastoma	Glioblastoma Multiforme	Glioblastoma Multiforme (GBM)		Primary	94403	Glioblastoma Multiforme
TCGA-06-0137	TCGA-06-0137-01		Glioblastoma	Glioblastoma Multiforme	Glioblastoma Multiforme (GBM)		Primary	94403	Glioblastoma Multiforme
TCGA-06-0221	TCGA-06-0221-01		Glioblastoma	Glioblastoma Multiforme	Glioblastoma Multiforme (GBM)		Primary	94403	Glioblastoma Multiforme
TCGA-06-0221	TCGA-06-0221-02		Glioblastoma	Glioblastoma Multiforme	Glioblastoma Multiforme (GBM)		Recurrent	94403	Glioblastoma Multiforme
TCGA-06-0149	TCGA-06-0149-01		Glioblastoma	Glioblastoma Multiforme	Glioblastoma Multiforme (GBM)		Primary	94403	Glioblastoma Multiforme
TCGA-12-0620	TCGA-12-0620-01		Glioblastoma	Glioblastoma Multiforme	Glioblastoma Multiforme (GBM)		Primary	94403	Glioblastoma Multiforme
TCGA-06-0140	TCGA-06-0140-01		Glioblastoma	Glioblastoma Multiforme	Glioblastoma Multiforme (GBM)		Primary	94403	Glioblastoma Multiforme
TCGA-14-0783	TCGA-14-0783-01		Glioblastoma	Glioblastoma Multiforme	Glioblastoma Multiforme (GBM)		Primary	94403	Glioblastoma Multiforme
TCGA-06-0410	TCGA-06-0410-01		Glioblastoma	Glioblastoma Multiforme	Glioblastoma Multiforme (GBM)		Primary	94403	Glioblastoma Multiforme
TCGA-06-0127	TCGA-06-0127-01		Glioblastoma	Glioblastoma Multiforme	Glioblastoma Multiforme (GBM)		Primary	94403	Glioblastoma Multiforme
TCGA-06-0219	TCGA-06-0219-01		Glioblastoma	Glioblastoma Multiforme	Glioblastoma Multiforme (GBM)		Primary	94403	Glioblastoma Multiforme
TCGA-02-0114	TCGA-02-0114-01		Glioblastoma	Glioblastoma Multiforme	Glioblastoma Multiforme (GBM)		Primary	94403	Glioblastoma Multiforme
TCGA-06-0145	TCGA-06-0145-01		Glioblastoma	Glioblastoma Multiforme	Glioblastoma Multiforme (GBM)		Primary	94403	Glioblastoma Multiforme
TCGA-02-0021	TCGA-02-0021-01		Glioblastoma	Glioblastoma Multiforme	Glioblastoma Multiforme (GBM)		Primary	94403	Glioblastoma Multiforme
TCGA-14-0787	TCGA-14-0787-01		Glioblastoma	Glioblastoma Multiforme	Glioblastoma Multiforme (GBM)		Primary	94403	Glioblastoma Multiforme
TCGA-12-0657	TCGA-12-0657-01		Glioblastoma	Glioblastoma Multiforme	Glioblastoma Multiforme (GBM)		Primary	94403	Glioblastoma Multiforme
TCGA-02-0057	TCGA-02-0057-01		Glioblastoma	Glioblastoma Multiforme	Glioblastoma Multiforme (GBM)		Primary	94403	Glioblastoma Multiforme
TCGA-02-0047	TCGA-02-0047-01		Glioblastoma	Glioblastoma Multiforme	Glioblastoma Multiforme (GBM)		Primary	94403	Glioblastoma Multiforme
TCGA-12-0618	TCGA-12-0618-01		Glioblastoma	Glioblastoma Multiforme	Glioblastoma Multiforme (GBM)		Primary	94403	Glioblastoma Multiforme
TCGA-06-0169	TCGA-06-0169-01		Glioblastoma	Glioblastoma Multiforme	Glioblastoma Multiforme (GBM)		Primary	94403	Glioblastoma Multiforme
TCGA-12-0654	TCGA-12-0654-01		Glioblastoma	Glioblastoma Multiforme	Glioblastoma Multiforme (GBM)		Primary	94403	Glioblastoma Multiforme
TCGA-06-0150	TCGA-06-0150-01		Glioblastoma	Glioblastoma Multiforme	Glioblastoma Multiforme (GBM)		Primary	94403	Glioblastoma Multiforme
TCGA-12-0703	TCGA-12-0703-01		Glioblastoma	Glioblastoma Multiforme	Glioblastoma Multiforme (GBM)		Primary	94403	Glioblastoma Multiforme
TCGA-02-0271	TCGA-02-0271-01		Glioblastoma	Glioblastoma Multiforme	Glioblastoma Multiforme (GBM)		Primary	94403	Glioblastoma Multiforme
TCGA-06-0194	TCGA-06-0194-01		Glioblastoma	Glioblastoma Multiforme	Glioblastoma Multiforme (GBM)		Primary	94403	Glioblastoma Multiforme
TCGA-08-0352	TCGA-08-0352-01		Glioblastoma	Glioblastoma Multiforme	Glioblastoma Multiforme (GBM)		Primary	94403	Glioblastoma Multiforme
TCGA-06-0875	TCGA-06-0875-01		Glioblastoma	Glioblastoma Multiforme	Glioblastoma Multiforme (GBM)		Primary	94403	Glioblastoma Multiforme
TCGA-06-0241	TCGA-06-0241-01		Glioblastoma	Glioblastoma Multiforme	Glioblastoma Multiforme (GBM)		Primary	94403	Glioblastoma Multiforme
TCGA-06-0877	TCGA-06-0877-01		Glioblastoma	Glioblastoma Multiforme	Glioblastoma Multiforme (GBM)		Primary	94403	Glioblastoma Multiforme
TCGA-06-0132	TCGA-06-0132-01		Glioblastoma	Glioblastoma Multiforme	Glioblastoma Multiforme (GBM)		Primary	94403	Glioblastoma Multiforme
TCGA-02-0001	TCGA-02-0001-01		Glioblastoma	Glioblastoma Multiforme	Glioblastoma Multiforme (GBM)		Primary	94403	Glioblastoma Multiforme
TCGA-02-0116	TCGA-02-0116-01		Glioblastoma	Glioblastoma Multiforme	Glioblastoma Multiforme (GBM)		Primary	94403	Glioblastoma Multiforme
TCGA-15-0742	TCGA-15-0742-01		Glioblastoma	Glioblastoma Multiforme	Glioblastoma Multiforme (GBM)		Primary	94403	Glioblastoma Multiforme
TCGA-06-0165	TCGA-06-0165-01		Glioblastoma	Glioblastoma Multiforme	Glioblastoma Multiforme (GBM)		Primary	94403	Glioblastoma Multiforme
TCGA-08-0386	TCGA-08-0386-01		Glioblastoma	Glioblastoma Multiforme	Glioblastoma Multiforme (GBM)		Primary	94403	Glioblastoma Multiforme
TCGA-06-0159	TCGA-06-0159-01		Glioblastoma	Glioblastoma Multiforme	Glioblastoma Multiforme (GBM)		Primary	94403	Glioblastoma Multiforme
TCGA-12-0692	TCGA-12-0692-01		Glioblastoma	Glioblastoma Multiforme	Glioblastoma Multiforme (GBM)		Primary	94403	Glioblastoma Multiforme
TCGA-06-0187	TCGA-06-0187-01		Glioblastoma	Glioblastoma Multiforme	Glioblastoma Multiforme (GBM)		Primary	94403	Glioblastoma Multiforme
TCGA-16-0846	TCGA-16-0846-01		Glioblastoma	Glioblastoma Multiforme	Glioblastoma Multiforme (GBM)		Primary	94403	Glioblastoma Multiforme
TCGA-02-0324	TCGA-02-0324-01		Glioblastoma	Glioblastoma Multiforme	Glioblastoma Multiforme (GBM)		Primary	94403	Glioblastoma Multiforme
TCGA-02-0337	TCGA-02-0337-01		Glioblastoma	Glioblastoma Multiforme	Glioblastoma Multiforme (GBM)		Primary	94403	Glioblastoma Multiforme
TCGA-16-0861	TCGA-16-0861-01		Glioblastoma	Glioblastoma Multiforme	Glioblastoma Multiforme (GBM)		Primary	94403	Glioblastoma Multiforme
TCGA-06-0649	TCGA-06-0649-01		Glioblastoma	Glioblastoma Multiforme	Glioblastoma Multiforme (GBM)		Primary	94403	Glioblastoma Multiforme
TCGA-02-0028	TCGA-02-0028-01		Glioblastoma	Glioblastoma Multiforme	Glioblastoma Multiforme (GBM)		Primary	94403	Glioblastoma Multiforme
TCGA-12-0619	TCGA-12-0619-01		Glioblastoma	Glioblastoma Multiforme	Glioblastoma Multiforme (GBM)		Primary	94403	Glioblastoma Multiforme
TCGA-12-0662	TCGA-12-0662-01		Glioblastoma	Glioblastoma Multiforme	Glioblastoma Multiforme (GBM)		Primary	94403	Glioblastoma Multiforme
TCGA-06-0160	TCGA-06-0160-01		Glioblastoma	Glioblastoma Multiforme	Glioblastoma Multiforme (GBM)		Primary	94403	Glioblastoma Multiforme
TCGA-14-0867	TCGA-14-0867-01		Glioblastoma	Glioblastoma Multiforme	Glioblastoma Multiforme (GBM)		Primary	94403	Glioblastoma Multiforme
TCGA-14-0862	TCGA-14-0862-01		Glioblastoma	Glioblastoma Multiforme	Glioblastoma Multiforme (GBM)		Primary	94403	Glioblastoma Multiforme
TCGA-02-0024	TCGA-02-0024-01		Glioblastoma	Glioblastoma Multiforme	Glioblastoma Multiforme (GBM)		Primary	94403	Glioblastoma Multiforme
TCGA-14-0736	TCGA-14-0736-01		Glioblastoma	Glioblastoma Multiforme	Glioblastoma Multiforme (GBM)		Primary	94403	Glioblastoma Multiforme
TCGA-06-0177	TCGA-06-0177-01		Glioblastoma	Glioblastoma Multiforme	Glioblastoma Multiforme (GBM)		Primary	94403	Glioblastoma Multiforme
TCGA-02-0059	TCGA-02-0059-01		Glioblastoma	Glioblastoma Multiforme	Glioblastoma Multiforme (GBM)		Primary	94403	Glioblastoma Multiforme
TCGA-08-0531	TCGA-08-0531-01		Glioblastoma	Glioblastoma Multiforme	Glioblastoma Multiforme (GBM)		Primary	94403	Glioblastoma Multiforme
TCGA-02-0086	TCGA-02-0086-01		Glioblastoma	Glioblastoma Multiforme	Glioblastoma Multiforme (GBM)		Primary	94403	Glioblastoma Multiforme
TCGA-02-0033	TCGA-02-0033-01		Glioblastoma	Glioblastoma Multiforme	Glioblastoma Multiforme (GBM)		Primary	94403	Glioblastoma Multiforme
TCGA-06-0147	TCGA-06-0147-01		Glioblastoma	Glioblastoma Multiforme	Glioblastoma Multiforme (GBM)		Primary	94403	Glioblastoma Multiforme
TCGA-02-0317	TCGA-02-0317-01		Glioblastoma	Glioblastoma Multiforme	Glioblastoma Multiforme (GBM)		Primary	94403	Glioblastoma Multiforme
TCGA-02-0075	TCGA-02-0075-01		Glioblastoma	Glioblastoma Multiforme	Glioblastoma Multiforme (GBM)		Primary	94403	Glioblastoma Multiforme
TCGA-12-0775	TCGA-12-0775-01		Glioblastoma	Glioblastoma Multiforme	Glioblastoma Multiforme (GBM)		Primary	94403	Glioblastoma Multiforme
TCGA-06-0744	TCGA-06-0744-01		Glioblastoma	Glioblastoma Multiforme	Glioblastoma Multiforme (GBM)		Primary	94403	Glioblastoma Multiforme
TCGA-06-0237	TCGA-06-0237-01		Glioblastoma	Glioblastoma Multiforme	Glioblastoma Multiforme (GBM)		Primary	94403	Glioblastoma Multiforme
TCGA-02-0074	TCGA-02-0074-01		Glioblastoma	Glioblastoma Multiforme	Glioblastoma Multiforme (GBM)		Primary	94403	Glioblastoma Multiforme
TCGA-02-0258	TCGA-02-0258-01		Glioblastoma	Glioblastoma Multiforme	Glioblastoma Multiforme (GBM)		Primary	94403	Glioblastoma Multiforme
TCGA-12-0822	TCGA-12-0822-01		Glioblastoma	Glioblastoma Multiforme	Glioblastoma Multiforme (GBM)		Primary	94403	Glioblastoma Multiforme
TCGA-06-0213	TCGA-06-0213-01		Glioblastoma	Glioblastoma Multiforme	Glioblastoma Multiforme (GBM)		Primary	94403	Glioblastoma Multiforme
TCGA-06-0882	TCGA-06-0882-01		Glioblastoma	Glioblastoma Multiforme	Glioblastoma Multiforme (GBM)		Primary	94403	Glioblastoma Multiforme
TCGA-02-0070	TCGA-02-0070-01		Glioblastoma	Glioblastoma Multiforme	Glioblastoma Multiforme (GBM)		Primary	94403	Glioblastoma Multiforme
TCGA-06-0133	TCGA-06-0133-01		Glioblastoma	Glioblastoma Multiforme	Glioblastoma Multiforme (GBM)		Primary	94403	Glioblastoma Multiforme
TCGA-02-0113	TCGA-02-0113-01		Glioblastoma	Glioblastoma Multiforme	Glioblastoma Multiforme (GBM)		Primary	94403	Glioblastoma Multiforme
TCGA-02-0102	TCGA-02-0102-01		Glioblastoma	Glioblastoma Multiforme	Glioblastoma Multiforme (GBM)		Primary	94403	Glioblastoma Multiforme
TCGA-06-0148	TCGA-06-0148-01		Glioblastoma	Glioblastoma Multiforme	Glioblastoma Multiforme (GBM)		Primary	94403	Glioblastoma Multiforme
TCGA-12-0773	TCGA-12-0773-01		Glioblastoma	Glioblastoma Multiforme	Glioblastoma Multiforme (GBM)		Primary	94403	Glioblastoma Multiforme
TCGA-08-0344	TCGA-08-0344-01		Glioblastoma	Glioblastoma Multiforme	Glioblastoma Multiforme (GBM)		Primary	94403	Glioblastoma Multiforme
TCGA-06-0208	TCGA-06-0208-01		Glioblastoma	Glioblastoma Multiforme	Glioblastoma Multiforme (GBM)		Primary	94403	Glioblastoma Multiforme
TCGA-02-0079	TCGA-02-0079-01		Glioblastoma	Glioblastoma Multiforme	Glioblastoma Multiforme (GBM)		Primary	94403	Glioblastoma Multiforme
TCGA-02-0338	TCGA-02-0338-01		Glioblastoma	Glioblastoma Multiforme	Glioblastoma Multiforme (GBM)		Primary	94403	Glioblastoma Multiforme
TCGA-14-0786	TCGA-14-0786-01		Glioblastoma	Glioblastoma Multiforme	Glioblastoma Multiforme (GBM)		Primary	94403	Glioblastoma Multiforme
TCGA-06-0174	TCGA-06-0174-01		Glioblastoma	Glioblastoma Multiforme	Glioblastoma Multiforme (GBM)		Primary	94403	Glioblastoma Multiforme
TCGA-02-0007	TCGA-02-0007-01		Glioblastoma	Glioblastoma Multiforme	Glioblastoma Multiforme (GBM)		Primary	94403	Glioblastoma Multiforme
TCGA-06-0210	TCGA-06-0210-01		Glioblastoma	Glioblastoma Multiforme	Glioblastoma Multiforme (GBM)		Primary	94403	Glioblastoma Multiforme
TCGA-06-0210	TCGA-06-0210-02		Glioblastoma	Glioblastoma Multiforme	Glioblastoma Multiforme (GBM)		Recurrent	94403	Glioblastoma Multiforme
TCGA-12-0826	TCGA-12-0826-01		Glioblastoma	Glioblastoma Multiforme	Glioblastoma Multiforme (GBM)		Primary	94403	Glioblastoma Multiforme
TCGA-06-0122	TCGA-06-0122-01		Glioblastoma	Glioblastoma Multiforme	Glioblastoma Multiforme (GBM)		Primary	94403	Glioblastoma Multiforme
TCGA-12-0828	TCGA-12-0828-01		Glioblastoma	Glioblastoma Multiforme	Glioblastoma Multiforme (GBM)		Primary	94403	Glioblastoma Multiforme
TCGA-08-0246	TCGA-08-0246-01		Glioblastoma	Glioblastoma Multiforme	Glioblastoma Multiforme (GBM)		Primary	94403	Glioblastoma Multiforme
TCGA-02-0052	TCGA-02-0052-01		Glioblastoma	Glioblastoma Multiforme	Glioblastoma Multiforme (GBM)		Primary	94403	Glioblastoma Multiforme
TCGA-08-0348	TCGA-08-0348-01		Glioblastoma	Glioblastoma Multiforme	Glioblastoma Multiforme (GBM)		Primary	94403	Glioblastoma Multiforme
TCGA-06-0414	TCGA-06-0414-01		Glioblastoma	Glioblastoma Multiforme	Glioblastoma Multiforme (GBM)		Primary	94403	Glioblastoma Multiforme
TCGA-06-0129	TCGA-06-0129-01		Glioblastoma	Glioblastoma Multiforme	Glioblastoma Multiforme (GBM)		Primary	94403	Glioblastoma Multiforme
TCGA-06-0179	TCGA-06-0179-01		Glioblastoma	Glioblastoma Multiforme	Glioblastoma Multiforme (GBM)		Primary	94403	Glioblastoma Multiforme
TCGA-02-0440	TCGA-02-0440-01		Glioblastoma	Glioblastoma Multiforme	Glioblastoma Multiforme (GBM)		Primary	94403	Glioblastoma Multiforme
TCGA-06-0154	TCGA-06-0154-01		Glioblastoma	Glioblastoma Multiforme	Glioblastoma Multiforme (GBM)		Primary	94403	Glioblastoma Multiforme
TCGA-08-0353	TCGA-08-0353-01		Glioblastoma	Glioblastoma Multiforme	Glioblastoma Multiforme (GBM)		Primary	94403	Glioblastoma Multiforme
TCGA-06-0190	TCGA-06-0190-01		Glioblastoma	Glioblastoma Multiforme	Glioblastoma Multiforme (GBM)		Primary	94403	Glioblastoma Multiforme
TCGA-06-0190	TCGA-06-0190-02		Glioblastoma	Glioblastoma Multiforme	Glioblastoma Multiforme (GBM)		Recurrent	94403	Glioblastoma Multiforme
TCGA-02-0011	TCGA-02-0011-01		Glioblastoma	Glioblastoma Multiforme	Glioblastoma Multiforme (GBM)		Primary	94403	Glioblastoma Multiforme
TCGA-06-0158	TCGA-06-0158-01		Glioblastoma	Glioblastoma Multiforme	Glioblastoma Multiforme (GBM)		Primary	94403	Glioblastoma Multiforme
TCGA-02-0069	TCGA-02-0069-01		Glioblastoma	Glioblastoma Multiforme	Glioblastoma Multiforme (GBM)		Primary	94403	Glioblastoma Multiforme
TCGA-02-0068	TCGA-02-0068-01		Glioblastoma	Glioblastoma Multiforme	Glioblastoma Multiforme (GBM)		Primary	94403	Glioblastoma Multiforme
TCGA-06-0126	TCGA-06-0126-01		Glioblastoma	Glioblastoma Multiforme	Glioblastoma Multiforme (GBM)		Primary	94403	Glioblastoma Multiforme
TCGA-02-0107	TCGA-02-0107-01		Glioblastoma	Glioblastoma Multiforme	Glioblastoma Multiforme (GBM)		Primary	94403	Glioblastoma Multiforme
TCGA-06-0648	TCGA-06-0648-01		Glioblastoma	Glioblastoma Multiforme	Glioblastoma Multiforme (GBM)		Primary	94403	Glioblastoma Multiforme
TCGA-06-0745	TCGA-06-0745-01		Glioblastoma	Glioblastoma Multiforme	Glioblastoma Multiforme (GBM)		Primary	94403	Glioblastoma Multiforme
TCGA-06-0175	TCGA-06-0175-01		Glioblastoma	Glioblastoma Multiforme	Glioblastoma Multiforme (GBM)		Primary	94403	Glioblastoma Multiforme
TCGA-06-0645	TCGA-06-0645-01		Glioblastoma	Glioblastoma Multiforme	Glioblastoma Multiforme (GBM)		Primary	94403	Glioblastoma Multiforme
TCGA-06-0394	TCGA-06-0394-01		Glioblastoma	Glioblastoma Multiforme	Glioblastoma Multiforme (GBM)		Primary	94403	Glioblastoma Multiforme
TCGA-02-0037	TCGA-02-0037-01		Glioblastoma	Glioblastoma Multiforme	Glioblastoma Multiforme (GBM)		Primary	94403	Glioblastoma Multiforme
TCGA-06-0128	TCGA-06-0128-01		Glioblastoma	Glioblastoma Multiforme	Glioblastoma Multiforme (GBM)		Primary	94403	Glioblastoma Multiforme
TCGA-08-0521	TCGA-08-0521-01		Glioblastoma	Glioblastoma Multiforme	Glioblastoma Multiforme (GBM)		Primary	94403	Glioblastoma Multiforme
TCGA-06-0240	TCGA-06-0240-01		Glioblastoma	Glioblastoma Multiforme	Glioblastoma Multiforme (GBM)		Primary	94403	Glioblastoma Multiforme
TCGA-06-0939	TCGA-06-0939-01		Glioblastoma	Glioblastoma Multiforme	Glioblastoma Multiforme (GBM)		Primary	94403	Glioblastoma Multiforme
TCGA-12-0819	TCGA-12-0819-01		Glioblastoma	Glioblastoma Multiforme	Glioblastoma Multiforme (GBM)		Primary	94403	Glioblastoma Multiforme
TCGA-06-0686	TCGA-06-0686-01		Glioblastoma	Glioblastoma Multiforme	Glioblastoma Multiforme (GBM)		Primary	94403	Glioblastoma Multiforme
TCGA-02-0285	TCGA-02-0285-01		Glioblastoma	Glioblastoma Multiforme	Glioblastoma Multiforme (GBM)		Primary	94403	Glioblastoma Multiforme
TCGA-06-0192	TCGA-06-0192-01		Glioblastoma	Glioblastoma Multiforme	Glioblastoma Multiforme (GBM)		Primary	94403	Glioblastoma Multiforme
TCGA-16-0850	TCGA-16-0850-01		Glioblastoma	Glioblastoma Multiforme	Glioblastoma Multiforme (GBM)		Primary	94403	Glioblastoma Multiforme
TCGA-06-0185	TCGA-06-0185-01		Glioblastoma	Glioblastoma Multiforme	Glioblastoma Multiforme (GBM)		Primary	94403	Glioblastoma Multiforme
TCGA-08-0518	TCGA-08-0518-01		Glioblastoma	Glioblastoma Multiforme	Glioblastoma Multiforme (GBM)		Primary	94403	Glioblastoma Multiforme
TCGA-06-0743	TCGA-06-0743-01		Glioblastoma	Glioblastoma Multiforme	Glioblastoma Multiforme (GBM)		Primary	94403	Glioblastoma Multiforme
TCGA-02-0003	TCGA-02-0003-01		Glioblastoma	Glioblastoma Multiforme	Glioblastoma Multiforme (GBM)		Primary	94403	Glioblastoma Multiforme
TCGA-19-0963	TCGA-19-0963-01		Glioblastoma	Glioblastoma Multiforme	Glioblastoma Multiforme (GBM)		Primary	94403	Glioblastoma Multiforme
TCGA-06-0166	TCGA-06-0166-01		Glioblastoma	Glioblastoma Multiforme	Glioblastoma Multiforme (GBM)		Primary	94403	Glioblastoma Multiforme
TCGA-06-0189	TCGA-06-0189-01		Glioblastoma	Glioblastoma Multiforme	Glioblastoma Multiforme (GBM)		Primary	94403	Glioblastoma Multiforme
TCGA-19-0957	TCGA-19-0957-01		Glioblastoma	Glioblastoma Multiforme	Glioblastoma Multiforme (GBM)		Primary	94403	Glioblastoma Multiforme
TCGA-02-0289	TCGA-02-0289-01		Glioblastoma	Glioblastoma Multiforme	Glioblastoma Multiforme (GBM)		Primary	94403	Glioblastoma Multiforme
TCGA-14-0865	TCGA-14-0865-01		Glioblastoma	Glioblastoma Multiforme	Glioblastoma Multiforme (GBM)		Primary	94403	Glioblastoma Multiforme
TCGA-06-0119	TCGA-06-0119-01		Glioblastoma	Glioblastoma Multiforme	Glioblastoma Multiforme (GBM)		Primary	94403	Glioblastoma Multiforme
TCGA-12-0778	TCGA-12-0778-01		Glioblastoma	Glioblastoma Multiforme	Glioblastoma Multiforme (GBM)		Primary	94403	Glioblastoma Multiforme
TCGA-14-0790	TCGA-14-0790-01		Glioblastoma	Glioblastoma Multiforme	Glioblastoma Multiforme (GBM)		Primary	94403	Glioblastoma Multiforme
TCGA-02-0026	TCGA-02-0026-01		Glioblastoma	Glioblastoma Multiforme	Glioblastoma Multiforme (GBM)		Primary	94403	Glioblastoma Multiforme
TCGA-06-0878	TCGA-06-0878-01		Glioblastoma	Glioblastoma Multiforme	Glioblastoma Multiforme (GBM)		Primary	94403	Glioblastoma Multiforme
TCGA-06-0201	TCGA-06-0201-01		Glioblastoma	Glioblastoma Multiforme	Glioblastoma Multiforme (GBM)		Primary	94403	Glioblastoma Multiforme
TCGA-02-0451	TCGA-02-0451-01		Glioblastoma	Glioblastoma Multiforme	Glioblastoma Multiforme (GBM)		Primary	94403	Glioblastoma Multiforme
TCGA-02-0055	TCGA-02-0055-01		Glioblastoma	Glioblastoma Multiforme	Glioblastoma Multiforme (GBM)		Primary	94403	Glioblastoma Multiforme
TCGA-02-0083	TCGA-02-0083-01		Glioblastoma	Glioblastoma Multiforme	Glioblastoma Multiforme (GBM)		Primary	94403	Glioblastoma Multiforme
TCGA-06-0155	TCGA-06-0155-01		Glioblastoma	Glioblastoma Multiforme	Glioblastoma Multiforme (GBM)		Primary	94403	Glioblastoma Multiforme
TCGA-06-0206	TCGA-06-0206-01		Glioblastoma	Glioblastoma Multiforme	Glioblastoma Multiforme (GBM)		Primary	94403	Glioblastoma Multiforme
TCGA-06-0879	TCGA-06-0879-01		Glioblastoma	Glioblastoma Multiforme	Glioblastoma Multiforme (GBM)		Primary	94403	Glioblastoma Multiforme
TCGA-02-0034	TCGA-02-0034-01		Glioblastoma	Glioblastoma Multiforme	Glioblastoma Multiforme (GBM)		Primary	94403	Glioblastoma Multiforme
TCGA-28-2510	TCGA-28-2510-01		Glioblastoma	Glioblastoma Multiforme	Glioblastoma Multiforme (GBM)		Primary	94403	Glioblastoma Multiforme
TCGA-06-0151	TCGA-06-0151-01		Glioblastoma	Glioblastoma Multiforme	Glioblastoma Multiforme (GBM)		Primary	94403	Glioblastoma Multiforme
TCGA-02-0104	TCGA-02-0104-01		Glioblastoma	Glioblastoma Multiforme	Glioblastoma Multiforme (GBM)		Primary	94403	Glioblastoma Multiforme
TCGA-08-0244	TCGA-08-0244-01		Glioblastoma	Glioblastoma Multiforme	Glioblastoma Multiforme (GBM)		Primary	94403	Glioblastoma Multiforme
TCGA-12-0772	TCGA-12-0772-01		Glioblastoma	Glioblastoma Multiforme	Glioblastoma Multiforme (GBM)		Primary	94403	Glioblastoma Multiforme
TCGA-02-0016	TCGA-02-0016-01		Glioblastoma	Glioblastoma Multiforme	Glioblastoma Multiforme (GBM)		Primary	94403	Glioblastoma Multiforme
TCGA-02-0071	TCGA-02-0071-01		Glioblastoma	Glioblastoma Multiforme	Glioblastoma Multiforme (GBM)		Primary	94403	Glioblastoma Multiforme
TCGA-02-0080	TCGA-02-0080-01		Glioblastoma	Glioblastoma Multiforme	Glioblastoma Multiforme (GBM)		Primary	94403	Glioblastoma Multiforme
TCGA-02-0009	TCGA-02-0009-01		Glioblastoma	Glioblastoma Multiforme	Glioblastoma Multiforme (GBM)		Primary	94403	Glioblastoma Multiforme
TCGA-02-0039	TCGA-02-0039-01		Glioblastoma	Glioblastoma Multiforme	Glioblastoma Multiforme (GBM)		Primary	94403	Glioblastoma Multiforme
TCGA-02-0099	TCGA-02-0099-01		Glioblastoma	Glioblastoma Multiforme	Glioblastoma Multiforme (GBM)		Primary	94403	Glioblastoma Multiforme
TCGA-02-0430	TCGA-02-0430-01		Glioblastoma	Glioblastoma Multiforme	Glioblastoma Multiforme (GBM)		Primary	94403	Glioblastoma Multiforme
TCGA-08-0517	TCGA-08-0517-01		Glioblastoma	Glioblastoma Multiforme	Glioblastoma Multiforme (GBM)		Primary	94403	Glioblastoma Multiforme
TCGA-08-0390	TCGA-08-0390-01		Glioblastoma	Glioblastoma Multiforme	Glioblastoma Multiforme (GBM)		Primary	94403	Glioblastoma Multiforme
TCGA-02-0269	TCGA-02-0269-01		Glioblastoma	Glioblastoma Multiforme	Glioblastoma Multiforme (GBM)		Primary	94403	Glioblastoma Multiforme
TCGA-08-0351	TCGA-08-0351-01		Glioblastoma	Glioblastoma Multiforme	Glioblastoma Multiforme (GBM)		Primary	94403	Glioblastoma Multiforme
TCGA-02-0339	TCGA-02-0339-01		Glioblastoma	Glioblastoma Multiforme	Glioblastoma Multiforme (GBM)		Primary	94403	Glioblastoma Multiforme
TCGA-02-0064	TCGA-02-0064-01		Glioblastoma	Glioblastoma Multiforme	Glioblastoma Multiforme (GBM)		Primary	94403	Glioblastoma Multiforme
TCGA-08-0380	TCGA-08-0380-01		Glioblastoma	Glioblastoma Multiforme	Glioblastoma Multiforme (GBM)		Primary	94403	Glioblastoma Multiforme
TCGA-02-0084	TCGA-02-0084-01		Glioblastoma	Glioblastoma Multiforme	Glioblastoma Multiforme (GBM)		Primary	94403	Glioblastoma Multiforme
TCGA-12-0691	TCGA-12-0691-01		Glioblastoma	Glioblastoma Multiforme	Glioblastoma Multiforme (GBM)		Primary	94403	Glioblastoma Multiforme
TCGA-08-0509	TCGA-08-0509-01		Glioblastoma	Glioblastoma Multiforme	Glioblastoma Multiforme (GBM)		Primary	94403	Glioblastoma Multiforme
TCGA-14-0740	TCGA-14-0740-01		Glioblastoma	Glioblastoma Multiforme	Glioblastoma Multiforme (GBM)		Primary	94403	Glioblastoma Multiforme
TCGA-06-0409	TCGA-06-0409-01		Glioblastoma	Glioblastoma Multiforme	Glioblastoma Multiforme (GBM)		Primary	94403	Glioblastoma Multiforme
TCGA-06-0173	TCGA-06-0173-01		Glioblastoma	Glioblastoma Multiforme	Glioblastoma Multiforme (GBM)		Primary	94403	Glioblastoma Multiforme
TCGA-12-0820	TCGA-12-0820-01		Glioblastoma	Glioblastoma Multiforme	Glioblastoma Multiforme (GBM)		Primary	94403	Glioblastoma Multiforme
TCGA-02-0006	TCGA-02-0006-01		Glioblastoma	Glioblastoma Multiforme	Glioblastoma Multiforme (GBM)		Primary	94403	Glioblastoma Multiforme
TCGA-02-0106	TCGA-02-0106-01		Glioblastoma	Glioblastoma Multiforme	Glioblastoma Multiforme (GBM)		Primary	94403	Glioblastoma Multiforme
TCGA-06-0650	TCGA-06-0650-01		Glioblastoma	Glioblastoma Multiforme	Glioblastoma Multiforme (GBM)		Primary	94403	Glioblastoma Multiforme
TCGA-08-0525	TCGA-08-0525-01		Glioblastoma	Glioblastoma Multiforme	Glioblastoma Multiforme (GBM)		Primary	94403	Glioblastoma Multiforme
TCGA-02-0060	TCGA-02-0060-01		Glioblastoma	Glioblastoma Multiforme	Glioblastoma Multiforme (GBM)		Primary	94403	Glioblastoma Multiforme
TCGA-06-0164	TCGA-06-0164-01		Glioblastoma	Glioblastoma Multiforme	Glioblastoma Multiforme (GBM)		Primary	94403	Glioblastoma Multiforme
TCGA-06-0184	TCGA-06-0184-01		Glioblastoma	Glioblastoma Multiforme	Glioblastoma Multiforme (GBM)		Primary	94403	Glioblastoma Multiforme
TCGA-16-0849	TCGA-16-0849-01		Glioblastoma	Glioblastoma Multiforme	Glioblastoma Multiforme (GBM)		Primary	94403	Glioblastoma Multiforme
TCGA-19-0962	TCGA-19-0962-01		Glioblastoma	Glioblastoma Multiforme	Glioblastoma Multiforme (GBM)		Primary	94403	Glioblastoma Multiforme
TCGA-08-0512	TCGA-08-0512-01		Glioblastoma	Glioblastoma Multiforme	Glioblastoma Multiforme (GBM)		Primary	94403	Glioblastoma Multiforme
TCGA-06-0747	TCGA-06-0747-01		Glioblastoma	Glioblastoma Multiforme	Glioblastoma Multiforme (GBM)		Primary	94403	Glioblastoma Multiforme
TCGA-06-0644	TCGA-06-0644-01		Glioblastoma	Glioblastoma Multiforme	Glioblastoma Multiforme (GBM)		Primary	94403	Glioblastoma Multiforme
TCGA-06-0152	TCGA-06-0152-01		Glioblastoma	Glioblastoma Multiforme	Glioblastoma Multiforme (GBM)		Primary	94403	Glioblastoma Multiforme
TCGA-12-0670	TCGA-12-0670-01		Glioblastoma	Glioblastoma Multiforme	Glioblastoma Multiforme (GBM)		Primary	94403	Glioblastoma Multiforme
TCGA-02-0054	TCGA-02-0054-01		Glioblastoma	Glioblastoma Multiforme	Glioblastoma Multiforme (GBM)		Primary	94403	Glioblastoma Multiforme
TCGA-06-0749	TCGA-06-0749-01		Glioblastoma	Glioblastoma Multiforme	Glioblastoma Multiforme (GBM)		Primary	94403	Glioblastoma Multiforme
TCGA-12-0769	TCGA-12-0769-01		Glioblastoma	Glioblastoma Multiforme	Glioblastoma Multiforme (GBM)		Primary	94403	Glioblastoma Multiforme
TCGA-08-0355	TCGA-08-0355-01		Glioblastoma	Glioblastoma Multiforme	Glioblastoma Multiforme (GBM)		Primary	94403	Glioblastoma Multiforme
TCGA-06-0167	TCGA-06-0167-01		Glioblastoma	Glioblastoma Multiforme	Glioblastoma Multiforme (GBM)		Primary	94403	Glioblastoma Multiforme
TCGA-12-0829	TCGA-12-0829-01		Glioblastoma	Glioblastoma Multiforme	Glioblastoma Multiforme (GBM)		Primary	94403	Glioblastoma Multiforme
TCGA-12-0776	TCGA-12-0776-01		Glioblastoma	Glioblastoma Multiforme	Glioblastoma Multiforme (GBM)		Primary	94403	Glioblastoma Multiforme
TCGA-28-2501	TCGA-28-2501-01		Glioblastoma	Glioblastoma Multiforme	Glioblastoma Multiforme (GBM)		Primary	94403	Glioblastoma Multiforme
TCGA-06-0162	TCGA-06-0162-01		Glioblastoma	Glioblastoma Multiforme	Glioblastoma Multiforme (GBM)		Primary	94403	Glioblastoma Multiforme
TCGA-02-0325	TCGA-02-0325-01		Glioblastoma	Glioblastoma Multiforme	Glioblastoma Multiforme (GBM)		Primary	94403	Glioblastoma Multiforme
TCGA-06-0214	TCGA-06-0214-01		Glioblastoma	Glioblastoma Multiforme	Glioblastoma Multiforme (GBM)		Primary	94403	Glioblastoma Multiforme
TCGA-02-0023	TCGA-02-0023-01		Glioblastoma	Glioblastoma Multiforme	Glioblastoma Multiforme (GBM)		Primary	94403	Glioblastoma Multiforme
TCGA-06-0139	TCGA-06-0139-01		Glioblastoma	Glioblastoma Multiforme	Glioblastoma Multiforme (GBM)		Primary	94403	Glioblastoma Multiforme
TCGA-16-1048	TCGA-16-1048-01		Glioblastoma	Glioblastoma Multiforme	Glioblastoma Multiforme (GBM)		Primary	94403	Glioblastoma Multiforme
TCGA-08-0375	TCGA-08-0375-01		Glioblastoma	Glioblastoma Multiforme	Glioblastoma Multiforme (GBM)		Primary	94403	Glioblastoma Multiforme
TCGA-06-0176	TCGA-06-0176-01		Glioblastoma	Glioblastoma Multiforme	Glioblastoma Multiforme (GBM)		Primary	94403	Glioblastoma Multiforme
TCGA-02-0087	TCGA-02-0087-01		Glioblastoma	Glioblastoma Multiforme	Glioblastoma Multiforme (GBM)		Primary	94403	Glioblastoma Multiforme
TCGA-08-0356	TCGA-08-0356-01		Glioblastoma	Glioblastoma Multiforme	Glioblastoma Multiforme (GBM)		Primary	94403	Glioblastoma Multiforme
TCGA-02-0321	TCGA-02-0321-01		Glioblastoma	Glioblastoma Multiforme	Glioblastoma Multiforme (GBM)		Primary	94403	Glioblastoma Multiforme
TCGA-06-0143	TCGA-06-0143-01		Glioblastoma	Glioblastoma Multiforme	Glioblastoma Multiforme (GBM)		Primary	94403	Glioblastoma Multiforme
TCGA-02-0046	TCGA-02-0046-01		Glioblastoma	Glioblastoma Multiforme	Glioblastoma Multiforme (GBM)		Primary	94403	Glioblastoma Multiforme
TCGA-08-0516	TCGA-08-0516-01		Glioblastoma	Glioblastoma Multiforme	Glioblastoma Multiforme (GBM)		Primary	94403	Glioblastoma Multiforme
TCGA-02-0111	TCGA-02-0111-01		Glioblastoma	Glioblastoma Multiforme	Glioblastoma Multiforme (GBM)		Primary	94403	Glioblastoma Multiforme
TCGA-19-0955	TCGA-19-0955-01		Glioblastoma	Glioblastoma Multiforme	Glioblastoma Multiforme (GBM)		Primary	94403	Glioblastoma Multiforme
TCGA-14-0781	TCGA-14-0781-01		Glioblastoma	Glioblastoma Multiforme	Glioblastoma Multiforme (GBM)		Primary	94403	Glioblastoma Multiforme
TCGA-06-0412	TCGA-06-0412-01		Glioblastoma	Glioblastoma Multiforme	Glioblastoma Multiforme (GBM)		Primary	94403	Glioblastoma Multiforme
TCGA-02-0027	TCGA-02-0027-01		Glioblastoma	Glioblastoma Multiforme	Glioblastoma Multiforme (GBM)		Primary	94403	Glioblastoma Multiforme
