# Supplementary material for: Cancer gene mutation frequencies for the U.S. population
Source: Nat Commun. 2021 Oct 13;12:5961. doi: 10.1038/s41467-021-26213-y (PMC8514428; doi:10.1038/s41467-021-26213-y)
Supplement: Supplementary file 8 — Supplementary Software 1 [file 41467_2021_26213_MOESM8_ESM.zip › Supplementary Software 1/Genomics_Analysis/clinical/brain/lgg_ucsf_2014/data_clinical_sample_v2.txt]

PATIENT_ID	SAMPLE_ID	SITE	SAMPLE_TYPE	GRADE	CANCER_TYPE	CANCER_TYPE_DETAILED	CODE	CATEGORY_NAME
P02	P02_Pri	Brain	Primary	II	Glioma	Oligoastrocytoma	93823	Mixed_glioma
P08	P08_Pri	Brain	Primary	II	Glioma	Oligoastrocytoma	93823	Mixed_glioma
P11	P11_Pri	Brain	Primary	II	Glioma	Oligoastrocytoma	93823	Mixed_glioma
P13	P13_Pri	Brain	Primary	II	Glioma	Oligoastrocytoma	93823	Mixed_glioma
P15	P15_Pri	Brain	Primary	II	Glioma	Oligoastrocytoma	93823	Mixed_glioma
P18	P18_Pri_A	Brain	Primary	II	Glioma	Oligoastrocytoma	93823	Mixed_glioma
P18	P18_Pri_B	Brain	Primary	II	Glioma	Oligoastrocytoma	93823	Mixed_glioma
P18	P18_Pri_C	Brain	Primary	II	Glioma	Oligoastrocytoma	93823	Mixed_glioma
P18	P18_Pri_D	Brain	Primary	II	Glioma	Oligoastrocytoma	93823	Mixed_glioma
P21	P21_Pri	Brain	Primary	II	Glioma	Oligoastrocytoma	93823	Mixed_glioma
P01	P01_Pri	Brain	Primary	II	Glioma	Astrocytoma	70087	Astrocytoma
P04	P04_Pri	Brain	Primary	II	Glioma	Astrocytoma	70087	Astrocytoma
P05	P05_Pri	Brain	Primary	II	Glioma	Astrocytoma	70087	Astrocytoma
P06	P06_Pri	Brain	Primary	II	Glioma	Astrocytoma	70087	Astrocytoma
P07	P07_Pri	Brain	Primary	II	Glioma	Astrocytoma	70087	Astrocytoma
P09	P09_Pri	Brain	Primary	II	Glioma	Astrocytoma	70087	Astrocytoma
P10	P10_Pri	Brain	Primary	II	Glioma	Astrocytoma	70087	Astrocytoma
P12	P12_Pri	Brain	Primary	II	Glioma	Astrocytoma	70087	Astrocytoma
P16	P16_Pri	Brain	Primary	II	Glioma	Astrocytoma	70087	Astrocytoma
P24	P24_Pri	Brain	Primary	II	Glioma	Astrocytoma	70087	Astrocytoma
P25	P25_Pri	Brain	Primary	II	Glioma	Astrocytoma	70087	Astrocytoma
P26	P26_Pri_A	Brain	Primary	II	Glioma	Astrocytoma	70087	Astrocytoma
P26	P26_Pri_B	Brain	Primary	II	Glioma	Astrocytoma	70087	Astrocytoma
P27	P27_Pri_A	Brain	Primary	II	Glioma	Astrocytoma	70087	Astrocytoma
P27	P27_Pri_B	Brain	Primary	II	Glioma	Astrocytoma	70087	Astrocytoma
P28	P28_Pri	Brain	Primary	II	Glioma	Astrocytoma	70087	Astrocytoma
P29	P29_Pri	Brain	Primary	II	Glioma	Astrocytoma	70087	Astrocytoma
P17	P17_Pri_A	Brain	Primary	II	Glioma	Oligodendroglioma	70057	Oligodendroma
P17	P17_Pri_B	Brain	Primary	II	Glioma	Oligodendroglioma	70057	Oligodendroma
P17	P17_Pri_C	Brain	Primary	II	Glioma	Oligodendroglioma	70057	Oligodendroma
