# Supplementary material for: Cancer gene mutation frequencies for the U.S. population
Source: Nat Commun. 2021 Oct 13;12:5961. doi: 10.1038/s41467-021-26213-y (PMC8514428; doi:10.1038/s41467-021-26213-y)
Supplement: Supplementary file 8 — Supplementary Software 1 [file 41467_2021_26213_MOESM8_ESM.zip › Supplementary Software 1/Genomics_Analysis/clinical/brain/mbl_broad_2012/data_clinical_sample_v2.txt]

PATIENT_ID	SAMPLE_ID	SAMPLE_TYPE	SITE	CANCER_TYPE	CANCER_TYPE_DETAILED	CODE	CATEGORY_NAME
MD-021	MD-021	Primary	Brain	Embryonal Tumor	Medulloblastoma	70077	Medublastoma
MD-022	MD-022	Primary	Brain	Embryonal Tumor	Medulloblastoma	70077	Medublastoma
MD-023	MD-023	Primary	Brain	Embryonal Tumor	Medulloblastoma	70077	Medublastoma
MD-026	MD-026	Primary	Brain	Embryonal Tumor	Medulloblastoma	70077	Medublastoma
MD-028	MD-028	Primary	Brain	Embryonal Tumor	Medulloblastoma	70077	Medublastoma
MD-034	MD-034	Primary	Brain	Embryonal Tumor	Medulloblastoma	70077	Medublastoma
MD-035	MD-035	Primary	Brain	Embryonal Tumor	Medulloblastoma	70077	Medublastoma
MD-042	MD-042	Primary	Brain	Embryonal Tumor	Medulloblastoma	70077	Medublastoma
MD-045	MD-045	Primary	Brain	Embryonal Tumor	Medulloblastoma	70077	Medublastoma
MD-047	MD-047	Primary	Brain	Embryonal Tumor	Medulloblastoma	70077	Medublastoma
MD-050	MD-050	Primary	Brain	Embryonal Tumor	Medulloblastoma	70077	Medublastoma
MD-051	MD-051	Primary	Brain	Embryonal Tumor	Medulloblastoma	70077	Medublastoma
MD-053	MD-053	Primary	Brain	Embryonal Tumor	Medulloblastoma	70077	Medublastoma
MD-054	MD-054	Primary	Brain	Embryonal Tumor	Medulloblastoma	70077	Medublastoma
MD-057	MD-057	Primary	Brain	Embryonal Tumor	Medulloblastoma	70077	Medublastoma
MD-074	MD-074	Primary	Brain	Embryonal Tumor	Medulloblastoma	70077	Medublastoma
MD-076	MD-076	Primary	Brain	Embryonal Tumor	Medulloblastoma	70077	Medublastoma
MD-085	MD-085	Primary	Brain	Embryonal Tumor	Medulloblastoma	70077	Medublastoma
MD-088	MD-088	Primary	Brain	Embryonal Tumor	Medulloblastoma	70077	Medublastoma
MD-090	MD-090	Primary	Brain	Embryonal Tumor	Medulloblastoma	70077	Medublastoma
MD-093	MD-093	Primary	Brain	Embryonal Tumor	Medulloblastoma	70077	Medublastoma
MD-095	MD-095	Primary	Brain	Embryonal Tumor	Medulloblastoma	70077	Medublastoma
MD-097	MD-097	Primary	Brain	Embryonal Tumor	Medulloblastoma	70077	Medublastoma
MD-121	MD-121	Primary	Brain	Embryonal Tumor	Medulloblastoma	70077	Medublastoma
MD-127	MD-127	Primary	Brain	Embryonal Tumor	Medulloblastoma	70077	Medublastoma
MD-133	MD-133	Primary	Brain	Embryonal Tumor	Medulloblastoma	70077	Medublastoma
MD-141	MD-141	Primary	Brain	Embryonal Tumor	Medulloblastoma	70077	Medublastoma
MD-142	MD-142	Primary	Brain	Embryonal Tumor	Medulloblastoma	70077	Medublastoma
MD-143	MD-143	Primary	Brain	Embryonal Tumor	Medulloblastoma	70077	Medublastoma
MD-144	MD-144	Primary	Brain	Embryonal Tumor	Medulloblastoma	70077	Medublastoma
MD-146	MD-146	Primary	Brain	Embryonal Tumor	Medulloblastoma	70077	Medublastoma
MD-204	MD-204	Primary	Brain	Embryonal Tumor	Medulloblastoma	70077	Medublastoma
MD-206	MD-206	Primary	Brain	Embryonal Tumor	Medulloblastoma	70077	Medublastoma
MD-207	MD-207	Primary	Brain	Embryonal Tumor	Medulloblastoma	70077	Medublastoma
MD-208	MD-208	Primary	Brain	Embryonal Tumor	Medulloblastoma	70077	Medublastoma
MD-212	MD-212	Primary	Brain	Embryonal Tumor	Medulloblastoma	70077	Medublastoma
MD-220	MD-220	Primary	Brain	Embryonal Tumor	Medulloblastoma	70077	Medublastoma
MD-237	MD-237	Primary	Brain	Embryonal Tumor	Medulloblastoma	70077	Medublastoma
MD-241	MD-241	Primary	Brain	Embryonal Tumor	Medulloblastoma	70077	Medublastoma
MD-243	MD-243	Primary	Brain	Embryonal Tumor	Medulloblastoma	70077	Medublastoma
MD-253	MD-253	Primary	Brain	Embryonal Tumor	Medulloblastoma	70077	Medublastoma
MD-274	MD-274	Primary	Brain	Embryonal Tumor	Medulloblastoma	70077	Medublastoma
MD-275	MD-275	Primary	Brain	Embryonal Tumor	Medulloblastoma	70077	Medublastoma
MD-276	MD-276	Primary	Brain	Embryonal Tumor	Medulloblastoma	70077	Medublastoma
MD-277	MD-277	Primary	Brain	Embryonal Tumor	Medulloblastoma	70077	Medublastoma
MD-278	MD-278	Primary	Brain	Embryonal Tumor	Medulloblastoma	70077	Medublastoma
MD-279	MD-279	Primary	Brain	Embryonal Tumor	Medulloblastoma	70077	Medublastoma
MD-280	MD-280	Primary	Brain	Embryonal Tumor	Medulloblastoma	70077	Medublastoma
MD-281	MD-281	Primary	Brain	Embryonal Tumor	Medulloblastoma	70077	Medublastoma
MD-282	MD-282	Primary	Brain	Embryonal Tumor	Medulloblastoma	70077	Medublastoma
MD-283	MD-283	Primary	Brain	Embryonal Tumor	Medulloblastoma	70077	Medublastoma
MD-284	MD-284	Primary	Brain	Embryonal Tumor	Medulloblastoma	70077	Medublastoma
MD-285	MD-285	Primary	Brain	Embryonal Tumor	Medulloblastoma	70077	Medublastoma
MD-286	MD-286	Primary	Brain	Embryonal Tumor	Medulloblastoma	70077	Medublastoma
MD-287	MD-287	Primary	Brain	Embryonal Tumor	Medulloblastoma	70077	Medublastoma
MD-288	MD-288	Primary	Brain	Embryonal Tumor	Medulloblastoma	70077	Medublastoma
MD-289	MD-289	Primary	Brain	Embryonal Tumor	Medulloblastoma	70077	Medublastoma
MD-290	MD-290	Primary	Brain	Embryonal Tumor	Medulloblastoma	70077	Medublastoma
MD-292	MD-292	Primary	Brain	Embryonal Tumor	Medulloblastoma	70077	Medublastoma
MD-293	MD-293	Primary	Brain	Embryonal Tumor	Medulloblastoma	70077	Medublastoma
MD-294	MD-294	Primary	Brain	Embryonal Tumor	Medulloblastoma	70077	Medublastoma
MD-295	MD-295	Primary	Brain	Embryonal Tumor	Medulloblastoma	70077	Medublastoma
MD-296	MD-296	Primary	Brain	Embryonal Tumor	Medulloblastoma	70077	Medublastoma
MD-304	MD-304	Primary	Brain	Embryonal Tumor	Medulloblastoma	70077	Medublastoma
MD-305	MD-305	Primary	Brain	Embryonal Tumor	Medulloblastoma	70077	Medublastoma
MD-306	MD-306	Primary	Brain	Embryonal Tumor	Medulloblastoma	70077	Medublastoma
MD-317	MD-317	Primary	Brain	Embryonal Tumor	Medulloblastoma	70077	Medublastoma
MD-318	MD-318	Primary	Brain	Embryonal Tumor	Medulloblastoma	70077	Medublastoma
MD-319	MD-319	Primary	Brain	Embryonal Tumor	Medulloblastoma	70077	Medublastoma
MD-320	MD-320	Primary	Brain	Embryonal Tumor	Medulloblastoma	70077	Medublastoma
MD-321	MD-321	Primary	Brain	Embryonal Tumor	Medulloblastoma	70077	Medublastoma
MD-322	MD-322	Primary	Brain	Embryonal Tumor	Medulloblastoma	70077	Medublastoma
MD-323	MD-323	Primary	Brain	Embryonal Tumor	Medulloblastoma	70077	Medublastoma
MD-324	MD-324	Primary	Brain	Embryonal Tumor	Medulloblastoma	70077	Medublastoma
MD-325	MD-325	Primary	Brain	Embryonal Tumor	Medulloblastoma	70077	Medublastoma
MD-326	MD-326	Primary	Brain	Embryonal Tumor	Medulloblastoma	70077	Medublastoma
MD-328	MD-328	Primary	Brain	Embryonal Tumor	Medulloblastoma	70077	Medublastoma
MD-329	MD-329	Primary	Brain	Embryonal Tumor	Medulloblastoma	70077	Medublastoma
MD-330	MD-330	Primary	Brain	Embryonal Tumor	Medulloblastoma	70077	Medublastoma
MD-331	MD-331	Primary	Brain	Embryonal Tumor	Medulloblastoma	70077	Medublastoma
MD-332	MD-332	Primary	Brain	Embryonal Tumor	Medulloblastoma	70077	Medublastoma
MD-333	MD-333	Primary	Brain	Embryonal Tumor	Medulloblastoma	70077	Medublastoma
MD-334	MD-334	Primary	Brain	Embryonal Tumor	Medulloblastoma	70077	Medublastoma
MD-335	MD-335	Primary	Brain	Embryonal Tumor	Medulloblastoma	70077	Medublastoma
MD-336	MD-336	Primary	Brain	Embryonal Tumor	Medulloblastoma	70077	Medublastoma
MD-337	MD-337	Primary	Brain	Embryonal Tumor	Medulloblastoma	70077	Medublastoma
MD-338	MD-338	Primary	Brain	Embryonal Tumor	Medulloblastoma	70077	Medublastoma
MD-339	MD-339	Primary	Brain	Embryonal Tumor	Medulloblastoma	70077	Medublastoma
MD-340	MD-340	Primary	Brain	Embryonal Tumor	Medulloblastoma	70077	Medublastoma
MD-341	MD-341	Primary	Brain	Embryonal Tumor	Medulloblastoma	70077	Medublastoma
MD-342	MD-342	Primary	Brain	Embryonal Tumor	Medulloblastoma	70077	Medublastoma
MD-343	MD-343	Primary	Brain	Embryonal Tumor	Medulloblastoma	70077	Medublastoma
