# Supplementary material for: Cancer gene mutation frequencies for the U.S. population
Source: Nat Commun. 2021 Oct 13;12:5961. doi: 10.1038/s41467-021-26213-y (PMC8514428; doi:10.1038/s41467-021-26213-y)
Supplement: Supplementary file 8 — Supplementary Software 1 [file 41467_2021_26213_MOESM8_ESM.zip › Supplementary Software 1/Genomics_Analysis/clinical/brain/mbl_icgc/data_clinical_sample_v2.txt]

PATIENT_ID	SAMPLE_ID	SITE	PRIMARY_SITE_PROGRESSION	HISTOLOGY	SAMPLE_TYPE	CODE	CATEGORY_NAME
ICGC_MB1	ICGC_MB1	Brain	no progression	Classic	Primary	70077	Medublastoma
ICGC_MB2	ICGC_MB2	Brain	no progression	Classic	Primary	70077	Medublastoma
ICGC_MB5	ICGC_MB5	Brain	no progression	Classic	Primary	70077	Medublastoma
ICGC_MB6	ICGC_MB6	Brain	no progression	Classic	Primary	70077	Medublastoma
ICGC_MB7	ICGC_MB7	Brain	no progression	Classic	Primary	70077	Medublastoma
ICGC_MB15	ICGC_MB15	Brain	no progression	Classic	Primary	70077	Medublastoma
ICGC_MB16	ICGC_MB16	Brain	progression	Classic	Primary	70077	Medublastoma
ICGC_MB17	ICGC_MB17	Brain	no progression	Classic	Primary	70077	Medublastoma
ICGC_MB20	ICGC_MB20	Brain	no progression	Classic	Primary	70077	Medublastoma
ICGC_MB24	ICGC_MB24	Brain	progression	Classic	Primary	70077	Medublastoma
ICGC_MB26	ICGC_MB26	Brain	no progression	Classic	Primary	70077	Medublastoma
ICGC_MB31	ICGC_MB31	Brain	no progression	Classic	Primary	70077	Medublastoma
ICGC_MB32	ICGC_MB32	Brain	no progression	Classic	Primary	70077	Medublastoma
ICGC_MB39	ICGC_MB39	Brain	progression	Classic	Primary	70077	Medublastoma
ICGC_MB40	ICGC_MB40	Brain	no progression	Classic	Primary	70077	Medublastoma
ICGC_MB45	ICGC_MB45	Brain	no progression	Classic	Primary	70077	Medublastoma
ICGC_MB46	ICGC_MB46	Brain	no progression	Classic	Primary	70077	Medublastoma
ICGC_MB49	ICGC_MB49	Brain	no progression	Classic	Primary	70077	Medublastoma
ICGC_MB50	ICGC_MB50	Brain	progression	Classic	Primary	70077	Medublastoma
ICGC_MB51	ICGC_MB51	Brain	no progression	Classic	Primary	70077	Medublastoma
ICGC_MB518	ICGC_MB518	Brain	no progression	Classic	Primary	70077	Medublastoma
ICGC_MB612	ICGC_MB612	Brain	no progression	Classic	Primary	70077	Medublastoma
MB_Exm10	MB_Exm10	Brain	progression	Classic	Primary	70077	Medublastoma
MB_Exm17	MB_Exm17	Brain	no progression	Classic	Primary	70077	Medublastoma
MB_Exm23	MB_Exm23	Brain	no progression	Classic	Primary	70077	Medublastoma
MB_Exm246	MB_Exm246	Brain	no progression	Classic	Primary	70077	Medublastoma
MB_Exm250	MB_Exm250	Brain	progression	Classic	Primary	70077	Medublastoma
MB_Exm516	MB_Exm516	Brain	no progression	Classic	Primary	70077	Medublastoma
MB_Exm557	MB_Exm557	Brain	progression	Classic	Primary	70077	Medublastoma
MB_Exm564	MB_Exm564	Brain	no progression	Classic	Primary	70077	Medublastoma
MB_Exm575	MB_Exm575	Brain	no progression	Classic	Primary	70077	Medublastoma
MB_Exm599	MB_Exm599	Brain	no progression	Classic	Primary	70077	Medublastoma
MB_Exm645	MB_Exm645	Brain	progression	Classic	Primary	70077	Medublastoma
MB_Exm667	MB_Exm667	Brain	no progression	Classic	Primary	70077	Medublastoma
MB_Exm702	MB_Exm702	Brain	progression	Classic	Primary	70077	Medublastoma
MB_Exm704	MB_Exm704	Brain	progression	Classic	Primary	70077	Medublastoma
MB_Exm879	MB_Exm879	Brain	no progression	Classic	Primary	70077	Medublastoma
MB_Exm987	MB_Exm987	Brain	no progression	Classic	Primary	70077	Medublastoma
MB_Exm999	MB_Exm999	Brain	progression	Classic	Primary	70077	Medublastoma
MB_Exm1001	MB_Exm1001	Brain	no progression	Classic	Primary	70077	Medublastoma
MB_Exm1017	MB_Exm1017	Brain	no progression	Classic	Primary	70077	Medublastoma
MBRep_T4	MBRep_T4	Brain	progression	Classic	Primary	70077	Medublastoma
MBRep_T5	MBRep_T5	Brain	progression	Classic	Primary	70077	Medublastoma
MBRep_T10	MBRep_T10	Brain		Classic	Primary	70077	Medublastoma
MBRep_T11	MBRep_T11	Brain	no progression	Classic	Primary	70077	Medublastoma
MBRep_T12	MBRep_T12	Brain	progression	Classic	Primary	70077	Medublastoma
MBRep_T22	MBRep_T22	Brain	no progression	Classic	Primary	70077	Medublastoma
MBRep_T24	MBRep_T24	Brain	progression	Classic	Primary	70077	Medublastoma
MBRep_T26	MBRep_T26	Brain	no progression	Classic	Primary	70077	Medublastoma
MBRep_T27	MBRep_T27	Brain	no progression	Classic	Primary	70077	Medublastoma
MBRep_T28	MBRep_T28	Brain	no progression	Classic	Primary	70077	Medublastoma
MBRep_T29	MBRep_T29	Brain	progression	Classic	Primary	70077	Medublastoma
MBRep_T30	MBRep_T30	Brain	no progression	Classic	Primary	70077	Medublastoma
MBRep_T32	MBRep_T32	Brain	no progression	Classic	Primary	70077	Medublastoma
MBRep_T33	MBRep_T33	Brain	progression	Classic	Primary	70077	Medublastoma
MBRep_T35	MBRep_T35	Brain	no progression	Classic	Primary	70077	Medublastoma
MBRep_T36	MBRep_T36	Brain	progression	Classic	Primary	70077	Medublastoma
MBRep_T37	MBRep_T37	Brain	no progression	Classic	Primary	70077	Medublastoma
MBRep_T38	MBRep_T38	Brain	no progression	Classic	Primary	70077	Medublastoma
MBRep_T39	MBRep_T39	Brain	no progression	Classic	Primary	70077	Medublastoma
MBRep_T40	MBRep_T40	Brain	progression	Classic	Primary	70077	Medublastoma
MBRep_T41	MBRep_T41	Brain	progression	Classic	Primary	70077	Medublastoma
MBRep_T43	MBRep_T43	Brain	no progression	Classic	Primary	70077	Medublastoma
MBRep_T45	MBRep_T45	Brain	no progression	Classic	Primary	70077	Medublastoma
MBRep_T46	MBRep_T46	Brain	no progression	Classic	Primary	70077	Medublastoma
MBRep_T48	MBRep_T48	Brain	no progression	Classic	Primary	70077	Medublastoma
MBRep_T49	MBRep_T49	Brain	progression	Classic	Primary	70077	Medublastoma
MBRep_T51	MBRep_T51	Brain	progression	Classic	Primary	70077	Medublastoma
MBRep_T13	MBRep_T13	Brain	progression	Classic	Primary	70077	Medublastoma
MBRep_T60	MBRep_T60	Brain	no progression	Classic	Primary	70077	Medublastoma
MBRep_T61	MBRep_T61	Brain	no progression	Classic	Primary	70077	Medublastoma
MBRep_T62	MBRep_T62	Brain	progression	Classic	Primary	70077	Medublastoma
MBRep_T54	MBRep_T54	Brain	no progression	Classic	Primary	70077	Medublastoma
MBRep_T56	MBRep_T56	Brain	no progression	Classic	Primary	70077	Medublastoma
MBRep_T64	MBRep_T64	Brain	no progression	Classic	Primary	70077	Medublastoma
MBRep_T83	MBRep_T83	Brain	no progression	Classic	Primary	70077	Medublastoma
MBRep_T66	MBRep_T66	Brain	progression	Classic	Primary	70077	Medublastoma
MBRep_T68	MBRep_T68	Brain	no progression	Classic	Primary	70077	Medublastoma
MBRep_T69	MBRep_T69	Brain	no progression	Classic	Primary	70077	Medublastoma
MBRep_T72	MBRep_T72	Brain	progression	Classic	Primary	70077	Medublastoma
MBRep_T85	MBRep_T85	Brain	no progression	Classic	Primary	70077	Medublastoma
MBRep_T87	MBRep_T87	Brain	no progression	Classic	Primary	70077	Medublastoma
MBRep_T88	MBRep_T88	Brain	no progression	Classic	Primary	70077	Medublastoma
MBRep_T73	MBRep_T73	Brain	no progression	Classic	Primary	70077	Medublastoma
MBRep_T92	MBRep_T92	Brain	no progression	Classic	Primary	70077	Medublastoma
MBRep_T93	MBRep_T93	Brain	no progression	Classic	Primary	70077	Medublastoma
ICGC_MB9	ICGC_MB9	Brain	no progression	Desmoplastic	Primary	70077	Medublastoma
ICGC_MB12	ICGC_MB12	Brain	no progression	Desmoplastic	Primary	70077	Medublastoma
ICGC_MB21	ICGC_MB21	Brain	progression	Desmoplastic	Primary	70077	Medublastoma
ICGC_MB28	ICGC_MB28	Brain	no progression	Desmoplastic	Primary	70077	Medublastoma
ICGC_MB37	ICGC_MB37	Brain	no progression	Desmoplastic	Primary	70077	Medublastoma
ICGC_MB38	ICGC_MB38	Brain	no progression	Desmoplastic	Primary	70077	Medublastoma
MB_Exm528	MB_Exm528	Brain	no progression	Desmoplastic	Primary	70077	Medublastoma
MBRep_T1	MBRep_T1	Brain	no progression	Desmoplastic	Primary	70077	Medublastoma
MBRep_T6	MBRep_T6	Brain	no progression	Desmoplastic	Primary	70077	Medublastoma
MBRep_T91	MBRep_T91	Brain	no progression	Desmoplastic	Primary	70077	Medublastoma
MBRep_T59	MBRep_T59	Brain	no progression	Desmoplastic	Primary	70077	Medublastoma
MBRep_T67	MBRep_T67	Brain	no progression	Desmoplastic	Primary	70077	Medublastoma
MBRep_T70	MBRep_T70	Brain	no progression	Desmoplastic	Primary	70077	Medublastoma
MBRep_T86	MBRep_T86	Brain	no progression	Desmoplastic	Primary	70077	Medublastoma
MBRep_T89	MBRep_T89	Brain	progression	Desmoplastic	Primary	70077	Medublastoma
MBRep_T78	MBRep_T78	Brain	no progression	Desmoplastic	Primary	70077	Medublastoma
MBRep_T94	MBRep_T94	Brain	no progression	Desmoplastic	Primary	70077	Medublastoma
ICGC_MB14	ICGC_MB14	Brain	no progression	Large cell medulloblastoma (C71.6)/Anaplastic medulloblastoma	Primary	70077	Medublastoma
ICGC_MB18	ICGC_MB18	Brain	no progression	Large cell medulloblastoma (C71.6)/Anaplastic medulloblastoma	Primary	70077	Medublastoma
ICGC_MB19	ICGC_MB19	Brain	no progression	Large cell medulloblastoma (C71.6)/Anaplastic medulloblastoma	Primary	70077	Medublastoma
ICGC_MB23	ICGC_MB23	Brain	no progression	Large cell medulloblastoma (C71.6)/Anaplastic medulloblastoma	Primary	70077	Medublastoma
ICGC_MB34	ICGC_MB34	Brain	no progression	Large cell medulloblastoma (C71.6)/Anaplastic medulloblastoma	Primary	70077	Medublastoma
ICGC_MB35	ICGC_MB35	Brain	no progression	Large cell medulloblastoma (C71.6)/Anaplastic medulloblastoma	Primary	70077	Medublastoma
ICGC_MB36	ICGC_MB36	Brain	no progression	Large cell medulloblastoma (C71.6)/Anaplastic medulloblastoma	Primary	70077	Medublastoma
ICGC_MB800	ICGC_MB800	Brain	progression	Large cell medulloblastoma (C71.6)/Anaplastic medulloblastoma	Primary	70077	Medublastoma
LFS_MB1	LFS_MB1	Brain	progression	Large cell medulloblastoma (C71.6)/Anaplastic medulloblastoma	Primary	70077	Medublastoma
LFS_MB2	LFS_MB2	Brain	progression	Large cell medulloblastoma (C71.6)/Anaplastic medulloblastoma	Primary	70077	Medublastoma
LFS_MB3	LFS_MB3	Brain	progression	Large cell medulloblastoma (C71.6)/Anaplastic medulloblastoma	Primary	70077	Medublastoma
MBRep_T23	MBRep_T23	Brain	progression	Large cell medulloblastoma (C71.6)/Anaplastic medulloblastoma	Primary	70077	Medublastoma
MBRep_T47	MBRep_T47	Brain	no progression	Large cell medulloblastoma (C71.6)/Anaplastic medulloblastoma	Primary	70077	Medublastoma
MBRep_T53	MBRep_T53	Brain	progression	Large cell medulloblastoma (C71.6)/Anaplastic medulloblastoma	Primary	70077	Medublastoma
MBRep_T90	MBRep_T90	Brain	no progression	Large cell medulloblastoma (C71.6)/Anaplastic medulloblastoma	Primary	70077	Medublastoma
MBRep_T63	MBRep_T63	Brain	no progression	Large cell medulloblastoma (C71.6)/Anaplastic medulloblastoma	Primary	70077	Medublastoma
MBRep_T71	MBRep_T71	Brain	no progression	Large cell medulloblastoma (C71.6)/Anaplastic medulloblastoma	Primary	70077	Medublastoma
MBRep_T79	MBRep_T79	Brain	progression	Large cell medulloblastoma (C71.6)/Anaplastic medulloblastoma	Primary	70077	Medublastoma
