# Supplementary material for: Cancer gene mutation frequencies for the U.S. population
Source: Nat Commun. 2021 Oct 13;12:5961. doi: 10.1038/s41467-021-26213-y (PMC8514428; doi:10.1038/s41467-021-26213-y)
Supplement: Supplementary file 8 — Supplementary Software 1 [file 41467_2021_26213_MOESM8_ESM.zip › Supplementary Software 1/Genomics_Analysis/clinical/brain/mbl_pcgp/data_clinical_sample_v2.txt]

PATIENT_ID	SAMPLE_ID	SITE	SAMPLE_TYPE	CODE	CATEGORY_NAME
WNT-02	SJMB041	Brain	Primary	70077	Medublastoma
WNT-07	SJMB001	Brain	Primary	70077	Medublastoma
WNT-08	SJMB028	Brain	Primary	70077	Medublastoma
WNT-09	SJMB040	Brain	Primary	70077	Medublastoma
WNT-11	SJMB002	Brain	Primary	70077	Medublastoma
SHH-03	SJMB012	Brain	Primary	70077	Medublastoma
SHH-04	SJMB003	Brain	Primary	70077	Medublastoma
SHH-05	SJMB013	Brain	Primary	70077	Medublastoma
SHH-09	SJMB004	Brain	Primary	70077	Medublastoma
SHH-12	SJMB033	Brain	Primary	70077	Medublastoma
G3-02	SJMB017	Brain	Primary	70077	Medublastoma
G3-03	SJMB025	Brain	Primary	70077	Medublastoma
G3-04	SJMB030	Brain	Primary	70077	Medublastoma
G3-13	SJMB031	Brain	Primary	70077	Medublastoma
G3-14	SJMB006	Brain	Primary	70077	Medublastoma
G3-16	SJMB008	Brain	Primary	70077	Medublastoma
G4-03	SJMB038	Brain	Primary	70077	Medublastoma
G4-04	SJMB027	Brain	Primary	70077	Medublastoma
G4-05	SJMB032	Brain	Primary	70077	Medublastoma
G4-06	SJMB016	Brain	Primary	70077	Medublastoma
G4-07	SJMB019	Brain	Primary	70077	Medublastoma
G4-08	SJMB039	Brain	Primary	70077	Medublastoma
G4-09	SJMB034	Brain	Primary	70077	Medublastoma
G4-10	SJMB020	Brain	Primary	70077	Medublastoma
G4-11	SJMB010	Brain	Primary	70077	Medublastoma
G4-12	SJMB023	Brain	Primary	70077	Medublastoma
G4-13	SJMB035	Brain	Primary	70077	Medublastoma
G4-20	SJMB009	Brain	Primary	70077	Medublastoma
G4-21	SJMB011	Brain	Primary	70077	Medublastoma
G4-23	SJMB014	Brain	Primary	70077	Medublastoma
G4-26	SJMB018	Brain	Primary	70077	Medublastoma
G4-29	SJMB036	Brain	Primary	70077	Medublastoma
G4-32	SJMB037	Brain	Primary	70077	Medublastoma
G4-35	SJMB024	Brain	Primary	70077	Medublastoma
G4-36	SJMB015	Brain	Primary	70077	Medublastoma
U-01	SJMB026	Brain	Primary	70077	Medublastoma
U-02	SJMB029	Brain	Primary	70077	Medublastoma
