# Supplementary material for: Cancer gene mutation frequencies for the U.S. population
Source: Nat Commun. 2021 Oct 13;12:5961. doi: 10.1038/s41467-021-26213-y (PMC8514428; doi:10.1038/s41467-021-26213-y)
Supplement: Supplementary file 8 — Supplementary Software 1 [file 41467_2021_26213_MOESM8_ESM.zip › Supplementary Software 1/Genomics_Analysis/clinical/Breast/acbc_mskcc_2015/data_clinical_sample_v2.txt]

PATIENT_ID	SAMPLE_ID	CANCER_TYPE	CANCER_TYPE_DETAILED	SITE	SAMPLE_TYPE	CODE	CATEGORY_NAME
AdCC5T	AdCC5T	Invasive Breast Carcinoma	Adenoid Cystic Breast Cancer	Breast	Primary	70317	Breast Carcinoma
AdCC4T	AdCC4T	Invasive Breast Carcinoma	Adenoid Cystic Breast Cancer	Breast	Primary	70317	Breast Carcinoma
AdCC2T	AdCC2T	Invasive Breast Carcinoma	Adenoid Cystic Breast Cancer	Breast	Primary	70317	Breast Carcinoma
AdCC9T	AdCC9T	Invasive Breast Carcinoma	Adenoid Cystic Breast Cancer	Breast	Primary	70317	Breast Carcinoma
AdCC8T	AdCC8T	Invasive Breast Carcinoma	Adenoid Cystic Breast Cancer	Breast	Primary	70317	Breast Carcinoma
AdCC6T	AdCC6T	Invasive Breast Carcinoma	Adenoid Cystic Breast Cancer	Breast	Primary	70317	Breast Carcinoma
AdCC32T	AdCC32T	Invasive Breast Carcinoma	Adenoid Cystic Breast Cancer	Breast	Primary	70317	Breast Carcinoma
AdCC1T	AdCC1T	Invasive Breast Carcinoma	Adenoid Cystic Breast Cancer	Breast	Primary	70317	Breast Carcinoma
AdCC12T	AdCC12T	Invasive Breast Carcinoma	Adenoid Cystic Breast Cancer	Breast	Primary	70317	Breast Carcinoma
AdCC3T	AdCC3T	Invasive Breast Carcinoma	Adenoid Cystic Breast Cancer	Breast	Primary	70317	Breast Carcinoma
AdCC11T	AdCC11T	Invasive Breast Carcinoma	Adenoid Cystic Breast Cancer	Breast	Primary	70317	Breast Carcinoma
AdCC10T	AdCC10T	Invasive Breast Carcinoma	Adenoid Cystic Breast Cancer	Breast	Primary	70317	Breast Carcinoma
