# Supplementary material for: Cancer gene mutation frequencies for the U.S. population
Source: Nat Commun. 2021 Oct 13;12:5961. doi: 10.1038/s41467-021-26213-y (PMC8514428; doi:10.1038/s41467-021-26213-y)
Supplement: Supplementary file 8 — Supplementary Software 1 [file 41467_2021_26213_MOESM8_ESM.zip › Supplementary Software 1/Genomics_Analysis/clinical/Breast/bfn_duke_nus_2015/data_clinical_sample_v2.txt]

PATIENT_ID	SAMPLE_ID	SAMPLE_TYPE	SITE	CANCER_TYPE	CANCER_TYPE_DETAILED	CODE
BFN_DUKE_NUS_1019	BFN_DUKE_NUS_1019	Primary	Breast	Breast Sarcoma	Malignant Phyllodes Tumor of the Breast	90203
BFN_DUKE_NUS_1020	BFN_DUKE_NUS_1020	Primary	Breast	Breast Sarcoma	Malignant Phyllodes Tumor of the Breast	90203
BFN_DUKE_NUS_1021	BFN_DUKE_NUS_1021	Primary	Breast	Breast Sarcoma	Malignant Phyllodes Tumor of the Breast	90203
BFN_DUKE_NUS_1022	BFN_DUKE_NUS_1022	Primary	Breast	Breast Sarcoma	Malignant Phyllodes Tumor of the Breast	90203
