# Supplementary material for: Cancer gene mutation frequencies for the U.S. population
Source: Nat Commun. 2021 Oct 13;12:5961. doi: 10.1038/s41467-021-26213-y (PMC8514428; doi:10.1038/s41467-021-26213-y)
Supplement: Supplementary file 8 — Supplementary Software 1 [file 41467_2021_26213_MOESM8_ESM.zip › Supplementary Software 1/Genomics_Analysis/clinical/Breast/brca_bccrc/data_clinical_sample_v2.txt]

PATIENT_ID	SAMPLE_ID	SAMPLE_TYPE	SITE	CANCER_TYPE	CANCER_TYPE_DETAILED	HISTOLOGICAL_TYPE	CODE	CATEGORY_NAME
SA018	SA018	Primary	Breast	Breast Cancer	Invasive Breast Carcinoma	IDC	70317	Breast Carcinoma
SA029	SA029	Primary	Breast	Breast Cancer	Invasive Breast Carcinoma	IDC	70317	Breast Carcinoma
SA030	SA030	Primary	Breast	Breast Cancer	Invasive Breast Carcinoma	IDC	70317	Breast Carcinoma
SA031	SA031	Primary	Breast	Breast Cancer	Invasive Breast Carcinoma	IDC	70317	Breast Carcinoma
SA051	SA051	Primary	Breast	Breast Cancer	Invasive Breast Carcinoma	IDC	70317	Breast Carcinoma
SA053	SA053	Primary	Breast	Breast Cancer	Invasive Breast Carcinoma	IDC	70317	Breast Carcinoma
SA054	SA054	Primary	Breast	Breast Cancer	Invasive Breast Carcinoma	IDC	70317	Breast Carcinoma
SA055	SA055	Primary	Breast	Breast Cancer	Invasive Breast Carcinoma	IDC	70317	Breast Carcinoma
SA056	SA056	Primary	Breast	Breast Cancer	Invasive Breast Carcinoma	IDC	70317	Breast Carcinoma
SA063	SA063	Primary	Breast	Breast Cancer	Invasive Breast Carcinoma	IDC	70317	Breast Carcinoma
SA067	SA067	Primary	Breast	Breast Cancer	Invasive Breast Carcinoma	IDC	70317	Breast Carcinoma
SA068	SA068	Primary	Breast	Breast Cancer	Invasive Breast Carcinoma	IDC	70317	Breast Carcinoma
SA069	SA069	Primary	Breast	Breast Cancer	Invasive Breast Carcinoma	IDC	70317	Breast Carcinoma
SA071	SA071	Primary	Breast	Breast Cancer	Invasive Breast Carcinoma	IDC	70317	Breast Carcinoma
SA072	SA072	Primary	Breast	Breast Cancer	Invasive Breast Carcinoma	IDC	70317	Breast Carcinoma
SA073	SA073	Primary	Breast	Breast Cancer	Invasive Breast Carcinoma	IDC	70317	Breast Carcinoma
SA074	SA074	Primary	Breast	Breast Cancer	Invasive Breast Carcinoma	IDC	70317	Breast Carcinoma
SA075	SA075	Primary	Breast	Breast Cancer	Invasive Breast Carcinoma	IDC	70317	Breast Carcinoma
SA077	SA077	Primary	Breast	Breast Cancer	Invasive Breast Carcinoma	IDC	70317	Breast Carcinoma
SA080	SA080	Primary	Breast	Breast Cancer	Invasive Breast Carcinoma	IDC	70317	Breast Carcinoma
SA083	SA083	Primary	Breast	Breast Cancer	Invasive Breast Carcinoma	IDC	70317	Breast Carcinoma
SA084	SA084	Primary	Breast	Breast Cancer	Invasive Breast Carcinoma	IDC	70317	Breast Carcinoma
SA085	SA085	Primary	Breast	Breast Cancer	Invasive Breast Carcinoma	IDC	70317	Breast Carcinoma
SA089	SA089	Primary	Breast	Breast Cancer	Invasive Breast Carcinoma	IDC	70317	Breast Carcinoma
SA090	SA090	Primary	Breast	Breast Cancer	Invasive Breast Carcinoma	IDC	70317	Breast Carcinoma
SA092	SA092	Primary	Breast	Breast Cancer	Invasive Breast Carcinoma	IDC	70317	Breast Carcinoma
SA093	SA093	Primary	Breast	Breast Cancer	Invasive Breast Carcinoma	IDC	70317	Breast Carcinoma
SA096	SA096	Primary	Breast	Breast Cancer	Invasive Breast Carcinoma	IDC	70317	Breast Carcinoma
SA097	SA097	Primary	Breast	Breast Cancer	Invasive Breast Carcinoma	IDC	70317	Breast Carcinoma
SA099	SA099	Primary	Breast	Breast Cancer	Invasive Breast Carcinoma	IDC	70317	Breast Carcinoma
SA101	SA101	Primary	Breast	Breast Cancer	Invasive Breast Carcinoma	IDC	70317	Breast Carcinoma
SA103	SA103	Primary	Breast	Breast Cancer	Invasive Breast Carcinoma	IDC	70317	Breast Carcinoma
SA106	SA106	Primary	Breast	Breast Cancer	Invasive Breast Carcinoma	IDC	70317	Breast Carcinoma
SA208	SA208	Primary	Breast	Breast Cancer	Invasive Breast Carcinoma	IDC	70317	Breast Carcinoma
SA210	SA210	Primary	Breast	Breast Cancer	Invasive Breast Carcinoma	IDC	70317	Breast Carcinoma
SA212	SA212	Primary	Breast	Breast Cancer	Invasive Breast Carcinoma	IDC	70317	Breast Carcinoma
SA213	SA213	Primary	Breast	Breast Cancer	Invasive Breast Carcinoma	IDC	70317	Breast Carcinoma
SA214	SA214	Primary	Breast	Breast Cancer	Invasive Breast Carcinoma	IDC	70317	Breast Carcinoma
SA215	SA215	Primary	Breast	Breast Cancer	Invasive Breast Carcinoma	IDC	70317	Breast Carcinoma
SA216	SA216	Primary	Breast	Breast Cancer	Invasive Breast Carcinoma	IDC	70317	Breast Carcinoma
SA217	SA217	Primary	Breast	Breast Cancer	Invasive Breast Carcinoma	IDC	70317	Breast Carcinoma
SA218	SA218	Primary	Breast	Breast Cancer	Invasive Breast Carcinoma	IDC	70317	Breast Carcinoma
SA219	SA219	Primary	Breast	Breast Cancer	Invasive Breast Carcinoma	IDC	70317	Breast Carcinoma
SA220	SA220	Primary	Breast	Breast Cancer	Invasive Breast Carcinoma	IDC	70317	Breast Carcinoma
SA222	SA222	Primary	Breast	Breast Cancer	Invasive Breast Carcinoma	IDC	70317	Breast Carcinoma
SA223	SA223	Primary	Breast	Breast Cancer	Invasive Breast Carcinoma	IDC	70317	Breast Carcinoma
SA224	SA224	Primary	Breast	Breast Cancer	Invasive Breast Carcinoma	IDC	70317	Breast Carcinoma
SA225	SA225	Primary	Breast	Breast Cancer	Invasive Breast Carcinoma	IDC	70317	Breast Carcinoma
SA226	SA226	Primary	Breast	Breast Cancer	Invasive Breast Carcinoma	IDC	70317	Breast Carcinoma
SA227	SA227	Primary	Breast	Breast Cancer	Invasive Breast Carcinoma	IDC	70317	Breast Carcinoma
SA228	SA228	Primary	Breast	Breast Cancer	Invasive Breast Carcinoma	IDC	70317	Breast Carcinoma
SA230	SA230	Primary	Breast	Breast Cancer	Invasive Breast Carcinoma	IDC	70317	Breast Carcinoma
SA231	SA231	Primary	Breast	Breast Cancer	Invasive Breast Carcinoma	IDC	70317	Breast Carcinoma
SA233	SA233	Primary	Breast	Breast Cancer	Invasive Breast Carcinoma	IDC	70317	Breast Carcinoma
SA234	SA234	Primary	Breast	Breast Cancer	Invasive Breast Carcinoma	IDC	70317	Breast Carcinoma
SA235	SA235	Primary	Breast	Breast Cancer	Invasive Breast Carcinoma	IDC	70317	Breast Carcinoma
SA236	SA236	Primary	Breast	Breast Cancer	Invasive Breast Carcinoma	IDC	70317	Breast Carcinoma
SA237	SA237	Primary	Breast	Breast Cancer	Invasive Breast Carcinoma	IDC	70317	Breast Carcinoma
SA102	SA102	Primary	Breast	Breast Cancer	Invasive Breast Carcinoma		70317	Breast Carcinoma
SA229	SA229	Primary	Breast	Breast Cancer	Invasive Breast Carcinoma	Mixed	70317	Breast Carcinoma
SA052	SA052	Primary	Breast	Breast Cancer	Invasive Breast Carcinoma	Other	70317	Breast Carcinoma
SA065	SA065	Primary	Breast	Breast Cancer	Invasive Breast Carcinoma	Other	70317	Breast Carcinoma
SA076	SA076	Primary	Breast	Breast Cancer	Invasive Breast Carcinoma	Other	70317	Breast Carcinoma
SA094	SA094	Primary	Breast	Breast Cancer	Invasive Breast Carcinoma	Other	70317	Breast Carcinoma
SA098	SA098	Primary	Breast	Breast Cancer	Invasive Breast Carcinoma	Phyllodes	90203	Phyllodes tumor malignant
