# Supplementary material for: Cancer gene mutation frequencies for the U.S. population
Source: Nat Commun. 2021 Oct 13;12:5961. doi: 10.1038/s41467-021-26213-y (PMC8514428; doi:10.1038/s41467-021-26213-y)
Supplement: Supplementary file 8 — Supplementary Software 1 [file 41467_2021_26213_MOESM8_ESM.zip › Supplementary Software 1/Genomics_Analysis/clinical/Breast/brca_broad/data_clinical_sample_v2.txt]

PATIENT_ID	SAMPLE_ID	SITE	SAMPLE_TYPE	CANCER_TYPE_DETAILED	CODE	CATEGORY_NAME
BR-V-002	BR-V-002	Breast	Primary	Infiltrating Ductal Carcinoma	70317	Breast Carcinoma
BR-V-003	BR-V-003	Breast	Primary	Infiltrating Ductal Carcinoma	70317	Breast Carcinoma
BR-V-007	BR-V-007	Breast	Primary	Infiltrating Ductal Carcinoma	70317	Breast Carcinoma
BR-V-008	BR-V-008	Breast	Primary	Infiltrating Ductal Carcinoma	70317	Breast Carcinoma
BR-V-009	BR-V-009	Breast	Primary	Infiltrating Ductal Carcinoma	70317	Breast Carcinoma
BR-V-014	BR-V-014	Breast	Primary	Infiltrating Ductal Carcinoma	70317	Breast Carcinoma
BR-V-016	BR-V-016	Breast	Primary	Infiltrating Ductal Carcinoma	70317	Breast Carcinoma
BR-V-017	BR-V-017	Breast	Primary	Infiltrating Ductal Carcinoma	70317	Breast Carcinoma
BR-V-018	BR-V-018	Breast	Primary	Infiltrating Ductal Carcinoma	70317	Breast Carcinoma
BR-V-020	BR-V-020	Breast	Primary	Infiltrating Ductal Carcinoma	70317	Breast Carcinoma
BR-V-021	BR-V-021	Breast	Primary	Infiltrating Ductal Carcinoma	70317	Breast Carcinoma
BR-V-022	BR-V-022	Breast	Primary	Infiltrating Ductal Carcinoma	70317	Breast Carcinoma
BR-V-024	BR-V-024	Breast	Primary	Infiltrating Ductal Carcinoma	70317	Breast Carcinoma
BR-V-027	BR-V-027	Breast	Primary	Infiltrating Ductal Carcinoma	70317	Breast Carcinoma
BR-V-028	BR-V-028	Breast	Primary	Infiltrating Ductal Carcinoma	70317	Breast Carcinoma
BR-V-030	BR-V-030	Breast	Primary	Infiltrating Ductal Carcinoma	70317	Breast Carcinoma
BR-V-031	BR-V-031	Breast	Primary	Infiltrating Ductal Carcinoma	70317	Breast Carcinoma
BR-V-032	BR-V-032	Breast	Primary	Infiltrating Ductal Carcinoma	70317	Breast Carcinoma
BR-V-033	BR-V-033	Breast	Primary	Infiltrating Ductal Carcinoma	70317	Breast Carcinoma
BR-V-034	BR-V-034	Breast	Primary	Infiltrating Ductal Carcinoma	70317	Breast Carcinoma
BR-V-036	BR-V-036	Breast	Primary	Infiltrating Ductal Carcinoma	70317	Breast Carcinoma
BR-V-037	BR-V-037	Breast	Primary	Infiltrating Ductal Carcinoma	70317	Breast Carcinoma
BR-V-038	BR-V-038	Breast	Primary	Infiltrating Ductal Carcinoma	70317	Breast Carcinoma
BR-V-039	BR-V-039	Breast	Primary	Infiltrating Ductal Carcinoma	70317	Breast Carcinoma
BR-V-042	BR-V-042	Breast	Primary	Infiltrating Ductal Carcinoma	70317	Breast Carcinoma
BR-V-043	BR-V-043	Breast	Primary	Infiltrating Ductal Carcinoma	70317	Breast Carcinoma
BR-V-047	BR-V-047	Breast	Primary	Infiltrating Ductal Carcinoma	70317	Breast Carcinoma
BR-V-048	BR-V-048	Breast	Primary	Infiltrating Ductal Carcinoma	70317	Breast Carcinoma
BR-V-049	BR-V-049	Breast	Primary	Infiltrating Ductal Carcinoma	70317	Breast Carcinoma
BR-V-051	BR-V-051	Breast	Primary	Infiltrating Ductal Carcinoma	70317	Breast Carcinoma
BR-V-052	BR-V-052	Breast	Primary	Infiltrating Ductal Carcinoma	70317	Breast Carcinoma
BR-V-054	BR-V-054	Breast	Primary	Infiltrating Ductal Carcinoma	70317	Breast Carcinoma
BR-V-060	BR-V-060	Breast	Primary	Infiltrating Ductal Carcinoma	70317	Breast Carcinoma
BR-V-064	BR-V-064	Breast	Primary	Infiltrating Ductal Carcinoma	70317	Breast Carcinoma
BR-V-067	BR-V-067	Breast	Primary	Infiltrating Ductal Carcinoma	70317	Breast Carcinoma
BR-V-069	BR-V-069	Breast	Primary	Infiltrating Ductal Carcinoma	70317	Breast Carcinoma
BR-V-070	BR-V-070	Breast	Primary	Infiltrating Ductal Carcinoma	70317	Breast Carcinoma
BR-V-071	BR-V-071	Breast	Primary	Infiltrating Ductal Carcinoma	70317	Breast Carcinoma
BR-M-005	BR-M-005	Breast	Primary	Infiltrating Ductal Carcinoma	70317	Breast Carcinoma
BR-M-027	BR-M-027	Breast	Primary	Infiltrating Ductal Carcinoma	70317	Breast Carcinoma
BR-M-030	BR-M-030	Breast	Primary	Infiltrating Ductal Carcinoma	70317	Breast Carcinoma
BR-M-034	BR-M-034	Breast	Primary	Infiltrating Ductal Carcinoma	70317	Breast Carcinoma
BR-M-036	BR-M-036	Breast	Primary	Infiltrating Ductal Carcinoma	70317	Breast Carcinoma
BR-M-037	BR-M-037	Breast	Primary	Infiltrating Ductal Carcinoma	70317	Breast Carcinoma
BR-M-038	BR-M-038	Breast	Primary	Infiltrating Ductal Carcinoma	70317	Breast Carcinoma
BR-M-041	BR-M-041	Breast	Primary	Infiltrating Ductal Carcinoma	70317	Breast Carcinoma
BR-M-045	BR-M-045	Breast	Primary	Infiltrating Ductal Carcinoma	70317	Breast Carcinoma
BR-M-047	BR-M-047	Breast	Primary	Infiltrating Ductal Carcinoma	70317	Breast Carcinoma
BR-M-048	BR-M-048	Breast	Primary	Infiltrating Ductal Carcinoma	70317	Breast Carcinoma
BR-M-050	BR-M-050	Breast	Primary	Infiltrating Ductal Carcinoma	70317	Breast Carcinoma
BR-M-055	BR-M-055	Breast	Primary	Infiltrating Ductal Carcinoma	70317	Breast Carcinoma
BR-M-059	BR-M-059	Breast	Primary	Infiltrating Ductal Carcinoma	70317	Breast Carcinoma
BR-M-073	BR-M-073	Breast	Primary	Infiltrating Ductal Carcinoma	70317	Breast Carcinoma
BR-M-076	BR-M-076	Breast	Primary	Infiltrating Ductal Carcinoma	70317	Breast Carcinoma
BR-M-079	BR-M-079	Breast	Primary	Infiltrating Ductal Carcinoma	70317	Breast Carcinoma
BR-M-080	BR-M-080	Breast	Primary	Infiltrating Ductal Carcinoma	70317	Breast Carcinoma
BR-M-085	BR-M-085	Breast	Primary	Infiltrating Ductal Carcinoma	70317	Breast Carcinoma
BR-M-098	BR-M-098	Breast	Primary	Infiltrating Ductal Carcinoma	70317	Breast Carcinoma
BR-M-105	BR-M-105	Breast	Primary	Infiltrating Ductal Carcinoma	70317	Breast Carcinoma
BR-M-106	BR-M-106	Breast	Primary	Infiltrating Ductal Carcinoma	70317	Breast Carcinoma
BR-M-110	BR-M-110	Breast	Primary	Infiltrating Ductal Carcinoma	70317	Breast Carcinoma
BR-M-116	BR-M-116	Breast	Primary	Infiltrating Ductal Carcinoma	70317	Breast Carcinoma
BR-M-120	BR-M-120	Breast	Primary	Infiltrating Ductal Carcinoma	70317	Breast Carcinoma
BR-M-121	BR-M-121	Breast	Primary	Infiltrating Ductal Carcinoma	70317	Breast Carcinoma
BR-M-122	BR-M-122	Breast	Primary	Infiltrating Ductal Carcinoma	70317	Breast Carcinoma
BR-M-123	BR-M-123	Breast	Primary	Infiltrating Ductal Carcinoma	70317	Breast Carcinoma
BR-M-129	BR-M-129	Breast	Primary	Infiltrating Ductal Carcinoma	70317	Breast Carcinoma
BR-M-150	BR-M-150	Breast	Primary	Infiltrating Ductal Carcinoma	70317	Breast Carcinoma
BR-M-154	BR-M-154	Breast	Primary	Infiltrating Ductal Carcinoma	70317	Breast Carcinoma
BR-M-155	BR-M-155	Breast	Primary	Infiltrating Ductal Carcinoma	70317	Breast Carcinoma
BR-M-158	BR-M-158	Breast	Primary	Infiltrating Ductal Carcinoma	70317	Breast Carcinoma
BR-M-165	BR-M-165	Breast	Primary	Infiltrating Ductal Carcinoma	70317	Breast Carcinoma
BR-M-169	BR-M-169	Breast	Primary	Infiltrating Ductal Carcinoma	70317	Breast Carcinoma
BR-M-172	BR-M-172	Breast	Primary	Infiltrating Ductal Carcinoma	70317	Breast Carcinoma
BR-M-174	BR-M-174	Breast	Primary	Infiltrating Ductal Carcinoma	70317	Breast Carcinoma
BR-M-184	BR-M-184	Breast	Primary	Infiltrating Ductal Carcinoma	70317	Breast Carcinoma
BR-M-186	BR-M-186	Breast	Primary	Infiltrating Ductal Carcinoma	70317	Breast Carcinoma
BR-M-191	BR-M-191	Breast	Primary	Infiltrating Ductal Carcinoma	70317	Breast Carcinoma
BR-M-192	BR-M-192	Breast	Primary	Infiltrating Ductal Carcinoma	70317	Breast Carcinoma
BR-M-193	BR-M-193	Breast	Primary	Infiltrating Ductal Carcinoma	70317	Breast Carcinoma
BR-M-198	BR-M-198	Breast	Primary	Infiltrating Ductal Carcinoma	70317	Breast Carcinoma
BR-M-200	BR-M-200	Breast	Primary	Infiltrating Ductal Carcinoma	70317	Breast Carcinoma
BR-M-083	BR-M-083	Breast	Primary	Infiltrating Lobular Carcinoma	70317	Breast Carcinoma
BR-M-095	BR-M-095	Breast	Primary	Infiltrating Lobular Carcinoma	70317	Breast Carcinoma
BR-M-126	BR-M-126	Breast	Primary	Infiltrating Lobular Carcinoma	70317	Breast Carcinoma
BR-M-167	BR-M-167	Breast	Primary	Infiltrating Lobular Carcinoma	70317	Breast Carcinoma
BR-M-026	BR-M-026	Breast	Primary	Infiltrating Tubular Carcinoma	70317	Breast Carcinoma
BR-M-189	BR-M-189	Breast	Primary	Medullary Breast Carcinoma	70317	Breast Carcinoma
BR-M-028	BR-M-028	Breast	Primary	Mixed Carcinoma	70317	Breast Carcinoma
BR-M-094	BR-M-094	Breast	Primary	Mixed Carcinoma	70317	Breast Carcinoma
BR-M-166	BR-M-166	Breast	Primary	Mixed Carcinoma	70317	Breast Carcinoma
BR-V-019	BR-V-019	Breast	Primary	Mucinous Carcinoma	70317	Breast Carcinoma
BR-V-040	BR-V-040	Breast	Primary	Mucinous Carcinoma	70317	Breast Carcinoma
BR-M-074	BR-M-074	Breast	Primary	Mucinous Carcinoma	70317	Breast Carcinoma
