# Supplementary material for: Cancer gene mutation frequencies for the U.S. population
Source: Nat Commun. 2021 Oct 13;12:5961. doi: 10.1038/s41467-021-26213-y (PMC8514428; doi:10.1038/s41467-021-26213-y)
Supplement: Supplementary file 8 — Supplementary Software 1 [file 41467_2021_26213_MOESM8_ESM.zip › Supplementary Software 1/Genomics_Analysis/clinical/Breast/brca_igr_2015/data_clinical_sample_v2.txt]

SAMPLE_ID	PATIENT_ID	SITE	CANCER_TYPE	CANCER_TYPE_DETAILED	SAMPLE_TYPE	CODE	CATEGORY_NAME
MBC_182	MBC_182	Breast	Breast Cancer	Invasive Breast Carcinoma	Metastasis	70317	Breast Carcinoma
MBC_183	MBC_183	Breast	Breast Cancer	Invasive Breast Carcinoma	Metastasis	70317	Breast Carcinoma
MBC_184	MBC_184	Breast	Breast Cancer	Invasive Breast Carcinoma	Metastasis	70317	Breast Carcinoma
MBC_185	MBC_185	Breast	Breast Cancer	Invasive Breast Carcinoma	Metastasis	70317	Breast Carcinoma
MBC_186	MBC_186	Breast	Breast Cancer	Invasive Breast Carcinoma	Metastasis	70317	Breast Carcinoma
MBC_187	MBC_187	Breast	Breast Cancer	Invasive Breast Carcinoma	Metastasis	70317	Breast Carcinoma
MBC_188	MBC_188	Breast	Breast Cancer	Invasive Breast Carcinoma	Metastasis	70317	Breast Carcinoma
MBC_189	MBC_189	Breast	Breast Cancer	Invasive Breast Carcinoma	Metastasis	70317	Breast Carcinoma
MBC_190	MBC_190	Breast	Breast Cancer	Invasive Breast Carcinoma	Metastasis	70317	Breast Carcinoma
MBC_191	MBC_191	Breast	Breast Cancer	Invasive Breast Carcinoma	Metastasis	70317	Breast Carcinoma
MBC_192	MBC_192	Breast	Breast Cancer	Invasive Breast Carcinoma	Metastasis	70317	Breast Carcinoma
MBC_193	MBC_193	Breast	Breast Cancer	Invasive Breast Carcinoma	Metastasis	70317	Breast Carcinoma
MBC_194	MBC_194	Breast	Breast Cancer	Invasive Breast Carcinoma	Metastasis	70317	Breast Carcinoma
MBC_195	MBC_195	Breast	Breast Cancer	Invasive Breast Carcinoma	Metastasis	70317	Breast Carcinoma
MBC_196	MBC_196	Breast	Breast Cancer	Invasive Breast Carcinoma	Metastasis	70317	Breast Carcinoma
MBC_197	MBC_197	Breast	Breast Cancer	Invasive Breast Carcinoma	Metastasis	70317	Breast Carcinoma
MBC_198	MBC_198	Breast	Breast Cancer	Invasive Breast Carcinoma	Metastasis	70317	Breast Carcinoma
MBC_199	MBC_199	Breast	Breast Cancer	Invasive Breast Carcinoma	Metastasis	70317	Breast Carcinoma
MBC_200	MBC_200	Breast	Breast Cancer	Invasive Breast Carcinoma	Metastasis	70317	Breast Carcinoma
MBC_201	MBC_201	Breast	Breast Cancer	Invasive Breast Carcinoma	Metastasis	70317	Breast Carcinoma
MBC_202	MBC_202	Breast	Breast Cancer	Invasive Breast Carcinoma	Metastasis	70317	Breast Carcinoma
MBC_203	MBC_203	Breast	Breast Cancer	Invasive Breast Carcinoma	Metastasis	70317	Breast Carcinoma
MBC_204	MBC_204	Breast	Breast Cancer	Invasive Breast Carcinoma	Metastasis	70317	Breast Carcinoma
MBC_205	MBC_205	Breast	Breast Cancer	Invasive Breast Carcinoma	Metastasis	70317	Breast Carcinoma
MBC_206	MBC_206	Breast	Breast Cancer	Invasive Breast Carcinoma	Metastasis	70317	Breast Carcinoma
MBC_207	MBC_207	Breast	Breast Cancer	Invasive Breast Carcinoma	Metastasis	70317	Breast Carcinoma
MBC_208	MBC_208	Breast	Breast Cancer	Invasive Breast Carcinoma	Metastasis	70317	Breast Carcinoma
MBC_209	MBC_209	Breast	Breast Cancer	Invasive Breast Carcinoma	Metastasis	70317	Breast Carcinoma
MBC_210	MBC_210	Breast	Breast Cancer	Invasive Breast Carcinoma	Metastasis	70317	Breast Carcinoma
MBC_211	MBC_211	Breast	Breast Cancer	Invasive Breast Carcinoma	Metastasis	70317	Breast Carcinoma
MBC_212	MBC_212	Breast	Breast Cancer	Invasive Breast Carcinoma	Metastasis	70317	Breast Carcinoma
MBC_213	MBC_213	Breast	Breast Cancer	Invasive Breast Carcinoma	Metastasis	70317	Breast Carcinoma
MBC_214	MBC_214	Breast	Breast Cancer	Invasive Breast Carcinoma	Metastasis	70317	Breast Carcinoma
MBC_215	MBC_215	Breast	Breast Cancer	Invasive Breast Carcinoma	Metastasis	70317	Breast Carcinoma
MBC_216	MBC_216	Breast	Breast Cancer	Invasive Breast Carcinoma	Metastasis	70317	Breast Carcinoma
MBC_81	MBC_81	Breast	Breast Cancer	Invasive Breast Carcinoma	Metastasis	70317	Breast Carcinoma
MBC_82	MBC_82	Breast	Breast Cancer	Invasive Breast Carcinoma	Metastasis	70317	Breast Carcinoma
MBC_83	MBC_83	Breast	Breast Cancer	Invasive Breast Carcinoma	Metastasis	70317	Breast Carcinoma
MBC_84	MBC_84	Breast	Breast Cancer	Invasive Breast Carcinoma	Metastasis	70317	Breast Carcinoma
MBC_85	MBC_85	Breast	Breast Cancer	Invasive Breast Carcinoma	Metastasis	70317	Breast Carcinoma
MBC_86	MBC_86	Breast	Breast Cancer	Invasive Breast Carcinoma	Metastasis	70317	Breast Carcinoma
MBC_87	MBC_87	Breast	Breast Cancer	Invasive Breast Carcinoma	Metastasis	70317	Breast Carcinoma
MBC_88	MBC_88	Breast	Breast Cancer	Invasive Breast Carcinoma	Metastasis	70317	Breast Carcinoma
MBC_89	MBC_89	Breast	Breast Cancer	Invasive Breast Carcinoma	Metastasis	70317	Breast Carcinoma
MBC_90	MBC_90	Breast	Breast Cancer	Invasive Breast Carcinoma	Metastasis	70317	Breast Carcinoma
MBC_91	MBC_91	Breast	Breast Cancer	Invasive Breast Carcinoma	Metastasis	70317	Breast Carcinoma
MBC_92	MBC_92	Breast	Breast Cancer	Invasive Breast Carcinoma	Metastasis	70317	Breast Carcinoma
MBC_93	MBC_93	Breast	Breast Cancer	Invasive Breast Carcinoma	Metastasis	70317	Breast Carcinoma
MBC_94	MBC_94	Breast	Breast Cancer	Invasive Breast Carcinoma	Metastasis	70317	Breast Carcinoma
MBC_95	MBC_95	Breast	Breast Cancer	Invasive Breast Carcinoma	Metastasis	70317	Breast Carcinoma
MBC_96	MBC_96	Breast	Breast Cancer	Invasive Breast Carcinoma	Metastasis	70317	Breast Carcinoma
MBC_97	MBC_97	Breast	Breast Cancer	Invasive Breast Carcinoma	Metastasis	70317	Breast Carcinoma
MBC_98	MBC_98	Breast	Breast Cancer	Invasive Breast Carcinoma	Metastasis	70317	Breast Carcinoma
MBC_99	MBC_99	Breast	Breast Cancer	Invasive Breast Carcinoma	Metastasis	70317	Breast Carcinoma
MBC_100	MBC_100	Breast	Breast Cancer	Invasive Breast Carcinoma	Metastasis	70317	Breast Carcinoma
MBC_101	MBC_101	Breast	Breast Cancer	Invasive Breast Carcinoma	Metastasis	70317	Breast Carcinoma
MBC_102	MBC_102	Breast	Breast Cancer	Invasive Breast Carcinoma	Metastasis	70317	Breast Carcinoma
MBC_103	MBC_103	Breast	Breast Cancer	Invasive Breast Carcinoma	Metastasis	70317	Breast Carcinoma
MBC_104	MBC_104	Breast	Breast Cancer	Invasive Breast Carcinoma	Metastasis	70317	Breast Carcinoma
MBC_105	MBC_105	Breast	Breast Cancer	Invasive Breast Carcinoma	Metastasis	70317	Breast Carcinoma
MBC_106	MBC_106	Breast	Breast Cancer	Invasive Breast Carcinoma	Metastasis	70317	Breast Carcinoma
MBC_107	MBC_107	Breast	Breast Cancer	Invasive Breast Carcinoma	Metastasis	70317	Breast Carcinoma
MBC_108	MBC_108	Breast	Breast Cancer	Invasive Breast Carcinoma	Metastasis	70317	Breast Carcinoma
MBC_109	MBC_109	Breast	Breast Cancer	Invasive Breast Carcinoma	Metastasis	70317	Breast Carcinoma
MBC_110	MBC_110	Breast	Breast Cancer	Invasive Breast Carcinoma	Metastasis	70317	Breast Carcinoma
MBC_111	MBC_111	Breast	Breast Cancer	Invasive Breast Carcinoma	Metastasis	70317	Breast Carcinoma
MBC_112	MBC_112	Breast	Breast Cancer	Invasive Breast Carcinoma	Metastasis	70317	Breast Carcinoma
MBC_113	MBC_113	Breast	Breast Cancer	Invasive Breast Carcinoma	Metastasis	70317	Breast Carcinoma
MBC_114	MBC_114	Breast	Breast Cancer	Invasive Breast Carcinoma	Metastasis	70317	Breast Carcinoma
MBC_115	MBC_115	Breast	Breast Cancer	Invasive Breast Carcinoma	Metastasis	70317	Breast Carcinoma
MBC_116	MBC_116	Breast	Breast Cancer	Invasive Breast Carcinoma	Metastasis	70317	Breast Carcinoma
MBC_117	MBC_117	Breast	Breast Cancer	Invasive Breast Carcinoma	Metastasis	70317	Breast Carcinoma
MBC_118	MBC_118	Breast	Breast Cancer	Invasive Breast Carcinoma	Metastasis	70317	Breast Carcinoma
MBC_119	MBC_119	Breast	Breast Cancer	Invasive Breast Carcinoma	Metastasis	70317	Breast Carcinoma
MBC_120	MBC_120	Breast	Breast Cancer	Invasive Breast Carcinoma	Metastasis	70317	Breast Carcinoma
MBC_121	MBC_121	Breast	Breast Cancer	Invasive Breast Carcinoma	Metastasis	70317	Breast Carcinoma
MBC_122	MBC_122	Breast	Breast Cancer	Invasive Breast Carcinoma	Metastasis	70317	Breast Carcinoma
MBC_123	MBC_123	Breast	Breast Cancer	Invasive Breast Carcinoma	Metastasis	70317	Breast Carcinoma
MBC_124	MBC_124	Breast	Breast Cancer	Invasive Breast Carcinoma	Metastasis	70317	Breast Carcinoma
MBC_125	MBC_125	Breast	Breast Cancer	Invasive Breast Carcinoma	Metastasis	70317	Breast Carcinoma
MBC_126	MBC_126	Breast	Breast Cancer	Invasive Breast Carcinoma	Metastasis	70317	Breast Carcinoma
MBC_127	MBC_127	Breast	Breast Cancer	Invasive Breast Carcinoma	Metastasis	70317	Breast Carcinoma
MBC_128	MBC_128	Breast	Breast Cancer	Invasive Breast Carcinoma	Metastasis	70317	Breast Carcinoma
MBC_129	MBC_129	Breast	Breast Cancer	Invasive Breast Carcinoma	Metastasis	70317	Breast Carcinoma
MBC_130	MBC_130	Breast	Breast Cancer	Invasive Breast Carcinoma	Metastasis	70317	Breast Carcinoma
MBC_131	MBC_131	Breast	Breast Cancer	Invasive Breast Carcinoma	Metastasis	70317	Breast Carcinoma
MBC_132	MBC_132	Breast	Breast Cancer	Invasive Breast Carcinoma	Metastasis	70317	Breast Carcinoma
MBC_133	MBC_133	Breast	Breast Cancer	Invasive Breast Carcinoma	Metastasis	70317	Breast Carcinoma
MBC_134	MBC_134	Breast	Breast Cancer	Invasive Breast Carcinoma	Metastasis	70317	Breast Carcinoma
MBC_135	MBC_135	Breast	Breast Cancer	Invasive Breast Carcinoma	Metastasis	70317	Breast Carcinoma
MBC_136	MBC_136	Breast	Breast Cancer	Invasive Breast Carcinoma	Metastasis	70317	Breast Carcinoma
MBC_137	MBC_137	Breast	Breast Cancer	Invasive Breast Carcinoma	Metastasis	70317	Breast Carcinoma
MBC_138	MBC_138	Breast	Breast Cancer	Invasive Breast Carcinoma	Metastasis	70317	Breast Carcinoma
MBC_139	MBC_139	Breast	Breast Cancer	Invasive Breast Carcinoma	Metastasis	70317	Breast Carcinoma
MBC_140	MBC_140	Breast	Breast Cancer	Invasive Breast Carcinoma	Metastasis	70317	Breast Carcinoma
MBC_141	MBC_141	Breast	Breast Cancer	Invasive Breast Carcinoma	Metastasis	70317	Breast Carcinoma
MBC_142	MBC_142	Breast	Breast Cancer	Invasive Breast Carcinoma	Metastasis	70317	Breast Carcinoma
MBC_143	MBC_143	Breast	Breast Cancer	Invasive Breast Carcinoma	Metastasis	70317	Breast Carcinoma
MBC_144	MBC_144	Breast	Breast Cancer	Invasive Breast Carcinoma	Metastasis	70317	Breast Carcinoma
MBC_145	MBC_145	Breast	Breast Cancer	Invasive Breast Carcinoma	Metastasis	70317	Breast Carcinoma
MBC_146	MBC_146	Breast	Breast Cancer	Invasive Breast Carcinoma	Metastasis	70317	Breast Carcinoma
MBC_147	MBC_147	Breast	Breast Cancer	Invasive Breast Carcinoma	Metastasis	70317	Breast Carcinoma
MBC_148	MBC_148	Breast	Breast Cancer	Invasive Breast Carcinoma	Metastasis	70317	Breast Carcinoma
MBC_149	MBC_149	Breast	Breast Cancer	Invasive Breast Carcinoma	Metastasis	70317	Breast Carcinoma
MBC_150	MBC_150	Breast	Breast Cancer	Invasive Breast Carcinoma	Metastasis	70317	Breast Carcinoma
MBC_151	MBC_151	Breast	Breast Cancer	Invasive Breast Carcinoma	Metastasis	70317	Breast Carcinoma
MBC_152	MBC_152	Breast	Breast Cancer	Invasive Breast Carcinoma	Metastasis	70317	Breast Carcinoma
MBC_153	MBC_153	Breast	Breast Cancer	Invasive Breast Carcinoma	Metastasis	70317	Breast Carcinoma
MBC_154	MBC_154	Breast	Breast Cancer	Invasive Breast Carcinoma	Metastasis	70317	Breast Carcinoma
MBC_155	MBC_155	Breast	Breast Cancer	Invasive Breast Carcinoma	Metastasis	70317	Breast Carcinoma
MBC_156	MBC_156	Breast	Breast Cancer	Invasive Breast Carcinoma	Metastasis	70317	Breast Carcinoma
MBC_157	MBC_157	Breast	Breast Cancer	Invasive Breast Carcinoma	Metastasis	70317	Breast Carcinoma
MBC_158	MBC_158	Breast	Breast Cancer	Invasive Breast Carcinoma	Metastasis	70317	Breast Carcinoma
MBC_159	MBC_159	Breast	Breast Cancer	Invasive Breast Carcinoma	Metastasis	70317	Breast Carcinoma
MBC_160	MBC_160	Breast	Breast Cancer	Invasive Breast Carcinoma	Metastasis	70317	Breast Carcinoma
MBC_161	MBC_161	Breast	Breast Cancer	Invasive Breast Carcinoma	Metastasis	70317	Breast Carcinoma
MBC_162	MBC_162	Breast	Breast Cancer	Invasive Breast Carcinoma	Metastasis	70317	Breast Carcinoma
MBC_163	MBC_163	Breast	Breast Cancer	Invasive Breast Carcinoma	Metastasis	70317	Breast Carcinoma
MBC_164	MBC_164	Breast	Breast Cancer	Invasive Breast Carcinoma	Metastasis	70317	Breast Carcinoma
MBC_165	MBC_165	Breast	Breast Cancer	Invasive Breast Carcinoma	Metastasis	70317	Breast Carcinoma
MBC_166	MBC_166	Breast	Breast Cancer	Invasive Breast Carcinoma	Metastasis	70317	Breast Carcinoma
MBC_167	MBC_167	Breast	Breast Cancer	Invasive Breast Carcinoma	Metastasis	70317	Breast Carcinoma
MBC_168	MBC_168	Breast	Breast Cancer	Invasive Breast Carcinoma	Metastasis	70317	Breast Carcinoma
MBC_169	MBC_169	Breast	Breast Cancer	Invasive Breast Carcinoma	Metastasis	70317	Breast Carcinoma
MBC_170	MBC_170	Breast	Breast Cancer	Invasive Breast Carcinoma	Metastasis	70317	Breast Carcinoma
MBC_171	MBC_171	Breast	Breast Cancer	Invasive Breast Carcinoma	Metastasis	70317	Breast Carcinoma
MBC_172	MBC_172	Breast	Breast Cancer	Invasive Breast Carcinoma	Metastasis	70317	Breast Carcinoma
MBC_173	MBC_173	Breast	Breast Cancer	Invasive Breast Carcinoma	Metastasis	70317	Breast Carcinoma
MBC_174	MBC_174	Breast	Breast Cancer	Invasive Breast Carcinoma	Metastasis	70317	Breast Carcinoma
MBC_175	MBC_175	Breast	Breast Cancer	Invasive Breast Carcinoma	Metastasis	70317	Breast Carcinoma
MBC_176	MBC_176	Breast	Breast Cancer	Invasive Breast Carcinoma	Metastasis	70317	Breast Carcinoma
MBC_177	MBC_177	Breast	Breast Cancer	Invasive Breast Carcinoma	Metastasis	70317	Breast Carcinoma
MBC_178	MBC_178	Breast	Breast Cancer	Invasive Breast Carcinoma	Metastasis	70317	Breast Carcinoma
MBC_179	MBC_179	Breast	Breast Cancer	Invasive Breast Carcinoma	Metastasis	70317	Breast Carcinoma
MBC_180	MBC_180	Breast	Breast Cancer	Invasive Breast Carcinoma	Metastasis	70317	Breast Carcinoma
MBC_181	MBC_181	Breast	Breast Cancer	Invasive Breast Carcinoma	Metastasis	70317	Breast Carcinoma
MBC_1	MBC_1	Breast	Breast Cancer	Invasive Breast Carcinoma	Metastasis	70317	Breast Carcinoma
MBC_2	MBC_2	Breast	Breast Cancer	Invasive Breast Carcinoma	Metastasis	70317	Breast Carcinoma
MBC_3	MBC_3	Breast	Breast Cancer	Invasive Breast Carcinoma	Metastasis	70317	Breast Carcinoma
MBC_4	MBC_4	Breast	Breast Cancer	Invasive Breast Carcinoma	Metastasis	70317	Breast Carcinoma
MBC_5	MBC_5	Breast	Breast Cancer	Invasive Breast Carcinoma	Metastasis	70317	Breast Carcinoma
MBC_6	MBC_6	Breast	Breast Cancer	Invasive Breast Carcinoma	Metastasis	70317	Breast Carcinoma
MBC_7	MBC_7	Breast	Breast Cancer	Invasive Breast Carcinoma	Metastasis	70317	Breast Carcinoma
MBC_8	MBC_8	Breast	Breast Cancer	Invasive Breast Carcinoma	Metastasis	70317	Breast Carcinoma
MBC_9	MBC_9	Breast	Breast Cancer	Invasive Breast Carcinoma	Metastasis	70317	Breast Carcinoma
MBC_10	MBC_10	Breast	Breast Cancer	Invasive Breast Carcinoma	Metastasis	70317	Breast Carcinoma
MBC_11	MBC_11	Breast	Breast Cancer	Invasive Breast Carcinoma	Metastasis	70317	Breast Carcinoma
MBC_12	MBC_12	Breast	Breast Cancer	Invasive Breast Carcinoma	Metastasis	70317	Breast Carcinoma
MBC_13	MBC_13	Breast	Breast Cancer	Invasive Breast Carcinoma	Metastasis	70317	Breast Carcinoma
MBC_14	MBC_14	Breast	Breast Cancer	Invasive Breast Carcinoma	Metastasis	70317	Breast Carcinoma
MBC_15	MBC_15	Breast	Breast Cancer	Invasive Breast Carcinoma	Metastasis	70317	Breast Carcinoma
MBC_16	MBC_16	Breast	Breast Cancer	Invasive Breast Carcinoma	Metastasis	70317	Breast Carcinoma
MBC_17	MBC_17	Breast	Breast Cancer	Invasive Breast Carcinoma	Metastasis	70317	Breast Carcinoma
MBC_18	MBC_18	Breast	Breast Cancer	Invasive Breast Carcinoma	Metastasis	70317	Breast Carcinoma
MBC_19	MBC_19	Breast	Breast Cancer	Invasive Breast Carcinoma	Metastasis	70317	Breast Carcinoma
MBC_20	MBC_20	Breast	Breast Cancer	Invasive Breast Carcinoma	Metastasis	70317	Breast Carcinoma
MBC_21	MBC_21	Breast	Breast Cancer	Invasive Breast Carcinoma	Metastasis	70317	Breast Carcinoma
MBC_22	MBC_22	Breast	Breast Cancer	Invasive Breast Carcinoma	Metastasis	70317	Breast Carcinoma
MBC_23	MBC_23	Breast	Breast Cancer	Invasive Breast Carcinoma	Metastasis	70317	Breast Carcinoma
MBC_24	MBC_24	Breast	Breast Cancer	Invasive Breast Carcinoma	Metastasis	70317	Breast Carcinoma
MBC_25	MBC_25	Breast	Breast Cancer	Invasive Breast Carcinoma	Metastasis	70317	Breast Carcinoma
MBC_26	MBC_26	Breast	Breast Cancer	Invasive Breast Carcinoma	Metastasis	70317	Breast Carcinoma
MBC_27	MBC_27	Breast	Breast Cancer	Invasive Breast Carcinoma	Metastasis	70317	Breast Carcinoma
MBC_28	MBC_28	Breast	Breast Cancer	Invasive Breast Carcinoma	Metastasis	70317	Breast Carcinoma
MBC_29	MBC_29	Breast	Breast Cancer	Invasive Breast Carcinoma	Metastasis	70317	Breast Carcinoma
MBC_30	MBC_30	Breast	Breast Cancer	Invasive Breast Carcinoma	Metastasis	70317	Breast Carcinoma
MBC_31	MBC_31	Breast	Breast Cancer	Invasive Breast Carcinoma	Metastasis	70317	Breast Carcinoma
MBC_32	MBC_32	Breast	Breast Cancer	Invasive Breast Carcinoma	Metastasis	70317	Breast Carcinoma
MBC_33	MBC_33	Breast	Breast Cancer	Invasive Breast Carcinoma	Metastasis	70317	Breast Carcinoma
MBC_34	MBC_34	Breast	Breast Cancer	Invasive Breast Carcinoma	Metastasis	70317	Breast Carcinoma
MBC_35	MBC_35	Breast	Breast Cancer	Invasive Breast Carcinoma	Metastasis	70317	Breast Carcinoma
MBC_36	MBC_36	Breast	Breast Cancer	Invasive Breast Carcinoma	Metastasis	70317	Breast Carcinoma
MBC_37	MBC_37	Breast	Breast Cancer	Invasive Breast Carcinoma	Metastasis	70317	Breast Carcinoma
MBC_38	MBC_38	Breast	Breast Cancer	Invasive Breast Carcinoma	Metastasis	70317	Breast Carcinoma
MBC_39	MBC_39	Breast	Breast Cancer	Invasive Breast Carcinoma	Metastasis	70317	Breast Carcinoma
MBC_40	MBC_40	Breast	Breast Cancer	Invasive Breast Carcinoma	Metastasis	70317	Breast Carcinoma
MBC_41	MBC_41	Breast	Breast Cancer	Invasive Breast Carcinoma	Metastasis	70317	Breast Carcinoma
MBC_42	MBC_42	Breast	Breast Cancer	Invasive Breast Carcinoma	Metastasis	70317	Breast Carcinoma
MBC_43	MBC_43	Breast	Breast Cancer	Invasive Breast Carcinoma	Metastasis	70317	Breast Carcinoma
MBC_44	MBC_44	Breast	Breast Cancer	Invasive Breast Carcinoma	Metastasis	70317	Breast Carcinoma
MBC_45	MBC_45	Breast	Breast Cancer	Invasive Breast Carcinoma	Metastasis	70317	Breast Carcinoma
MBC_46	MBC_46	Breast	Breast Cancer	Invasive Breast Carcinoma	Metastasis	70317	Breast Carcinoma
MBC_47	MBC_47	Breast	Breast Cancer	Invasive Breast Carcinoma	Metastasis	70317	Breast Carcinoma
MBC_48	MBC_48	Breast	Breast Cancer	Invasive Breast Carcinoma	Metastasis	70317	Breast Carcinoma
MBC_49	MBC_49	Breast	Breast Cancer	Invasive Breast Carcinoma	Metastasis	70317	Breast Carcinoma
MBC_50	MBC_50	Breast	Breast Cancer	Invasive Breast Carcinoma	Metastasis	70317	Breast Carcinoma
MBC_51	MBC_51	Breast	Breast Cancer	Invasive Breast Carcinoma	Metastasis	70317	Breast Carcinoma
MBC_52	MBC_52	Breast	Breast Cancer	Invasive Breast Carcinoma	Metastasis	70317	Breast Carcinoma
MBC_53	MBC_53	Breast	Breast Cancer	Invasive Breast Carcinoma	Metastasis	70317	Breast Carcinoma
MBC_54	MBC_54	Breast	Breast Cancer	Invasive Breast Carcinoma	Metastasis	70317	Breast Carcinoma
MBC_55	MBC_55	Breast	Breast Cancer	Invasive Breast Carcinoma	Metastasis	70317	Breast Carcinoma
MBC_56	MBC_56	Breast	Breast Cancer	Invasive Breast Carcinoma	Metastasis	70317	Breast Carcinoma
MBC_57	MBC_57	Breast	Breast Cancer	Invasive Breast Carcinoma	Metastasis	70317	Breast Carcinoma
MBC_58	MBC_58	Breast	Breast Cancer	Invasive Breast Carcinoma	Metastasis	70317	Breast Carcinoma
MBC_59	MBC_59	Breast	Breast Cancer	Invasive Breast Carcinoma	Metastasis	70317	Breast Carcinoma
MBC_60	MBC_60	Breast	Breast Cancer	Invasive Breast Carcinoma	Metastasis	70317	Breast Carcinoma
MBC_61	MBC_61	Breast	Breast Cancer	Invasive Breast Carcinoma	Metastasis	70317	Breast Carcinoma
MBC_62	MBC_62	Breast	Breast Cancer	Invasive Breast Carcinoma	Metastasis	70317	Breast Carcinoma
MBC_63	MBC_63	Breast	Breast Cancer	Invasive Breast Carcinoma	Metastasis	70317	Breast Carcinoma
MBC_64	MBC_64	Breast	Breast Cancer	Invasive Breast Carcinoma	Metastasis	70317	Breast Carcinoma
MBC_65	MBC_65	Breast	Breast Cancer	Invasive Breast Carcinoma	Metastasis	70317	Breast Carcinoma
MBC_66	MBC_66	Breast	Breast Cancer	Invasive Breast Carcinoma	Metastasis	70317	Breast Carcinoma
MBC_67	MBC_67	Breast	Breast Cancer	Invasive Breast Carcinoma	Metastasis	70317	Breast Carcinoma
MBC_68	MBC_68	Breast	Breast Cancer	Invasive Breast Carcinoma	Metastasis	70317	Breast Carcinoma
MBC_69	MBC_69	Breast	Breast Cancer	Invasive Breast Carcinoma	Metastasis	70317	Breast Carcinoma
MBC_70	MBC_70	Breast	Breast Cancer	Invasive Breast Carcinoma	Metastasis	70317	Breast Carcinoma
MBC_71	MBC_71	Breast	Breast Cancer	Invasive Breast Carcinoma	Metastasis	70317	Breast Carcinoma
MBC_72	MBC_72	Breast	Breast Cancer	Invasive Breast Carcinoma	Metastasis	70317	Breast Carcinoma
MBC_73	MBC_73	Breast	Breast Cancer	Invasive Breast Carcinoma	Metastasis	70317	Breast Carcinoma
MBC_74	MBC_74	Breast	Breast Cancer	Invasive Breast Carcinoma	Metastasis	70317	Breast Carcinoma
MBC_75	MBC_75	Breast	Breast Cancer	Invasive Breast Carcinoma	Metastasis	70317	Breast Carcinoma
MBC_76	MBC_76	Breast	Breast Cancer	Invasive Breast Carcinoma	Metastasis	70317	Breast Carcinoma
MBC_77	MBC_77	Breast	Breast Cancer	Invasive Breast Carcinoma	Metastasis	70317	Breast Carcinoma
MBC_78	MBC_78	Breast	Breast Cancer	Invasive Breast Carcinoma	Metastasis	70317	Breast Carcinoma
MBC_79	MBC_79	Breast	Breast Cancer	Invasive Breast Carcinoma	Metastasis	70317	Breast Carcinoma
MBC_80	MBC_80	Breast	Breast Cancer	Invasive Breast Carcinoma	Metastasis	70317	Breast Carcinoma
