# Supplementary material for: Cancer gene mutation frequencies for the U.S. population
Source: Nat Commun. 2021 Oct 13;12:5961. doi: 10.1038/s41467-021-26213-y (PMC8514428; doi:10.1038/s41467-021-26213-y)
Supplement: Supplementary file 8 — Supplementary Software 1 [file 41467_2021_26213_MOESM8_ESM.zip › Supplementary Software 1/Genomics_Analysis/clinical/Breast/brca_sanger/data_clinical_sample_v2.txt]

PATIENT_ID	SAMPLE_ID	SITE	SAMPLE_TYPE	HISTOPATHOLOGY	CANCER_TYPE_DETAILED	CODE	CATEGORY_NAME
PD3852a	PD3852a	Breast	Primary	Mucinous	Breast invasive Carcinoma	70317	Breast Carcinoma
PD3854a	PD3854a	Breast	Primary	Mucinous	Breast invasive Carcinoma	70317	Breast Carcinoma
PD3992a	PD3992a	Breast	Primary	Mucinous	Breast invasive Carcinoma	70317	Breast Carcinoma
PD4201a	PD4201a	Breast	Primary	Mucinous	Breast invasive Carcinoma	70317	Breast Carcinoma
PD4842a	PD4842a	Breast	Primary	Mucinous	Breast invasive Carcinoma	70317	Breast Carcinoma
PD3857a	PD3857a	Breast	Primary	Ductal	Breast invasive Carcinoma	70317	Breast Carcinoma
PD3858a	PD3858a	Breast	Primary	Ductal	Breast invasive Carcinoma	70317	Breast Carcinoma
PD3985a	PD3985a	Breast	Primary	Ductal	Breast invasive Carcinoma	70317	Breast Carcinoma
PD3986a	PD3986a	Breast	Primary	Ductal	Breast invasive Carcinoma	70317	Breast Carcinoma
PD3987a	PD3987a	Breast	Primary	Ductal	Breast invasive Carcinoma	70317	Breast Carcinoma
PD3988a	PD3988a	Breast	Primary	Ductal	Breast invasive Carcinoma	70317	Breast Carcinoma
PD3989a	PD3989a	Breast	Primary	Ductal	Breast invasive Carcinoma	70317	Breast Carcinoma
PD3991a	PD3991a	Breast	Primary	Ductal	Breast invasive Carcinoma	70317	Breast Carcinoma
PD3993a	PD3993a	Breast	Primary	Ductal	Breast invasive Carcinoma	70317	Breast Carcinoma
PD3994a	PD3994a	Breast	Primary	Ductal	Breast invasive Carcinoma	70317	Breast Carcinoma
PD3995a	PD3995a	Breast	Primary	Ductal	Breast invasive Carcinoma	70317	Breast Carcinoma
PD3996a	PD3996a	Breast	Primary	Ductal	Breast invasive Carcinoma	70317	Breast Carcinoma
PD3997a	PD3997a	Breast	Primary	Ductal	Breast invasive Carcinoma	70317	Breast Carcinoma
PD3998a	PD3998a	Breast	Primary	Ductal	Breast invasive Carcinoma	70317	Breast Carcinoma
PD3999a	PD3999a	Breast	Primary	Ductal	Breast invasive Carcinoma	70317	Breast Carcinoma
PD4000a	PD4000a	Breast	Primary	Ductal	Breast invasive Carcinoma	70317	Breast Carcinoma
PD4001a	PD4001a	Breast	Primary	Ductal	Breast invasive Carcinoma	70317	Breast Carcinoma
PD4002a	PD4002a	Breast	Primary	Ductal	Breast invasive Carcinoma	70317	Breast Carcinoma
PD4003a	PD4003a	Breast	Primary	Ductal	Breast invasive Carcinoma	70317	Breast Carcinoma
PD4004a	PD4004a	Breast	Primary	Ductal	Breast invasive Carcinoma	70317	Breast Carcinoma
PD4070a	PD4070a	Breast	Primary	Ductal	Breast invasive Carcinoma	70317	Breast Carcinoma
PD4075a	PD4075a	Breast	Primary	Ductal	Breast invasive Carcinoma	70317	Breast Carcinoma
PD4076a	PD4076a	Breast	Primary	Ductal	Breast invasive Carcinoma	70317	Breast Carcinoma
PD4082a	PD4082a	Breast	Primary	Ductal	Breast invasive Carcinoma	70317	Breast Carcinoma
PD4087a	PD4087a	Breast	Primary	Ductal	Breast invasive Carcinoma	70317	Breast Carcinoma
PD4091a	PD4091a	Breast	Primary	Ductal	Breast invasive Carcinoma	70317	Breast Carcinoma
PD4092a	PD4092a	Breast	Primary	Ductal	Breast invasive Carcinoma	70317	Breast Carcinoma
PD4093a	PD4093a	Breast	Primary	Ductal	Breast invasive Carcinoma	70317	Breast Carcinoma
PD4094a	PD4094a	Breast	Primary	Ductal	Breast invasive Carcinoma	70317	Breast Carcinoma
PD4100a	PD4100a	Breast	Primary	Ductal	Breast invasive Carcinoma	70317	Breast Carcinoma
PD4101a	PD4101a	Breast	Primary	Ductal	Breast invasive Carcinoma	70317	Breast Carcinoma
PD4102a	PD4102a	Breast	Primary	Ductal	Breast invasive Carcinoma	70317	Breast Carcinoma
PD4103a	PD4103a	Breast	Primary	Ductal	Breast invasive Carcinoma	70317	Breast Carcinoma
PD4104a	PD4104a	Breast	Primary	Ductal	Breast invasive Carcinoma	70317	Breast Carcinoma
PD4105a	PD4105a	Breast	Primary	Ductal	Breast invasive Carcinoma	70317	Breast Carcinoma
PD4106a	PD4106a	Breast	Primary	Ductal	Breast invasive Carcinoma	70317	Breast Carcinoma
PD4107a	PD4107a	Breast	Primary	Ductal	Breast invasive Carcinoma	70317	Breast Carcinoma
PD4108a	PD4108a	Breast	Primary	Ductal	Breast invasive Carcinoma	70317	Breast Carcinoma
PD4109a	PD4109a	Breast	Primary	Ductal	Breast invasive Carcinoma	70317	Breast Carcinoma
PD4111a	PD4111a	Breast	Primary	Ductal	Breast invasive Carcinoma	70317	Breast Carcinoma
PD4112a	PD4112a	Breast	Primary	Ductal	Breast invasive Carcinoma	70317	Breast Carcinoma
PD4113a	PD4113a	Breast	Primary	Ductal	Breast invasive Carcinoma	70317	Breast Carcinoma
PD4118a	PD4118a	Breast	Primary	Ductal	Breast invasive Carcinoma	70317	Breast Carcinoma
PD4119a	PD4119a	Breast	Primary	Ductal	Breast invasive Carcinoma	70317	Breast Carcinoma
PD4120a	PD4120a	Breast	Primary	Ductal	Breast invasive Carcinoma	70317	Breast Carcinoma
PD4122a	PD4122a	Breast	Primary	Ductal	Breast invasive Carcinoma	70317	Breast Carcinoma
PD4124a	PD4124a	Breast	Primary	Ductal	Breast invasive Carcinoma	70317	Breast Carcinoma
PD4127a	PD4127a	Breast	Primary	Ductal	Breast invasive Carcinoma	70317	Breast Carcinoma
PD4128a	PD4128a	Breast	Primary	Ductal	Breast invasive Carcinoma	70317	Breast Carcinoma
PD4129a	PD4129a	Breast	Primary	Ductal	Breast invasive Carcinoma	70317	Breast Carcinoma
PD4130a	PD4130a	Breast	Primary	Ductal	Breast invasive Carcinoma	70317	Breast Carcinoma
PD4131a	PD4131a	Breast	Primary	Ductal	Breast invasive Carcinoma	70317	Breast Carcinoma
PD4132a	PD4132a	Breast	Primary	Ductal	Breast invasive Carcinoma	70317	Breast Carcinoma
PD4133a	PD4133a	Breast	Primary	Ductal	Breast invasive Carcinoma	70317	Breast Carcinoma
PD4134a	PD4134a	Breast	Primary	Ductal	Breast invasive Carcinoma	70317	Breast Carcinoma
PD4135a	PD4135a	Breast	Primary	Ductal	Breast invasive Carcinoma	70317	Breast Carcinoma
PD4136a	PD4136a	Breast	Primary	Ductal	Breast invasive Carcinoma	70317	Breast Carcinoma
PD4195a	PD4195a	Breast	Primary	Ductal	Breast invasive Carcinoma	70317	Breast Carcinoma
PD4200a	PD4200a	Breast	Primary	Ductal	Breast invasive Carcinoma	70317	Breast Carcinoma
PD4203a	PD4203a	Breast	Primary	Ductal	Breast invasive Carcinoma	70317	Breast Carcinoma
PD4204a	PD4204a	Breast	Primary	Ductal	Breast invasive Carcinoma	70317	Breast Carcinoma
PD4226a	PD4226a	Breast	Primary	Ductal	Breast invasive Carcinoma	70317	Breast Carcinoma
PD4252a	PD4252a	Breast	Primary	Ductal	Breast invasive Carcinoma	70317	Breast Carcinoma
PD4594a	PD4594a	Breast	Primary	Ductal	Breast invasive Carcinoma	70317	Breast Carcinoma
PD4595a	PD4595a	Breast	Primary	Ductal	Breast invasive Carcinoma	70317	Breast Carcinoma
PD4600a	PD4600a	Breast	Primary	Ductal	Breast invasive Carcinoma	70317	Breast Carcinoma
PD4601a	PD4601a	Breast	Primary	Ductal	Breast invasive Carcinoma	70317	Breast Carcinoma
PD4602a	PD4602a	Breast	Primary	Ductal	Breast invasive Carcinoma	70317	Breast Carcinoma
PD4603a	PD4603a	Breast	Primary	Ductal	Breast invasive Carcinoma	70317	Breast Carcinoma
PD4843a	PD4843a	Breast	Primary	Ductal	Breast invasive Carcinoma	70317	Breast Carcinoma
PD4844a	PD4844a	Breast	Primary	Ductal	Breast invasive Carcinoma	70317	Breast Carcinoma
PD4935a	PD4935a	Breast	Primary	Ductal	Breast invasive Carcinoma	70317	Breast Carcinoma
PD4936a	PD4936a	Breast	Primary	Ductal	Breast invasive Carcinoma	70317	Breast Carcinoma
PD4937a	PD4937a	Breast	Primary	Ductal	Breast invasive Carcinoma	70317	Breast Carcinoma
PD4938a	PD4938a	Breast	Primary	Ductal	Breast invasive Carcinoma	70317	Breast Carcinoma
PD4939a	PD4939a	Breast	Primary	Ductal	Breast invasive Carcinoma	70317	Breast Carcinoma
PD4196a	PD4196a	Breast	Primary	Unavailable	Breast invasive Carcinoma	70317	Breast Carcinoma
PD4197a	PD4197a	Breast	Primary	Unavailable	Breast invasive Carcinoma	70317	Breast Carcinoma
PD4934a	PD4934a	Breast	Primary	Unavailable	Breast invasive Carcinoma	70317	Breast Carcinoma
PD4596a	PD4596a	Breast	Primary	Unknown	Breast invasive Carcinoma	70317	Breast Carcinoma
PD4098a	PD4098a	Breast	Primary	Lobular	Breast invasive Carcinoma	70317	Breast Carcinoma
PD4099a	PD4099a	Breast	Primary	Lobular	Breast invasive Carcinoma	70317	Breast Carcinoma
PD4137a	PD4137a	Breast	Primary	Lobular	Breast invasive Carcinoma	70317	Breast Carcinoma
PD4123a	PD4123a	Breast	Primary	Ductal/Lobular	Breast invasive Carcinoma	70317	Breast Carcinoma
PD4125a	PD4125a	Breast	Primary	Ductal/Lobular	Breast invasive Carcinoma	70317	Breast Carcinoma
PD3856a	PD3856a	Breast	Primary	Mixed	Breast invasive Carcinoma	70317	Breast Carcinoma
PD3983a	PD3983a	Breast	Primary	Mixed	Breast invasive Carcinoma	70317	Breast Carcinoma
PD3984a	PD3984a	Breast	Primary	Mixed	Breast invasive Carcinoma	70317	Breast Carcinoma
PD4084a	PD4084a	Breast	Primary	Mixed	Breast invasive Carcinoma	70317	Breast Carcinoma
PD4110a	PD4110a	Breast	Primary	Mixed	Breast invasive Carcinoma	70317	Breast Carcinoma
PD4202a	PD4202a	Breast	Primary	Mixed	Breast invasive Carcinoma	70317	Breast Carcinoma
PD4205a	PD4205a	Breast	Primary	Mixed	Breast invasive Carcinoma	70317	Breast Carcinoma
PD3849a	PD3849a	Breast	Primary	Classic-alveolar lobular	Breast invasive Carcinoma	70317	Breast Carcinoma
PD4121a	PD4121a	Breast	Primary	Lobular Var	Breast invasive Carcinoma	70317	Breast Carcinoma
PD4126a	PD4126a	Breast	Primary	Lobular Var	Breast invasive Carcinoma	70317	Breast Carcinoma
