# Supplementary material for: Cancer gene mutation frequencies for the U.S. population
Source: Nat Commun. 2021 Oct 13;12:5961. doi: 10.1038/s41467-021-26213-y (PMC8514428; doi:10.1038/s41467-021-26213-y)
Supplement: Supplementary file 8 — Supplementary Software 1 [file 41467_2021_26213_MOESM8_ESM.zip › Supplementary Software 1/Genomics_Analysis/clinical/cholangio/chol_jhu_2013/data_clinical_sample_v2.txt]

PATIENT_ID	SAMPLE_ID	SAMPLE_TYPE	SITE	CANCER_TYPE_DETAILED	CANCER_TYPE	CODE
CHOL12	CHOL12	Primary	Intrahepatic	Intrahepatic Cholangiocarcinoma	Hepatobiliary Cancer	81603
GB07	GB07	Primary	Intrahepatic	Intrahepatic Cholangiocarcinoma	Hepatobiliary Cancer	81603
CHOL52	CHOL52	Primary	Intrahepatic	Intrahepatic Cholangiocarcinoma	Hepatobiliary Cancer	81603
CHOL49	CHOL49	Primary	Intrahepatic	Intrahepatic Cholangiocarcinoma	Hepatobiliary Cancer	81603
CHOL44	CHOL44	Primary	Intrahepatic	Intrahepatic Cholangiocarcinoma	Hepatobiliary Cancer	81603
CHOL09	CHOL09	Primary	Intrahepatic	Intrahepatic Cholangiocarcinoma	Hepatobiliary Cancer	81603
CHOL08	CHOL08	Primary	Intrahepatic	Intrahepatic Cholangiocarcinoma	Hepatobiliary Cancer	81603
CHOL27	CHOL27	Primary	Intrahepatic	Intrahepatic Cholangiocarcinoma	Hepatobiliary Cancer	81603
GB16	GB16	Primary	Intrahepatic	Intrahepatic Cholangiocarcinoma	Hepatobiliary Cancer	81603
CHOL40	CHOL40	Primary	Intrahepatic	Intrahepatic Cholangiocarcinoma	Hepatobiliary Cancer	81603
CHOL54	CHOL54	Primary	Intrahepatic	Intrahepatic Cholangiocarcinoma	Hepatobiliary Cancer	81603
GB19	GB19	Primary	Intrahepatic	Intrahepatic Cholangiocarcinoma	Hepatobiliary Cancer	81603
CHOL06	CHOL06	Primary	Intrahepatic	Intrahepatic Cholangiocarcinoma	Hepatobiliary Cancer	81603
CHOL24	CHOL24	Primary	Intrahepatic	Intrahepatic Cholangiocarcinoma	Hepatobiliary Cancer	81603
CHOL53	CHOL53	Primary	Intrahepatic	Intrahepatic Cholangiocarcinoma	Hepatobiliary Cancer	81603
CHOL48	CHOL48	Primary	Intrahepatic	Intrahepatic Cholangiocarcinoma	Hepatobiliary Cancer	81603
CHOL02	CHOL02	Primary	Intrahepatic	Intrahepatic Cholangiocarcinoma	Hepatobiliary Cancer	81603
GB18	GB18	Primary	Intrahepatic	Intrahepatic Cholangiocarcinoma	Hepatobiliary Cancer	81603
CHOL35	CHOL35	Primary	Intrahepatic	Intrahepatic Cholangiocarcinoma	Hepatobiliary Cancer	81603
CHOL28	CHOL28	Primary	Intrahepatic	Intrahepatic Cholangiocarcinoma	Hepatobiliary Cancer	81603
CHOL47	CHOL47	Primary	Intrahepatic	Intrahepatic Cholangiocarcinoma	Hepatobiliary Cancer	81603
CHOL07	CHOL07	Primary	Intrahepatic	Intrahepatic Cholangiocarcinoma	Hepatobiliary Cancer	81603
CHOL25	CHOL25	Primary	Intrahepatic	Intrahepatic Cholangiocarcinoma	Hepatobiliary Cancer	81603
GB10	GB10	Primary	Intrahepatic	Intrahepatic Cholangiocarcinoma	Hepatobiliary Cancer	81603
CHOL13	CHOL13	Primary	Intrahepatic	Intrahepatic Cholangiocarcinoma	Hepatobiliary Cancer	81603
GB11	GB11	Primary	Intrahepatic	Intrahepatic Cholangiocarcinoma	Hepatobiliary Cancer	81603
CHOL11	CHOL11	Primary	Intrahepatic	Intrahepatic Cholangiocarcinoma	Hepatobiliary Cancer	81603
CHOL50	CHOL50	Primary	Intrahepatic	Intrahepatic Cholangiocarcinoma	Hepatobiliary Cancer	81603
GB02	GB02	Primary	Intrahepatic	Intrahepatic Cholangiocarcinoma	Hepatobiliary Cancer	81603
GB23	GB23	Primary	Intrahepatic	Intrahepatic Cholangiocarcinoma	Hepatobiliary Cancer	81603
CHOL04	CHOL04	Primary	Intrahepatic	Intrahepatic Cholangiocarcinoma	Hepatobiliary Cancer	81603
CHOL26	CHOL26	Primary	Intrahepatic	Intrahepatic Cholangiocarcinoma	Hepatobiliary Cancer	81603
CHOL14	CHOL14	Primary	Intrahepatic	Intrahepatic Cholangiocarcinoma	Hepatobiliary Cancer	81603
CHOL15	CHOL15	Primary	Intrahepatic	Intrahepatic Cholangiocarcinoma	Hepatobiliary Cancer	81603
CHOL19	CHOL19	Primary	Intrahepatic	Intrahepatic Cholangiocarcinoma	Hepatobiliary Cancer	81603
CHOL18	CHOL18	Primary	Intrahepatic	Intrahepatic Cholangiocarcinoma	Hepatobiliary Cancer	81603
CHOL37	CHOL37	Primary	Intrahepatic	Intrahepatic Cholangiocarcinoma	Hepatobiliary Cancer	81603
CHOL01	CHOL01	Primary	Intrahepatic	Intrahepatic Cholangiocarcinoma	Hepatobiliary Cancer	81603
CHOL42	CHOL42	Primary	Intrahepatic	Intrahepatic Cholangiocarcinoma	Hepatobiliary Cancer	81603
CHOL20	CHOL20	Primary	Intrahepatic	Intrahepatic Cholangiocarcinoma	Hepatobiliary Cancer	81603
