# Supplementary material for: Cancer gene mutation frequencies for the U.S. population
Source: Nat Commun. 2021 Oct 13;12:5961. doi: 10.1038/s41467-021-26213-y (PMC8514428; doi:10.1038/s41467-021-26213-y)
Supplement: Supplementary file 8 — Supplementary Software 1 [file 41467_2021_26213_MOESM8_ESM.zip › Supplementary Software 1/Genomics_Analysis/clinical/cholangio/chol_nccs_2013/data_clinical_sample_v2.txt]

PATIENT_ID	SAMPLE_ID	SITE	SAMPLE_TYPE	CANCER_TYPE	CANCER_TYPE_DETAILED	CODE
990196	990196	Extrahepatic	Primary	Hepatobiliary Cancer	Cholangiocarcinoma	81603
715	715	Extrahepatic	Primary	Hepatobiliary Cancer	Cholangiocarcinoma	81603
824	824	Extrahepatic	Primary	Hepatobiliary Cancer	Cholangiocarcinoma	81603
930	930	Extrahepatic	Primary	Hepatobiliary Cancer	Cholangiocarcinoma	81603
1202	1202	Extrahepatic	Primary	Hepatobiliary Cancer	Cholangiocarcinoma	81603
2000123	2000123	Intrahepatic	Primary	Hepatobiliary Cancer	Cholangiocarcinoma	81603
2000861	2000861	Intrahepatic	Primary	Hepatobiliary Cancer	Cholangiocarcinoma	81603
17231203	17231203	Intrahepatic	Primary	Hepatobiliary Cancer	Cholangiocarcinoma	81603
21914187	21914187	Intrahepatic	Primary	Hepatobiliary Cancer	Cholangiocarcinoma	81603
23474504	23474504	Intrahepatic	Primary	Hepatobiliary Cancer	Cholangiocarcinoma	81603
29150572	29150572	Intrahepatic	Primary	Hepatobiliary Cancer	Cholangiocarcinoma	81603
33587479	33587479	Intrahepatic	Primary	Hepatobiliary Cancer	Cholangiocarcinoma	81603
72600277	72600277	Intrahepatic	Primary	Hepatobiliary Cancer	Cholangiocarcinoma	81603
77071507	77071507	Intrahepatic	Primary	Hepatobiliary Cancer	Cholangiocarcinoma	81603
3001	3001	Intrahepatic	Primary	Hepatobiliary Cancer	Cholangiocarcinoma	81603
