# Supplementary material for: Cancer gene mutation frequencies for the U.S. population
Source: Nat Commun. 2021 Oct 13;12:5961. doi: 10.1038/s41467-021-26213-y (PMC8514428; doi:10.1038/s41467-021-26213-y)
Supplement: Supplementary file 8 — Supplementary Software 1 [file 41467_2021_26213_MOESM8_ESM.zip › Supplementary Software 1/Genomics_Analysis/clinical/cholangio/chol_tcga_pan_can_atlas_2018/data_clinical_sample_v2.txt]

PATIENT_ID	SAMPLE_ID	ICD_O_3_SITE	CANCER_TYPE	CANCER_TYPE_DETAILED	SITE	TUMOR_TYPE	GRADE	SAMPLE_TYPE	CODE
TCGA-3X-AAVB	TCGA-3X-AAVB-01	C24.0	Cholangiocarcinoma	Cholangiocarcinoma	Extrahepatic	Cholangiocarcinoma, Distal	G1	Primary	81603
TCGA-W5-AA2H	TCGA-W5-AA2H-01	C22.1	Cholangiocarcinoma	Cholangiocarcinoma	Extrahepatic	Cholangiocarcinoma, Distal	G3	Primary	81603
TCGA-3X-AAVC	TCGA-3X-AAVC-01	C24.0	Cholangiocarcinoma	Perihilar Cholangiocarcinoma	Extrahepatic	Cholangiocarcinoma, Hilar/Perihilar	G3	Primary	81603
TCGA-W5-AA2X	TCGA-W5-AA2X-01	C24.0	Cholangiocarcinoma	Perihilar Cholangiocarcinoma	Extrahepatic	Cholangiocarcinoma, Hilar/Perihilar	G4	Primary	81603
TCGA-W5-AA36	TCGA-W5-AA36-01	C22.1	Cholangiocarcinoma	Perihilar Cholangiocarcinoma	Extrahepatic	Cholangiocarcinoma, Hilar/Perihilar	G3	Primary	81603
TCGA-YR-A95A	TCGA-YR-A95A-01	C24.0	Cholangiocarcinoma	Perihilar Cholangiocarcinoma	Extrahepatic	Cholangiocarcinoma, Hilar/Perihilar	G2	Primary	81603
TCGA-3X-AAV9	TCGA-3X-AAV9-01	C22.1	Cholangiocarcinoma	Intrahepatic Cholangiocarcinoma	Intrahepatic	Cholangiocarcinoma, Intrahepatic	G2	Primary	81603
TCGA-3X-AAVA	TCGA-3X-AAVA-01	C22.1	Cholangiocarcinoma	Intrahepatic Cholangiocarcinoma	Intrahepatic	Cholangiocarcinoma, Intrahepatic	G2	Primary	81603
TCGA-3X-AAVE	TCGA-3X-AAVE-01	C22.1	Cholangiocarcinoma	Intrahepatic Cholangiocarcinoma	Intrahepatic	Cholangiocarcinoma, Intrahepatic	G2	Primary	81603
TCGA-4G-AAZO	TCGA-4G-AAZO-01	C22.1	Cholangiocarcinoma	Intrahepatic Cholangiocarcinoma	Intrahepatic	Cholangiocarcinoma, Intrahepatic	G2	Primary	81603
TCGA-4G-AAZT	TCGA-4G-AAZT-01	C22.1	Cholangiocarcinoma	Intrahepatic Cholangiocarcinoma	Intrahepatic	Cholangiocarcinoma, Intrahepatic	G2	Primary	81603
TCGA-W5-AA2G	TCGA-W5-AA2G-01	C22.1	Cholangiocarcinoma	Intrahepatic Cholangiocarcinoma	Intrahepatic	Cholangiocarcinoma, Intrahepatic	G3	Primary	81603
TCGA-W5-AA2I	TCGA-W5-AA2I-01	C22.1	Cholangiocarcinoma	Intrahepatic Cholangiocarcinoma	Intrahepatic	Cholangiocarcinoma, Intrahepatic	G2	Primary	81603
TCGA-W5-AA2O	TCGA-W5-AA2O-01	C22.1	Cholangiocarcinoma	Intrahepatic Cholangiocarcinoma	Intrahepatic	Cholangiocarcinoma, Intrahepatic	G3	Primary	81603
TCGA-W5-AA2Q	TCGA-W5-AA2Q-01	C22.1	Cholangiocarcinoma	Intrahepatic Cholangiocarcinoma	Intrahepatic	Cholangiocarcinoma, Intrahepatic	G2	Primary	81603
TCGA-W5-AA2R	TCGA-W5-AA2R-01	C22.1	Cholangiocarcinoma	Intrahepatic Cholangiocarcinoma	Intrahepatic	Cholangiocarcinoma, Intrahepatic	G3	Primary	81603
TCGA-W5-AA2T	TCGA-W5-AA2T-01	C22.1	Cholangiocarcinoma	Intrahepatic Cholangiocarcinoma	Intrahepatic	Cholangiocarcinoma, Intrahepatic	G3	Primary	81603
TCGA-W5-AA2U	TCGA-W5-AA2U-01	C22.1	Cholangiocarcinoma	Intrahepatic Cholangiocarcinoma	Intrahepatic	Cholangiocarcinoma, Intrahepatic	G3	Primary	81603
TCGA-W5-AA2W	TCGA-W5-AA2W-01	C22.1	Cholangiocarcinoma	Intrahepatic Cholangiocarcinoma	Intrahepatic	Cholangiocarcinoma, Intrahepatic	G3	Primary	81603
TCGA-W5-AA2Z	TCGA-W5-AA2Z-01	C22.1	Cholangiocarcinoma	Intrahepatic Cholangiocarcinoma	Intrahepatic	Cholangiocarcinoma, Intrahepatic	G3	Primary	81603
TCGA-W5-AA30	TCGA-W5-AA30-01	C22.1	Cholangiocarcinoma	Intrahepatic Cholangiocarcinoma	Intrahepatic	Cholangiocarcinoma, Intrahepatic	G3	Primary	81603
TCGA-W5-AA31	TCGA-W5-AA31-01	C22.1	Cholangiocarcinoma	Intrahepatic Cholangiocarcinoma	Intrahepatic	Cholangiocarcinoma, Intrahepatic	G3	Primary	81603
TCGA-W5-AA33	TCGA-W5-AA33-01	C22.1	Cholangiocarcinoma	Intrahepatic Cholangiocarcinoma	Intrahepatic	Cholangiocarcinoma, Intrahepatic	G3	Primary	81603
TCGA-W5-AA34	TCGA-W5-AA34-01	C22.1	Cholangiocarcinoma	Intrahepatic Cholangiocarcinoma	Intrahepatic	Cholangiocarcinoma, Intrahepatic	G2	Primary	81603
TCGA-W5-AA38	TCGA-W5-AA38-01	C22.1	Cholangiocarcinoma	Intrahepatic Cholangiocarcinoma	Intrahepatic	Cholangiocarcinoma, Intrahepatic	G3	Primary	81603
TCGA-W5-AA39	TCGA-W5-AA39-01	C22.1	Cholangiocarcinoma	Intrahepatic Cholangiocarcinoma	Intrahepatic	Cholangiocarcinoma, Intrahepatic	G4	Primary	81603
TCGA-W6-AA0S	TCGA-W6-AA0S-01	C22.1	Cholangiocarcinoma	Intrahepatic Cholangiocarcinoma	Intrahepatic	Cholangiocarcinoma, Intrahepatic	G2	Primary	81603
TCGA-WD-A7RX	TCGA-WD-A7RX-01	C22.0	Cholangiocarcinoma	Intrahepatic Cholangiocarcinoma	Intrahepatic	Cholangiocarcinoma, Intrahepatic	G2	Primary	81603
TCGA-ZD-A8I3	TCGA-ZD-A8I3-01	C22.1	Cholangiocarcinoma	Intrahepatic Cholangiocarcinoma	Intrahepatic	Cholangiocarcinoma, Intrahepatic	G3	Primary	81603
TCGA-ZH-A8Y1	TCGA-ZH-A8Y1-01	C22.1	Cholangiocarcinoma	Intrahepatic Cholangiocarcinoma	Intrahepatic	Cholangiocarcinoma, Intrahepatic	G2	Primary	81603
TCGA-ZH-A8Y2	TCGA-ZH-A8Y2-01	C22.1	Cholangiocarcinoma	Intrahepatic Cholangiocarcinoma	Intrahepatic	Cholangiocarcinoma, Intrahepatic	G2	Primary	81603
TCGA-ZH-A8Y4	TCGA-ZH-A8Y4-01	C22.1	Cholangiocarcinoma	Intrahepatic Cholangiocarcinoma	Intrahepatic	Cholangiocarcinoma, Intrahepatic	G3	Primary	81603
TCGA-ZH-A8Y5	TCGA-ZH-A8Y5-01	C22.1	Cholangiocarcinoma	Intrahepatic Cholangiocarcinoma	Intrahepatic	Cholangiocarcinoma, Intrahepatic	G3	Primary	81603
TCGA-ZH-A8Y6	TCGA-ZH-A8Y6-01	C22.1	Cholangiocarcinoma	Intrahepatic Cholangiocarcinoma	Intrahepatic	Cholangiocarcinoma, Intrahepatic	G2	Primary	81603
TCGA-ZH-A8Y8	TCGA-ZH-A8Y8-01	C22.1	Cholangiocarcinoma	Intrahepatic Cholangiocarcinoma	Intrahepatic	Cholangiocarcinoma, Intrahepatic	G2	Primary	81603
TCGA-ZU-A8S4	TCGA-ZU-A8S4-01	C22.1	Cholangiocarcinoma	Intrahepatic Cholangiocarcinoma	Intrahepatic	Cholangiocarcinoma, Intrahepatic	G3	Primary	81603
