# Supplementary material for: Cancer gene mutation frequencies for the U.S. population
Source: Nat Commun. 2021 Oct 13;12:5961. doi: 10.1038/s41467-021-26213-y (PMC8514428; doi:10.1038/s41467-021-26213-y)
Supplement: Supplementary file 8 — Supplementary Software 1 [file 41467_2021_26213_MOESM8_ESM.zip › Supplementary Software 1/Genomics_Analysis/clinical/Colorectal/coadread_dfci_2016/data_clinical_sample_v2.txt]

SAMPLE_ID	PATIENT_ID	SAMPLE_TYPE	PRIMARY_TUMOR_GRADE	SITE	TUMOR_SITE	CANCER_TYPE	CANCER_TYPE_DETAILED	CODE	CATEGORY_NAME
coadread_dfci_2016_335135	coadread_dfci_2016_335135	Primary		Colon	Ascending To Transverse Colon	Colorectal Adenocarcinoma	Colorectal Adenocarcinoma	70367	Colorectal Adenocarcinoma
coadread_dfci_2016_3021	coadread_dfci_2016_3021	Primary	Well-Moderate	Colon	Ascending To Transverse Colon	Colorectal Adenocarcinoma	Colorectal Adenocarcinoma	70367	Colorectal Adenocarcinoma
coadread_dfci_2016_3724	coadread_dfci_2016_3724	Primary	Well-Moderate	Colon	Ascending To Transverse Colon	Colorectal Adenocarcinoma	Colorectal Adenocarcinoma	70367	Colorectal Adenocarcinoma
coadread_dfci_2016_207430	coadread_dfci_2016_207430	Primary		Colon	Ascending To Transverse Colon	Colorectal Adenocarcinoma	Colorectal Adenocarcinoma	70367	Colorectal Adenocarcinoma
coadread_dfci_2016_3701	coadread_dfci_2016_3701	Primary	Poor	Colon	Ascending To Transverse Colon	Colorectal Adenocarcinoma	Colorectal Adenocarcinoma	70367	Colorectal Adenocarcinoma
coadread_dfci_2016_3640	coadread_dfci_2016_3640	Primary	Poor	Colon	Ascending To Transverse Colon	Colorectal Adenocarcinoma	Colorectal Adenocarcinoma	70367	Colorectal Adenocarcinoma
coadread_dfci_2016_1222	coadread_dfci_2016_1222	Primary	Well-Moderate	Colon	Ascending To Transverse Colon	Colorectal Adenocarcinoma	Colorectal Adenocarcinoma	70367	Colorectal Adenocarcinoma
coadread_dfci_2016_345	coadread_dfci_2016_345	Primary	Well-Moderate	Colon	Ascending To Transverse Colon	Colorectal Adenocarcinoma	Colorectal Adenocarcinoma	70367	Colorectal Adenocarcinoma
coadread_dfci_2016_267922	coadread_dfci_2016_267922	Primary		Colon	Ascending To Transverse Colon	Colorectal Adenocarcinoma	Colorectal Adenocarcinoma	70367	Colorectal Adenocarcinoma
coadread_dfci_2016_197	coadread_dfci_2016_197	Primary	Well-Moderate	Colon	Ascending To Transverse Colon	Colorectal Adenocarcinoma	Colorectal Adenocarcinoma	70367	Colorectal Adenocarcinoma
coadread_dfci_2016_3235	coadread_dfci_2016_3235	Primary	Well-Moderate	Colon	Ascending To Transverse Colon	Colorectal Adenocarcinoma	Colorectal Adenocarcinoma	70367	Colorectal Adenocarcinoma
coadread_dfci_2016_233366	coadread_dfci_2016_233366	Primary		Colon	Ascending To Transverse Colon	Colorectal Adenocarcinoma	Colorectal Adenocarcinoma	70367	Colorectal Adenocarcinoma
coadread_dfci_2016_306558	coadread_dfci_2016_306558	Primary		Colon	Ascending To Transverse Colon	Colorectal Adenocarcinoma	Colorectal Adenocarcinoma	70367	Colorectal Adenocarcinoma
coadread_dfci_2016_3080	coadread_dfci_2016_3080	Primary	Well-Moderate	Colon	Ascending To Transverse Colon	Colorectal Adenocarcinoma	Colorectal Adenocarcinoma	70367	Colorectal Adenocarcinoma
coadread_dfci_2016_3643	coadread_dfci_2016_3643	Primary	Well-Moderate	Colon	Ascending To Transverse Colon	Colorectal Adenocarcinoma	Colorectal Adenocarcinoma	70367	Colorectal Adenocarcinoma
coadread_dfci_2016_293	coadread_dfci_2016_293	Primary	Poor	Colon	Ascending To Transverse Colon	Colorectal Adenocarcinoma	Colorectal Adenocarcinoma	70367	Colorectal Adenocarcinoma
coadread_dfci_2016_352983	coadread_dfci_2016_352983	Primary		Colon	Ascending To Transverse Colon	Colorectal Adenocarcinoma	Colorectal Adenocarcinoma	70367	Colorectal Adenocarcinoma
coadread_dfci_2016_3181	coadread_dfci_2016_3181	Primary	Well-Moderate	Colon	Ascending To Transverse Colon	Colorectal Adenocarcinoma	Colorectal Adenocarcinoma	70367	Colorectal Adenocarcinoma
coadread_dfci_2016_242594	coadread_dfci_2016_242594	Primary		Colon	Ascending To Transverse Colon	Colorectal Adenocarcinoma	Colorectal Adenocarcinoma	70367	Colorectal Adenocarcinoma
coadread_dfci_2016_3064	coadread_dfci_2016_3064	Primary	Well-Moderate	Colon	Ascending To Transverse Colon	Colorectal Adenocarcinoma	Colorectal Adenocarcinoma	70367	Colorectal Adenocarcinoma
coadread_dfci_2016_3690	coadread_dfci_2016_3690	Primary	Well-Moderate	Colon	Ascending To Transverse Colon	Colorectal Adenocarcinoma	Colorectal Adenocarcinoma	70367	Colorectal Adenocarcinoma
coadread_dfci_2016_60	coadread_dfci_2016_60	Primary	Well-Moderate	Colon	Ascending To Transverse Colon	Colorectal Adenocarcinoma	Colorectal Adenocarcinoma	70367	Colorectal Adenocarcinoma
coadread_dfci_2016_1748	coadread_dfci_2016_1748	Primary	Well-Moderate	Colon	Ascending To Transverse Colon	Colorectal Adenocarcinoma	Colorectal Adenocarcinoma	70367	Colorectal Adenocarcinoma
coadread_dfci_2016_2624	coadread_dfci_2016_2624	Primary	Poor	Colon	Ascending To Transverse Colon	Colorectal Adenocarcinoma	Colorectal Adenocarcinoma	70367	Colorectal Adenocarcinoma
coadread_dfci_2016_3263	coadread_dfci_2016_3263	Primary	Poor	Colon	Ascending To Transverse Colon	Colorectal Adenocarcinoma	Colorectal Adenocarcinoma	70367	Colorectal Adenocarcinoma
coadread_dfci_2016_1849	coadread_dfci_2016_1849	Primary	Poor	Colon	Ascending To Transverse Colon	Colorectal Adenocarcinoma	Colorectal Adenocarcinoma	70367	Colorectal Adenocarcinoma
coadread_dfci_2016_3503	coadread_dfci_2016_3503	Primary	Well-Moderate	Colon	Ascending To Transverse Colon	Colorectal Adenocarcinoma	Colorectal Adenocarcinoma	70367	Colorectal Adenocarcinoma
coadread_dfci_2016_102	coadread_dfci_2016_102	Primary	Well-Moderate	Colon	Ascending To Transverse Colon	Colorectal Adenocarcinoma	Colorectal Adenocarcinoma	70367	Colorectal Adenocarcinoma
coadread_dfci_2016_3091	coadread_dfci_2016_3091	Primary	Well-Moderate	Colon	Ascending To Transverse Colon	Colorectal Adenocarcinoma	Colorectal Adenocarcinoma	70367	Colorectal Adenocarcinoma
coadread_dfci_2016_189255	coadread_dfci_2016_189255	Primary		Colon	Ascending To Transverse Colon	Colorectal Adenocarcinoma	Colorectal Adenocarcinoma	70367	Colorectal Adenocarcinoma
coadread_dfci_2016_3729	coadread_dfci_2016_3729	Primary	Well-Moderate	Colon	Ascending To Transverse Colon	Colorectal Adenocarcinoma	Colorectal Adenocarcinoma	70367	Colorectal Adenocarcinoma
coadread_dfci_2016_2379	coadread_dfci_2016_2379	Primary	Poor	Colon	Ascending To Transverse Colon	Colorectal Adenocarcinoma	Colorectal Adenocarcinoma	70367	Colorectal Adenocarcinoma
coadread_dfci_2016_3024	coadread_dfci_2016_3024	Primary	Well-Moderate	Colon	Ascending To Transverse Colon	Colorectal Adenocarcinoma	Colorectal Adenocarcinoma	70367	Colorectal Adenocarcinoma
coadread_dfci_2016_280091	coadread_dfci_2016_280091	Primary		Colon	Ascending To Transverse Colon	Colorectal Adenocarcinoma	Colorectal Adenocarcinoma	70367	Colorectal Adenocarcinoma
coadread_dfci_2016_3721	coadread_dfci_2016_3721	Primary	Well-Moderate	Colon	Ascending To Transverse Colon	Colorectal Adenocarcinoma	Colorectal Adenocarcinoma	70367	Colorectal Adenocarcinoma
coadread_dfci_2016_368	coadread_dfci_2016_368	Primary	Well-Moderate	Colon	Ascending To Transverse Colon	Colorectal Adenocarcinoma	Colorectal Adenocarcinoma	70367	Colorectal Adenocarcinoma
coadread_dfci_2016_3641	coadread_dfci_2016_3641	Primary	Well-Moderate	Colon	Ascending To Transverse Colon	Colorectal Adenocarcinoma	Colorectal Adenocarcinoma	70367	Colorectal Adenocarcinoma
coadread_dfci_2016_3269	coadread_dfci_2016_3269	Primary	Poor	Colon	Ascending To Transverse Colon	Colorectal Adenocarcinoma	Colorectal Adenocarcinoma	70367	Colorectal Adenocarcinoma
coadread_dfci_2016_1225	coadread_dfci_2016_1225	Primary	Well-Moderate	Colon	Ascending To Transverse Colon	Colorectal Adenocarcinoma	Colorectal Adenocarcinoma	70367	Colorectal Adenocarcinoma
coadread_dfci_2016_3319	coadread_dfci_2016_3319	Primary	Well-Moderate	Colon	Ascending To Transverse Colon	Colorectal Adenocarcinoma	Colorectal Adenocarcinoma	70367	Colorectal Adenocarcinoma
coadread_dfci_2016_261	coadread_dfci_2016_261	Primary	Poor	Colon	Ascending To Transverse Colon	Colorectal Adenocarcinoma	Colorectal Adenocarcinoma	70367	Colorectal Adenocarcinoma
coadread_dfci_2016_134258	coadread_dfci_2016_134258	Primary		Colon	Ascending To Transverse Colon	Colorectal Adenocarcinoma	Colorectal Adenocarcinoma	70367	Colorectal Adenocarcinoma
coadread_dfci_2016_3658	coadread_dfci_2016_3658	Primary	Well-Moderate	Colon	Ascending To Transverse Colon	Colorectal Adenocarcinoma	Colorectal Adenocarcinoma	70367	Colorectal Adenocarcinoma
coadread_dfci_2016_55	coadread_dfci_2016_55	Primary	Poor	Colon	Ascending To Transverse Colon	Colorectal Adenocarcinoma	Colorectal Adenocarcinoma	70367	Colorectal Adenocarcinoma
coadread_dfci_2016_523	coadread_dfci_2016_523	Primary	Well-Moderate	Colon	Ascending To Transverse Colon	Colorectal Adenocarcinoma	Colorectal Adenocarcinoma	70367	Colorectal Adenocarcinoma
coadread_dfci_2016_2197	coadread_dfci_2016_2197	Primary	Well-Moderate	Colon	Ascending To Transverse Colon	Colorectal Adenocarcinoma	Colorectal Adenocarcinoma	70367	Colorectal Adenocarcinoma
coadread_dfci_2016_390	coadread_dfci_2016_390	Primary	Poor	Colon	Ascending To Transverse Colon	Colorectal Adenocarcinoma	Colorectal Adenocarcinoma	70367	Colorectal Adenocarcinoma
coadread_dfci_2016_140903	coadread_dfci_2016_140903	Primary		Colon	Ascending To Transverse Colon	Colorectal Adenocarcinoma	Colorectal Adenocarcinoma	70367	Colorectal Adenocarcinoma
coadread_dfci_2016_2936	coadread_dfci_2016_2936	Primary	Poor	Colon	Ascending To Transverse Colon	Colorectal Adenocarcinoma	Colorectal Adenocarcinoma	70367	Colorectal Adenocarcinoma
coadread_dfci_2016_2762	coadread_dfci_2016_2762	Primary	Poor	Colon	Ascending To Transverse Colon	Colorectal Adenocarcinoma	Colorectal Adenocarcinoma	70367	Colorectal Adenocarcinoma
coadread_dfci_2016_3535	coadread_dfci_2016_3535	Primary	Well-Moderate	Colon	Ascending To Transverse Colon	Colorectal Adenocarcinoma	Colorectal Adenocarcinoma	70367	Colorectal Adenocarcinoma
coadread_dfci_2016_2944	coadread_dfci_2016_2944	Primary	Well-Moderate	Colon	Ascending To Transverse Colon	Colorectal Adenocarcinoma	Colorectal Adenocarcinoma	70367	Colorectal Adenocarcinoma
coadread_dfci_2016_92	coadread_dfci_2016_92	Primary	Well-Moderate	Colon	Ascending To Transverse Colon	Colorectal Adenocarcinoma	Colorectal Adenocarcinoma	70367	Colorectal Adenocarcinoma
coadread_dfci_2016_227039	coadread_dfci_2016_227039	Primary		Colon	Ascending To Transverse Colon	Colorectal Adenocarcinoma	Colorectal Adenocarcinoma	70367	Colorectal Adenocarcinoma
coadread_dfci_2016_4500	coadread_dfci_2016_4500	Primary	Poor	Colon	Ascending To Transverse Colon	Colorectal Adenocarcinoma	Colorectal Adenocarcinoma	70367	Colorectal Adenocarcinoma
coadread_dfci_2016_162841	coadread_dfci_2016_162841	Primary		Colon	Ascending To Transverse Colon	Colorectal Adenocarcinoma	Colorectal Adenocarcinoma	70367	Colorectal Adenocarcinoma
coadread_dfci_2016_407	coadread_dfci_2016_407	Primary	Well-Moderate	Colon	Ascending To Transverse Colon	Colorectal Adenocarcinoma	Colorectal Adenocarcinoma	70367	Colorectal Adenocarcinoma
coadread_dfci_2016_3025	coadread_dfci_2016_3025	Primary	Well-Moderate	Colon	Ascending To Transverse Colon	Colorectal Adenocarcinoma	Colorectal Adenocarcinoma	70367	Colorectal Adenocarcinoma
coadread_dfci_2016_207	coadread_dfci_2016_207	Primary	Well-Moderate	Colon	Ascending To Transverse Colon	Colorectal Adenocarcinoma	Colorectal Adenocarcinoma	70367	Colorectal Adenocarcinoma
coadread_dfci_2016_3094	coadread_dfci_2016_3094	Primary	Well-Moderate	Colon	Ascending To Transverse Colon	Colorectal Adenocarcinoma	Colorectal Adenocarcinoma	70367	Colorectal Adenocarcinoma
coadread_dfci_2016_3174	coadread_dfci_2016_3174	Primary	Well-Moderate	Colon	Ascending To Transverse Colon	Colorectal Adenocarcinoma	Colorectal Adenocarcinoma	70367	Colorectal Adenocarcinoma
coadread_dfci_2016_3422	coadread_dfci_2016_3422	Primary	Poor	Colon	Ascending To Transverse Colon	Colorectal Adenocarcinoma	Colorectal Adenocarcinoma	70367	Colorectal Adenocarcinoma
coadread_dfci_2016_2227	coadread_dfci_2016_2227	Primary	Well-Moderate	Colon	Ascending To Transverse Colon	Colorectal Adenocarcinoma	Colorectal Adenocarcinoma	70367	Colorectal Adenocarcinoma
coadread_dfci_2016_3676	coadread_dfci_2016_3676	Primary	Well-Moderate	Colon	Ascending To Transverse Colon	Colorectal Adenocarcinoma	Colorectal Adenocarcinoma	70367	Colorectal Adenocarcinoma
coadread_dfci_2016_3049	coadread_dfci_2016_3049	Primary	Well-Moderate	Colon	Ascending To Transverse Colon	Colorectal Adenocarcinoma	Colorectal Adenocarcinoma	70367	Colorectal Adenocarcinoma
coadread_dfci_2016_3498	coadread_dfci_2016_3498	Primary	Well-Moderate	Colon	Ascending To Transverse Colon	Colorectal Adenocarcinoma	Colorectal Adenocarcinoma	70367	Colorectal Adenocarcinoma
coadread_dfci_2016_3653	coadread_dfci_2016_3653	Primary	Well-Moderate	Colon	Ascending To Transverse Colon	Colorectal Adenocarcinoma	Colorectal Adenocarcinoma	70367	Colorectal Adenocarcinoma
coadread_dfci_2016_302124	coadread_dfci_2016_302124	Primary		Colon	Ascending To Transverse Colon	Colorectal Adenocarcinoma	Colorectal Adenocarcinoma	70367	Colorectal Adenocarcinoma
coadread_dfci_2016_115875	coadread_dfci_2016_115875	Primary		Colon	Ascending To Transverse Colon	Colorectal Adenocarcinoma	Colorectal Adenocarcinoma	70367	Colorectal Adenocarcinoma
coadread_dfci_2016_462	coadread_dfci_2016_462	Primary	Well-Moderate	Colon	Ascending To Transverse Colon	Colorectal Adenocarcinoma	Colorectal Adenocarcinoma	70367	Colorectal Adenocarcinoma
coadread_dfci_2016_111	coadread_dfci_2016_111	Primary	Well-Moderate	Colon	Ascending To Transverse Colon	Colorectal Adenocarcinoma	Colorectal Adenocarcinoma	70367	Colorectal Adenocarcinoma
coadread_dfci_2016_2932	coadread_dfci_2016_2932	Primary	Poor	Colon	Ascending To Transverse Colon	Colorectal Adenocarcinoma	Colorectal Adenocarcinoma	70367	Colorectal Adenocarcinoma
coadread_dfci_2016_2370	coadread_dfci_2016_2370	Primary	Well-Moderate	Colon	Ascending To Transverse Colon	Colorectal Adenocarcinoma	Colorectal Adenocarcinoma	70367	Colorectal Adenocarcinoma
coadread_dfci_2016_2281	coadread_dfci_2016_2281	Primary	Well-Moderate	Colon	Ascending To Transverse Colon	Colorectal Adenocarcinoma	Colorectal Adenocarcinoma	70367	Colorectal Adenocarcinoma
coadread_dfci_2016_331889	coadread_dfci_2016_331889	Primary		Colon	Ascending To Transverse Colon	Colorectal Adenocarcinoma	Colorectal Adenocarcinoma	70367	Colorectal Adenocarcinoma
coadread_dfci_2016_2946	coadread_dfci_2016_2946	Primary	Well-Moderate	Colon	Ascending To Transverse Colon	Colorectal Adenocarcinoma	Colorectal Adenocarcinoma	70367	Colorectal Adenocarcinoma
coadread_dfci_2016_62	coadread_dfci_2016_62	Primary	Well-Moderate	Colon	Ascending To Transverse Colon	Colorectal Adenocarcinoma	Colorectal Adenocarcinoma	70367	Colorectal Adenocarcinoma
coadread_dfci_2016_2397	coadread_dfci_2016_2397	Primary	Well-Moderate	Colon	Ascending To Transverse Colon	Colorectal Adenocarcinoma	Colorectal Adenocarcinoma	70367	Colorectal Adenocarcinoma
coadread_dfci_2016_3253	coadread_dfci_2016_3253	Primary	Well-Moderate	Colon	Ascending To Transverse Colon	Colorectal Adenocarcinoma	Colorectal Adenocarcinoma	70367	Colorectal Adenocarcinoma
coadread_dfci_2016_2225	coadread_dfci_2016_2225	Primary	Poor	Colon	Ascending To Transverse Colon	Colorectal Adenocarcinoma	Colorectal Adenocarcinoma	70367	Colorectal Adenocarcinoma
coadread_dfci_2016_251	coadread_dfci_2016_251	Primary	Well-Moderate	Colon	Ascending To Transverse Colon	Colorectal Adenocarcinoma	Colorectal Adenocarcinoma	70367	Colorectal Adenocarcinoma
coadread_dfci_2016_3437	coadread_dfci_2016_3437	Primary	Well-Moderate	Colon	Ascending To Transverse Colon	Colorectal Adenocarcinoma	Colorectal Adenocarcinoma	70367	Colorectal Adenocarcinoma
coadread_dfci_2016_2323	coadread_dfci_2016_2323	Primary	Well-Moderate	Colon	Ascending To Transverse Colon	Colorectal Adenocarcinoma	Colorectal Adenocarcinoma	70367	Colorectal Adenocarcinoma
coadread_dfci_2016_2982	coadread_dfci_2016_2982	Primary	Well-Moderate	Colon	Ascending To Transverse Colon	Colorectal Adenocarcinoma	Colorectal Adenocarcinoma	70367	Colorectal Adenocarcinoma
coadread_dfci_2016_114	coadread_dfci_2016_114	Primary	Well-Moderate	Colon	Ascending To Transverse Colon	Colorectal Adenocarcinoma	Colorectal Adenocarcinoma	70367	Colorectal Adenocarcinoma
coadread_dfci_2016_73	coadread_dfci_2016_73	Primary	Well-Moderate	Colon	Ascending To Transverse Colon	Colorectal Adenocarcinoma	Colorectal Adenocarcinoma	70367	Colorectal Adenocarcinoma
coadread_dfci_2016_2945	coadread_dfci_2016_2945	Primary	Well-Moderate	Colon	Ascending To Transverse Colon	Colorectal Adenocarcinoma	Colorectal Adenocarcinoma	70367	Colorectal Adenocarcinoma
coadread_dfci_2016_3669	coadread_dfci_2016_3669	Primary	Well-Moderate	Colon	Ascending To Transverse Colon	Colorectal Adenocarcinoma	Colorectal Adenocarcinoma	70367	Colorectal Adenocarcinoma
coadread_dfci_2016_3182	coadread_dfci_2016_3182	Primary	Poor	Colon	Ascending To Transverse Colon	Colorectal Adenocarcinoma	Colorectal Adenocarcinoma	70367	Colorectal Adenocarcinoma
coadread_dfci_2016_2954	coadread_dfci_2016_2954	Primary	Well-Moderate	Colon	Ascending To Transverse Colon	Colorectal Adenocarcinoma	Colorectal Adenocarcinoma	70367	Colorectal Adenocarcinoma
coadread_dfci_2016_3172	coadread_dfci_2016_3172	Primary	Well-Moderate	Colon	Ascending To Transverse Colon	Colorectal Adenocarcinoma	Colorectal Adenocarcinoma	70367	Colorectal Adenocarcinoma
coadread_dfci_2016_101930	coadread_dfci_2016_101930	Primary		Colon	Ascending To Transverse Colon	Colorectal Adenocarcinoma	Colorectal Adenocarcinoma	70367	Colorectal Adenocarcinoma
coadread_dfci_2016_3022	coadread_dfci_2016_3022	Primary	Well-Moderate	Colon	Ascending To Transverse Colon	Colorectal Adenocarcinoma	Colorectal Adenocarcinoma	70367	Colorectal Adenocarcinoma
coadread_dfci_2016_1208	coadread_dfci_2016_1208	Primary	Well-Moderate	Colon	Ascending To Transverse Colon	Colorectal Adenocarcinoma	Colorectal Adenocarcinoma	70367	Colorectal Adenocarcinoma
coadread_dfci_2016_3602	coadread_dfci_2016_3602	Primary	Well-Moderate	Colon	Ascending To Transverse Colon	Colorectal Adenocarcinoma	Colorectal Adenocarcinoma	70367	Colorectal Adenocarcinoma
coadread_dfci_2016_3088	coadread_dfci_2016_3088	Primary	Well-Moderate	Colon	Ascending To Transverse Colon	Colorectal Adenocarcinoma	Colorectal Adenocarcinoma	70367	Colorectal Adenocarcinoma
coadread_dfci_2016_292	coadread_dfci_2016_292	Primary	Poor	Colon	Ascending To Transverse Colon	Colorectal Adenocarcinoma	Colorectal Adenocarcinoma	70367	Colorectal Adenocarcinoma
coadread_dfci_2016_1848	coadread_dfci_2016_1848	Primary	Well-Moderate	Colon	Ascending To Transverse Colon	Colorectal Adenocarcinoma	Colorectal Adenocarcinoma	70367	Colorectal Adenocarcinoma
coadread_dfci_2016_2220	coadread_dfci_2016_2220	Primary	Poor	Colon	Ascending To Transverse Colon	Colorectal Adenocarcinoma	Colorectal Adenocarcinoma	70367	Colorectal Adenocarcinoma
coadread_dfci_2016_2992	coadread_dfci_2016_2992	Primary	Well-Moderate	Colon	Ascending To Transverse Colon	Colorectal Adenocarcinoma	Colorectal Adenocarcinoma	70367	Colorectal Adenocarcinoma
coadread_dfci_2016_2963	coadread_dfci_2016_2963	Primary	Well-Moderate	Colon	Ascending To Transverse Colon	Colorectal Adenocarcinoma	Colorectal Adenocarcinoma	70367	Colorectal Adenocarcinoma
coadread_dfci_2016_3029	coadread_dfci_2016_3029	Primary	Well-Moderate	Colon	Ascending To Transverse Colon	Colorectal Adenocarcinoma	Colorectal Adenocarcinoma	70367	Colorectal Adenocarcinoma
coadread_dfci_2016_3010	coadread_dfci_2016_3010	Primary	Well-Moderate	Colon	Ascending To Transverse Colon	Colorectal Adenocarcinoma	Colorectal Adenocarcinoma	70367	Colorectal Adenocarcinoma
coadread_dfci_2016_3421	coadread_dfci_2016_3421	Primary	Well-Moderate	Colon	Ascending To Transverse Colon	Colorectal Adenocarcinoma	Colorectal Adenocarcinoma	70367	Colorectal Adenocarcinoma
coadread_dfci_2016_3534	coadread_dfci_2016_3534	Primary	Well-Moderate	Colon	Ascending To Transverse Colon	Colorectal Adenocarcinoma	Colorectal Adenocarcinoma	70367	Colorectal Adenocarcinoma
coadread_dfci_2016_256	coadread_dfci_2016_256	Primary	Well-Moderate	Colon	Ascending To Transverse Colon	Colorectal Adenocarcinoma	Colorectal Adenocarcinoma	70367	Colorectal Adenocarcinoma
coadread_dfci_2016_195	coadread_dfci_2016_195	Primary	Well-Moderate	Colon	Ascending To Transverse Colon	Colorectal Adenocarcinoma	Colorectal Adenocarcinoma	70367	Colorectal Adenocarcinoma
coadread_dfci_2016_3019	coadread_dfci_2016_3019	Primary	Well-Moderate	Colon	Ascending To Transverse Colon	Colorectal Adenocarcinoma	Colorectal Adenocarcinoma	70367	Colorectal Adenocarcinoma
coadread_dfci_2016_419	coadread_dfci_2016_419	Primary	Well-Moderate	Colon	Ascending To Transverse Colon	Colorectal Adenocarcinoma	Colorectal Adenocarcinoma	70367	Colorectal Adenocarcinoma
coadread_dfci_2016_2259	coadread_dfci_2016_2259	Primary	Well-Moderate	Colon	Ascending To Transverse Colon	Colorectal Adenocarcinoma	Colorectal Adenocarcinoma	70367	Colorectal Adenocarcinoma
coadread_dfci_2016_2966	coadread_dfci_2016_2966	Primary	Well-Moderate	Colon	Ascending To Transverse Colon	Colorectal Adenocarcinoma	Colorectal Adenocarcinoma	70367	Colorectal Adenocarcinoma
coadread_dfci_2016_2410	coadread_dfci_2016_2410	Primary	Well-Moderate	Colon	Ascending To Transverse Colon	Colorectal Adenocarcinoma	Colorectal Adenocarcinoma	70367	Colorectal Adenocarcinoma
coadread_dfci_2016_291403	coadread_dfci_2016_291403	Primary		Colon	Ascending To Transverse Colon	Colorectal Adenocarcinoma	Colorectal Adenocarcinoma	70367	Colorectal Adenocarcinoma
coadread_dfci_2016_237641	coadread_dfci_2016_237641	Primary		Colon	Ascending To Transverse Colon	Colorectal Adenocarcinoma	Colorectal Adenocarcinoma	70367	Colorectal Adenocarcinoma
coadread_dfci_2016_4491	coadread_dfci_2016_4491	Primary	Well-Moderate	Colon	Ascending To Transverse Colon	Colorectal Adenocarcinoma	Colorectal Adenocarcinoma	70367	Colorectal Adenocarcinoma
coadread_dfci_2016_3632	coadread_dfci_2016_3632	Primary	Well-Moderate	Colon	Ascending To Transverse Colon	Colorectal Adenocarcinoma	Colorectal Adenocarcinoma	70367	Colorectal Adenocarcinoma
coadread_dfci_2016_197908	coadread_dfci_2016_197908	Primary		Colon	Ascending To Transverse Colon	Colorectal Adenocarcinoma	Colorectal Adenocarcinoma	70367	Colorectal Adenocarcinoma
coadread_dfci_2016_412	coadread_dfci_2016_412	Primary	Well-Moderate	Colon	Ascending To Transverse Colon	Colorectal Adenocarcinoma	Colorectal Adenocarcinoma	70367	Colorectal Adenocarcinoma
coadread_dfci_2016_343654	coadread_dfci_2016_343654	Primary		Colon	Ascending To Transverse Colon	Colorectal Adenocarcinoma	Colorectal Adenocarcinoma	70367	Colorectal Adenocarcinoma
coadread_dfci_2016_2417	coadread_dfci_2016_2417	Primary	Well-Moderate	Colon	Ascending To Transverse Colon	Colorectal Adenocarcinoma	Colorectal Adenocarcinoma	70367	Colorectal Adenocarcinoma
coadread_dfci_2016_2214	coadread_dfci_2016_2214	Primary	Well-Moderate	Colon	Ascending To Transverse Colon	Colorectal Adenocarcinoma	Colorectal Adenocarcinoma	70367	Colorectal Adenocarcinoma
coadread_dfci_2016_2359	coadread_dfci_2016_2359	Primary	Well-Moderate	Colon	Ascending To Transverse Colon	Colorectal Adenocarcinoma	Colorectal Adenocarcinoma	70367	Colorectal Adenocarcinoma
coadread_dfci_2016_1205	coadread_dfci_2016_1205	Primary	Well-Moderate	Colon	Ascending To Transverse Colon	Colorectal Adenocarcinoma	Colorectal Adenocarcinoma	70367	Colorectal Adenocarcinoma
coadread_dfci_2016_3351	coadread_dfci_2016_3351	Primary	Well-Moderate	Colon	Ascending To Transverse Colon	Colorectal Adenocarcinoma	Colorectal Adenocarcinoma	70367	Colorectal Adenocarcinoma
coadread_dfci_2016_295702	coadread_dfci_2016_295702	Primary		Colon	Ascending To Transverse Colon	Colorectal Adenocarcinoma	Colorectal Adenocarcinoma	70367	Colorectal Adenocarcinoma
coadread_dfci_2016_3105	coadread_dfci_2016_3105	Primary	Well-Moderate	Colon	Ascending To Transverse Colon	Colorectal Adenocarcinoma	Colorectal Adenocarcinoma	70367	Colorectal Adenocarcinoma
coadread_dfci_2016_3558	coadread_dfci_2016_3558	Primary	Well-Moderate	Colon	Ascending To Transverse Colon	Colorectal Adenocarcinoma	Colorectal Adenocarcinoma	70367	Colorectal Adenocarcinoma
coadread_dfci_2016_231	coadread_dfci_2016_231	Primary	Well-Moderate	Colon	Ascending To Transverse Colon	Colorectal Adenocarcinoma	Colorectal Adenocarcinoma	70367	Colorectal Adenocarcinoma
coadread_dfci_2016_259101	coadread_dfci_2016_259101	Primary		Colon	Ascending To Transverse Colon	Colorectal Adenocarcinoma	Colorectal Adenocarcinoma	70367	Colorectal Adenocarcinoma
coadread_dfci_2016_214060	coadread_dfci_2016_214060	Primary		Colon	Ascending To Transverse Colon	Colorectal Adenocarcinoma	Colorectal Adenocarcinoma	70367	Colorectal Adenocarcinoma
coadread_dfci_2016_621	coadread_dfci_2016_621	Primary	Well-Moderate	Colon	Ascending To Transverse Colon	Colorectal Adenocarcinoma	Colorectal Adenocarcinoma	70367	Colorectal Adenocarcinoma
coadread_dfci_2016_1221	coadread_dfci_2016_1221	Primary	Well-Moderate	Colon	Ascending To Transverse Colon	Colorectal Adenocarcinoma	Colorectal Adenocarcinoma	70367	Colorectal Adenocarcinoma
coadread_dfci_2016_3104	coadread_dfci_2016_3104	Primary	Poor	Colon	Ascending To Transverse Colon	Colorectal Adenocarcinoma	Colorectal Adenocarcinoma	70367	Colorectal Adenocarcinoma
coadread_dfci_2016_2984	coadread_dfci_2016_2984	Primary	Well-Moderate	Colon	Ascending To Transverse Colon	Colorectal Adenocarcinoma	Colorectal Adenocarcinoma	70367	Colorectal Adenocarcinoma
coadread_dfci_2016_2974	coadread_dfci_2016_2974	Primary	Well-Moderate	Colon	Ascending To Transverse Colon	Colorectal Adenocarcinoma	Colorectal Adenocarcinoma	70367	Colorectal Adenocarcinoma
coadread_dfci_2016_328	coadread_dfci_2016_328	Primary	Well-Moderate	Colon	Ascending To Transverse Colon	Colorectal Adenocarcinoma	Colorectal Adenocarcinoma	70367	Colorectal Adenocarcinoma
coadread_dfci_2016_3255	coadread_dfci_2016_3255	Primary	Well-Moderate	Colon	Ascending To Transverse Colon	Colorectal Adenocarcinoma	Colorectal Adenocarcinoma	70367	Colorectal Adenocarcinoma
coadread_dfci_2016_3645	coadread_dfci_2016_3645	Primary	Well-Moderate	Colon	Ascending To Transverse Colon	Colorectal Adenocarcinoma	Colorectal Adenocarcinoma	70367	Colorectal Adenocarcinoma
coadread_dfci_2016_2304	coadread_dfci_2016_2304	Primary	Well-Moderate	Colon	Ascending To Transverse Colon	Colorectal Adenocarcinoma	Colorectal Adenocarcinoma	70367	Colorectal Adenocarcinoma
coadread_dfci_2016_693	coadread_dfci_2016_693	Primary	Well-Moderate	Colon	Ascending To Transverse Colon	Colorectal Adenocarcinoma	Colorectal Adenocarcinoma	70367	Colorectal Adenocarcinoma
coadread_dfci_2016_360138	coadread_dfci_2016_360138	Primary		Colon	Ascending To Transverse Colon	Colorectal Adenocarcinoma	Colorectal Adenocarcinoma	70367	Colorectal Adenocarcinoma
coadread_dfci_2016_224	coadread_dfci_2016_224	Primary	Well-Moderate	Colon	Ascending To Transverse Colon	Colorectal Adenocarcinoma	Colorectal Adenocarcinoma	70367	Colorectal Adenocarcinoma
coadread_dfci_2016_142275	coadread_dfci_2016_142275	Primary		Colon	Ascending To Transverse Colon	Colorectal Adenocarcinoma	Colorectal Adenocarcinoma	70367	Colorectal Adenocarcinoma
coadread_dfci_2016_3680	coadread_dfci_2016_3680	Primary	Well-Moderate	Colon	Ascending To Transverse Colon	Colorectal Adenocarcinoma	Colorectal Adenocarcinoma	70367	Colorectal Adenocarcinoma
coadread_dfci_2016_2991	coadread_dfci_2016_2991	Primary	Well-Moderate	Colon	Ascending To Transverse Colon	Colorectal Adenocarcinoma	Colorectal Adenocarcinoma	70367	Colorectal Adenocarcinoma
coadread_dfci_2016_3053	coadread_dfci_2016_3053	Primary	Well-Moderate	Colon	Ascending To Transverse Colon	Colorectal Adenocarcinoma	Colorectal Adenocarcinoma	70367	Colorectal Adenocarcinoma
coadread_dfci_2016_2271	coadread_dfci_2016_2271	Primary	Well-Moderate	Colon	Ascending To Transverse Colon	Colorectal Adenocarcinoma	Colorectal Adenocarcinoma	70367	Colorectal Adenocarcinoma
coadread_dfci_2016_1193	coadread_dfci_2016_1193	Primary	Poor	Colon	Ascending To Transverse Colon	Colorectal Adenocarcinoma	Colorectal Adenocarcinoma	70367	Colorectal Adenocarcinoma
coadread_dfci_2016_2941	coadread_dfci_2016_2941	Primary	Well-Moderate	Colon	Ascending To Transverse Colon	Colorectal Adenocarcinoma	Colorectal Adenocarcinoma	70367	Colorectal Adenocarcinoma
coadread_dfci_2016_2250	coadread_dfci_2016_2250	Primary	Well-Moderate	Colon	Ascending To Transverse Colon	Colorectal Adenocarcinoma	Colorectal Adenocarcinoma	70367	Colorectal Adenocarcinoma
coadread_dfci_2016_1157	coadread_dfci_2016_1157	Primary	Well-Moderate	Colon	Ascending To Transverse Colon	Colorectal Adenocarcinoma	Colorectal Adenocarcinoma	70367	Colorectal Adenocarcinoma
coadread_dfci_2016_2955	coadread_dfci_2016_2955	Primary	Poor	Colon	Ascending To Transverse Colon	Colorectal Adenocarcinoma	Colorectal Adenocarcinoma	70367	Colorectal Adenocarcinoma
coadread_dfci_2016_3674	coadread_dfci_2016_3674	Primary	Well-Moderate	Colon	Ascending To Transverse Colon	Colorectal Adenocarcinoma	Colorectal Adenocarcinoma	70367	Colorectal Adenocarcinoma
coadread_dfci_2016_277	coadread_dfci_2016_277	Primary	Well-Moderate	Colon	Ascending To Transverse Colon	Colorectal Adenocarcinoma	Colorectal Adenocarcinoma	70367	Colorectal Adenocarcinoma
coadread_dfci_2016_2769	coadread_dfci_2016_2769	Primary	Well-Moderate	Colon	Ascending To Transverse Colon	Colorectal Adenocarcinoma	Colorectal Adenocarcinoma	70367	Colorectal Adenocarcinoma
coadread_dfci_2016_504	coadread_dfci_2016_504	Primary	Well-Moderate	Colon	Ascending To Transverse Colon	Colorectal Adenocarcinoma	Colorectal Adenocarcinoma	70367	Colorectal Adenocarcinoma
coadread_dfci_2016_3011	coadread_dfci_2016_3011	Primary	Well-Moderate	Colon	Ascending To Transverse Colon	Colorectal Adenocarcinoma	Colorectal Adenocarcinoma	70367	Colorectal Adenocarcinoma
coadread_dfci_2016_3045	coadread_dfci_2016_3045	Primary	Well-Moderate	Colon	Ascending To Transverse Colon	Colorectal Adenocarcinoma	Colorectal Adenocarcinoma	70367	Colorectal Adenocarcinoma
coadread_dfci_2016_3323	coadread_dfci_2016_3323	Primary	Well-Moderate	Colon	Ascending To Transverse Colon	Colorectal Adenocarcinoma	Colorectal Adenocarcinoma	70367	Colorectal Adenocarcinoma
coadread_dfci_2016_3671	coadread_dfci_2016_3671	Primary	Well-Moderate	Colon	Ascending To Transverse Colon	Colorectal Adenocarcinoma	Colorectal Adenocarcinoma	70367	Colorectal Adenocarcinoma
coadread_dfci_2016_2775	coadread_dfci_2016_2775	Primary	Well-Moderate	Colon	Ascending To Transverse Colon	Colorectal Adenocarcinoma	Colorectal Adenocarcinoma	70367	Colorectal Adenocarcinoma
coadread_dfci_2016_358480	coadread_dfci_2016_358480	Primary		Colon	Ascending To Transverse Colon	Colorectal Adenocarcinoma	Colorectal Adenocarcinoma	70367	Colorectal Adenocarcinoma
coadread_dfci_2016_2260	coadread_dfci_2016_2260	Primary	Well-Moderate	Colon	Ascending To Transverse Colon	Colorectal Adenocarcinoma	Colorectal Adenocarcinoma	70367	Colorectal Adenocarcinoma
coadread_dfci_2016_30	coadread_dfci_2016_30	Primary	Well-Moderate	Colon	Ascending To Transverse Colon	Colorectal Adenocarcinoma	Colorectal Adenocarcinoma	70367	Colorectal Adenocarcinoma
coadread_dfci_2016_3496	coadread_dfci_2016_3496	Primary	Well-Moderate	Colon	Ascending To Transverse Colon	Colorectal Adenocarcinoma	Colorectal Adenocarcinoma	70367	Colorectal Adenocarcinoma
coadread_dfci_2016_442	coadread_dfci_2016_442	Primary	Well-Moderate	Colon	Ascending To Transverse Colon	Colorectal Adenocarcinoma	Colorectal Adenocarcinoma	70367	Colorectal Adenocarcinoma
coadread_dfci_2016_3237	coadread_dfci_2016_3237	Primary	Well-Moderate	Colon	Ascending To Transverse Colon	Colorectal Adenocarcinoma	Colorectal Adenocarcinoma	70367	Colorectal Adenocarcinoma
coadread_dfci_2016_201263	coadread_dfci_2016_201263	Primary		Colon	Ascending To Transverse Colon	Colorectal Adenocarcinoma	Colorectal Adenocarcinoma	70367	Colorectal Adenocarcinoma
coadread_dfci_2016_20	coadread_dfci_2016_20	Primary	Well-Moderate	Colon	Ascending To Transverse Colon	Colorectal Adenocarcinoma	Colorectal Adenocarcinoma	70367	Colorectal Adenocarcinoma
coadread_dfci_2016_3639	coadread_dfci_2016_3639	Primary	Well-Moderate	Colon	Ascending To Transverse Colon	Colorectal Adenocarcinoma	Colorectal Adenocarcinoma	70367	Colorectal Adenocarcinoma
coadread_dfci_2016_229051	coadread_dfci_2016_229051	Primary		Colon	Ascending To Transverse Colon	Colorectal Adenocarcinoma	Colorectal Adenocarcinoma	70367	Colorectal Adenocarcinoma
coadread_dfci_2016_3705	coadread_dfci_2016_3705	Primary	Well-Moderate	Colon	Ascending To Transverse Colon	Colorectal Adenocarcinoma	Colorectal Adenocarcinoma	70367	Colorectal Adenocarcinoma
coadread_dfci_2016_3699	coadread_dfci_2016_3699	Primary	Well-Moderate	Colon	Ascending To Transverse Colon	Colorectal Adenocarcinoma	Colorectal Adenocarcinoma	70367	Colorectal Adenocarcinoma
coadread_dfci_2016_3170	coadread_dfci_2016_3170	Primary	Well-Moderate	Colon	Ascending To Transverse Colon	Colorectal Adenocarcinoma	Colorectal Adenocarcinoma	70367	Colorectal Adenocarcinoma
coadread_dfci_2016_2976	coadread_dfci_2016_2976	Primary	Well-Moderate	Colon	Ascending To Transverse Colon	Colorectal Adenocarcinoma	Colorectal Adenocarcinoma	70367	Colorectal Adenocarcinoma
coadread_dfci_2016_365383	coadread_dfci_2016_365383	Primary		Colon	Ascending To Transverse Colon	Colorectal Adenocarcinoma	Colorectal Adenocarcinoma	70367	Colorectal Adenocarcinoma
coadread_dfci_2016_237969	coadread_dfci_2016_237969	Primary		Colon	Ascending To Transverse Colon	Colorectal Adenocarcinoma	Colorectal Adenocarcinoma	70367	Colorectal Adenocarcinoma
coadread_dfci_2016_3665	coadread_dfci_2016_3665	Primary	Well-Moderate	Colon	Ascending To Transverse Colon	Colorectal Adenocarcinoma	Colorectal Adenocarcinoma	70367	Colorectal Adenocarcinoma
coadread_dfci_2016_3099	coadread_dfci_2016_3099	Primary	Well-Moderate	Colon	Ascending To Transverse Colon	Colorectal Adenocarcinoma	Colorectal Adenocarcinoma	70367	Colorectal Adenocarcinoma
coadread_dfci_2016_2367	coadread_dfci_2016_2367	Primary	Poor	Colon	Ascending To Transverse Colon	Colorectal Adenocarcinoma	Colorectal Adenocarcinoma	70367	Colorectal Adenocarcinoma
coadread_dfci_2016_603	coadread_dfci_2016_603	Primary	Well-Moderate	Colon	Ascending To Transverse Colon	Colorectal Adenocarcinoma	Colorectal Adenocarcinoma	70367	Colorectal Adenocarcinoma
coadread_dfci_2016_1195	coadread_dfci_2016_1195	Primary	Well-Moderate	Colon	Ascending To Transverse Colon	Colorectal Adenocarcinoma	Colorectal Adenocarcinoma	70367	Colorectal Adenocarcinoma
coadread_dfci_2016_3267	coadread_dfci_2016_3267	Primary	Well-Moderate	Colon	Ascending To Transverse Colon	Colorectal Adenocarcinoma	Colorectal Adenocarcinoma	70367	Colorectal Adenocarcinoma
coadread_dfci_2016_519	coadread_dfci_2016_519	Primary	Well-Moderate	Colon	Ascending To Transverse Colon	Colorectal Adenocarcinoma	Colorectal Adenocarcinoma	70367	Colorectal Adenocarcinoma
coadread_dfci_2016_2957	coadread_dfci_2016_2957	Primary	Well-Moderate	Colon	Ascending To Transverse Colon	Colorectal Adenocarcinoma	Colorectal Adenocarcinoma	70367	Colorectal Adenocarcinoma
coadread_dfci_2016_1190	coadread_dfci_2016_1190	Primary	Well-Moderate	Colon	Ascending To Transverse Colon	Colorectal Adenocarcinoma	Colorectal Adenocarcinoma	70367	Colorectal Adenocarcinoma
coadread_dfci_2016_3405	coadread_dfci_2016_3405	Primary	Well-Moderate	Colon	Ascending To Transverse Colon	Colorectal Adenocarcinoma	Colorectal Adenocarcinoma	70367	Colorectal Adenocarcinoma
coadread_dfci_2016_1167	coadread_dfci_2016_1167	Primary	Well-Moderate	Colon	Ascending To Transverse Colon	Colorectal Adenocarcinoma	Colorectal Adenocarcinoma	70367	Colorectal Adenocarcinoma
coadread_dfci_2016_464	coadread_dfci_2016_464	Primary	Well-Moderate	Colon	Ascending To Transverse Colon	Colorectal Adenocarcinoma	Colorectal Adenocarcinoma	70367	Colorectal Adenocarcinoma
coadread_dfci_2016_4520	coadread_dfci_2016_4520	Primary	Poor	Colon	Ascending To Transverse Colon	Colorectal Adenocarcinoma	Colorectal Adenocarcinoma	70367	Colorectal Adenocarcinoma
coadread_dfci_2016_2664	coadread_dfci_2016_2664	Primary	Well-Moderate	Colon	Ascending To Transverse Colon	Colorectal Adenocarcinoma	Colorectal Adenocarcinoma	70367	Colorectal Adenocarcinoma
coadread_dfci_2016_378	coadread_dfci_2016_378	Primary	Well-Moderate	Colon	Ascending To Transverse Colon	Colorectal Adenocarcinoma	Colorectal Adenocarcinoma	70367	Colorectal Adenocarcinoma
coadread_dfci_2016_3604	coadread_dfci_2016_3604	Primary	Well-Moderate	Colon	Ascending To Transverse Colon	Colorectal Adenocarcinoma	Colorectal Adenocarcinoma	70367	Colorectal Adenocarcinoma
coadread_dfci_2016_3309	coadread_dfci_2016_3309	Primary	Well-Moderate	Colon	Ascending To Transverse Colon	Colorectal Adenocarcinoma	Colorectal Adenocarcinoma	70367	Colorectal Adenocarcinoma
coadread_dfci_2016_3336	coadread_dfci_2016_3336	Primary	Well-Moderate	Colon	Ascending To Transverse Colon	Colorectal Adenocarcinoma	Colorectal Adenocarcinoma	70367	Colorectal Adenocarcinoma
coadread_dfci_2016_2582	coadread_dfci_2016_2582	Primary	Well-Moderate	Colon	Ascending To Transverse Colon	Colorectal Adenocarcinoma	Colorectal Adenocarcinoma	70367	Colorectal Adenocarcinoma
coadread_dfci_2016_3603	coadread_dfci_2016_3603	Primary	Poor	Colon	Ascending To Transverse Colon	Colorectal Adenocarcinoma	Colorectal Adenocarcinoma	70367	Colorectal Adenocarcinoma
coadread_dfci_2016_3433	coadread_dfci_2016_3433	Primary	Well-Moderate	Colon	Ascending To Transverse Colon	Colorectal Adenocarcinoma	Colorectal Adenocarcinoma	70367	Colorectal Adenocarcinoma
coadread_dfci_2016_2272	coadread_dfci_2016_2272	Primary	Poor	Colon	Ascending To Transverse Colon	Colorectal Adenocarcinoma	Colorectal Adenocarcinoma	70367	Colorectal Adenocarcinoma
coadread_dfci_2016_3260	coadread_dfci_2016_3260	Primary	Well-Moderate	Colon	Ascending To Transverse Colon	Colorectal Adenocarcinoma	Colorectal Adenocarcinoma	70367	Colorectal Adenocarcinoma
coadread_dfci_2016_228	coadread_dfci_2016_228	Primary	Well-Moderate	Colon	Ascending To Transverse Colon	Colorectal Adenocarcinoma	Colorectal Adenocarcinoma	70367	Colorectal Adenocarcinoma
coadread_dfci_2016_578	coadread_dfci_2016_578	Primary	Well-Moderate	Colon	Cecum	Colorectal Adenocarcinoma	Colorectal Adenocarcinoma	70367	Colorectal Adenocarcinoma
coadread_dfci_2016_1241	coadread_dfci_2016_1241	Primary	Well-Moderate	Colon	Cecum	Colorectal Adenocarcinoma	Colorectal Adenocarcinoma	70367	Colorectal Adenocarcinoma
coadread_dfci_2016_2448	coadread_dfci_2016_2448	Primary	Well-Moderate	Colon	Cecum	Colorectal Adenocarcinoma	Colorectal Adenocarcinoma	70367	Colorectal Adenocarcinoma
coadread_dfci_2016_1212	coadread_dfci_2016_1212	Primary	Well-Moderate	Colon	Cecum	Colorectal Adenocarcinoma	Colorectal Adenocarcinoma	70367	Colorectal Adenocarcinoma
coadread_dfci_2016_1791	coadread_dfci_2016_1791	Primary	Poor	Colon	Cecum	Colorectal Adenocarcinoma	Colorectal Adenocarcinoma	70367	Colorectal Adenocarcinoma
coadread_dfci_2016_3321	coadread_dfci_2016_3321	Primary	Well-Moderate	Colon	Cecum	Colorectal Adenocarcinoma	Colorectal Adenocarcinoma	70367	Colorectal Adenocarcinoma
coadread_dfci_2016_546	coadread_dfci_2016_546	Primary	Well-Moderate	Colon	Cecum	Colorectal Adenocarcinoma	Colorectal Adenocarcinoma	70367	Colorectal Adenocarcinoma
coadread_dfci_2016_3262	coadread_dfci_2016_3262	Primary	Well-Moderate	Colon	Cecum	Colorectal Adenocarcinoma	Colorectal Adenocarcinoma	70367	Colorectal Adenocarcinoma
coadread_dfci_2016_3646	coadread_dfci_2016_3646	Primary	Poor	Colon	Cecum	Colorectal Adenocarcinoma	Colorectal Adenocarcinoma	70367	Colorectal Adenocarcinoma
coadread_dfci_2016_2564	coadread_dfci_2016_2564	Primary	Well-Moderate	Colon	Cecum	Colorectal Adenocarcinoma	Colorectal Adenocarcinoma	70367	Colorectal Adenocarcinoma
coadread_dfci_2016_68	coadread_dfci_2016_68	Primary	Well-Moderate	Colon	Cecum	Colorectal Adenocarcinoma	Colorectal Adenocarcinoma	70367	Colorectal Adenocarcinoma
coadread_dfci_2016_1202	coadread_dfci_2016_1202	Primary	Well-Moderate	Colon	Cecum	Colorectal Adenocarcinoma	Colorectal Adenocarcinoma	70367	Colorectal Adenocarcinoma
coadread_dfci_2016_4430	coadread_dfci_2016_4430	Primary	Poor	Colon	Cecum	Colorectal Adenocarcinoma	Colorectal Adenocarcinoma	70367	Colorectal Adenocarcinoma
coadread_dfci_2016_354	coadread_dfci_2016_354	Primary	Well-Moderate	Colon	Cecum	Colorectal Adenocarcinoma	Colorectal Adenocarcinoma	70367	Colorectal Adenocarcinoma
coadread_dfci_2016_3202	coadread_dfci_2016_3202	Primary	Well-Moderate	Colon	Cecum	Colorectal Adenocarcinoma	Colorectal Adenocarcinoma	70367	Colorectal Adenocarcinoma
coadread_dfci_2016_3152	coadread_dfci_2016_3152	Primary	Poor	Colon	Cecum	Colorectal Adenocarcinoma	Colorectal Adenocarcinoma	70367	Colorectal Adenocarcinoma
coadread_dfci_2016_1231	coadread_dfci_2016_1231	Primary	Well-Moderate	Colon	Cecum	Colorectal Adenocarcinoma	Colorectal Adenocarcinoma	70367	Colorectal Adenocarcinoma
coadread_dfci_2016_3451	coadread_dfci_2016_3451	Primary	Well-Moderate	Colon	Cecum	Colorectal Adenocarcinoma	Colorectal Adenocarcinoma	70367	Colorectal Adenocarcinoma
coadread_dfci_2016_458	coadread_dfci_2016_458	Primary	Poor	Colon	Cecum	Colorectal Adenocarcinoma	Colorectal Adenocarcinoma	70367	Colorectal Adenocarcinoma
coadread_dfci_2016_3704	coadread_dfci_2016_3704	Primary	Well-Moderate	Colon	Cecum	Colorectal Adenocarcinoma	Colorectal Adenocarcinoma	70367	Colorectal Adenocarcinoma
coadread_dfci_2016_2257	coadread_dfci_2016_2257	Primary	Well-Moderate	Colon	Cecum	Colorectal Adenocarcinoma	Colorectal Adenocarcinoma	70367	Colorectal Adenocarcinoma
coadread_dfci_2016_2372	coadread_dfci_2016_2372	Primary	Well-Moderate	Colon	Cecum	Colorectal Adenocarcinoma	Colorectal Adenocarcinoma	70367	Colorectal Adenocarcinoma
coadread_dfci_2016_2674	coadread_dfci_2016_2674	Primary	Well-Moderate	Colon	Cecum	Colorectal Adenocarcinoma	Colorectal Adenocarcinoma	70367	Colorectal Adenocarcinoma
coadread_dfci_2016_3184	coadread_dfci_2016_3184	Primary	Well-Moderate	Colon	Cecum	Colorectal Adenocarcinoma	Colorectal Adenocarcinoma	70367	Colorectal Adenocarcinoma
coadread_dfci_2016_3249	coadread_dfci_2016_3249	Primary	Well-Moderate	Colon	Cecum	Colorectal Adenocarcinoma	Colorectal Adenocarcinoma	70367	Colorectal Adenocarcinoma
coadread_dfci_2016_3446	coadread_dfci_2016_3446	Primary	Well-Moderate	Colon	Cecum	Colorectal Adenocarcinoma	Colorectal Adenocarcinoma	70367	Colorectal Adenocarcinoma
coadread_dfci_2016_3610	coadread_dfci_2016_3610	Primary	Well-Moderate	Colon	Cecum	Colorectal Adenocarcinoma	Colorectal Adenocarcinoma	70367	Colorectal Adenocarcinoma
coadread_dfci_2016_372	coadread_dfci_2016_372	Primary	Well-Moderate	Colon	Cecum	Colorectal Adenocarcinoma	Colorectal Adenocarcinoma	70367	Colorectal Adenocarcinoma
coadread_dfci_2016_33	coadread_dfci_2016_33	Primary	Well-Moderate	Colon	Cecum	Colorectal Adenocarcinoma	Colorectal Adenocarcinoma	70367	Colorectal Adenocarcinoma
coadread_dfci_2016_287	coadread_dfci_2016_287	Primary	Well-Moderate	Colon	Cecum	Colorectal Adenocarcinoma	Colorectal Adenocarcinoma	70367	Colorectal Adenocarcinoma
coadread_dfci_2016_3301	coadread_dfci_2016_3301	Primary	Well-Moderate	Colon	Cecum	Colorectal Adenocarcinoma	Colorectal Adenocarcinoma	70367	Colorectal Adenocarcinoma
coadread_dfci_2016_299	coadread_dfci_2016_299	Primary	Well-Moderate	Colon	Cecum	Colorectal Adenocarcinoma	Colorectal Adenocarcinoma	70367	Colorectal Adenocarcinoma
coadread_dfci_2016_613	coadread_dfci_2016_613	Primary	Poor	Colon	Cecum	Colorectal Adenocarcinoma	Colorectal Adenocarcinoma	70367	Colorectal Adenocarcinoma
coadread_dfci_2016_213	coadread_dfci_2016_213	Primary	Well-Moderate	Colon	Cecum	Colorectal Adenocarcinoma	Colorectal Adenocarcinoma	70367	Colorectal Adenocarcinoma
coadread_dfci_2016_636	coadread_dfci_2016_636	Primary	Well-Moderate	Colon	Cecum	Colorectal Adenocarcinoma	Colorectal Adenocarcinoma	70367	Colorectal Adenocarcinoma
coadread_dfci_2016_687	coadread_dfci_2016_687	Primary	Well-Moderate	Colon	Cecum	Colorectal Adenocarcinoma	Colorectal Adenocarcinoma	70367	Colorectal Adenocarcinoma
coadread_dfci_2016_3005	coadread_dfci_2016_3005	Primary	Well-Moderate	Colon	Cecum	Colorectal Adenocarcinoma	Colorectal Adenocarcinoma	70367	Colorectal Adenocarcinoma
coadread_dfci_2016_4525	coadread_dfci_2016_4525	Primary	Well-Moderate	Colon	Cecum	Colorectal Adenocarcinoma	Colorectal Adenocarcinoma	70367	Colorectal Adenocarcinoma
coadread_dfci_2016_3637	coadread_dfci_2016_3637	Primary	Well-Moderate	Colon	Cecum	Colorectal Adenocarcinoma	Colorectal Adenocarcinoma	70367	Colorectal Adenocarcinoma
coadread_dfci_2016_253	coadread_dfci_2016_253	Primary	Well-Moderate	Colon	Cecum	Colorectal Adenocarcinoma	Colorectal Adenocarcinoma	70367	Colorectal Adenocarcinoma
coadread_dfci_2016_2812	coadread_dfci_2016_2812	Primary	Well-Moderate	Colon	Cecum	Colorectal Adenocarcinoma	Colorectal Adenocarcinoma	70367	Colorectal Adenocarcinoma
coadread_dfci_2016_250	coadread_dfci_2016_250	Primary	Well-Moderate	Colon	Cecum	Colorectal Adenocarcinoma	Colorectal Adenocarcinoma	70367	Colorectal Adenocarcinoma
coadread_dfci_2016_344	coadread_dfci_2016_344	Primary	Well-Moderate	Colon	Cecum	Colorectal Adenocarcinoma	Colorectal Adenocarcinoma	70367	Colorectal Adenocarcinoma
coadread_dfci_2016_497	coadread_dfci_2016_497	Primary	Well-Moderate	Colon	Cecum	Colorectal Adenocarcinoma	Colorectal Adenocarcinoma	70367	Colorectal Adenocarcinoma
coadread_dfci_2016_1745	coadread_dfci_2016_1745	Primary	Well-Moderate	Colon	Cecum	Colorectal Adenocarcinoma	Colorectal Adenocarcinoma	70367	Colorectal Adenocarcinoma
coadread_dfci_2016_1244	coadread_dfci_2016_1244	Primary	Well-Moderate	Colon	Cecum	Colorectal Adenocarcinoma	Colorectal Adenocarcinoma	70367	Colorectal Adenocarcinoma
coadread_dfci_2016_2416	coadread_dfci_2016_2416	Primary	Well-Moderate	Colon	Cecum	Colorectal Adenocarcinoma	Colorectal Adenocarcinoma	70367	Colorectal Adenocarcinoma
coadread_dfci_2016_3330	coadread_dfci_2016_3330	Primary	Well-Moderate	Colon	Cecum	Colorectal Adenocarcinoma	Colorectal Adenocarcinoma	70367	Colorectal Adenocarcinoma
coadread_dfci_2016_492	coadread_dfci_2016_492	Primary	Poor	Colon	Cecum	Colorectal Adenocarcinoma	Colorectal Adenocarcinoma	70367	Colorectal Adenocarcinoma
coadread_dfci_2016_2808	coadread_dfci_2016_2808	Primary	Well-Moderate	Colon	Cecum	Colorectal Adenocarcinoma	Colorectal Adenocarcinoma	70367	Colorectal Adenocarcinoma
coadread_dfci_2016_437	coadread_dfci_2016_437	Primary	Well-Moderate	Colon	Cecum	Colorectal Adenocarcinoma	Colorectal Adenocarcinoma	70367	Colorectal Adenocarcinoma
coadread_dfci_2016_1844	coadread_dfci_2016_1844	Primary	Well-Moderate	Colon	Cecum	Colorectal Adenocarcinoma	Colorectal Adenocarcinoma	70367	Colorectal Adenocarcinoma
coadread_dfci_2016_302873	coadread_dfci_2016_302873	Primary		Colon	Cecum	Colorectal Adenocarcinoma	Colorectal Adenocarcinoma	70367	Colorectal Adenocarcinoma
coadread_dfci_2016_2263	coadread_dfci_2016_2263	Primary	Well-Moderate	Colon	Cecum	Colorectal Adenocarcinoma	Colorectal Adenocarcinoma	70367	Colorectal Adenocarcinoma
coadread_dfci_2016_2266	coadread_dfci_2016_2266	Primary	Well-Moderate	Colon	Cecum	Colorectal Adenocarcinoma	Colorectal Adenocarcinoma	70367	Colorectal Adenocarcinoma
coadread_dfci_2016_2289	coadread_dfci_2016_2289	Primary	Well-Moderate	Colon	Cecum	Colorectal Adenocarcinoma	Colorectal Adenocarcinoma	70367	Colorectal Adenocarcinoma
coadread_dfci_2016_3273	coadread_dfci_2016_3273	Primary	Well-Moderate	Colon	Cecum	Colorectal Adenocarcinoma	Colorectal Adenocarcinoma	70367	Colorectal Adenocarcinoma
coadread_dfci_2016_1240	coadread_dfci_2016_1240	Primary	Well-Moderate	Colon	Cecum	Colorectal Adenocarcinoma	Colorectal Adenocarcinoma	70367	Colorectal Adenocarcinoma
coadread_dfci_2016_3508	coadread_dfci_2016_3508	Primary	Well-Moderate	Colon	Cecum	Colorectal Adenocarcinoma	Colorectal Adenocarcinoma	70367	Colorectal Adenocarcinoma
coadread_dfci_2016_196972	coadread_dfci_2016_196972	Primary		Colon	Cecum	Colorectal Adenocarcinoma	Colorectal Adenocarcinoma	70367	Colorectal Adenocarcinoma
coadread_dfci_2016_229707	coadread_dfci_2016_229707	Primary		Colon	Cecum	Colorectal Adenocarcinoma	Colorectal Adenocarcinoma	70367	Colorectal Adenocarcinoma
coadread_dfci_2016_3549	coadread_dfci_2016_3549	Primary	Well-Moderate	Colon	Cecum	Colorectal Adenocarcinoma	Colorectal Adenocarcinoma	70367	Colorectal Adenocarcinoma
coadread_dfci_2016_463	coadread_dfci_2016_463	Primary	Well-Moderate	Colon	Cecum	Colorectal Adenocarcinoma	Colorectal Adenocarcinoma	70367	Colorectal Adenocarcinoma
coadread_dfci_2016_647	coadread_dfci_2016_647	Primary	Well-Moderate	Colon	Cecum	Colorectal Adenocarcinoma	Colorectal Adenocarcinoma	70367	Colorectal Adenocarcinoma
coadread_dfci_2016_103320	coadread_dfci_2016_103320	Primary		Colon	Cecum	Colorectal Adenocarcinoma	Colorectal Adenocarcinoma	70367	Colorectal Adenocarcinoma
coadread_dfci_2016_359705	coadread_dfci_2016_359705	Primary		Colon	Cecum	Colorectal Adenocarcinoma	Colorectal Adenocarcinoma	70367	Colorectal Adenocarcinoma
coadread_dfci_2016_4534	coadread_dfci_2016_4534	Primary	Well-Moderate	Colon	Cecum	Colorectal Adenocarcinoma	Colorectal Adenocarcinoma	70367	Colorectal Adenocarcinoma
coadread_dfci_2016_1187	coadread_dfci_2016_1187	Primary	Well-Moderate	Colon	Cecum	Colorectal Adenocarcinoma	Colorectal Adenocarcinoma	70367	Colorectal Adenocarcinoma
coadread_dfci_2016_3523	coadread_dfci_2016_3523	Primary	Well-Moderate	Colon	Cecum	Colorectal Adenocarcinoma	Colorectal Adenocarcinoma	70367	Colorectal Adenocarcinoma
coadread_dfci_2016_4508	coadread_dfci_2016_4508	Primary	Well-Moderate	Colon	Cecum	Colorectal Adenocarcinoma	Colorectal Adenocarcinoma	70367	Colorectal Adenocarcinoma
coadread_dfci_2016_106	coadread_dfci_2016_106	Primary	Well-Moderate	Colon	Cecum	Colorectal Adenocarcinoma	Colorectal Adenocarcinoma	70367	Colorectal Adenocarcinoma
coadread_dfci_2016_2430	coadread_dfci_2016_2430	Primary	Well-Moderate	Colon	Cecum	Colorectal Adenocarcinoma	Colorectal Adenocarcinoma	70367	Colorectal Adenocarcinoma
coadread_dfci_2016_2969	coadread_dfci_2016_2969	Primary	Well-Moderate	Colon	Cecum	Colorectal Adenocarcinoma	Colorectal Adenocarcinoma	70367	Colorectal Adenocarcinoma
coadread_dfci_2016_2265	coadread_dfci_2016_2265	Primary	Well-Moderate	Colon	Cecum	Colorectal Adenocarcinoma	Colorectal Adenocarcinoma	70367	Colorectal Adenocarcinoma
coadread_dfci_2016_3108	coadread_dfci_2016_3108	Primary	Well-Moderate	Colon	Cecum	Colorectal Adenocarcinoma	Colorectal Adenocarcinoma	70367	Colorectal Adenocarcinoma
coadread_dfci_2016_2247	coadread_dfci_2016_2247	Primary	Well-Moderate	Colon	Cecum	Colorectal Adenocarcinoma	Colorectal Adenocarcinoma	70367	Colorectal Adenocarcinoma
coadread_dfci_2016_3092	coadread_dfci_2016_3092	Primary	Well-Moderate	Colon	Cecum	Colorectal Adenocarcinoma	Colorectal Adenocarcinoma	70367	Colorectal Adenocarcinoma
coadread_dfci_2016_3479	coadread_dfci_2016_3479	Primary	Well-Moderate	Colon	Cecum	Colorectal Adenocarcinoma	Colorectal Adenocarcinoma	70367	Colorectal Adenocarcinoma
coadread_dfci_2016_160282	coadread_dfci_2016_160282	Primary		Colon	Cecum	Colorectal Adenocarcinoma	Colorectal Adenocarcinoma	70367	Colorectal Adenocarcinoma
coadread_dfci_2016_615	coadread_dfci_2016_615	Primary	Well-Moderate	Colon	Cecum	Colorectal Adenocarcinoma	Colorectal Adenocarcinoma	70367	Colorectal Adenocarcinoma
coadread_dfci_2016_1251	coadread_dfci_2016_1251	Primary	Well-Moderate	Colon	Cecum	Colorectal Adenocarcinoma	Colorectal Adenocarcinoma	70367	Colorectal Adenocarcinoma
coadread_dfci_2016_4533	coadread_dfci_2016_4533	Primary	Well-Moderate	Colon	Cecum	Colorectal Adenocarcinoma	Colorectal Adenocarcinoma	70367	Colorectal Adenocarcinoma
coadread_dfci_2016_3440	coadread_dfci_2016_3440	Primary	Well-Moderate	Colon	Cecum	Colorectal Adenocarcinoma	Colorectal Adenocarcinoma	70367	Colorectal Adenocarcinoma
coadread_dfci_2016_1794	coadread_dfci_2016_1794	Primary	Well-Moderate	Colon	Cecum	Colorectal Adenocarcinoma	Colorectal Adenocarcinoma	70367	Colorectal Adenocarcinoma
coadread_dfci_2016_3542	coadread_dfci_2016_3542	Primary	Well-Moderate	Colon	Cecum	Colorectal Adenocarcinoma	Colorectal Adenocarcinoma	70367	Colorectal Adenocarcinoma
coadread_dfci_2016_2765	coadread_dfci_2016_2765	Primary	Well-Moderate	Colon	Cecum	Colorectal Adenocarcinoma	Colorectal Adenocarcinoma	70367	Colorectal Adenocarcinoma
coadread_dfci_2016_3016	coadread_dfci_2016_3016	Primary	Well-Moderate	Colon	Cecum	Colorectal Adenocarcinoma	Colorectal Adenocarcinoma	70367	Colorectal Adenocarcinoma
coadread_dfci_2016_3673	coadread_dfci_2016_3673	Primary	Poor	Colon	Cecum	Colorectal Adenocarcinoma	Colorectal Adenocarcinoma	70367	Colorectal Adenocarcinoma
coadread_dfci_2016_354207	coadread_dfci_2016_354207	Primary		Colon	Cecum	Colorectal Adenocarcinoma	Colorectal Adenocarcinoma	70367	Colorectal Adenocarcinoma
coadread_dfci_2016_3204	coadread_dfci_2016_3204	Primary	Well-Moderate	Colon	Cecum	Colorectal Adenocarcinoma	Colorectal Adenocarcinoma	70367	Colorectal Adenocarcinoma
coadread_dfci_2016_3102	coadread_dfci_2016_3102	Primary	Well-Moderate	Colon	Cecum	Colorectal Adenocarcinoma	Colorectal Adenocarcinoma	70367	Colorectal Adenocarcinoma
coadread_dfci_2016_1771	coadread_dfci_2016_1771	Primary	Well-Moderate	Colon	Cecum	Colorectal Adenocarcinoma	Colorectal Adenocarcinoma	70367	Colorectal Adenocarcinoma
coadread_dfci_2016_2457	coadread_dfci_2016_2457	Primary	Well-Moderate	Colon	Cecum	Colorectal Adenocarcinoma	Colorectal Adenocarcinoma	70367	Colorectal Adenocarcinoma
coadread_dfci_2016_32	coadread_dfci_2016_32	Primary	Well-Moderate	Colon	Cecum	Colorectal Adenocarcinoma	Colorectal Adenocarcinoma	70367	Colorectal Adenocarcinoma
coadread_dfci_2016_22	coadread_dfci_2016_22	Primary	Well-Moderate	Colon	Cecum	Colorectal Adenocarcinoma	Colorectal Adenocarcinoma	70367	Colorectal Adenocarcinoma
coadread_dfci_2016_2766	coadread_dfci_2016_2766	Primary	Well-Moderate	Colon	Cecum	Colorectal Adenocarcinoma	Colorectal Adenocarcinoma	70367	Colorectal Adenocarcinoma
coadread_dfci_2016_2568	coadread_dfci_2016_2568	Primary	Well-Moderate	Colon	Cecum	Colorectal Adenocarcinoma	Colorectal Adenocarcinoma	70367	Colorectal Adenocarcinoma
coadread_dfci_2016_1755	coadread_dfci_2016_1755	Primary	Well-Moderate	Colon	Cecum	Colorectal Adenocarcinoma	Colorectal Adenocarcinoma	70367	Colorectal Adenocarcinoma
coadread_dfci_2016_2303	coadread_dfci_2016_2303	Primary	Well-Moderate	Colon	Cecum	Colorectal Adenocarcinoma	Colorectal Adenocarcinoma	70367	Colorectal Adenocarcinoma
coadread_dfci_2016_3340	coadread_dfci_2016_3340	Primary	Well-Moderate	Colon	Cecum	Colorectal Adenocarcinoma	Colorectal Adenocarcinoma	70367	Colorectal Adenocarcinoma
coadread_dfci_2016_2270	coadread_dfci_2016_2270	Primary	Well-Moderate	Colon	Cecum	Colorectal Adenocarcinoma	Colorectal Adenocarcinoma	70367	Colorectal Adenocarcinoma
coadread_dfci_2016_3670	coadread_dfci_2016_3670	Primary	Well-Moderate	Colon	Cecum	Colorectal Adenocarcinoma	Colorectal Adenocarcinoma	70367	Colorectal Adenocarcinoma
coadread_dfci_2016_191	coadread_dfci_2016_191	Primary	Well-Moderate	Colon	Cecum	Colorectal Adenocarcinoma	Colorectal Adenocarcinoma	70367	Colorectal Adenocarcinoma
coadread_dfci_2016_3545	coadread_dfci_2016_3545	Primary	Well-Moderate	Colon	Cecum	Colorectal Adenocarcinoma	Colorectal Adenocarcinoma	70367	Colorectal Adenocarcinoma
coadread_dfci_2016_3726	coadread_dfci_2016_3726	Primary	Well-Moderate	Colon	Cecum	Colorectal Adenocarcinoma	Colorectal Adenocarcinoma	70367	Colorectal Adenocarcinoma
coadread_dfci_2016_3432	coadread_dfci_2016_3432	Primary	Well-Moderate	Colon	Cecum	Colorectal Adenocarcinoma	Colorectal Adenocarcinoma	70367	Colorectal Adenocarcinoma
coadread_dfci_2016_3020	coadread_dfci_2016_3020	Primary	Well-Moderate	Colon	Cecum	Colorectal Adenocarcinoma	Colorectal Adenocarcinoma	70367	Colorectal Adenocarcinoma
coadread_dfci_2016_649	coadread_dfci_2016_649	Primary	Well-Moderate	Colon	Cecum	Colorectal Adenocarcinoma	Colorectal Adenocarcinoma	70367	Colorectal Adenocarcinoma
coadread_dfci_2016_3444	coadread_dfci_2016_3444	Primary	Well-Moderate	Colon	Cecum	Colorectal Adenocarcinoma	Colorectal Adenocarcinoma	70367	Colorectal Adenocarcinoma
coadread_dfci_2016_3048	coadread_dfci_2016_3048	Primary	Well-Moderate	Colon	Cecum	Colorectal Adenocarcinoma	Colorectal Adenocarcinoma	70367	Colorectal Adenocarcinoma
coadread_dfci_2016_3720	coadread_dfci_2016_3720	Primary	Well-Moderate	Colon	Cecum	Colorectal Adenocarcinoma	Colorectal Adenocarcinoma	70367	Colorectal Adenocarcinoma
coadread_dfci_2016_3436	coadread_dfci_2016_3436	Primary	Well-Moderate	Colon	Cecum	Colorectal Adenocarcinoma	Colorectal Adenocarcinoma	70367	Colorectal Adenocarcinoma
coadread_dfci_2016_3271	coadread_dfci_2016_3271	Primary	Well-Moderate	Colon	Cecum	Colorectal Adenocarcinoma	Colorectal Adenocarcinoma	70367	Colorectal Adenocarcinoma
coadread_dfci_2016_3512	coadread_dfci_2016_3512	Primary	Well-Moderate	Colon	Cecum	Colorectal Adenocarcinoma	Colorectal Adenocarcinoma	70367	Colorectal Adenocarcinoma
coadread_dfci_2016_276701	coadread_dfci_2016_276701	Primary			Na	Colorectal Adenocarcinoma	Colorectal Adenocarcinoma	70367	Colorectal Adenocarcinoma
coadread_dfci_2016_593	coadread_dfci_2016_593	Primary	Well-Moderate	Rectum	Rectum	Colorectal Adenocarcinoma	Colorectal Adenocarcinoma	70367	Colorectal Adenocarcinoma
coadread_dfci_2016_2354	coadread_dfci_2016_2354	Primary	Well-Moderate	Rectum	Rectum	Colorectal Adenocarcinoma	Colorectal Adenocarcinoma	70367	Colorectal Adenocarcinoma
coadread_dfci_2016_3611	coadread_dfci_2016_3611	Primary	Well-Moderate	Rectum	Rectum	Colorectal Adenocarcinoma	Colorectal Adenocarcinoma	70367	Colorectal Adenocarcinoma
coadread_dfci_2016_352566	coadread_dfci_2016_352566	Primary		Rectum	Rectum	Colorectal Adenocarcinoma	Colorectal Adenocarcinoma	70367	Colorectal Adenocarcinoma
coadread_dfci_2016_4538	coadread_dfci_2016_4538	Primary	Well-Moderate	Rectum	Rectum	Colorectal Adenocarcinoma	Colorectal Adenocarcinoma	70367	Colorectal Adenocarcinoma
coadread_dfci_2016_224049	coadread_dfci_2016_224049	Primary		Rectum	Rectum	Colorectal Adenocarcinoma	Colorectal Adenocarcinoma	70367	Colorectal Adenocarcinoma
coadread_dfci_2016_677	coadread_dfci_2016_677	Primary	Well-Moderate	Rectum	Rectum	Colorectal Adenocarcinoma	Colorectal Adenocarcinoma	70367	Colorectal Adenocarcinoma
coadread_dfci_2016_1250	coadread_dfci_2016_1250	Primary	Well-Moderate	Rectum	Rectum	Colorectal Adenocarcinoma	Colorectal Adenocarcinoma	70367	Colorectal Adenocarcinoma
coadread_dfci_2016_312708	coadread_dfci_2016_312708	Primary		Rectum	Rectum	Colorectal Adenocarcinoma	Colorectal Adenocarcinoma	70367	Colorectal Adenocarcinoma
coadread_dfci_2016_4503	coadread_dfci_2016_4503	Primary	Well-Moderate	Rectum	Rectum	Colorectal Adenocarcinoma	Colorectal Adenocarcinoma	70367	Colorectal Adenocarcinoma
coadread_dfci_2016_2365	coadread_dfci_2016_2365	Primary	Well-Moderate	Rectum	Rectum	Colorectal Adenocarcinoma	Colorectal Adenocarcinoma	70367	Colorectal Adenocarcinoma
coadread_dfci_2016_132	coadread_dfci_2016_132	Primary	Well-Moderate	Rectum	Rectum	Colorectal Adenocarcinoma	Colorectal Adenocarcinoma	70367	Colorectal Adenocarcinoma
coadread_dfci_2016_42	coadread_dfci_2016_42	Primary	Well-Moderate	Rectum	Rectum	Colorectal Adenocarcinoma	Colorectal Adenocarcinoma	70367	Colorectal Adenocarcinoma
coadread_dfci_2016_3427	coadread_dfci_2016_3427	Primary	Well-Moderate	Rectum	Rectum	Colorectal Adenocarcinoma	Colorectal Adenocarcinoma	70367	Colorectal Adenocarcinoma
coadread_dfci_2016_561	coadread_dfci_2016_561	Primary	Well-Moderate	Rectum	Rectum	Colorectal Adenocarcinoma	Colorectal Adenocarcinoma	70367	Colorectal Adenocarcinoma
coadread_dfci_2016_3442	coadread_dfci_2016_3442	Primary	Poor	Rectum	Rectum	Colorectal Adenocarcinoma	Colorectal Adenocarcinoma	70367	Colorectal Adenocarcinoma
coadread_dfci_2016_1798	coadread_dfci_2016_1798	Primary	Well-Moderate	Rectum	Rectum	Colorectal Adenocarcinoma	Colorectal Adenocarcinoma	70367	Colorectal Adenocarcinoma
coadread_dfci_2016_3227	coadread_dfci_2016_3227	Primary	Well-Moderate	Rectum	Rectum	Colorectal Adenocarcinoma	Colorectal Adenocarcinoma	70367	Colorectal Adenocarcinoma
coadread_dfci_2016_304	coadread_dfci_2016_304	Primary	Well-Moderate	Rectum	Rectum	Colorectal Adenocarcinoma	Colorectal Adenocarcinoma	70367	Colorectal Adenocarcinoma
coadread_dfci_2016_2445	coadread_dfci_2016_2445	Primary	Well-Moderate	Rectum	Rectum	Colorectal Adenocarcinoma	Colorectal Adenocarcinoma	70367	Colorectal Adenocarcinoma
coadread_dfci_2016_1216	coadread_dfci_2016_1216	Primary	Well-Moderate	Rectum	Rectum	Colorectal Adenocarcinoma	Colorectal Adenocarcinoma	70367	Colorectal Adenocarcinoma
coadread_dfci_2016_3169	coadread_dfci_2016_3169	Primary	Well-Moderate	Rectum	Rectum	Colorectal Adenocarcinoma	Colorectal Adenocarcinoma	70367	Colorectal Adenocarcinoma
coadread_dfci_2016_607	coadread_dfci_2016_607	Primary	Well-Moderate	Rectum	Rectum	Colorectal Adenocarcinoma	Colorectal Adenocarcinoma	70367	Colorectal Adenocarcinoma
coadread_dfci_2016_1254	coadread_dfci_2016_1254	Primary	Well-Moderate	Rectum	Rectum	Colorectal Adenocarcinoma	Colorectal Adenocarcinoma	70367	Colorectal Adenocarcinoma
coadread_dfci_2016_3430	coadread_dfci_2016_3430	Primary	Well-Moderate	Rectum	Rectum	Colorectal Adenocarcinoma	Colorectal Adenocarcinoma	70367	Colorectal Adenocarcinoma
coadread_dfci_2016_1761	coadread_dfci_2016_1761	Primary	Well-Moderate	Rectum	Rectum	Colorectal Adenocarcinoma	Colorectal Adenocarcinoma	70367	Colorectal Adenocarcinoma
coadread_dfci_2016_2342	coadread_dfci_2016_2342	Primary	Well-Moderate	Rectum	Rectum	Colorectal Adenocarcinoma	Colorectal Adenocarcinoma	70367	Colorectal Adenocarcinoma
coadread_dfci_2016_236849	coadread_dfci_2016_236849	Primary		Rectum	Rectum	Colorectal Adenocarcinoma	Colorectal Adenocarcinoma	70367	Colorectal Adenocarcinoma
coadread_dfci_2016_3483	coadread_dfci_2016_3483	Primary	Well-Moderate	Rectum	Rectum	Colorectal Adenocarcinoma	Colorectal Adenocarcinoma	70367	Colorectal Adenocarcinoma
coadread_dfci_2016_93	coadread_dfci_2016_93	Primary	Well-Moderate	Rectum	Rectum	Colorectal Adenocarcinoma	Colorectal Adenocarcinoma	70367	Colorectal Adenocarcinoma
coadread_dfci_2016_1236	coadread_dfci_2016_1236	Primary	Poor	Rectum	Rectum	Colorectal Adenocarcinoma	Colorectal Adenocarcinoma	70367	Colorectal Adenocarcinoma
coadread_dfci_2016_1804	coadread_dfci_2016_1804	Primary	Well-Moderate	Rectum	Rectum	Colorectal Adenocarcinoma	Colorectal Adenocarcinoma	70367	Colorectal Adenocarcinoma
coadread_dfci_2016_3481	coadread_dfci_2016_3481	Primary	Well-Moderate	Rectum	Rectum	Colorectal Adenocarcinoma	Colorectal Adenocarcinoma	70367	Colorectal Adenocarcinoma
coadread_dfci_2016_3621	coadread_dfci_2016_3621	Primary	Well-Moderate	Rectum	Rectum	Colorectal Adenocarcinoma	Colorectal Adenocarcinoma	70367	Colorectal Adenocarcinoma
coadread_dfci_2016_676	coadread_dfci_2016_676	Primary	Well-Moderate	Rectum	Rectum	Colorectal Adenocarcinoma	Colorectal Adenocarcinoma	70367	Colorectal Adenocarcinoma
coadread_dfci_2016_2759	coadread_dfci_2016_2759	Primary	Well-Moderate	Rectum	Rectum	Colorectal Adenocarcinoma	Colorectal Adenocarcinoma	70367	Colorectal Adenocarcinoma
coadread_dfci_2016_255	coadread_dfci_2016_255	Primary	Well-Moderate	Rectum	Rectum	Colorectal Adenocarcinoma	Colorectal Adenocarcinoma	70367	Colorectal Adenocarcinoma
coadread_dfci_2016_2261	coadread_dfci_2016_2261	Primary	Poor	Rectum	Rectum	Colorectal Adenocarcinoma	Colorectal Adenocarcinoma	70367	Colorectal Adenocarcinoma
coadread_dfci_2016_1772	coadread_dfci_2016_1772	Primary	Well-Moderate	Rectum	Rectum	Colorectal Adenocarcinoma	Colorectal Adenocarcinoma	70367	Colorectal Adenocarcinoma
coadread_dfci_2016_2441	coadread_dfci_2016_2441	Primary	Well-Moderate	Rectum	Rectum	Colorectal Adenocarcinoma	Colorectal Adenocarcinoma	70367	Colorectal Adenocarcinoma
coadread_dfci_2016_3414	coadread_dfci_2016_3414	Primary	Well-Moderate	Rectum	Rectum	Colorectal Adenocarcinoma	Colorectal Adenocarcinoma	70367	Colorectal Adenocarcinoma
coadread_dfci_2016_1845	coadread_dfci_2016_1845	Primary	Well-Moderate	Rectum	Rectum	Colorectal Adenocarcinoma	Colorectal Adenocarcinoma	70367	Colorectal Adenocarcinoma
coadread_dfci_2016_3660	coadread_dfci_2016_3660	Primary	Well-Moderate	Rectum	Rectum	Colorectal Adenocarcinoma	Colorectal Adenocarcinoma	70367	Colorectal Adenocarcinoma
coadread_dfci_2016_3316	coadread_dfci_2016_3316	Primary	Well-Moderate	Rectum	Rectum	Colorectal Adenocarcinoma	Colorectal Adenocarcinoma	70367	Colorectal Adenocarcinoma
coadread_dfci_2016_2995	coadread_dfci_2016_2995	Primary	Well-Moderate	Rectum	Rectum	Colorectal Adenocarcinoma	Colorectal Adenocarcinoma	70367	Colorectal Adenocarcinoma
coadread_dfci_2016_2400	coadread_dfci_2016_2400	Primary	Well-Moderate	Rectum	Rectum	Colorectal Adenocarcinoma	Colorectal Adenocarcinoma	70367	Colorectal Adenocarcinoma
coadread_dfci_2016_2406	coadread_dfci_2016_2406	Primary	Well-Moderate	Rectum	Rectum	Colorectal Adenocarcinoma	Colorectal Adenocarcinoma	70367	Colorectal Adenocarcinoma
coadread_dfci_2016_2388	coadread_dfci_2016_2388	Primary	Well-Moderate	Rectum	Rectum	Colorectal Adenocarcinoma	Colorectal Adenocarcinoma	70367	Colorectal Adenocarcinoma
coadread_dfci_2016_694	coadread_dfci_2016_694	Primary	Well-Moderate	Rectum	Rectum	Colorectal Adenocarcinoma	Colorectal Adenocarcinoma	70367	Colorectal Adenocarcinoma
coadread_dfci_2016_3714	coadread_dfci_2016_3714	Primary	Well-Moderate	Rectum	Rectum	Colorectal Adenocarcinoma	Colorectal Adenocarcinoma	70367	Colorectal Adenocarcinoma
coadread_dfci_2016_1183	coadread_dfci_2016_1183	Primary	Well-Moderate	Rectum	Rectum	Colorectal Adenocarcinoma	Colorectal Adenocarcinoma	70367	Colorectal Adenocarcinoma
coadread_dfci_2016_4505	coadread_dfci_2016_4505	Primary	Well-Moderate	Rectum	Rectum	Colorectal Adenocarcinoma	Colorectal Adenocarcinoma	70367	Colorectal Adenocarcinoma
coadread_dfci_2016_2763	coadread_dfci_2016_2763	Primary	Well-Moderate	Rectum	Rectum	Colorectal Adenocarcinoma	Colorectal Adenocarcinoma	70367	Colorectal Adenocarcinoma
coadread_dfci_2016_418	coadread_dfci_2016_418	Primary	Well-Moderate	Rectum	Rectum	Colorectal Adenocarcinoma	Colorectal Adenocarcinoma	70367	Colorectal Adenocarcinoma
coadread_dfci_2016_180077	coadread_dfci_2016_180077	Primary		Rectum	Rectum	Colorectal Adenocarcinoma	Colorectal Adenocarcinoma	70367	Colorectal Adenocarcinoma
coadread_dfci_2016_46	coadread_dfci_2016_46	Primary	Well-Moderate	Rectum	Rectum	Colorectal Adenocarcinoma	Colorectal Adenocarcinoma	70367	Colorectal Adenocarcinoma
coadread_dfci_2016_2389	coadread_dfci_2016_2389	Primary	Well-Moderate	Rectum	Rectum	Colorectal Adenocarcinoma	Colorectal Adenocarcinoma	70367	Colorectal Adenocarcinoma
coadread_dfci_2016_2935	coadread_dfci_2016_2935	Primary	Well-Moderate	Rectum	Rectum	Colorectal Adenocarcinoma	Colorectal Adenocarcinoma	70367	Colorectal Adenocarcinoma
coadread_dfci_2016_2768	coadread_dfci_2016_2768	Primary	Well-Moderate	Rectum	Rectum	Colorectal Adenocarcinoma	Colorectal Adenocarcinoma	70367	Colorectal Adenocarcinoma
coadread_dfci_2016_2369	coadread_dfci_2016_2369	Primary	Well-Moderate	Rectum	Rectum	Colorectal Adenocarcinoma	Colorectal Adenocarcinoma	70367	Colorectal Adenocarcinoma
coadread_dfci_2016_1226	coadread_dfci_2016_1226	Primary	Well-Moderate	Rectum	Rectum	Colorectal Adenocarcinoma	Colorectal Adenocarcinoma	70367	Colorectal Adenocarcinoma
coadread_dfci_2016_164221	coadread_dfci_2016_164221	Primary		Rectum	Rectum	Colorectal Adenocarcinoma	Colorectal Adenocarcinoma	70367	Colorectal Adenocarcinoma
coadread_dfci_2016_262114	coadread_dfci_2016_262114	Primary		Rectum	Rectum	Colorectal Adenocarcinoma	Colorectal Adenocarcinoma	70367	Colorectal Adenocarcinoma
coadread_dfci_2016_3191	coadread_dfci_2016_3191	Primary	Well-Moderate	Rectum	Rectum	Colorectal Adenocarcinoma	Colorectal Adenocarcinoma	70367	Colorectal Adenocarcinoma
coadread_dfci_2016_3546	coadread_dfci_2016_3546	Primary	Well-Moderate	Rectum	Rectum	Colorectal Adenocarcinoma	Colorectal Adenocarcinoma	70367	Colorectal Adenocarcinoma
coadread_dfci_2016_1247	coadread_dfci_2016_1247	Primary	Well-Moderate	Rectum	Rectum	Colorectal Adenocarcinoma	Colorectal Adenocarcinoma	70367	Colorectal Adenocarcinoma
coadread_dfci_2016_4536	coadread_dfci_2016_4536	Primary	Well-Moderate	Rectum	Rectum	Colorectal Adenocarcinoma	Colorectal Adenocarcinoma	70367	Colorectal Adenocarcinoma
coadread_dfci_2016_2394	coadread_dfci_2016_2394	Primary	Well-Moderate	Rectum	Rectum	Colorectal Adenocarcinoma	Colorectal Adenocarcinoma	70367	Colorectal Adenocarcinoma
coadread_dfci_2016_202	coadread_dfci_2016_202	Primary	Well-Moderate	Rectum	Rectum	Colorectal Adenocarcinoma	Colorectal Adenocarcinoma	70367	Colorectal Adenocarcinoma
coadread_dfci_2016_628	coadread_dfci_2016_628	Primary	Well-Moderate	Rectum	Rectum	Colorectal Adenocarcinoma	Colorectal Adenocarcinoma	70367	Colorectal Adenocarcinoma
coadread_dfci_2016_3485	coadread_dfci_2016_3485	Primary	Well-Moderate	Rectum	Rectum	Colorectal Adenocarcinoma	Colorectal Adenocarcinoma	70367	Colorectal Adenocarcinoma
coadread_dfci_2016_2767	coadread_dfci_2016_2767	Primary	Well-Moderate	Rectum	Rectum	Colorectal Adenocarcinoma	Colorectal Adenocarcinoma	70367	Colorectal Adenocarcinoma
coadread_dfci_2016_3294	coadread_dfci_2016_3294	Primary	Poor	Rectum	Rectum	Colorectal Adenocarcinoma	Colorectal Adenocarcinoma	70367	Colorectal Adenocarcinoma
coadread_dfci_2016_3265	coadread_dfci_2016_3265	Primary	Well-Moderate	Rectum	Rectum	Colorectal Adenocarcinoma	Colorectal Adenocarcinoma	70367	Colorectal Adenocarcinoma
coadread_dfci_2016_2364	coadread_dfci_2016_2364	Primary	Well-Moderate	Rectum	Rectum	Colorectal Adenocarcinoma	Colorectal Adenocarcinoma	70367	Colorectal Adenocarcinoma
coadread_dfci_2016_3557	coadread_dfci_2016_3557	Primary	Well-Moderate	Rectum	Rectum	Colorectal Adenocarcinoma	Colorectal Adenocarcinoma	70367	Colorectal Adenocarcinoma
coadread_dfci_2016_1262	coadread_dfci_2016_1262	Primary	Well-Moderate	Rectum	Rectum	Colorectal Adenocarcinoma	Colorectal Adenocarcinoma	70367	Colorectal Adenocarcinoma
coadread_dfci_2016_1224	coadread_dfci_2016_1224	Primary	Well-Moderate	Rectum	Rectum	Colorectal Adenocarcinoma	Colorectal Adenocarcinoma	70367	Colorectal Adenocarcinoma
coadread_dfci_2016_2284	coadread_dfci_2016_2284	Primary	Well-Moderate	Rectum	Rectum	Colorectal Adenocarcinoma	Colorectal Adenocarcinoma	70367	Colorectal Adenocarcinoma
coadread_dfci_2016_3002	coadread_dfci_2016_3002	Primary	Well-Moderate	Rectum	Rectum	Colorectal Adenocarcinoma	Colorectal Adenocarcinoma	70367	Colorectal Adenocarcinoma
coadread_dfci_2016_240	coadread_dfci_2016_240	Primary	Poor	Rectum	Rectum	Colorectal Adenocarcinoma	Colorectal Adenocarcinoma	70367	Colorectal Adenocarcinoma
coadread_dfci_2016_604	coadread_dfci_2016_604	Primary	Poor	Rectum	Rectum	Colorectal Adenocarcinoma	Colorectal Adenocarcinoma	70367	Colorectal Adenocarcinoma
coadread_dfci_2016_222	coadread_dfci_2016_222	Primary	Well-Moderate	Rectum	Rectum	Colorectal Adenocarcinoma	Colorectal Adenocarcinoma	70367	Colorectal Adenocarcinoma
coadread_dfci_2016_2760	coadread_dfci_2016_2760	Primary	Well-Moderate	Rectum	Rectum	Colorectal Adenocarcinoma	Colorectal Adenocarcinoma	70367	Colorectal Adenocarcinoma
coadread_dfci_2016_1232	coadread_dfci_2016_1232	Primary	Well-Moderate	Rectum	Rectum	Colorectal Adenocarcinoma	Colorectal Adenocarcinoma	70367	Colorectal Adenocarcinoma
coadread_dfci_2016_3529	coadread_dfci_2016_3529	Primary	Well-Moderate	Rectum	Rectum	Colorectal Adenocarcinoma	Colorectal Adenocarcinoma	70367	Colorectal Adenocarcinoma
coadread_dfci_2016_3058	coadread_dfci_2016_3058	Primary	Well-Moderate	Rectum	Rectum	Colorectal Adenocarcinoma	Colorectal Adenocarcinoma	70367	Colorectal Adenocarcinoma
coadread_dfci_2016_2438	coadread_dfci_2016_2438	Primary	Well-Moderate	Rectum	Rectum	Colorectal Adenocarcinoma	Colorectal Adenocarcinoma	70367	Colorectal Adenocarcinoma
coadread_dfci_2016_2939	coadread_dfci_2016_2939	Primary	Well-Moderate	Rectum	Rectum	Colorectal Adenocarcinoma	Colorectal Adenocarcinoma	70367	Colorectal Adenocarcinoma
coadread_dfci_2016_3038	coadread_dfci_2016_3038	Primary	Well-Moderate	Rectum	Rectum	Colorectal Adenocarcinoma	Colorectal Adenocarcinoma	70367	Colorectal Adenocarcinoma
coadread_dfci_2016_4506	coadread_dfci_2016_4506	Primary	Well-Moderate	Rectum	Rectum	Colorectal Adenocarcinoma	Colorectal Adenocarcinoma	70367	Colorectal Adenocarcinoma
coadread_dfci_2016_2434	coadread_dfci_2016_2434	Primary	Well-Moderate	Rectum	Rectum	Colorectal Adenocarcinoma	Colorectal Adenocarcinoma	70367	Colorectal Adenocarcinoma
coadread_dfci_2016_1803	coadread_dfci_2016_1803	Primary	Well-Moderate	Rectum	Rectum	Colorectal Adenocarcinoma	Colorectal Adenocarcinoma	70367	Colorectal Adenocarcinoma
coadread_dfci_2016_2366	coadread_dfci_2016_2366	Primary	Well-Moderate	Rectum	Rectum	Colorectal Adenocarcinoma	Colorectal Adenocarcinoma	70367	Colorectal Adenocarcinoma
coadread_dfci_2016_3527	coadread_dfci_2016_3527	Primary	Well-Moderate	Rectum	Rectum	Colorectal Adenocarcinoma	Colorectal Adenocarcinoma	70367	Colorectal Adenocarcinoma
coadread_dfci_2016_110220	coadread_dfci_2016_110220	Primary		Rectum	Rectum	Colorectal Adenocarcinoma	Colorectal Adenocarcinoma	70367	Colorectal Adenocarcinoma
coadread_dfci_2016_1191	coadread_dfci_2016_1191	Primary	Well-Moderate	Rectum	Rectum	Colorectal Adenocarcinoma	Colorectal Adenocarcinoma	70367	Colorectal Adenocarcinoma
coadread_dfci_2016_2926	coadread_dfci_2016_2926	Primary	Well-Moderate	Rectum	Rectum	Colorectal Adenocarcinoma	Colorectal Adenocarcinoma	70367	Colorectal Adenocarcinoma
coadread_dfci_2016_587	coadread_dfci_2016_587	Primary	Well-Moderate	Rectum	Rectum	Colorectal Adenocarcinoma	Colorectal Adenocarcinoma	70367	Colorectal Adenocarcinoma
coadread_dfci_2016_101	coadread_dfci_2016_101	Primary	Well-Moderate	Rectum	Rectum	Colorectal Adenocarcinoma	Colorectal Adenocarcinoma	70367	Colorectal Adenocarcinoma
coadread_dfci_2016_3683	coadread_dfci_2016_3683	Primary	Well-Moderate	Rectum	Rectum	Colorectal Adenocarcinoma	Colorectal Adenocarcinoma	70367	Colorectal Adenocarcinoma
coadread_dfci_2016_3692	coadread_dfci_2016_3692	Primary	Well-Moderate	Rectum	Rectum	Colorectal Adenocarcinoma	Colorectal Adenocarcinoma	70367	Colorectal Adenocarcinoma
coadread_dfci_2016_3046	coadread_dfci_2016_3046	Primary	Well-Moderate	Rectum	Rectum	Colorectal Adenocarcinoma	Colorectal Adenocarcinoma	70367	Colorectal Adenocarcinoma
coadread_dfci_2016_3144	coadread_dfci_2016_3144	Primary	Well-Moderate	Rectum	Rectum	Colorectal Adenocarcinoma	Colorectal Adenocarcinoma	70367	Colorectal Adenocarcinoma
coadread_dfci_2016_2429	coadread_dfci_2016_2429	Primary	Well-Moderate	Rectum	Rectum	Colorectal Adenocarcinoma	Colorectal Adenocarcinoma	70367	Colorectal Adenocarcinoma
coadread_dfci_2016_3335	coadread_dfci_2016_3335	Primary	Well-Moderate	Rectum	Rectum	Colorectal Adenocarcinoma	Colorectal Adenocarcinoma	70367	Colorectal Adenocarcinoma
coadread_dfci_2016_2283	coadread_dfci_2016_2283	Primary	Well-Moderate	Rectum	Rectum	Colorectal Adenocarcinoma	Colorectal Adenocarcinoma	70367	Colorectal Adenocarcinoma
coadread_dfci_2016_521	coadread_dfci_2016_521	Primary	Well-Moderate	Rectum	Rectum	Colorectal Adenocarcinoma	Colorectal Adenocarcinoma	70367	Colorectal Adenocarcinoma
coadread_dfci_2016_2647	coadread_dfci_2016_2647	Primary	Well-Moderate	Rectum	Rectum	Colorectal Adenocarcinoma	Colorectal Adenocarcinoma	70367	Colorectal Adenocarcinoma
coadread_dfci_2016_645	coadread_dfci_2016_645	Primary	Well-Moderate	Rectum	Rectum	Colorectal Adenocarcinoma	Colorectal Adenocarcinoma	70367	Colorectal Adenocarcinoma
coadread_dfci_2016_1185	coadread_dfci_2016_1185	Primary	Well-Moderate	Rectum	Rectum	Colorectal Adenocarcinoma	Colorectal Adenocarcinoma	70367	Colorectal Adenocarcinoma
coadread_dfci_2016_18	coadread_dfci_2016_18	Primary	Well-Moderate	Rectum	Rectum	Colorectal Adenocarcinoma	Colorectal Adenocarcinoma	70367	Colorectal Adenocarcinoma
coadread_dfci_2016_3167	coadread_dfci_2016_3167	Primary	Well-Moderate	Rectum	Rectum	Colorectal Adenocarcinoma	Colorectal Adenocarcinoma	70367	Colorectal Adenocarcinoma
coadread_dfci_2016_3601	coadread_dfci_2016_3601	Primary	Well-Moderate	Rectum	Rectum	Colorectal Adenocarcinoma	Colorectal Adenocarcinoma	70367	Colorectal Adenocarcinoma
coadread_dfci_2016_1165	coadread_dfci_2016_1165	Primary	Well-Moderate	Rectum	Rectum	Colorectal Adenocarcinoma	Colorectal Adenocarcinoma	70367	Colorectal Adenocarcinoma
coadread_dfci_2016_251808	coadread_dfci_2016_251808	Primary		Rectum	Rectum	Colorectal Adenocarcinoma	Colorectal Adenocarcinoma	70367	Colorectal Adenocarcinoma
coadread_dfci_2016_3528	coadread_dfci_2016_3528	Primary	Well-Moderate	Rectum	Rectum	Colorectal Adenocarcinoma	Colorectal Adenocarcinoma	70367	Colorectal Adenocarcinoma
coadread_dfci_2016_356	coadread_dfci_2016_356	Primary	Well-Moderate	Rectum	Rectum	Colorectal Adenocarcinoma	Colorectal Adenocarcinoma	70367	Colorectal Adenocarcinoma
coadread_dfci_2016_1196	coadread_dfci_2016_1196	Primary	Well-Moderate	Rectum	Rectum	Colorectal Adenocarcinoma	Colorectal Adenocarcinoma	70367	Colorectal Adenocarcinoma
coadread_dfci_2016_4522	coadread_dfci_2016_4522	Primary	Well-Moderate	Rectum	Rectum	Colorectal Adenocarcinoma	Colorectal Adenocarcinoma	70367	Colorectal Adenocarcinoma
coadread_dfci_2016_2252	coadread_dfci_2016_2252	Primary	Well-Moderate	Rectum	Rectum	Colorectal Adenocarcinoma	Colorectal Adenocarcinoma	70367	Colorectal Adenocarcinoma
coadread_dfci_2016_366793	coadread_dfci_2016_366793	Primary		Rectum	Rectum	Colorectal Adenocarcinoma	Colorectal Adenocarcinoma	70367	Colorectal Adenocarcinoma
coadread_dfci_2016_229	coadread_dfci_2016_229	Primary	Well-Moderate	Rectum	Rectum	Colorectal Adenocarcinoma	Colorectal Adenocarcinoma	70367	Colorectal Adenocarcinoma
coadread_dfci_2016_353622	coadread_dfci_2016_353622	Primary		Rectum	Rectum	Colorectal Adenocarcinoma	Colorectal Adenocarcinoma	70367	Colorectal Adenocarcinoma
coadread_dfci_2016_423	coadread_dfci_2016_423	Primary	Well-Moderate	Rectum	Rectum	Colorectal Adenocarcinoma	Colorectal Adenocarcinoma	70367	Colorectal Adenocarcinoma
coadread_dfci_2016_2418	coadread_dfci_2016_2418	Primary	Well-Moderate	Rectum	Rectum	Colorectal Adenocarcinoma	Colorectal Adenocarcinoma	70367	Colorectal Adenocarcinoma
coadread_dfci_2016_627	coadread_dfci_2016_627	Primary	Well-Moderate	Rectum	Rectum	Colorectal Adenocarcinoma	Colorectal Adenocarcinoma	70367	Colorectal Adenocarcinoma
coadread_dfci_2016_70	coadread_dfci_2016_70	Primary	Well-Moderate	Rectum	Rectum	Colorectal Adenocarcinoma	Colorectal Adenocarcinoma	70367	Colorectal Adenocarcinoma
coadread_dfci_2016_1767	coadread_dfci_2016_1767	Primary	Well-Moderate	Rectum	Rectum	Colorectal Adenocarcinoma	Colorectal Adenocarcinoma	70367	Colorectal Adenocarcinoma
coadread_dfci_2016_344232	coadread_dfci_2016_344232	Primary		Rectum	Rectum	Colorectal Adenocarcinoma	Colorectal Adenocarcinoma	70367	Colorectal Adenocarcinoma
coadread_dfci_2016_3101	coadread_dfci_2016_3101	Primary	Well-Moderate	Rectum	Rectum	Colorectal Adenocarcinoma	Colorectal Adenocarcinoma	70367	Colorectal Adenocarcinoma
coadread_dfci_2016_3506	coadread_dfci_2016_3506	Primary	Well-Moderate	Rectum	Rectum	Colorectal Adenocarcinoma	Colorectal Adenocarcinoma	70367	Colorectal Adenocarcinoma
coadread_dfci_2016_3476	coadread_dfci_2016_3476	Primary	Well-Moderate	Rectum	Rectum	Colorectal Adenocarcinoma	Colorectal Adenocarcinoma	70367	Colorectal Adenocarcinoma
coadread_dfci_2016_3079	coadread_dfci_2016_3079	Primary	Well-Moderate	Rectum	Rectum	Colorectal Adenocarcinoma	Colorectal Adenocarcinoma	70367	Colorectal Adenocarcinoma
coadread_dfci_2016_1246	coadread_dfci_2016_1246	Primary	Well-Moderate	Rectum	Rectum	Colorectal Adenocarcinoma	Colorectal Adenocarcinoma	70367	Colorectal Adenocarcinoma
coadread_dfci_2016_1854	coadread_dfci_2016_1854	Primary	Well-Moderate	Rectum	Rectum	Colorectal Adenocarcinoma	Colorectal Adenocarcinoma	70367	Colorectal Adenocarcinoma
coadread_dfci_2016_3242	coadread_dfci_2016_3242	Primary	Well-Moderate	Rectum	Rectum	Colorectal Adenocarcinoma	Colorectal Adenocarcinoma	70367	Colorectal Adenocarcinoma
coadread_dfci_2016_2269	coadread_dfci_2016_2269	Primary	Well-Moderate	Colon	Splenic Flexure To Sigmoid Colon	Colorectal Adenocarcinoma	Colorectal Adenocarcinoma	70367	Colorectal Adenocarcinoma
coadread_dfci_2016_116	coadread_dfci_2016_116	Primary	Well-Moderate	Colon	Splenic Flexure To Sigmoid Colon	Colorectal Adenocarcinoma	Colorectal Adenocarcinoma	70367	Colorectal Adenocarcinoma
coadread_dfci_2016_230737	coadread_dfci_2016_230737	Primary		Colon	Splenic Flexure To Sigmoid Colon	Colorectal Adenocarcinoma	Colorectal Adenocarcinoma	70367	Colorectal Adenocarcinoma
coadread_dfci_2016_3225	coadread_dfci_2016_3225	Primary	Well-Moderate	Colon	Splenic Flexure To Sigmoid Colon	Colorectal Adenocarcinoma	Colorectal Adenocarcinoma	70367	Colorectal Adenocarcinoma
coadread_dfci_2016_1762	coadread_dfci_2016_1762	Primary	Well-Moderate	Colon	Splenic Flexure To Sigmoid Colon	Colorectal Adenocarcinoma	Colorectal Adenocarcinoma	70367	Colorectal Adenocarcinoma
coadread_dfci_2016_2641	coadread_dfci_2016_2641	Primary	Poor	Colon	Splenic Flexure To Sigmoid Colon	Colorectal Adenocarcinoma	Colorectal Adenocarcinoma	70367	Colorectal Adenocarcinoma
coadread_dfci_2016_605	coadread_dfci_2016_605	Primary	Poor	Colon	Splenic Flexure To Sigmoid Colon	Colorectal Adenocarcinoma	Colorectal Adenocarcinoma	70367	Colorectal Adenocarcinoma
coadread_dfci_2016_683	coadread_dfci_2016_683	Primary	Well-Moderate	Colon	Splenic Flexure To Sigmoid Colon	Colorectal Adenocarcinoma	Colorectal Adenocarcinoma	70367	Colorectal Adenocarcinoma
coadread_dfci_2016_1230	coadread_dfci_2016_1230	Primary	Well-Moderate	Colon	Splenic Flexure To Sigmoid Colon	Colorectal Adenocarcinoma	Colorectal Adenocarcinoma	70367	Colorectal Adenocarcinoma
coadread_dfci_2016_112	coadread_dfci_2016_112	Primary	Well-Moderate	Colon	Splenic Flexure To Sigmoid Colon	Colorectal Adenocarcinoma	Colorectal Adenocarcinoma	70367	Colorectal Adenocarcinoma
coadread_dfci_2016_341	coadread_dfci_2016_341	Primary	Well-Moderate	Colon	Splenic Flexure To Sigmoid Colon	Colorectal Adenocarcinoma	Colorectal Adenocarcinoma	70367	Colorectal Adenocarcinoma
coadread_dfci_2016_3399	coadread_dfci_2016_3399	Primary	Well-Moderate	Colon	Splenic Flexure To Sigmoid Colon	Colorectal Adenocarcinoma	Colorectal Adenocarcinoma	70367	Colorectal Adenocarcinoma
coadread_dfci_2016_2423	coadread_dfci_2016_2423	Primary	Well-Moderate	Colon	Splenic Flexure To Sigmoid Colon	Colorectal Adenocarcinoma	Colorectal Adenocarcinoma	70367	Colorectal Adenocarcinoma
coadread_dfci_2016_4514	coadread_dfci_2016_4514	Primary	Well-Moderate	Colon	Splenic Flexure To Sigmoid Colon	Colorectal Adenocarcinoma	Colorectal Adenocarcinoma	70367	Colorectal Adenocarcinoma
coadread_dfci_2016_280	coadread_dfci_2016_280	Primary	Well-Moderate	Colon	Splenic Flexure To Sigmoid Colon	Colorectal Adenocarcinoma	Colorectal Adenocarcinoma	70367	Colorectal Adenocarcinoma
coadread_dfci_2016_84	coadread_dfci_2016_84	Primary	Well-Moderate	Colon	Splenic Flexure To Sigmoid Colon	Colorectal Adenocarcinoma	Colorectal Adenocarcinoma	70367	Colorectal Adenocarcinoma
coadread_dfci_2016_3110	coadread_dfci_2016_3110	Primary	Well-Moderate	Colon	Splenic Flexure To Sigmoid Colon	Colorectal Adenocarcinoma	Colorectal Adenocarcinoma	70367	Colorectal Adenocarcinoma
coadread_dfci_2016_402	coadread_dfci_2016_402	Primary	Well-Moderate	Colon	Splenic Flexure To Sigmoid Colon	Colorectal Adenocarcinoma	Colorectal Adenocarcinoma	70367	Colorectal Adenocarcinoma
coadread_dfci_2016_3415	coadread_dfci_2016_3415	Primary	Well-Moderate	Colon	Splenic Flexure To Sigmoid Colon	Colorectal Adenocarcinoma	Colorectal Adenocarcinoma	70367	Colorectal Adenocarcinoma
coadread_dfci_2016_336	coadread_dfci_2016_336	Primary	Well-Moderate	Colon	Splenic Flexure To Sigmoid Colon	Colorectal Adenocarcinoma	Colorectal Adenocarcinoma	70367	Colorectal Adenocarcinoma
coadread_dfci_2016_498	coadread_dfci_2016_498	Primary	Well-Moderate	Colon	Splenic Flexure To Sigmoid Colon	Colorectal Adenocarcinoma	Colorectal Adenocarcinoma	70367	Colorectal Adenocarcinoma
coadread_dfci_2016_2999	coadread_dfci_2016_2999	Primary	Well-Moderate	Colon	Splenic Flexure To Sigmoid Colon	Colorectal Adenocarcinoma	Colorectal Adenocarcinoma	70367	Colorectal Adenocarcinoma
coadread_dfci_2016_3205	coadread_dfci_2016_3205	Primary	Poor	Colon	Splenic Flexure To Sigmoid Colon	Colorectal Adenocarcinoma	Colorectal Adenocarcinoma	70367	Colorectal Adenocarcinoma
coadread_dfci_2016_306	coadread_dfci_2016_306	Primary	Well-Moderate	Colon	Splenic Flexure To Sigmoid Colon	Colorectal Adenocarcinoma	Colorectal Adenocarcinoma	70367	Colorectal Adenocarcinoma
coadread_dfci_2016_430	coadread_dfci_2016_430	Primary	Well-Moderate	Colon	Splenic Flexure To Sigmoid Colon	Colorectal Adenocarcinoma	Colorectal Adenocarcinoma	70367	Colorectal Adenocarcinoma
coadread_dfci_2016_2764	coadread_dfci_2016_2764	Primary	Well-Moderate	Colon	Splenic Flexure To Sigmoid Colon	Colorectal Adenocarcinoma	Colorectal Adenocarcinoma	70367	Colorectal Adenocarcinoma
coadread_dfci_2016_2565	coadread_dfci_2016_2565	Primary	Well-Moderate	Colon	Splenic Flexure To Sigmoid Colon	Colorectal Adenocarcinoma	Colorectal Adenocarcinoma	70367	Colorectal Adenocarcinoma
coadread_dfci_2016_3305	coadread_dfci_2016_3305	Primary	Well-Moderate	Colon	Splenic Flexure To Sigmoid Colon	Colorectal Adenocarcinoma	Colorectal Adenocarcinoma	70367	Colorectal Adenocarcinoma
coadread_dfci_2016_2635	coadread_dfci_2016_2635	Primary	Well-Moderate	Colon	Splenic Flexure To Sigmoid Colon	Colorectal Adenocarcinoma	Colorectal Adenocarcinoma	70367	Colorectal Adenocarcinoma
coadread_dfci_2016_167191	coadread_dfci_2016_167191	Primary		Colon	Splenic Flexure To Sigmoid Colon	Colorectal Adenocarcinoma	Colorectal Adenocarcinoma	70367	Colorectal Adenocarcinoma
coadread_dfci_2016_485	coadread_dfci_2016_485	Primary	Well-Moderate	Colon	Splenic Flexure To Sigmoid Colon	Colorectal Adenocarcinoma	Colorectal Adenocarcinoma	70367	Colorectal Adenocarcinoma
coadread_dfci_2016_164668	coadread_dfci_2016_164668	Primary		Colon	Splenic Flexure To Sigmoid Colon	Colorectal Adenocarcinoma	Colorectal Adenocarcinoma	70367	Colorectal Adenocarcinoma
coadread_dfci_2016_1797	coadread_dfci_2016_1797	Primary	Well-Moderate	Colon	Splenic Flexure To Sigmoid Colon	Colorectal Adenocarcinoma	Colorectal Adenocarcinoma	70367	Colorectal Adenocarcinoma
coadread_dfci_2016_50	coadread_dfci_2016_50	Primary	Well-Moderate	Colon	Splenic Flexure To Sigmoid Colon	Colorectal Adenocarcinoma	Colorectal Adenocarcinoma	70367	Colorectal Adenocarcinoma
coadread_dfci_2016_3651	coadread_dfci_2016_3651	Primary	Well-Moderate	Colon	Splenic Flexure To Sigmoid Colon	Colorectal Adenocarcinoma	Colorectal Adenocarcinoma	70367	Colorectal Adenocarcinoma
coadread_dfci_2016_1206	coadread_dfci_2016_1206	Primary	Well-Moderate	Colon	Splenic Flexure To Sigmoid Colon	Colorectal Adenocarcinoma	Colorectal Adenocarcinoma	70367	Colorectal Adenocarcinoma
coadread_dfci_2016_688	coadread_dfci_2016_688	Primary	Well-Moderate	Colon	Splenic Flexure To Sigmoid Colon	Colorectal Adenocarcinoma	Colorectal Adenocarcinoma	70367	Colorectal Adenocarcinoma
coadread_dfci_2016_123	coadread_dfci_2016_123	Primary	Well-Moderate	Colon	Splenic Flexure To Sigmoid Colon	Colorectal Adenocarcinoma	Colorectal Adenocarcinoma	70367	Colorectal Adenocarcinoma
coadread_dfci_2016_1760	coadread_dfci_2016_1760	Primary	Well-Moderate	Colon	Splenic Flexure To Sigmoid Colon	Colorectal Adenocarcinoma	Colorectal Adenocarcinoma	70367	Colorectal Adenocarcinoma
coadread_dfci_2016_662	coadread_dfci_2016_662	Primary	Well-Moderate	Colon	Splenic Flexure To Sigmoid Colon	Colorectal Adenocarcinoma	Colorectal Adenocarcinoma	70367	Colorectal Adenocarcinoma
coadread_dfci_2016_270033	coadread_dfci_2016_270033	Primary		Colon	Splenic Flexure To Sigmoid Colon	Colorectal Adenocarcinoma	Colorectal Adenocarcinoma	70367	Colorectal Adenocarcinoma
coadread_dfci_2016_3178	coadread_dfci_2016_3178	Primary	Well-Moderate	Colon	Splenic Flexure To Sigmoid Colon	Colorectal Adenocarcinoma	Colorectal Adenocarcinoma	70367	Colorectal Adenocarcinoma
coadread_dfci_2016_1161	coadread_dfci_2016_1161	Primary	Well-Moderate	Colon	Splenic Flexure To Sigmoid Colon	Colorectal Adenocarcinoma	Colorectal Adenocarcinoma	70367	Colorectal Adenocarcinoma
coadread_dfci_2016_311	coadread_dfci_2016_311	Primary	Well-Moderate	Colon	Splenic Flexure To Sigmoid Colon	Colorectal Adenocarcinoma	Colorectal Adenocarcinoma	70367	Colorectal Adenocarcinoma
coadread_dfci_2016_491	coadread_dfci_2016_491	Primary	Well-Moderate	Colon	Splenic Flexure To Sigmoid Colon	Colorectal Adenocarcinoma	Colorectal Adenocarcinoma	70367	Colorectal Adenocarcinoma
coadread_dfci_2016_3116	coadread_dfci_2016_3116	Primary	Well-Moderate	Colon	Splenic Flexure To Sigmoid Colon	Colorectal Adenocarcinoma	Colorectal Adenocarcinoma	70367	Colorectal Adenocarcinoma
coadread_dfci_2016_165	coadread_dfci_2016_165	Primary	Well-Moderate	Colon	Splenic Flexure To Sigmoid Colon	Colorectal Adenocarcinoma	Colorectal Adenocarcinoma	70367	Colorectal Adenocarcinoma
coadread_dfci_2016_2454	coadread_dfci_2016_2454	Primary	Well-Moderate	Colon	Splenic Flexure To Sigmoid Colon	Colorectal Adenocarcinoma	Colorectal Adenocarcinoma	70367	Colorectal Adenocarcinoma
coadread_dfci_2016_1747	coadread_dfci_2016_1747	Primary	Well-Moderate	Colon	Splenic Flexure To Sigmoid Colon	Colorectal Adenocarcinoma	Colorectal Adenocarcinoma	70367	Colorectal Adenocarcinoma
coadread_dfci_2016_3062	coadread_dfci_2016_3062	Primary	Well-Moderate	Colon	Splenic Flexure To Sigmoid Colon	Colorectal Adenocarcinoma	Colorectal Adenocarcinoma	70367	Colorectal Adenocarcinoma
coadread_dfci_2016_1742	coadread_dfci_2016_1742	Primary	Well-Moderate	Colon	Splenic Flexure To Sigmoid Colon	Colorectal Adenocarcinoma	Colorectal Adenocarcinoma	70367	Colorectal Adenocarcinoma
coadread_dfci_2016_471	coadread_dfci_2016_471	Primary	Well-Moderate	Colon	Splenic Flexure To Sigmoid Colon	Colorectal Adenocarcinoma	Colorectal Adenocarcinoma	70367	Colorectal Adenocarcinoma
coadread_dfci_2016_24	coadread_dfci_2016_24	Primary	Well-Moderate	Colon	Splenic Flexure To Sigmoid Colon	Colorectal Adenocarcinoma	Colorectal Adenocarcinoma	70367	Colorectal Adenocarcinoma
coadread_dfci_2016_3502	coadread_dfci_2016_3502	Primary	Well-Moderate	Colon	Splenic Flexure To Sigmoid Colon	Colorectal Adenocarcinoma	Colorectal Adenocarcinoma	70367	Colorectal Adenocarcinoma
coadread_dfci_2016_3187	coadread_dfci_2016_3187	Primary	Well-Moderate	Colon	Splenic Flexure To Sigmoid Colon	Colorectal Adenocarcinoma	Colorectal Adenocarcinoma	70367	Colorectal Adenocarcinoma
coadread_dfci_2016_3539	coadread_dfci_2016_3539	Primary	Well-Moderate	Colon	Splenic Flexure To Sigmoid Colon	Colorectal Adenocarcinoma	Colorectal Adenocarcinoma	70367	Colorectal Adenocarcinoma
coadread_dfci_2016_3194	coadread_dfci_2016_3194	Primary	Well-Moderate	Colon	Splenic Flexure To Sigmoid Colon	Colorectal Adenocarcinoma	Colorectal Adenocarcinoma	70367	Colorectal Adenocarcinoma
coadread_dfci_2016_270588	coadread_dfci_2016_270588	Primary		Colon	Splenic Flexure To Sigmoid Colon	Colorectal Adenocarcinoma	Colorectal Adenocarcinoma	70367	Colorectal Adenocarcinoma
coadread_dfci_2016_3709	coadread_dfci_2016_3709	Primary	Well-Moderate	Colon	Splenic Flexure To Sigmoid Colon	Colorectal Adenocarcinoma	Colorectal Adenocarcinoma	70367	Colorectal Adenocarcinoma
coadread_dfci_2016_691	coadread_dfci_2016_691	Primary	Well-Moderate	Colon	Splenic Flexure To Sigmoid Colon	Colorectal Adenocarcinoma	Colorectal Adenocarcinoma	70367	Colorectal Adenocarcinoma
coadread_dfci_2016_3112	coadread_dfci_2016_3112	Primary	Well-Moderate	Colon	Splenic Flexure To Sigmoid Colon	Colorectal Adenocarcinoma	Colorectal Adenocarcinoma	70367	Colorectal Adenocarcinoma
coadread_dfci_2016_2413	coadread_dfci_2016_2413	Primary	Well-Moderate	Colon	Splenic Flexure To Sigmoid Colon	Colorectal Adenocarcinoma	Colorectal Adenocarcinoma	70367	Colorectal Adenocarcinoma
coadread_dfci_2016_3261	coadread_dfci_2016_3261	Primary	Well-Moderate	Colon	Splenic Flexure To Sigmoid Colon	Colorectal Adenocarcinoma	Colorectal Adenocarcinoma	70367	Colorectal Adenocarcinoma
coadread_dfci_2016_4529	coadread_dfci_2016_4529	Primary	Well-Moderate	Colon	Splenic Flexure To Sigmoid Colon	Colorectal Adenocarcinoma	Colorectal Adenocarcinoma	70367	Colorectal Adenocarcinoma
coadread_dfci_2016_374	coadread_dfci_2016_374	Primary	Well-Moderate	Colon	Splenic Flexure To Sigmoid Colon	Colorectal Adenocarcinoma	Colorectal Adenocarcinoma	70367	Colorectal Adenocarcinoma
coadread_dfci_2016_316	coadread_dfci_2016_316	Primary	Well-Moderate	Colon	Splenic Flexure To Sigmoid Colon	Colorectal Adenocarcinoma	Colorectal Adenocarcinoma	70367	Colorectal Adenocarcinoma
coadread_dfci_2016_1160	coadread_dfci_2016_1160	Primary	Well-Moderate	Colon	Splenic Flexure To Sigmoid Colon	Colorectal Adenocarcinoma	Colorectal Adenocarcinoma	70367	Colorectal Adenocarcinoma
coadread_dfci_2016_1153	coadread_dfci_2016_1153	Primary	Well-Moderate	Colon	Splenic Flexure To Sigmoid Colon	Colorectal Adenocarcinoma	Colorectal Adenocarcinoma	70367	Colorectal Adenocarcinoma
coadread_dfci_2016_3668	coadread_dfci_2016_3668	Primary	Well-Moderate	Colon	Splenic Flexure To Sigmoid Colon	Colorectal Adenocarcinoma	Colorectal Adenocarcinoma	70367	Colorectal Adenocarcinoma
coadread_dfci_2016_640	coadread_dfci_2016_640	Primary	Well-Moderate	Colon	Splenic Flexure To Sigmoid Colon	Colorectal Adenocarcinoma	Colorectal Adenocarcinoma	70367	Colorectal Adenocarcinoma
coadread_dfci_2016_1156	coadread_dfci_2016_1156	Primary	Well-Moderate	Colon	Splenic Flexure To Sigmoid Colon	Colorectal Adenocarcinoma	Colorectal Adenocarcinoma	70367	Colorectal Adenocarcinoma
coadread_dfci_2016_214901	coadread_dfci_2016_214901	Primary		Colon	Splenic Flexure To Sigmoid Colon	Colorectal Adenocarcinoma	Colorectal Adenocarcinoma	70367	Colorectal Adenocarcinoma
coadread_dfci_2016_426	coadread_dfci_2016_426	Primary	Well-Moderate	Colon	Splenic Flexure To Sigmoid Colon	Colorectal Adenocarcinoma	Colorectal Adenocarcinoma	70367	Colorectal Adenocarcinoma
coadread_dfci_2016_3304	coadread_dfci_2016_3304	Primary	Well-Moderate	Colon	Splenic Flexure To Sigmoid Colon	Colorectal Adenocarcinoma	Colorectal Adenocarcinoma	70367	Colorectal Adenocarcinoma
coadread_dfci_2016_444	coadread_dfci_2016_444	Primary	Well-Moderate	Colon	Splenic Flexure To Sigmoid Colon	Colorectal Adenocarcinoma	Colorectal Adenocarcinoma	70367	Colorectal Adenocarcinoma
coadread_dfci_2016_112874	coadread_dfci_2016_112874	Primary		Colon	Splenic Flexure To Sigmoid Colon	Colorectal Adenocarcinoma	Colorectal Adenocarcinoma	70367	Colorectal Adenocarcinoma
coadread_dfci_2016_323	coadread_dfci_2016_323	Primary	Well-Moderate	Colon	Splenic Flexure To Sigmoid Colon	Colorectal Adenocarcinoma	Colorectal Adenocarcinoma	70367	Colorectal Adenocarcinoma
coadread_dfci_2016_2455	coadread_dfci_2016_2455	Primary	Well-Moderate	Colon	Splenic Flexure To Sigmoid Colon	Colorectal Adenocarcinoma	Colorectal Adenocarcinoma	70367	Colorectal Adenocarcinoma
coadread_dfci_2016_182584	coadread_dfci_2016_182584	Primary		Colon	Splenic Flexure To Sigmoid Colon	Colorectal Adenocarcinoma	Colorectal Adenocarcinoma	70367	Colorectal Adenocarcinoma
coadread_dfci_2016_2621	coadread_dfci_2016_2621	Primary	Well-Moderate	Colon	Splenic Flexure To Sigmoid Colon	Colorectal Adenocarcinoma	Colorectal Adenocarcinoma	70367	Colorectal Adenocarcinoma
coadread_dfci_2016_405	coadread_dfci_2016_405	Primary	Well-Moderate	Colon	Splenic Flexure To Sigmoid Colon	Colorectal Adenocarcinoma	Colorectal Adenocarcinoma	70367	Colorectal Adenocarcinoma
coadread_dfci_2016_496	coadread_dfci_2016_496	Primary	Well-Moderate	Colon	Splenic Flexure To Sigmoid Colon	Colorectal Adenocarcinoma	Colorectal Adenocarcinoma	70367	Colorectal Adenocarcinoma
coadread_dfci_2016_2967	coadread_dfci_2016_2967	Primary	Well-Moderate	Colon	Splenic Flexure To Sigmoid Colon	Colorectal Adenocarcinoma	Colorectal Adenocarcinoma	70367	Colorectal Adenocarcinoma
coadread_dfci_2016_3232	coadread_dfci_2016_3232	Primary	Well-Moderate	Colon	Splenic Flexure To Sigmoid Colon	Colorectal Adenocarcinoma	Colorectal Adenocarcinoma	70367	Colorectal Adenocarcinoma
coadread_dfci_2016_3725	coadread_dfci_2016_3725	Primary	Well-Moderate	Colon	Splenic Flexure To Sigmoid Colon	Colorectal Adenocarcinoma	Colorectal Adenocarcinoma	70367	Colorectal Adenocarcinoma
coadread_dfci_2016_1743	coadread_dfci_2016_1743	Primary	Well-Moderate	Colon	Splenic Flexure To Sigmoid Colon	Colorectal Adenocarcinoma	Colorectal Adenocarcinoma	70367	Colorectal Adenocarcinoma
coadread_dfci_2016_3234	coadread_dfci_2016_3234	Primary	Well-Moderate	Colon	Splenic Flexure To Sigmoid Colon	Colorectal Adenocarcinoma	Colorectal Adenocarcinoma	70367	Colorectal Adenocarcinoma
coadread_dfci_2016_223	coadread_dfci_2016_223	Primary	Well-Moderate	Colon	Splenic Flexure To Sigmoid Colon	Colorectal Adenocarcinoma	Colorectal Adenocarcinoma	70367	Colorectal Adenocarcinoma
coadread_dfci_2016_1249	coadread_dfci_2016_1249	Primary	Well-Moderate	Colon	Splenic Flexure To Sigmoid Colon	Colorectal Adenocarcinoma	Colorectal Adenocarcinoma	70367	Colorectal Adenocarcinoma
coadread_dfci_2016_43	coadread_dfci_2016_43	Primary	Well-Moderate	Colon	Splenic Flexure To Sigmoid Colon	Colorectal Adenocarcinoma	Colorectal Adenocarcinoma	70367	Colorectal Adenocarcinoma
coadread_dfci_2016_204	coadread_dfci_2016_204	Primary	Well-Moderate	Colon	Splenic Flexure To Sigmoid Colon	Colorectal Adenocarcinoma	Colorectal Adenocarcinoma	70367	Colorectal Adenocarcinoma
coadread_dfci_2016_3712	coadread_dfci_2016_3712	Primary	Well-Moderate	Colon	Splenic Flexure To Sigmoid Colon	Colorectal Adenocarcinoma	Colorectal Adenocarcinoma	70367	Colorectal Adenocarcinoma
coadread_dfci_2016_4526	coadread_dfci_2016_4526	Primary	Well-Moderate	Colon	Splenic Flexure To Sigmoid Colon	Colorectal Adenocarcinoma	Colorectal Adenocarcinoma	70367	Colorectal Adenocarcinoma
coadread_dfci_2016_4537	coadread_dfci_2016_4537	Primary	Well-Moderate	Colon	Splenic Flexure To Sigmoid Colon	Colorectal Adenocarcinoma	Colorectal Adenocarcinoma	70367	Colorectal Adenocarcinoma
coadread_dfci_2016_1170	coadread_dfci_2016_1170	Primary	Poor	Colon	Splenic Flexure To Sigmoid Colon	Colorectal Adenocarcinoma	Colorectal Adenocarcinoma	70367	Colorectal Adenocarcinoma
coadread_dfci_2016_283200	coadread_dfci_2016_283200	Primary		Colon	Splenic Flexure To Sigmoid Colon	Colorectal Adenocarcinoma	Colorectal Adenocarcinoma	70367	Colorectal Adenocarcinoma
coadread_dfci_2016_193667	coadread_dfci_2016_193667	Primary		Colon	Splenic Flexure To Sigmoid Colon	Colorectal Adenocarcinoma	Colorectal Adenocarcinoma	70367	Colorectal Adenocarcinoma
coadread_dfci_2016_3059	coadread_dfci_2016_3059	Primary	Well-Moderate	Colon	Splenic Flexure To Sigmoid Colon	Colorectal Adenocarcinoma	Colorectal Adenocarcinoma	70367	Colorectal Adenocarcinoma
coadread_dfci_2016_1227	coadread_dfci_2016_1227	Primary	Well-Moderate	Colon	Splenic Flexure To Sigmoid Colon	Colorectal Adenocarcinoma	Colorectal Adenocarcinoma	70367	Colorectal Adenocarcinoma
coadread_dfci_2016_3298	coadread_dfci_2016_3298	Primary	Poor	Colon	Splenic Flexure To Sigmoid Colon	Colorectal Adenocarcinoma	Colorectal Adenocarcinoma	70367	Colorectal Adenocarcinoma
coadread_dfci_2016_3644	coadread_dfci_2016_3644	Primary	Well-Moderate	Colon	Splenic Flexure To Sigmoid Colon	Colorectal Adenocarcinoma	Colorectal Adenocarcinoma	70367	Colorectal Adenocarcinoma
coadread_dfci_2016_2934	coadread_dfci_2016_2934	Primary	Well-Moderate	Colon	Splenic Flexure To Sigmoid Colon	Colorectal Adenocarcinoma	Colorectal Adenocarcinoma	70367	Colorectal Adenocarcinoma
coadread_dfci_2016_3439	coadread_dfci_2016_3439	Primary	Well-Moderate	Colon	Splenic Flexure To Sigmoid Colon	Colorectal Adenocarcinoma	Colorectal Adenocarcinoma	70367	Colorectal Adenocarcinoma
coadread_dfci_2016_3338	coadread_dfci_2016_3338	Primary	Well-Moderate	Colon	Splenic Flexure To Sigmoid Colon	Colorectal Adenocarcinoma	Colorectal Adenocarcinoma	70367	Colorectal Adenocarcinoma
coadread_dfci_2016_3650	coadread_dfci_2016_3650	Primary	Well-Moderate	Colon	Splenic Flexure To Sigmoid Colon	Colorectal Adenocarcinoma	Colorectal Adenocarcinoma	70367	Colorectal Adenocarcinoma
coadread_dfci_2016_3209	coadread_dfci_2016_3209	Primary	Well-Moderate	Colon	Splenic Flexure To Sigmoid Colon	Colorectal Adenocarcinoma	Colorectal Adenocarcinoma	70367	Colorectal Adenocarcinoma
coadread_dfci_2016_3698	coadread_dfci_2016_3698	Primary	Well-Moderate	Colon	Splenic Flexure To Sigmoid Colon	Colorectal Adenocarcinoma	Colorectal Adenocarcinoma	70367	Colorectal Adenocarcinoma
coadread_dfci_2016_631	coadread_dfci_2016_631	Primary	Well-Moderate	Colon	Splenic Flexure To Sigmoid Colon	Colorectal Adenocarcinoma	Colorectal Adenocarcinoma	70367	Colorectal Adenocarcinoma
coadread_dfci_2016_657	coadread_dfci_2016_657	Primary	Well-Moderate	Colon	Splenic Flexure To Sigmoid Colon	Colorectal Adenocarcinoma	Colorectal Adenocarcinoma	70367	Colorectal Adenocarcinoma
coadread_dfci_2016_241681	coadread_dfci_2016_241681	Primary		Colon	Splenic Flexure To Sigmoid Colon	Colorectal Adenocarcinoma	Colorectal Adenocarcinoma	70367	Colorectal Adenocarcinoma
coadread_dfci_2016_3398	coadread_dfci_2016_3398	Primary	Well-Moderate	Colon	Splenic Flexure To Sigmoid Colon	Colorectal Adenocarcinoma	Colorectal Adenocarcinoma	70367	Colorectal Adenocarcinoma
coadread_dfci_2016_348	coadread_dfci_2016_348	Primary	Well-Moderate	Colon	Splenic Flexure To Sigmoid Colon	Colorectal Adenocarcinoma	Colorectal Adenocarcinoma	70367	Colorectal Adenocarcinoma
coadread_dfci_2016_475	coadread_dfci_2016_475	Primary	Well-Moderate	Colon	Splenic Flexure To Sigmoid Colon	Colorectal Adenocarcinoma	Colorectal Adenocarcinoma	70367	Colorectal Adenocarcinoma
coadread_dfci_2016_351	coadread_dfci_2016_351	Primary	Well-Moderate	Colon	Splenic Flexure To Sigmoid Colon	Colorectal Adenocarcinoma	Colorectal Adenocarcinoma	70367	Colorectal Adenocarcinoma
coadread_dfci_2016_298012	coadread_dfci_2016_298012	Primary		Colon	Splenic Flexure To Sigmoid Colon	Colorectal Adenocarcinoma	Colorectal Adenocarcinoma	70367	Colorectal Adenocarcinoma
coadread_dfci_2016_2279	coadread_dfci_2016_2279	Primary	Well-Moderate	Colon	Splenic Flexure To Sigmoid Colon	Colorectal Adenocarcinoma	Colorectal Adenocarcinoma	70367	Colorectal Adenocarcinoma
coadread_dfci_2016_330	coadread_dfci_2016_330	Primary	Well-Moderate	Colon	Splenic Flexure To Sigmoid Colon	Colorectal Adenocarcinoma	Colorectal Adenocarcinoma	70367	Colorectal Adenocarcinoma
coadread_dfci_2016_3431	coadread_dfci_2016_3431	Primary	Well-Moderate	Colon	Splenic Flexure To Sigmoid Colon	Colorectal Adenocarcinoma	Colorectal Adenocarcinoma	70367	Colorectal Adenocarcinoma
coadread_dfci_2016_2948	coadread_dfci_2016_2948	Primary	Well-Moderate	Colon	Splenic Flexure To Sigmoid Colon	Colorectal Adenocarcinoma	Colorectal Adenocarcinoma	70367	Colorectal Adenocarcinoma
coadread_dfci_2016_391	coadread_dfci_2016_391	Primary	Well-Moderate	Colon	Splenic Flexure To Sigmoid Colon	Colorectal Adenocarcinoma	Colorectal Adenocarcinoma	70367	Colorectal Adenocarcinoma
coadread_dfci_2016_3484	coadread_dfci_2016_3484	Primary	Well-Moderate	Colon	Splenic Flexure To Sigmoid Colon	Colorectal Adenocarcinoma	Colorectal Adenocarcinoma	70367	Colorectal Adenocarcinoma
coadread_dfci_2016_66	coadread_dfci_2016_66	Primary	Well-Moderate	Colon	Splenic Flexure To Sigmoid Colon	Colorectal Adenocarcinoma	Colorectal Adenocarcinoma	70367	Colorectal Adenocarcinoma
coadread_dfci_2016_1184	coadread_dfci_2016_1184	Primary	Well-Moderate	Colon	Splenic Flexure To Sigmoid Colon	Colorectal Adenocarcinoma	Colorectal Adenocarcinoma	70367	Colorectal Adenocarcinoma
coadread_dfci_2016_4519	coadread_dfci_2016_4519	Primary	Well-Moderate	Colon	Splenic Flexure To Sigmoid Colon	Colorectal Adenocarcinoma	Colorectal Adenocarcinoma	70367	Colorectal Adenocarcinoma
coadread_dfci_2016_3509	coadread_dfci_2016_3509	Primary	Well-Moderate	Colon	Splenic Flexure To Sigmoid Colon	Colorectal Adenocarcinoma	Colorectal Adenocarcinoma	70367	Colorectal Adenocarcinoma
coadread_dfci_2016_108	coadread_dfci_2016_108	Primary	Well-Moderate	Colon	Splenic Flexure To Sigmoid Colon	Colorectal Adenocarcinoma	Colorectal Adenocarcinoma	70367	Colorectal Adenocarcinoma
coadread_dfci_2016_3654	coadread_dfci_2016_3654	Primary	Well-Moderate	Colon	Splenic Flexure To Sigmoid Colon	Colorectal Adenocarcinoma	Colorectal Adenocarcinoma	70367	Colorectal Adenocarcinoma
coadread_dfci_2016_346942	coadread_dfci_2016_346942	Primary		Colon	Splenic Flexure To Sigmoid Colon	Colorectal Adenocarcinoma	Colorectal Adenocarcinoma	70367	Colorectal Adenocarcinoma
coadread_dfci_2016_3678	coadread_dfci_2016_3678	Primary	Well-Moderate	Colon	Splenic Flexure To Sigmoid Colon	Colorectal Adenocarcinoma	Colorectal Adenocarcinoma	70367	Colorectal Adenocarcinoma
coadread_dfci_2016_429	coadread_dfci_2016_429	Primary	Well-Moderate	Colon	Splenic Flexure To Sigmoid Colon	Colorectal Adenocarcinoma	Colorectal Adenocarcinoma	70367	Colorectal Adenocarcinoma
coadread_dfci_2016_461	coadread_dfci_2016_461	Primary	Well-Moderate	Colon	Splenic Flexure To Sigmoid Colon	Colorectal Adenocarcinoma	Colorectal Adenocarcinoma	70367	Colorectal Adenocarcinoma
coadread_dfci_2016_3710	coadread_dfci_2016_3710	Primary	Well-Moderate	Colon	Splenic Flexure To Sigmoid Colon	Colorectal Adenocarcinoma	Colorectal Adenocarcinoma	70367	Colorectal Adenocarcinoma
coadread_dfci_2016_2458	coadread_dfci_2016_2458	Primary	Well-Moderate	Colon	Splenic Flexure To Sigmoid Colon	Colorectal Adenocarcinoma	Colorectal Adenocarcinoma	70367	Colorectal Adenocarcinoma
coadread_dfci_2016_171816	coadread_dfci_2016_171816	Primary		Colon	Splenic Flexure To Sigmoid Colon	Colorectal Adenocarcinoma	Colorectal Adenocarcinoma	70367	Colorectal Adenocarcinoma
coadread_dfci_2016_308390	coadread_dfci_2016_308390	Primary		Colon	Splenic Flexure To Sigmoid Colon	Colorectal Adenocarcinoma	Colorectal Adenocarcinoma	70367	Colorectal Adenocarcinoma
coadread_dfci_2016_311196	coadread_dfci_2016_311196	Primary		Colon	Splenic Flexure To Sigmoid Colon	Colorectal Adenocarcinoma	Colorectal Adenocarcinoma	70367	Colorectal Adenocarcinoma
coadread_dfci_2016_2929	coadread_dfci_2016_2929	Primary	Well-Moderate	Colon	Splenic Flexure To Sigmoid Colon	Colorectal Adenocarcinoma	Colorectal Adenocarcinoma	70367	Colorectal Adenocarcinoma
coadread_dfci_2016_2439	coadread_dfci_2016_2439	Primary	Well-Moderate	Colon	Splenic Flexure To Sigmoid Colon	Colorectal Adenocarcinoma	Colorectal Adenocarcinoma	70367	Colorectal Adenocarcinoma
coadread_dfci_2016_3443	coadread_dfci_2016_3443	Primary	Poor	Colon	Splenic Flexure To Sigmoid Colon	Colorectal Adenocarcinoma	Colorectal Adenocarcinoma	70367	Colorectal Adenocarcinoma
coadread_dfci_2016_186	coadread_dfci_2016_186	Primary	Well-Moderate	Colon	Splenic Flexure To Sigmoid Colon	Colorectal Adenocarcinoma	Colorectal Adenocarcinoma	70367	Colorectal Adenocarcinoma
coadread_dfci_2016_2949	coadread_dfci_2016_2949	Primary	Well-Moderate	Colon	Splenic Flexure To Sigmoid Colon	Colorectal Adenocarcinoma	Colorectal Adenocarcinoma	70367	Colorectal Adenocarcinoma
coadread_dfci_2016_3706	coadread_dfci_2016_3706	Primary	Well-Moderate	Colon	Splenic Flexure To Sigmoid Colon	Colorectal Adenocarcinoma	Colorectal Adenocarcinoma	70367	Colorectal Adenocarcinoma
coadread_dfci_2016_2938	coadread_dfci_2016_2938	Primary	Well-Moderate	Colon	Splenic Flexure To Sigmoid Colon	Colorectal Adenocarcinoma	Colorectal Adenocarcinoma	70367	Colorectal Adenocarcinoma
coadread_dfci_2016_183221	coadread_dfci_2016_183221	Primary		Colon	Splenic Flexure To Sigmoid Colon	Colorectal Adenocarcinoma	Colorectal Adenocarcinoma	70367	Colorectal Adenocarcinoma
coadread_dfci_2016_2959	coadread_dfci_2016_2959	Primary	Well-Moderate	Colon	Splenic Flexure To Sigmoid Colon	Colorectal Adenocarcinoma	Colorectal Adenocarcinoma	70367	Colorectal Adenocarcinoma
coadread_dfci_2016_3677	coadread_dfci_2016_3677	Primary	Well-Moderate	Colon	Splenic Flexure To Sigmoid Colon	Colorectal Adenocarcinoma	Colorectal Adenocarcinoma	70367	Colorectal Adenocarcinoma
coadread_dfci_2016_3288	coadread_dfci_2016_3288	Primary	Well-Moderate	Colon	Splenic Flexure To Sigmoid Colon	Colorectal Adenocarcinoma	Colorectal Adenocarcinoma	70367	Colorectal Adenocarcinoma
coadread_dfci_2016_680	coadread_dfci_2016_680	Primary	Well-Moderate	Colon	Splenic Flexure To Sigmoid Colon	Colorectal Adenocarcinoma	Colorectal Adenocarcinoma	70367	Colorectal Adenocarcinoma
coadread_dfci_2016_1204	coadread_dfci_2016_1204	Primary	Well-Moderate	Colon	Splenic Flexure To Sigmoid Colon	Colorectal Adenocarcinoma	Colorectal Adenocarcinoma	70367	Colorectal Adenocarcinoma
coadread_dfci_2016_2398	coadread_dfci_2016_2398	Primary	Well-Moderate	Colon	Splenic Flexure To Sigmoid Colon	Colorectal Adenocarcinoma	Colorectal Adenocarcinoma	70367	Colorectal Adenocarcinoma
coadread_dfci_2016_2384	coadread_dfci_2016_2384	Primary	Well-Moderate	Colon	Splenic Flexure To Sigmoid Colon	Colorectal Adenocarcinoma	Colorectal Adenocarcinoma	70367	Colorectal Adenocarcinoma
coadread_dfci_2016_3111	coadread_dfci_2016_3111	Primary	Well-Moderate	Colon	Splenic Flexure To Sigmoid Colon	Colorectal Adenocarcinoma	Colorectal Adenocarcinoma	70367	Colorectal Adenocarcinoma
coadread_dfci_2016_306835	coadread_dfci_2016_306835	Primary		Colon	Splenic Flexure To Sigmoid Colon	Colorectal Adenocarcinoma	Colorectal Adenocarcinoma	70367	Colorectal Adenocarcinoma
coadread_dfci_2016_3417	coadread_dfci_2016_3417	Primary	Well-Moderate	Colon	Splenic Flexure To Sigmoid Colon	Colorectal Adenocarcinoma	Colorectal Adenocarcinoma	70367	Colorectal Adenocarcinoma
coadread_dfci_2016_3254	coadread_dfci_2016_3254	Primary	Well-Moderate	Colon	Splenic Flexure To Sigmoid Colon	Colorectal Adenocarcinoma	Colorectal Adenocarcinoma	70367	Colorectal Adenocarcinoma
coadread_dfci_2016_610	coadread_dfci_2016_610	Primary	Well-Moderate	Colon	Splenic Flexure To Sigmoid Colon	Colorectal Adenocarcinoma	Colorectal Adenocarcinoma	70367	Colorectal Adenocarcinoma
coadread_dfci_2016_1245	coadread_dfci_2016_1245	Primary	Well-Moderate	Colon	Splenic Flexure To Sigmoid Colon	Colorectal Adenocarcinoma	Colorectal Adenocarcinoma	70367	Colorectal Adenocarcinoma
coadread_dfci_2016_3270	coadread_dfci_2016_3270	Primary	Well-Moderate	Colon	Splenic Flexure To Sigmoid Colon	Colorectal Adenocarcinoma	Colorectal Adenocarcinoma	70367	Colorectal Adenocarcinoma
coadread_dfci_2016_3226	coadread_dfci_2016_3226	Primary	Well-Moderate	Colon	Splenic Flexure To Sigmoid Colon	Colorectal Adenocarcinoma	Colorectal Adenocarcinoma	70367	Colorectal Adenocarcinoma
coadread_dfci_2016_663	coadread_dfci_2016_663	Primary	Well-Moderate	Colon	Splenic Flexure To Sigmoid Colon	Colorectal Adenocarcinoma	Colorectal Adenocarcinoma	70367	Colorectal Adenocarcinoma
coadread_dfci_2016_3563	coadread_dfci_2016_3563	Primary	Well-Moderate	Colon	Splenic Flexure To Sigmoid Colon	Colorectal Adenocarcinoma	Colorectal Adenocarcinoma	70367	Colorectal Adenocarcinoma
coadread_dfci_2016_3450	coadread_dfci_2016_3450	Primary	Well-Moderate	Colon	Splenic Flexure To Sigmoid Colon	Colorectal Adenocarcinoma	Colorectal Adenocarcinoma	70367	Colorectal Adenocarcinoma
coadread_dfci_2016_353	coadread_dfci_2016_353	Primary	Well-Moderate	Colon	Splenic Flexure To Sigmoid Colon	Colorectal Adenocarcinoma	Colorectal Adenocarcinoma	70367	Colorectal Adenocarcinoma
coadread_dfci_2016_283	coadread_dfci_2016_283	Primary	Well-Moderate	Colon	Splenic Flexure To Sigmoid Colon	Colorectal Adenocarcinoma	Colorectal Adenocarcinoma	70367	Colorectal Adenocarcinoma
coadread_dfci_2016_2262	coadread_dfci_2016_2262	Primary	Well-Moderate	Colon	Splenic Flexure To Sigmoid Colon	Colorectal Adenocarcinoma	Colorectal Adenocarcinoma	70367	Colorectal Adenocarcinoma
coadread_dfci_2016_2997	coadread_dfci_2016_2997	Primary	Well-Moderate	Colon	Splenic Flexure To Sigmoid Colon	Colorectal Adenocarcinoma	Colorectal Adenocarcinoma	70367	Colorectal Adenocarcinoma
