# Supplementary material for: Cancer gene mutation frequencies for the U.S. population
Source: Nat Commun. 2021 Oct 13;12:5961. doi: 10.1038/s41467-021-26213-y (PMC8514428; doi:10.1038/s41467-021-26213-y)
Supplement: Supplementary file 8 — Supplementary Software 1 [file 41467_2021_26213_MOESM8_ESM.zip › Supplementary Software 1/Genomics_Analysis/clinical/Colorectal/coadread_genentech/data_clinical_sample_v2.txt]

PATIENT_ID	SAMPLE_ID	SAMPLE_TYPE	SITE	CANCER_TYPE	CANCER_TYPE_DETAILED	CODE	CATEGORY_NAME
12912	587220	Primary	Colon	Colorectal Cancer	Colorectal Adenocarcinoma	70367	Colorectal Adenocarcinoma
12914	587222	Primary	Colon	Colorectal Cancer	Colorectal Adenocarcinoma	70367	Colorectal Adenocarcinoma
12915	587224	Primary	Colon	Colorectal Cancer	Colorectal Adenocarcinoma	70367	Colorectal Adenocarcinoma
12919	587226	Primary	Colon	Colorectal Cancer	Colorectal Adenocarcinoma	70367	Colorectal Adenocarcinoma
12926	587228	Primary	Colon	Colorectal Cancer	Colorectal Adenocarcinoma	70367	Colorectal Adenocarcinoma
14954	587230	Primary	Colon	Colorectal Cancer	Colorectal Adenocarcinoma	70367	Colorectal Adenocarcinoma
14955	587232	Primary	Colon	Colorectal Cancer	Colorectal Adenocarcinoma	70367	Colorectal Adenocarcinoma
14961	587234	Primary	Colon	Colorectal Cancer	Colorectal Adenocarcinoma	70367	Colorectal Adenocarcinoma
14963	587238	Primary	Colon	Colorectal Cancer	Colorectal Adenocarcinoma	70367	Colorectal Adenocarcinoma
14966	587242	Primary	Colon	Colorectal Cancer	Colorectal Adenocarcinoma	70367	Colorectal Adenocarcinoma
14973	587244	Primary	Colon	Colorectal Cancer	Colorectal Adenocarcinoma	70367	Colorectal Adenocarcinoma
14980	587246	Primary	Colon	Colorectal Cancer	Colorectal Adenocarcinoma	70367	Colorectal Adenocarcinoma
31814	587248	Primary	Colon	Colorectal Cancer	Colorectal Adenocarcinoma	70367	Colorectal Adenocarcinoma
32098	587254	Primary	Colon	Colorectal Cancer	Colorectal Adenocarcinoma	70367	Colorectal Adenocarcinoma
32109	587256	Primary	Colon	Colorectal Cancer	Colorectal Adenocarcinoma	70367	Colorectal Adenocarcinoma
32116	587260	Primary	Colon	Colorectal Cancer	Colorectal Adenocarcinoma	70367	Colorectal Adenocarcinoma
32123	587262	Primary	Colon	Colorectal Cancer	Colorectal Adenocarcinoma	70367	Colorectal Adenocarcinoma
32170	587264	Primary	Colon	Colorectal Cancer	Colorectal Adenocarcinoma	70367	Colorectal Adenocarcinoma
32191	587268	Primary	Colon	Colorectal Cancer	Colorectal Adenocarcinoma	70367	Colorectal Adenocarcinoma
32192	587270	Primary	Colon	Colorectal Cancer	Colorectal Adenocarcinoma	70367	Colorectal Adenocarcinoma
32203	587276	Primary	Colon	Colorectal Cancer	Colorectal Adenocarcinoma	70367	Colorectal Adenocarcinoma
32210	587278	Primary	Colon	Colorectal Cancer	Colorectal Adenocarcinoma	70367	Colorectal Adenocarcinoma
32359	587282	Primary	Colon	Colorectal Cancer	Colorectal Adenocarcinoma	70367	Colorectal Adenocarcinoma
32360	587284	Primary	Colon	Colorectal Cancer	Colorectal Adenocarcinoma	70367	Colorectal Adenocarcinoma
32364	587286	Primary	Colon	Colorectal Cancer	Colorectal Adenocarcinoma	70367	Colorectal Adenocarcinoma
32365	587288	Primary	Colon	Colorectal Cancer	Colorectal Adenocarcinoma	70367	Colorectal Adenocarcinoma
32367	587290	Primary	Colon	Colorectal Cancer	Colorectal Adenocarcinoma	70367	Colorectal Adenocarcinoma
32369	587292	Primary	Colon	Colorectal Cancer	Colorectal Adenocarcinoma	70367	Colorectal Adenocarcinoma
32374	587294	Primary	Colon	Colorectal Cancer	Colorectal Adenocarcinoma	70367	Colorectal Adenocarcinoma
32381	587298	Primary	Colon	Colorectal Cancer	Colorectal Adenocarcinoma	70367	Colorectal Adenocarcinoma
32383	587300	Primary	Colon	Colorectal Cancer	Colorectal Adenocarcinoma	70367	Colorectal Adenocarcinoma
32385	587302	Primary	Colon	Colorectal Cancer	Colorectal Adenocarcinoma	70367	Colorectal Adenocarcinoma
32387	587304	Primary	Colon	Colorectal Cancer	Colorectal Adenocarcinoma	70367	Colorectal Adenocarcinoma
32389	587306	Primary	Colon	Colorectal Cancer	Colorectal Adenocarcinoma	70367	Colorectal Adenocarcinoma
32722	587316	Primary	Colon	Colorectal Cancer	Colorectal Adenocarcinoma	70367	Colorectal Adenocarcinoma
32732	587318	Primary	Colon	Colorectal Cancer	Colorectal Adenocarcinoma	70367	Colorectal Adenocarcinoma
32738	587322	Primary	Colon	Colorectal Cancer	Colorectal Adenocarcinoma	70367	Colorectal Adenocarcinoma
32770	587328	Primary	Colon	Colorectal Cancer	Colorectal Adenocarcinoma	70367	Colorectal Adenocarcinoma
32772	587330	Primary	Colon	Colorectal Cancer	Colorectal Adenocarcinoma	70367	Colorectal Adenocarcinoma
32774	587332	Primary	Colon	Colorectal Cancer	Colorectal Adenocarcinoma	70367	Colorectal Adenocarcinoma
32782	587334	Primary	Colon	Colorectal Cancer	Colorectal Adenocarcinoma	70367	Colorectal Adenocarcinoma
32788	587336	Primary	Colon	Colorectal Cancer	Colorectal Adenocarcinoma	70367	Colorectal Adenocarcinoma
32798	587338	Primary	Colon	Colorectal Cancer	Colorectal Adenocarcinoma	70367	Colorectal Adenocarcinoma
32800	587340	Primary	Colon	Colorectal Cancer	Colorectal Adenocarcinoma	70367	Colorectal Adenocarcinoma
32804	587342	Primary	Colon	Colorectal Cancer	Colorectal Adenocarcinoma	70367	Colorectal Adenocarcinoma
32808	587344	Primary	Colon	Colorectal Cancer	Colorectal Adenocarcinoma	70367	Colorectal Adenocarcinoma
32816	587346	Primary	Colon	Colorectal Cancer	Colorectal Adenocarcinoma	70367	Colorectal Adenocarcinoma
32824	587348	Primary	Colon	Colorectal Cancer	Colorectal Adenocarcinoma	70367	Colorectal Adenocarcinoma
32832	587350	Primary	Colon	Colorectal Cancer	Colorectal Adenocarcinoma	70367	Colorectal Adenocarcinoma
32838	587352	Primary	Colon	Colorectal Cancer	Colorectal Adenocarcinoma	70367	Colorectal Adenocarcinoma
32854	587354	Primary	Colon	Colorectal Cancer	Colorectal Adenocarcinoma	70367	Colorectal Adenocarcinoma
32860	587356	Primary	Colon	Colorectal Cancer	Colorectal Adenocarcinoma	70367	Colorectal Adenocarcinoma
32868	587358	Primary	Colon	Colorectal Cancer	Colorectal Adenocarcinoma	70367	Colorectal Adenocarcinoma
32874	587360	Primary	Colon	Colorectal Cancer	Colorectal Adenocarcinoma	70367	Colorectal Adenocarcinoma
32876	587362	Primary	Colon	Colorectal Cancer	Colorectal Adenocarcinoma	70367	Colorectal Adenocarcinoma
32882	587364	Primary	Colon	Colorectal Cancer	Colorectal Adenocarcinoma	70367	Colorectal Adenocarcinoma
32900	587368	Primary	Colon	Colorectal Cancer	Colorectal Adenocarcinoma	70367	Colorectal Adenocarcinoma
32902	587370	Primary	Colon	Colorectal Cancer	Colorectal Adenocarcinoma	70367	Colorectal Adenocarcinoma
32904	587372	Primary	Colon	Colorectal Cancer	Colorectal Adenocarcinoma	70367	Colorectal Adenocarcinoma
32906	587374	Primary	Colon	Colorectal Cancer	Colorectal Adenocarcinoma	70367	Colorectal Adenocarcinoma
32908	587376	Primary	Colon	Colorectal Cancer	Colorectal Adenocarcinoma	70367	Colorectal Adenocarcinoma
32916	587378	Primary	Colon	Colorectal Cancer	Colorectal Adenocarcinoma	70367	Colorectal Adenocarcinoma
33299	587380	Primary	Colon	Colorectal Cancer	Colorectal Adenocarcinoma	70367	Colorectal Adenocarcinoma
33310	587382	Primary	Colon	Colorectal Cancer	Colorectal Adenocarcinoma	70367	Colorectal Adenocarcinoma
33313	587384	Primary	Colon	Colorectal Cancer	Colorectal Adenocarcinoma	70367	Colorectal Adenocarcinoma
34988	587386	Primary	Colon	Colorectal Cancer	Colorectal Adenocarcinoma	70367	Colorectal Adenocarcinoma
34989	587388	Primary	Colon	Colorectal Cancer	Colorectal Adenocarcinoma	70367	Colorectal Adenocarcinoma
34990	587390	Primary	Colon	Colorectal Cancer	Colorectal Adenocarcinoma	70367	Colorectal Adenocarcinoma
34991	587392	Primary	Colon	Colorectal Cancer	Colorectal Adenocarcinoma	70367	Colorectal Adenocarcinoma
34994	587394	Primary	Colon	Colorectal Cancer	Colorectal Adenocarcinoma	70367	Colorectal Adenocarcinoma
34997	587398	Primary	Colon	Colorectal Cancer	Colorectal Adenocarcinoma	70367	Colorectal Adenocarcinoma
35001	587400	Primary	Colon	Colorectal Cancer	Colorectal Adenocarcinoma	70367	Colorectal Adenocarcinoma
14962	587236	Primary	Colon	Colorectal Cancer	Colorectal Adenocarcinoma	70367	Colorectal Adenocarcinoma
32758	587326	Primary	Colon	Colorectal Cancer	Colorectal Adenocarcinoma	70367	Colorectal Adenocarcinoma
