# Supplementary material for: Cancer gene mutation frequencies for the U.S. population
Source: Nat Commun. 2021 Oct 13;12:5961. doi: 10.1038/s41467-021-26213-y (PMC8514428; doi:10.1038/s41467-021-26213-y)
Supplement: Supplementary file 8 — Supplementary Software 1 [file 41467_2021_26213_MOESM8_ESM.zip › Supplementary Software 1/Genomics_Analysis/clinical/Colorectal/coadread_tcga_pan_can_atlas_2018/data_clinical_sample_v2.txt]

PATIENT_ID	SAMPLE_ID	SAMPLE_TYPE	SITE	CANCER_TYPE	CANCER_TYPE_DETAILED	CODE	CATEGORY_NAME
TCGA-3L-AA1B	TCGA-3L-AA1B-01	Primary	Colon	Colon Adenocarcinoma	Colon Adenocarcinoma	70367	Colorectal Adenocarcinoma
TCGA-4N-A93T	TCGA-4N-A93T-01	Primary	Colon	Colon Adenocarcinoma	Colon Adenocarcinoma	70367	Colorectal Adenocarcinoma
TCGA-5M-AAT4	TCGA-5M-AAT4-01	Primary	Colon	Colon Adenocarcinoma	Colon Adenocarcinoma	70367	Colorectal Adenocarcinoma
TCGA-5M-AAT6	TCGA-5M-AAT6-01	Primary	Colon	Colon Adenocarcinoma	Colon Adenocarcinoma	70367	Colorectal Adenocarcinoma
TCGA-5M-AATE	TCGA-5M-AATE-01	Primary	Colon	Colon Adenocarcinoma	Colon Adenocarcinoma	70367	Colorectal Adenocarcinoma
TCGA-A6-2671	TCGA-A6-2671-01	Primary	Colon	Colon Adenocarcinoma	Colon Adenocarcinoma	70367	Colorectal Adenocarcinoma
TCGA-A6-2672	TCGA-A6-2672-01	Primary	Colon	Colon Adenocarcinoma	Colon Adenocarcinoma	70367	Colorectal Adenocarcinoma
TCGA-A6-2675	TCGA-A6-2675-01	Primary	Colon	Colon Adenocarcinoma	Colon Adenocarcinoma	70367	Colorectal Adenocarcinoma
TCGA-A6-2676	TCGA-A6-2676-01	Primary	Colon	Colon Adenocarcinoma	Colon Adenocarcinoma	70367	Colorectal Adenocarcinoma
TCGA-A6-2677	TCGA-A6-2677-01	Primary	Colon	Colon Adenocarcinoma	Colon Adenocarcinoma	70367	Colorectal Adenocarcinoma
TCGA-A6-2678	TCGA-A6-2678-01	Primary	Colon	Colon Adenocarcinoma	Colon Adenocarcinoma	70367	Colorectal Adenocarcinoma
TCGA-A6-2679	TCGA-A6-2679-01	Primary	Colon	Colon Adenocarcinoma	Colon Adenocarcinoma	70367	Colorectal Adenocarcinoma
TCGA-A6-2680	TCGA-A6-2680-01	Primary	Colon	Colon Adenocarcinoma	Colon Adenocarcinoma	70367	Colorectal Adenocarcinoma
TCGA-A6-2681	TCGA-A6-2681-01	Primary	Colon	Colon Adenocarcinoma	Colon Adenocarcinoma	70367	Colorectal Adenocarcinoma
TCGA-A6-2682	TCGA-A6-2682-01	Primary	Colon	Colon Adenocarcinoma	Colon Adenocarcinoma	70367	Colorectal Adenocarcinoma
TCGA-A6-2683	TCGA-A6-2683-01	Primary	Colon	Colon Adenocarcinoma	Colon Adenocarcinoma	70367	Colorectal Adenocarcinoma
TCGA-A6-2684	TCGA-A6-2684-01	Primary	Colon	Colon Adenocarcinoma	Colon Adenocarcinoma	70367	Colorectal Adenocarcinoma
TCGA-A6-2685	TCGA-A6-2685-01	Primary	Colon	Colon Adenocarcinoma	Colon Adenocarcinoma	70367	Colorectal Adenocarcinoma
TCGA-A6-2686	TCGA-A6-2686-01	Primary	Colon	Colon Adenocarcinoma	Colon Adenocarcinoma	70367	Colorectal Adenocarcinoma
TCGA-A6-3807	TCGA-A6-3807-01	Primary	Colon	Colon Adenocarcinoma	Colon Adenocarcinoma	70367	Colorectal Adenocarcinoma
TCGA-A6-3808	TCGA-A6-3808-01	Primary	Colon	Colon Adenocarcinoma	Colon Adenocarcinoma	70367	Colorectal Adenocarcinoma
TCGA-A6-3810	TCGA-A6-3810-01	Primary	Colon	Colon Adenocarcinoma	Colon Adenocarcinoma	70367	Colorectal Adenocarcinoma
TCGA-A6-4105	TCGA-A6-4105-01	Primary	Colon	Colon Adenocarcinoma	Colon Adenocarcinoma	70367	Colorectal Adenocarcinoma
TCGA-A6-4107	TCGA-A6-4107-01	Primary	Colon	Colon Adenocarcinoma	Colon Adenocarcinoma	70367	Colorectal Adenocarcinoma
TCGA-A6-5656	TCGA-A6-5656-01	Primary	Colon	Colon Adenocarcinoma	Colon Adenocarcinoma	70367	Colorectal Adenocarcinoma
TCGA-A6-5657	TCGA-A6-5657-01	Primary	Colon	Colon Adenocarcinoma	Colon Adenocarcinoma	70367	Colorectal Adenocarcinoma
TCGA-A6-5659	TCGA-A6-5659-01	Primary	Colon	Colon Adenocarcinoma	Colon Adenocarcinoma	70367	Colorectal Adenocarcinoma
TCGA-A6-5660	TCGA-A6-5660-01	Primary	Colon	Colon Adenocarcinoma	Colon Adenocarcinoma	70367	Colorectal Adenocarcinoma
TCGA-A6-5661	TCGA-A6-5661-01	Primary	Colon	Colon Adenocarcinoma	Colon Adenocarcinoma	70367	Colorectal Adenocarcinoma
TCGA-A6-5662	TCGA-A6-5662-01	Primary	Colon	Colon Adenocarcinoma	Colon Adenocarcinoma	70367	Colorectal Adenocarcinoma
TCGA-A6-5664	TCGA-A6-5664-01	Primary	Colon	Colon Adenocarcinoma	Colon Adenocarcinoma	70367	Colorectal Adenocarcinoma
TCGA-A6-5665	TCGA-A6-5665-01	Primary	Colon	Colon Adenocarcinoma	Colon Adenocarcinoma	70367	Colorectal Adenocarcinoma
TCGA-A6-5666	TCGA-A6-5666-01	Primary	Colon	Colon Adenocarcinoma	Colon Adenocarcinoma	70367	Colorectal Adenocarcinoma
TCGA-A6-5667	TCGA-A6-5667-01	Primary	Colon	Colon Adenocarcinoma	Colon Adenocarcinoma	70367	Colorectal Adenocarcinoma
TCGA-A6-6137	TCGA-A6-6137-01	Primary	Colon	Colon Adenocarcinoma	Colon Adenocarcinoma	70367	Colorectal Adenocarcinoma
TCGA-A6-6138	TCGA-A6-6138-01	Primary	Colon	Colon Adenocarcinoma	Colon Adenocarcinoma	70367	Colorectal Adenocarcinoma
TCGA-A6-6140	TCGA-A6-6140-01	Primary	Colon	Colon Adenocarcinoma	Colon Adenocarcinoma	70367	Colorectal Adenocarcinoma
TCGA-A6-6141	TCGA-A6-6141-01	Primary	Colon	Colon Adenocarcinoma	Colon Adenocarcinoma	70367	Colorectal Adenocarcinoma
TCGA-A6-6142	TCGA-A6-6142-01	Primary	Colon	Colon Adenocarcinoma	Colon Adenocarcinoma	70367	Colorectal Adenocarcinoma
TCGA-A6-6648	TCGA-A6-6648-01	Primary	Colon	Colon Adenocarcinoma	Colon Adenocarcinoma	70367	Colorectal Adenocarcinoma
TCGA-A6-6649	TCGA-A6-6649-01	Primary	Colon	Colon Adenocarcinoma	Colon Adenocarcinoma	70367	Colorectal Adenocarcinoma
TCGA-A6-6650	TCGA-A6-6650-01	Primary	Colon	Colon Adenocarcinoma	Colon Adenocarcinoma	70367	Colorectal Adenocarcinoma
TCGA-A6-6651	TCGA-A6-6651-01	Primary	Colon	Colon Adenocarcinoma	Colon Adenocarcinoma	70367	Colorectal Adenocarcinoma
TCGA-A6-6652	TCGA-A6-6652-01	Primary	Colon	Colon Adenocarcinoma	Colon Adenocarcinoma	70367	Colorectal Adenocarcinoma
TCGA-A6-6653	TCGA-A6-6653-01	Primary	Colon	Colon Adenocarcinoma	Colon Adenocarcinoma	70367	Colorectal Adenocarcinoma
TCGA-A6-6654	TCGA-A6-6654-01	Primary	Colon	Colon Adenocarcinoma	Colon Adenocarcinoma	70367	Colorectal Adenocarcinoma
TCGA-A6-6782	TCGA-A6-6782-01	Primary	Colon	Colon Adenocarcinoma	Colon Adenocarcinoma	70367	Colorectal Adenocarcinoma
TCGA-A6-A567	TCGA-A6-A567-01	Primary	Colon	Colon Adenocarcinoma	Colon Adenocarcinoma	70367	Colorectal Adenocarcinoma
TCGA-A6-A56B	TCGA-A6-A56B-01	Primary	Colon	Colon Adenocarcinoma	Colon Adenocarcinoma	70367	Colorectal Adenocarcinoma
TCGA-A6-A5ZU	TCGA-A6-A5ZU-01	Primary	Colon	Colon Adenocarcinoma	Colon Adenocarcinoma	70367	Colorectal Adenocarcinoma
TCGA-AA-3488	TCGA-AA-3488-01	Primary	Colon	Colon Adenocarcinoma	Colon Adenocarcinoma	70367	Colorectal Adenocarcinoma
TCGA-AA-3489	TCGA-AA-3489-01	Primary	Colon	Colon Adenocarcinoma	Colon Adenocarcinoma	70367	Colorectal Adenocarcinoma
TCGA-AA-3492	TCGA-AA-3492-01	Primary	Colon	Colon Adenocarcinoma	Colon Adenocarcinoma	70367	Colorectal Adenocarcinoma
TCGA-AA-3494	TCGA-AA-3494-01	Primary	Colon	Colon Adenocarcinoma	Colon Adenocarcinoma	70367	Colorectal Adenocarcinoma
TCGA-AA-3495	TCGA-AA-3495-01	Primary	Colon	Colon Adenocarcinoma	Colon Adenocarcinoma	70367	Colorectal Adenocarcinoma
TCGA-AA-3496	TCGA-AA-3496-01	Primary	Colon	Colon Adenocarcinoma	Colon Adenocarcinoma	70367	Colorectal Adenocarcinoma
TCGA-AA-3502	TCGA-AA-3502-01	Primary	Colon	Colon Adenocarcinoma	Colon Adenocarcinoma	70367	Colorectal Adenocarcinoma
TCGA-AA-3506	TCGA-AA-3506-01	Primary	Colon	Colon Adenocarcinoma	Colon Adenocarcinoma	70367	Colorectal Adenocarcinoma
TCGA-AA-3510	TCGA-AA-3510-01	Primary	Colon	Colon Adenocarcinoma	Colon Adenocarcinoma	70367	Colorectal Adenocarcinoma
TCGA-AA-3511	TCGA-AA-3511-01	Primary	Colon	Colon Adenocarcinoma	Colon Adenocarcinoma	70367	Colorectal Adenocarcinoma
TCGA-AA-3514	TCGA-AA-3514-01	Primary	Colon	Colon Adenocarcinoma	Colon Adenocarcinoma	70367	Colorectal Adenocarcinoma
TCGA-AA-3517	TCGA-AA-3517-01	Primary	Colon	Colon Adenocarcinoma	Colon Adenocarcinoma	70367	Colorectal Adenocarcinoma
TCGA-AA-3518	TCGA-AA-3518-01	Primary	Colon	Colon Adenocarcinoma	Colon Adenocarcinoma	70367	Colorectal Adenocarcinoma
TCGA-AA-3519	TCGA-AA-3519-01	Primary	Colon	Colon Adenocarcinoma	Colon Adenocarcinoma	70367	Colorectal Adenocarcinoma
TCGA-AA-3520	TCGA-AA-3520-01	Primary	Colon	Colon Adenocarcinoma	Colon Adenocarcinoma	70367	Colorectal Adenocarcinoma
TCGA-AA-3521	TCGA-AA-3521-01	Primary	Colon	Colon Adenocarcinoma	Colon Adenocarcinoma	70367	Colorectal Adenocarcinoma
TCGA-AA-3522	TCGA-AA-3522-01	Primary	Colon	Colon Adenocarcinoma	Colon Adenocarcinoma	70367	Colorectal Adenocarcinoma
TCGA-AA-3524	TCGA-AA-3524-01	Primary	Colon	Colon Adenocarcinoma	Colon Adenocarcinoma	70367	Colorectal Adenocarcinoma
TCGA-AA-3525	TCGA-AA-3525-01	Primary	Colon	Colon Adenocarcinoma	Colon Adenocarcinoma	70367	Colorectal Adenocarcinoma
TCGA-AA-3526	TCGA-AA-3526-01	Primary	Colon	Colon Adenocarcinoma	Colon Adenocarcinoma	70367	Colorectal Adenocarcinoma
TCGA-AA-3527	TCGA-AA-3527-01	Primary	Colon	Colon Adenocarcinoma	Colon Adenocarcinoma	70367	Colorectal Adenocarcinoma
TCGA-AA-3529	TCGA-AA-3529-01	Primary	Colon	Colon Adenocarcinoma	Colon Adenocarcinoma	70367	Colorectal Adenocarcinoma
TCGA-AA-3530	TCGA-AA-3530-01	Primary	Colon	Colon Adenocarcinoma	Colon Adenocarcinoma	70367	Colorectal Adenocarcinoma
TCGA-AA-3531	TCGA-AA-3531-01	Primary	Colon	Colon Adenocarcinoma	Colon Adenocarcinoma	70367	Colorectal Adenocarcinoma
TCGA-AA-3532	TCGA-AA-3532-01	Primary	Colon	Colon Adenocarcinoma	Colon Adenocarcinoma	70367	Colorectal Adenocarcinoma
TCGA-AA-3534	TCGA-AA-3534-01	Primary	Colon	Colon Adenocarcinoma	Colon Adenocarcinoma	70367	Colorectal Adenocarcinoma
TCGA-AA-3538	TCGA-AA-3538-01	Primary	Colon	Colon Adenocarcinoma	Colon Adenocarcinoma	70367	Colorectal Adenocarcinoma
TCGA-AA-3542	TCGA-AA-3542-01	Primary	Colon	Colon Adenocarcinoma	Colon Adenocarcinoma	70367	Colorectal Adenocarcinoma
TCGA-AA-3544	TCGA-AA-3544-01	Primary	Colon	Colon Adenocarcinoma	Colon Adenocarcinoma	70367	Colorectal Adenocarcinoma
TCGA-AA-3548	TCGA-AA-3548-01	Primary	Colon	Colon Adenocarcinoma	Colon Adenocarcinoma	70367	Colorectal Adenocarcinoma
TCGA-AA-3549	TCGA-AA-3549-01	Primary	Colon	Colon Adenocarcinoma	Colon Adenocarcinoma	70367	Colorectal Adenocarcinoma
TCGA-AA-3552	TCGA-AA-3552-01	Primary	Colon	Colon Adenocarcinoma	Colon Adenocarcinoma	70367	Colorectal Adenocarcinoma
TCGA-AA-3553	TCGA-AA-3553-01	Primary	Colon	Colon Adenocarcinoma	Colon Adenocarcinoma	70367	Colorectal Adenocarcinoma
TCGA-AA-3558	TCGA-AA-3558-01	Primary	Colon	Colon Adenocarcinoma	Colon Adenocarcinoma	70367	Colorectal Adenocarcinoma
TCGA-AA-3560	TCGA-AA-3560-01	Primary	Colon	Colon Adenocarcinoma	Colon Adenocarcinoma	70367	Colorectal Adenocarcinoma
TCGA-AA-3561	TCGA-AA-3561-01	Primary	Colon	Colon Adenocarcinoma	Colon Adenocarcinoma	70367	Colorectal Adenocarcinoma
TCGA-AA-3655	TCGA-AA-3655-01	Primary	Colon	Colon Adenocarcinoma	Colon Adenocarcinoma	70367	Colorectal Adenocarcinoma
TCGA-AA-3660	TCGA-AA-3660-01	Primary	Colon	Colon Adenocarcinoma	Colon Adenocarcinoma	70367	Colorectal Adenocarcinoma
TCGA-AA-3663	TCGA-AA-3663-01	Primary	Colon	Colon Adenocarcinoma	Colon Adenocarcinoma	70367	Colorectal Adenocarcinoma
TCGA-AA-3664	TCGA-AA-3664-01	Primary	Colon	Colon Adenocarcinoma	Colon Adenocarcinoma	70367	Colorectal Adenocarcinoma
TCGA-AA-3666	TCGA-AA-3666-01	Primary	Colon	Colon Adenocarcinoma	Colon Adenocarcinoma	70367	Colorectal Adenocarcinoma
TCGA-AA-3667	TCGA-AA-3667-01	Primary	Colon	Colon Adenocarcinoma	Colon Adenocarcinoma	70367	Colorectal Adenocarcinoma
TCGA-AA-3673	TCGA-AA-3673-01	Primary	Colon	Colon Adenocarcinoma	Colon Adenocarcinoma	70367	Colorectal Adenocarcinoma
TCGA-AA-3675	TCGA-AA-3675-01	Primary	Colon	Colon Adenocarcinoma	Colon Adenocarcinoma	70367	Colorectal Adenocarcinoma
TCGA-AA-3678	TCGA-AA-3678-01	Primary	Colon	Colon Adenocarcinoma	Colon Adenocarcinoma	70367	Colorectal Adenocarcinoma
TCGA-AA-3679	TCGA-AA-3679-01	Primary	Colon	Colon Adenocarcinoma	Colon Adenocarcinoma	70367	Colorectal Adenocarcinoma
TCGA-AA-3680	TCGA-AA-3680-01	Primary	Colon	Colon Adenocarcinoma	Colon Adenocarcinoma	70367	Colorectal Adenocarcinoma
TCGA-AA-3681	TCGA-AA-3681-01	Primary	Colon	Colon Adenocarcinoma	Colon Adenocarcinoma	70367	Colorectal Adenocarcinoma
TCGA-AA-3685	TCGA-AA-3685-01	Primary	Colon	Colon Adenocarcinoma	Colon Adenocarcinoma	70367	Colorectal Adenocarcinoma
TCGA-AA-3688	TCGA-AA-3688-01	Primary	Colon	Colon Adenocarcinoma	Colon Adenocarcinoma	70367	Colorectal Adenocarcinoma
TCGA-AA-3693	TCGA-AA-3693-01	Primary	Colon	Colon Adenocarcinoma	Colon Adenocarcinoma	70367	Colorectal Adenocarcinoma
TCGA-AA-3695	TCGA-AA-3695-01	Primary	Colon	Colon Adenocarcinoma	Colon Adenocarcinoma	70367	Colorectal Adenocarcinoma
TCGA-AA-3696	TCGA-AA-3696-01	Primary	Colon	Colon Adenocarcinoma	Colon Adenocarcinoma	70367	Colorectal Adenocarcinoma
TCGA-AA-3710	TCGA-AA-3710-01	Primary	Colon	Colon Adenocarcinoma	Colon Adenocarcinoma	70367	Colorectal Adenocarcinoma
TCGA-AA-3712	TCGA-AA-3712-01	Primary	Colon	Colon Adenocarcinoma	Colon Adenocarcinoma	70367	Colorectal Adenocarcinoma
TCGA-AA-3713	TCGA-AA-3713-01	Primary	Colon	Colon Adenocarcinoma	Colon Adenocarcinoma	70367	Colorectal Adenocarcinoma
TCGA-AA-3812	TCGA-AA-3812-01	Primary	Colon	Colon Adenocarcinoma	Colon Adenocarcinoma	70367	Colorectal Adenocarcinoma
TCGA-AA-3818	TCGA-AA-3818-01	Primary	Colon	Colon Adenocarcinoma	Colon Adenocarcinoma	70367	Colorectal Adenocarcinoma
TCGA-AA-3819	TCGA-AA-3819-01	Primary	Colon	Colon Adenocarcinoma	Colon Adenocarcinoma	70367	Colorectal Adenocarcinoma
TCGA-AA-3831	TCGA-AA-3831-01	Primary	Colon	Colon Adenocarcinoma	Colon Adenocarcinoma	70367	Colorectal Adenocarcinoma
TCGA-AA-3833	TCGA-AA-3833-01	Primary	Colon	Colon Adenocarcinoma	Colon Adenocarcinoma	70367	Colorectal Adenocarcinoma
TCGA-AA-3841	TCGA-AA-3841-01	Primary	Colon	Colon Adenocarcinoma	Colon Adenocarcinoma	70367	Colorectal Adenocarcinoma
TCGA-AA-3842	TCGA-AA-3842-01	Primary	Colon	Colon Adenocarcinoma	Colon Adenocarcinoma	70367	Colorectal Adenocarcinoma
TCGA-AA-3844	TCGA-AA-3844-01	Primary	Colon	Colon Adenocarcinoma	Colon Adenocarcinoma	70367	Colorectal Adenocarcinoma
TCGA-AA-3845	TCGA-AA-3845-01	Primary	Colon	Colon Adenocarcinoma	Colon Adenocarcinoma	70367	Colorectal Adenocarcinoma
TCGA-AA-3846	TCGA-AA-3846-01	Primary	Colon	Colon Adenocarcinoma	Colon Adenocarcinoma	70367	Colorectal Adenocarcinoma
TCGA-AA-3848	TCGA-AA-3848-01	Primary	Colon	Colon Adenocarcinoma	Colon Adenocarcinoma	70367	Colorectal Adenocarcinoma
TCGA-AA-3850	TCGA-AA-3850-01	Primary	Colon	Colon Adenocarcinoma	Colon Adenocarcinoma	70367	Colorectal Adenocarcinoma
TCGA-AA-3851	TCGA-AA-3851-01	Primary	Colon	Colon Adenocarcinoma	Colon Adenocarcinoma	70367	Colorectal Adenocarcinoma
TCGA-AA-3855	TCGA-AA-3855-01	Primary	Colon	Colon Adenocarcinoma	Colon Adenocarcinoma	70367	Colorectal Adenocarcinoma
TCGA-AA-3856	TCGA-AA-3856-01	Primary	Colon	Colon Adenocarcinoma	Colon Adenocarcinoma	70367	Colorectal Adenocarcinoma
TCGA-AA-3858	TCGA-AA-3858-01	Primary	Colon	Colon Adenocarcinoma	Colon Adenocarcinoma	70367	Colorectal Adenocarcinoma
TCGA-AA-3864	TCGA-AA-3864-01	Primary	Colon	Colon Adenocarcinoma	Colon Adenocarcinoma	70367	Colorectal Adenocarcinoma
TCGA-AA-3866	TCGA-AA-3866-01	Primary	Colon	Colon Adenocarcinoma	Colon Adenocarcinoma	70367	Colorectal Adenocarcinoma
TCGA-AA-3867	TCGA-AA-3867-01	Primary	Colon	Colon Adenocarcinoma	Colon Adenocarcinoma	70367	Colorectal Adenocarcinoma
TCGA-AA-3869	TCGA-AA-3869-01	Primary	Colon	Colon Adenocarcinoma	Colon Adenocarcinoma	70367	Colorectal Adenocarcinoma
TCGA-AA-3870	TCGA-AA-3870-01	Primary	Colon	Colon Adenocarcinoma	Colon Adenocarcinoma	70367	Colorectal Adenocarcinoma
TCGA-AA-3872	TCGA-AA-3872-01	Primary	Colon	Colon Adenocarcinoma	Colon Adenocarcinoma	70367	Colorectal Adenocarcinoma
TCGA-AA-3875	TCGA-AA-3875-01	Primary	Colon	Colon Adenocarcinoma	Colon Adenocarcinoma	70367	Colorectal Adenocarcinoma
TCGA-AA-3930	TCGA-AA-3930-01	Primary	Colon	Colon Adenocarcinoma	Colon Adenocarcinoma	70367	Colorectal Adenocarcinoma
TCGA-AA-3939	TCGA-AA-3939-01	Primary	Colon	Colon Adenocarcinoma	Colon Adenocarcinoma	70367	Colorectal Adenocarcinoma
TCGA-AA-3941	TCGA-AA-3941-01	Primary	Colon	Colon Adenocarcinoma	Colon Adenocarcinoma	70367	Colorectal Adenocarcinoma
TCGA-AA-3952	TCGA-AA-3952-01	Primary	Colon	Colon Adenocarcinoma	Colon Adenocarcinoma	70367	Colorectal Adenocarcinoma
TCGA-AA-3955	TCGA-AA-3955-01	Primary	Colon	Colon Adenocarcinoma	Colon Adenocarcinoma	70367	Colorectal Adenocarcinoma
TCGA-AA-3956	TCGA-AA-3956-01	Primary	Colon	Colon Adenocarcinoma	Colon Adenocarcinoma	70367	Colorectal Adenocarcinoma
TCGA-AA-3968	TCGA-AA-3968-01	Primary	Colon	Colon Adenocarcinoma	Colon Adenocarcinoma	70367	Colorectal Adenocarcinoma
TCGA-AA-3971	TCGA-AA-3971-01	Primary	Colon	Colon Adenocarcinoma	Colon Adenocarcinoma	70367	Colorectal Adenocarcinoma
TCGA-AA-3973	TCGA-AA-3973-01	Primary	Colon	Colon Adenocarcinoma	Colon Adenocarcinoma	70367	Colorectal Adenocarcinoma
TCGA-AA-3975	TCGA-AA-3975-01	Primary	Colon	Colon Adenocarcinoma	Colon Adenocarcinoma	70367	Colorectal Adenocarcinoma
TCGA-AA-3976	TCGA-AA-3976-01	Primary	Colon	Colon Adenocarcinoma	Colon Adenocarcinoma	70367	Colorectal Adenocarcinoma
TCGA-AA-3977	TCGA-AA-3977-01	Primary	Colon	Colon Adenocarcinoma	Colon Adenocarcinoma	70367	Colorectal Adenocarcinoma
TCGA-AA-3979	TCGA-AA-3979-01	Primary	Colon	Colon Adenocarcinoma	Colon Adenocarcinoma	70367	Colorectal Adenocarcinoma
TCGA-AA-3980	TCGA-AA-3980-01	Primary	Colon	Colon Adenocarcinoma	Colon Adenocarcinoma	70367	Colorectal Adenocarcinoma
TCGA-AA-3982	TCGA-AA-3982-01	Primary	Colon	Colon Adenocarcinoma	Colon Adenocarcinoma	70367	Colorectal Adenocarcinoma
TCGA-AA-3984	TCGA-AA-3984-01	Primary	Colon	Colon Adenocarcinoma	Colon Adenocarcinoma	70367	Colorectal Adenocarcinoma
TCGA-AA-3986	TCGA-AA-3986-01	Primary	Colon	Colon Adenocarcinoma	Colon Adenocarcinoma	70367	Colorectal Adenocarcinoma
TCGA-AA-3989	TCGA-AA-3989-01	Primary	Colon	Colon Adenocarcinoma	Colon Adenocarcinoma	70367	Colorectal Adenocarcinoma
TCGA-AA-A004	TCGA-AA-A004-01	Primary	Colon	Colon Adenocarcinoma	Colon Adenocarcinoma	70367	Colorectal Adenocarcinoma
TCGA-AA-A00A	TCGA-AA-A00A-01	Primary	Colon	Colon Adenocarcinoma	Colon Adenocarcinoma	70367	Colorectal Adenocarcinoma
TCGA-AA-A00D	TCGA-AA-A00D-01	Primary	Colon	Colon Adenocarcinoma	Colon Adenocarcinoma	70367	Colorectal Adenocarcinoma
TCGA-AA-A00E	TCGA-AA-A00E-01	Primary	Colon	Colon Adenocarcinoma	Colon Adenocarcinoma	70367	Colorectal Adenocarcinoma
TCGA-AA-A00F	TCGA-AA-A00F-01	Primary	Colon	Colon Adenocarcinoma	Colon Adenocarcinoma	70367	Colorectal Adenocarcinoma
TCGA-AA-A00K	TCGA-AA-A00K-01	Primary	Colon	Colon Adenocarcinoma	Colon Adenocarcinoma	70367	Colorectal Adenocarcinoma
TCGA-AA-A00L	TCGA-AA-A00L-01	Primary	Colon	Colon Adenocarcinoma	Colon Adenocarcinoma	70367	Colorectal Adenocarcinoma
TCGA-AA-A00O	TCGA-AA-A00O-01	Primary	Colon	Colon Adenocarcinoma	Colon Adenocarcinoma	70367	Colorectal Adenocarcinoma
TCGA-AA-A00Q	TCGA-AA-A00Q-01	Primary	Colon	Colon Adenocarcinoma	Colon Adenocarcinoma	70367	Colorectal Adenocarcinoma
TCGA-AA-A00R	TCGA-AA-A00R-01	Primary	Colon	Colon Adenocarcinoma	Colon Adenocarcinoma	70367	Colorectal Adenocarcinoma
TCGA-AA-A00U	TCGA-AA-A00U-01	Primary	Colon	Colon Adenocarcinoma	Colon Adenocarcinoma	70367	Colorectal Adenocarcinoma
TCGA-AA-A00W	TCGA-AA-A00W-01	Primary	Colon	Colon Adenocarcinoma	Colon Adenocarcinoma	70367	Colorectal Adenocarcinoma
TCGA-AA-A00Z	TCGA-AA-A00Z-01	Primary	Colon	Colon Adenocarcinoma	Colon Adenocarcinoma	70367	Colorectal Adenocarcinoma
TCGA-AA-A010	TCGA-AA-A010-01	Primary	Colon	Colon Adenocarcinoma	Colon Adenocarcinoma	70367	Colorectal Adenocarcinoma
TCGA-AA-A017	TCGA-AA-A017-01	Primary	Colon	Colon Adenocarcinoma	Colon Adenocarcinoma	70367	Colorectal Adenocarcinoma
TCGA-AA-A01C	TCGA-AA-A01C-01	Primary	Colon	Colon Adenocarcinoma	Colon Adenocarcinoma	70367	Colorectal Adenocarcinoma
TCGA-AA-A01F	TCGA-AA-A01F-01	Primary	Colon	Colon Adenocarcinoma	Colon Adenocarcinoma	70367	Colorectal Adenocarcinoma
TCGA-AA-A01I	TCGA-AA-A01I-01	Primary	Colon	Colon Adenocarcinoma	Colon Adenocarcinoma	70367	Colorectal Adenocarcinoma
TCGA-AA-A01K	TCGA-AA-A01K-01	Primary	Colon	Colon Adenocarcinoma	Colon Adenocarcinoma	70367	Colorectal Adenocarcinoma
TCGA-AA-A01P	TCGA-AA-A01P-01	Primary	Colon	Colon Adenocarcinoma	Colon Adenocarcinoma	70367	Colorectal Adenocarcinoma
TCGA-AA-A01Q	TCGA-AA-A01Q-01	Primary	Colon	Colon Adenocarcinoma	Colon Adenocarcinoma	70367	Colorectal Adenocarcinoma
TCGA-AA-A01S	TCGA-AA-A01S-01	Primary	Colon	Colon Adenocarcinoma	Colon Adenocarcinoma	70367	Colorectal Adenocarcinoma
TCGA-AA-A01T	TCGA-AA-A01T-01	Primary	Colon	Colon Adenocarcinoma	Colon Adenocarcinoma	70367	Colorectal Adenocarcinoma
TCGA-AA-A01V	TCGA-AA-A01V-01	Primary	Colon	Colon Adenocarcinoma	Colon Adenocarcinoma	70367	Colorectal Adenocarcinoma
TCGA-AA-A01X	TCGA-AA-A01X-01	Primary	Colon	Colon Adenocarcinoma	Colon Adenocarcinoma	70367	Colorectal Adenocarcinoma
TCGA-AA-A01Z	TCGA-AA-A01Z-01	Primary	Colon	Colon Adenocarcinoma	Colon Adenocarcinoma	70367	Colorectal Adenocarcinoma
TCGA-AA-A022	TCGA-AA-A022-01	Primary	Colon	Colon Adenocarcinoma	Colon Adenocarcinoma	70367	Colorectal Adenocarcinoma
TCGA-AA-A029	TCGA-AA-A029-01	Primary	Colon	Colon Adenocarcinoma	Colon Adenocarcinoma	70367	Colorectal Adenocarcinoma
TCGA-AA-A02E	TCGA-AA-A02E-01	Primary	Colon	Colon Adenocarcinoma	Colon Adenocarcinoma	70367	Colorectal Adenocarcinoma
TCGA-AA-A02H	TCGA-AA-A02H-01	Primary	Colon	Colon Adenocarcinoma	Colon Adenocarcinoma	70367	Colorectal Adenocarcinoma
TCGA-AA-A02J	TCGA-AA-A02J-01	Primary	Colon	Colon Adenocarcinoma	Colon Adenocarcinoma	70367	Colorectal Adenocarcinoma
TCGA-AA-A02O	TCGA-AA-A02O-01	Primary	Colon	Colon Adenocarcinoma	Colon Adenocarcinoma	70367	Colorectal Adenocarcinoma
TCGA-AA-A02R	TCGA-AA-A02R-01	Primary	Colon	Colon Adenocarcinoma	Colon Adenocarcinoma	70367	Colorectal Adenocarcinoma
TCGA-AA-A02W	TCGA-AA-A02W-01	Primary	Colon	Colon Adenocarcinoma	Colon Adenocarcinoma	70367	Colorectal Adenocarcinoma
TCGA-AA-A02Y	TCGA-AA-A02Y-01	Primary	Colon	Colon Adenocarcinoma	Colon Adenocarcinoma	70367	Colorectal Adenocarcinoma
TCGA-AA-A03J	TCGA-AA-A03J-01	Primary	Colon	Colon Adenocarcinoma	Colon Adenocarcinoma	70367	Colorectal Adenocarcinoma
TCGA-AD-6548	TCGA-AD-6548-01	Primary	Colon	Colon Adenocarcinoma	Colon Adenocarcinoma	70367	Colorectal Adenocarcinoma
TCGA-AD-6888	TCGA-AD-6888-01	Primary	Colon	Colon Adenocarcinoma	Colon Adenocarcinoma	70367	Colorectal Adenocarcinoma
TCGA-AD-6889	TCGA-AD-6889-01	Primary	Colon	Colon Adenocarcinoma	Colon Adenocarcinoma	70367	Colorectal Adenocarcinoma
TCGA-AD-6890	TCGA-AD-6890-01	Primary	Colon	Colon Adenocarcinoma	Colon Adenocarcinoma	70367	Colorectal Adenocarcinoma
TCGA-AD-6895	TCGA-AD-6895-01	Primary	Colon	Colon Adenocarcinoma	Colon Adenocarcinoma	70367	Colorectal Adenocarcinoma
TCGA-AD-6901	TCGA-AD-6901-01	Primary	Colon	Colon Adenocarcinoma	Colon Adenocarcinoma	70367	Colorectal Adenocarcinoma
TCGA-AD-6963	TCGA-AD-6963-01	Primary	Colon	Colon Adenocarcinoma	Colon Adenocarcinoma	70367	Colorectal Adenocarcinoma
TCGA-AD-6964	TCGA-AD-6964-01	Primary	Colon	Colon Adenocarcinoma	Colon Adenocarcinoma	70367	Colorectal Adenocarcinoma
TCGA-AD-6965	TCGA-AD-6965-01	Primary	Colon	Colon Adenocarcinoma	Colon Adenocarcinoma	70367	Colorectal Adenocarcinoma
TCGA-AD-A5EJ	TCGA-AD-A5EJ-01	Primary	Colon	Colon Adenocarcinoma	Colon Adenocarcinoma	70367	Colorectal Adenocarcinoma
TCGA-AD-A5EK	TCGA-AD-A5EK-01	Primary	Colon	Colon Adenocarcinoma	Colon Adenocarcinoma	70367	Colorectal Adenocarcinoma
TCGA-AM-5820	TCGA-AM-5820-01	Primary	Colon	Colon Adenocarcinoma	Colon Adenocarcinoma	70367	Colorectal Adenocarcinoma
TCGA-AM-5821	TCGA-AM-5821-01	Primary	Colon	Colon Adenocarcinoma	Colon Adenocarcinoma	70367	Colorectal Adenocarcinoma
TCGA-AU-3779	TCGA-AU-3779-01	Primary	Colon	Colon Adenocarcinoma	Colon Adenocarcinoma	70367	Colorectal Adenocarcinoma
TCGA-AU-6004	TCGA-AU-6004-01	Primary	Colon	Colon Adenocarcinoma	Colon Adenocarcinoma	70367	Colorectal Adenocarcinoma
TCGA-AY-4070	TCGA-AY-4070-01	Primary	Colon	Colon Adenocarcinoma	Colon Adenocarcinoma	70367	Colorectal Adenocarcinoma
TCGA-AY-4071	TCGA-AY-4071-01	Primary	Colon	Colon Adenocarcinoma	Colon Adenocarcinoma	70367	Colorectal Adenocarcinoma
TCGA-AY-5543	TCGA-AY-5543-01	Primary	Colon	Colon Adenocarcinoma	Colon Adenocarcinoma	70367	Colorectal Adenocarcinoma
TCGA-AY-6197	TCGA-AY-6197-01	Primary	Colon	Colon Adenocarcinoma	Colon Adenocarcinoma	70367	Colorectal Adenocarcinoma
TCGA-AY-A54L	TCGA-AY-A54L-01	Primary	Colon	Colon Adenocarcinoma	Colon Adenocarcinoma	70367	Colorectal Adenocarcinoma
TCGA-AY-A69D	TCGA-AY-A69D-01	Primary	Colon	Colon Adenocarcinoma	Colon Adenocarcinoma	70367	Colorectal Adenocarcinoma
TCGA-AY-A71X	TCGA-AY-A71X-01	Primary	Colon	Colon Adenocarcinoma	Colon Adenocarcinoma	70367	Colorectal Adenocarcinoma
TCGA-AY-A8YK	TCGA-AY-A8YK-01	Primary	Colon	Colon Adenocarcinoma	Colon Adenocarcinoma	70367	Colorectal Adenocarcinoma
TCGA-AZ-4308	TCGA-AZ-4308-01	Primary	Colon	Colon Adenocarcinoma	Colon Adenocarcinoma	70367	Colorectal Adenocarcinoma
TCGA-AZ-4313	TCGA-AZ-4313-01	Primary	Colon	Colon Adenocarcinoma	Colon Adenocarcinoma	70367	Colorectal Adenocarcinoma
TCGA-AZ-4315	TCGA-AZ-4315-01	Primary	Colon	Colon Adenocarcinoma	Colon Adenocarcinoma	70367	Colorectal Adenocarcinoma
TCGA-AZ-4323	TCGA-AZ-4323-01	Primary	Colon	Colon Adenocarcinoma	Colon Adenocarcinoma	70367	Colorectal Adenocarcinoma
TCGA-AZ-4614	TCGA-AZ-4614-01	Primary	Colon	Colon Adenocarcinoma	Colon Adenocarcinoma	70367	Colorectal Adenocarcinoma
TCGA-AZ-4615	TCGA-AZ-4615-01	Primary	Colon	Colon Adenocarcinoma	Colon Adenocarcinoma	70367	Colorectal Adenocarcinoma
TCGA-AZ-4616	TCGA-AZ-4616-01	Primary	Colon	Colon Adenocarcinoma	Colon Adenocarcinoma	70367	Colorectal Adenocarcinoma
TCGA-AZ-4681	TCGA-AZ-4681-01	Primary	Colon	Colon Adenocarcinoma	Colon Adenocarcinoma	70367	Colorectal Adenocarcinoma
TCGA-AZ-4682	TCGA-AZ-4682-01	Primary	Colon	Colon Adenocarcinoma	Colon Adenocarcinoma	70367	Colorectal Adenocarcinoma
TCGA-AZ-4684	TCGA-AZ-4684-01	Primary	Colon	Colon Adenocarcinoma	Colon Adenocarcinoma	70367	Colorectal Adenocarcinoma
TCGA-AZ-5403	TCGA-AZ-5403-01	Primary	Colon	Colon Adenocarcinoma	Colon Adenocarcinoma	70367	Colorectal Adenocarcinoma
TCGA-AZ-5407	TCGA-AZ-5407-01	Primary	Colon	Colon Adenocarcinoma	Colon Adenocarcinoma	70367	Colorectal Adenocarcinoma
TCGA-AZ-6598	TCGA-AZ-6598-01	Primary	Colon	Colon Adenocarcinoma	Colon Adenocarcinoma	70367	Colorectal Adenocarcinoma
TCGA-AZ-6599	TCGA-AZ-6599-01	Primary	Colon	Colon Adenocarcinoma	Colon Adenocarcinoma	70367	Colorectal Adenocarcinoma
TCGA-AZ-6600	TCGA-AZ-6600-01	Primary	Colon	Colon Adenocarcinoma	Colon Adenocarcinoma	70367	Colorectal Adenocarcinoma
TCGA-AZ-6603	TCGA-AZ-6603-01	Primary	Colon	Colon Adenocarcinoma	Colon Adenocarcinoma	70367	Colorectal Adenocarcinoma
TCGA-AZ-6605	TCGA-AZ-6605-01	Primary	Colon	Colon Adenocarcinoma	Colon Adenocarcinoma	70367	Colorectal Adenocarcinoma
TCGA-AZ-6606	TCGA-AZ-6606-01	Primary	Colon	Colon Adenocarcinoma	Colon Adenocarcinoma	70367	Colorectal Adenocarcinoma
TCGA-AZ-6607	TCGA-AZ-6607-01	Primary	Colon	Colon Adenocarcinoma	Colon Adenocarcinoma	70367	Colorectal Adenocarcinoma
TCGA-CA-5254	TCGA-CA-5254-01	Primary	Colon	Colon Adenocarcinoma	Colon Adenocarcinoma	70367	Colorectal Adenocarcinoma
TCGA-CA-5255	TCGA-CA-5255-01	Primary	Colon	Colon Adenocarcinoma	Colon Adenocarcinoma	70367	Colorectal Adenocarcinoma
TCGA-CA-5256	TCGA-CA-5256-01	Primary	Colon	Colon Adenocarcinoma	Colon Adenocarcinoma	70367	Colorectal Adenocarcinoma
TCGA-CA-5797	TCGA-CA-5797-01	Primary	Colon	Colon Adenocarcinoma	Colon Adenocarcinoma	70367	Colorectal Adenocarcinoma
TCGA-CA-6718	TCGA-CA-6718-01	Primary	Colon	Colon Adenocarcinoma	Colon Adenocarcinoma	70367	Colorectal Adenocarcinoma
TCGA-CA-6719	TCGA-CA-6719-01	Primary	Colon	Colon Adenocarcinoma	Colon Adenocarcinoma	70367	Colorectal Adenocarcinoma
TCGA-CK-4947	TCGA-CK-4947-01	Primary	Colon	Colon Adenocarcinoma	Colon Adenocarcinoma	70367	Colorectal Adenocarcinoma
TCGA-CK-4948	TCGA-CK-4948-01	Primary	Colon	Colon Adenocarcinoma	Colon Adenocarcinoma	70367	Colorectal Adenocarcinoma
TCGA-CK-5912	TCGA-CK-5912-01	Primary	Colon	Colon Adenocarcinoma	Colon Adenocarcinoma	70367	Colorectal Adenocarcinoma
TCGA-CK-5913	TCGA-CK-5913-01	Primary	Colon	Colon Adenocarcinoma	Colon Adenocarcinoma	70367	Colorectal Adenocarcinoma
TCGA-CK-5914	TCGA-CK-5914-01	Primary	Colon	Colon Adenocarcinoma	Colon Adenocarcinoma	70367	Colorectal Adenocarcinoma
TCGA-CK-5915	TCGA-CK-5915-01	Primary	Colon	Colon Adenocarcinoma	Colon Adenocarcinoma	70367	Colorectal Adenocarcinoma
TCGA-CK-5916	TCGA-CK-5916-01	Primary	Colon	Colon Adenocarcinoma	Colon Adenocarcinoma	70367	Colorectal Adenocarcinoma
TCGA-CK-6746	TCGA-CK-6746-01	Primary	Colon	Colon Adenocarcinoma	Colon Adenocarcinoma	70367	Colorectal Adenocarcinoma
TCGA-CK-6747	TCGA-CK-6747-01	Primary	Colon	Colon Adenocarcinoma	Colon Adenocarcinoma	70367	Colorectal Adenocarcinoma
TCGA-CM-4743	TCGA-CM-4743-01	Primary	Colon	Colon Adenocarcinoma	Colon Adenocarcinoma	70367	Colorectal Adenocarcinoma
TCGA-CM-4744	TCGA-CM-4744-01	Primary	Colon	Colon Adenocarcinoma	Colon Adenocarcinoma	70367	Colorectal Adenocarcinoma
TCGA-CM-4746	TCGA-CM-4746-01	Primary	Colon	Colon Adenocarcinoma	Colon Adenocarcinoma	70367	Colorectal Adenocarcinoma
TCGA-CM-4747	TCGA-CM-4747-01	Primary	Colon	Colon Adenocarcinoma	Colon Adenocarcinoma	70367	Colorectal Adenocarcinoma
TCGA-CM-4750	TCGA-CM-4750-01	Primary	Colon	Colon Adenocarcinoma	Colon Adenocarcinoma	70367	Colorectal Adenocarcinoma
TCGA-CM-4751	TCGA-CM-4751-01	Primary	Colon	Colon Adenocarcinoma	Colon Adenocarcinoma	70367	Colorectal Adenocarcinoma
TCGA-CM-4752	TCGA-CM-4752-01	Primary	Colon	Colon Adenocarcinoma	Colon Adenocarcinoma	70367	Colorectal Adenocarcinoma
TCGA-CM-5341	TCGA-CM-5341-01	Primary	Colon	Colon Adenocarcinoma	Colon Adenocarcinoma	70367	Colorectal Adenocarcinoma
TCGA-CM-5344	TCGA-CM-5344-01	Primary	Colon	Colon Adenocarcinoma	Colon Adenocarcinoma	70367	Colorectal Adenocarcinoma
TCGA-CM-5348	TCGA-CM-5348-01	Primary	Colon	Colon Adenocarcinoma	Colon Adenocarcinoma	70367	Colorectal Adenocarcinoma
TCGA-CM-5349	TCGA-CM-5349-01	Primary	Colon	Colon Adenocarcinoma	Colon Adenocarcinoma	70367	Colorectal Adenocarcinoma
TCGA-CM-5860	TCGA-CM-5860-01	Primary	Colon	Colon Adenocarcinoma	Colon Adenocarcinoma	70367	Colorectal Adenocarcinoma
TCGA-CM-5861	TCGA-CM-5861-01	Primary	Colon	Colon Adenocarcinoma	Colon Adenocarcinoma	70367	Colorectal Adenocarcinoma
TCGA-CM-5862	TCGA-CM-5862-01	Primary	Colon	Colon Adenocarcinoma	Colon Adenocarcinoma	70367	Colorectal Adenocarcinoma
TCGA-CM-5864	TCGA-CM-5864-01	Primary	Colon	Colon Adenocarcinoma	Colon Adenocarcinoma	70367	Colorectal Adenocarcinoma
TCGA-CM-5868	TCGA-CM-5868-01	Primary	Colon	Colon Adenocarcinoma	Colon Adenocarcinoma	70367	Colorectal Adenocarcinoma
TCGA-CM-6161	TCGA-CM-6161-01	Primary	Colon	Colon Adenocarcinoma	Colon Adenocarcinoma	70367	Colorectal Adenocarcinoma
TCGA-CM-6163	TCGA-CM-6163-01	Primary	Colon	Colon Adenocarcinoma	Colon Adenocarcinoma	70367	Colorectal Adenocarcinoma
TCGA-CM-6164	TCGA-CM-6164-01	Primary	Colon	Colon Adenocarcinoma	Colon Adenocarcinoma	70367	Colorectal Adenocarcinoma
TCGA-CM-6165	TCGA-CM-6165-01	Primary	Colon	Colon Adenocarcinoma	Colon Adenocarcinoma	70367	Colorectal Adenocarcinoma
TCGA-CM-6166	TCGA-CM-6166-01	Primary	Colon	Colon Adenocarcinoma	Colon Adenocarcinoma	70367	Colorectal Adenocarcinoma
TCGA-CM-6167	TCGA-CM-6167-01	Primary	Colon	Colon Adenocarcinoma	Colon Adenocarcinoma	70367	Colorectal Adenocarcinoma
TCGA-CM-6168	TCGA-CM-6168-01	Primary	Colon	Colon Adenocarcinoma	Colon Adenocarcinoma	70367	Colorectal Adenocarcinoma
TCGA-CM-6169	TCGA-CM-6169-01	Primary	Colon	Colon Adenocarcinoma	Colon Adenocarcinoma	70367	Colorectal Adenocarcinoma
TCGA-CM-6170	TCGA-CM-6170-01	Primary	Colon	Colon Adenocarcinoma	Colon Adenocarcinoma	70367	Colorectal Adenocarcinoma
TCGA-CM-6171	TCGA-CM-6171-01	Primary	Colon	Colon Adenocarcinoma	Colon Adenocarcinoma	70367	Colorectal Adenocarcinoma
TCGA-CM-6172	TCGA-CM-6172-01	Primary	Colon	Colon Adenocarcinoma	Colon Adenocarcinoma	70367	Colorectal Adenocarcinoma
TCGA-CM-6674	TCGA-CM-6674-01	Primary	Colon	Colon Adenocarcinoma	Colon Adenocarcinoma	70367	Colorectal Adenocarcinoma
TCGA-CM-6675	TCGA-CM-6675-01	Primary	Colon	Colon Adenocarcinoma	Colon Adenocarcinoma	70367	Colorectal Adenocarcinoma
TCGA-CM-6676	TCGA-CM-6676-01	Primary	Colon	Colon Adenocarcinoma	Colon Adenocarcinoma	70367	Colorectal Adenocarcinoma
TCGA-CM-6677	TCGA-CM-6677-01	Primary	Colon	Colon Adenocarcinoma	Colon Adenocarcinoma	70367	Colorectal Adenocarcinoma
TCGA-CM-6678	TCGA-CM-6678-01	Primary	Colon	Colon Adenocarcinoma	Colon Adenocarcinoma	70367	Colorectal Adenocarcinoma
TCGA-CM-6679	TCGA-CM-6679-01	Primary	Colon	Colon Adenocarcinoma	Colon Adenocarcinoma	70367	Colorectal Adenocarcinoma
TCGA-CM-6680	TCGA-CM-6680-01	Primary	Colon	Colon Adenocarcinoma	Colon Adenocarcinoma	70367	Colorectal Adenocarcinoma
TCGA-D5-5537	TCGA-D5-5537-01	Primary	Colon	Colon Adenocarcinoma	Colon Adenocarcinoma	70367	Colorectal Adenocarcinoma
TCGA-D5-5538	TCGA-D5-5538-01	Primary	Colon	Colon Adenocarcinoma	Colon Adenocarcinoma	70367	Colorectal Adenocarcinoma
TCGA-D5-5540	TCGA-D5-5540-01	Primary	Colon	Colon Adenocarcinoma	Colon Adenocarcinoma	70367	Colorectal Adenocarcinoma
TCGA-D5-5541	TCGA-D5-5541-01	Primary	Colon	Colon Adenocarcinoma	Colon Adenocarcinoma	70367	Colorectal Adenocarcinoma
TCGA-D5-6529	TCGA-D5-6529-01	Primary	Colon	Colon Adenocarcinoma	Colon Adenocarcinoma	70367	Colorectal Adenocarcinoma
TCGA-D5-6530	TCGA-D5-6530-01	Primary	Colon	Colon Adenocarcinoma	Colon Adenocarcinoma	70367	Colorectal Adenocarcinoma
TCGA-D5-6531	TCGA-D5-6531-01	Primary	Colon	Colon Adenocarcinoma	Colon Adenocarcinoma	70367	Colorectal Adenocarcinoma
TCGA-D5-6532	TCGA-D5-6532-01	Primary	Colon	Colon Adenocarcinoma	Colon Adenocarcinoma	70367	Colorectal Adenocarcinoma
TCGA-D5-6533	TCGA-D5-6533-01	Primary	Colon	Colon Adenocarcinoma	Colon Adenocarcinoma	70367	Colorectal Adenocarcinoma
TCGA-D5-6535	TCGA-D5-6535-01	Primary	Colon	Colon Adenocarcinoma	Colon Adenocarcinoma	70367	Colorectal Adenocarcinoma
TCGA-D5-6536	TCGA-D5-6536-01	Primary	Colon	Colon Adenocarcinoma	Colon Adenocarcinoma	70367	Colorectal Adenocarcinoma
TCGA-D5-6537	TCGA-D5-6537-01	Primary	Colon	Colon Adenocarcinoma	Colon Adenocarcinoma	70367	Colorectal Adenocarcinoma
TCGA-D5-6538	TCGA-D5-6538-01	Primary	Colon	Colon Adenocarcinoma	Colon Adenocarcinoma	70367	Colorectal Adenocarcinoma
TCGA-D5-6539	TCGA-D5-6539-01	Primary	Colon	Colon Adenocarcinoma	Colon Adenocarcinoma	70367	Colorectal Adenocarcinoma
TCGA-D5-6541	TCGA-D5-6541-01	Primary	Colon	Colon Adenocarcinoma	Colon Adenocarcinoma	70367	Colorectal Adenocarcinoma
TCGA-D5-6898	TCGA-D5-6898-01	Primary	Colon	Colon Adenocarcinoma	Colon Adenocarcinoma	70367	Colorectal Adenocarcinoma
TCGA-D5-6920	TCGA-D5-6920-01	Primary	Colon	Colon Adenocarcinoma	Colon Adenocarcinoma	70367	Colorectal Adenocarcinoma
TCGA-D5-6922	TCGA-D5-6922-01	Primary	Colon	Colon Adenocarcinoma	Colon Adenocarcinoma	70367	Colorectal Adenocarcinoma
TCGA-D5-6923	TCGA-D5-6923-01	Primary	Colon	Colon Adenocarcinoma	Colon Adenocarcinoma	70367	Colorectal Adenocarcinoma
TCGA-D5-6924	TCGA-D5-6924-01	Primary	Colon	Colon Adenocarcinoma	Colon Adenocarcinoma	70367	Colorectal Adenocarcinoma
TCGA-D5-6926	TCGA-D5-6926-01	Primary	Colon	Colon Adenocarcinoma	Colon Adenocarcinoma	70367	Colorectal Adenocarcinoma
TCGA-D5-6927	TCGA-D5-6927-01	Primary	Colon	Colon Adenocarcinoma	Colon Adenocarcinoma	70367	Colorectal Adenocarcinoma
TCGA-D5-6929	TCGA-D5-6929-01	Primary	Colon	Colon Adenocarcinoma	Colon Adenocarcinoma	70367	Colorectal Adenocarcinoma
TCGA-D5-6931	TCGA-D5-6931-01	Primary	Colon	Colon Adenocarcinoma	Colon Adenocarcinoma	70367	Colorectal Adenocarcinoma
TCGA-D5-6932	TCGA-D5-6932-01	Primary	Colon	Colon Adenocarcinoma	Colon Adenocarcinoma	70367	Colorectal Adenocarcinoma
TCGA-DM-A0X9	TCGA-DM-A0X9-01	Primary	Colon	Colon Adenocarcinoma	Colon Adenocarcinoma	70367	Colorectal Adenocarcinoma
TCGA-DM-A0XD	TCGA-DM-A0XD-01	Primary	Colon	Colon Adenocarcinoma	Colon Adenocarcinoma	70367	Colorectal Adenocarcinoma
TCGA-DM-A0XF	TCGA-DM-A0XF-01	Primary	Colon	Colon Adenocarcinoma	Colon Adenocarcinoma	70367	Colorectal Adenocarcinoma
TCGA-DM-A1D0	TCGA-DM-A1D0-01	Primary	Colon	Colon Adenocarcinoma	Colon Adenocarcinoma	70367	Colorectal Adenocarcinoma
TCGA-DM-A1D4	TCGA-DM-A1D4-01	Primary	Colon	Colon Adenocarcinoma	Colon Adenocarcinoma	70367	Colorectal Adenocarcinoma
TCGA-DM-A1D8	TCGA-DM-A1D8-01	Primary	Colon	Colon Adenocarcinoma	Colon Adenocarcinoma	70367	Colorectal Adenocarcinoma
TCGA-DM-A1D9	TCGA-DM-A1D9-01	Primary	Colon	Colon Adenocarcinoma	Colon Adenocarcinoma	70367	Colorectal Adenocarcinoma
TCGA-DM-A1DA	TCGA-DM-A1DA-01	Primary	Colon	Colon Adenocarcinoma	Colon Adenocarcinoma	70367	Colorectal Adenocarcinoma
TCGA-DM-A1DB	TCGA-DM-A1DB-01	Primary	Colon	Colon Adenocarcinoma	Colon Adenocarcinoma	70367	Colorectal Adenocarcinoma
TCGA-DM-A1HA	TCGA-DM-A1HA-01	Primary	Colon	Colon Adenocarcinoma	Colon Adenocarcinoma	70367	Colorectal Adenocarcinoma
TCGA-DM-A28A	TCGA-DM-A28A-01	Primary	Colon	Colon Adenocarcinoma	Colon Adenocarcinoma	70367	Colorectal Adenocarcinoma
TCGA-DM-A28C	TCGA-DM-A28C-01	Primary	Colon	Colon Adenocarcinoma	Colon Adenocarcinoma	70367	Colorectal Adenocarcinoma
TCGA-DM-A28E	TCGA-DM-A28E-01	Primary	Colon	Colon Adenocarcinoma	Colon Adenocarcinoma	70367	Colorectal Adenocarcinoma
TCGA-DM-A28F	TCGA-DM-A28F-01	Primary	Colon	Colon Adenocarcinoma	Colon Adenocarcinoma	70367	Colorectal Adenocarcinoma
TCGA-DM-A28G	TCGA-DM-A28G-01	Primary	Colon	Colon Adenocarcinoma	Colon Adenocarcinoma	70367	Colorectal Adenocarcinoma
TCGA-DM-A28H	TCGA-DM-A28H-01	Primary	Colon	Colon Adenocarcinoma	Colon Adenocarcinoma	70367	Colorectal Adenocarcinoma
TCGA-DM-A28M	TCGA-DM-A28M-01	Primary	Colon	Colon Adenocarcinoma	Colon Adenocarcinoma	70367	Colorectal Adenocarcinoma
TCGA-F4-6459	TCGA-F4-6459-01	Primary	Colon	Colon Adenocarcinoma	Colon Adenocarcinoma	70367	Colorectal Adenocarcinoma
TCGA-F4-6460	TCGA-F4-6460-01	Primary	Colon	Colon Adenocarcinoma	Colon Adenocarcinoma	70367	Colorectal Adenocarcinoma
TCGA-F4-6461	TCGA-F4-6461-01	Primary	Colon	Colon Adenocarcinoma	Colon Adenocarcinoma	70367	Colorectal Adenocarcinoma
TCGA-F4-6569	TCGA-F4-6569-01	Primary	Colon	Colon Adenocarcinoma	Colon Adenocarcinoma	70367	Colorectal Adenocarcinoma
TCGA-F4-6570	TCGA-F4-6570-01	Primary	Colon	Colon Adenocarcinoma	Colon Adenocarcinoma	70367	Colorectal Adenocarcinoma
TCGA-F4-6703	TCGA-F4-6703-01	Primary	Colon	Colon Adenocarcinoma	Colon Adenocarcinoma	70367	Colorectal Adenocarcinoma
TCGA-F4-6805	TCGA-F4-6805-01	Primary	Colon	Colon Adenocarcinoma	Colon Adenocarcinoma	70367	Colorectal Adenocarcinoma
TCGA-F4-6806	TCGA-F4-6806-01	Primary	Colon	Colon Adenocarcinoma	Colon Adenocarcinoma	70367	Colorectal Adenocarcinoma
TCGA-F4-6807	TCGA-F4-6807-01	Primary	Colon	Colon Adenocarcinoma	Colon Adenocarcinoma	70367	Colorectal Adenocarcinoma
TCGA-F4-6808	TCGA-F4-6808-01	Primary	Colon	Colon Adenocarcinoma	Colon Adenocarcinoma	70367	Colorectal Adenocarcinoma
TCGA-F4-6809	TCGA-F4-6809-01	Primary	Colon	Colon Adenocarcinoma	Colon Adenocarcinoma	70367	Colorectal Adenocarcinoma
TCGA-F4-6854	TCGA-F4-6854-01	Primary	Colon	Colon Adenocarcinoma	Colon Adenocarcinoma	70367	Colorectal Adenocarcinoma
TCGA-F4-6855	TCGA-F4-6855-01	Primary	Colon	Colon Adenocarcinoma	Colon Adenocarcinoma	70367	Colorectal Adenocarcinoma
TCGA-G4-6293	TCGA-G4-6293-01	Primary	Colon	Colon Adenocarcinoma	Colon Adenocarcinoma	70367	Colorectal Adenocarcinoma
TCGA-G4-6294	TCGA-G4-6294-01	Primary	Colon	Colon Adenocarcinoma	Colon Adenocarcinoma	70367	Colorectal Adenocarcinoma
TCGA-G4-6295	TCGA-G4-6295-01	Primary	Colon	Colon Adenocarcinoma	Colon Adenocarcinoma	70367	Colorectal Adenocarcinoma
TCGA-G4-6297	TCGA-G4-6297-01	Primary	Colon	Colon Adenocarcinoma	Colon Adenocarcinoma	70367	Colorectal Adenocarcinoma
TCGA-G4-6298	TCGA-G4-6298-01	Primary	Colon	Colon Adenocarcinoma	Colon Adenocarcinoma	70367	Colorectal Adenocarcinoma
TCGA-G4-6299	TCGA-G4-6299-01	Primary	Colon	Colon Adenocarcinoma	Colon Adenocarcinoma	70367	Colorectal Adenocarcinoma
TCGA-G4-6303	TCGA-G4-6303-01	Primary	Colon	Colon Adenocarcinoma	Colon Adenocarcinoma	70367	Colorectal Adenocarcinoma
TCGA-G4-6304	TCGA-G4-6304-01	Primary	Colon	Colon Adenocarcinoma	Colon Adenocarcinoma	70367	Colorectal Adenocarcinoma
TCGA-G4-6306	TCGA-G4-6306-01	Primary	Colon	Colon Adenocarcinoma	Colon Adenocarcinoma	70367	Colorectal Adenocarcinoma
TCGA-G4-6307	TCGA-G4-6307-01	Primary	Colon	Colon Adenocarcinoma	Colon Adenocarcinoma	70367	Colorectal Adenocarcinoma
TCGA-G4-6309	TCGA-G4-6309-01	Primary	Colon	Colon Adenocarcinoma	Colon Adenocarcinoma	70367	Colorectal Adenocarcinoma
TCGA-G4-6311	TCGA-G4-6311-01	Primary	Colon	Colon Adenocarcinoma	Colon Adenocarcinoma	70367	Colorectal Adenocarcinoma
TCGA-G4-6315	TCGA-G4-6315-01	Primary	Colon	Colon Adenocarcinoma	Colon Adenocarcinoma	70367	Colorectal Adenocarcinoma
TCGA-G4-6317	TCGA-G4-6317-01	Primary	Colon	Colon Adenocarcinoma	Colon Adenocarcinoma	70367	Colorectal Adenocarcinoma
TCGA-G4-6320	TCGA-G4-6320-01	Primary	Colon	Colon Adenocarcinoma	Colon Adenocarcinoma	70367	Colorectal Adenocarcinoma
TCGA-G4-6321	TCGA-G4-6321-01	Primary	Colon	Colon Adenocarcinoma	Colon Adenocarcinoma	70367	Colorectal Adenocarcinoma
TCGA-G4-6323	TCGA-G4-6323-01	Primary	Colon	Colon Adenocarcinoma	Colon Adenocarcinoma	70367	Colorectal Adenocarcinoma
TCGA-G4-6586	TCGA-G4-6586-01	Primary	Colon	Colon Adenocarcinoma	Colon Adenocarcinoma	70367	Colorectal Adenocarcinoma
TCGA-G4-6588	TCGA-G4-6588-01	Primary	Colon	Colon Adenocarcinoma	Colon Adenocarcinoma	70367	Colorectal Adenocarcinoma
TCGA-G4-6626	TCGA-G4-6626-01	Primary	Colon	Colon Adenocarcinoma	Colon Adenocarcinoma	70367	Colorectal Adenocarcinoma
TCGA-G4-6627	TCGA-G4-6627-01	Primary	Colon	Colon Adenocarcinoma	Colon Adenocarcinoma	70367	Colorectal Adenocarcinoma
TCGA-G4-6628	TCGA-G4-6628-01	Primary	Colon	Colon Adenocarcinoma	Colon Adenocarcinoma	70367	Colorectal Adenocarcinoma
TCGA-NH-A50T	TCGA-NH-A50T-01	Primary	Colon	Colon Adenocarcinoma	Colon Adenocarcinoma	70367	Colorectal Adenocarcinoma
TCGA-NH-A50V	TCGA-NH-A50V-01	Primary	Colon	Colon Adenocarcinoma	Colon Adenocarcinoma	70367	Colorectal Adenocarcinoma
TCGA-NH-A5IV	TCGA-NH-A5IV-01	Primary	Colon	Colon Adenocarcinoma	Colon Adenocarcinoma	70367	Colorectal Adenocarcinoma
TCGA-NH-A6GA	TCGA-NH-A6GA-01	Primary	Colon	Colon Adenocarcinoma	Colon Adenocarcinoma	70367	Colorectal Adenocarcinoma
TCGA-NH-A6GB	TCGA-NH-A6GB-01	Primary	Colon	Colon Adenocarcinoma	Colon Adenocarcinoma	70367	Colorectal Adenocarcinoma
TCGA-NH-A8F7	TCGA-NH-A8F7-01	Primary	Colon	Colon Adenocarcinoma	Colon Adenocarcinoma	70367	Colorectal Adenocarcinoma
TCGA-NH-A8F8	TCGA-NH-A8F8-01	Primary	Colon	Colon Adenocarcinoma	Colon Adenocarcinoma	70367	Colorectal Adenocarcinoma
TCGA-QG-A5YV	TCGA-QG-A5YV-01	Primary	Colon	Colon Adenocarcinoma	Colon Adenocarcinoma	70367	Colorectal Adenocarcinoma
TCGA-QG-A5YX	TCGA-QG-A5YX-01	Primary	Colon	Colon Adenocarcinoma	Colon Adenocarcinoma	70367	Colorectal Adenocarcinoma
TCGA-QG-A5Z1	TCGA-QG-A5Z1-01	Primary	Colon	Colon Adenocarcinoma	Colon Adenocarcinoma	70367	Colorectal Adenocarcinoma
TCGA-QG-A5Z2	TCGA-QG-A5Z2-01	Primary	Colon	Colon Adenocarcinoma	Colon Adenocarcinoma	70367	Colorectal Adenocarcinoma
TCGA-QL-A97D	TCGA-QL-A97D-01	Primary	Colon	Colon Adenocarcinoma	Colon Adenocarcinoma	70367	Colorectal Adenocarcinoma
TCGA-RU-A8FL	TCGA-RU-A8FL-01	Primary	Colon	Colon Adenocarcinoma	Colon Adenocarcinoma	70367	Colorectal Adenocarcinoma
TCGA-SS-A7HO	TCGA-SS-A7HO-01	Primary	Colon	Colon Adenocarcinoma	Colon Adenocarcinoma	70367	Colorectal Adenocarcinoma
TCGA-T9-A92H	TCGA-T9-A92H-01	Primary	Colon	Colon Adenocarcinoma	Colon Adenocarcinoma	70367	Colorectal Adenocarcinoma
TCGA-5M-AAT5	TCGA-5M-AAT5-01	Primary	Colon	Colon Adenocarcinoma	Colon Adenocarcinoma	70367	Colorectal Adenocarcinoma
TCGA-5M-AATA	TCGA-5M-AATA-01	Primary	Colon	Colon Adenocarcinoma	Colon Adenocarcinoma	70367	Colorectal Adenocarcinoma
TCGA-AY-6386	TCGA-AY-6386-01	Primary	Colon	Colon Adenocarcinoma	Colon Adenocarcinoma	70367	Colorectal Adenocarcinoma
TCGA-AA-3555	TCGA-AA-3555-01	Primary	Colon	Colon Adenocarcinoma, Mucinous Type	Mucinous Adenocarcinoma of the Colon and Rectum	70367	Colorectal Adenocarcinoma
TCGA-AA-A024	TCGA-AA-A024-01	Primary	Colon	Colon Adenocarcinoma, Mucinous Type	Mucinous Adenocarcinoma of the Colon and Rectum	70367	Colorectal Adenocarcinoma
TCGA-QG-A5YW	TCGA-QG-A5YW-01	Primary	Colon	Colon Adenocarcinoma, Mucinous Type	Mucinous Adenocarcinoma of the Colon and Rectum	70367	Colorectal Adenocarcinoma
TCGA-AF-2687	TCGA-AF-2687-01	Primary	Rectum	Rectal Adenocarcinoma	Rectal Adenocarcinoma	70367	Colorectal Adenocarcinoma
TCGA-AF-2689	TCGA-AF-2689-01	Primary	Rectum	Rectal Adenocarcinoma	Rectal Adenocarcinoma	70367	Colorectal Adenocarcinoma
TCGA-AF-2690	TCGA-AF-2690-01	Primary	Rectum	Rectal Adenocarcinoma	Rectal Adenocarcinoma	70367	Colorectal Adenocarcinoma
TCGA-AF-2691	TCGA-AF-2691-01	Primary	Rectum	Rectal Adenocarcinoma	Rectal Adenocarcinoma	70367	Colorectal Adenocarcinoma
TCGA-AF-3911	TCGA-AF-3911-01	Primary	Rectum	Rectal Adenocarcinoma	Rectal Adenocarcinoma	70367	Colorectal Adenocarcinoma
TCGA-AF-5654	TCGA-AF-5654-01	Primary	Rectum	Rectal Adenocarcinoma	Rectal Adenocarcinoma	70367	Colorectal Adenocarcinoma
TCGA-AF-6136	TCGA-AF-6136-01	Primary	Rectum	Rectal Adenocarcinoma	Rectal Adenocarcinoma	70367	Colorectal Adenocarcinoma
TCGA-AF-6655	TCGA-AF-6655-01	Primary	Rectum	Rectal Adenocarcinoma	Rectal Adenocarcinoma	70367	Colorectal Adenocarcinoma
TCGA-AF-6672	TCGA-AF-6672-01	Primary	Rectum	Rectal Adenocarcinoma	Rectal Adenocarcinoma	70367	Colorectal Adenocarcinoma
TCGA-AF-A56K	TCGA-AF-A56K-01	Primary	Rectum	Rectal Adenocarcinoma	Rectal Adenocarcinoma	70367	Colorectal Adenocarcinoma
TCGA-AF-A56L	TCGA-AF-A56L-01	Primary	Rectum	Rectal Adenocarcinoma	Rectal Adenocarcinoma	70367	Colorectal Adenocarcinoma
TCGA-AF-A56N	TCGA-AF-A56N-01	Primary	Rectum	Rectal Adenocarcinoma	Rectal Adenocarcinoma	70367	Colorectal Adenocarcinoma
TCGA-AG-3574	TCGA-AG-3574-01	Primary	Rectum	Rectal Adenocarcinoma	Rectal Adenocarcinoma	70367	Colorectal Adenocarcinoma
TCGA-AG-3575	TCGA-AG-3575-01	Primary	Rectum	Rectal Adenocarcinoma	Rectal Adenocarcinoma	70367	Colorectal Adenocarcinoma
TCGA-AG-3580	TCGA-AG-3580-01	Primary	Rectum	Rectal Adenocarcinoma	Rectal Adenocarcinoma	70367	Colorectal Adenocarcinoma
TCGA-AG-3581	TCGA-AG-3581-01	Primary	Rectum	Rectal Adenocarcinoma	Rectal Adenocarcinoma	70367	Colorectal Adenocarcinoma
TCGA-AG-3582	TCGA-AG-3582-01	Primary	Rectum	Rectal Adenocarcinoma	Rectal Adenocarcinoma	70367	Colorectal Adenocarcinoma
TCGA-AG-3584	TCGA-AG-3584-01	Primary	Rectum	Rectal Adenocarcinoma	Rectal Adenocarcinoma	70367	Colorectal Adenocarcinoma
TCGA-AG-3587	TCGA-AG-3587-01	Primary	Rectum	Rectal Adenocarcinoma	Rectal Adenocarcinoma	70367	Colorectal Adenocarcinoma
TCGA-AG-3591	TCGA-AG-3591-01	Primary	Rectum	Rectal Adenocarcinoma	Rectal Adenocarcinoma	70367	Colorectal Adenocarcinoma
TCGA-AG-3592	TCGA-AG-3592-01	Primary	Rectum	Rectal Adenocarcinoma	Rectal Adenocarcinoma	70367	Colorectal Adenocarcinoma
TCGA-AG-3593	TCGA-AG-3593-01	Primary	Rectum	Rectal Adenocarcinoma	Rectal Adenocarcinoma	70367	Colorectal Adenocarcinoma
TCGA-AG-3598	TCGA-AG-3598-01	Primary	Rectum	Rectal Adenocarcinoma	Rectal Adenocarcinoma	70367	Colorectal Adenocarcinoma
TCGA-AG-3600	TCGA-AG-3600-01	Primary	Rectum	Rectal Adenocarcinoma	Rectal Adenocarcinoma	70367	Colorectal Adenocarcinoma
TCGA-AG-3601	TCGA-AG-3601-01	Primary	Rectum	Rectal Adenocarcinoma	Rectal Adenocarcinoma	70367	Colorectal Adenocarcinoma
TCGA-AG-3602	TCGA-AG-3602-01	Primary	Rectum	Rectal Adenocarcinoma	Rectal Adenocarcinoma	70367	Colorectal Adenocarcinoma
TCGA-AG-3605	TCGA-AG-3605-01	Primary	Rectum	Rectal Adenocarcinoma	Rectal Adenocarcinoma	70367	Colorectal Adenocarcinoma
TCGA-AG-3608	TCGA-AG-3608-01	Primary	Rectum	Rectal Adenocarcinoma	Rectal Adenocarcinoma	70367	Colorectal Adenocarcinoma
TCGA-AG-3609	TCGA-AG-3609-01	Primary	Rectum	Rectal Adenocarcinoma	Rectal Adenocarcinoma	70367	Colorectal Adenocarcinoma
TCGA-AG-3725	TCGA-AG-3725-01	Primary	Rectum	Rectal Adenocarcinoma	Rectal Adenocarcinoma	70367	Colorectal Adenocarcinoma
TCGA-AG-3726	TCGA-AG-3726-01	Primary	Rectum	Rectal Adenocarcinoma	Rectal Adenocarcinoma	70367	Colorectal Adenocarcinoma
TCGA-AG-3727	TCGA-AG-3727-01	Primary	Rectum	Rectal Adenocarcinoma	Rectal Adenocarcinoma	70367	Colorectal Adenocarcinoma
TCGA-AG-3728	TCGA-AG-3728-01	Primary	Rectum	Rectal Adenocarcinoma	Rectal Adenocarcinoma	70367	Colorectal Adenocarcinoma
TCGA-AG-3731	TCGA-AG-3731-01	Primary	Rectum	Rectal Adenocarcinoma	Rectal Adenocarcinoma	70367	Colorectal Adenocarcinoma
TCGA-AG-3732	TCGA-AG-3732-01	Primary	Rectum	Rectal Adenocarcinoma	Rectal Adenocarcinoma	70367	Colorectal Adenocarcinoma
TCGA-AG-3742	TCGA-AG-3742-01	Primary	Rectum	Rectal Adenocarcinoma	Rectal Adenocarcinoma	70367	Colorectal Adenocarcinoma
TCGA-AG-3878	TCGA-AG-3878-01	Primary	Rectum	Rectal Adenocarcinoma	Rectal Adenocarcinoma	70367	Colorectal Adenocarcinoma
TCGA-AG-3882	TCGA-AG-3882-01	Primary	Rectum	Rectal Adenocarcinoma	Rectal Adenocarcinoma	70367	Colorectal Adenocarcinoma
TCGA-AG-3883	TCGA-AG-3883-01	Primary	Rectum	Rectal Adenocarcinoma	Rectal Adenocarcinoma	70367	Colorectal Adenocarcinoma
TCGA-AG-3885	TCGA-AG-3885-01	Primary	Rectum	Rectal Adenocarcinoma	Rectal Adenocarcinoma	70367	Colorectal Adenocarcinoma
TCGA-AG-3890	TCGA-AG-3890-01	Primary	Rectum	Rectal Adenocarcinoma	Rectal Adenocarcinoma	70367	Colorectal Adenocarcinoma
TCGA-AG-3892	TCGA-AG-3892-01	Primary	Rectum	Rectal Adenocarcinoma	Rectal Adenocarcinoma	70367	Colorectal Adenocarcinoma
TCGA-AG-3893	TCGA-AG-3893-01	Primary	Rectum	Rectal Adenocarcinoma	Rectal Adenocarcinoma	70367	Colorectal Adenocarcinoma
TCGA-AG-3894	TCGA-AG-3894-01	Primary	Rectum	Rectal Adenocarcinoma	Rectal Adenocarcinoma	70367	Colorectal Adenocarcinoma
TCGA-AG-3896	TCGA-AG-3896-01	Primary	Rectum	Rectal Adenocarcinoma	Rectal Adenocarcinoma	70367	Colorectal Adenocarcinoma
TCGA-AG-3898	TCGA-AG-3898-01	Primary	Rectum	Rectal Adenocarcinoma	Rectal Adenocarcinoma	70367	Colorectal Adenocarcinoma
TCGA-AG-3902	TCGA-AG-3902-01	Primary	Rectum	Rectal Adenocarcinoma	Rectal Adenocarcinoma	70367	Colorectal Adenocarcinoma
TCGA-AG-3909	TCGA-AG-3909-01	Primary	Rectum	Rectal Adenocarcinoma	Rectal Adenocarcinoma	70367	Colorectal Adenocarcinoma
TCGA-AG-3999	TCGA-AG-3999-01	Primary	Rectum	Rectal Adenocarcinoma	Rectal Adenocarcinoma	70367	Colorectal Adenocarcinoma
TCGA-AG-4001	TCGA-AG-4001-01	Primary	Rectum	Rectal Adenocarcinoma	Rectal Adenocarcinoma	70367	Colorectal Adenocarcinoma
TCGA-AG-4005	TCGA-AG-4005-01	Primary	Rectum	Rectal Adenocarcinoma	Rectal Adenocarcinoma	70367	Colorectal Adenocarcinoma
TCGA-AG-4007	TCGA-AG-4007-01	Primary	Rectum	Rectal Adenocarcinoma	Rectal Adenocarcinoma	70367	Colorectal Adenocarcinoma
TCGA-AG-4008	TCGA-AG-4008-01	Primary	Rectum	Rectal Adenocarcinoma	Rectal Adenocarcinoma	70367	Colorectal Adenocarcinoma
TCGA-AG-4015	TCGA-AG-4015-01	Primary	Rectum	Rectal Adenocarcinoma	Rectal Adenocarcinoma	70367	Colorectal Adenocarcinoma
TCGA-AG-4021	TCGA-AG-4021-01	Primary	Rectum	Rectal Adenocarcinoma	Rectal Adenocarcinoma	70367	Colorectal Adenocarcinoma
TCGA-AG-4022	TCGA-AG-4022-01	Primary	Rectum	Rectal Adenocarcinoma	Rectal Adenocarcinoma	70367	Colorectal Adenocarcinoma
TCGA-AG-A002	TCGA-AG-A002-01	Primary	Rectum	Rectal Adenocarcinoma	Rectal Adenocarcinoma	70367	Colorectal Adenocarcinoma
TCGA-AG-A00C	TCGA-AG-A00C-01	Primary	Rectum	Rectal Adenocarcinoma	Rectal Adenocarcinoma	70367	Colorectal Adenocarcinoma
TCGA-AG-A00Y	TCGA-AG-A00Y-01	Primary	Rectum	Rectal Adenocarcinoma	Rectal Adenocarcinoma	70367	Colorectal Adenocarcinoma
TCGA-AG-A011	TCGA-AG-A011-01	Primary	Rectum	Rectal Adenocarcinoma	Rectal Adenocarcinoma	70367	Colorectal Adenocarcinoma
TCGA-AG-A015	TCGA-AG-A015-01	Primary	Rectum	Rectal Adenocarcinoma	Rectal Adenocarcinoma	70367	Colorectal Adenocarcinoma
TCGA-AG-A016	TCGA-AG-A016-01	Primary	Rectum	Rectal Adenocarcinoma	Rectal Adenocarcinoma	70367	Colorectal Adenocarcinoma
TCGA-AG-A01J	TCGA-AG-A01J-01	Primary	Rectum	Rectal Adenocarcinoma	Rectal Adenocarcinoma	70367	Colorectal Adenocarcinoma
TCGA-AG-A01L	TCGA-AG-A01L-01	Primary	Rectum	Rectal Adenocarcinoma	Rectal Adenocarcinoma	70367	Colorectal Adenocarcinoma
TCGA-AG-A01N	TCGA-AG-A01N-01	Primary	Rectum	Rectal Adenocarcinoma	Rectal Adenocarcinoma	70367	Colorectal Adenocarcinoma
TCGA-AG-A01W	TCGA-AG-A01W-01	Primary	Rectum	Rectal Adenocarcinoma	Rectal Adenocarcinoma	70367	Colorectal Adenocarcinoma
TCGA-AG-A01Y	TCGA-AG-A01Y-01	Primary	Rectum	Rectal Adenocarcinoma	Rectal Adenocarcinoma	70367	Colorectal Adenocarcinoma
TCGA-AG-A025	TCGA-AG-A025-01	Primary	Rectum	Rectal Adenocarcinoma	Rectal Adenocarcinoma	70367	Colorectal Adenocarcinoma
TCGA-AG-A026	TCGA-AG-A026-01	Primary	Rectum	Rectal Adenocarcinoma	Rectal Adenocarcinoma	70367	Colorectal Adenocarcinoma
TCGA-AG-A02G	TCGA-AG-A02G-01	Primary	Rectum	Rectal Adenocarcinoma	Rectal Adenocarcinoma	70367	Colorectal Adenocarcinoma
TCGA-AG-A02N	TCGA-AG-A02N-01	Primary	Rectum	Rectal Adenocarcinoma	Rectal Adenocarcinoma	70367	Colorectal Adenocarcinoma
TCGA-AG-A02X	TCGA-AG-A02X-01	Primary	Rectum	Rectal Adenocarcinoma	Rectal Adenocarcinoma	70367	Colorectal Adenocarcinoma
TCGA-AG-A032	TCGA-AG-A032-01	Primary	Rectum	Rectal Adenocarcinoma	Rectal Adenocarcinoma	70367	Colorectal Adenocarcinoma
TCGA-AH-6544	TCGA-AH-6544-01	Primary	Rectum	Rectal Adenocarcinoma	Rectal Adenocarcinoma	70367	Colorectal Adenocarcinoma
TCGA-AH-6547	TCGA-AH-6547-01	Primary	Rectum	Rectal Adenocarcinoma	Rectal Adenocarcinoma	70367	Colorectal Adenocarcinoma
TCGA-AH-6643	TCGA-AH-6643-01	Primary	Rectum	Rectal Adenocarcinoma	Rectal Adenocarcinoma	70367	Colorectal Adenocarcinoma
TCGA-AH-6644	TCGA-AH-6644-01	Primary	Rectum	Rectal Adenocarcinoma	Rectal Adenocarcinoma	70367	Colorectal Adenocarcinoma
TCGA-AH-6897	TCGA-AH-6897-01	Primary	Rectum	Rectal Adenocarcinoma	Rectal Adenocarcinoma	70367	Colorectal Adenocarcinoma
TCGA-CI-6619	TCGA-CI-6619-01	Primary	Rectum	Rectal Adenocarcinoma	Rectal Adenocarcinoma	70367	Colorectal Adenocarcinoma
TCGA-CI-6620	TCGA-CI-6620-01	Primary	Rectum	Rectal Adenocarcinoma	Rectal Adenocarcinoma	70367	Colorectal Adenocarcinoma
TCGA-CI-6621	TCGA-CI-6621-01	Primary	Rectum	Rectal Adenocarcinoma	Rectal Adenocarcinoma	70367	Colorectal Adenocarcinoma
TCGA-CI-6622	TCGA-CI-6622-01	Primary	Rectum	Rectal Adenocarcinoma	Rectal Adenocarcinoma	70367	Colorectal Adenocarcinoma
TCGA-CI-6623	TCGA-CI-6623-01	Primary	Rectum	Rectal Adenocarcinoma	Rectal Adenocarcinoma	70367	Colorectal Adenocarcinoma
TCGA-CI-6624	TCGA-CI-6624-01	Primary	Rectum	Rectal Adenocarcinoma	Rectal Adenocarcinoma	70367	Colorectal Adenocarcinoma
TCGA-CL-4957	TCGA-CL-4957-01	Primary	Rectum	Rectal Adenocarcinoma	Rectal Adenocarcinoma	70367	Colorectal Adenocarcinoma
TCGA-CL-5917	TCGA-CL-5917-01	Primary	Rectum	Rectal Adenocarcinoma	Rectal Adenocarcinoma	70367	Colorectal Adenocarcinoma
TCGA-CL-5918	TCGA-CL-5918-01	Primary	Rectum	Rectal Adenocarcinoma	Rectal Adenocarcinoma	70367	Colorectal Adenocarcinoma
TCGA-DC-4745	TCGA-DC-4745-01	Primary	Rectum	Rectal Adenocarcinoma	Rectal Adenocarcinoma	70367	Colorectal Adenocarcinoma
TCGA-DC-4749	TCGA-DC-4749-01	Primary	Rectum	Rectal Adenocarcinoma	Rectal Adenocarcinoma	70367	Colorectal Adenocarcinoma
TCGA-DC-5337	TCGA-DC-5337-01	Primary	Rectum	Rectal Adenocarcinoma	Rectal Adenocarcinoma	70367	Colorectal Adenocarcinoma
TCGA-DC-5869	TCGA-DC-5869-01	Primary	Rectum	Rectal Adenocarcinoma	Rectal Adenocarcinoma	70367	Colorectal Adenocarcinoma
TCGA-DC-6154	TCGA-DC-6154-01	Primary	Rectum	Rectal Adenocarcinoma	Rectal Adenocarcinoma	70367	Colorectal Adenocarcinoma
TCGA-DC-6155	TCGA-DC-6155-01	Primary	Rectum	Rectal Adenocarcinoma	Rectal Adenocarcinoma	70367	Colorectal Adenocarcinoma
TCGA-DC-6156	TCGA-DC-6156-01	Primary	Rectum	Rectal Adenocarcinoma	Rectal Adenocarcinoma	70367	Colorectal Adenocarcinoma
TCGA-DC-6157	TCGA-DC-6157-01	Primary	Rectum	Rectal Adenocarcinoma	Rectal Adenocarcinoma	70367	Colorectal Adenocarcinoma
TCGA-DC-6158	TCGA-DC-6158-01	Primary	Rectum	Rectal Adenocarcinoma	Rectal Adenocarcinoma	70367	Colorectal Adenocarcinoma
TCGA-DC-6160	TCGA-DC-6160-01	Primary	Rectum	Rectal Adenocarcinoma	Rectal Adenocarcinoma	70367	Colorectal Adenocarcinoma
TCGA-DC-6681	TCGA-DC-6681-01	Primary	Rectum	Rectal Adenocarcinoma	Rectal Adenocarcinoma	70367	Colorectal Adenocarcinoma
TCGA-DC-6682	TCGA-DC-6682-01	Primary	Rectum	Rectal Adenocarcinoma	Rectal Adenocarcinoma	70367	Colorectal Adenocarcinoma
TCGA-DC-6683	TCGA-DC-6683-01	Primary	Rectum	Rectal Adenocarcinoma	Rectal Adenocarcinoma	70367	Colorectal Adenocarcinoma
TCGA-DY-A0XA	TCGA-DY-A0XA-01	Primary	Rectum	Rectal Adenocarcinoma	Rectal Adenocarcinoma	70367	Colorectal Adenocarcinoma
TCGA-DY-A1DC	TCGA-DY-A1DC-01	Primary	Rectum	Rectal Adenocarcinoma	Rectal Adenocarcinoma	70367	Colorectal Adenocarcinoma
TCGA-DY-A1DD	TCGA-DY-A1DD-01	Primary	Rectum	Rectal Adenocarcinoma	Rectal Adenocarcinoma	70367	Colorectal Adenocarcinoma
TCGA-DY-A1DE	TCGA-DY-A1DE-01	Primary	Rectum	Rectal Adenocarcinoma	Rectal Adenocarcinoma	70367	Colorectal Adenocarcinoma
TCGA-DY-A1DF	TCGA-DY-A1DF-01	Primary	Rectum	Rectal Adenocarcinoma	Rectal Adenocarcinoma	70367	Colorectal Adenocarcinoma
TCGA-DY-A1DG	TCGA-DY-A1DG-01	Primary	Rectum	Rectal Adenocarcinoma	Rectal Adenocarcinoma	70367	Colorectal Adenocarcinoma
TCGA-DY-A1H8	TCGA-DY-A1H8-01	Primary	Rectum	Rectal Adenocarcinoma	Rectal Adenocarcinoma	70367	Colorectal Adenocarcinoma
TCGA-EF-5830	TCGA-EF-5830-01	Primary	Rectum	Rectal Adenocarcinoma	Rectal Adenocarcinoma	70367	Colorectal Adenocarcinoma
TCGA-EF-5831	TCGA-EF-5831-01	Primary	Rectum	Rectal Adenocarcinoma	Rectal Adenocarcinoma	70367	Colorectal Adenocarcinoma
TCGA-F5-6464	TCGA-F5-6464-01	Primary	Rectum	Rectal Adenocarcinoma	Rectal Adenocarcinoma	70367	Colorectal Adenocarcinoma
TCGA-F5-6465	TCGA-F5-6465-01	Primary	Rectum	Rectal Adenocarcinoma	Rectal Adenocarcinoma	70367	Colorectal Adenocarcinoma
TCGA-F5-6571	TCGA-F5-6571-01	Primary	Rectum	Rectal Adenocarcinoma	Rectal Adenocarcinoma	70367	Colorectal Adenocarcinoma
TCGA-F5-6702	TCGA-F5-6702-01	Primary	Rectum	Rectal Adenocarcinoma	Rectal Adenocarcinoma	70367	Colorectal Adenocarcinoma
TCGA-F5-6810	TCGA-F5-6810-01	Primary	Rectum	Rectal Adenocarcinoma	Rectal Adenocarcinoma	70367	Colorectal Adenocarcinoma
TCGA-F5-6811	TCGA-F5-6811-01	Primary	Rectum	Rectal Adenocarcinoma	Rectal Adenocarcinoma	70367	Colorectal Adenocarcinoma
TCGA-F5-6812	TCGA-F5-6812-01	Primary	Rectum	Rectal Adenocarcinoma	Rectal Adenocarcinoma	70367	Colorectal Adenocarcinoma
TCGA-F5-6813	TCGA-F5-6813-01	Primary	Rectum	Rectal Adenocarcinoma	Rectal Adenocarcinoma	70367	Colorectal Adenocarcinoma
TCGA-F5-6814	TCGA-F5-6814-01	Primary	Rectum	Rectal Adenocarcinoma	Rectal Adenocarcinoma	70367	Colorectal Adenocarcinoma
TCGA-F5-6861	TCGA-F5-6861-01	Primary	Rectum	Rectal Adenocarcinoma	Rectal Adenocarcinoma	70367	Colorectal Adenocarcinoma
TCGA-F5-6863	TCGA-F5-6863-01	Primary	Rectum	Rectal Adenocarcinoma	Rectal Adenocarcinoma	70367	Colorectal Adenocarcinoma
TCGA-F5-6864	TCGA-F5-6864-01	Primary	Rectum	Rectal Adenocarcinoma	Rectal Adenocarcinoma	70367	Colorectal Adenocarcinoma
TCGA-AG-3583	TCGA-AG-3583-01	Primary	Rectum	Rectal Adenocarcinoma, Mucinous Type	Rectal Adenocarcinoma	70367	Colorectal Adenocarcinoma
TCGA-AF-2692	TCGA-AF-2692-01	Primary	Rectum	Rectum Adenocarcinoma	Rectal Adenocarcinoma	70367	Colorectal Adenocarcinoma
TCGA-AF-2693	TCGA-AF-2693-01	Primary	Rectum	Rectum Adenocarcinoma	Rectal Adenocarcinoma	70367	Colorectal Adenocarcinoma
TCGA-AF-4110	TCGA-AF-4110-01	Primary	Rectum	Rectum Adenocarcinoma	Rectal Adenocarcinoma	70367	Colorectal Adenocarcinoma
TCGA-EI-6506	TCGA-EI-6506-01	Primary	Rectum	Rectal Adenocarcinoma	Rectal Adenocarcinoma	70367	Colorectal Adenocarcinoma
TCGA-EI-6883	TCGA-EI-6883-01	Primary	Rectum	Rectal Adenocarcinoma	Rectal Adenocarcinoma	70367	Colorectal Adenocarcinoma
TCGA-EI-6884	TCGA-EI-6884-01	Primary	Rectum	Rectal Adenocarcinoma	Rectal Adenocarcinoma	70367	Colorectal Adenocarcinoma
TCGA-EI-6885	TCGA-EI-6885-01	Primary	Rectum	Rectal Adenocarcinoma	Rectal Adenocarcinoma	70367	Colorectal Adenocarcinoma
TCGA-EI-7002	TCGA-EI-7002-01	Primary	Rectum	Rectal Adenocarcinoma	Rectal Adenocarcinoma	70367	Colorectal Adenocarcinoma
TCGA-AA-3814	TCGA-AA-3814-01	Primary	Colon	Colon Adenocarcinoma	Colon Adenocarcinoma	70367	Colorectal Adenocarcinoma
TCGA-EI-6917	TCGA-EI-6917-01	Primary	Rectum	Rectal Adenocarcinoma	Rectal Adenocarcinoma	70367	Colorectal Adenocarcinoma
TCGA-EI-6882	TCGA-EI-6882-01	Primary	Rectum	Rectal Adenocarcinoma, Mucinous Type	Rectal Adenocarcinoma	70367	Colorectal Adenocarcinoma
TCGA-CA-6715	TCGA-CA-6715-01	Primary	Colon	Colon Adenocarcinoma	Colon Adenocarcinoma	70367	Colorectal Adenocarcinoma
TCGA-CA-6716	TCGA-CA-6716-01	Primary	Colon	Colon Adenocarcinoma	Colon Adenocarcinoma	70367	Colorectal Adenocarcinoma
TCGA-EI-6508	TCGA-EI-6508-01	Primary	Rectum	Rectal Adenocarcinoma	Rectal Adenocarcinoma	70367	Colorectal Adenocarcinoma
TCGA-EI-6509	TCGA-EI-6509-01	Primary	Rectum	Rectal Adenocarcinoma	Rectal Adenocarcinoma	70367	Colorectal Adenocarcinoma
TCGA-EI-6510	TCGA-EI-6510-01	Primary	Rectum	Rectal Adenocarcinoma	Rectal Adenocarcinoma	70367	Colorectal Adenocarcinoma
TCGA-EI-6511	TCGA-EI-6511-01	Primary	Rectum	Rectal Adenocarcinoma	Rectal Adenocarcinoma	70367	Colorectal Adenocarcinoma
TCGA-EI-6512	TCGA-EI-6512-01	Primary	Rectum	Rectal Adenocarcinoma	Rectal Adenocarcinoma	70367	Colorectal Adenocarcinoma
TCGA-EI-6513	TCGA-EI-6513-01	Primary	Rectum	Rectal Adenocarcinoma	Rectal Adenocarcinoma	70367	Colorectal Adenocarcinoma
TCGA-EI-6514	TCGA-EI-6514-01	Primary	Rectum	Rectal Adenocarcinoma	Rectal Adenocarcinoma	70367	Colorectal Adenocarcinoma
TCGA-EI-6881	TCGA-EI-6881-01	Primary	Rectum	Rectal Adenocarcinoma	Rectal Adenocarcinoma	70367	Colorectal Adenocarcinoma
TCGA-DM-A1D7	TCGA-DM-A1D7-01	Primary	Colon	Colon Adenocarcinoma	Colon Adenocarcinoma	70367	Colorectal Adenocarcinoma
TCGA-DM-A1HB	TCGA-DM-A1HB-01	Primary	Colon	Colon Adenocarcinoma	Colon Adenocarcinoma	70367	Colorectal Adenocarcinoma
TCGA-DM-A282	TCGA-DM-A282-01	Primary	Colon	Colon Adenocarcinoma	Colon Adenocarcinoma	70367	Colorectal Adenocarcinoma
TCGA-4T-AA8H	TCGA-4T-AA8H-01	Primary	Colon	Colon Adenocarcinoma, Mucinous Type	Mucinous Adenocarcinoma of the Colon and Rectum	70367	Colorectal Adenocarcinoma
TCGA-A6-2674	TCGA-A6-2674-01	Primary	Colon	Colon Adenocarcinoma, Mucinous Type	Mucinous Adenocarcinoma of the Colon and Rectum	70367	Colorectal Adenocarcinoma
TCGA-A6-3809	TCGA-A6-3809-01	Primary	Colon	Colon Adenocarcinoma, Mucinous Type	Mucinous Adenocarcinoma of the Colon and Rectum	70367	Colorectal Adenocarcinoma
TCGA-A6-6780	TCGA-A6-6780-01	Primary	Colon	Colon Adenocarcinoma, Mucinous Type	Mucinous Adenocarcinoma of the Colon and Rectum	70367	Colorectal Adenocarcinoma
TCGA-A6-6781	TCGA-A6-6781-01	Primary	Colon	Colon Adenocarcinoma, Mucinous Type	Mucinous Adenocarcinoma of the Colon and Rectum	70367	Colorectal Adenocarcinoma
TCGA-A6-A565	TCGA-A6-A565-01	Primary	Colon	Colon Adenocarcinoma, Mucinous Type	Mucinous Adenocarcinoma of the Colon and Rectum	70367	Colorectal Adenocarcinoma
TCGA-A6-A566	TCGA-A6-A566-01	Primary	Colon	Colon Adenocarcinoma, Mucinous Type	Mucinous Adenocarcinoma of the Colon and Rectum	70367	Colorectal Adenocarcinoma
TCGA-AA-3543	TCGA-AA-3543-01	Primary	Colon	Colon Adenocarcinoma, Mucinous Type	Mucinous Adenocarcinoma of the Colon and Rectum	70367	Colorectal Adenocarcinoma
TCGA-AA-3684	TCGA-AA-3684-01	Primary	Colon	Colon Adenocarcinoma, Mucinous Type	Mucinous Adenocarcinoma of the Colon and Rectum	70367	Colorectal Adenocarcinoma
TCGA-AA-3692	TCGA-AA-3692-01	Primary	Colon	Colon Adenocarcinoma, Mucinous Type	Mucinous Adenocarcinoma of the Colon and Rectum	70367	Colorectal Adenocarcinoma
TCGA-AA-3821	TCGA-AA-3821-01	Primary	Colon	Colon Adenocarcinoma, Mucinous Type	Mucinous Adenocarcinoma of the Colon and Rectum	70367	Colorectal Adenocarcinoma
TCGA-AA-3837	TCGA-AA-3837-01	Primary	Colon	Colon Adenocarcinoma, Mucinous Type	Mucinous Adenocarcinoma of the Colon and Rectum	70367	Colorectal Adenocarcinoma
TCGA-AA-3852	TCGA-AA-3852-01	Primary	Colon	Colon Adenocarcinoma, Mucinous Type	Mucinous Adenocarcinoma of the Colon and Rectum	70367	Colorectal Adenocarcinoma
TCGA-AA-3854	TCGA-AA-3854-01	Primary	Colon	Colon Adenocarcinoma, Mucinous Type	Mucinous Adenocarcinoma of the Colon and Rectum	70367	Colorectal Adenocarcinoma
TCGA-AA-3877	TCGA-AA-3877-01	Primary	Colon	Colon Adenocarcinoma, Mucinous Type	Mucinous Adenocarcinoma of the Colon and Rectum	70367	Colorectal Adenocarcinoma
TCGA-AA-3947	TCGA-AA-3947-01	Primary	Colon	Colon Adenocarcinoma, Mucinous Type	Mucinous Adenocarcinoma of the Colon and Rectum	70367	Colorectal Adenocarcinoma
TCGA-AA-3949	TCGA-AA-3949-01	Primary	Colon	Colon Adenocarcinoma, Mucinous Type	Mucinous Adenocarcinoma of the Colon and Rectum	70367	Colorectal Adenocarcinoma
TCGA-AA-3950	TCGA-AA-3950-01	Primary	Colon	Colon Adenocarcinoma, Mucinous Type	Mucinous Adenocarcinoma of the Colon and Rectum	70367	Colorectal Adenocarcinoma
TCGA-AA-3966	TCGA-AA-3966-01	Primary	Colon	Colon Adenocarcinoma, Mucinous Type	Mucinous Adenocarcinoma of the Colon and Rectum	70367	Colorectal Adenocarcinoma
TCGA-AA-3994	TCGA-AA-3994-01	Primary	Colon	Colon Adenocarcinoma, Mucinous Type	Mucinous Adenocarcinoma of the Colon and Rectum	70367	Colorectal Adenocarcinoma
TCGA-AA-A00J	TCGA-AA-A00J-01	Primary	Colon	Colon Adenocarcinoma, Mucinous Type	Mucinous Adenocarcinoma of the Colon and Rectum	70367	Colorectal Adenocarcinoma
TCGA-AA-A00N	TCGA-AA-A00N-01	Primary	Colon	Colon Adenocarcinoma, Mucinous Type	Mucinous Adenocarcinoma of the Colon and Rectum	70367	Colorectal Adenocarcinoma
TCGA-AA-A01D	TCGA-AA-A01D-01	Primary	Colon	Colon Adenocarcinoma, Mucinous Type	Mucinous Adenocarcinoma of the Colon and Rectum	70367	Colorectal Adenocarcinoma
TCGA-AA-A01G	TCGA-AA-A01G-01	Primary	Colon	Colon Adenocarcinoma, Mucinous Type	Mucinous Adenocarcinoma of the Colon and Rectum	70367	Colorectal Adenocarcinoma
TCGA-AA-A01R	TCGA-AA-A01R-01	Primary	Colon	Colon Adenocarcinoma, Mucinous Type	Mucinous Adenocarcinoma of the Colon and Rectum	70367	Colorectal Adenocarcinoma
TCGA-AA-A03F	TCGA-AA-A03F-01	Primary	Colon	Colon Adenocarcinoma, Mucinous Type	Mucinous Adenocarcinoma of the Colon and Rectum	70367	Colorectal Adenocarcinoma
TCGA-AD-5900	TCGA-AD-5900-01	Primary	Colon	Colon Adenocarcinoma, Mucinous Type	Mucinous Adenocarcinoma of the Colon and Rectum	70367	Colorectal Adenocarcinoma
TCGA-AD-6899	TCGA-AD-6899-01	Primary	Colon	Colon Adenocarcinoma, Mucinous Type	Mucinous Adenocarcinoma of the Colon and Rectum	70367	Colorectal Adenocarcinoma
TCGA-AY-6196	TCGA-AY-6196-01	Primary	Colon	Colon Adenocarcinoma, Mucinous Type	Mucinous Adenocarcinoma of the Colon and Rectum	70367	Colorectal Adenocarcinoma
TCGA-CA-5796	TCGA-CA-5796-01	Primary	Colon	Colon Adenocarcinoma, Mucinous Type	Mucinous Adenocarcinoma of the Colon and Rectum	70367	Colorectal Adenocarcinoma
TCGA-CA-6717	TCGA-CA-6717-01	Primary	Colon	Colon Adenocarcinoma, Mucinous Type	Mucinous Adenocarcinoma of the Colon and Rectum	70367	Colorectal Adenocarcinoma
TCGA-CK-4950	TCGA-CK-4950-01	Primary	Colon	Colon Adenocarcinoma, Mucinous Type	Mucinous Adenocarcinoma of the Colon and Rectum	70367	Colorectal Adenocarcinoma
TCGA-CK-4951	TCGA-CK-4951-01	Primary	Colon	Colon Adenocarcinoma, Mucinous Type	Mucinous Adenocarcinoma of the Colon and Rectum	70367	Colorectal Adenocarcinoma
TCGA-CK-4952	TCGA-CK-4952-01	Primary	Colon	Colon Adenocarcinoma, Mucinous Type	Mucinous Adenocarcinoma of the Colon and Rectum	70367	Colorectal Adenocarcinoma
TCGA-CK-6748	TCGA-CK-6748-01	Primary	Colon	Colon Adenocarcinoma, Mucinous Type	Mucinous Adenocarcinoma of the Colon and Rectum	70367	Colorectal Adenocarcinoma
TCGA-CK-6751	TCGA-CK-6751-01	Primary	Colon	Colon Adenocarcinoma, Mucinous Type	Mucinous Adenocarcinoma of the Colon and Rectum	70367	Colorectal Adenocarcinoma
TCGA-CM-4748	TCGA-CM-4748-01	Primary	Colon	Colon Adenocarcinoma, Mucinous Type	Mucinous Adenocarcinoma of the Colon and Rectum	70367	Colorectal Adenocarcinoma
TCGA-CM-5863	TCGA-CM-5863-01	Primary	Colon	Colon Adenocarcinoma, Mucinous Type	Mucinous Adenocarcinoma of the Colon and Rectum	70367	Colorectal Adenocarcinoma
TCGA-CM-6162	TCGA-CM-6162-01	Primary	Colon	Colon Adenocarcinoma, Mucinous Type	Mucinous Adenocarcinoma of the Colon and Rectum	70367	Colorectal Adenocarcinoma
TCGA-D5-5539	TCGA-D5-5539-01	Primary	Colon	Colon Adenocarcinoma, Mucinous Type	Mucinous Adenocarcinoma of the Colon and Rectum	70367	Colorectal Adenocarcinoma
TCGA-D5-6534	TCGA-D5-6534-01	Primary	Colon	Colon Adenocarcinoma, Mucinous Type	Mucinous Adenocarcinoma of the Colon and Rectum	70367	Colorectal Adenocarcinoma
TCGA-D5-6540	TCGA-D5-6540-01	Primary	Colon	Colon Adenocarcinoma, Mucinous Type	Mucinous Adenocarcinoma of the Colon and Rectum	70367	Colorectal Adenocarcinoma
TCGA-D5-6928	TCGA-D5-6928-01	Primary	Colon	Colon Adenocarcinoma, Mucinous Type	Mucinous Adenocarcinoma of the Colon and Rectum	70367	Colorectal Adenocarcinoma
TCGA-D5-6930	TCGA-D5-6930-01	Primary	Colon	Colon Adenocarcinoma, Mucinous Type	Mucinous Adenocarcinoma of the Colon and Rectum	70367	Colorectal Adenocarcinoma
TCGA-D5-7000	TCGA-D5-7000-01	Primary	Colon	Colon Adenocarcinoma, Mucinous Type	Mucinous Adenocarcinoma of the Colon and Rectum	70367	Colorectal Adenocarcinoma
TCGA-DM-A1D6	TCGA-DM-A1D6-01	Primary	Colon	Colon Adenocarcinoma, Mucinous Type	Mucinous Adenocarcinoma of the Colon and Rectum	70367	Colorectal Adenocarcinoma
TCGA-DM-A280	TCGA-DM-A280-01	Primary	Colon	Colon Adenocarcinoma, Mucinous Type	Mucinous Adenocarcinoma of the Colon and Rectum	70367	Colorectal Adenocarcinoma
TCGA-DM-A285	TCGA-DM-A285-01	Primary	Colon	Colon Adenocarcinoma, Mucinous Type	Mucinous Adenocarcinoma of the Colon and Rectum	70367	Colorectal Adenocarcinoma
TCGA-DM-A288	TCGA-DM-A288-01	Primary	Colon	Colon Adenocarcinoma, Mucinous Type	Mucinous Adenocarcinoma of the Colon and Rectum	70367	Colorectal Adenocarcinoma
TCGA-DM-A28K	TCGA-DM-A28K-01	Primary	Colon	Colon Adenocarcinoma, Mucinous Type	Mucinous Adenocarcinoma of the Colon and Rectum	70367	Colorectal Adenocarcinoma
TCGA-F4-6463	TCGA-F4-6463-01	Primary	Colon	Colon Adenocarcinoma, Mucinous Type	Mucinous Adenocarcinoma of the Colon and Rectum	70367	Colorectal Adenocarcinoma
TCGA-F4-6704	TCGA-F4-6704-01	Primary	Colon	Colon Adenocarcinoma, Mucinous Type	Mucinous Adenocarcinoma of the Colon and Rectum	70367	Colorectal Adenocarcinoma
TCGA-F4-6856	TCGA-F4-6856-01	Primary	Colon	Colon Adenocarcinoma, Mucinous Type	Mucinous Adenocarcinoma of the Colon and Rectum	70367	Colorectal Adenocarcinoma
TCGA-G4-6302	TCGA-G4-6302-01	Primary	Colon	Colon Adenocarcinoma, Mucinous Type	Mucinous Adenocarcinoma of the Colon and Rectum	70367	Colorectal Adenocarcinoma
TCGA-G4-6322	TCGA-G4-6322-01	Primary	Colon	Colon Adenocarcinoma, Mucinous Type	Mucinous Adenocarcinoma of the Colon and Rectum	70367	Colorectal Adenocarcinoma
TCGA-NH-A50U	TCGA-NH-A50U-01	Primary	Colon	Colon Adenocarcinoma, Mucinous Type	Mucinous Adenocarcinoma of the Colon and Rectum	70367	Colorectal Adenocarcinoma
TCGA-NH-A6GC	TCGA-NH-A6GC-01	Primary	Colon	Colon Adenocarcinoma, Mucinous Type	Mucinous Adenocarcinoma of the Colon and Rectum	70367	Colorectal Adenocarcinoma
TCGA-WS-AB45	TCGA-WS-AB45-01	Primary	Colon	Colon Adenocarcinoma, Mucinous Type	Mucinous Adenocarcinoma of the Colon and Rectum	70367	Colorectal Adenocarcinoma
TCGA-EI-6507	TCGA-EI-6507-01	Primary	Rectum	Rectal Adenocarcinoma	Rectal Adenocarcinoma	70367	Colorectal Adenocarcinoma
TCGA-AF-3400	TCGA-AF-3400-01	Primary	Rectum	Rectal Adenocarcinoma, Mucinous Type	Rectal Adenocarcinoma	70367	Colorectal Adenocarcinoma
TCGA-AG-3578	TCGA-AG-3578-01	Primary	Rectum	Rectal Adenocarcinoma, Mucinous Type	Rectal Adenocarcinoma	70367	Colorectal Adenocarcinoma
TCGA-AG-3594	TCGA-AG-3594-01	Primary	Rectum	Rectal Adenocarcinoma, Mucinous Type	Rectal Adenocarcinoma	70367	Colorectal Adenocarcinoma
TCGA-AG-3887	TCGA-AG-3887-01	Primary	Rectum	Rectal Adenocarcinoma, Mucinous Type	Rectal Adenocarcinoma	70367	Colorectal Adenocarcinoma
TCGA-AG-3901	TCGA-AG-3901-01	Primary	Rectum	Rectal Adenocarcinoma, Mucinous Type	Rectal Adenocarcinoma	70367	Colorectal Adenocarcinoma
TCGA-AG-A008	TCGA-AG-A008-01	Primary	Rectum	Rectal Adenocarcinoma, Mucinous Type	Rectal Adenocarcinoma	70367	Colorectal Adenocarcinoma
TCGA-AG-A020	TCGA-AG-A020-01	Primary	Rectum	Rectal Adenocarcinoma, Mucinous Type	Rectal Adenocarcinoma	70367	Colorectal Adenocarcinoma
TCGA-AH-6903	TCGA-AH-6903-01	Primary	Rectum	Rectal Adenocarcinoma, Mucinous Type	Rectal Adenocarcinoma	70367	Colorectal Adenocarcinoma
TCGA-DT-5265	TCGA-DT-5265-01	Primary	Rectum	Rectal Adenocarcinoma, Mucinous Type	Rectal Adenocarcinoma	70367	Colorectal Adenocarcinoma
TCGA-EI-7004	TCGA-EI-7004-01	Primary	Rectum	Rectal Adenocarcinoma, Mucinous Type	Rectal Adenocarcinoma	70367	Colorectal Adenocarcinoma
TCGA-G5-6641	TCGA-G5-6641-01	Primary	Rectum	Rectal Adenocarcinoma, Mucinous Type	Rectal Adenocarcinoma	70367	Colorectal Adenocarcinoma
TCGA-AG-3586	TCGA-AG-3586-01	Primary	Rectum	Rectum Adenocarcinoma	Rectal Adenocarcinoma	70367	Colorectal Adenocarcinoma
TCGA-AG-3599	TCGA-AG-3599-01	Primary	Rectum	Rectum Adenocarcinoma	Rectal Adenocarcinoma	70367	Colorectal Adenocarcinoma
TCGA-AG-3881	TCGA-AG-3881-01	Primary	Rectum	Rectum Adenocarcinoma	Rectal Adenocarcinoma	70367	Colorectal Adenocarcinoma
