# Supplementary material for: Cancer gene mutation frequencies for the U.S. population
Source: Nat Commun. 2021 Oct 13;12:5961. doi: 10.1038/s41467-021-26213-y (PMC8514428; doi:10.1038/s41467-021-26213-y)
Supplement: Supplementary file 8 — Supplementary Software 1 [file 41467_2021_26213_MOESM8_ESM.zip › Supplementary Software 1/Genomics_Analysis/clinical/esophagus_stomach/egc_tmucih_2015/data_clinical_sample_v2.txt]

PATIENT_ID	SAMPLE_ID	GRADE	SAMPLE_TYPE	SITE	LOCATION	CANCER_TYPE	CANCER_TYPE_DETAILED	CODE	CATEGORY_NAME
PGM56	PGM56	3.0	Primary	Stomach	Antrum	Esophagogastric Adenocarcinoma	Esophagogastric Adenocarcinoma	70347	Gastric Adenocarcinoma
PGM38	PGM38	3.0	Primary	Stomach	Antrum	Esophagogastric Adenocarcinoma	Esophagogastric Adenocarcinoma	70347	Gastric Adenocarcinoma
PGM19	PGM19	2.0	Primary	Stomach	Antrum	Esophagogastric Adenocarcinoma	Esophagogastric Adenocarcinoma	70347	Gastric Adenocarcinoma
PGM5	PGM5		Primary	Stomach	Antrum	Esophagogastric Adenocarcinoma	Esophagogastric Adenocarcinoma	70347	Gastric Adenocarcinoma
PGM17	PGM17	3.0	Primary	Stomach	Antrum	Esophagogastric Adenocarcinoma	Esophagogastric Adenocarcinoma	70347	Gastric Adenocarcinoma
PGM61	PGM61	3.0	Primary	Stomach	Antrum	Esophagogastric Adenocarcinoma	Esophagogastric Adenocarcinoma	70347	Gastric Adenocarcinoma
PGM52	PGM52	2.0	Primary	Stomach	Antrum	Esophagogastric Adenocarcinoma	Esophagogastric Adenocarcinoma	70347	Gastric Adenocarcinoma
PGM63	PGM63	3.0	Primary	Stomach	Antrum	Esophagogastric Adenocarcinoma	Esophagogastric Adenocarcinoma	70347	Gastric Adenocarcinoma
PGM62	PGM62	3.0	Primary	Stomach	Antrum	Esophagogastric Adenocarcinoma	Esophagogastric Adenocarcinoma	70347	Gastric Adenocarcinoma
PGM8	PGM8	9.0	Primary	Stomach	Antrum	Esophagogastric Adenocarcinoma	Esophagogastric Adenocarcinoma	70347	Gastric Adenocarcinoma
PGM36	PGM36	2.0	Primary	Stomach	Antrum	Esophagogastric Adenocarcinoma	Esophagogastric Adenocarcinoma	70347	Gastric Adenocarcinoma
PGM6	PGM6		Primary	Stomach	Body	Esophagogastric Adenocarcinoma	Esophagogastric Adenocarcinoma	70347	Gastric Adenocarcinoma
PGM72	PGM72		Primary	Stomach	Antrum	Esophagogastric Adenocarcinoma	Esophagogastric Adenocarcinoma	70347	Gastric Adenocarcinoma
PGM7	PGM7	2.0	Primary	Stomach	Body	Esophagogastric Adenocarcinoma	Esophagogastric Adenocarcinoma	70347	Gastric Adenocarcinoma
PGM30	PGM30		Primary	Stomach	Antrum	Esophagogastric Adenocarcinoma	Esophagogastric Adenocarcinoma	70347	Gastric Adenocarcinoma
PGM60	PGM60	3.0	Primary	Stomach	Antrum	Esophagogastric Adenocarcinoma	Esophagogastric Adenocarcinoma	70347	Gastric Adenocarcinoma
PGM34	PGM34	2.0	Primary	Stomach	Antrum	Esophagogastric Adenocarcinoma	Esophagogastric Adenocarcinoma	70347	Gastric Adenocarcinoma
PGM44	PGM44	2.0	Primary	Stomach	Antrum	Esophagogastric Adenocarcinoma	Esophagogastric Adenocarcinoma	70347	Gastric Adenocarcinoma
PGM12	PGM12	2.0	Primary	Stomach	Antrum	Esophagogastric Adenocarcinoma	Esophagogastric Adenocarcinoma	70347	Gastric Adenocarcinoma
PGM65	PGM65	2.0	Primary	Stomach	Antrum	Esophagogastric Adenocarcinoma	Esophagogastric Adenocarcinoma	70347	Gastric Adenocarcinoma
PGM41	PGM41	3.0	Primary	Stomach	Antrum	Esophagogastric Adenocarcinoma	Esophagogastric Adenocarcinoma	70347	Gastric Adenocarcinoma
PGM55	PGM55		Primary	Stomach	Antrum	Esophagogastric Adenocarcinoma	Esophagogastric Adenocarcinoma	70347	Gastric Adenocarcinoma
PGM18	PGM18	9.0	Primary	Stomach	Antrum	Esophagogastric Adenocarcinoma	Esophagogastric Adenocarcinoma	70347	Gastric Adenocarcinoma
PGM53	PGM53	3.0	Primary	Stomach	Antrum	Esophagogastric Adenocarcinoma	Esophagogastric Adenocarcinoma	70347	Gastric Adenocarcinoma
PGM46	PGM46	2.0	Primary	Stomach	Antrum	Esophagogastric Adenocarcinoma	Esophagogastric Adenocarcinoma	70347	Gastric Adenocarcinoma
PGM57	PGM57	3.0	Primary	Stomach	Body	Esophagogastric Adenocarcinoma	Esophagogastric Adenocarcinoma	70347	Gastric Adenocarcinoma
PGM2	PGM2	3.0	Primary	Stomach	Body	Esophagogastric Adenocarcinoma	Esophagogastric Adenocarcinoma	70347	Gastric Adenocarcinoma
PGM49	PGM49	3.0	Primary	Stomach	Body	Esophagogastric Adenocarcinoma	Esophagogastric Adenocarcinoma	70347	Gastric Adenocarcinoma
PGM27	PGM27		Primary	Stomach	Body	Esophagogastric Adenocarcinoma	Esophagogastric Adenocarcinoma	70347	Gastric Adenocarcinoma
PGM20	PGM20		Primary	Stomach	Body	Esophagogastric Adenocarcinoma	Esophagogastric Adenocarcinoma	70347	Gastric Adenocarcinoma
PGM3	PGM3		Primary	Stomach	Body	Esophagogastric Adenocarcinoma	Esophagogastric Adenocarcinoma	70347	Gastric Adenocarcinoma
PGM11	PGM11		Primary	Stomach	Body	Esophagogastric Adenocarcinoma	Esophagogastric Adenocarcinoma	70347	Gastric Adenocarcinoma
PGM13	PGM13	3.0	Primary	Stomach	Body	Esophagogastric Adenocarcinoma	Esophagogastric Adenocarcinoma	70347	Gastric Adenocarcinoma
PGM4	PGM4		Primary	Stomach	Body	Esophagogastric Adenocarcinoma	Esophagogastric Adenocarcinoma	70347	Gastric Adenocarcinoma
PGM16	PGM16	3.0	Primary	Stomach	Body	Esophagogastric Adenocarcinoma	Esophagogastric Adenocarcinoma	70347	Gastric Adenocarcinoma
PGM15	PGM15	2.0	Primary	Stomach	Body	Esophagogastric Adenocarcinoma	Esophagogastric Adenocarcinoma	70347	Gastric Adenocarcinoma
PGM35	PGM35	2.0	Primary	Stomach	Body	Esophagogastric Adenocarcinoma	Esophagogastric Adenocarcinoma	70347	Gastric Adenocarcinoma
PGM50	PGM50	3.0	Primary	Stomach	Body	Esophagogastric Adenocarcinoma	Esophagogastric Adenocarcinoma	70347	Gastric Adenocarcinoma
PGM1	PGM1		Primary	Stomach	Body	Esophagogastric Adenocarcinoma	Esophagogastric Adenocarcinoma	70347	Gastric Adenocarcinoma
PGM9	PGM9	2.0	Primary	Stomach	Antrum	Esophagogastric Adenocarcinoma	Esophagogastric Adenocarcinoma	70347	Gastric Adenocarcinoma
PGM10	PGM10		Primary	Stomach	Body	Esophagogastric Adenocarcinoma	Esophagogastric Adenocarcinoma	70347	Gastric Adenocarcinoma
PGM51	PGM51		Primary	Stomach	Body	Esophagogastric Adenocarcinoma	Esophagogastric Adenocarcinoma	70347	Gastric Adenocarcinoma
PGM74	PGM74	3.0	Primary	Stomach	Body	Esophagogastric Adenocarcinoma	Esophagogastric Adenocarcinoma	70347	Gastric Adenocarcinoma
PGM48	PGM48	3.0	Primary	Stomach	Body	Esophagogastric Adenocarcinoma	Esophagogastric Adenocarcinoma	70347	Gastric Adenocarcinoma
PGM73	PGM73	3.0	Primary	Stomach	Body	Esophagogastric Adenocarcinoma	Esophagogastric Adenocarcinoma	70347	Gastric Adenocarcinoma
PGM75	PGM75		Primary	Stomach	Body	Esophagogastric Adenocarcinoma	Esophagogastric Adenocarcinoma	70347	Gastric Adenocarcinoma
PGM78	PGM78		Primary	Stomach	Body	Esophagogastric Adenocarcinoma	Esophagogastric Adenocarcinoma	70347	Gastric Adenocarcinoma
PGM43	PGM43	2.0	Primary	Stomach	Body	Esophagogastric Adenocarcinoma	Esophagogastric Adenocarcinoma	70347	Gastric Adenocarcinoma
PGM69	PGM69		Primary	Stomach	Body	Esophagogastric Adenocarcinoma	Esophagogastric Adenocarcinoma	70347	Gastric Adenocarcinoma
PGM71	PGM71	2.0	Primary	Stomach	Body	Esophagogastric Adenocarcinoma	Esophagogastric Adenocarcinoma	70347	Gastric Adenocarcinoma
PGM45	PGM45	3.0	Primary	Stomach	Cardia	Esophagogastric Adenocarcinoma	Esophagogastric Adenocarcinoma	70347	Gastric Adenocarcinoma
PGM26	PGM26		Primary	Stomach	Cardia	Esophagogastric Adenocarcinoma	Esophagogastric Adenocarcinoma	70347	Gastric Adenocarcinoma
PGM14	PGM14		Primary	Stomach	Cardia	Esophagogastric Adenocarcinoma	Esophagogastric Adenocarcinoma	70347	Gastric Adenocarcinoma
PGM23	PGM23	2.0	Primary	Stomach	Cardia	Esophagogastric Adenocarcinoma	Esophagogastric Adenocarcinoma	70347	Gastric Adenocarcinoma
PGM25	PGM25	2.0	Primary	Stomach	Cardia	Esophagogastric Adenocarcinoma	Esophagogastric Adenocarcinoma	70347	Gastric Adenocarcinoma
PGM42	PGM42	2.0	Primary	Stomach	Cardia	Esophagogastric Adenocarcinoma	Esophagogastric Adenocarcinoma	70347	Gastric Adenocarcinoma
PGM21	PGM21		Primary	Stomach	Antrum	Esophagogastric Adenocarcinoma	Esophagogastric Adenocarcinoma	70347	Gastric Adenocarcinoma
PGM28	PGM28	2.0	Primary	Stomach	Cardia	Esophagogastric Adenocarcinoma	Esophagogastric Adenocarcinoma	70347	Gastric Adenocarcinoma
PGM24	PGM24	1.0	Primary	Stomach	Cardia	Esophagogastric Adenocarcinoma	Esophagogastric Adenocarcinoma	70347	Gastric Adenocarcinoma
PGM54	PGM54	2.0	Primary	Stomach	Cardia	Esophagogastric Adenocarcinoma	Esophagogastric Adenocarcinoma	70347	Gastric Adenocarcinoma
PGM32	PGM32	2.0	Primary	Stomach	Cardia	Esophagogastric Adenocarcinoma	Esophagogastric Adenocarcinoma	70347	Gastric Adenocarcinoma
PGM39	PGM39	2.0	Primary	Stomach	Cardia	Esophagogastric Adenocarcinoma	Esophagogastric Adenocarcinoma	70347	Gastric Adenocarcinoma
PGM58	PGM58	3.0	Primary	Stomach	Cardia	Esophagogastric Adenocarcinoma	Esophagogastric Adenocarcinoma	70347	Gastric Adenocarcinoma
PGM47	PGM47	3.0	Primary	Stomach	Cardia	Esophagogastric Adenocarcinoma	Esophagogastric Adenocarcinoma	70347	Gastric Adenocarcinoma
PGM22	PGM22		Primary	Stomach	Cardia	Esophagogastric Adenocarcinoma	Esophagogastric Adenocarcinoma	70347	Gastric Adenocarcinoma
PGM76	PGM76		Primary	Stomach	Cardia	Esophagogastric Adenocarcinoma	Esophagogastric Adenocarcinoma	70347	Gastric Adenocarcinoma
PGM59	PGM59	2.0	Primary	Stomach	Cardia	Esophagogastric Adenocarcinoma	Esophagogastric Adenocarcinoma	70347	Gastric Adenocarcinoma
PGM70	PGM70	2.0	Primary	Stomach	Cardia	Esophagogastric Adenocarcinoma	Esophagogastric Adenocarcinoma	70347	Gastric Adenocarcinoma
PGM77	PGM77	3.0	Primary	Stomach	Cardia	Esophagogastric Adenocarcinoma	Esophagogastric Adenocarcinoma	70347	Gastric Adenocarcinoma
PGM68	PGM68	2.0	Primary	Stomach	Cardia	Esophagogastric Adenocarcinoma	Esophagogastric Adenocarcinoma	70347	Gastric Adenocarcinoma
PGM67	PGM67	2.0	Primary	Stomach	Cardia	Esophagogastric Adenocarcinoma	Esophagogastric Adenocarcinoma	70347	Gastric Adenocarcinoma
PGM29	PGM29		Primary	Stomach	Cardia	Esophagogastric Adenocarcinoma	Esophagogastric Adenocarcinoma	70347	Gastric Adenocarcinoma
PGM31	PGM31	3.0	Primary	Stomach	Cardia	Esophagogastric Adenocarcinoma	Esophagogastric Adenocarcinoma	70347	Gastric Adenocarcinoma
PGM33	PGM33	3.0	Primary	Stomach	Cardia	Esophagogastric Adenocarcinoma	Esophagogastric Adenocarcinoma	70347	Gastric Adenocarcinoma
PGM37	PGM37	2.0	Primary	Stomach	Cardia	Esophagogastric Adenocarcinoma	Esophagogastric Adenocarcinoma	70347	Gastric Adenocarcinoma
PGM40	PGM40	2.0	Primary	Stomach	Cardia	Esophagogastric Adenocarcinoma	Esophagogastric Adenocarcinoma	70347	Gastric Adenocarcinoma
PGM64	PGM64	3.0	Primary	Stomach	Antrum	Esophagogastric Adenocarcinoma	Esophagogastric Adenocarcinoma	70347	Gastric Adenocarcinoma
PGM66	PGM66	3.0	Primary	Stomach	Cardia	Esophagogastric Adenocarcinoma	Esophagogastric Adenocarcinoma	70347	Gastric Adenocarcinoma
