# Supplementary material for: Cancer gene mutation frequencies for the U.S. population
Source: Nat Commun. 2021 Oct 13;12:5961. doi: 10.1038/s41467-021-26213-y (PMC8514428; doi:10.1038/s41467-021-26213-y)
Supplement: Supplementary file 8 — Supplementary Software 1 [file 41467_2021_26213_MOESM8_ESM.zip › Supplementary Software 1/Genomics_Analysis/clinical/esophagus_stomach/escc_icgc/data_clinical_sample_v2.txt]

PATIENT_ID	SAMPLE_ID	SITE	SAMPLE_TYPE	GRADE	TUMOR_STAGE	TNM	CANCER_TYPE	CANCER_TYPE_DETAILED	CODE	CATEGORY_NAME
ESCC-001T	ESCC-001T	Esophagus	Primary	2	IIIA	T2N2M0	Esophagogastric Cancer	Esophageal Squamous Cell Carcinoma	70217	Esophageal Squamous Cell Carcinoma
ESCC-002T	ESCC-002T	Esophagus	Primary	2	IIB	T2N0M0	Esophagogastric Cancer	Esophageal Squamous Cell Carcinoma	70217	Esophageal Squamous Cell Carcinoma
ESCC-003T	ESCC-003T	Esophagus	Primary	1	IIB	T2N1M0	Esophagogastric Cancer	Esophageal Squamous Cell Carcinoma	70217	Esophageal Squamous Cell Carcinoma
ESCC-004T	ESCC-004T	Esophagus	Primary	2	IIB	T2N0M0	Esophagogastric Cancer	Esophageal Squamous Cell Carcinoma	70217	Esophageal Squamous Cell Carcinoma
ESCC-005T	ESCC-005T	Esophagus	Primary	2	IIB	T2N0M0	Esophagogastric Cancer	Esophageal Squamous Cell Carcinoma	70217	Esophageal Squamous Cell Carcinoma
ESCC-006T	ESCC-006T	Esophagus	Primary	2	IIB	T2N1M0	Esophagogastric Cancer	Esophageal Squamous Cell Carcinoma	70217	Esophageal Squamous Cell Carcinoma
ESCC-008T	ESCC-008T	Esophagus	Primary	1	IIB	T2N1M0	Esophagogastric Cancer	Esophageal Squamous Cell Carcinoma	70217	Esophageal Squamous Cell Carcinoma
ESCC-009T	ESCC-009T	Esophagus	Primary	1	IIB	T2N1M0	Esophagogastric Cancer	Esophageal Squamous Cell Carcinoma	70217	Esophageal Squamous Cell Carcinoma
ESCC-010T	ESCC-010T	Esophagus	Primary	2	IIB	T2N0M0	Esophagogastric Cancer	Esophageal Squamous Cell Carcinoma	70217	Esophageal Squamous Cell Carcinoma
ESCC-011T	ESCC-011T	Esophagus	Primary	2	IIB	T2N0M0	Esophagogastric Cancer	Esophageal Squamous Cell Carcinoma	70217	Esophageal Squamous Cell Carcinoma
ESCC-012T	ESCC-012T	Esophagus	Primary	2	IIB	T2N1M0	Esophagogastric Cancer	Esophageal Squamous Cell Carcinoma	70217	Esophageal Squamous Cell Carcinoma
ESCC-013T	ESCC-013T	Esophagus	Primary	1	IIA	T2N0M0	Esophagogastric Cancer	Esophageal Squamous Cell Carcinoma	70217	Esophageal Squamous Cell Carcinoma
ESCC-014T	ESCC-014T	Esophagus	Primary	2	IIB	T2N0M0	Esophagogastric Cancer	Esophageal Squamous Cell Carcinoma	70217	Esophageal Squamous Cell Carcinoma
ESCC-015T	ESCC-015T	Esophagus	Primary	2	IIB	T2N0M0	Esophagogastric Cancer	Esophageal Squamous Cell Carcinoma	70217	Esophageal Squamous Cell Carcinoma
ESCC-016T	ESCC-016T	Esophagus	Primary	1	IIA	T2N0M0	Esophagogastric Cancer	Esophageal Squamous Cell Carcinoma	70217	Esophageal Squamous Cell Carcinoma
ESCC-017T	ESCC-017T	Esophagus	Primary	2	IIB	T2N1M0	Esophagogastric Cancer	Esophageal Squamous Cell Carcinoma	70217	Esophageal Squamous Cell Carcinoma
ESCC-018T	ESCC-018T	Esophagus	Primary	2	IIIA	T2N2M0	Esophagogastric Cancer	Esophageal Squamous Cell Carcinoma	70217	Esophageal Squamous Cell Carcinoma
ESCC-038T	ESCC-038T	Esophagus	Primary	1	IIA	T3N0M0	Esophagogastric Cancer	Esophageal Squamous Cell Carcinoma	70217	Esophageal Squamous Cell Carcinoma
ESCC-039T	ESCC-039T	Esophagus	Primary	2	IIB	T3N0M0	Esophagogastric Cancer	Esophageal Squamous Cell Carcinoma	70217	Esophageal Squamous Cell Carcinoma
ESCC-055T	ESCC-055T	Esophagus	Primary	2	IIA	T3N0M0	Esophagogastric Cancer	Esophageal Squamous Cell Carcinoma	70217	Esophageal Squamous Cell Carcinoma
ESCC-057T	ESCC-057T	Esophagus	Primary	1	IIIB	T3N2M0	Esophagogastric Cancer	Esophageal Squamous Cell Carcinoma	70217	Esophageal Squamous Cell Carcinoma
ESCC-059T	ESCC-059T	Esophagus	Primary	1	IIIC	T3N3M0	Esophagogastric Cancer	Esophageal Squamous Cell Carcinoma	70217	Esophageal Squamous Cell Carcinoma
ESCC-060T	ESCC-060T	Esophagus	Primary	2	IIIC	T3N3M0	Esophagogastric Cancer	Esophageal Squamous Cell Carcinoma	70217	Esophageal Squamous Cell Carcinoma
ESCC-069T	ESCC-069T	Esophagus	Primary	1	IIIA	T3N1M0	Esophagogastric Cancer	Esophageal Squamous Cell Carcinoma	70217	Esophageal Squamous Cell Carcinoma
ESCC-070T	ESCC-070T	Esophagus	Primary	2	IIIA	T3N1M0	Esophagogastric Cancer	Esophageal Squamous Cell Carcinoma	70217	Esophageal Squamous Cell Carcinoma
ESCC-078T	ESCC-078T	Esophagus	Primary	2	IIA	T3N0M0	Esophagogastric Cancer	Esophageal Squamous Cell Carcinoma	70217	Esophageal Squamous Cell Carcinoma
ESCC-083T	ESCC-083T	Esophagus	Primary	1	IIIA	T3N1M0	Esophagogastric Cancer	Esophageal Squamous Cell Carcinoma	70217	Esophageal Squamous Cell Carcinoma
ESCC-092T	ESCC-092T	Esophagus	Primary	1	IIA	T3N0M0	Esophagogastric Cancer	Esophageal Squamous Cell Carcinoma	70217	Esophageal Squamous Cell Carcinoma
ESCC-098T	ESCC-098T	Esophagus	Primary	2	IIB	T3N0M0	Esophagogastric Cancer	Esophageal Squamous Cell Carcinoma	70217	Esophageal Squamous Cell Carcinoma
ESCC-100T	ESCC-100T	Esophagus	Primary	2	IIIA	T3N1M0	Esophagogastric Cancer	Esophageal Squamous Cell Carcinoma	70217	Esophageal Squamous Cell Carcinoma
ESCC-107T	ESCC-107T	Esophagus	Primary	1	IIA	T3N0M0	Esophagogastric Cancer	Esophageal Squamous Cell Carcinoma	70217	Esophageal Squamous Cell Carcinoma
ESCC-110T	ESCC-110T	Esophagus	Primary	4	IIIB	T3N2M0	Esophagogastric Cancer	Esophageal Squamous Cell Carcinoma	70217	Esophageal Squamous Cell Carcinoma
ESCC-112T	ESCC-112T	Esophagus	Primary	2	IIIA	T3N1M0	Esophagogastric Cancer	Esophageal Squamous Cell Carcinoma	70217	Esophageal Squamous Cell Carcinoma
ESCC-116T	ESCC-116T	Esophagus	Primary	2	IIB	T3N0M0	Esophagogastric Cancer	Esophageal Squamous Cell Carcinoma	70217	Esophageal Squamous Cell Carcinoma
ESCC-123T	ESCC-123T	Esophagus	Primary	1	IIA	T3N0M0	Esophagogastric Cancer	Esophageal Squamous Cell Carcinoma	70217	Esophageal Squamous Cell Carcinoma
ESCC-127T	ESCC-127T	Esophagus	Primary	2	IIB	T3N0M0	Esophagogastric Cancer	Esophageal Squamous Cell Carcinoma	70217	Esophageal Squamous Cell Carcinoma
ESCC-128T	ESCC-128T	Esophagus	Primary	2	IIB	T3N0M0	Esophagogastric Cancer	Esophageal Squamous Cell Carcinoma	70217	Esophageal Squamous Cell Carcinoma
ESCC-129T	ESCC-129T	Esophagus	Primary	2	IIIA	T3N1M0	Esophagogastric Cancer	Esophageal Squamous Cell Carcinoma	70217	Esophageal Squamous Cell Carcinoma
ESCC-133T	ESCC-133T	Esophagus	Primary	1	IIA	T2N0M0	Esophagogastric Cancer	Esophageal Squamous Cell Carcinoma	70217	Esophageal Squamous Cell Carcinoma
ESCC-134T	ESCC-134T	Esophagus	Primary	2	IIIB	T3N2M0	Esophagogastric Cancer	Esophageal Squamous Cell Carcinoma	70217	Esophageal Squamous Cell Carcinoma
ESCC-139T	ESCC-139T	Esophagus	Primary	2	IIIA	T3N1M0	Esophagogastric Cancer	Esophageal Squamous Cell Carcinoma	70217	Esophageal Squamous Cell Carcinoma
ESCC-141T	ESCC-141T	Esophagus	Primary	2	IIIA	T3N1M0	Esophagogastric Cancer	Esophageal Squamous Cell Carcinoma	70217	Esophageal Squamous Cell Carcinoma
ESCC-144T	ESCC-144T	Esophagus	Primary	2	IB	T1N0M0	Esophagogastric Cancer	Esophageal Squamous Cell Carcinoma	70217	Esophageal Squamous Cell Carcinoma
ESCC-147T	ESCC-147T	Esophagus	Primary	2	IIB	T3N0M0	Esophagogastric Cancer	Esophageal Squamous Cell Carcinoma	70217	Esophageal Squamous Cell Carcinoma
ESCC-148T	ESCC-148T	Esophagus	Primary	3	IIIA	T3N1M0	Esophagogastric Cancer	Esophageal Squamous Cell Carcinoma	70217	Esophageal Squamous Cell Carcinoma
ESCC-152T	ESCC-152T	Esophagus	Primary	2	IIA	T3N0M0	Esophagogastric Cancer	Esophageal Squamous Cell Carcinoma	70217	Esophageal Squamous Cell Carcinoma
ESCC-153T	ESCC-153T	Esophagus	Primary	1	IIA	T3N0M0	Esophagogastric Cancer	Esophageal Squamous Cell Carcinoma	70217	Esophageal Squamous Cell Carcinoma
ESCC-154T	ESCC-154T	Esophagus	Primary	3	IIB	T3N0M0	Esophagogastric Cancer	Esophageal Squamous Cell Carcinoma	70217	Esophageal Squamous Cell Carcinoma
ESCC-155T	ESCC-155T	Esophagus	Primary	2	IIB	T3N0M0	Esophagogastric Cancer	Esophageal Squamous Cell Carcinoma	70217	Esophageal Squamous Cell Carcinoma
ESCC-158T	ESCC-158T	Esophagus	Primary	2	IIB	T1N1M0	Esophagogastric Cancer	Esophageal Squamous Cell Carcinoma	70217	Esophageal Squamous Cell Carcinoma
ESCC-159T	ESCC-159T	Esophagus	Primary	2	IIB	T3N0M0	Esophagogastric Cancer	Esophageal Squamous Cell Carcinoma	70217	Esophageal Squamous Cell Carcinoma
ESCC-162T	ESCC-162T	Esophagus	Primary	2	IIIB	T3N2M0	Esophagogastric Cancer	Esophageal Squamous Cell Carcinoma	70217	Esophageal Squamous Cell Carcinoma
ESCC-164T	ESCC-164T	Esophagus	Primary	1	IIIA	T3N1M0	Esophagogastric Cancer	Esophageal Squamous Cell Carcinoma	70217	Esophageal Squamous Cell Carcinoma
ESCC-171T	ESCC-171T	Esophagus	Primary	2	IB	T1N0M0	Esophagogastric Cancer	Esophageal Squamous Cell Carcinoma	70217	Esophageal Squamous Cell Carcinoma
ESCC-175T	ESCC-175T	Esophagus	Primary	2	IIB	T3N0M0	Esophagogastric Cancer	Esophageal Squamous Cell Carcinoma	70217	Esophageal Squamous Cell Carcinoma
ESCC-178T	ESCC-178T	Esophagus	Primary	2	IIIA	T3N1M0	Esophagogastric Cancer	Esophageal Squamous Cell Carcinoma	70217	Esophageal Squamous Cell Carcinoma
ESCC-180T	ESCC-180T	Esophagus	Primary	1	IIA	T3N0M0	Esophagogastric Cancer	Esophageal Squamous Cell Carcinoma	70217	Esophageal Squamous Cell Carcinoma
ESCC-183T	ESCC-183T	Esophagus	Primary	4	IIIA	T3N1M0	Esophagogastric Cancer	Esophageal Squamous Cell Carcinoma	70217	Esophageal Squamous Cell Carcinoma
ESCC-184T	ESCC-184T	Esophagus	Primary	2	IIIA	T3N1M0	Esophagogastric Cancer	Esophageal Squamous Cell Carcinoma	70217	Esophageal Squamous Cell Carcinoma
ESCC-185T	ESCC-185T	Esophagus	Primary	2	IIA	T3N0M0	Esophagogastric Cancer	Esophageal Squamous Cell Carcinoma	70217	Esophageal Squamous Cell Carcinoma
ESCC-190T	ESCC-190T	Esophagus	Primary	2	IIIC	T4aN1M0	Esophagogastric Cancer	Esophageal Squamous Cell Carcinoma	70217	Esophageal Squamous Cell Carcinoma
ESCC-191T	ESCC-191T	Esophagus	Primary	1	IB	T3N0M0	Esophagogastric Cancer	Esophageal Squamous Cell Carcinoma	70217	Esophageal Squamous Cell Carcinoma
ESCC-193T	ESCC-193T	Esophagus	Primary	2	IIB	T3N0M0	Esophagogastric Cancer	Esophageal Squamous Cell Carcinoma	70217	Esophageal Squamous Cell Carcinoma
ESCC-201T	ESCC-201T	Esophagus	Primary	2	IIIA	T3N1M0	Esophagogastric Cancer	Esophageal Squamous Cell Carcinoma	70217	Esophageal Squamous Cell Carcinoma
ESCC-204T	ESCC-204T	Esophagus	Primary	2	IIIA	T3N1M0	Esophagogastric Cancer	Esophageal Squamous Cell Carcinoma	70217	Esophageal Squamous Cell Carcinoma
ESCC-205T	ESCC-205T	Esophagus	Primary	1	IIA	T3N0M0	Esophagogastric Cancer	Esophageal Squamous Cell Carcinoma	70217	Esophageal Squamous Cell Carcinoma
ESCC-207T	ESCC-207T	Esophagus	Primary	2	IIA	T3N0M0	Esophagogastric Cancer	Esophageal Squamous Cell Carcinoma	70217	Esophageal Squamous Cell Carcinoma
ESCC-209T	ESCC-209T	Esophagus	Primary	2	IIIB	T3N2M0	Esophagogastric Cancer	Esophageal Squamous Cell Carcinoma	70217	Esophageal Squamous Cell Carcinoma
ESCC-210T	ESCC-210T	Esophagus	Primary	3	IIIC	T3N3M0	Esophagogastric Cancer	Esophageal Squamous Cell Carcinoma	70217	Esophageal Squamous Cell Carcinoma
ESCC-211T	ESCC-211T	Esophagus	Primary	3	IIB	T3N0M0	Esophagogastric Cancer	Esophageal Squamous Cell Carcinoma	70217	Esophageal Squamous Cell Carcinoma
ESCC-212T	ESCC-212T	Esophagus	Primary	1	IIA	T3N0M0	Esophagogastric Cancer	Esophageal Squamous Cell Carcinoma	70217	Esophageal Squamous Cell Carcinoma
ESCC-214T	ESCC-214T	Esophagus	Primary	2	IIIA	T3N1M0	Esophagogastric Cancer	Esophageal Squamous Cell Carcinoma	70217	Esophageal Squamous Cell Carcinoma
ESCC-216T	ESCC-216T	Esophagus	Primary	2	IIIC	T3N3M0	Esophagogastric Cancer	Esophageal Squamous Cell Carcinoma	70217	Esophageal Squamous Cell Carcinoma
ESCC-219T	ESCC-219T	Esophagus	Primary	2	IIIB	T3N2M0	Esophagogastric Cancer	Esophageal Squamous Cell Carcinoma	70217	Esophageal Squamous Cell Carcinoma
ESCC-225T	ESCC-225T	Esophagus	Primary	2	IIIA	T3N1M0	Esophagogastric Cancer	Esophageal Squamous Cell Carcinoma	70217	Esophageal Squamous Cell Carcinoma
ESCC-229T	ESCC-229T	Esophagus	Primary	2	IIB	T3N0M0	Esophagogastric Cancer	Esophageal Squamous Cell Carcinoma	70217	Esophageal Squamous Cell Carcinoma
ESCC-230T	ESCC-230T	Esophagus	Primary	1	IB	T3N0M0	Esophagogastric Cancer	Esophageal Squamous Cell Carcinoma	70217	Esophageal Squamous Cell Carcinoma
ESCC-231T	ESCC-231T	Esophagus	Primary	2	IIIA	T3N1M0	Esophagogastric Cancer	Esophageal Squamous Cell Carcinoma	70217	Esophageal Squamous Cell Carcinoma
ESCC-233T	ESCC-233T	Esophagus	Primary	2	IIB	T3N0M0	Esophagogastric Cancer	Esophageal Squamous Cell Carcinoma	70217	Esophageal Squamous Cell Carcinoma
ESCC-235T	ESCC-235T	Esophagus	Primary	2	IIIB	T3N2M0	Esophagogastric Cancer	Esophageal Squamous Cell Carcinoma	70217	Esophageal Squamous Cell Carcinoma
ESCC-237T	ESCC-237T	Esophagus	Primary	2	IIB	T3N0M0	Esophagogastric Cancer	Esophageal Squamous Cell Carcinoma	70217	Esophageal Squamous Cell Carcinoma
ESCC-240T	ESCC-240T	Esophagus	Primary	2	IIB	T3N0M0	Esophagogastric Cancer	Esophageal Squamous Cell Carcinoma	70217	Esophageal Squamous Cell Carcinoma
ESCC-242T	ESCC-242T	Esophagus	Primary	2	IIB	T3N0M0	Esophagogastric Cancer	Esophageal Squamous Cell Carcinoma	70217	Esophageal Squamous Cell Carcinoma
ESCC-243T	ESCC-243T	Esophagus	Primary	2	IIA	T3N0M0	Esophagogastric Cancer	Esophageal Squamous Cell Carcinoma	70217	Esophageal Squamous Cell Carcinoma
ESCC-246T	ESCC-246T	Esophagus	Primary	2	IIB	T3N0M0	Esophagogastric Cancer	Esophageal Squamous Cell Carcinoma	70217	Esophageal Squamous Cell Carcinoma
ESCC-248T	ESCC-248T	Esophagus	Primary	3	IIIB	T3N2M0	Esophagogastric Cancer	Esophageal Squamous Cell Carcinoma	70217	Esophageal Squamous Cell Carcinoma
ESCC-249T	ESCC-249T	Esophagus	Primary	2	IIB	T3N0M0	Esophagogastric Cancer	Esophageal Squamous Cell Carcinoma	70217	Esophageal Squamous Cell Carcinoma
ESCC-250T	ESCC-250T	Esophagus	Primary	2	IIB	T3N0M0	Esophagogastric Cancer	Esophageal Squamous Cell Carcinoma	70217	Esophageal Squamous Cell Carcinoma
