# Supplementary material for: Cancer gene mutation frequencies for the U.S. population
Source: Nat Commun. 2021 Oct 13;12:5961. doi: 10.1038/s41467-021-26213-y (PMC8514428; doi:10.1038/s41467-021-26213-y)
Supplement: Supplementary file 8 — Supplementary Software 1 [file 41467_2021_26213_MOESM8_ESM.zip › Supplementary Software 1/Genomics_Analysis/clinical/esophagus_stomach/escc_ucla_2014/data_clinical_sample_v2.txt]

PATIENT_ID	SAMPLE_ID	PATHOLOGICAL_DIAGNOSIS	SITE	SAMPLE_TYPE	TUMOR_DIFFERENTIATION	CANCER_TYPE	CANCER_TYPE_DETAILED	CODE	CATEGORY_NAME
ESCC-D1	ESCC-D1	Squamous cell carcinoma	Esophagus	Primary	Poor	Esophagogastric Cancer	Esophageal Squamous Cell Carcinoma	70217	Esophageal Squamous Cell Carcinoma
ESCC-D2	ESCC-D2	Squamous cell carcinoma	Esophagus	Primary	Well	Esophagogastric Cancer	Esophageal Squamous Cell Carcinoma	70217	Esophageal Squamous Cell Carcinoma
ESCC-D3	ESCC-D3	Squamous cell carcinoma	Esophagus	Primary	Middle	Esophagogastric Cancer	Esophageal Squamous Cell Carcinoma	70217	Esophageal Squamous Cell Carcinoma
ESCC-D4	ESCC-D4	Squamous cell carcinoma	Esophagus	Primary	Well	Esophagogastric Cancer	Esophageal Squamous Cell Carcinoma	70217	Esophageal Squamous Cell Carcinoma
ESCC-D5	ESCC-D5	Squamous cell carcinoma	Esophagus	Primary	Well	Esophagogastric Cancer	Esophageal Squamous Cell Carcinoma	70217	Esophageal Squamous Cell Carcinoma
ESCC-D7	ESCC-D7	Squamous cell carcinoma	Esophagus	Primary	Middle	Esophagogastric Cancer	Esophageal Squamous Cell Carcinoma	70217	Esophageal Squamous Cell Carcinoma
ESCC-D8	ESCC-D8	Squamous cell carcinoma	Esophagus	Primary	Middle	Esophagogastric Cancer	Esophageal Squamous Cell Carcinoma	70217	Esophageal Squamous Cell Carcinoma
ESCC-D9	ESCC-D9	Squamous cell carcinoma	Esophagus	Primary	Middle	Esophagogastric Cancer	Esophageal Squamous Cell Carcinoma	70217	Esophageal Squamous Cell Carcinoma
ESCC-D10	ESCC-D10	Squamous cell carcinoma	Esophagus	Primary	Poor	Esophagogastric Cancer	Esophageal Squamous Cell Carcinoma	70217	Esophageal Squamous Cell Carcinoma
ESCC-D11	ESCC-D11	Squamous cell carcinoma	Esophagus	Primary	Poor	Esophagogastric Cancer	Esophageal Squamous Cell Carcinoma	70217	Esophageal Squamous Cell Carcinoma
ESCC-D12	ESCC-D12	Squamous cell carcinoma	Esophagus	Primary	Middle	Esophagogastric Cancer	Esophageal Squamous Cell Carcinoma	70217	Esophageal Squamous Cell Carcinoma
ESCC-D13	ESCC-D13	Squamous cell carcinoma	Esophagus	Primary	Middle	Esophagogastric Cancer	Esophageal Squamous Cell Carcinoma	70217	Esophageal Squamous Cell Carcinoma
ESCC-D14	ESCC-D14	Squamous cell carcinoma	Esophagus	Primary	Middle	Esophagogastric Cancer	Esophageal Squamous Cell Carcinoma	70217	Esophageal Squamous Cell Carcinoma
ESCC-D15	ESCC-D15	Squamous cell carcinoma	Esophagus	Primary	Well	Esophagogastric Cancer	Esophageal Squamous Cell Carcinoma	70217	Esophageal Squamous Cell Carcinoma
ESCC-D16	ESCC-D16	Squamous cell carcinoma	Esophagus	Primary	Middle	Esophagogastric Cancer	Esophageal Squamous Cell Carcinoma	70217	Esophageal Squamous Cell Carcinoma
ESCC-D17	ESCC-D17	Squamous cell carcinoma	Esophagus	Primary	Middle	Esophagogastric Cancer	Esophageal Squamous Cell Carcinoma	70217	Esophageal Squamous Cell Carcinoma
ESCC-D18	ESCC-D18	Squamous cell carcinoma	Esophagus	Primary	Middle	Esophagogastric Cancer	Esophageal Squamous Cell Carcinoma	70217	Esophageal Squamous Cell Carcinoma
ESCC-D19	ESCC-D19	Squamous cell carcinoma	Esophagus	Primary	Middle	Esophagogastric Cancer	Esophageal Squamous Cell Carcinoma	70217	Esophageal Squamous Cell Carcinoma
ESCC-D20	ESCC-D20	Squamous cell carcinoma	Esophagus	Primary	Well	Esophagogastric Cancer	Esophageal Squamous Cell Carcinoma	70217	Esophageal Squamous Cell Carcinoma
ESCC-D21	ESCC-D21	Squamous cell carcinoma	Esophagus	Primary	Poor	Esophagogastric Cancer	Esophageal Squamous Cell Carcinoma	70217	Esophageal Squamous Cell Carcinoma
ESCC-F1	ESCC-F1	Squamous cell carcinoma	Esophagus	Primary	Middle	Esophagogastric Cancer	Esophageal Squamous Cell Carcinoma	70217	Esophageal Squamous Cell Carcinoma
ESCC-F2	ESCC-F2	Squamous cell carcinoma	Esophagus	Primary	Well	Esophagogastric Cancer	Esophageal Squamous Cell Carcinoma	70217	Esophageal Squamous Cell Carcinoma
ESCC-F3	ESCC-F3	Squamous cell carcinoma	Esophagus	Primary	Middle	Esophagogastric Cancer	Esophageal Squamous Cell Carcinoma	70217	Esophageal Squamous Cell Carcinoma
ESCC-F4	ESCC-F4	Squamous cell carcinoma	Esophagus	Primary	Middle	Esophagogastric Cancer	Esophageal Squamous Cell Carcinoma	70217	Esophageal Squamous Cell Carcinoma
ESCC-F5	ESCC-F5	Squamous cell carcinoma	Esophagus	Primary	Well	Esophagogastric Cancer	Esophageal Squamous Cell Carcinoma	70217	Esophageal Squamous Cell Carcinoma
ESCC-F6	ESCC-F6	Squamous cell carcinoma	Esophagus	Primary	Middle	Esophagogastric Cancer	Esophageal Squamous Cell Carcinoma	70217	Esophageal Squamous Cell Carcinoma
ESCC-F7	ESCC-F7	Squamous cell carcinoma	Esophagus	Primary	Middle	Esophagogastric Cancer	Esophageal Squamous Cell Carcinoma	70217	Esophageal Squamous Cell Carcinoma
ESCC-F8	ESCC-F8	Squamous cell carcinoma	Esophagus	Primary	Middle	Esophagogastric Cancer	Esophageal Squamous Cell Carcinoma	70217	Esophageal Squamous Cell Carcinoma
ESCC-F9	ESCC-F9	Squamous cell carcinoma	Esophagus	Primary	Middle	Esophagogastric Cancer	Esophageal Squamous Cell Carcinoma	70217	Esophageal Squamous Cell Carcinoma
ESCC-F10	ESCC-F10	Squamous cell carcinoma	Esophagus	Primary	Middle	Esophagogastric Cancer	Esophageal Squamous Cell Carcinoma	70217	Esophageal Squamous Cell Carcinoma
ESCC-F11	ESCC-F11	Squamous cell carcinoma	Esophagus	Primary	Poor	Esophagogastric Cancer	Esophageal Squamous Cell Carcinoma	70217	Esophageal Squamous Cell Carcinoma
ESCC-F12	ESCC-F12	Squamous cell carcinoma	Esophagus	Primary	Middle	Esophagogastric Cancer	Esophageal Squamous Cell Carcinoma	70217	Esophageal Squamous Cell Carcinoma
ESCC-F13	ESCC-F13	Squamous cell carcinoma	Esophagus	Primary	Middle	Esophagogastric Cancer	Esophageal Squamous Cell Carcinoma	70217	Esophageal Squamous Cell Carcinoma
ESCC-F14	ESCC-F14	Squamous cell carcinoma	Esophagus	Primary	Middle	Esophagogastric Cancer	Esophageal Squamous Cell Carcinoma	70217	Esophageal Squamous Cell Carcinoma
ESCC-F15	ESCC-F15	Squamous cell carcinoma	Esophagus	Primary	Well	Esophagogastric Cancer	Esophageal Squamous Cell Carcinoma	70217	Esophageal Squamous Cell Carcinoma
ESCC-F16	ESCC-F16	Squamous cell carcinoma	Esophagus	Primary	Poor	Esophagogastric Cancer	Esophageal Squamous Cell Carcinoma	70217	Esophageal Squamous Cell Carcinoma
ESCC-F17	ESCC-F17	Squamous cell carcinoma	Esophagus	Primary	Poor	Esophagogastric Cancer	Esophageal Squamous Cell Carcinoma	70217	Esophageal Squamous Cell Carcinoma
ESCC-F18	ESCC-F18	Squamous cell carcinoma	Esophagus	Primary	Poor	Esophagogastric Cancer	Esophageal Squamous Cell Carcinoma	70217	Esophageal Squamous Cell Carcinoma
ESCC-F19	ESCC-F19	Squamous cell carcinoma	Esophagus	Primary	Middle	Esophagogastric Cancer	Esophageal Squamous Cell Carcinoma	70217	Esophageal Squamous Cell Carcinoma
ESCC-F20	ESCC-F20	Squamous cell carcinoma	Esophagus	Primary	Middle	Esophagogastric Cancer	Esophageal Squamous Cell Carcinoma	70217	Esophageal Squamous Cell Carcinoma
ESCC-F21	ESCC-F21	Squamous cell carcinoma	Esophagus	Primary	Poor	Esophagogastric Cancer	Esophageal Squamous Cell Carcinoma	70217	Esophageal Squamous Cell Carcinoma
ESCC-F22	ESCC-F22	Squamous cell carcinoma	Esophagus	Primary	Well	Esophagogastric Cancer	Esophageal Squamous Cell Carcinoma	70217	Esophageal Squamous Cell Carcinoma
ESCC-F23	ESCC-F23	Squamous cell carcinoma	Esophagus	Primary	Poor	Esophagogastric Cancer	Esophageal Squamous Cell Carcinoma	70217	Esophageal Squamous Cell Carcinoma
ESCC-F24	ESCC-F24	Squamous cell carcinoma	Esophagus	Primary	Middle	Esophagogastric Cancer	Esophageal Squamous Cell Carcinoma	70217	Esophageal Squamous Cell Carcinoma
ESCC-F25	ESCC-F25	Squamous cell carcinoma	Esophagus	Primary	Poor	Esophagogastric Cancer	Esophageal Squamous Cell Carcinoma	70217	Esophageal Squamous Cell Carcinoma
ESCC-F26	ESCC-F26	Squamous cell carcinoma	Esophagus	Primary	Middle	Esophagogastric Cancer	Esophageal Squamous Cell Carcinoma	70217	Esophageal Squamous Cell Carcinoma
ESCC-F27	ESCC-F27	Squamous cell carcinoma	Esophagus	Primary	Poor	Esophagogastric Cancer	Esophageal Squamous Cell Carcinoma	70217	Esophageal Squamous Cell Carcinoma
ESCC-F28	ESCC-F28	Squamous cell carcinoma	Esophagus	Primary	Middle	Esophagogastric Cancer	Esophageal Squamous Cell Carcinoma	70217	Esophageal Squamous Cell Carcinoma
ESCC-F29	ESCC-F29	Squamous cell carcinoma	Esophagus	Primary	Middle	Esophagogastric Cancer	Esophageal Squamous Cell Carcinoma	70217	Esophageal Squamous Cell Carcinoma
ESCC-F30	ESCC-F30	Squamous cell carcinoma	Esophagus	Primary	Poor	Esophagogastric Cancer	Esophageal Squamous Cell Carcinoma	70217	Esophageal Squamous Cell Carcinoma
ESCC-F31	ESCC-F31	Squamous cell carcinoma	Esophagus	Primary	Middle	Esophagogastric Cancer	Esophageal Squamous Cell Carcinoma	70217	Esophageal Squamous Cell Carcinoma
ESCC-F32	ESCC-F32	Squamous cell carcinoma	Esophagus	Primary	Middle	Esophagogastric Cancer	Esophageal Squamous Cell Carcinoma	70217	Esophageal Squamous Cell Carcinoma
ESCC-F33	ESCC-F33	Squamous cell carcinoma	Esophagus	Primary	Middle	Esophagogastric Cancer	Esophageal Squamous Cell Carcinoma	70217	Esophageal Squamous Cell Carcinoma
ESCC-F34	ESCC-F34	Squamous cell carcinoma	Esophagus	Primary	Well	Esophagogastric Cancer	Esophageal Squamous Cell Carcinoma	70217	Esophageal Squamous Cell Carcinoma
ESCC-F35	ESCC-F35	Squamous cell carcinoma	Esophagus	Primary	Middle	Esophagogastric Cancer	Esophageal Squamous Cell Carcinoma	70217	Esophageal Squamous Cell Carcinoma
ESCC-F36	ESCC-F36	Squamous cell carcinoma	Esophagus	Primary	Middle	Esophagogastric Cancer	Esophageal Squamous Cell Carcinoma	70217	Esophageal Squamous Cell Carcinoma
ESCC-F37	ESCC-F37	Squamous cell carcinoma	Esophagus	Primary	Middle	Esophagogastric Cancer	Esophageal Squamous Cell Carcinoma	70217	Esophageal Squamous Cell Carcinoma
ESCC-F38	ESCC-F38	Squamous cell carcinoma	Esophagus	Primary	Poor	Esophagogastric Cancer	Esophageal Squamous Cell Carcinoma	70217	Esophageal Squamous Cell Carcinoma
ESCC-F39	ESCC-F39	Squamous cell carcinoma	Esophagus	Primary	Well	Esophagogastric Cancer	Esophageal Squamous Cell Carcinoma	70217	Esophageal Squamous Cell Carcinoma
ESCC-F40	ESCC-F40	Squamous cell carcinoma	Esophagus	Primary	Middle	Esophagogastric Cancer	Esophageal Squamous Cell Carcinoma	70217	Esophageal Squamous Cell Carcinoma
ESCC-F41	ESCC-F41	Squamous cell carcinoma	Esophagus	Primary	Middle	Esophagogastric Cancer	Esophageal Squamous Cell Carcinoma	70217	Esophageal Squamous Cell Carcinoma
ESCC-F42	ESCC-F42	Squamous cell carcinoma	Esophagus	Primary	Middle	Esophagogastric Cancer	Esophageal Squamous Cell Carcinoma	70217	Esophageal Squamous Cell Carcinoma
ESCC-F43	ESCC-F43	Squamous cell carcinoma	Esophagus	Primary	Poor	Esophagogastric Cancer	Esophageal Squamous Cell Carcinoma	70217	Esophageal Squamous Cell Carcinoma
ESCC-F44	ESCC-F44	Squamous cell carcinoma	Esophagus	Primary	Middle	Esophagogastric Cancer	Esophageal Squamous Cell Carcinoma	70217	Esophageal Squamous Cell Carcinoma
ESCC-F45	ESCC-F45	Squamous cell carcinoma	Esophagus	Primary	Middle	Esophagogastric Cancer	Esophageal Squamous Cell Carcinoma	70217	Esophageal Squamous Cell Carcinoma
ESCC-F46	ESCC-F46	Squamous cell carcinoma	Esophagus	Primary	Middle	Esophagogastric Cancer	Esophageal Squamous Cell Carcinoma	70217	Esophageal Squamous Cell Carcinoma
ESCC-F47	ESCC-F47	Squamous cell carcinoma	Esophagus	Primary	Middle	Esophagogastric Cancer	Esophageal Squamous Cell Carcinoma	70217	Esophageal Squamous Cell Carcinoma
ESCC-F48	ESCC-F48	Squamous cell carcinoma	Esophagus	Primary	Middle	Esophagogastric Cancer	Esophageal Squamous Cell Carcinoma	70217	Esophageal Squamous Cell Carcinoma
ESCC-F49	ESCC-F49	Squamous cell carcinoma	Esophagus	Primary	Middle	Esophagogastric Cancer	Esophageal Squamous Cell Carcinoma	70217	Esophageal Squamous Cell Carcinoma
ESCC-F50	ESCC-F50	Squamous cell carcinoma	Esophagus	Primary	Middle	Esophagogastric Cancer	Esophageal Squamous Cell Carcinoma	70217	Esophageal Squamous Cell Carcinoma
ESCC-F51	ESCC-F51	Squamous cell carcinoma	Esophagus	Primary	Middle	Esophagogastric Cancer	Esophageal Squamous Cell Carcinoma	70217	Esophageal Squamous Cell Carcinoma
ESCC-F52	ESCC-F52	Squamous cell carcinoma	Esophagus	Primary	Middle	Esophagogastric Cancer	Esophageal Squamous Cell Carcinoma	70217	Esophageal Squamous Cell Carcinoma
ESCC-F53	ESCC-F53	Squamous cell carcinoma	Esophagus	Primary	Poor	Esophagogastric Cancer	Esophageal Squamous Cell Carcinoma	70217	Esophageal Squamous Cell Carcinoma
ESCC-F54	ESCC-F54	Squamous cell carcinoma	Esophagus	Primary	Middle	Esophagogastric Cancer	Esophageal Squamous Cell Carcinoma	70217	Esophageal Squamous Cell Carcinoma
ESCC-F55	ESCC-F55	Squamous cell carcinoma	Esophagus	Primary	Poor	Esophagogastric Cancer	Esophageal Squamous Cell Carcinoma	70217	Esophageal Squamous Cell Carcinoma
ESCC-F56	ESCC-F56	Squamous cell carcinoma	Esophagus	Primary	Middle	Esophagogastric Cancer	Esophageal Squamous Cell Carcinoma	70217	Esophageal Squamous Cell Carcinoma
ESCC-F57	ESCC-F57	Squamous cell carcinoma	Esophagus	Primary	Middle	Esophagogastric Cancer	Esophageal Squamous Cell Carcinoma	70217	Esophageal Squamous Cell Carcinoma
ESCC-F58	ESCC-F58	Squamous cell carcinoma	Esophagus	Primary	Middle	Esophagogastric Cancer	Esophageal Squamous Cell Carcinoma	70217	Esophageal Squamous Cell Carcinoma
ESCC-F59	ESCC-F59	Squamous cell carcinoma	Esophagus	Primary	Middle	Esophagogastric Cancer	Esophageal Squamous Cell Carcinoma	70217	Esophageal Squamous Cell Carcinoma
ESCC-F60	ESCC-F60	Squamous cell carcinoma	Esophagus	Primary	Poor	Esophagogastric Cancer	Esophageal Squamous Cell Carcinoma	70217	Esophageal Squamous Cell Carcinoma
ESCC-F61	ESCC-F61	Squamous cell carcinoma	Esophagus	Primary	Middle	Esophagogastric Cancer	Esophageal Squamous Cell Carcinoma	70217	Esophageal Squamous Cell Carcinoma
ESCC-F62	ESCC-F62	Squamous cell carcinoma	Esophagus	Primary	Well	Esophagogastric Cancer	Esophageal Squamous Cell Carcinoma	70217	Esophageal Squamous Cell Carcinoma
ESCC-F63	ESCC-F63	Squamous cell carcinoma	Esophagus	Primary	Middle	Esophagogastric Cancer	Esophageal Squamous Cell Carcinoma	70217	Esophageal Squamous Cell Carcinoma
ESCC-F64	ESCC-F64	Squamous cell carcinoma	Esophagus	Primary	Middle	Esophagogastric Cancer	Esophageal Squamous Cell Carcinoma	70217	Esophageal Squamous Cell Carcinoma
ESCC-F66	ESCC-F66	Squamous cell carcinoma	Esophagus	Primary	Middle	Esophagogastric Cancer	Esophageal Squamous Cell Carcinoma	70217	Esophageal Squamous Cell Carcinoma
ESCC-F67	ESCC-F67	Squamous cell carcinoma	Esophagus	Primary	Poor	Esophagogastric Cancer	Esophageal Squamous Cell Carcinoma	70217	Esophageal Squamous Cell Carcinoma
ESCC-F68	ESCC-F68	Squamous cell carcinoma	Esophagus	Primary	Middle	Esophagogastric Cancer	Esophageal Squamous Cell Carcinoma	70217	Esophageal Squamous Cell Carcinoma
ESCC-F69	ESCC-F69	Squamous cell carcinoma	Esophagus	Primary	Poor	Esophagogastric Cancer	Esophageal Squamous Cell Carcinoma	70217	Esophageal Squamous Cell Carcinoma
ESCC-F70	ESCC-F70	Squamous cell carcinoma	Esophagus	Primary	Well	Esophagogastric Cancer	Esophageal Squamous Cell Carcinoma	70217	Esophageal Squamous Cell Carcinoma
ESCC-F71	ESCC-F71	Squamous cell carcinoma	Esophagus	Primary	Poor	Esophagogastric Cancer	Esophageal Squamous Cell Carcinoma	70217	Esophageal Squamous Cell Carcinoma
ESCC-F72	ESCC-F72	Squamous cell carcinoma	Esophagus	Primary	Well	Esophagogastric Cancer	Esophageal Squamous Cell Carcinoma	70217	Esophageal Squamous Cell Carcinoma
ESCC-F73	ESCC-F73	Squamous cell carcinoma	Esophagus	Primary	Poor	Esophagogastric Cancer	Esophageal Squamous Cell Carcinoma	70217	Esophageal Squamous Cell Carcinoma
ESCC-F74	ESCC-F74	Squamous cell carcinoma	Esophagus	Primary	Poor	Esophagogastric Cancer	Esophageal Squamous Cell Carcinoma	70217	Esophageal Squamous Cell Carcinoma
ESCC-F75	ESCC-F75	Squamous cell carcinoma	Esophagus	Primary	Well	Esophagogastric Cancer	Esophageal Squamous Cell Carcinoma	70217	Esophageal Squamous Cell Carcinoma
ESCC-F76	ESCC-F76	Squamous cell carcinoma	Esophagus	Primary	Poor	Esophagogastric Cancer	Esophageal Squamous Cell Carcinoma	70217	Esophageal Squamous Cell Carcinoma
ESCC-F77	ESCC-F77	Squamous cell carcinoma	Esophagus	Primary	Poor	Esophagogastric Cancer	Esophageal Squamous Cell Carcinoma	70217	Esophageal Squamous Cell Carcinoma
ESCC-F78	ESCC-F78	Squamous cell carcinoma	Esophagus	Primary	Middle	Esophagogastric Cancer	Esophageal Squamous Cell Carcinoma	70217	Esophageal Squamous Cell Carcinoma
ESCC-F79	ESCC-F79	Squamous cell carcinoma	Esophagus	Primary	Poor	Esophagogastric Cancer	Esophageal Squamous Cell Carcinoma	70217	Esophageal Squamous Cell Carcinoma
ESCC-F80	ESCC-F80	Squamous cell carcinoma	Esophagus	Primary	Middle	Esophagogastric Cancer	Esophageal Squamous Cell Carcinoma	70217	Esophageal Squamous Cell Carcinoma
ESCC-F81	ESCC-F81	Squamous cell carcinoma	Esophagus	Primary	Poor	Esophagogastric Cancer	Esophageal Squamous Cell Carcinoma	70217	Esophageal Squamous Cell Carcinoma
ESCC-F82	ESCC-F82	Squamous cell carcinoma	Esophagus	Primary	Middle	Esophagogastric Cancer	Esophageal Squamous Cell Carcinoma	70217	Esophageal Squamous Cell Carcinoma
ESCC-F83	ESCC-F83	Squamous cell carcinoma	Esophagus	Primary	Poor	Esophagogastric Cancer	Esophageal Squamous Cell Carcinoma	70217	Esophageal Squamous Cell Carcinoma
ESCC-F84	ESCC-F84	Squamous cell carcinoma	Esophagus	Primary	Well	Esophagogastric Cancer	Esophageal Squamous Cell Carcinoma	70217	Esophageal Squamous Cell Carcinoma
ESCC-F85	ESCC-F85	Squamous cell carcinoma	Esophagus	Primary	Middle	Esophagogastric Cancer	Esophageal Squamous Cell Carcinoma	70217	Esophageal Squamous Cell Carcinoma
ESCC-F86	ESCC-F86	Squamous cell carcinoma	Esophagus	Primary	Well	Esophagogastric Cancer	Esophageal Squamous Cell Carcinoma	70217	Esophageal Squamous Cell Carcinoma
ESCC-F87	ESCC-F87	Squamous cell carcinoma	Esophagus	Primary	Well	Esophagogastric Cancer	Esophageal Squamous Cell Carcinoma	70217	Esophageal Squamous Cell Carcinoma
ESCC-F88	ESCC-F88	Squamous cell carcinoma	Esophagus	Primary	Poor	Esophagogastric Cancer	Esophageal Squamous Cell Carcinoma	70217	Esophageal Squamous Cell Carcinoma
ESCC-F89	ESCC-F89	Squamous cell carcinoma	Esophagus	Primary		Esophagogastric Cancer	Esophageal Squamous Cell Carcinoma	70217	Esophageal Squamous Cell Carcinoma
ESCC-F90	ESCC-F90	Squamous cell carcinoma	Esophagus	Primary	Poor	Esophagogastric Cancer	Esophageal Squamous Cell Carcinoma	70217	Esophageal Squamous Cell Carcinoma
ESCC-F91	ESCC-F91	Squamous cell carcinoma	Esophagus	Primary	Poor	Esophagogastric Cancer	Esophageal Squamous Cell Carcinoma	70217	Esophageal Squamous Cell Carcinoma
ESCC-F92	ESCC-F92	Squamous cell carcinoma	Esophagus	Primary	Middle	Esophagogastric Cancer	Esophageal Squamous Cell Carcinoma	70217	Esophageal Squamous Cell Carcinoma
ESCC-F93	ESCC-F93	Squamous cell carcinoma	Esophagus	Primary	Middle	Esophagogastric Cancer	Esophageal Squamous Cell Carcinoma	70217	Esophageal Squamous Cell Carcinoma
ESCC-F94	ESCC-F94	Squamous cell carcinoma	Esophagus	Primary	Poor	Esophagogastric Cancer	Esophageal Squamous Cell Carcinoma	70217	Esophageal Squamous Cell Carcinoma
ESCC-F95	ESCC-F95	Squamous cell carcinoma	Esophagus	Primary	Middle	Esophagogastric Cancer	Esophageal Squamous Cell Carcinoma	70217	Esophageal Squamous Cell Carcinoma
ESCC-F96	ESCC-F96	Squamous cell carcinoma	Esophagus	Primary	Well	Esophagogastric Cancer	Esophageal Squamous Cell Carcinoma	70217	Esophageal Squamous Cell Carcinoma
ESCC-F97	ESCC-F97	Squamous cell carcinoma	Esophagus	Primary	Well	Esophagogastric Cancer	Esophageal Squamous Cell Carcinoma	70217	Esophageal Squamous Cell Carcinoma
ESCC-F98	ESCC-F98	Squamous cell carcinoma	Esophagus	Primary	Middle	Esophagogastric Cancer	Esophageal Squamous Cell Carcinoma	70217	Esophageal Squamous Cell Carcinoma
ESCC-F99	ESCC-F99	Squamous cell carcinoma	Esophagus	Primary	Middle	Esophagogastric Cancer	Esophageal Squamous Cell Carcinoma	70217	Esophageal Squamous Cell Carcinoma
ESCC-F100	ESCC-F100	Squamous cell carcinoma	Esophagus	Primary	Middle	Esophagogastric Cancer	Esophageal Squamous Cell Carcinoma	70217	Esophageal Squamous Cell Carcinoma
ESCC-F101	ESCC-F101	Squamous cell carcinoma	Esophagus	Primary	Well	Esophagogastric Cancer	Esophageal Squamous Cell Carcinoma	70217	Esophageal Squamous Cell Carcinoma
ESCC-F102	ESCC-F102	Squamous cell carcinoma	Esophagus	Primary	Poor	Esophagogastric Cancer	Esophageal Squamous Cell Carcinoma	70217	Esophageal Squamous Cell Carcinoma
ESCC-F103	ESCC-F103	Squamous cell carcinoma	Esophagus	Primary	Well	Esophagogastric Cancer	Esophageal Squamous Cell Carcinoma	70217	Esophageal Squamous Cell Carcinoma
ESCC-F104	ESCC-F104	Squamous cell carcinoma	Esophagus	Primary	Middle	Esophagogastric Cancer	Esophageal Squamous Cell Carcinoma	70217	Esophageal Squamous Cell Carcinoma
ESCC-F105	ESCC-F105	Squamous cell carcinoma	Esophagus	Primary	Middle	Esophagogastric Cancer	Esophageal Squamous Cell Carcinoma	70217	Esophageal Squamous Cell Carcinoma
ESCC-F106	ESCC-F106	Squamous cell carcinoma	Esophagus	Primary	Middle	Esophagogastric Cancer	Esophageal Squamous Cell Carcinoma	70217	Esophageal Squamous Cell Carcinoma
ESCC-F107	ESCC-F107	Squamous cell carcinoma	Esophagus	Primary	Middle	Esophagogastric Cancer	Esophageal Squamous Cell Carcinoma	70217	Esophageal Squamous Cell Carcinoma
ESCC-F108	ESCC-F108	Squamous cell carcinoma	Esophagus	Primary	Middle	Esophagogastric Cancer	Esophageal Squamous Cell Carcinoma	70217	Esophageal Squamous Cell Carcinoma
ESCC-F109	ESCC-F109	Squamous cell carcinoma	Esophagus	Primary	Middle	Esophagogastric Cancer	Esophageal Squamous Cell Carcinoma	70217	Esophageal Squamous Cell Carcinoma
ESCC-F110	ESCC-F110	Squamous cell carcinoma	Esophagus	Primary	Middle	Esophagogastric Cancer	Esophageal Squamous Cell Carcinoma	70217	Esophageal Squamous Cell Carcinoma
ESCC-F111	ESCC-F111	Squamous cell carcinoma	Esophagus	Primary	Middle	Esophagogastric Cancer	Esophageal Squamous Cell Carcinoma	70217	Esophageal Squamous Cell Carcinoma
ESCC-F112	ESCC-F112	Squamous cell carcinoma	Esophagus	Primary	Poor	Esophagogastric Cancer	Esophageal Squamous Cell Carcinoma	70217	Esophageal Squamous Cell Carcinoma
ESCC-F113	ESCC-F113	Squamous cell carcinoma	Esophagus	Primary	Middle	Esophagogastric Cancer	Esophageal Squamous Cell Carcinoma	70217	Esophageal Squamous Cell Carcinoma
ESCC-F114	ESCC-F114	Squamous cell carcinoma	Esophagus	Primary	Poor	Esophagogastric Cancer	Esophageal Squamous Cell Carcinoma	70217	Esophageal Squamous Cell Carcinoma
ESCC-F115	ESCC-F115	Squamous cell carcinoma	Esophagus	Primary	Middle	Esophagogastric Cancer	Esophageal Squamous Cell Carcinoma	70217	Esophageal Squamous Cell Carcinoma
ESCC-F116	ESCC-F116	Squamous cell carcinoma	Esophagus	Primary	Middle	Esophagogastric Cancer	Esophageal Squamous Cell Carcinoma	70217	Esophageal Squamous Cell Carcinoma
ESCC-F117	ESCC-F117	Squamous cell carcinoma	Esophagus	Primary	Middle	Esophagogastric Cancer	Esophageal Squamous Cell Carcinoma	70217	Esophageal Squamous Cell Carcinoma
ESCC-F118	ESCC-F118	Squamous cell carcinoma	Esophagus	Primary	Poor	Esophagogastric Cancer	Esophageal Squamous Cell Carcinoma	70217	Esophageal Squamous Cell Carcinoma
ESCC-F119	ESCC-F119	Squamous cell carcinoma	Esophagus	Primary	Middle	Esophagogastric Cancer	Esophageal Squamous Cell Carcinoma	70217	Esophageal Squamous Cell Carcinoma
ESCC-F120	ESCC-F120	Squamous cell carcinoma	Esophagus	Primary	Middle	Esophagogastric Cancer	Esophageal Squamous Cell Carcinoma	70217	Esophageal Squamous Cell Carcinoma
