# Supplementary material for: Cancer gene mutation frequencies for the U.S. population
Source: Nat Commun. 2021 Oct 13;12:5961. doi: 10.1038/s41467-021-26213-y (PMC8514428; doi:10.1038/s41467-021-26213-y)
Supplement: Supplementary file 8 — Supplementary Software 1 [file 41467_2021_26213_MOESM8_ESM.zip › Supplementary Software 1/Genomics_Analysis/clinical/esophagus_stomach/stad_pfizer_uhongkong/data_clinical_sample_v2.txt]

PATIENT_ID	SAMPLE_ID	SAMPLE_TYPE	SITE	TUMOR_SITE	PATHOLOGY_LAUREN	UICC_TUMOR_STAGE	N_STAGE	M_STAGE	TUMOR_DIFFERENTIATION	T_STAGE	CANCER_TYPE	CANCER_TYPE_DETAILED	CODE	CATEGORY_NAME
pfg005T	pfg005T	Primary	Stomach	antrum	diffuse	IV	3	0	poor	T2a	Esophagogastric Cancer	Stomach Adenocarcinoma	70347	Gastic Adenocarcinoma
pfg050T	pfg050T	Primary	Stomach	antrum	diffuse	IIIB	2	0	poor	T3	Esophagogastric Cancer	Stomach Adenocarcinoma	70347	Gastic Adenocarcinoma
pfg059T	pfg059T	Primary	Stomach	antrum	diffuse	IV	2	0	poor	T4	Esophagogastric Cancer	Stomach Adenocarcinoma	70347	Gastic Adenocarcinoma
pfg064T	pfg064T	Primary	Stomach	body	diffuse	IV	3	0	poor	T3	Esophagogastric Cancer	Stomach Adenocarcinoma	70347	Gastic Adenocarcinoma
pfg073T	pfg073T	Primary	Stomach	antrum	diffuse	IIIA	2	0	poor	T2b	Esophagogastric Cancer	Stomach Adenocarcinoma	70347	Gastic Adenocarcinoma
pfg094T	pfg094T	Primary	Stomach	diffuse/site unknown	diffuse	IIIB	2	0	poor	T3	Esophagogastric Cancer	Stomach Adenocarcinoma	70347	Gastic Adenocarcinoma
pfg097T	pfg097T	Primary	Stomach	body	diffuse	IV	3	0	poor	T4	Esophagogastric Cancer	Stomach Adenocarcinoma	70347	Gastic Adenocarcinoma
pfg136T	pfg136T	Primary	Stomach	cardia	diffuse	IV	2	1	poor	T3	Esophagogastric Cancer	Stomach Adenocarcinoma	70347	Gastic Adenocarcinoma
pfg138T	pfg138T	Primary	Stomach	body	diffuse	IV	3	0	poor	T3	Esophagogastric Cancer	Stomach Adenocarcinoma	70347	Gastic Adenocarcinoma
pfg142T	pfg142T	Primary	Stomach	antrum	diffuse	IV	2	0	poor	T4	Esophagogastric Cancer	Stomach Adenocarcinoma	70347	Gastic Adenocarcinoma
pfg145T	pfg145T	Primary	Stomach	body	diffuse	II	2	0	poor	T1	Esophagogastric Cancer	Stomach Adenocarcinoma	70347	Gastic Adenocarcinoma
pfg151T	pfg151T	Primary	Stomach	body	diffuse	IV	1	1	poor	T3	Esophagogastric Cancer	Stomach Adenocarcinoma	70347	Gastic Adenocarcinoma
pfg156T	pfg156T	Primary	Stomach	body	diffuse	IV	3	0	poor	T3	Esophagogastric Cancer	Stomach Adenocarcinoma	70347	Gastic Adenocarcinoma
pfg164T	pfg164T	Primary	Stomach	antrum	diffuse	IIIB	2	0	poor	T3	Esophagogastric Cancer	Stomach Adenocarcinoma	70347	Gastic Adenocarcinoma
pfg180T	pfg180T	Primary	Stomach	antrum	diffuse	IV	3	1	poor	T4	Esophagogastric Cancer	Stomach Adenocarcinoma	70347	Gastic Adenocarcinoma
pfg182T	pfg182T	Primary	Stomach	antrum	diffuse	IV	3	1	poor	T4	Esophagogastric Cancer	Stomach Adenocarcinoma	70347	Gastic Adenocarcinoma
pfg205T	pfg205T	Primary	Stomach	antrum	diffuse	IV	1	0	moderate	T4	Esophagogastric Cancer	Stomach Adenocarcinoma	70347	Gastic Adenocarcinoma
pfg213T	pfg213T	Primary	Stomach	antrum	diffuse	II	1	0	poor	T2a	Esophagogastric Cancer	Stomach Adenocarcinoma	70347	Gastic Adenocarcinoma
pfg220T	pfg220T	Primary	Stomach	antrum	diffuse	II	0	0	poor	T3	Esophagogastric Cancer	Stomach Adenocarcinoma	70347	Gastic Adenocarcinoma
pfg222T	pfg222T	Primary	Stomach	antrum	diffuse	IV	3	0	poor	T3	Esophagogastric Cancer	Stomach Adenocarcinoma	70347	Gastic Adenocarcinoma
pfg228T	pfg228T	Primary	Stomach	body	diffuse	IV	2	0	poor	T4	Esophagogastric Cancer	Stomach Adenocarcinoma	70347	Gastic Adenocarcinoma
pfg258T	pfg258T	Primary	Stomach	cardia	diffuse	IA	0	0	poor	T1	Esophagogastric Cancer	Stomach Adenocarcinoma	70347	Gastic Adenocarcinoma
pfg272T	pfg272T	Primary	Stomach	antrum	diffuse	IIIA	2	0	poor	T2b	Esophagogastric Cancer	Stomach Adenocarcinoma	70347	Gastic Adenocarcinoma
pfg316T	pfg316T	Primary	Stomach	antrum	diffuse	IIIA	1	0	poor	T3	Esophagogastric Cancer	Stomach Adenocarcinoma	70347	Gastic Adenocarcinoma
pfg317T	pfg317T	Primary	Stomach	body	diffuse	IIIB	2	0	poor	T3	Esophagogastric Cancer	Stomach Adenocarcinoma	70347	Gastic Adenocarcinoma
pfg344T	pfg344T	Primary	Stomach	antrum	diffuse	IV	3	0	poor	T4	Esophagogastric Cancer	Stomach Adenocarcinoma	70347	Gastic Adenocarcinoma
pfg375T	pfg375T	Primary	Stomach	antrum	diffuse	IIIA	1	0	poor	T3	Esophagogastric Cancer	Stomach Adenocarcinoma	70347	Gastic Adenocarcinoma
pfg398T	pfg398T	Primary	Stomach	body	diffuse	IA	0	0	poor	T1	Esophagogastric Cancer	Stomach Adenocarcinoma	70347	Gastic Adenocarcinoma
pfg416T	pfg416T	Primary	Stomach	body	diffuse	IIIB	2	0	poor	T3	Esophagogastric Cancer	Stomach Adenocarcinoma	70347	Gastic Adenocarcinoma
pfg008T	pfg008T	Primary	Stomach	antrum	intestinal	II	1	0	moderate	T2b	Esophagogastric Cancer	Stomach Adenocarcinoma	70347	Gastic Adenocarcinoma
pfg022T	pfg022T	Primary	Stomach	body	intestinal	IIIB	2	0	poor	T3	Esophagogastric Cancer	Stomach Adenocarcinoma	70347	Gastic Adenocarcinoma
pfg030T	pfg030T	Primary	Stomach	antrum	intestinal	IIIA	2	0	moderate	T2b	Esophagogastric Cancer	Stomach Adenocarcinoma	70347	Gastic Adenocarcinoma
pfg032T	pfg032T	Primary	Stomach	antrum	intestinal	IV	3	0	poor	T3	Esophagogastric Cancer	Stomach Adenocarcinoma	70347	Gastic Adenocarcinoma
pfg035T	pfg035T	Primary	Stomach	cardia	intestinal	IV	1	0	moderate	T4	Esophagogastric Cancer	Stomach Adenocarcinoma	70347	Gastic Adenocarcinoma
pfg036T	pfg036T	Primary	Stomach	body	intestinal	IIIB	2	0	poor	T3	Esophagogastric Cancer	Stomach Adenocarcinoma	70347	Gastic Adenocarcinoma
pfg038T	pfg038T	Primary	Stomach	antrum	intestinal	IV	2	0	moderate	T4	Esophagogastric Cancer	Stomach Adenocarcinoma	70347	Gastic Adenocarcinoma
pfg039T	pfg039T	Primary	Stomach	cardia	intestinal	IV	3	0	poor	T2b	Esophagogastric Cancer	Stomach Adenocarcinoma	70347	Gastic Adenocarcinoma
pfg043T	pfg043T	Primary	Stomach	cardia	intestinal	IIIA	1	0	poor	T3	Esophagogastric Cancer	Stomach Adenocarcinoma	70347	Gastic Adenocarcinoma
pfg052T	pfg052T	Primary	Stomach	body	intestinal	IIIA	1	0	moderate	T3	Esophagogastric Cancer	Stomach Adenocarcinoma	70347	Gastic Adenocarcinoma
pfg053T	pfg053T	Primary	Stomach	cardia	intestinal	IB	0	0	poor	T2b	Esophagogastric Cancer	Stomach Adenocarcinoma	70347	Gastic Adenocarcinoma
pfg054T	pfg054T	Primary	Stomach	antrum	intestinal	IV	2	0	moderate	T4	Esophagogastric Cancer	Stomach Adenocarcinoma	70347	Gastic Adenocarcinoma
pfg057T	pfg057T	Primary	Stomach	cardia	intestinal	IV	2	1	poor	T2b	Esophagogastric Cancer	Stomach Adenocarcinoma	70347	Gastic Adenocarcinoma
pfg058T	pfg058T	Primary	Stomach	antrum	intestinal	IIIB	2	0	moderate	T3	Esophagogastric Cancer	Stomach Adenocarcinoma	70347	Gastic Adenocarcinoma
pfg060T	pfg060T	Primary	Stomach	cardia	intestinal	IIIA	2	0	moderate	T2b	Esophagogastric Cancer	Stomach Adenocarcinoma	70347	Gastic Adenocarcinoma
pfg062T	pfg062T	Primary	Stomach	body	intestinal	IV	2	0	poor	T4	Esophagogastric Cancer	Stomach Adenocarcinoma	70347	Gastic Adenocarcinoma
pfg065T	pfg065T	Primary	Stomach	cardia	intestinal	IIIA	1	0	moderate	T3	Esophagogastric Cancer	Stomach Adenocarcinoma	70347	Gastic Adenocarcinoma
pfg068T	pfg068T	Primary	Stomach	antrum	intestinal	IIIA	2	0	poor	T2b	Esophagogastric Cancer	Stomach Adenocarcinoma	70347	Gastic Adenocarcinoma
pfg069T	pfg069T	Primary	Stomach	cardia	intestinal	IIIA	1	0	poor	T3	Esophagogastric Cancer	Stomach Adenocarcinoma	70347	Gastic Adenocarcinoma
pfg072T	pfg072T	Primary	Stomach	antrum	intestinal	IV	2	1	moderate	T3	Esophagogastric Cancer	Stomach Adenocarcinoma	70347	Gastic Adenocarcinoma
pfg076T	pfg076T	Primary	Stomach	antrum	intestinal	II	0	0	moderate	T3	Esophagogastric Cancer	Stomach Adenocarcinoma	70347	Gastic Adenocarcinoma
pfg081T	pfg081T	Primary	Stomach	antrum	intestinal	IV	3	0	poor	T4	Esophagogastric Cancer	Stomach Adenocarcinoma	70347	Gastic Adenocarcinoma
pfg082T	pfg082T	Primary	Stomach	cardia	intestinal	IV	2	1	poor	T3	Esophagogastric Cancer	Stomach Adenocarcinoma	70347	Gastic Adenocarcinoma
pfg088T	pfg088T	Primary	Stomach	cardia	intestinal	IV	2	0	poor	T4	Esophagogastric Cancer	Stomach Adenocarcinoma	70347	Gastic Adenocarcinoma
pfg092T	pfg092T	Primary	Stomach	cardia	intestinal	IA	0	0	moderate	T1	Esophagogastric Cancer	Stomach Adenocarcinoma	70347	Gastic Adenocarcinoma
pfg099T	pfg099T	Primary	Stomach	antrum	intestinal	IV	3	1	poor	T3	Esophagogastric Cancer	Stomach Adenocarcinoma	70347	Gastic Adenocarcinoma
pfg100T	pfg100T	Primary	Stomach	cardia	intestinal	IV	1	1	poor	T3	Esophagogastric Cancer	Stomach Adenocarcinoma	70347	Gastic Adenocarcinoma
pfg102T	pfg102T	Primary	Stomach	antrum	intestinal	IV	2	1	moderate	T4	Esophagogastric Cancer	Stomach Adenocarcinoma	70347	Gastic Adenocarcinoma
pfg103T	pfg103T	Primary	Stomach	body	intestinal	IV	2	0	poor	T4	Esophagogastric Cancer	Stomach Adenocarcinoma	70347	Gastic Adenocarcinoma
pfg104T	pfg104T	Primary	Stomach	cardia	intestinal	IV	1	0	poor	T4	Esophagogastric Cancer	Stomach Adenocarcinoma	70347	Gastic Adenocarcinoma
pfg105T	pfg105T	Primary	Stomach	cardia	intestinal	IB	0	0	moderate	T2b	Esophagogastric Cancer	Stomach Adenocarcinoma	70347	Gastic Adenocarcinoma
pfg106T	pfg106T	Primary	Stomach	body	intestinal	IV	3	0	poor	T4	Esophagogastric Cancer	Stomach Adenocarcinoma	70347	Gastic Adenocarcinoma
pfg107T	pfg107T	Primary	Stomach	cardia	intestinal	IV	1	1	moderate	T1	Esophagogastric Cancer	Stomach Adenocarcinoma	70347	Gastic Adenocarcinoma
pfg108T	pfg108T	Primary	Stomach	cardia	intestinal	IIIB	2	0	moderate	T3	Esophagogastric Cancer	Stomach Adenocarcinoma	70347	Gastic Adenocarcinoma
pfg120T	pfg120T	Primary	Stomach	antrum	intestinal	IIIA	2	0	moderate	T2a	Esophagogastric Cancer	Stomach Adenocarcinoma	70347	Gastic Adenocarcinoma
pfg121T	pfg121T	Primary	Stomach	antrum	intestinal	IIIB	2	0	poor	T3	Esophagogastric Cancer	Stomach Adenocarcinoma	70347	Gastic Adenocarcinoma
pfg122T	pfg122T	Primary	Stomach	antrum	intestinal	IV	2	0	poor	T4	Esophagogastric Cancer	Stomach Adenocarcinoma	70347	Gastic Adenocarcinoma
pfg124T	pfg124T	Primary	Stomach	antrum	intestinal	IIIA	1	0	poor	T3	Esophagogastric Cancer	Stomach Adenocarcinoma	70347	Gastic Adenocarcinoma
pfg125T	pfg125T	Primary	Stomach	cardia	intestinal	IIIA	2	0	poor	T2b	Esophagogastric Cancer	Stomach Adenocarcinoma	70347	Gastic Adenocarcinoma
pfg127T	pfg127T	Primary	Stomach	antrum	intestinal	IIIA	1	0	moderate	T3	Esophagogastric Cancer	Stomach Adenocarcinoma	70347	Gastic Adenocarcinoma
pfg129T	pfg129T	Primary	Stomach	cardia	intestinal	IV	3	0	poor	T3	Esophagogastric Cancer	Stomach Adenocarcinoma	70347	Gastic Adenocarcinoma
pfg130T	pfg130T	Primary	Stomach	body	intestinal	IIIA	1	0	moderate	T3	Esophagogastric Cancer	Stomach Adenocarcinoma	70347	Gastic Adenocarcinoma
pfg132T	pfg132T	Primary	Stomach	cardia	intestinal	IIIA	1	0	moderate	T3	Esophagogastric Cancer	Stomach Adenocarcinoma	70347	Gastic Adenocarcinoma
pfg135T	pfg135T	Primary	Stomach	cardia	intestinal	IV	1	0	moderate	T4	Esophagogastric Cancer	Stomach Adenocarcinoma	70347	Gastic Adenocarcinoma
pfg143T	pfg143T	Primary	Stomach	antrum	intestinal	IV	3	0	moderate	T4	Esophagogastric Cancer	Stomach Adenocarcinoma	70347	Gastic Adenocarcinoma
pfg144T	pfg144T	Primary	Stomach	body	intestinal	IIIA	2	0	moderate	T2b	Esophagogastric Cancer	Stomach Adenocarcinoma	70347	Gastic Adenocarcinoma
pfg146T	pfg146T	Primary	Stomach	antrum	intestinal	IIIA	2	0	moderate	T2b	Esophagogastric Cancer	Stomach Adenocarcinoma	70347	Gastic Adenocarcinoma
pfg160T	pfg160T	Primary	Stomach	antrum	intestinal	IB	0	0	poor	T2b	Esophagogastric Cancer	Stomach Adenocarcinoma	70347	Gastic Adenocarcinoma
pfg166T	pfg166T	Primary	Stomach	cardia	intestinal	IV	3	0	well	T2b	Esophagogastric Cancer	Stomach Adenocarcinoma	70347	Gastic Adenocarcinoma
pfg167T	pfg167T	Primary	Stomach	cardia	intestinal	IV	3	1	poor	T4	Esophagogastric Cancer	Stomach Adenocarcinoma	70347	Gastic Adenocarcinoma
pfg173T	pfg173T	Primary	Stomach	cardia	intestinal	IV	1	0	moderate	T4	Esophagogastric Cancer	Stomach Adenocarcinoma	70347	Gastic Adenocarcinoma
pfg181T	pfg181T	Primary	Stomach	antrum	intestinal	IV	3	1	poor	T4	Esophagogastric Cancer	Stomach Adenocarcinoma	70347	Gastic Adenocarcinoma
pfg212T	pfg212T	Primary	Stomach	antrum	intestinal	IA	0	0	moderate	T1	Esophagogastric Cancer	Stomach Adenocarcinoma	70347	Gastic Adenocarcinoma
pfg217T	pfg217T	Primary	Stomach	cardia	intestinal	IV	2	1	poor	T3	Esophagogastric Cancer	Stomach Adenocarcinoma	70347	Gastic Adenocarcinoma
pfg282T	pfg282T	Primary	Stomach	antrum	intestinal	0	0	0	moderate	Tis	Esophagogastric Cancer	Stomach Adenocarcinoma	70347	Gastic Adenocarcinoma
pfg413T	pfg413T	Primary	Stomach	body	intestinal	IB	1	0	moderate	T1	Esophagogastric Cancer	Stomach Adenocarcinoma	70347	Gastic Adenocarcinoma
pfg424T	pfg424T	Primary	Stomach	body	intestinal	IV	3	1	poor	T3	Esophagogastric Cancer	Stomach Adenocarcinoma	70347	Gastic Adenocarcinoma
pfg023T	pfg023T	Primary	Stomach	body	mixed	IIIB	2	0	poor	T3	Esophagogastric Cancer	Stomach Adenocarcinoma	70347	Gastic Adenocarcinoma
pfg031T	pfg031T	Primary	Stomach	body	mixed	IV	3	0	poor	T4	Esophagogastric Cancer	Stomach Adenocarcinoma	70347	Gastic Adenocarcinoma
pfg034T	pfg034T	Primary	Stomach	antrum	mixed	IV	3	0	poor	T2a	Esophagogastric Cancer	Stomach Adenocarcinoma	70347	Gastic Adenocarcinoma
pfg089T	pfg089T	Primary	Stomach	body	mixed	IV	2	1	poor	T3	Esophagogastric Cancer	Stomach Adenocarcinoma	70347	Gastic Adenocarcinoma
pfg115T	pfg115T	Primary	Stomach	cardia	mixed	IV	3	0	poor	T4	Esophagogastric Cancer	Stomach Adenocarcinoma	70347	Gastic Adenocarcinoma
pfg116T	pfg116T	Primary	Stomach	antrum	mixed	IV	2	1	poor	T4	Esophagogastric Cancer	Stomach Adenocarcinoma	70347	Gastic Adenocarcinoma
pfg118T	pfg118T	Primary	Stomach	antrum	mixed	II	1	0	moderate	T2a	Esophagogastric Cancer	Stomach Adenocarcinoma	70347	Gastic Adenocarcinoma
pfg119T	pfg119T	Primary	Stomach	antrum	mixed	IV	2	0	moderate	T4	Esophagogastric Cancer	Stomach Adenocarcinoma	70347	Gastic Adenocarcinoma
pfg123T	pfg123T	Primary	Stomach	body	mixed	IV	3	0	poor	T4	Esophagogastric Cancer	Stomach Adenocarcinoma	70347	Gastic Adenocarcinoma
pfg157T	pfg157T	Primary	Stomach	body	mixed	IIIA	1	0	poor	T3	Esophagogastric Cancer	Stomach Adenocarcinoma	70347	Gastic Adenocarcinoma
pfg277T	pfg277T	Primary	Stomach	cardia	mixed	IV	2	0	poor	T4	Esophagogastric Cancer	Stomach Adenocarcinoma	70347	Gastic Adenocarcinoma
pfg311T	pfg311T	Primary	Stomach	antrum	mixed	IIIB	2	0	poor	T3	Esophagogastric Cancer	Stomach Adenocarcinoma	70347	Gastic Adenocarcinoma
pfg373T	pfg373T	Primary	Stomach	body	mixed	IIIB	2	0	poor	T3	Esophagogastric Cancer	Stomach Adenocarcinoma	70347	Gastic Adenocarcinoma
pfg378T	pfg378T	Primary	Stomach	antrum	mixed	IA	0	0	moderate	T1	Esophagogastric Cancer	Stomach Adenocarcinoma	70347	Gastic Adenocarcinoma
