# Supplementary material for: Cancer gene mutation frequencies for the U.S. population
Source: Nat Commun. 2021 Oct 13;12:5961. doi: 10.1038/s41467-021-26213-y (PMC8514428; doi:10.1038/s41467-021-26213-y)
Supplement: Supplementary file 8 — Supplementary Software 1 [file 41467_2021_26213_MOESM8_ESM.zip › Supplementary Software 1/Genomics_Analysis/clinical/esophagus_stomach/stad_tcga_pan_can_atlas_2018/data_clinical_sample_v2.txt]

PATIENT_ID	SAMPLE_ID	ICD_O_3_SITE	CANCER_TYPE_DETAILED	CANCER_TYPE	CANCER_TYPE_DETAILED.1	TUMOR_TYPE	GRADE	SITE	SAMPLE_TYPE	CODE	CATEGORY_NAME
TCGA-3M-AB46	TCGA-3M-AB46-01	C16.5	Stomach Adenocarcinoma	Esophagogastric Adenocarcinoma	Stomach Adenocarcinoma	Stomach Adenocarcinoma (NOS)	G2	Stomach	Primary	70347	Gastic Adenocarcinoma
TCGA-3M-AB47	TCGA-3M-AB47-01	C16.9	Stomach Adenocarcinoma	Esophagogastric Adenocarcinoma	Stomach Adenocarcinoma	Stomach Adenocarcinoma (NOS)	G3	Stomach	Primary	70347	Gastic Adenocarcinoma
TCGA-B7-5816	TCGA-B7-5816-01	C16.2	Diffuse Type Stomach Adenocarcinoma	Esophagogastric Adenocarcinoma	Diffuse Type Stomach Adenocarcinoma	Stomach Adenocarcinoma, Diffuse Type	G3	Stomach	Primary	70347	Gastic Adenocarcinoma
TCGA-B7-5818	TCGA-B7-5818-01	C16.2	Diffuse Type Stomach Adenocarcinoma	Esophagogastric Adenocarcinoma	Diffuse Type Stomach Adenocarcinoma	Stomach Adenocarcinoma, Diffuse Type	G3	Stomach	Primary	70347	Gastic Adenocarcinoma
TCGA-B7-A5TI	TCGA-B7-A5TI-01	C16.1	Diffuse Type Stomach Adenocarcinoma	Esophagogastric Adenocarcinoma	Diffuse Type Stomach Adenocarcinoma	Stomach Adenocarcinoma, Diffuse Type	G3	Stomach	Primary	70347	Gastic Adenocarcinoma
TCGA-B7-A5TJ	TCGA-B7-A5TJ-01	C16.1	Intestinal Type Stomach Adenocarcinoma	Esophagogastric Adenocarcinoma	Intestinal Type Stomach Adenocarcinoma	Stomach Intestinal Adenocarcinoma (NOS)	G1	Stomach	Primary	70347	Gastic Adenocarcinoma
TCGA-B7-A5TK	TCGA-B7-A5TK-01	C16.1	Intestinal Type Stomach Adenocarcinoma	Esophagogastric Adenocarcinoma	Intestinal Type Stomach Adenocarcinoma	Stomach Intestinal Adenocarcinoma (NOS)	G3	Stomach	Primary	70347	Gastic Adenocarcinoma
TCGA-B7-A5TN	TCGA-B7-A5TN-01	C16.1	Stomach Adenocarcinoma	Esophagogastric Adenocarcinoma	Stomach Adenocarcinoma	Stomach Adenocarcinoma (NOS)	G2	Stomach	Primary	70347	Gastic Adenocarcinoma
TCGA-BR-4183	TCGA-BR-4183-01	C16.0	Stomach Adenocarcinoma	Esophagogastric Adenocarcinoma	Stomach Adenocarcinoma	Stomach Adenocarcinoma (NOS)	G3	Stomach	Primary	70347	Gastic Adenocarcinoma
TCGA-BR-4184	TCGA-BR-4184-01	C16.3	Stomach Adenocarcinoma	Esophagogastric Adenocarcinoma	Stomach Adenocarcinoma	Stomach Adenocarcinoma (NOS)	G2	Stomach	Primary	70347	Gastic Adenocarcinoma
TCGA-BR-4187	TCGA-BR-4187-01	C16.3	Stomach Adenocarcinoma	Esophagogastric Adenocarcinoma	Stomach Adenocarcinoma	Stomach Adenocarcinoma (NOS)	G3	Stomach	Primary	70347	Gastic Adenocarcinoma
TCGA-BR-4188	TCGA-BR-4188-01	C16.0	Stomach Adenocarcinoma	Esophagogastric Adenocarcinoma	Stomach Adenocarcinoma	Stomach Adenocarcinoma (NOS)	G3	Stomach	Primary	70347	Gastic Adenocarcinoma
TCGA-BR-4191	TCGA-BR-4191-01	C16.9	Stomach Adenocarcinoma	Esophagogastric Adenocarcinoma	Stomach Adenocarcinoma	Stomach Adenocarcinoma (NOS)	G2	Stomach	Primary	70347	Gastic Adenocarcinoma
TCGA-BR-4201	TCGA-BR-4201-01	C16.0	Stomach Adenocarcinoma	Esophagogastric Adenocarcinoma	Stomach Adenocarcinoma	Stomach Adenocarcinoma (NOS)	G1	Stomach	Primary	70347	Gastic Adenocarcinoma
TCGA-BR-4253	TCGA-BR-4253-01	C16.2	Stomach Adenocarcinoma	Esophagogastric Adenocarcinoma	Stomach Adenocarcinoma	Stomach Adenocarcinoma (NOS)	G3	Stomach	Primary	70347	Gastic Adenocarcinoma
TCGA-BR-4255	TCGA-BR-4255-01	C16.9	Stomach Adenocarcinoma	Esophagogastric Adenocarcinoma	Stomach Adenocarcinoma	Stomach Adenocarcinoma (NOS)	G3	Stomach	Primary	70347	Gastic Adenocarcinoma
TCGA-BR-4256	TCGA-BR-4256-01	C16.3	Stomach Adenocarcinoma	Esophagogastric Adenocarcinoma	Stomach Adenocarcinoma	Stomach Adenocarcinoma (NOS)	G2	Stomach	Primary	70347	Gastic Adenocarcinoma
TCGA-BR-4257	TCGA-BR-4257-01	C16.3	Stomach Adenocarcinoma	Esophagogastric Adenocarcinoma	Stomach Adenocarcinoma	Stomach Adenocarcinoma (NOS)	G2	Stomach	Primary	70347	Gastic Adenocarcinoma
TCGA-BR-4267	TCGA-BR-4267-01	C16.2	Stomach Adenocarcinoma	Esophagogastric Adenocarcinoma	Stomach Adenocarcinoma	Stomach Adenocarcinoma (NOS)	G2	Stomach	Primary	70347	Gastic Adenocarcinoma
TCGA-BR-4279	TCGA-BR-4279-01	C16.9	Stomach Adenocarcinoma	Esophagogastric Adenocarcinoma	Stomach Adenocarcinoma	Stomach Adenocarcinoma (NOS)	G3	Stomach	Primary	70347	Gastic Adenocarcinoma
TCGA-BR-4280	TCGA-BR-4280-01	C16.9	Stomach Adenocarcinoma	Esophagogastric Adenocarcinoma	Stomach Adenocarcinoma	Stomach Adenocarcinoma (NOS)	G2	Stomach	Primary	70347	Gastic Adenocarcinoma
TCGA-BR-4292	TCGA-BR-4292-01	C16.2	Stomach Adenocarcinoma	Esophagogastric Adenocarcinoma	Stomach Adenocarcinoma	Stomach Adenocarcinoma (NOS)	G1	Stomach	Primary	70347	Gastic Adenocarcinoma
TCGA-BR-4294	TCGA-BR-4294-01	C16.2	Tubular Stomach Adenocarcinoma	Esophagogastric Adenocarcinoma	Tubular Stomach Adenocarcinoma	Stomach Intestinal Adenocarcinoma, Tubular Type	G2	Stomach	Primary	70347	Gastic Adenocarcinoma
TCGA-BR-4357	TCGA-BR-4357-01	C16.2	Stomach Adenocarcinoma	Esophagogastric Adenocarcinoma	Stomach Adenocarcinoma	Stomach Adenocarcinoma (NOS)	G2	Stomach	Primary	70347	Gastic Adenocarcinoma
TCGA-BR-4361	TCGA-BR-4361-01	C16.9	Stomach Adenocarcinoma	Esophagogastric Adenocarcinoma	Stomach Adenocarcinoma	Stomach Adenocarcinoma (NOS)	G3	Stomach	Primary	70347	Gastic Adenocarcinoma
TCGA-BR-4362	TCGA-BR-4362-01	C16.9	Stomach Adenocarcinoma	Esophagogastric Adenocarcinoma	Stomach Adenocarcinoma	Stomach Adenocarcinoma (NOS)	G3	Stomach	Primary	70347	Gastic Adenocarcinoma
TCGA-BR-4363	TCGA-BR-4363-01	C16.2	Stomach Adenocarcinoma	Esophagogastric Adenocarcinoma	Stomach Adenocarcinoma	Stomach Adenocarcinoma (NOS)	G3	Stomach	Primary	70347	Gastic Adenocarcinoma
TCGA-BR-4366	TCGA-BR-4366-01	C16.3	Stomach Adenocarcinoma	Esophagogastric Adenocarcinoma	Stomach Adenocarcinoma	Stomach Adenocarcinoma (NOS)	G2	Stomach	Primary	70347	Gastic Adenocarcinoma
TCGA-BR-4367	TCGA-BR-4367-01	C16.3	Stomach Adenocarcinoma	Esophagogastric Adenocarcinoma	Stomach Adenocarcinoma	Stomach Adenocarcinoma (NOS)	G3	Stomach	Primary	70347	Gastic Adenocarcinoma
TCGA-BR-4368	TCGA-BR-4368-01	C16.3	Stomach Adenocarcinoma	Esophagogastric Adenocarcinoma	Stomach Adenocarcinoma	Stomach Adenocarcinoma (NOS)	G3	Stomach	Primary	70347	Gastic Adenocarcinoma
TCGA-BR-4369	TCGA-BR-4369-01	C16.0	Stomach Adenocarcinoma	Esophagogastric Adenocarcinoma	Stomach Adenocarcinoma	Stomach Adenocarcinoma (NOS)	G3	Stomach	Primary	70347	Gastic Adenocarcinoma
TCGA-BR-4370	TCGA-BR-4370-01	C16.3	Stomach Adenocarcinoma	Esophagogastric Adenocarcinoma	Stomach Adenocarcinoma	Stomach Adenocarcinoma (NOS)	G2	Stomach	Primary	70347	Gastic Adenocarcinoma
TCGA-BR-4371	TCGA-BR-4371-01	C16.2	Stomach Adenocarcinoma	Esophagogastric Adenocarcinoma	Stomach Adenocarcinoma	Stomach Adenocarcinoma (NOS)	G1	Stomach	Primary	70347	Gastic Adenocarcinoma
TCGA-BR-6452	TCGA-BR-6452-01	C16.2	Stomach Adenocarcinoma	Esophagogastric Adenocarcinoma	Stomach Adenocarcinoma	Stomach Adenocarcinoma (NOS)	G3	Stomach	Primary	70347	Gastic Adenocarcinoma
TCGA-BR-6453	TCGA-BR-6453-01	C16.2	Stomach Adenocarcinoma	Esophagogastric Adenocarcinoma	Stomach Adenocarcinoma	Stomach Adenocarcinoma (NOS)	G3	Stomach	Primary	70347	Gastic Adenocarcinoma
TCGA-BR-6454	TCGA-BR-6454-01	C16.0	Stomach Adenocarcinoma	Esophagogastric Adenocarcinoma	Stomach Adenocarcinoma	Stomach Adenocarcinoma (NOS)	G3	Stomach	Primary	70347	Gastic Adenocarcinoma
TCGA-BR-6455	TCGA-BR-6455-01	C16.2	Stomach Adenocarcinoma	Esophagogastric Adenocarcinoma	Stomach Adenocarcinoma	Stomach Adenocarcinoma (NOS)	G3	Stomach	Primary	70347	Gastic Adenocarcinoma
TCGA-BR-6456	TCGA-BR-6456-01	C16.2	Stomach Adenocarcinoma	Esophagogastric Adenocarcinoma	Stomach Adenocarcinoma	Stomach Adenocarcinoma (NOS)	G2	Stomach	Primary	70347	Gastic Adenocarcinoma
TCGA-BR-6457	TCGA-BR-6457-01	C16.2	Stomach Adenocarcinoma	Esophagogastric Adenocarcinoma	Stomach Adenocarcinoma	Stomach Adenocarcinoma (NOS)	G3	Stomach	Primary	70347	Gastic Adenocarcinoma
TCGA-BR-6458	TCGA-BR-6458-01	C16.2	Stomach Adenocarcinoma	Esophagogastric Adenocarcinoma	Stomach Adenocarcinoma	Stomach Adenocarcinoma (NOS)	G3	Stomach	Primary	70347	Gastic Adenocarcinoma
TCGA-BR-6563	TCGA-BR-6563-01	C16.3	Stomach Adenocarcinoma	Esophagogastric Adenocarcinoma	Stomach Adenocarcinoma	Stomach Adenocarcinoma (NOS)	G3	Stomach	Primary	70347	Gastic Adenocarcinoma
TCGA-BR-6564	TCGA-BR-6564-01	C16.2	Diffuse Type Stomach Adenocarcinoma	Esophagogastric Adenocarcinoma	Diffuse Type Stomach Adenocarcinoma	Stomach Adenocarcinoma, Diffuse Type	G3	Stomach	Primary	70347	Gastic Adenocarcinoma
TCGA-BR-6565	TCGA-BR-6565-01	C16.2	Stomach Adenocarcinoma	Esophagogastric Adenocarcinoma	Stomach Adenocarcinoma	Stomach Adenocarcinoma (NOS)	G2	Stomach	Primary	70347	Gastic Adenocarcinoma
TCGA-BR-6566	TCGA-BR-6566-01	C16.2	Stomach Adenocarcinoma	Esophagogastric Adenocarcinoma	Stomach Adenocarcinoma	Stomach Adenocarcinoma (NOS)	G3	Stomach	Primary	70347	Gastic Adenocarcinoma
TCGA-BR-6705	TCGA-BR-6705-01	C16.2	Stomach Adenocarcinoma	Esophagogastric Adenocarcinoma	Stomach Adenocarcinoma	Stomach Adenocarcinoma (NOS)	G3	Stomach	Primary	70347	Gastic Adenocarcinoma
TCGA-BR-6706	TCGA-BR-6706-01	C16.0	Stomach Adenocarcinoma	Esophagogastric Adenocarcinoma	Stomach Adenocarcinoma	Stomach Adenocarcinoma (NOS)	G3	Stomach	Primary	70347	Gastic Adenocarcinoma
TCGA-BR-6707	TCGA-BR-6707-01	C16.2	Stomach Adenocarcinoma	Esophagogastric Adenocarcinoma	Stomach Adenocarcinoma	Stomach Adenocarcinoma (NOS)	G3	Stomach	Primary	70347	Gastic Adenocarcinoma
TCGA-BR-6709	TCGA-BR-6709-01	C16.0	Stomach Adenocarcinoma	Esophagogastric Adenocarcinoma	Stomach Adenocarcinoma	Stomach Adenocarcinoma (NOS)	G3	Stomach	Primary	70347	Gastic Adenocarcinoma
TCGA-BR-6710	TCGA-BR-6710-01	C16.0	Stomach Adenocarcinoma	Esophagogastric Adenocarcinoma	Stomach Adenocarcinoma	Stomach Adenocarcinoma (NOS)	G2	Stomach	Primary	70347	Gastic Adenocarcinoma
TCGA-BR-6801	TCGA-BR-6801-01	C16.2	Stomach Adenocarcinoma	Esophagogastric Adenocarcinoma	Stomach Adenocarcinoma	Stomach Adenocarcinoma (NOS)	G2	Stomach	Primary	70347	Gastic Adenocarcinoma
TCGA-BR-6802	TCGA-BR-6802-01	C16.2	Stomach Adenocarcinoma	Esophagogastric Adenocarcinoma	Stomach Adenocarcinoma	Stomach Adenocarcinoma (NOS)	G3	Stomach	Primary	70347	Gastic Adenocarcinoma
TCGA-BR-6803	TCGA-BR-6803-01	C16.2	Diffuse Type Stomach Adenocarcinoma	Esophagogastric Adenocarcinoma	Diffuse Type Stomach Adenocarcinoma	Stomach Adenocarcinoma, Diffuse Type	G3	Stomach	Primary	70347	Gastic Adenocarcinoma
TCGA-BR-6852	TCGA-BR-6852-01	C16.0	Stomach Adenocarcinoma	Esophagogastric Adenocarcinoma	Stomach Adenocarcinoma	Stomach Adenocarcinoma (NOS)	G3	Stomach	Primary	70347	Gastic Adenocarcinoma
TCGA-BR-7196	TCGA-BR-7196-01	C16.0	Stomach Adenocarcinoma	Esophagogastric Adenocarcinoma	Stomach Adenocarcinoma	Stomach Adenocarcinoma (NOS)	G3	Stomach	Primary	70347	Gastic Adenocarcinoma
TCGA-BR-7197	TCGA-BR-7197-01	C16.3	Stomach Adenocarcinoma	Esophagogastric Adenocarcinoma	Stomach Adenocarcinoma	Stomach Adenocarcinoma (NOS)	GX	Stomach	Primary	70347	Gastic Adenocarcinoma
TCGA-BR-7703	TCGA-BR-7703-01	C16.2	Papillary Stomach Adenocarcinoma	Esophagogastric Adenocarcinoma	Papillary Stomach Adenocarcinoma	Stomach Intestinal Adenocarcinoma, Papillary Type	G2	Stomach	Primary	70347	Gastic Adenocarcinoma
TCGA-BR-7704	TCGA-BR-7704-01	C16.2	Intestinal Type Stomach Adenocarcinoma	Esophagogastric Adenocarcinoma	Intestinal Type Stomach Adenocarcinoma	Stomach Intestinal Adenocarcinoma (NOS)	G3	Stomach	Primary	70347	Gastic Adenocarcinoma
TCGA-BR-7707	TCGA-BR-7707-01	C16.2	Stomach Adenocarcinoma	Esophagogastric Adenocarcinoma	Stomach Adenocarcinoma	Stomach Adenocarcinoma (NOS)	G3	Stomach	Primary	70347	Gastic Adenocarcinoma
TCGA-BR-7715	TCGA-BR-7715-01	C16.2	Stomach Adenocarcinoma	Esophagogastric Adenocarcinoma	Stomach Adenocarcinoma	Stomach Adenocarcinoma (NOS)	G2	Stomach	Primary	70347	Gastic Adenocarcinoma
TCGA-BR-7716	TCGA-BR-7716-01	C16.2	Stomach Adenocarcinoma	Esophagogastric Adenocarcinoma	Stomach Adenocarcinoma	Stomach Adenocarcinoma (NOS)	G2	Stomach	Primary	70347	Gastic Adenocarcinoma
TCGA-BR-7717	TCGA-BR-7717-01	C16.0	Stomach Adenocarcinoma	Esophagogastric Adenocarcinoma	Stomach Adenocarcinoma	Stomach Adenocarcinoma (NOS)	G2	Stomach	Primary	70347	Gastic Adenocarcinoma
TCGA-BR-7722	TCGA-BR-7722-01	C16.0	Stomach Adenocarcinoma	Esophagogastric Adenocarcinoma	Stomach Adenocarcinoma	Stomach Adenocarcinoma (NOS)	G3	Stomach	Primary	70347	Gastic Adenocarcinoma
TCGA-BR-7723	TCGA-BR-7723-01	C16.2	Stomach Adenocarcinoma	Esophagogastric Adenocarcinoma	Stomach Adenocarcinoma	Stomach Adenocarcinoma (NOS)	G3	Stomach	Primary	70347	Gastic Adenocarcinoma
TCGA-BR-7851	TCGA-BR-7851-01	C16.2	Intestinal Type Stomach Adenocarcinoma	Esophagogastric Adenocarcinoma	Intestinal Type Stomach Adenocarcinoma	Stomach Intestinal Adenocarcinoma (NOS)	G3	Stomach	Primary	70347	Gastic Adenocarcinoma
TCGA-BR-7901	TCGA-BR-7901-01	C16.0	Stomach Adenocarcinoma	Esophagogastric Adenocarcinoma	Stomach Adenocarcinoma	Stomach Adenocarcinoma (NOS)	G2	Stomach	Primary	70347	Gastic Adenocarcinoma
TCGA-BR-7957	TCGA-BR-7957-01	C16.2	Intestinal Type Stomach Adenocarcinoma	Esophagogastric Adenocarcinoma	Intestinal Type Stomach Adenocarcinoma	Stomach Intestinal Adenocarcinoma (NOS)	GX	Stomach	Primary	70347	Gastic Adenocarcinoma
TCGA-BR-7958	TCGA-BR-7958-01	C16.2	Stomach Adenocarcinoma	Esophagogastric Adenocarcinoma	Stomach Adenocarcinoma	Stomach Adenocarcinoma (NOS)	G3	Stomach	Primary	70347	Gastic Adenocarcinoma
TCGA-BR-7959	TCGA-BR-7959-01	C16.0	Mucinous Stomach Adenocarcinoma	Esophagogastric Adenocarcinoma	Mucinous Stomach Adenocarcinoma	Stomach Intestinal Adenocarcinoma, Mucinous Type	G3	Stomach	Primary	70347	Gastic Adenocarcinoma
TCGA-BR-8058	TCGA-BR-8058-01	C16.3	Stomach Adenocarcinoma	Esophagogastric Adenocarcinoma	Stomach Adenocarcinoma	Stomach Adenocarcinoma (NOS)	G3	Stomach	Primary	70347	Gastic Adenocarcinoma
TCGA-BR-8059	TCGA-BR-8059-01	C16.1	Intestinal Type Stomach Adenocarcinoma	Esophagogastric Adenocarcinoma	Intestinal Type Stomach Adenocarcinoma	Stomach Intestinal Adenocarcinoma (NOS)	G3	Stomach	Primary	70347	Gastic Adenocarcinoma
TCGA-BR-8060	TCGA-BR-8060-01	C16.0	Stomach Adenocarcinoma	Esophagogastric Adenocarcinoma	Stomach Adenocarcinoma	Stomach Adenocarcinoma (NOS)	G3	Stomach	Primary	70347	Gastic Adenocarcinoma
TCGA-BR-8077	TCGA-BR-8077-01	C16.2	Intestinal Type Stomach Adenocarcinoma	Esophagogastric Adenocarcinoma	Intestinal Type Stomach Adenocarcinoma	Stomach Intestinal Adenocarcinoma (NOS)	G2	Stomach	Primary	70347	Gastic Adenocarcinoma
TCGA-BR-8078	TCGA-BR-8078-01	C16.2	Stomach Adenocarcinoma	Esophagogastric Adenocarcinoma	Stomach Adenocarcinoma	Stomach Adenocarcinoma (NOS)	G3	Stomach	Primary	70347	Gastic Adenocarcinoma
TCGA-BR-8080	TCGA-BR-8080-01	C16.2	Mucinous Stomach Adenocarcinoma	Esophagogastric Adenocarcinoma	Mucinous Stomach Adenocarcinoma	Stomach Intestinal Adenocarcinoma, Mucinous Type	G3	Stomach	Primary	70347	Gastic Adenocarcinoma
TCGA-BR-8081	TCGA-BR-8081-01	C16.2	Stomach Adenocarcinoma	Esophagogastric Adenocarcinoma	Stomach Adenocarcinoma	Stomach Adenocarcinoma (NOS)	G2	Stomach	Primary	70347	Gastic Adenocarcinoma
TCGA-BR-8284	TCGA-BR-8284-01	C16.3	Intestinal Type Stomach Adenocarcinoma	Esophagogastric Adenocarcinoma	Intestinal Type Stomach Adenocarcinoma	Stomach Intestinal Adenocarcinoma (NOS)	G3	Stomach	Primary	70347	Gastic Adenocarcinoma
TCGA-BR-8285	TCGA-BR-8285-01	C16.3	Intestinal Type Stomach Adenocarcinoma	Esophagogastric Adenocarcinoma	Intestinal Type Stomach Adenocarcinoma	Stomach Intestinal Adenocarcinoma (NOS)	G3	Stomach	Primary	70347	Gastic Adenocarcinoma
TCGA-BR-8286	TCGA-BR-8286-01	C16.3	Stomach Adenocarcinoma	Esophagogastric Adenocarcinoma	Stomach Adenocarcinoma	Stomach Adenocarcinoma (NOS)	G3	Stomach	Primary	70347	Gastic Adenocarcinoma
TCGA-BR-8289	TCGA-BR-8289-01	C16.2	Intestinal Type Stomach Adenocarcinoma	Esophagogastric Adenocarcinoma	Intestinal Type Stomach Adenocarcinoma	Stomach Intestinal Adenocarcinoma (NOS)	G3	Stomach	Primary	70347	Gastic Adenocarcinoma
TCGA-BR-8291	TCGA-BR-8291-01	C16.3	Diffuse Type Stomach Adenocarcinoma	Esophagogastric Adenocarcinoma	Diffuse Type Stomach Adenocarcinoma	Stomach Adenocarcinoma, Diffuse Type	GX	Stomach	Primary	70347	Gastic Adenocarcinoma
TCGA-BR-8295	TCGA-BR-8295-01	C16.2	Stomach Adenocarcinoma	Esophagogastric Adenocarcinoma	Stomach Adenocarcinoma	Stomach Adenocarcinoma (NOS)	G3	Stomach	Primary	70347	Gastic Adenocarcinoma
TCGA-BR-8296	TCGA-BR-8296-01	C16.2	Intestinal Type Stomach Adenocarcinoma	Esophagogastric Adenocarcinoma	Intestinal Type Stomach Adenocarcinoma	Stomach Intestinal Adenocarcinoma (NOS)	G3	Stomach	Primary	70347	Gastic Adenocarcinoma
TCGA-BR-8297	TCGA-BR-8297-01	C16.2	Diffuse Type Stomach Adenocarcinoma	Esophagogastric Adenocarcinoma	Diffuse Type Stomach Adenocarcinoma	Stomach Adenocarcinoma, Diffuse Type	GX	Stomach	Primary	70347	Gastic Adenocarcinoma
TCGA-BR-8360	TCGA-BR-8360-01	C16.1	Intestinal Type Stomach Adenocarcinoma	Esophagogastric Adenocarcinoma	Intestinal Type Stomach Adenocarcinoma	Stomach Intestinal Adenocarcinoma (NOS)	G2	Stomach	Primary	70347	Gastic Adenocarcinoma
TCGA-BR-8361	TCGA-BR-8361-01	C16.1	Stomach Adenocarcinoma	Esophagogastric Adenocarcinoma	Stomach Adenocarcinoma	Stomach Adenocarcinoma (NOS)	G3	Stomach	Primary	70347	Gastic Adenocarcinoma
TCGA-BR-8362	TCGA-BR-8362-01	C16.1	Stomach Adenocarcinoma	Esophagogastric Adenocarcinoma	Stomach Adenocarcinoma	Stomach Adenocarcinoma (NOS)	G3	Stomach	Primary	70347	Gastic Adenocarcinoma
TCGA-BR-8363	TCGA-BR-8363-01	C16.1	Stomach Adenocarcinoma	Esophagogastric Adenocarcinoma	Stomach Adenocarcinoma	Stomach Adenocarcinoma (NOS)	G3	Stomach	Primary	70347	Gastic Adenocarcinoma
TCGA-BR-8364	TCGA-BR-8364-01	C16.1	Diffuse Type Stomach Adenocarcinoma	Esophagogastric Adenocarcinoma	Diffuse Type Stomach Adenocarcinoma	Stomach Adenocarcinoma, Diffuse Type	G3	Stomach	Primary	70347	Gastic Adenocarcinoma
TCGA-BR-8365	TCGA-BR-8365-01	C16.1	Stomach Adenocarcinoma	Esophagogastric Adenocarcinoma	Stomach Adenocarcinoma	Stomach Adenocarcinoma (NOS)	G3	Stomach	Primary	70347	Gastic Adenocarcinoma
TCGA-BR-8366	TCGA-BR-8366-01	C16.1	Stomach Adenocarcinoma	Esophagogastric Adenocarcinoma	Stomach Adenocarcinoma	Stomach Adenocarcinoma (NOS)	G3	Stomach	Primary	70347	Gastic Adenocarcinoma
TCGA-BR-8367	TCGA-BR-8367-01	C16.1	Stomach Adenocarcinoma	Esophagogastric Adenocarcinoma	Stomach Adenocarcinoma	Stomach Adenocarcinoma (NOS)	G3	Stomach	Primary	70347	Gastic Adenocarcinoma
TCGA-BR-8368	TCGA-BR-8368-01	C16.1	Stomach Adenocarcinoma	Esophagogastric Adenocarcinoma	Stomach Adenocarcinoma	Stomach Adenocarcinoma (NOS)	G3	Stomach	Primary	70347	Gastic Adenocarcinoma
TCGA-BR-8369	TCGA-BR-8369-01	C16.1	Stomach Adenocarcinoma	Esophagogastric Adenocarcinoma	Stomach Adenocarcinoma	Stomach Adenocarcinoma (NOS)	G3	Stomach	Primary	70347	Gastic Adenocarcinoma
TCGA-BR-8370	TCGA-BR-8370-01	C16.0	Diffuse Type Stomach Adenocarcinoma	Esophagogastric Adenocarcinoma	Diffuse Type Stomach Adenocarcinoma	Stomach Adenocarcinoma, Diffuse Type	G3	Stomach	Primary	70347	Gastic Adenocarcinoma
TCGA-BR-8371	TCGA-BR-8371-01	C16.0	Stomach Adenocarcinoma	Esophagogastric Adenocarcinoma	Stomach Adenocarcinoma	Stomach Adenocarcinoma (NOS)	G3	Stomach	Primary	70347	Gastic Adenocarcinoma
TCGA-BR-8372	TCGA-BR-8372-01	C16.1	Stomach Adenocarcinoma	Esophagogastric Adenocarcinoma	Stomach Adenocarcinoma	Stomach Adenocarcinoma (NOS)	G3	Stomach	Primary	70347	Gastic Adenocarcinoma
TCGA-BR-8373	TCGA-BR-8373-01	C16.1	Intestinal Type Stomach Adenocarcinoma	Esophagogastric Adenocarcinoma	Intestinal Type Stomach Adenocarcinoma	Stomach Intestinal Adenocarcinoma (NOS)	G2	Stomach	Primary	70347	Gastic Adenocarcinoma
TCGA-BR-8380	TCGA-BR-8380-01	C16.3	Stomach Adenocarcinoma	Esophagogastric Adenocarcinoma	Stomach Adenocarcinoma	Stomach Adenocarcinoma (NOS)	G3	Stomach	Primary	70347	Gastic Adenocarcinoma
TCGA-BR-8381	TCGA-BR-8381-01	C16.1	Stomach Adenocarcinoma	Esophagogastric Adenocarcinoma	Stomach Adenocarcinoma	Stomach Adenocarcinoma (NOS)	G3	Stomach	Primary	70347	Gastic Adenocarcinoma
TCGA-BR-8382	TCGA-BR-8382-01	C16.3	Stomach Adenocarcinoma	Esophagogastric Adenocarcinoma	Stomach Adenocarcinoma	Stomach Adenocarcinoma (NOS)	G3	Stomach	Primary	70347	Gastic Adenocarcinoma
TCGA-BR-8384	TCGA-BR-8384-01	C16.3	Stomach Adenocarcinoma	Esophagogastric Adenocarcinoma	Stomach Adenocarcinoma	Stomach Adenocarcinoma (NOS)	G3	Stomach	Primary	70347	Gastic Adenocarcinoma
TCGA-BR-8483	TCGA-BR-8483-01	C16.3	Intestinal Type Stomach Adenocarcinoma	Esophagogastric Adenocarcinoma	Intestinal Type Stomach Adenocarcinoma	Stomach Intestinal Adenocarcinoma (NOS)	G2	Stomach	Primary	70347	Gastic Adenocarcinoma
TCGA-BR-8484	TCGA-BR-8484-01	C16.1	Stomach Adenocarcinoma	Esophagogastric Adenocarcinoma	Stomach Adenocarcinoma	Stomach Adenocarcinoma (NOS)	G2	Stomach	Primary	70347	Gastic Adenocarcinoma
TCGA-BR-8485	TCGA-BR-8485-01	C16.1	Stomach Adenocarcinoma	Esophagogastric Adenocarcinoma	Stomach Adenocarcinoma	Stomach Adenocarcinoma (NOS)	G3	Stomach	Primary	70347	Gastic Adenocarcinoma
TCGA-BR-8486	TCGA-BR-8486-01	C16.1	Stomach Adenocarcinoma	Esophagogastric Adenocarcinoma	Stomach Adenocarcinoma	Stomach Adenocarcinoma (NOS)	G2	Stomach	Primary	70347	Gastic Adenocarcinoma
TCGA-BR-8487	TCGA-BR-8487-01	C16.3	Stomach Adenocarcinoma	Esophagogastric Adenocarcinoma	Stomach Adenocarcinoma	Stomach Adenocarcinoma (NOS)	G3	Stomach	Primary	70347	Gastic Adenocarcinoma
TCGA-BR-8588	TCGA-BR-8588-01	C16.1	Stomach Adenocarcinoma	Esophagogastric Adenocarcinoma	Stomach Adenocarcinoma	Stomach Adenocarcinoma (NOS)	G3	Stomach	Primary	70347	Gastic Adenocarcinoma
TCGA-BR-8589	TCGA-BR-8589-01	C16.1	Stomach Adenocarcinoma	Esophagogastric Adenocarcinoma	Stomach Adenocarcinoma	Stomach Adenocarcinoma (NOS)	G3	Stomach	Primary	70347	Gastic Adenocarcinoma
TCGA-BR-8590	TCGA-BR-8590-01	C16.1	Stomach Adenocarcinoma	Esophagogastric Adenocarcinoma	Stomach Adenocarcinoma	Stomach Adenocarcinoma (NOS)	G3	Stomach	Primary	70347	Gastic Adenocarcinoma
TCGA-BR-8591	TCGA-BR-8591-01	C16.3	Stomach Adenocarcinoma	Esophagogastric Adenocarcinoma	Stomach Adenocarcinoma	Stomach Adenocarcinoma (NOS)	G3	Stomach	Primary	70347	Gastic Adenocarcinoma
TCGA-BR-8592	TCGA-BR-8592-01	C16.1	Diffuse Type Stomach Adenocarcinoma	Esophagogastric Adenocarcinoma	Diffuse Type Stomach Adenocarcinoma	Stomach Adenocarcinoma, Diffuse Type	G3	Stomach	Primary	70347	Gastic Adenocarcinoma
TCGA-BR-8676	TCGA-BR-8676-01	C16.3	Intestinal Type Stomach Adenocarcinoma	Esophagogastric Adenocarcinoma	Intestinal Type Stomach Adenocarcinoma	Stomach Intestinal Adenocarcinoma (NOS)	G3	Stomach	Primary	70347	Gastic Adenocarcinoma
TCGA-BR-8677	TCGA-BR-8677-01	C16.3	Stomach Adenocarcinoma	Esophagogastric Adenocarcinoma	Stomach Adenocarcinoma	Stomach Adenocarcinoma (NOS)	G3	Stomach	Primary	70347	Gastic Adenocarcinoma
TCGA-BR-8678	TCGA-BR-8678-01	C16.1	Stomach Adenocarcinoma	Esophagogastric Adenocarcinoma	Stomach Adenocarcinoma	Stomach Adenocarcinoma (NOS)	G2	Stomach	Primary	70347	Gastic Adenocarcinoma
TCGA-BR-8679	TCGA-BR-8679-01	C16.1	Stomach Adenocarcinoma	Esophagogastric Adenocarcinoma	Stomach Adenocarcinoma	Stomach Adenocarcinoma (NOS)	G2	Stomach	Primary	70347	Gastic Adenocarcinoma
TCGA-BR-8680	TCGA-BR-8680-01	C16.3	Tubular Stomach Adenocarcinoma	Esophagogastric Adenocarcinoma	Tubular Stomach Adenocarcinoma	Stomach Intestinal Adenocarcinoma, Tubular Type	G2	Stomach	Primary	70347	Gastic Adenocarcinoma
TCGA-BR-8682	TCGA-BR-8682-01	C16.3	Mucinous Stomach Adenocarcinoma	Esophagogastric Adenocarcinoma	Mucinous Stomach Adenocarcinoma	Stomach Intestinal Adenocarcinoma, Mucinous Type	G3	Stomach	Primary	70347	Gastic Adenocarcinoma
TCGA-BR-8683	TCGA-BR-8683-01	C16.3	Tubular Stomach Adenocarcinoma	Esophagogastric Adenocarcinoma	Tubular Stomach Adenocarcinoma	Stomach Intestinal Adenocarcinoma, Tubular Type	G3	Stomach	Primary	70347	Gastic Adenocarcinoma
TCGA-BR-8686	TCGA-BR-8686-01	C16.3	Tubular Stomach Adenocarcinoma	Esophagogastric Adenocarcinoma	Tubular Stomach Adenocarcinoma	Stomach Intestinal Adenocarcinoma, Tubular Type	G3	Stomach	Primary	70347	Gastic Adenocarcinoma
TCGA-BR-8687	TCGA-BR-8687-01	C16.0	Stomach Adenocarcinoma	Esophagogastric Adenocarcinoma	Stomach Adenocarcinoma	Stomach Adenocarcinoma (NOS)	G3	Stomach	Primary	70347	Gastic Adenocarcinoma
TCGA-BR-8690	TCGA-BR-8690-01	C16.0	Stomach Adenocarcinoma	Esophagogastric Adenocarcinoma	Stomach Adenocarcinoma	Stomach Adenocarcinoma (NOS)	G2	Stomach	Primary	70347	Gastic Adenocarcinoma
TCGA-BR-A44T	TCGA-BR-A44T-01	C16.0	Diffuse Type Stomach Adenocarcinoma	Esophagogastric Adenocarcinoma	Diffuse Type Stomach Adenocarcinoma	Stomach Adenocarcinoma, Diffuse Type	G3	Stomach	Primary	70347	Gastic Adenocarcinoma
TCGA-BR-A44U	TCGA-BR-A44U-01	C16.3	Stomach Adenocarcinoma	Esophagogastric Adenocarcinoma	Stomach Adenocarcinoma	Stomach Adenocarcinoma (NOS)	G3	Stomach	Primary	70347	Gastic Adenocarcinoma
TCGA-BR-A452	TCGA-BR-A452-01	C16.3	Tubular Stomach Adenocarcinoma	Esophagogastric Adenocarcinoma	Tubular Stomach Adenocarcinoma	Stomach Intestinal Adenocarcinoma, Tubular Type	G3	Stomach	Primary	70347	Gastic Adenocarcinoma
TCGA-BR-A453	TCGA-BR-A453-01	C16.3	Signet Ring Cell Carcinoma of the Stomach	Undifferentiated Stomach Adenocarcinoma	Signet Ring Cell Carcinoma of the Stomach	Stomach Adenocarcinoma, Signet Ring Type	G3	Stomach	Primary	70347	Gastic Adenocarcinoma
TCGA-BR-A4CQ	TCGA-BR-A4CQ-01	C16.0	Stomach Adenocarcinoma	Esophagogastric Adenocarcinoma	Stomach Adenocarcinoma	Stomach Adenocarcinoma (NOS)	G3	Stomach	Primary	70347	Gastic Adenocarcinoma
TCGA-BR-A4CR	TCGA-BR-A4CR-01	C16.1	Stomach Adenocarcinoma	Esophagogastric Adenocarcinoma	Stomach Adenocarcinoma	Stomach Adenocarcinoma (NOS)	G3	Stomach	Primary	70347	Gastic Adenocarcinoma
TCGA-BR-A4CS	TCGA-BR-A4CS-01	C16.1	Stomach Adenocarcinoma	Esophagogastric Adenocarcinoma	Stomach Adenocarcinoma	Stomach Adenocarcinoma (NOS)	G3	Stomach	Primary	70347	Gastic Adenocarcinoma
TCGA-BR-A4IU	TCGA-BR-A4IU-01	C16.3	Diffuse Type Stomach Adenocarcinoma	Esophagogastric Adenocarcinoma	Diffuse Type Stomach Adenocarcinoma	Stomach Adenocarcinoma, Diffuse Type	G3	Stomach	Primary	70347	Gastic Adenocarcinoma
TCGA-BR-A4IV	TCGA-BR-A4IV-01	C16.3	Diffuse Type Stomach Adenocarcinoma	Esophagogastric Adenocarcinoma	Diffuse Type Stomach Adenocarcinoma	Stomach Adenocarcinoma, Diffuse Type	G3	Stomach	Primary	70347	Gastic Adenocarcinoma
TCGA-BR-A4IY	TCGA-BR-A4IY-01	C16.3	Stomach Adenocarcinoma	Esophagogastric Adenocarcinoma	Stomach Adenocarcinoma	Stomach Adenocarcinoma (NOS)	G3	Stomach	Primary	70347	Gastic Adenocarcinoma
TCGA-BR-A4IZ	TCGA-BR-A4IZ-01	C16.3	Diffuse Type Stomach Adenocarcinoma	Esophagogastric Adenocarcinoma	Diffuse Type Stomach Adenocarcinoma	Stomach Adenocarcinoma, Diffuse Type	G3	Stomach	Primary	70347	Gastic Adenocarcinoma
TCGA-BR-A4J1	TCGA-BR-A4J1-01	C16.3	Stomach Adenocarcinoma	Esophagogastric Adenocarcinoma	Stomach Adenocarcinoma	Stomach Adenocarcinoma (NOS)	G3	Stomach	Primary	70347	Gastic Adenocarcinoma
TCGA-BR-A4J2	TCGA-BR-A4J2-01	C16.3	Diffuse Type Stomach Adenocarcinoma	Esophagogastric Adenocarcinoma	Diffuse Type Stomach Adenocarcinoma	Stomach Adenocarcinoma, Diffuse Type	G3	Stomach	Primary	70347	Gastic Adenocarcinoma
TCGA-BR-A4J4	TCGA-BR-A4J4-01	C16.3	Stomach Adenocarcinoma	Esophagogastric Adenocarcinoma	Stomach Adenocarcinoma	Stomach Adenocarcinoma (NOS)	G3	Stomach	Primary	70347	Gastic Adenocarcinoma
TCGA-BR-A4J5	TCGA-BR-A4J5-01	C16.3	Mucinous Stomach Adenocarcinoma	Esophagogastric Adenocarcinoma	Mucinous Stomach Adenocarcinoma	Stomach Intestinal Adenocarcinoma, Mucinous Type	G3	Stomach	Primary	70347	Gastic Adenocarcinoma
TCGA-BR-A4J6	TCGA-BR-A4J6-01	C16.0	Stomach Adenocarcinoma	Esophagogastric Adenocarcinoma	Stomach Adenocarcinoma	Stomach Adenocarcinoma (NOS)	G2	Stomach	Primary	70347	Gastic Adenocarcinoma
TCGA-BR-A4J7	TCGA-BR-A4J7-01	C16.3	Mucinous Stomach Adenocarcinoma	Esophagogastric Adenocarcinoma	Mucinous Stomach Adenocarcinoma	Stomach Intestinal Adenocarcinoma, Mucinous Type	G3	Stomach	Primary	70347	Gastic Adenocarcinoma
TCGA-BR-A4J8	TCGA-BR-A4J8-01	C16.0	Stomach Adenocarcinoma	Esophagogastric Adenocarcinoma	Stomach Adenocarcinoma	Stomach Adenocarcinoma (NOS)	G3	Stomach	Primary	70347	Gastic Adenocarcinoma
TCGA-BR-A4J9	TCGA-BR-A4J9-01	C16.3	Stomach Adenocarcinoma	Esophagogastric Adenocarcinoma	Stomach Adenocarcinoma	Stomach Adenocarcinoma (NOS)	G3	Stomach	Primary	70347	Gastic Adenocarcinoma
TCGA-BR-A4PD	TCGA-BR-A4PD-01	C16.1	Stomach Adenocarcinoma	Esophagogastric Adenocarcinoma	Stomach Adenocarcinoma	Stomach Adenocarcinoma (NOS)	G3	Stomach	Primary	70347	Gastic Adenocarcinoma
TCGA-BR-A4PE	TCGA-BR-A4PE-01	C16.0	Stomach Adenocarcinoma	Esophagogastric Adenocarcinoma	Stomach Adenocarcinoma	Stomach Adenocarcinoma (NOS)	G2	Stomach	Primary	70347	Gastic Adenocarcinoma
TCGA-BR-A4PF	TCGA-BR-A4PF-01	C16.3	Stomach Adenocarcinoma	Esophagogastric Adenocarcinoma	Stomach Adenocarcinoma	Stomach Adenocarcinoma (NOS)	G3	Stomach	Primary	70347	Gastic Adenocarcinoma
TCGA-BR-A4QI	TCGA-BR-A4QI-01	C16.3	Stomach Adenocarcinoma	Esophagogastric Adenocarcinoma	Stomach Adenocarcinoma	Stomach Adenocarcinoma (NOS)	G3	Stomach	Primary	70347	Gastic Adenocarcinoma
TCGA-BR-A4QL	TCGA-BR-A4QL-01	C16.3	Stomach Adenocarcinoma	Esophagogastric Adenocarcinoma	Stomach Adenocarcinoma	Stomach Adenocarcinoma (NOS)	G2	Stomach	Primary	70347	Gastic Adenocarcinoma
TCGA-BR-A4QM	TCGA-BR-A4QM-01	C16.0	Stomach Adenocarcinoma	Esophagogastric Adenocarcinoma	Stomach Adenocarcinoma	Stomach Adenocarcinoma (NOS)	G3	Stomach	Primary	70347	Gastic Adenocarcinoma
TCGA-CD-5798	TCGA-CD-5798-01	C16.3	Mucinous Stomach Adenocarcinoma	Esophagogastric Adenocarcinoma	Mucinous Stomach Adenocarcinoma	Stomach Intestinal Adenocarcinoma, Mucinous Type	G2	Stomach	Primary	70347	Gastic Adenocarcinoma
TCGA-CD-5799	TCGA-CD-5799-01	C16.3	Intestinal Type Stomach Adenocarcinoma	Esophagogastric Adenocarcinoma	Intestinal Type Stomach Adenocarcinoma	Stomach Intestinal Adenocarcinoma (NOS)	G3	Stomach	Primary	70347	Gastic Adenocarcinoma
TCGA-CD-5800	TCGA-CD-5800-01	C16.3	Papillary Stomach Adenocarcinoma	Esophagogastric Adenocarcinoma	Papillary Stomach Adenocarcinoma	Stomach Intestinal Adenocarcinoma, Papillary Type	G1	Stomach	Primary	70347	Gastic Adenocarcinoma
TCGA-CD-5801	TCGA-CD-5801-01	C16.3	Stomach Adenocarcinoma	Esophagogastric Adenocarcinoma	Stomach Adenocarcinoma	Stomach Adenocarcinoma (NOS)	G3	Stomach	Primary	70347	Gastic Adenocarcinoma
TCGA-CD-5802	TCGA-CD-5802-01	C16.0	Stomach Adenocarcinoma	Esophagogastric Adenocarcinoma	Stomach Adenocarcinoma	Stomach Adenocarcinoma (NOS)	G2	Stomach	Primary	70347	Gastic Adenocarcinoma
TCGA-CD-5803	TCGA-CD-5803-01	C16.3	Stomach Adenocarcinoma	Esophagogastric Adenocarcinoma	Stomach Adenocarcinoma	Stomach Adenocarcinoma (NOS)	G3	Stomach	Primary	70347	Gastic Adenocarcinoma
TCGA-CD-5804	TCGA-CD-5804-01	C16.0	Stomach Adenocarcinoma	Esophagogastric Adenocarcinoma	Stomach Adenocarcinoma	Stomach Adenocarcinoma (NOS)	G2	Stomach	Primary	70347	Gastic Adenocarcinoma
TCGA-CD-5813	TCGA-CD-5813-01	C16.2	Mucinous Stomach Adenocarcinoma	Esophagogastric Adenocarcinoma	Mucinous Stomach Adenocarcinoma	Stomach Intestinal Adenocarcinoma, Mucinous Type	G3	Stomach	Primary	70347	Gastic Adenocarcinoma
TCGA-CD-8524	TCGA-CD-8524-01	C16.3	Intestinal Type Stomach Adenocarcinoma	Esophagogastric Adenocarcinoma	Intestinal Type Stomach Adenocarcinoma	Stomach Intestinal Adenocarcinoma (NOS)	G3	Stomach	Primary	70347	Gastic Adenocarcinoma
TCGA-CD-8525	TCGA-CD-8525-01	C16.3	Mucinous Stomach Adenocarcinoma	Esophagogastric Adenocarcinoma	Mucinous Stomach Adenocarcinoma	Stomach Intestinal Adenocarcinoma, Mucinous Type	G3	Stomach	Primary	70347	Gastic Adenocarcinoma
TCGA-CD-8526	TCGA-CD-8526-01	C16.1	Intestinal Type Stomach Adenocarcinoma	Esophagogastric Adenocarcinoma	Intestinal Type Stomach Adenocarcinoma	Stomach Intestinal Adenocarcinoma (NOS)	G3	Stomach	Primary	70347	Gastic Adenocarcinoma
TCGA-CD-8527	TCGA-CD-8527-01	C16.3	Intestinal Type Stomach Adenocarcinoma	Esophagogastric Adenocarcinoma	Intestinal Type Stomach Adenocarcinoma	Stomach Intestinal Adenocarcinoma (NOS)	G2	Stomach	Primary	70347	Gastic Adenocarcinoma
TCGA-CD-8528	TCGA-CD-8528-01	C16.3	Stomach Adenocarcinoma	Esophagogastric Adenocarcinoma	Stomach Adenocarcinoma	Stomach Adenocarcinoma (NOS)	G3	Stomach	Primary	70347	Gastic Adenocarcinoma
TCGA-CD-8529	TCGA-CD-8529-01	C16.3	Mucinous Stomach Adenocarcinoma	Esophagogastric Adenocarcinoma	Mucinous Stomach Adenocarcinoma	Stomach Intestinal Adenocarcinoma, Mucinous Type	G2	Stomach	Primary	70347	Gastic Adenocarcinoma
TCGA-CD-8530	TCGA-CD-8530-01	C16.1	Diffuse Type Stomach Adenocarcinoma	Esophagogastric Adenocarcinoma	Diffuse Type Stomach Adenocarcinoma	Stomach Adenocarcinoma, Diffuse Type	G3	Stomach	Primary	70347	Gastic Adenocarcinoma
TCGA-CD-8531	TCGA-CD-8531-01	C16.1	Diffuse Type Stomach Adenocarcinoma	Esophagogastric Adenocarcinoma	Diffuse Type Stomach Adenocarcinoma	Stomach Adenocarcinoma, Diffuse Type	G3	Stomach	Primary	70347	Gastic Adenocarcinoma
TCGA-CD-8532	TCGA-CD-8532-01	C16.0	Stomach Adenocarcinoma	Esophagogastric Adenocarcinoma	Stomach Adenocarcinoma	Stomach Adenocarcinoma (NOS)	G2	Stomach	Primary	70347	Gastic Adenocarcinoma
TCGA-CD-8533	TCGA-CD-8533-01	C16.3	Stomach Adenocarcinoma	Esophagogastric Adenocarcinoma	Stomach Adenocarcinoma	Stomach Adenocarcinoma (NOS)	G3	Stomach	Primary	70347	Gastic Adenocarcinoma
TCGA-CD-8534	TCGA-CD-8534-01	C16.3	Diffuse Type Stomach Adenocarcinoma	Esophagogastric Adenocarcinoma	Diffuse Type Stomach Adenocarcinoma	Stomach Adenocarcinoma, Diffuse Type	G3	Stomach	Primary	70347	Gastic Adenocarcinoma
TCGA-CD-8535	TCGA-CD-8535-01	C16.1	Stomach Adenocarcinoma	Esophagogastric Adenocarcinoma	Stomach Adenocarcinoma	Stomach Adenocarcinoma (NOS)	G3	Stomach	Primary	70347	Gastic Adenocarcinoma
TCGA-CD-8536	TCGA-CD-8536-01	C16.1	Stomach Adenocarcinoma	Esophagogastric Adenocarcinoma	Stomach Adenocarcinoma	Stomach Adenocarcinoma (NOS)	G3	Stomach	Primary	70347	Gastic Adenocarcinoma
TCGA-CD-A486	TCGA-CD-A486-01	C16.0	Stomach Adenocarcinoma	Esophagogastric Adenocarcinoma	Stomach Adenocarcinoma	Stomach Adenocarcinoma (NOS)	G2	Stomach	Primary	70347	Gastic Adenocarcinoma
TCGA-CD-A487	TCGA-CD-A487-01	C16.3	Diffuse Type Stomach Adenocarcinoma	Esophagogastric Adenocarcinoma	Diffuse Type Stomach Adenocarcinoma	Stomach Adenocarcinoma, Diffuse Type	G3	Stomach	Primary	70347	Gastic Adenocarcinoma
TCGA-CD-A489	TCGA-CD-A489-01	C16.3	Diffuse Type Stomach Adenocarcinoma	Esophagogastric Adenocarcinoma	Diffuse Type Stomach Adenocarcinoma	Stomach Adenocarcinoma, Diffuse Type	G3	Stomach	Primary	70347	Gastic Adenocarcinoma
TCGA-CD-A48A	TCGA-CD-A48A-01	C16.0	Stomach Adenocarcinoma	Esophagogastric Adenocarcinoma	Stomach Adenocarcinoma	Stomach Adenocarcinoma (NOS)	G2	Stomach	Primary	70347	Gastic Adenocarcinoma
TCGA-CD-A48C	TCGA-CD-A48C-01	C16.3	Stomach Adenocarcinoma	Esophagogastric Adenocarcinoma	Stomach Adenocarcinoma	Stomach Adenocarcinoma (NOS)	G3	Stomach	Primary	70347	Gastic Adenocarcinoma
TCGA-CD-A4MG	TCGA-CD-A4MG-01	C16.0	Diffuse Type Stomach Adenocarcinoma	Esophagogastric Adenocarcinoma	Diffuse Type Stomach Adenocarcinoma	Stomach Adenocarcinoma, Diffuse Type	G3	Stomach	Primary	70347	Gastic Adenocarcinoma
TCGA-CD-A4MH	TCGA-CD-A4MH-01	C16.3	Stomach Adenocarcinoma	Esophagogastric Adenocarcinoma	Stomach Adenocarcinoma	Stomach Adenocarcinoma (NOS)	G2	Stomach	Primary	70347	Gastic Adenocarcinoma
TCGA-CD-A4MI	TCGA-CD-A4MI-01	C16.3	Stomach Adenocarcinoma	Esophagogastric Adenocarcinoma	Stomach Adenocarcinoma	Stomach Adenocarcinoma (NOS)	G1	Stomach	Primary	70347	Gastic Adenocarcinoma
TCGA-CD-A4MJ	TCGA-CD-A4MJ-01	C16.1	Stomach Adenocarcinoma	Esophagogastric Adenocarcinoma	Stomach Adenocarcinoma	Stomach Adenocarcinoma (NOS)	G2	Stomach	Primary	70347	Gastic Adenocarcinoma
TCGA-CG-4300	TCGA-CG-4300-01	C16.3	Stomach Adenocarcinoma	Esophagogastric Adenocarcinoma	Stomach Adenocarcinoma	Stomach Adenocarcinoma (NOS)	G2	Stomach	Primary	70347	Gastic Adenocarcinoma
TCGA-CG-4301	TCGA-CG-4301-01	C16.0	Stomach Adenocarcinoma	Esophagogastric Adenocarcinoma	Stomach Adenocarcinoma	Stomach Adenocarcinoma (NOS)	G3	Stomach	Primary	70347	Gastic Adenocarcinoma
TCGA-CG-4304	TCGA-CG-4304-01	C16.0	Stomach Adenocarcinoma	Esophagogastric Adenocarcinoma	Stomach Adenocarcinoma	Stomach Adenocarcinoma (NOS)	G2	Stomach	Primary	70347	Gastic Adenocarcinoma
TCGA-CG-4305	TCGA-CG-4305-01	C16.3	Stomach Adenocarcinoma	Esophagogastric Adenocarcinoma	Stomach Adenocarcinoma	Stomach Adenocarcinoma (NOS)	G3	Stomach	Primary	70347	Gastic Adenocarcinoma
TCGA-CG-4306	TCGA-CG-4306-01	C16.3	Stomach Adenocarcinoma	Esophagogastric Adenocarcinoma	Stomach Adenocarcinoma	Stomach Adenocarcinoma (NOS)	G3	Stomach	Primary	70347	Gastic Adenocarcinoma
TCGA-CG-4436	TCGA-CG-4436-01	C16.9	Intestinal Type Stomach Adenocarcinoma	Esophagogastric Adenocarcinoma	Intestinal Type Stomach Adenocarcinoma	Stomach Intestinal Adenocarcinoma (NOS)	G2	Stomach	Primary	70347	Gastic Adenocarcinoma
TCGA-CG-4437	TCGA-CG-4437-01	C16.0	Intestinal Type Stomach Adenocarcinoma	Esophagogastric Adenocarcinoma	Intestinal Type Stomach Adenocarcinoma	Stomach Intestinal Adenocarcinoma (NOS)	G2	Stomach	Primary	70347	Gastic Adenocarcinoma
TCGA-CG-4438	TCGA-CG-4438-01	C16.3	Intestinal Type Stomach Adenocarcinoma	Esophagogastric Adenocarcinoma	Intestinal Type Stomach Adenocarcinoma	Stomach Intestinal Adenocarcinoma (NOS)	G3	Stomach	Primary	70347	Gastic Adenocarcinoma
TCGA-CG-4440	TCGA-CG-4440-01	C16.2	Intestinal Type Stomach Adenocarcinoma	Esophagogastric Adenocarcinoma	Intestinal Type Stomach Adenocarcinoma	Stomach Intestinal Adenocarcinoma (NOS)	G3	Stomach	Primary	70347	Gastic Adenocarcinoma
TCGA-CG-4441	TCGA-CG-4441-01	C16.2	Intestinal Type Stomach Adenocarcinoma	Esophagogastric Adenocarcinoma	Intestinal Type Stomach Adenocarcinoma	Stomach Intestinal Adenocarcinoma (NOS)	G2	Stomach	Primary	70347	Gastic Adenocarcinoma
TCGA-CG-4442	TCGA-CG-4442-01	C16.3	Intestinal Type Stomach Adenocarcinoma	Esophagogastric Adenocarcinoma	Intestinal Type Stomach Adenocarcinoma	Stomach Intestinal Adenocarcinoma (NOS)	G3	Stomach	Primary	70347	Gastic Adenocarcinoma
TCGA-CG-4443	TCGA-CG-4443-01	C16.2	Intestinal Type Stomach Adenocarcinoma	Esophagogastric Adenocarcinoma	Intestinal Type Stomach Adenocarcinoma	Stomach Intestinal Adenocarcinoma (NOS)	G2	Stomach	Primary	70347	Gastic Adenocarcinoma
TCGA-CG-4444	TCGA-CG-4444-01	C16.2	Diffuse Type Stomach Adenocarcinoma	Esophagogastric Adenocarcinoma	Diffuse Type Stomach Adenocarcinoma	Stomach Adenocarcinoma, Diffuse Type	G3	Stomach	Primary	70347	Gastic Adenocarcinoma
TCGA-CG-4449	TCGA-CG-4449-01	C16.3	Mucinous Stomach Adenocarcinoma	Esophagogastric Adenocarcinoma	Mucinous Stomach Adenocarcinoma	Stomach Intestinal Adenocarcinoma, Mucinous Type	G2	Stomach	Primary	70347	Gastic Adenocarcinoma
TCGA-CG-4455	TCGA-CG-4455-01	C16.0	Mucinous Stomach Adenocarcinoma	Esophagogastric Adenocarcinoma	Mucinous Stomach Adenocarcinoma	Stomach Intestinal Adenocarcinoma, Mucinous Type	G3	Stomach	Primary	70347	Gastic Adenocarcinoma
TCGA-CG-4462	TCGA-CG-4462-01	C16.9	Diffuse Type Stomach Adenocarcinoma	Esophagogastric Adenocarcinoma	Diffuse Type Stomach Adenocarcinoma	Stomach Adenocarcinoma, Diffuse Type	G3	Stomach	Primary	70347	Gastic Adenocarcinoma
TCGA-CG-4465	TCGA-CG-4465-01	C16.3	Diffuse Type Stomach Adenocarcinoma	Esophagogastric Adenocarcinoma	Diffuse Type Stomach Adenocarcinoma	Stomach Adenocarcinoma, Diffuse Type	G3	Stomach	Primary	70347	Gastic Adenocarcinoma
TCGA-CG-4466	TCGA-CG-4466-01	C16.0	Intestinal Type Stomach Adenocarcinoma	Esophagogastric Adenocarcinoma	Intestinal Type Stomach Adenocarcinoma	Stomach Intestinal Adenocarcinoma (NOS)	G2	Stomach	Primary	70347	Gastic Adenocarcinoma
TCGA-CG-4469	TCGA-CG-4469-01	C16.9	Intestinal Type Stomach Adenocarcinoma	Esophagogastric Adenocarcinoma	Intestinal Type Stomach Adenocarcinoma	Stomach Intestinal Adenocarcinoma (NOS)	G3	Stomach	Primary	70347	Gastic Adenocarcinoma
TCGA-CG-4472	TCGA-CG-4472-01	C16.3	Stomach Adenocarcinoma	Esophagogastric Adenocarcinoma	Stomach Adenocarcinoma	Stomach Adenocarcinoma	G3	Stomach	Primary	70347	Gastic Adenocarcinoma
TCGA-CG-4474	TCGA-CG-4474-01	C16.3	Diffuse Type Stomach Adenocarcinoma	Esophagogastric Adenocarcinoma	Diffuse Type Stomach Adenocarcinoma	Stomach Adenocarcinoma, Diffuse Type	G3	Stomach	Primary	70347	Gastic Adenocarcinoma
TCGA-CG-4475	TCGA-CG-4475-01	C16.9	Stomach Adenocarcinoma	Esophagogastric Adenocarcinoma	Stomach Adenocarcinoma	Stomach Adenocarcinoma	G3	Stomach	Primary	70347	Gastic Adenocarcinoma
TCGA-CG-4476	TCGA-CG-4476-01	C16.2	Diffuse Type Stomach Adenocarcinoma	Esophagogastric Adenocarcinoma	Diffuse Type Stomach Adenocarcinoma	Stomach Adenocarcinoma, Diffuse Type	G3	Stomach	Primary	70347	Gastic Adenocarcinoma
TCGA-CG-4477	TCGA-CG-4477-01	C16.0	Intestinal Type Stomach Adenocarcinoma	Esophagogastric Adenocarcinoma	Intestinal Type Stomach Adenocarcinoma	Stomach Intestinal Adenocarcinoma (NOS)	G3	Stomach	Primary	70347	Gastic Adenocarcinoma
TCGA-CG-5717	TCGA-CG-5717-01	C16.0	Stomach Adenocarcinoma	Esophagogastric Adenocarcinoma	Stomach Adenocarcinoma	Stomach Adenocarcinoma (NOS)	G3	Stomach	Primary	70347	Gastic Adenocarcinoma
TCGA-CG-5718	TCGA-CG-5718-01	C16.2	Intestinal Type Stomach Adenocarcinoma	Esophagogastric Adenocarcinoma	Intestinal Type Stomach Adenocarcinoma	Stomach Intestinal Adenocarcinoma (NOS)	G2	Stomach	Primary	70347	Gastic Adenocarcinoma
TCGA-CG-5719	TCGA-CG-5719-01	C16.2	Intestinal Type Stomach Adenocarcinoma	Esophagogastric Adenocarcinoma	Intestinal Type Stomach Adenocarcinoma	Stomach Intestinal Adenocarcinoma (NOS)	G1	Stomach	Primary	70347	Gastic Adenocarcinoma
TCGA-CG-5720	TCGA-CG-5720-01	C16.0	Stomach Adenocarcinoma	Esophagogastric Adenocarcinoma	Stomach Adenocarcinoma	Stomach Adenocarcinoma (NOS)	G3	Stomach	Primary	70347	Gastic Adenocarcinoma
TCGA-CG-5721	TCGA-CG-5721-01	C16.3	Intestinal Type Stomach Adenocarcinoma	Esophagogastric Adenocarcinoma	Intestinal Type Stomach Adenocarcinoma	Stomach Intestinal Adenocarcinoma (NOS)	G3	Stomach	Primary	70347	Gastic Adenocarcinoma
TCGA-CG-5722	TCGA-CG-5722-01	C16.2	Intestinal Type Stomach Adenocarcinoma	Esophagogastric Adenocarcinoma	Intestinal Type Stomach Adenocarcinoma	Stomach Intestinal Adenocarcinoma (NOS)	G3	Stomach	Primary	70347	Gastic Adenocarcinoma
TCGA-CG-5723	TCGA-CG-5723-01	C16.0	Stomach Adenocarcinoma	Esophagogastric Adenocarcinoma	Stomach Adenocarcinoma	Stomach Adenocarcinoma (NOS)	G3	Stomach	Primary	70347	Gastic Adenocarcinoma
TCGA-CG-5724	TCGA-CG-5724-01	C16.3	Diffuse Type Stomach Adenocarcinoma	Esophagogastric Adenocarcinoma	Diffuse Type Stomach Adenocarcinoma	Stomach Adenocarcinoma, Diffuse Type	G3	Stomach	Primary	70347	Gastic Adenocarcinoma
TCGA-CG-5725	TCGA-CG-5725-01	C16.0	Stomach Adenocarcinoma	Esophagogastric Adenocarcinoma	Stomach Adenocarcinoma	Stomach Adenocarcinoma (NOS)	G3	Stomach	Primary	70347	Gastic Adenocarcinoma
TCGA-CG-5726	TCGA-CG-5726-01	C16.3	Intestinal Type Stomach Adenocarcinoma	Esophagogastric Adenocarcinoma	Intestinal Type Stomach Adenocarcinoma	Stomach Intestinal Adenocarcinoma (NOS)	G2	Stomach	Primary	70347	Gastic Adenocarcinoma
TCGA-CG-5727	TCGA-CG-5727-01	C16.2	Intestinal Type Stomach Adenocarcinoma	Esophagogastric Adenocarcinoma	Intestinal Type Stomach Adenocarcinoma	Stomach Intestinal Adenocarcinoma (NOS)	G3	Stomach	Primary	70347	Gastic Adenocarcinoma
TCGA-CG-5728	TCGA-CG-5728-01	C16.3	Intestinal Type Stomach Adenocarcinoma	Esophagogastric Adenocarcinoma	Intestinal Type Stomach Adenocarcinoma	Stomach Intestinal Adenocarcinoma (NOS)	G3	Stomach	Primary	70347	Gastic Adenocarcinoma
TCGA-CG-5730	TCGA-CG-5730-01	C16.0	Intestinal Type Stomach Adenocarcinoma	Esophagogastric Adenocarcinoma	Intestinal Type Stomach Adenocarcinoma	Stomach Intestinal Adenocarcinoma (NOS)	G2	Stomach	Primary	70347	Gastic Adenocarcinoma
TCGA-CG-5732	TCGA-CG-5732-01	C16.0	Intestinal Type Stomach Adenocarcinoma	Esophagogastric Adenocarcinoma	Intestinal Type Stomach Adenocarcinoma	Stomach Intestinal Adenocarcinoma (NOS)	G2	Stomach	Primary	70347	Gastic Adenocarcinoma
TCGA-CG-5733	TCGA-CG-5733-01	C16.3	Intestinal Type Stomach Adenocarcinoma	Esophagogastric Adenocarcinoma	Intestinal Type Stomach Adenocarcinoma	Stomach Intestinal Adenocarcinoma (NOS)	G3	Stomach	Primary	70347	Gastic Adenocarcinoma
TCGA-CG-5734	TCGA-CG-5734-01	C16.2	Intestinal Type Stomach Adenocarcinoma	Esophagogastric Adenocarcinoma	Intestinal Type Stomach Adenocarcinoma	Stomach Intestinal Adenocarcinoma (NOS)	G3	Stomach	Primary	70347	Gastic Adenocarcinoma
TCGA-D7-5577	TCGA-D7-5577-01	C16.0	Tubular Stomach Adenocarcinoma	Esophagogastric Adenocarcinoma	Tubular Stomach Adenocarcinoma	Stomach Intestinal Adenocarcinoma, Tubular Type	G2	Stomach	Primary	70347	Gastic Adenocarcinoma
TCGA-D7-5578	TCGA-D7-5578-01	C16.2	Tubular Stomach Adenocarcinoma	Esophagogastric Adenocarcinoma	Tubular Stomach Adenocarcinoma	Stomach Intestinal Adenocarcinoma, Tubular Type	G3	Stomach	Primary	70347	Gastic Adenocarcinoma
TCGA-D7-5579	TCGA-D7-5579-01	C16.2	Mucinous Stomach Adenocarcinoma	Esophagogastric Adenocarcinoma	Mucinous Stomach Adenocarcinoma	Stomach Intestinal Adenocarcinoma, Mucinous Type	G3	Stomach	Primary	70347	Gastic Adenocarcinoma
TCGA-D7-6518	TCGA-D7-6518-01	C16.0	Diffuse Type Stomach Adenocarcinoma	Esophagogastric Adenocarcinoma	Diffuse Type Stomach Adenocarcinoma	Stomach Adenocarcinoma, Diffuse Type	G3	Stomach	Primary	70347	Gastic Adenocarcinoma
TCGA-D7-6519	TCGA-D7-6519-01	C16.0	Diffuse Type Stomach Adenocarcinoma	Esophagogastric Adenocarcinoma	Diffuse Type Stomach Adenocarcinoma	Stomach Adenocarcinoma, Diffuse Type	G3	Stomach	Primary	70347	Gastic Adenocarcinoma
TCGA-D7-6520	TCGA-D7-6520-01	C16.3	Tubular Stomach Adenocarcinoma	Esophagogastric Adenocarcinoma	Tubular Stomach Adenocarcinoma	Stomach Intestinal Adenocarcinoma, Tubular Type	G3	Stomach	Primary	70347	Gastic Adenocarcinoma
TCGA-D7-6521	TCGA-D7-6521-01	C16.2	Diffuse Type Stomach Adenocarcinoma	Esophagogastric Adenocarcinoma	Diffuse Type Stomach Adenocarcinoma	Stomach Adenocarcinoma, Diffuse Type	G3	Stomach	Primary	70347	Gastic Adenocarcinoma
TCGA-D7-6522	TCGA-D7-6522-01	C16.3	Diffuse Type Stomach Adenocarcinoma	Esophagogastric Adenocarcinoma	Diffuse Type Stomach Adenocarcinoma	Stomach Adenocarcinoma, Diffuse Type	G3	Stomach	Primary	70347	Gastic Adenocarcinoma
TCGA-D7-6524	TCGA-D7-6524-01	C16.3	Diffuse Type Stomach Adenocarcinoma	Esophagogastric Adenocarcinoma	Diffuse Type Stomach Adenocarcinoma	Stomach Adenocarcinoma, Diffuse Type	G3	Stomach	Primary	70347	Gastic Adenocarcinoma
TCGA-D7-6525	TCGA-D7-6525-01	C16.0	Diffuse Type Stomach Adenocarcinoma	Esophagogastric Adenocarcinoma	Diffuse Type Stomach Adenocarcinoma	Stomach Adenocarcinoma, Diffuse Type	G3	Stomach	Primary	70347	Gastic Adenocarcinoma
TCGA-D7-6526	TCGA-D7-6526-01	C16.2	Tubular Stomach Adenocarcinoma	Esophagogastric Adenocarcinoma	Tubular Stomach Adenocarcinoma	Stomach Intestinal Adenocarcinoma, Tubular Type	G2	Stomach	Primary	70347	Gastic Adenocarcinoma
TCGA-D7-6527	TCGA-D7-6527-01	C16.0	Papillary Stomach Adenocarcinoma	Esophagogastric Adenocarcinoma	Papillary Stomach Adenocarcinoma	Stomach Intestinal Adenocarcinoma, Papillary Type	G2	Stomach	Primary	70347	Gastic Adenocarcinoma
TCGA-D7-6528	TCGA-D7-6528-01	C16.2	Tubular Stomach Adenocarcinoma	Esophagogastric Adenocarcinoma	Tubular Stomach Adenocarcinoma	Stomach Intestinal Adenocarcinoma, Tubular Type	G2	Stomach	Primary	70347	Gastic Adenocarcinoma
TCGA-D7-6815	TCGA-D7-6815-01	C16.2	Tubular Stomach Adenocarcinoma	Esophagogastric Adenocarcinoma	Tubular Stomach Adenocarcinoma	Stomach Intestinal Adenocarcinoma, Tubular Type	G2	Stomach	Primary	70347	Gastic Adenocarcinoma
TCGA-D7-6817	TCGA-D7-6817-01	C16.2	Tubular Stomach Adenocarcinoma	Esophagogastric Adenocarcinoma	Tubular Stomach Adenocarcinoma	Stomach Intestinal Adenocarcinoma, Tubular Type	G3	Stomach	Primary	70347	Gastic Adenocarcinoma
TCGA-D7-6818	TCGA-D7-6818-01	C16.2	Diffuse Type Stomach Adenocarcinoma	Esophagogastric Adenocarcinoma	Diffuse Type Stomach Adenocarcinoma	Stomach Adenocarcinoma, Diffuse Type	G3	Stomach	Primary	70347	Gastic Adenocarcinoma
TCGA-D7-6820	TCGA-D7-6820-01	C16.2	Tubular Stomach Adenocarcinoma	Esophagogastric Adenocarcinoma	Tubular Stomach Adenocarcinoma	Stomach Intestinal Adenocarcinoma, Tubular Type	G2	Stomach	Primary	70347	Gastic Adenocarcinoma
TCGA-D7-6822	TCGA-D7-6822-01	C16.2	Tubular Stomach Adenocarcinoma	Esophagogastric Adenocarcinoma	Tubular Stomach Adenocarcinoma	Stomach Intestinal Adenocarcinoma, Tubular Type	G2	Stomach	Primary	70347	Gastic Adenocarcinoma
TCGA-D7-8570	TCGA-D7-8570-01	C16.0	Tubular Stomach Adenocarcinoma	Esophagogastric Adenocarcinoma	Tubular Stomach Adenocarcinoma	Stomach Intestinal Adenocarcinoma, Tubular Type	G3	Stomach	Primary	70347	Gastic Adenocarcinoma
TCGA-D7-8572	TCGA-D7-8572-01	C16.1	Stomach Adenocarcinoma	Esophagogastric Adenocarcinoma	Stomach Adenocarcinoma	Stomach Adenocarcinoma (NOS)	G2	Stomach	Primary	70347	Gastic Adenocarcinoma
TCGA-D7-8573	TCGA-D7-8573-01	C16.1	Tubular Stomach Adenocarcinoma	Esophagogastric Adenocarcinoma	Tubular Stomach Adenocarcinoma	Stomach Intestinal Adenocarcinoma, Tubular Type	G3	Stomach	Primary	70347	Gastic Adenocarcinoma
TCGA-D7-8574	TCGA-D7-8574-01	C16.3	Stomach Adenocarcinoma	Esophagogastric Adenocarcinoma	Stomach Adenocarcinoma	Stomach Adenocarcinoma (NOS)	G3	Stomach	Primary	70347	Gastic Adenocarcinoma
TCGA-D7-8575	TCGA-D7-8575-01	C16.1	Tubular Stomach Adenocarcinoma	Esophagogastric Adenocarcinoma	Tubular Stomach Adenocarcinoma	Stomach Intestinal Adenocarcinoma, Tubular Type	G3	Stomach	Primary	70347	Gastic Adenocarcinoma
TCGA-D7-8576	TCGA-D7-8576-01	C16.3	Tubular Stomach Adenocarcinoma	Esophagogastric Adenocarcinoma	Tubular Stomach Adenocarcinoma	Stomach Intestinal Adenocarcinoma, Tubular Type	G3	Stomach	Primary	70347	Gastic Adenocarcinoma
TCGA-D7-8578	TCGA-D7-8578-01	C16.3	Stomach Adenocarcinoma	Esophagogastric Adenocarcinoma	Stomach Adenocarcinoma	Stomach Adenocarcinoma (NOS)	G2	Stomach	Primary	70347	Gastic Adenocarcinoma
TCGA-D7-8579	TCGA-D7-8579-01	C16.3	Intestinal Type Stomach Adenocarcinoma	Esophagogastric Adenocarcinoma	Intestinal Type Stomach Adenocarcinoma	Stomach Intestinal Adenocarcinoma (NOS)	G2	Stomach	Primary	70347	Gastic Adenocarcinoma
TCGA-D7-A4YT	TCGA-D7-A4YT-01	C16.0	Tubular Stomach Adenocarcinoma	Esophagogastric Adenocarcinoma	Tubular Stomach Adenocarcinoma	Stomach Intestinal Adenocarcinoma, Tubular Type	G2	Stomach	Primary	70347	Gastic Adenocarcinoma
TCGA-D7-A4YU	TCGA-D7-A4YU-01	C16.1	Tubular Stomach Adenocarcinoma	Esophagogastric Adenocarcinoma	Tubular Stomach Adenocarcinoma	Stomach Intestinal Adenocarcinoma, Tubular Type	G3	Stomach	Primary	70347	Gastic Adenocarcinoma
TCGA-D7-A4YV	TCGA-D7-A4YV-01	C16.3	Tubular Stomach Adenocarcinoma	Esophagogastric Adenocarcinoma	Tubular Stomach Adenocarcinoma	Stomach Intestinal Adenocarcinoma, Tubular Type	G3	Stomach	Primary	70347	Gastic Adenocarcinoma
TCGA-D7-A4YX	TCGA-D7-A4YX-01	C16.1	Stomach Adenocarcinoma	Esophagogastric Adenocarcinoma	Stomach Adenocarcinoma	Stomach Adenocarcinoma (NOS)	G3	Stomach	Primary	70347	Gastic Adenocarcinoma
TCGA-D7-A4YY	TCGA-D7-A4YY-01	C16.3	Stomach Adenocarcinoma	Esophagogastric Adenocarcinoma	Stomach Adenocarcinoma	Stomach Adenocarcinoma (NOS)	G3	Stomach	Primary	70347	Gastic Adenocarcinoma
TCGA-D7-A4Z0	TCGA-D7-A4Z0-01	C16.3	Mucinous Stomach Adenocarcinoma	Esophagogastric Adenocarcinoma	Mucinous Stomach Adenocarcinoma	Stomach Intestinal Adenocarcinoma, Mucinous Type	G3	Stomach	Primary	70347	Gastic Adenocarcinoma
TCGA-D7-A6ET	TCGA-D7-A6ET-01	C16.1	Tubular Stomach Adenocarcinoma	Esophagogastric Adenocarcinoma	Tubular Stomach Adenocarcinoma	Stomach Intestinal Adenocarcinoma, Tubular Type	G2	Stomach	Primary	70347	Gastic Adenocarcinoma
TCGA-D7-A6EV	TCGA-D7-A6EV-01	C16.3	Stomach Adenocarcinoma	Esophagogastric Adenocarcinoma	Stomach Adenocarcinoma	Stomach Adenocarcinoma (NOS)	G3	Stomach	Primary	70347	Gastic Adenocarcinoma
TCGA-D7-A6EX	TCGA-D7-A6EX-01	C16.3	Tubular Stomach Adenocarcinoma	Esophagogastric Adenocarcinoma	Tubular Stomach Adenocarcinoma	Stomach Intestinal Adenocarcinoma, Tubular Type	G3	Stomach	Primary	70347	Gastic Adenocarcinoma
TCGA-D7-A6EY	TCGA-D7-A6EY-01	C16.3	Tubular Stomach Adenocarcinoma	Esophagogastric Adenocarcinoma	Tubular Stomach Adenocarcinoma	Stomach Intestinal Adenocarcinoma, Tubular Type	G3	Stomach	Primary	70347	Gastic Adenocarcinoma
TCGA-D7-A6EZ	TCGA-D7-A6EZ-01	C16.1	Intestinal Type Stomach Adenocarcinoma	Esophagogastric Adenocarcinoma	Intestinal Type Stomach Adenocarcinoma	Stomach Intestinal Adenocarcinoma (NOS)	G3	Stomach	Primary	70347	Gastic Adenocarcinoma
TCGA-D7-A6F0	TCGA-D7-A6F0-01	C16.0	Intestinal Type Stomach Adenocarcinoma	Esophagogastric Adenocarcinoma	Intestinal Type Stomach Adenocarcinoma	Stomach Intestinal Adenocarcinoma (NOS)	G3	Stomach	Primary	70347	Gastic Adenocarcinoma
TCGA-D7-A6F2	TCGA-D7-A6F2-01	C16.1	Tubular Stomach Adenocarcinoma	Esophagogastric Adenocarcinoma	Tubular Stomach Adenocarcinoma	Stomach Intestinal Adenocarcinoma, Tubular Type	G3	Stomach	Primary	70347	Gastic Adenocarcinoma
TCGA-D7-A747	TCGA-D7-A747-01	C16.3	Diffuse Type Stomach Adenocarcinoma	Esophagogastric Adenocarcinoma	Diffuse Type Stomach Adenocarcinoma	Stomach Adenocarcinoma, Diffuse Type	G3	Stomach	Primary	70347	Gastic Adenocarcinoma
TCGA-D7-A748	TCGA-D7-A748-01	C16.1	Diffuse Type Stomach Adenocarcinoma	Esophagogastric Adenocarcinoma	Diffuse Type Stomach Adenocarcinoma	Stomach Adenocarcinoma, Diffuse Type	G3	Stomach	Primary	70347	Gastic Adenocarcinoma
TCGA-D7-A74A	TCGA-D7-A74A-01	C16.0	Tubular Stomach Adenocarcinoma	Esophagogastric Adenocarcinoma	Tubular Stomach Adenocarcinoma	Stomach Intestinal Adenocarcinoma, Tubular Type	G2	Stomach	Primary	70347	Gastic Adenocarcinoma
TCGA-D7-A74B	TCGA-D7-A74B-01	C16.1	Diffuse Type Stomach Adenocarcinoma	Esophagogastric Adenocarcinoma	Diffuse Type Stomach Adenocarcinoma	Stomach Adenocarcinoma, Diffuse Type	G3	Stomach	Primary	70347	Gastic Adenocarcinoma
TCGA-EQ-5647	TCGA-EQ-5647-01	C16.3	Stomach Adenocarcinoma	Esophagogastric Adenocarcinoma	Stomach Adenocarcinoma	Stomach Adenocarcinoma (NOS)	G2	Stomach	Primary	70347	Gastic Adenocarcinoma
TCGA-EQ-8122	TCGA-EQ-8122-01	C16.3	Intestinal Type Stomach Adenocarcinoma	Esophagogastric Adenocarcinoma	Intestinal Type Stomach Adenocarcinoma	Stomach Intestinal Adenocarcinoma (NOS)	G3	Stomach	Primary	70347	Gastic Adenocarcinoma
TCGA-EQ-A4SO	TCGA-EQ-A4SO-01	C16.3	Stomach Adenocarcinoma	Esophagogastric Adenocarcinoma	Stomach Adenocarcinoma	Stomach Adenocarcinoma	G2	Stomach	Primary	70347	Gastic Adenocarcinoma
TCGA-F1-6177	TCGA-F1-6177-01	C16.3	Stomach Adenocarcinoma	Esophagogastric Adenocarcinoma	Stomach Adenocarcinoma	Stomach Adenocarcinoma (NOS)	G2	Stomach	Primary	70347	Gastic Adenocarcinoma
TCGA-F1-6874	TCGA-F1-6874-01	C16.0	Intestinal Type Stomach Adenocarcinoma	Esophagogastric Adenocarcinoma	Intestinal Type Stomach Adenocarcinoma	Stomach Intestinal Adenocarcinoma (NOS)	G3	Stomach	Primary	70347	Gastic Adenocarcinoma
TCGA-F1-6875	TCGA-F1-6875-01	C16.3	Stomach Adenocarcinoma	Esophagogastric Adenocarcinoma	Stomach Adenocarcinoma	Stomach Adenocarcinoma (NOS)	G2	Stomach	Primary	70347	Gastic Adenocarcinoma
TCGA-F1-A448	TCGA-F1-A448-01	C16.3	Mucinous Stomach Adenocarcinoma	Esophagogastric Adenocarcinoma	Mucinous Stomach Adenocarcinoma	Stomach Intestinal Adenocarcinoma, Mucinous Type	G3	Stomach	Primary	70347	Gastic Adenocarcinoma
TCGA-F1-A72C	TCGA-F1-A72C-01	C16.9	Intestinal Type Stomach Adenocarcinoma	Esophagogastric Adenocarcinoma	Intestinal Type Stomach Adenocarcinoma	Stomach Intestinal Adenocarcinoma (NOS)	G2	Stomach	Primary	70347	Gastic Adenocarcinoma
TCGA-FP-7735	TCGA-FP-7735-01	C16.0	Stomach Adenocarcinoma	Esophagogastric Adenocarcinoma	Stomach Adenocarcinoma	Stomach Adenocarcinoma (NOS)	G2	Stomach	Primary	70347	Gastic Adenocarcinoma
TCGA-FP-7829	TCGA-FP-7829-01	C16.0	Mucinous Stomach Adenocarcinoma	Esophagogastric Adenocarcinoma	Mucinous Stomach Adenocarcinoma	Stomach Intestinal Adenocarcinoma, Mucinous Type	G2	Stomach	Primary	70347	Gastic Adenocarcinoma
TCGA-FP-7916	TCGA-FP-7916-01	C16.3	Diffuse Type Stomach Adenocarcinoma	Esophagogastric Adenocarcinoma	Diffuse Type Stomach Adenocarcinoma	Stomach Adenocarcinoma, Diffuse Type	G3	Stomach	Primary	70347	Gastic Adenocarcinoma
TCGA-FP-7998	TCGA-FP-7998-01	C16.2	Diffuse Type Stomach Adenocarcinoma	Esophagogastric Adenocarcinoma	Diffuse Type Stomach Adenocarcinoma	Stomach Adenocarcinoma, Diffuse Type	G3	Stomach	Primary	70347	Gastic Adenocarcinoma
TCGA-FP-8099	TCGA-FP-8099-01	C16.0	Stomach Adenocarcinoma	Esophagogastric Adenocarcinoma	Stomach Adenocarcinoma	Stomach Adenocarcinoma (NOS)	G2	Stomach	Primary	70347	Gastic Adenocarcinoma
TCGA-FP-8209	TCGA-FP-8209-01	C16.3	Diffuse Type Stomach Adenocarcinoma	Esophagogastric Adenocarcinoma	Diffuse Type Stomach Adenocarcinoma	Stomach Adenocarcinoma, Diffuse Type	G3	Stomach	Primary	70347	Gastic Adenocarcinoma
TCGA-FP-8210	TCGA-FP-8210-01	C16.3	Diffuse Type Stomach Adenocarcinoma	Esophagogastric Adenocarcinoma	Diffuse Type Stomach Adenocarcinoma	Stomach Adenocarcinoma, Diffuse Type	G3	Stomach	Primary	70347	Gastic Adenocarcinoma
TCGA-FP-8211	TCGA-FP-8211-01	C16.0	Stomach Adenocarcinoma	Esophagogastric Adenocarcinoma	Stomach Adenocarcinoma	Stomach Adenocarcinoma (NOS)	G2	Stomach	Primary	70347	Gastic Adenocarcinoma
TCGA-FP-8631	TCGA-FP-8631-01	C16.0	Intestinal Type Stomach Adenocarcinoma	Esophagogastric Adenocarcinoma	Intestinal Type Stomach Adenocarcinoma	Stomach Intestinal Adenocarcinoma (NOS)	G2	Stomach	Primary	70347	Gastic Adenocarcinoma
TCGA-FP-A4BE	TCGA-FP-A4BE-01	C16.1	Stomach Adenocarcinoma	Esophagogastric Adenocarcinoma	Stomach Adenocarcinoma	Stomach Adenocarcinoma (NOS)	G3	Stomach	Primary	70347	Gastic Adenocarcinoma
TCGA-FP-A4BF	TCGA-FP-A4BF-01	C16.0	Signet Ring Cell Carcinoma of the Stomach	Undifferentiated Stomach Adenocarcinoma	Signet Ring Cell Carcinoma of the Stomach	Stomach Adenocarcinoma, Signet Ring Type	G3	Stomach	Primary	70347	Gastic Adenocarcinoma
TCGA-FP-A8CX	TCGA-FP-A8CX-01	C16.2	Signet Ring Cell Carcinoma of the Stomach	Undifferentiated Stomach Adenocarcinoma	Signet Ring Cell Carcinoma of the Stomach	Stomach Adenocarcinoma, Signet Ring Type	G3	Stomach	Primary	70347	Gastic Adenocarcinoma
TCGA-FP-A9TM	TCGA-FP-A9TM-01	C16.0	Stomach Adenocarcinoma	Esophagogastric Adenocarcinoma	Stomach Adenocarcinoma	Stomach Adenocarcinoma (NOS)	G2	Stomach	Primary	70347	Gastic Adenocarcinoma
TCGA-HF-7132	TCGA-HF-7132-01	C16.3	Mucinous Stomach Adenocarcinoma	Esophagogastric Adenocarcinoma	Mucinous Stomach Adenocarcinoma	Stomach Intestinal Adenocarcinoma, Mucinous Type	G2	Stomach	Primary	70347	Gastic Adenocarcinoma
TCGA-HF-7133	TCGA-HF-7133-01	C16.9	Mucinous Stomach Adenocarcinoma	Esophagogastric Adenocarcinoma	Mucinous Stomach Adenocarcinoma	Stomach Intestinal Adenocarcinoma, Mucinous Type	G2	Stomach	Primary	70347	Gastic Adenocarcinoma
TCGA-HF-7134	TCGA-HF-7134-01	C16.2	Intestinal Type Stomach Adenocarcinoma	Esophagogastric Adenocarcinoma	Intestinal Type Stomach Adenocarcinoma	Stomach Intestinal Adenocarcinoma (NOS)	G2	Stomach	Primary	70347	Gastic Adenocarcinoma
TCGA-HF-7136	TCGA-HF-7136-01	C16.0	Stomach Adenocarcinoma	Esophagogastric Adenocarcinoma	Stomach Adenocarcinoma	Stomach Adenocarcinoma (NOS)	G2	Stomach	Primary	70347	Gastic Adenocarcinoma
TCGA-HF-A5NB	TCGA-HF-A5NB-01	C16.3	Mucinous Stomach Adenocarcinoma	Esophagogastric Adenocarcinoma	Mucinous Stomach Adenocarcinoma	Stomach Intestinal Adenocarcinoma, Mucinous Type	G3	Stomach	Primary	70347	Gastic Adenocarcinoma
TCGA-HJ-7597	TCGA-HJ-7597-01	C16.2	Signet Ring Cell Carcinoma of the Stomach	Undifferentiated Stomach Adenocarcinoma	Signet Ring Cell Carcinoma of the Stomach	Stomach Adenocarcinoma, Signet Ring Type	G3	Stomach	Primary	70347	Gastic Adenocarcinoma
TCGA-HU-8238	TCGA-HU-8238-01	C16.3	Tubular Stomach Adenocarcinoma	Esophagogastric Adenocarcinoma	Tubular Stomach Adenocarcinoma	Stomach Intestinal Adenocarcinoma, Tubular Type	G2	Stomach	Primary	70347	Gastic Adenocarcinoma
TCGA-HU-8243	TCGA-HU-8243-01	C16.2	Tubular Stomach Adenocarcinoma	Esophagogastric Adenocarcinoma	Tubular Stomach Adenocarcinoma	Stomach Intestinal Adenocarcinoma, Tubular Type	G2	Stomach	Primary	70347	Gastic Adenocarcinoma
TCGA-HU-8244	TCGA-HU-8244-01	C16.2	Tubular Stomach Adenocarcinoma	Esophagogastric Adenocarcinoma	Tubular Stomach Adenocarcinoma	Stomach Intestinal Adenocarcinoma, Tubular Type	G1	Stomach	Primary	70347	Gastic Adenocarcinoma
TCGA-HU-8245	TCGA-HU-8245-01	C16.2	Papillary Stomach Adenocarcinoma	Esophagogastric Adenocarcinoma	Papillary Stomach Adenocarcinoma	Stomach Intestinal Adenocarcinoma, Papillary Type	G3	Stomach	Primary	70347	Gastic Adenocarcinoma
TCGA-HU-8249	TCGA-HU-8249-01	C16.2	Tubular Stomach Adenocarcinoma	Esophagogastric Adenocarcinoma	Tubular Stomach Adenocarcinoma	Stomach Intestinal Adenocarcinoma, Tubular Type	G2	Stomach	Primary	70347	Gastic Adenocarcinoma
TCGA-HU-8602	TCGA-HU-8602-01	C16.3	Diffuse Type Stomach Adenocarcinoma	Esophagogastric Adenocarcinoma	Diffuse Type Stomach Adenocarcinoma	Stomach Adenocarcinoma, Diffuse Type	G3	Stomach	Primary	70347	Gastic Adenocarcinoma
TCGA-HU-8604	TCGA-HU-8604-01	C16.3	Tubular Stomach Adenocarcinoma	Esophagogastric Adenocarcinoma	Tubular Stomach Adenocarcinoma	Stomach Intestinal Adenocarcinoma, Tubular Type	G2	Stomach	Primary	70347	Gastic Adenocarcinoma
TCGA-HU-8608	TCGA-HU-8608-01	C16.2	Diffuse Type Stomach Adenocarcinoma	Esophagogastric Adenocarcinoma	Diffuse Type Stomach Adenocarcinoma	Stomach Adenocarcinoma, Diffuse Type	G3	Stomach	Primary	70347	Gastic Adenocarcinoma
TCGA-HU-8610	TCGA-HU-8610-01	C16.2	Tubular Stomach Adenocarcinoma	Esophagogastric Adenocarcinoma	Tubular Stomach Adenocarcinoma	Stomach Intestinal Adenocarcinoma, Tubular Type	G2	Stomach	Primary	70347	Gastic Adenocarcinoma
TCGA-HU-A4G2	TCGA-HU-A4G2-01	C16.3	Diffuse Type Stomach Adenocarcinoma	Esophagogastric Adenocarcinoma	Diffuse Type Stomach Adenocarcinoma	Stomach Adenocarcinoma, Diffuse Type	G3	Stomach	Primary	70347	Gastic Adenocarcinoma
TCGA-HU-A4G3	TCGA-HU-A4G3-01	C16.3	Tubular Stomach Adenocarcinoma	Esophagogastric Adenocarcinoma	Tubular Stomach Adenocarcinoma	Stomach Intestinal Adenocarcinoma, Tubular Type	G2	Stomach	Primary	70347	Gastic Adenocarcinoma
TCGA-HU-A4G6	TCGA-HU-A4G6-01	C16.0	Papillary Stomach Adenocarcinoma	Esophagogastric Adenocarcinoma	Papillary Stomach Adenocarcinoma	Stomach Intestinal Adenocarcinoma, Papillary Type	G3	Stomach	Primary	70347	Gastic Adenocarcinoma
TCGA-HU-A4G8	TCGA-HU-A4G8-01	C16.3	Diffuse Type Stomach Adenocarcinoma	Esophagogastric Adenocarcinoma	Diffuse Type Stomach Adenocarcinoma	Stomach Adenocarcinoma, Diffuse Type	G3	Stomach	Primary	70347	Gastic Adenocarcinoma
TCGA-HU-A4G9	TCGA-HU-A4G9-01	C16.2	Tubular Stomach Adenocarcinoma	Esophagogastric Adenocarcinoma	Tubular Stomach Adenocarcinoma	Stomach Intestinal Adenocarcinoma, Tubular Type	G2	Stomach	Primary	70347	Gastic Adenocarcinoma
TCGA-HU-A4GC	TCGA-HU-A4GC-01	C16.3	Diffuse Type Stomach Adenocarcinoma	Esophagogastric Adenocarcinoma	Diffuse Type Stomach Adenocarcinoma	Stomach Adenocarcinoma, Diffuse Type	G3	Stomach	Primary	70347	Gastic Adenocarcinoma
TCGA-HU-A4GD	TCGA-HU-A4GD-01	C16.3	Tubular Stomach Adenocarcinoma	Esophagogastric Adenocarcinoma	Tubular Stomach Adenocarcinoma	Stomach Intestinal Adenocarcinoma, Tubular Type	G3	Stomach	Primary	70347	Gastic Adenocarcinoma
TCGA-HU-A4GF	TCGA-HU-A4GF-01	C16.3	Tubular Stomach Adenocarcinoma	Esophagogastric Adenocarcinoma	Tubular Stomach Adenocarcinoma	Stomach Intestinal Adenocarcinoma, Tubular Type	G2	Stomach	Primary	70347	Gastic Adenocarcinoma
TCGA-HU-A4GH	TCGA-HU-A4GH-01	C16.2	Tubular Stomach Adenocarcinoma	Esophagogastric Adenocarcinoma	Tubular Stomach Adenocarcinoma	Stomach Intestinal Adenocarcinoma, Tubular Type	G2	Stomach	Primary	70347	Gastic Adenocarcinoma
TCGA-HU-A4GJ	TCGA-HU-A4GJ-01	C16.3	Diffuse Type Stomach Adenocarcinoma	Esophagogastric Adenocarcinoma	Diffuse Type Stomach Adenocarcinoma	Stomach Adenocarcinoma, Diffuse Type	G3	Stomach	Primary	70347	Gastic Adenocarcinoma
TCGA-HU-A4GN	TCGA-HU-A4GN-01	C16.3	Tubular Stomach Adenocarcinoma	Esophagogastric Adenocarcinoma	Tubular Stomach Adenocarcinoma	Stomach Intestinal Adenocarcinoma, Tubular Type	G2	Stomach	Primary	70347	Gastic Adenocarcinoma
TCGA-HU-A4GP	TCGA-HU-A4GP-01	C16.3	Diffuse Type Stomach Adenocarcinoma	Esophagogastric Adenocarcinoma	Diffuse Type Stomach Adenocarcinoma	Stomach Adenocarcinoma, Diffuse Type	G2	Stomach	Primary	70347	Gastic Adenocarcinoma
TCGA-HU-A4GQ	TCGA-HU-A4GQ-01	C16.3	Tubular Stomach Adenocarcinoma	Esophagogastric Adenocarcinoma	Tubular Stomach Adenocarcinoma	Stomach Intestinal Adenocarcinoma, Tubular Type	G2	Stomach	Primary	70347	Gastic Adenocarcinoma
TCGA-HU-A4GT	TCGA-HU-A4GT-01	C16.3	Tubular Stomach Adenocarcinoma	Esophagogastric Adenocarcinoma	Tubular Stomach Adenocarcinoma	Stomach Intestinal Adenocarcinoma, Tubular Type	G3	Stomach	Primary	70347	Gastic Adenocarcinoma
TCGA-HU-A4GU	TCGA-HU-A4GU-01	C16.3	Diffuse Type Stomach Adenocarcinoma	Esophagogastric Adenocarcinoma	Diffuse Type Stomach Adenocarcinoma	Stomach Adenocarcinoma, Diffuse Type	G3	Stomach	Primary	70347	Gastic Adenocarcinoma
TCGA-HU-A4GX	TCGA-HU-A4GX-01	C16.3	Diffuse Type Stomach Adenocarcinoma	Esophagogastric Adenocarcinoma	Diffuse Type Stomach Adenocarcinoma	Stomach Adenocarcinoma, Diffuse Type	G3	Stomach	Primary	70347	Gastic Adenocarcinoma
TCGA-HU-A4GY	TCGA-HU-A4GY-01	C16.3	Diffuse Type Stomach Adenocarcinoma	Esophagogastric Adenocarcinoma	Diffuse Type Stomach Adenocarcinoma	Stomach Adenocarcinoma, Diffuse Type	G3	Stomach	Primary	70347	Gastic Adenocarcinoma
TCGA-HU-A4H0	TCGA-HU-A4H0-01	C16.2	Diffuse Type Stomach Adenocarcinoma	Esophagogastric Adenocarcinoma	Diffuse Type Stomach Adenocarcinoma	Stomach Adenocarcinoma, Diffuse Type	G3	Stomach	Primary	70347	Gastic Adenocarcinoma
TCGA-HU-A4H2	TCGA-HU-A4H2-01	C16.3	Tubular Stomach Adenocarcinoma	Esophagogastric Adenocarcinoma	Tubular Stomach Adenocarcinoma	Stomach Intestinal Adenocarcinoma, Tubular Type	G2	Stomach	Primary	70347	Gastic Adenocarcinoma
TCGA-HU-A4H3	TCGA-HU-A4H3-01	C16.2	Diffuse Type Stomach Adenocarcinoma	Esophagogastric Adenocarcinoma	Diffuse Type Stomach Adenocarcinoma	Stomach Adenocarcinoma, Diffuse Type	G3	Stomach	Primary	70347	Gastic Adenocarcinoma
TCGA-HU-A4H4	TCGA-HU-A4H4-01	C16.3	Tubular Stomach Adenocarcinoma	Esophagogastric Adenocarcinoma	Tubular Stomach Adenocarcinoma	Stomach Intestinal Adenocarcinoma, Tubular Type	G3	Stomach	Primary	70347	Gastic Adenocarcinoma
TCGA-HU-A4H5	TCGA-HU-A4H5-01	C16.1	Papillary Stomach Adenocarcinoma	Esophagogastric Adenocarcinoma	Papillary Stomach Adenocarcinoma	Stomach Intestinal Adenocarcinoma, Papillary Type	GX	Stomach	Primary	70347	Gastic Adenocarcinoma
TCGA-HU-A4H6	TCGA-HU-A4H6-01	C16.3	Tubular Stomach Adenocarcinoma	Esophagogastric Adenocarcinoma	Tubular Stomach Adenocarcinoma	Stomach Intestinal Adenocarcinoma, Tubular Type	G2	Stomach	Primary	70347	Gastic Adenocarcinoma
TCGA-HU-A4H8	TCGA-HU-A4H8-01	C16.3	Tubular Stomach Adenocarcinoma	Esophagogastric Adenocarcinoma	Tubular Stomach Adenocarcinoma	Stomach Intestinal Adenocarcinoma, Tubular Type	G2	Stomach	Primary	70347	Gastic Adenocarcinoma
TCGA-HU-A4HB	TCGA-HU-A4HB-01	C16.3	Diffuse Type Stomach Adenocarcinoma	Esophagogastric Adenocarcinoma	Diffuse Type Stomach Adenocarcinoma	Stomach Adenocarcinoma, Diffuse Type	G3	Stomach	Primary	70347	Gastic Adenocarcinoma
TCGA-HU-A4HD	TCGA-HU-A4HD-01	C16.3	Tubular Stomach Adenocarcinoma	Esophagogastric Adenocarcinoma	Tubular Stomach Adenocarcinoma	Stomach Intestinal Adenocarcinoma, Tubular Type	G2	Stomach	Primary	70347	Gastic Adenocarcinoma
TCGA-IN-7806	TCGA-IN-7806-01	C16.0	Diffuse Type Stomach Adenocarcinoma	Esophagogastric Adenocarcinoma	Diffuse Type Stomach Adenocarcinoma	Stomach Adenocarcinoma, Diffuse Type	G3	Stomach	Primary	70347	Gastic Adenocarcinoma
TCGA-IN-7808	TCGA-IN-7808-01	C16.0	Diffuse Type Stomach Adenocarcinoma	Esophagogastric Adenocarcinoma	Diffuse Type Stomach Adenocarcinoma	Stomach Adenocarcinoma, Diffuse Type	G3	Stomach	Primary	70347	Gastic Adenocarcinoma
TCGA-IN-8462	TCGA-IN-8462-01	C16.0	Stomach Adenocarcinoma	Esophagogastric Adenocarcinoma	Stomach Adenocarcinoma	Stomach Adenocarcinoma (NOS)	G2	Stomach	Primary	70347	Gastic Adenocarcinoma
TCGA-IN-8663	TCGA-IN-8663-01	C16.0	Stomach Adenocarcinoma	Esophagogastric Adenocarcinoma	Stomach Adenocarcinoma	Stomach Adenocarcinoma (NOS)	G3	Stomach	Primary	70347	Gastic Adenocarcinoma
TCGA-IN-A6RI	TCGA-IN-A6RI-01	C16.0	Stomach Adenocarcinoma	Esophagogastric Adenocarcinoma	Stomach Adenocarcinoma	Stomach Adenocarcinoma (NOS)	G2	Stomach	Primary	70347	Gastic Adenocarcinoma
TCGA-IN-A6RJ	TCGA-IN-A6RJ-01	C16.0	Stomach Adenocarcinoma	Esophagogastric Adenocarcinoma	Stomach Adenocarcinoma	Stomach Adenocarcinoma (NOS)	G3	Stomach	Primary	70347	Gastic Adenocarcinoma
TCGA-IN-A6RL	TCGA-IN-A6RL-01	C16.0	Stomach Adenocarcinoma	Esophagogastric Adenocarcinoma	Stomach Adenocarcinoma	Stomach Adenocarcinoma (NOS)	G2	Stomach	Primary	70347	Gastic Adenocarcinoma
TCGA-IN-A6RN	TCGA-IN-A6RN-01	C16.0	Stomach Adenocarcinoma	Esophagogastric Adenocarcinoma	Stomach Adenocarcinoma	Stomach Adenocarcinoma (NOS)	G2	Stomach	Primary	70347	Gastic Adenocarcinoma
TCGA-IN-A6RO	TCGA-IN-A6RO-01	C16.0	Stomach Adenocarcinoma	Esophagogastric Adenocarcinoma	Stomach Adenocarcinoma	Stomach Adenocarcinoma (NOS)	G2	Stomach	Primary	70347	Gastic Adenocarcinoma
TCGA-IN-A6RP	TCGA-IN-A6RP-01	C16.0	Stomach Adenocarcinoma	Esophagogastric Adenocarcinoma	Stomach Adenocarcinoma	Stomach Adenocarcinoma (NOS)	G3	Stomach	Primary	70347	Gastic Adenocarcinoma
TCGA-IN-A6RR	TCGA-IN-A6RR-01	C16.0	Stomach Adenocarcinoma	Esophagogastric Adenocarcinoma	Stomach Adenocarcinoma	Stomach Adenocarcinoma (NOS)	G3	Stomach	Primary	70347	Gastic Adenocarcinoma
TCGA-IN-A6RS	TCGA-IN-A6RS-01	C16.0	Stomach Adenocarcinoma	Esophagogastric Adenocarcinoma	Stomach Adenocarcinoma	Stomach Adenocarcinoma (NOS)	G2	Stomach	Primary	70347	Gastic Adenocarcinoma
TCGA-IN-A7NR	TCGA-IN-A7NR-01	C16.0	Stomach Adenocarcinoma	Esophagogastric Adenocarcinoma	Stomach Adenocarcinoma	Stomach Adenocarcinoma (NOS)	G3	Stomach	Primary	70347	Gastic Adenocarcinoma
TCGA-IN-A7NT	TCGA-IN-A7NT-01	C16.0	Stomach Adenocarcinoma	Esophagogastric Adenocarcinoma	Stomach Adenocarcinoma	Stomach Adenocarcinoma (NOS)	G3	Stomach	Primary	70347	Gastic Adenocarcinoma
TCGA-IN-A7NU	TCGA-IN-A7NU-01	C16.0	Stomach Adenocarcinoma	Esophagogastric Adenocarcinoma	Stomach Adenocarcinoma	Stomach Adenocarcinoma (NOS)	G3	Stomach	Primary	70347	Gastic Adenocarcinoma
TCGA-IN-AB1V	TCGA-IN-AB1V-01	C16.0	Stomach Adenocarcinoma	Esophagogastric Adenocarcinoma	Stomach Adenocarcinoma	Stomach Adenocarcinoma (NOS)	G2	Stomach	Primary	70347	Gastic Adenocarcinoma
TCGA-IN-AB1X	TCGA-IN-AB1X-01	C16.0	Stomach Adenocarcinoma	Esophagogastric Adenocarcinoma	Stomach Adenocarcinoma	Stomach Adenocarcinoma (NOS)	G3	Stomach	Primary	70347	Gastic Adenocarcinoma
TCGA-IP-7968	TCGA-IP-7968-01	C16.0	Stomach Adenocarcinoma	Esophagogastric Adenocarcinoma	Stomach Adenocarcinoma	Stomach Adenocarcinoma (NOS)	G2	Stomach	Primary	70347	Gastic Adenocarcinoma
TCGA-KB-A6F5	TCGA-KB-A6F5-01	C16.0	Intestinal Type Stomach Adenocarcinoma	Esophagogastric Adenocarcinoma	Intestinal Type Stomach Adenocarcinoma	Stomach Intestinal Adenocarcinoma (NOS)	G3	Stomach	Primary	70347	Gastic Adenocarcinoma
TCGA-KB-A6F7	TCGA-KB-A6F7-01	C16.2	Intestinal Type Stomach Adenocarcinoma	Esophagogastric Adenocarcinoma	Intestinal Type Stomach Adenocarcinoma	Stomach Intestinal Adenocarcinoma (NOS)	G3	Stomach	Primary	70347	Gastic Adenocarcinoma
TCGA-KB-A93G	TCGA-KB-A93G-01	C16.0	Signet Ring Cell Carcinoma of the Stomach	Undifferentiated Stomach Adenocarcinoma	Signet Ring Cell Carcinoma of the Stomach	Stomach Adenocarcinoma, Signet Ring Type	G1	Stomach	Primary	70347	Gastic Adenocarcinoma
TCGA-KB-A93H	TCGA-KB-A93H-01	C16.2	Tubular Stomach Adenocarcinoma	Esophagogastric Adenocarcinoma	Tubular Stomach Adenocarcinoma	Stomach Intestinal Adenocarcinoma, Tubular Type	G1	Stomach	Primary	70347	Gastic Adenocarcinoma
TCGA-KB-A93J	TCGA-KB-A93J-01	C16.0	Diffuse Type Stomach Adenocarcinoma	Esophagogastric Adenocarcinoma	Diffuse Type Stomach Adenocarcinoma	Stomach Adenocarcinoma, Diffuse Type	G3	Stomach	Primary	70347	Gastic Adenocarcinoma
TCGA-MX-A5UG	TCGA-MX-A5UG-01	C16.3	Diffuse Type Stomach Adenocarcinoma	Esophagogastric Adenocarcinoma	Diffuse Type Stomach Adenocarcinoma	Stomach Adenocarcinoma, Diffuse Type	G3	Stomach	Primary	70347	Gastic Adenocarcinoma
TCGA-MX-A5UJ	TCGA-MX-A5UJ-01	C16.3	Tubular Stomach Adenocarcinoma	Esophagogastric Adenocarcinoma	Tubular Stomach Adenocarcinoma	Stomach Intestinal Adenocarcinoma, Tubular Type	G3	Stomach	Primary	70347	Gastic Adenocarcinoma
TCGA-MX-A663	TCGA-MX-A663-01	C16.9	Stomach Adenocarcinoma	Esophagogastric Adenocarcinoma	Stomach Adenocarcinoma	Stomach Adenocarcinoma (NOS)	G3	Stomach	Primary	70347	Gastic Adenocarcinoma
TCGA-MX-A666	TCGA-MX-A666-01	C16.9	Stomach Adenocarcinoma	Esophagogastric Adenocarcinoma	Stomach Adenocarcinoma	Stomach Adenocarcinoma (NOS)	G2	Stomach	Primary	70347	Gastic Adenocarcinoma
TCGA-R5-A7O7	TCGA-R5-A7O7-01	C16.0	Tubular Stomach Adenocarcinoma	Esophagogastric Adenocarcinoma	Tubular Stomach Adenocarcinoma	Stomach Intestinal Adenocarcinoma, Tubular Type	G2	Stomach	Primary	70347	Gastic Adenocarcinoma
TCGA-R5-A7ZE	TCGA-R5-A7ZE-01	C16.0	Tubular Stomach Adenocarcinoma	Esophagogastric Adenocarcinoma	Tubular Stomach Adenocarcinoma	Stomach Intestinal Adenocarcinoma, Tubular Type	G2	Stomach	Primary	70347	Gastic Adenocarcinoma
TCGA-R5-A7ZF	TCGA-R5-A7ZF-01	C16.3	Tubular Stomach Adenocarcinoma	Esophagogastric Adenocarcinoma	Tubular Stomach Adenocarcinoma	Stomach Intestinal Adenocarcinoma, Tubular Type	G2	Stomach	Primary	70347	Gastic Adenocarcinoma
TCGA-R5-A7ZI	TCGA-R5-A7ZI-01	C16.9	Diffuse Type Stomach Adenocarcinoma	Esophagogastric Adenocarcinoma	Diffuse Type Stomach Adenocarcinoma	Stomach Adenocarcinoma, Diffuse Type	G3	Stomach	Primary	70347	Gastic Adenocarcinoma
TCGA-R5-A7ZR	TCGA-R5-A7ZR-01	C16.2	Tubular Stomach Adenocarcinoma	Esophagogastric Adenocarcinoma	Tubular Stomach Adenocarcinoma	Stomach Intestinal Adenocarcinoma, Tubular Type	G2	Stomach	Primary	70347	Gastic Adenocarcinoma
TCGA-R5-A804	TCGA-R5-A804-01	C16.9	Diffuse Type Stomach Adenocarcinoma	Esophagogastric Adenocarcinoma	Diffuse Type Stomach Adenocarcinoma	Stomach Adenocarcinoma, Diffuse Type	G3	Stomach	Primary	70347	Gastic Adenocarcinoma
TCGA-R5-A805	TCGA-R5-A805-01	C16.0	Intestinal Type Stomach Adenocarcinoma	Esophagogastric Adenocarcinoma	Intestinal Type Stomach Adenocarcinoma	Stomach Intestinal Adenocarcinoma (NOS)	G3	Stomach	Primary	70347	Gastic Adenocarcinoma
TCGA-RD-A7BS	TCGA-RD-A7BS-01	C16.0	Diffuse Type Stomach Adenocarcinoma	Esophagogastric Adenocarcinoma	Diffuse Type Stomach Adenocarcinoma	Stomach Adenocarcinoma, Diffuse Type	G3	Stomach	Primary	70347	Gastic Adenocarcinoma
TCGA-RD-A7BT	TCGA-RD-A7BT-01	C16.1	Intestinal Type Stomach Adenocarcinoma	Esophagogastric Adenocarcinoma	Intestinal Type Stomach Adenocarcinoma	Stomach Intestinal Adenocarcinoma (NOS)	G3	Stomach	Primary	70347	Gastic Adenocarcinoma
TCGA-RD-A7BW	TCGA-RD-A7BW-01	C16.1	Diffuse Type Stomach Adenocarcinoma	Esophagogastric Adenocarcinoma	Diffuse Type Stomach Adenocarcinoma	Stomach Adenocarcinoma, Diffuse Type	G3	Stomach	Primary	70347	Gastic Adenocarcinoma
TCGA-RD-A7C1	TCGA-RD-A7C1-01	C16.1	Diffuse Type Stomach Adenocarcinoma	Esophagogastric Adenocarcinoma	Diffuse Type Stomach Adenocarcinoma	Stomach Adenocarcinoma, Diffuse Type	G3	Stomach	Primary	70347	Gastic Adenocarcinoma
TCGA-RD-A8MV	TCGA-RD-A8MV-01	C16.2	Intestinal Type Stomach Adenocarcinoma	Esophagogastric Adenocarcinoma	Intestinal Type Stomach Adenocarcinoma	Stomach Intestinal Adenocarcinoma (NOS)	G3	Stomach	Primary	70347	Gastic Adenocarcinoma
TCGA-RD-A8MW	TCGA-RD-A8MW-01	C16.3	Intestinal Type Stomach Adenocarcinoma	Esophagogastric Adenocarcinoma	Intestinal Type Stomach Adenocarcinoma	Stomach Intestinal Adenocarcinoma (NOS)	G3	Stomach	Primary	70347	Gastic Adenocarcinoma
TCGA-RD-A8N0	TCGA-RD-A8N0-01	C16.1	Diffuse Type Stomach Adenocarcinoma	Esophagogastric Adenocarcinoma	Diffuse Type Stomach Adenocarcinoma	Stomach Adenocarcinoma, Diffuse Type	G3	Stomach	Primary	70347	Gastic Adenocarcinoma
TCGA-RD-A8N1	TCGA-RD-A8N1-01	C16.2	Diffuse Type Stomach Adenocarcinoma	Esophagogastric Adenocarcinoma	Diffuse Type Stomach Adenocarcinoma	Stomach Adenocarcinoma, Diffuse Type	G3	Stomach	Primary	70347	Gastic Adenocarcinoma
TCGA-RD-A8N2	TCGA-RD-A8N2-01	C16.3	Diffuse Type Stomach Adenocarcinoma	Esophagogastric Adenocarcinoma	Diffuse Type Stomach Adenocarcinoma	Stomach Adenocarcinoma, Diffuse Type	G3	Stomach	Primary	70347	Gastic Adenocarcinoma
TCGA-RD-A8N4	TCGA-RD-A8N4-01	C16.3	Diffuse Type Stomach Adenocarcinoma	Esophagogastric Adenocarcinoma	Diffuse Type Stomach Adenocarcinoma	Stomach Adenocarcinoma, Diffuse Type	G3	Stomach	Primary	70347	Gastic Adenocarcinoma
TCGA-RD-A8N5	TCGA-RD-A8N5-01	C16.1	Mucinous Stomach Adenocarcinoma	Esophagogastric Adenocarcinoma	Mucinous Stomach Adenocarcinoma	Stomach Intestinal Adenocarcinoma, Mucinous Type	G2	Stomach	Primary	70347	Gastic Adenocarcinoma
TCGA-RD-A8N6	TCGA-RD-A8N6-01	C16.3	Intestinal Type Stomach Adenocarcinoma	Esophagogastric Adenocarcinoma	Intestinal Type Stomach Adenocarcinoma	Stomach Intestinal Adenocarcinoma (NOS)	G3	Stomach	Primary	70347	Gastic Adenocarcinoma
TCGA-RD-A8N9	TCGA-RD-A8N9-01	C16.0	Diffuse Type Stomach Adenocarcinoma	Esophagogastric Adenocarcinoma	Diffuse Type Stomach Adenocarcinoma	Stomach Adenocarcinoma, Diffuse Type	G3	Stomach	Primary	70347	Gastic Adenocarcinoma
TCGA-RD-A8NB	TCGA-RD-A8NB-01	C16.0	Diffuse Type Stomach Adenocarcinoma	Esophagogastric Adenocarcinoma	Diffuse Type Stomach Adenocarcinoma	Stomach Adenocarcinoma, Diffuse Type	G3	Stomach	Primary	70347	Gastic Adenocarcinoma
TCGA-SW-A7EA	TCGA-SW-A7EA-01	C16.3	Diffuse Type Stomach Adenocarcinoma	Esophagogastric Adenocarcinoma	Diffuse Type Stomach Adenocarcinoma	Stomach Adenocarcinoma, Diffuse Type	GX	Stomach	Primary	70347	Gastic Adenocarcinoma
TCGA-SW-A7EB	TCGA-SW-A7EB-01	C16.3	Mucinous Stomach Adenocarcinoma	Esophagogastric Adenocarcinoma	Mucinous Stomach Adenocarcinoma	Stomach Intestinal Adenocarcinoma, Mucinous Type	G2	Stomach	Primary	70347	Gastic Adenocarcinoma
TCGA-VQ-A8DL	TCGA-VQ-A8DL-01	C16.0	Tubular Stomach Adenocarcinoma	Esophagogastric Adenocarcinoma	Tubular Stomach Adenocarcinoma	Stomach Intestinal Adenocarcinoma, Tubular Type	G2	Stomach	Primary	70347	Gastic Adenocarcinoma
TCGA-VQ-A8DT	TCGA-VQ-A8DT-01	C16.2	Intestinal Type Stomach Adenocarcinoma	Esophagogastric Adenocarcinoma	Intestinal Type Stomach Adenocarcinoma	Stomach Intestinal Adenocarcinoma (NOS)	G3	Stomach	Primary	70347	Gastic Adenocarcinoma
TCGA-VQ-A8DU	TCGA-VQ-A8DU-01	C16.3	Tubular Stomach Adenocarcinoma	Esophagogastric Adenocarcinoma	Tubular Stomach Adenocarcinoma	Stomach Intestinal Adenocarcinoma, Tubular Type	G2	Stomach	Primary	70347	Gastic Adenocarcinoma
TCGA-VQ-A8DV	TCGA-VQ-A8DV-01	C16.3	Intestinal Type Stomach Adenocarcinoma	Esophagogastric Adenocarcinoma	Intestinal Type Stomach Adenocarcinoma	Stomach Intestinal Adenocarcinoma (NOS)	G2	Stomach	Primary	70347	Gastic Adenocarcinoma
TCGA-VQ-A8DZ	TCGA-VQ-A8DZ-01	C16.3	Signet Ring Cell Carcinoma of the Stomach	Undifferentiated Stomach Adenocarcinoma	Signet Ring Cell Carcinoma of the Stomach	Stomach Adenocarcinoma, Signet Ring Type	G3	Stomach	Primary	70347	Gastic Adenocarcinoma
TCGA-VQ-A8E0	TCGA-VQ-A8E0-01	C16.2	Intestinal Type Stomach Adenocarcinoma	Esophagogastric Adenocarcinoma	Intestinal Type Stomach Adenocarcinoma	Stomach Intestinal Adenocarcinoma (NOS)	G3	Stomach	Primary	70347	Gastic Adenocarcinoma
TCGA-VQ-A8E2	TCGA-VQ-A8E2-01	C16.2	Tubular Stomach Adenocarcinoma	Esophagogastric Adenocarcinoma	Tubular Stomach Adenocarcinoma	Stomach Intestinal Adenocarcinoma, Tubular Type	G2	Stomach	Primary	70347	Gastic Adenocarcinoma
TCGA-VQ-A8E3	TCGA-VQ-A8E3-01	C16.3	Intestinal Type Stomach Adenocarcinoma	Esophagogastric Adenocarcinoma	Intestinal Type Stomach Adenocarcinoma	Stomach Intestinal Adenocarcinoma (NOS)	G3	Stomach	Primary	70347	Gastic Adenocarcinoma
TCGA-VQ-A8E7	TCGA-VQ-A8E7-01	C16.0	Tubular Stomach Adenocarcinoma	Esophagogastric Adenocarcinoma	Tubular Stomach Adenocarcinoma	Stomach Intestinal Adenocarcinoma, Tubular Type	G2	Stomach	Primary	70347	Gastic Adenocarcinoma
TCGA-VQ-A8P2	TCGA-VQ-A8P2-01	C16.2	Mucinous Stomach Adenocarcinoma	Esophagogastric Adenocarcinoma	Mucinous Stomach Adenocarcinoma	Stomach Intestinal Adenocarcinoma, Mucinous Type	G2	Stomach	Primary	70347	Gastic Adenocarcinoma
TCGA-VQ-A8P3	TCGA-VQ-A8P3-01	C16.2	Tubular Stomach Adenocarcinoma	Esophagogastric Adenocarcinoma	Tubular Stomach Adenocarcinoma	Stomach Intestinal Adenocarcinoma, Tubular Type	G2	Stomach	Primary	70347	Gastic Adenocarcinoma
TCGA-VQ-A8P5	TCGA-VQ-A8P5-01	C16.2	Intestinal Type Stomach Adenocarcinoma	Esophagogastric Adenocarcinoma	Intestinal Type Stomach Adenocarcinoma	Stomach Intestinal Adenocarcinoma (NOS)	G3	Stomach	Primary	70347	Gastic Adenocarcinoma
TCGA-VQ-A8P8	TCGA-VQ-A8P8-01	C16.2	Intestinal Type Stomach Adenocarcinoma	Esophagogastric Adenocarcinoma	Intestinal Type Stomach Adenocarcinoma	Stomach Intestinal Adenocarcinoma (NOS)	G2	Stomach	Primary	70347	Gastic Adenocarcinoma
TCGA-VQ-A8PB	TCGA-VQ-A8PB-01	C16.3	Papillary Stomach Adenocarcinoma	Esophagogastric Adenocarcinoma	Papillary Stomach Adenocarcinoma	Stomach Intestinal Adenocarcinoma, Papillary Type	G2	Stomach	Primary	70347	Gastic Adenocarcinoma
TCGA-VQ-A8PC	TCGA-VQ-A8PC-01	C16.3	Signet Ring Cell Carcinoma of the Stomach	Undifferentiated Stomach Adenocarcinoma	Signet Ring Cell Carcinoma of the Stomach	Stomach Adenocarcinoma, Signet Ring Type	G3	Stomach	Primary	70347	Gastic Adenocarcinoma
TCGA-VQ-A8PD	TCGA-VQ-A8PD-01	C16.2	Stomach Adenocarcinoma	Esophagogastric Adenocarcinoma	Stomach Adenocarcinoma	Stomach Adenocarcinoma (NOS)	G2	Stomach	Primary	70347	Gastic Adenocarcinoma
TCGA-VQ-A8PE	TCGA-VQ-A8PE-01	C16.0	Tubular Stomach Adenocarcinoma	Esophagogastric Adenocarcinoma	Tubular Stomach Adenocarcinoma	Stomach Intestinal Adenocarcinoma, Tubular Type	G3	Stomach	Primary	70347	Gastic Adenocarcinoma
TCGA-VQ-A8PF	TCGA-VQ-A8PF-01	C16.2	Tubular Stomach Adenocarcinoma	Esophagogastric Adenocarcinoma	Tubular Stomach Adenocarcinoma	Stomach Intestinal Adenocarcinoma, Tubular Type	G3	Stomach	Primary	70347	Gastic Adenocarcinoma
TCGA-VQ-A8PH	TCGA-VQ-A8PH-01	C16.3	Tubular Stomach Adenocarcinoma	Esophagogastric Adenocarcinoma	Tubular Stomach Adenocarcinoma	Stomach Intestinal Adenocarcinoma, Tubular Type	G2	Stomach	Primary	70347	Gastic Adenocarcinoma
TCGA-VQ-A8PJ	TCGA-VQ-A8PJ-01	C16.2	Tubular Stomach Adenocarcinoma	Esophagogastric Adenocarcinoma	Tubular Stomach Adenocarcinoma	Stomach Intestinal Adenocarcinoma, Tubular Type	GX	Stomach	Primary	70347	Gastic Adenocarcinoma
TCGA-VQ-A8PK	TCGA-VQ-A8PK-01	C16.0	Intestinal Type Stomach Adenocarcinoma	Esophagogastric Adenocarcinoma	Intestinal Type Stomach Adenocarcinoma	Stomach Intestinal Adenocarcinoma (NOS)	G2	Stomach	Primary	70347	Gastic Adenocarcinoma
TCGA-VQ-A8PM	TCGA-VQ-A8PM-01	C16.0	Signet Ring Cell Carcinoma of the Stomach	Undifferentiated Stomach Adenocarcinoma	Signet Ring Cell Carcinoma of the Stomach	Stomach Adenocarcinoma, Signet Ring Type	G3	Stomach	Primary	70347	Gastic Adenocarcinoma
TCGA-VQ-A8PO	TCGA-VQ-A8PO-01	C16.3	Signet Ring Cell Carcinoma of the Stomach	Undifferentiated Stomach Adenocarcinoma	Signet Ring Cell Carcinoma of the Stomach	Stomach Adenocarcinoma, Signet Ring Type	G3	Stomach	Primary	70347	Gastic Adenocarcinoma
TCGA-VQ-A8PP	TCGA-VQ-A8PP-01	C16.2	Tubular Stomach Adenocarcinoma	Esophagogastric Adenocarcinoma	Tubular Stomach Adenocarcinoma	Stomach Intestinal Adenocarcinoma, Tubular Type	G2	Stomach	Primary	70347	Gastic Adenocarcinoma
TCGA-VQ-A8PQ	TCGA-VQ-A8PQ-01	C16.0	Tubular Stomach Adenocarcinoma	Esophagogastric Adenocarcinoma	Tubular Stomach Adenocarcinoma	Stomach Intestinal Adenocarcinoma, Tubular Type	G2	Stomach	Primary	70347	Gastic Adenocarcinoma
TCGA-VQ-A8PS	TCGA-VQ-A8PS-01	C16.9	Intestinal Type Stomach Adenocarcinoma	Esophagogastric Adenocarcinoma	Intestinal Type Stomach Adenocarcinoma	Stomach Intestinal Adenocarcinoma (NOS)	G2	Stomach	Primary	70347	Gastic Adenocarcinoma
TCGA-VQ-A8PT	TCGA-VQ-A8PT-01	C16.2	Intestinal Type Stomach Adenocarcinoma	Esophagogastric Adenocarcinoma	Intestinal Type Stomach Adenocarcinoma	Stomach Intestinal Adenocarcinoma (NOS)	G3	Stomach	Primary	70347	Gastic Adenocarcinoma
TCGA-VQ-A8PU	TCGA-VQ-A8PU-01	C16.2	Tubular Stomach Adenocarcinoma	Esophagogastric Adenocarcinoma	Tubular Stomach Adenocarcinoma	Stomach Intestinal Adenocarcinoma, Tubular Type	G3	Stomach	Primary	70347	Gastic Adenocarcinoma
TCGA-VQ-A8PX	TCGA-VQ-A8PX-01	C16.9	Intestinal Type Stomach Adenocarcinoma	Esophagogastric Adenocarcinoma	Intestinal Type Stomach Adenocarcinoma	Stomach Intestinal Adenocarcinoma (NOS)	G2	Stomach	Primary	70347	Gastic Adenocarcinoma
TCGA-VQ-A8PY	TCGA-VQ-A8PY-01	C16.3	Tubular Stomach Adenocarcinoma	Esophagogastric Adenocarcinoma	Tubular Stomach Adenocarcinoma	Stomach Intestinal Adenocarcinoma, Tubular Type	G2	Stomach	Primary	70347	Gastic Adenocarcinoma
TCGA-VQ-A8PZ	TCGA-VQ-A8PZ-01	C16.3	Signet Ring Cell Carcinoma of the Stomach	Undifferentiated Stomach Adenocarcinoma	Signet Ring Cell Carcinoma of the Stomach	Stomach Adenocarcinoma, Signet Ring Type	G3	Stomach	Primary	70347	Gastic Adenocarcinoma
TCGA-VQ-A91A	TCGA-VQ-A91A-01	C16.2	Mucinous Stomach Adenocarcinoma	Esophagogastric Adenocarcinoma	Mucinous Stomach Adenocarcinoma	Stomach Intestinal Adenocarcinoma, Mucinous Type	G1	Stomach	Primary	70347	Gastic Adenocarcinoma
TCGA-VQ-A91D	TCGA-VQ-A91D-01	C16.2	Intestinal Type Stomach Adenocarcinoma	Esophagogastric Adenocarcinoma	Intestinal Type Stomach Adenocarcinoma	Stomach Intestinal Adenocarcinoma (NOS)	G2	Stomach	Primary	70347	Gastic Adenocarcinoma
TCGA-VQ-A91E	TCGA-VQ-A91E-01	C16.3	Tubular Stomach Adenocarcinoma	Esophagogastric Adenocarcinoma	Tubular Stomach Adenocarcinoma	Stomach Intestinal Adenocarcinoma, Tubular Type	G3	Stomach	Primary	70347	Gastic Adenocarcinoma
TCGA-VQ-A91K	TCGA-VQ-A91K-01	C16.3	Intestinal Type Stomach Adenocarcinoma	Esophagogastric Adenocarcinoma	Intestinal Type Stomach Adenocarcinoma	Stomach Intestinal Adenocarcinoma (NOS)	G2	Stomach	Primary	70347	Gastic Adenocarcinoma
TCGA-VQ-A91N	TCGA-VQ-A91N-01	C16.3	Tubular Stomach Adenocarcinoma	Esophagogastric Adenocarcinoma	Tubular Stomach Adenocarcinoma	Stomach Intestinal Adenocarcinoma, Tubular Type	G2	Stomach	Primary	70347	Gastic Adenocarcinoma
TCGA-VQ-A91Q	TCGA-VQ-A91Q-01	C16.0	Tubular Stomach Adenocarcinoma	Esophagogastric Adenocarcinoma	Tubular Stomach Adenocarcinoma	Stomach Intestinal Adenocarcinoma, Tubular Type	G3	Stomach	Primary	70347	Gastic Adenocarcinoma
TCGA-VQ-A91S	TCGA-VQ-A91S-01	C16.2	Tubular Stomach Adenocarcinoma	Esophagogastric Adenocarcinoma	Tubular Stomach Adenocarcinoma	Stomach Intestinal Adenocarcinoma, Tubular Type	GX	Stomach	Primary	70347	Gastic Adenocarcinoma
TCGA-VQ-A91U	TCGA-VQ-A91U-01	C16.0	Intestinal Type Stomach Adenocarcinoma	Esophagogastric Adenocarcinoma	Intestinal Type Stomach Adenocarcinoma	Stomach Intestinal Adenocarcinoma (NOS)	G2	Stomach	Primary	70347	Gastic Adenocarcinoma
TCGA-VQ-A91V	TCGA-VQ-A91V-01	C16.0	Tubular Stomach Adenocarcinoma	Esophagogastric Adenocarcinoma	Tubular Stomach Adenocarcinoma	Stomach Intestinal Adenocarcinoma, Tubular Type	G2	Stomach	Primary	70347	Gastic Adenocarcinoma
TCGA-VQ-A91W	TCGA-VQ-A91W-01	C16.2	Intestinal Type Stomach Adenocarcinoma	Esophagogastric Adenocarcinoma	Intestinal Type Stomach Adenocarcinoma	Stomach Intestinal Adenocarcinoma (NOS)	G2	Stomach	Primary	70347	Gastic Adenocarcinoma
TCGA-VQ-A91X	TCGA-VQ-A91X-01	C16.3	Intestinal Type Stomach Adenocarcinoma	Esophagogastric Adenocarcinoma	Intestinal Type Stomach Adenocarcinoma	Stomach Intestinal Adenocarcinoma (NOS)	G3	Stomach	Primary	70347	Gastic Adenocarcinoma
TCGA-VQ-A91Y	TCGA-VQ-A91Y-01	C16.3	Tubular Stomach Adenocarcinoma	Esophagogastric Adenocarcinoma	Tubular Stomach Adenocarcinoma	Stomach Intestinal Adenocarcinoma, Tubular Type	G3	Stomach	Primary	70347	Gastic Adenocarcinoma
TCGA-VQ-A91Z	TCGA-VQ-A91Z-01	C16.3	Tubular Stomach Adenocarcinoma	Esophagogastric Adenocarcinoma	Tubular Stomach Adenocarcinoma	Stomach Intestinal Adenocarcinoma, Tubular Type	G2	Stomach	Primary	70347	Gastic Adenocarcinoma
TCGA-VQ-A922	TCGA-VQ-A922-01	C16.3	Tubular Stomach Adenocarcinoma	Esophagogastric Adenocarcinoma	Tubular Stomach Adenocarcinoma	Stomach Intestinal Adenocarcinoma, Tubular Type	G2	Stomach	Primary	70347	Gastic Adenocarcinoma
TCGA-VQ-A923	TCGA-VQ-A923-01	C16.2	Tubular Stomach Adenocarcinoma	Esophagogastric Adenocarcinoma	Tubular Stomach Adenocarcinoma	Stomach Intestinal Adenocarcinoma, Tubular Type	G3	Stomach	Primary	70347	Gastic Adenocarcinoma
TCGA-VQ-A924	TCGA-VQ-A924-01	C16.3	Tubular Stomach Adenocarcinoma	Esophagogastric Adenocarcinoma	Tubular Stomach Adenocarcinoma	Stomach Intestinal Adenocarcinoma, Tubular Type	G2	Stomach	Primary	70347	Gastic Adenocarcinoma
TCGA-VQ-A925	TCGA-VQ-A925-01	C16.3	Tubular Stomach Adenocarcinoma	Esophagogastric Adenocarcinoma	Tubular Stomach Adenocarcinoma	Stomach Intestinal Adenocarcinoma, Tubular Type	G2	Stomach	Primary	70347	Gastic Adenocarcinoma
TCGA-VQ-A927	TCGA-VQ-A927-01	C16.2	Diffuse Type Stomach Adenocarcinoma	Esophagogastric Adenocarcinoma	Diffuse Type Stomach Adenocarcinoma	Stomach Adenocarcinoma, Diffuse Type	G1	Stomach	Primary	70347	Gastic Adenocarcinoma
TCGA-VQ-A928	TCGA-VQ-A928-01	C16.2	Papillary Stomach Adenocarcinoma	Esophagogastric Adenocarcinoma	Papillary Stomach Adenocarcinoma	Stomach Intestinal Adenocarcinoma, Papillary Type	G2	Stomach	Primary	70347	Gastic Adenocarcinoma
TCGA-VQ-A92D	TCGA-VQ-A92D-01	C16.0	Tubular Stomach Adenocarcinoma	Esophagogastric Adenocarcinoma	Tubular Stomach Adenocarcinoma	Stomach Intestinal Adenocarcinoma, Tubular Type	G2	Stomach	Primary	70347	Gastic Adenocarcinoma
TCGA-VQ-A94O	TCGA-VQ-A94O-01	C16.3	Intestinal Type Stomach Adenocarcinoma	Esophagogastric Adenocarcinoma	Intestinal Type Stomach Adenocarcinoma	Stomach Intestinal Adenocarcinoma (NOS)	G2	Stomach	Primary	70347	Gastic Adenocarcinoma
TCGA-VQ-A94P	TCGA-VQ-A94P-01	C16.2	Signet Ring Cell Carcinoma of the Stomach	Undifferentiated Stomach Adenocarcinoma	Signet Ring Cell Carcinoma of the Stomach	Stomach Adenocarcinoma, Signet Ring Type	GX	Stomach	Primary	70347	Gastic Adenocarcinoma
TCGA-VQ-A94R	TCGA-VQ-A94R-01	C16.3	Intestinal Type Stomach Adenocarcinoma	Esophagogastric Adenocarcinoma	Intestinal Type Stomach Adenocarcinoma	Stomach Intestinal Adenocarcinoma (NOS)	G2	Stomach	Primary	70347	Gastic Adenocarcinoma
TCGA-VQ-A94T	TCGA-VQ-A94T-01	C16.0	Diffuse Type Stomach Adenocarcinoma	Esophagogastric Adenocarcinoma	Diffuse Type Stomach Adenocarcinoma	Stomach Adenocarcinoma, Diffuse Type	G3	Stomach	Primary	70347	Gastic Adenocarcinoma
TCGA-VQ-A94U	TCGA-VQ-A94U-01	C16.3	Signet Ring Cell Carcinoma of the Stomach	Undifferentiated Stomach Adenocarcinoma	Signet Ring Cell Carcinoma of the Stomach	Stomach Adenocarcinoma, Signet Ring Type	G3	Stomach	Primary	70347	Gastic Adenocarcinoma
TCGA-VQ-AA64	TCGA-VQ-AA64-01	C16.0	Intestinal Type Stomach Adenocarcinoma	Esophagogastric Adenocarcinoma	Intestinal Type Stomach Adenocarcinoma	Stomach Intestinal Adenocarcinoma (NOS)	G2	Stomach	Primary	70347	Gastic Adenocarcinoma
TCGA-VQ-AA68	TCGA-VQ-AA68-01	C16.0	Tubular Stomach Adenocarcinoma	Esophagogastric Adenocarcinoma	Tubular Stomach Adenocarcinoma	Stomach Intestinal Adenocarcinoma, Tubular Type	G2	Stomach	Primary	70347	Gastic Adenocarcinoma
TCGA-VQ-AA69	TCGA-VQ-AA69-01	C16.0	Intestinal Type Stomach Adenocarcinoma	Esophagogastric Adenocarcinoma	Intestinal Type Stomach Adenocarcinoma	Stomach Intestinal Adenocarcinoma (NOS)	G2	Stomach	Primary	70347	Gastic Adenocarcinoma
TCGA-VQ-AA6A	TCGA-VQ-AA6A-01	C16.0	Intestinal Type Stomach Adenocarcinoma	Esophagogastric Adenocarcinoma	Intestinal Type Stomach Adenocarcinoma	Stomach Intestinal Adenocarcinoma (NOS)	G2	Stomach	Primary	70347	Gastic Adenocarcinoma
TCGA-VQ-AA6B	TCGA-VQ-AA6B-01	C16.0	Intestinal Type Stomach Adenocarcinoma	Esophagogastric Adenocarcinoma	Intestinal Type Stomach Adenocarcinoma	Stomach Intestinal Adenocarcinoma (NOS)	G2	Stomach	Primary	70347	Gastic Adenocarcinoma
TCGA-VQ-AA6D	TCGA-VQ-AA6D-01	C16.3	Tubular Stomach Adenocarcinoma	Esophagogastric Adenocarcinoma	Tubular Stomach Adenocarcinoma	Stomach Intestinal Adenocarcinoma, Tubular Type	G2	Stomach	Primary	70347	Gastic Adenocarcinoma
TCGA-VQ-AA6F	TCGA-VQ-AA6F-01	C16.0	Intestinal Type Stomach Adenocarcinoma	Esophagogastric Adenocarcinoma	Intestinal Type Stomach Adenocarcinoma	Stomach Intestinal Adenocarcinoma (NOS)	G2	Stomach	Primary	70347	Gastic Adenocarcinoma
TCGA-VQ-AA6G	TCGA-VQ-AA6G-01	C16.0	Intestinal Type Stomach Adenocarcinoma	Esophagogastric Adenocarcinoma	Intestinal Type Stomach Adenocarcinoma	Stomach Intestinal Adenocarcinoma (NOS)	G2	Stomach	Primary	70347	Gastic Adenocarcinoma
TCGA-VQ-AA6I	TCGA-VQ-AA6I-01	C16.0	Intestinal Type Stomach Adenocarcinoma	Esophagogastric Adenocarcinoma	Intestinal Type Stomach Adenocarcinoma	Stomach Intestinal Adenocarcinoma (NOS)	G3	Stomach	Primary	70347	Gastic Adenocarcinoma
TCGA-VQ-AA6J	TCGA-VQ-AA6J-01	C16.0	Intestinal Type Stomach Adenocarcinoma	Esophagogastric Adenocarcinoma	Intestinal Type Stomach Adenocarcinoma	Stomach Intestinal Adenocarcinoma (NOS)	G3	Stomach	Primary	70347	Gastic Adenocarcinoma
TCGA-VQ-AA6K	TCGA-VQ-AA6K-01	C16.0	Signet Ring Cell Carcinoma of the Stomach	Undifferentiated Stomach Adenocarcinoma	Signet Ring Cell Carcinoma of the Stomach	Stomach Adenocarcinoma, Signet Ring Type	G3	Stomach	Primary	70347	Gastic Adenocarcinoma
TCGA-ZA-A8F6	TCGA-ZA-A8F6-01	C16.3	Intestinal Type Stomach Adenocarcinoma	Esophagogastric Adenocarcinoma	Intestinal Type Stomach Adenocarcinoma	Stomach Intestinal Adenocarcinoma (NOS)	G2	Stomach	Primary	70347	Gastic Adenocarcinoma
TCGA-ZQ-A9CR	TCGA-ZQ-A9CR-01	C16.3	Tubular Stomach Adenocarcinoma	Esophagogastric Adenocarcinoma	Tubular Stomach Adenocarcinoma	Stomach Intestinal Adenocarcinoma, Tubular Type	G3	Stomach	Primary	70347	Gastic Adenocarcinoma
