# Supplementary material for: Cancer gene mutation frequencies for the U.S. population
Source: Nat Commun. 2021 Oct 13;12:5961. doi: 10.1038/s41467-021-26213-y (PMC8514428; doi:10.1038/s41467-021-26213-y)
Supplement: Supplementary file 8 — Supplementary Software 1 [file 41467_2021_26213_MOESM8_ESM.zip › Supplementary Software 1/Genomics_Analysis/clinical/esophagus_stomach/stad_uhongkong/data_clinical_sample_v2.txt]

PATIENT_ID	SAMPLE_ID	SAMPLE_TYPE	SITE	TUMOR_SITE	PATHOLOGY_LAUREN	TUMOR_DIFFERENTIATION	CANCER_TYPE	CANCER_TYPE_DETAILED	CODE	CATEGORY_NAME
pfg005T	pfg005T	Primary	Stomach	antrum	diffuse (signet ring cell)	poor	Esophagogastric Cancer	Stomach Adenocarcinoma	70347	Gastic Adenocarcinoma
pfg015T	pfg015T	Primary	Stomach	antrum	diffuse (signet ring cell)	poor	Esophagogastric Cancer	Stomach Adenocarcinoma	70347	Gastic Adenocarcinoma
pfg002T	pfg002T	Primary	Stomach	antrum	intestinal	poor	Esophagogastric Cancer	Stomach Adenocarcinoma	70347	Gastic Adenocarcinoma
pfg006T	pfg006T	Primary	Stomach	antrum	intestinal	moderate	Esophagogastric Cancer	Stomach Adenocarcinoma	70347	Gastic Adenocarcinoma
pfg007T	pfg007T	Primary	Stomach	cardia	intestinal	moderate	Esophagogastric Cancer	Stomach Adenocarcinoma	70347	Gastic Adenocarcinoma
pfg008T	pfg008T	Primary	Stomach	antrum	intestinal	moderate	Esophagogastric Cancer	Stomach Adenocarcinoma	70347	Gastic Adenocarcinoma
pfg009T	pfg009T	Primary	Stomach	body	intestinal	poor	Esophagogastric Cancer	Stomach Adenocarcinoma	70347	Gastic Adenocarcinoma
pfg010T	pfg010T	Primary	Stomach	antrum	intestinal	well	Esophagogastric Cancer	Stomach Adenocarcinoma	70347	Gastic Adenocarcinoma
pfg011T	pfg011T	Primary	Stomach	cardia	intestinal	poor	Esophagogastric Cancer	Stomach Adenocarcinoma	70347	Gastic Adenocarcinoma
pfg014T	pfg014T	Primary	Stomach	cardia	intestinal	poor	Esophagogastric Cancer	Stomach Adenocarcinoma	70347	Gastic Adenocarcinoma
pfg016T	pfg016T	Primary	Stomach	antrum	intestinal	moderate	Esophagogastric Cancer	Stomach Adenocarcinoma	70347	Gastic Adenocarcinoma
pfg017T	pfg017T	Primary	Stomach	antrum	intestinal	moderate	Esophagogastric Cancer	Stomach Adenocarcinoma	70347	Gastic Adenocarcinoma
pfg018T	pfg018T	Primary	Stomach	body	intestinal	moderate	Esophagogastric Cancer	Stomach Adenocarcinoma	70347	Gastic Adenocarcinoma
pfg019T	pfg019T	Primary	Stomach	body	intestinal	moderate	Esophagogastric Cancer	Stomach Adenocarcinoma	70347	Gastic Adenocarcinoma
pfg020T	pfg020T	Primary	Stomach	cardia	intestinal	poor	Esophagogastric Cancer	Stomach Adenocarcinoma	70347	Gastic Adenocarcinoma
pfg021T	pfg021T	Primary	Stomach	body	intestinal	moderate	Esophagogastric Cancer	Stomach Adenocarcinoma	70347	Gastic Adenocarcinoma
pfg022T	pfg022T	Primary	Stomach	body	intestinal	poor	Esophagogastric Cancer	Stomach Adenocarcinoma	70347	Gastic Adenocarcinoma
pfg024T	pfg024T	Primary	Stomach	cardia	intestinal	moderate	Esophagogastric Cancer	Stomach Adenocarcinoma	70347	Gastic Adenocarcinoma
pfg025T	pfg025T	Primary	Stomach	antrum	intestinal	poor	Esophagogastric Cancer	Stomach Adenocarcinoma	70347	Gastic Adenocarcinoma
pfg029T	pfg029T	Primary	Stomach	antrum	intestinal	moderate	Esophagogastric Cancer	Stomach Adenocarcinoma	70347	Gastic Adenocarcinoma
pfg001T	pfg001T	Primary	Stomach	cardia	mixed	poor	Esophagogastric Cancer	Stomach Adenocarcinoma	70347	Gastic Adenocarcinoma
pfg003T	pfg003T	Primary	Stomach	body	mixed	poor	Esophagogastric Cancer	Stomach Adenocarcinoma	70347	Gastic Adenocarcinoma
