# Supplementary material for: Cancer gene mutation frequencies for the U.S. population
Source: Nat Commun. 2021 Oct 13;12:5961. doi: 10.1038/s41467-021-26213-y (PMC8514428; doi:10.1038/s41467-021-26213-y)
Supplement: Supplementary file 8 — Supplementary Software 1 [file 41467_2021_26213_MOESM8_ESM.zip › Supplementary Software 1/Genomics_Analysis/clinical/eye/um_qimr_2016/data_clinical_sample_v2.txt]

PATIENT_ID	SAMPLE_ID	SAMPLE_TYPE	METASTATIC_SITE	SITE	PRIMARY_SITE	CELL_TYPE	CANCER_TYPE	CANCER_TYPE_DETAILED	CODE	CATEGORY_NAME
C0622943-T	C0622943-T	Primary		Eye	Choroid	Mixed Spindle and Epithelioid	Melanoma	Uveal Melanoma	70097	Uveal Melanoma
141378RG-T	141378RG-T	Primary		Eye	Cilary Body	Mixed Spindle and Epithelioid (Predominantly Spindle B)	Melanoma	Uveal Melanoma	70097	Uveal Melanoma
ETB-0002-T	ETB-0002-T	Primary		Eye	Choroid	Mixed Spindle and Epithelioid	Melanoma	Uveal Melanoma	70097	Uveal Melanoma
J2217960PR-T	J2217960PR-T	Primary		Eye	Choroid	Mixed Spindle and Epithelioid (Predominantly Spindle)	Melanoma	Uveal Melanoma	70097	Uveal Melanoma
K0111890AC-T	K0111890AC-T	Primary		Eye	Choroid	Mixed Spindle and Epithelioid	Melanoma	Uveal Melanoma	70097	Uveal Melanoma
um_qimr_553	um_qimr_553	Primary		Eye	Choroid	Mixed Spindle and Epithelioid	Melanoma	Uveal Melanoma	70097	Uveal Melanoma
um_qimr_535	um_qimr_535	Primary		Eye	Choroid	Mixed Spindle and Epithelioid	Melanoma	Uveal Melanoma	70097	Uveal Melanoma
um_qimr_556	um_qimr_556	Primary		Eye	Choroid	Mixed Spindle and Epithelioid	Melanoma	Uveal Melanoma	70097	Uveal Melanoma
um_qimr_552	um_qimr_552	Primary		Eye	Choroid	Mixed Spindle and Epithelioid/ and invasion in Sclerae	Melanoma	Uveal Melanoma	70097	Uveal Melanoma
um_qimr_534	um_qimr_534	Primary		Eye	Choroid	Mixed Spindle and Epithelioid	Melanoma	Uveal Melanoma	70097	Uveal Melanoma
um_qimr_533	um_qimr_533	Primary		Eye	Choroid	Mixed Spindle and Epithelioid/ and invasion in Sclerae and Extrascleral invasion	Melanoma	Uveal Melanoma	70097	Uveal Melanoma
um_qimr_557	um_qimr_557	Primary		Eye	Choroid	Spindle Type	Melanoma	Uveal Melanoma	70097	Uveal Melanoma
um_qimr_537	um_qimr_537	Primary		Eye	Choroid	Spindle Type	Melanoma	Uveal Melanoma	70097	Uveal Melanoma
um_qimr_538	um_qimr_538	Primary		Eye	Choroid	Spindle Type B, Pre-Existing Nevus	Melanoma	Uveal Melanoma	70097	Uveal Melanoma
um_qimr_531	um_qimr_531	Primary		Eye	Choroid	Mixed Spindle and Epithelioid	Melanoma	Uveal Melanoma	70097	Uveal Melanoma
um_qimr_258	um_qimr_258	Primary		Eye	Choroid	Spindle Type	Melanoma	Uveal Melanoma	70097	Uveal Melanoma
um_qimr_550	um_qimr_550	Primary		Eye	Choroid	Mixed Spindle and Epithelioid/ and invasion in Sclerae	Melanoma	Uveal Melanoma	70097	Uveal Melanoma
um_qimr_554	um_qimr_554	Primary		Eye	Choroid	Spindle Type	Melanoma	Uveal Melanoma	70097	Uveal Melanoma
um_qimr_539	um_qimr_539	Primary		Eye	Choroid	Spindle Type B	Melanoma	Uveal Melanoma	70097	Uveal Melanoma
MM1488	MM1488	Metastasis	Liver Mets	Eye			Melanoma	Uveal Melanoma	70097	Uveal Melanoma
MM1551	MM1551			Eye			Melanoma	Uveal Melanoma	70097	Uveal Melanoma
MM1563	MM1563	Metastasis	Liver Mets	Eye			Melanoma	Uveal Melanoma	70097	Uveal Melanoma
MM639	MM639	Metastasis	Illiac Crest Mets	Eye	Choroid	Mixed Spindle and Epithelioid	Melanoma	Uveal Melanoma	70097	Uveal Melanoma
00028-001-CL	00028-001-CL	Cell Line		Eye	Left eye choroid	Spindle type A (40%) and spindle type B (60%)	Melanoma	Uveal Melanoma	70097	Uveal Melanoma
00038-001-CL	00038-001-CL	Cell Line		Eye	Left eye choroid	Spindle type B, small component of epitheliod cells	Melanoma	Uveal Melanoma	70097	Uveal Melanoma
00061-001-CL	00061-001-CL	Cell Line		Eye	Left eye choroid	Spindle type B	Melanoma	Uveal Melanoma	70097	Uveal Melanoma
00085-001-CL	00085-001-CL	Cell Line		Eye	Left eye choroid	Spindle type B (50%) and epitheliod cells (50%)	Melanoma	Uveal Melanoma	70097	Uveal Melanoma
00099-001-CL	00099-001-CL	Cell Line		Eye	Right eye choroid	Spindle type A (75%) and spindle type B (25%)	Melanoma	Uveal Melanoma	70097	Uveal Melanoma
