# Supplementary material for: Cancer gene mutation frequencies for the U.S. population
Source: Nat Commun. 2021 Oct 13;12:5961. doi: 10.1038/s41467-021-26213-y (PMC8514428; doi:10.1038/s41467-021-26213-y)
Supplement: Supplementary file 8 — Supplementary Software 1 [file 41467_2021_26213_MOESM8_ESM.zip › Supplementary Software 1/Genomics_Analysis/clinical/eye/uvm_tcga_pan_can_atlas_2018/data_clinical_sample_v2.txt]

PATIENT_ID	SAMPLE_ID	SITE	SAMPLE_TYPE	CANCER_TYPE	CANCER_TYPE_DETAILED	TUMOR_TYPE	CODE	CATEGORY_NAME
TCGA-V4-A9F8	TCGA-V4-A9F8-01	Eye	Primary	Ocular Melanoma	Uveal Melanoma	Uveal Melanoma	70097	Uveal Melanoma
TCGA-V4-A9EQ	TCGA-V4-A9EQ-01	Eye	Primary	Ocular Melanoma	Uveal Melanoma	Uveal Melanoma	70097	Uveal Melanoma
TCGA-V4-A9EE	TCGA-V4-A9EE-01	Eye	Primary	Ocular Melanoma	Uveal Melanoma	Uveal Melanoma	70097	Uveal Melanoma
TCGA-V3-A9ZY	TCGA-V3-A9ZY-01	Eye	Primary	Ocular Melanoma	Uveal Melanoma	Uveal Melanoma	70097	Uveal Melanoma
TCGA-V4-A9EU	TCGA-V4-A9EU-01	Eye	Primary	Ocular Melanoma	Uveal Melanoma	Uveal Melanoma	70097	Uveal Melanoma
TCGA-YZ-A983	TCGA-YZ-A983-01	Eye	Primary	Ocular Melanoma	Uveal Melanoma	Uveal Melanoma	70097	Uveal Melanoma
TCGA-WC-A87U	TCGA-WC-A87U-01	Eye	Primary	Ocular Melanoma	Uveal Melanoma	Uveal Melanoma	70097	Uveal Melanoma
TCGA-V4-A9F7	TCGA-V4-A9F7-01	Eye	Primary	Ocular Melanoma	Uveal Melanoma	Uveal Melanoma	70097	Uveal Melanoma
TCGA-WC-A884	TCGA-WC-A884-01	Eye	Primary	Ocular Melanoma	Uveal Melanoma	Uveal Melanoma	70097	Uveal Melanoma
TCGA-VD-AA8O	TCGA-VD-AA8O-01	Eye	Primary	Ocular Melanoma	Uveal Melanoma	Uveal Melanoma	70097	Uveal Melanoma
TCGA-VD-A8KO	TCGA-VD-A8KO-01	Eye	Primary	Ocular Melanoma	Uveal Melanoma	Uveal Melanoma	70097	Uveal Melanoma
TCGA-V4-A9EJ	TCGA-V4-A9EJ-01	Eye	Primary	Ocular Melanoma	Uveal Melanoma	Uveal Melanoma	70097	Uveal Melanoma
TCGA-VD-A8KK	TCGA-VD-A8KK-01	Eye	Primary	Ocular Melanoma	Uveal Melanoma	Uveal Melanoma	70097	Uveal Melanoma
TCGA-VD-A8KE	TCGA-VD-A8KE-01	Eye	Primary	Ocular Melanoma	Uveal Melanoma	Uveal Melanoma	70097	Uveal Melanoma
TCGA-VD-AA8T	TCGA-VD-AA8T-01	Eye	Primary	Ocular Melanoma	Uveal Melanoma	Uveal Melanoma	70097	Uveal Melanoma
TCGA-V4-A9ED	TCGA-V4-A9ED-01	Eye	Primary	Ocular Melanoma	Uveal Melanoma	Uveal Melanoma	70097	Uveal Melanoma
TCGA-V4-A9ET	TCGA-V4-A9ET-01	Eye	Primary	Ocular Melanoma	Uveal Melanoma	Uveal Melanoma	70097	Uveal Melanoma
TCGA-VD-A8KL	TCGA-VD-A8KL-01	Eye	Primary	Ocular Melanoma	Uveal Melanoma	Uveal Melanoma	70097	Uveal Melanoma
TCGA-V4-A9EX	TCGA-V4-A9EX-01	Eye	Primary	Ocular Melanoma	Uveal Melanoma	Uveal Melanoma	70097	Uveal Melanoma
TCGA-WC-A87T	TCGA-WC-A87T-01	Eye	Primary	Ocular Melanoma	Uveal Melanoma	Uveal Melanoma	70097	Uveal Melanoma
TCGA-VD-AA8R	TCGA-VD-AA8R-01	Eye	Primary	Ocular Melanoma	Uveal Melanoma	Uveal Melanoma	70097	Uveal Melanoma
TCGA-VD-A8K9	TCGA-VD-A8K9-01	Eye	Primary	Ocular Melanoma	Uveal Melanoma	Uveal Melanoma	70097	Uveal Melanoma
TCGA-WC-A885	TCGA-WC-A885-01	Eye	Primary	Ocular Melanoma	Uveal Melanoma	Uveal Melanoma	70097	Uveal Melanoma
TCGA-V4-A9E9	TCGA-V4-A9E9-01	Eye	Primary	Ocular Melanoma	Uveal Melanoma	Uveal Melanoma	70097	Uveal Melanoma
TCGA-V4-A9EK	TCGA-V4-A9EK-01	Eye	Primary	Ocular Melanoma	Uveal Melanoma	Uveal Melanoma	70097	Uveal Melanoma
TCGA-V4-A9EO	TCGA-V4-A9EO-01	Eye	Primary	Ocular Melanoma	Uveal Melanoma	Uveal Melanoma	70097	Uveal Melanoma
TCGA-V4-A9F4	TCGA-V4-A9F4-01	Eye	Primary	Ocular Melanoma	Uveal Melanoma	Uveal Melanoma	70097	Uveal Melanoma
TCGA-WC-A88A	TCGA-WC-A88A-01	Eye	Primary	Ocular Melanoma	Uveal Melanoma	Uveal Melanoma	70097	Uveal Melanoma
TCGA-WC-A882	TCGA-WC-A882-01	Eye	Primary	Ocular Melanoma	Uveal Melanoma	Uveal Melanoma	70097	Uveal Melanoma
TCGA-VD-A8KI	TCGA-VD-A8KI-01	Eye	Primary	Ocular Melanoma	Uveal Melanoma	Uveal Melanoma	70097	Uveal Melanoma
TCGA-V4-A9F0	TCGA-V4-A9F0-01	Eye	Primary	Ocular Melanoma	Uveal Melanoma	Uveal Melanoma	70097	Uveal Melanoma
TCGA-V4-A9EI	TCGA-V4-A9EI-01	Eye	Primary	Ocular Melanoma	Uveal Melanoma	Uveal Melanoma	70097	Uveal Melanoma
TCGA-VD-AA8M	TCGA-VD-AA8M-01	Eye	Primary	Ocular Melanoma	Uveal Melanoma	Uveal Melanoma	70097	Uveal Melanoma
TCGA-YZ-A982	TCGA-YZ-A982-01	Eye	Primary	Ocular Melanoma	Uveal Melanoma	Uveal Melanoma	70097	Uveal Melanoma
TCGA-VD-A8KA	TCGA-VD-A8KA-01	Eye	Primary	Ocular Melanoma	Uveal Melanoma	Uveal Melanoma	70097	Uveal Melanoma
TCGA-V3-A9ZX	TCGA-V3-A9ZX-01	Eye	Primary	Ocular Melanoma	Uveal Melanoma	Uveal Melanoma	70097	Uveal Melanoma
TCGA-VD-A8KM	TCGA-VD-A8KM-01	Eye	Primary	Ocular Melanoma	Uveal Melanoma	Uveal Melanoma	70097	Uveal Melanoma
TCGA-VD-AA8S	TCGA-VD-AA8S-01	Eye	Primary	Ocular Melanoma	Uveal Melanoma	Uveal Melanoma	70097	Uveal Melanoma
TCGA-YZ-A984	TCGA-YZ-A984-01	Eye	Primary	Ocular Melanoma	Uveal Melanoma	Uveal Melanoma	70097	Uveal Melanoma
TCGA-YZ-A980	TCGA-YZ-A980-01	Eye	Primary	Ocular Melanoma	Uveal Melanoma	Uveal Melanoma	70097	Uveal Melanoma
TCGA-RZ-AB0B	TCGA-RZ-AB0B-01	Eye	Primary	Ocular Melanoma	Uveal Melanoma	Uveal Melanoma	70097	Uveal Melanoma
TCGA-WC-AA9A	TCGA-WC-AA9A-01	Eye	Primary	Ocular Melanoma	Uveal Melanoma	Uveal Melanoma	70097	Uveal Melanoma
TCGA-WC-A881	TCGA-WC-A881-01	Eye	Primary	Ocular Melanoma	Uveal Melanoma	Uveal Melanoma	70097	Uveal Melanoma
TCGA-V4-A9EF	TCGA-V4-A9EF-01	Eye	Primary	Ocular Melanoma	Uveal Melanoma	Uveal Melanoma	70097	Uveal Melanoma
TCGA-WC-A888	TCGA-WC-A888-01	Eye	Primary	Ocular Melanoma	Uveal Melanoma	Uveal Melanoma	70097	Uveal Melanoma
TCGA-V4-A9EZ	TCGA-V4-A9EZ-01	Eye	Primary	Ocular Melanoma	Uveal Melanoma	Uveal Melanoma	70097	Uveal Melanoma
TCGA-VD-A8KD	TCGA-VD-A8KD-01	Eye	Primary	Ocular Melanoma	Uveal Melanoma	Uveal Melanoma	70097	Uveal Melanoma
TCGA-WC-A87Y	TCGA-WC-A87Y-01	Eye	Primary	Ocular Melanoma	Uveal Melanoma	Uveal Melanoma	70097	Uveal Melanoma
TCGA-VD-A8KH	TCGA-VD-A8KH-01	Eye	Primary	Ocular Melanoma	Uveal Melanoma	Uveal Melanoma	70097	Uveal Melanoma
TCGA-V4-A9EV	TCGA-V4-A9EV-01	Eye	Primary	Ocular Melanoma	Uveal Melanoma	Uveal Melanoma	70097	Uveal Melanoma
TCGA-V4-A9EM	TCGA-V4-A9EM-01	Eye	Primary	Ocular Melanoma	Uveal Melanoma	Uveal Melanoma	70097	Uveal Melanoma
TCGA-V4-A9F5	TCGA-V4-A9F5-01	Eye	Primary	Ocular Melanoma	Uveal Melanoma	Uveal Melanoma	70097	Uveal Melanoma
TCGA-V4-A9EA	TCGA-V4-A9EA-01	Eye	Primary	Ocular Melanoma	Uveal Melanoma	Uveal Melanoma	70097	Uveal Melanoma
TCGA-V4-A9EC	TCGA-V4-A9EC-01	Eye	Primary	Ocular Melanoma	Uveal Melanoma	Uveal Melanoma	70097	Uveal Melanoma
TCGA-VD-A8K7	TCGA-VD-A8K7-01	Eye	Primary	Ocular Melanoma	Uveal Melanoma	Uveal Melanoma	70097	Uveal Melanoma
TCGA-WC-A87W	TCGA-WC-A87W-01	Eye	Primary	Ocular Melanoma	Uveal Melanoma	Uveal Melanoma	70097	Uveal Melanoma
TCGA-VD-AA8Q	TCGA-VD-AA8Q-01	Eye	Primary	Ocular Melanoma	Uveal Melanoma	Uveal Melanoma	70097	Uveal Melanoma
TCGA-V4-A9ES	TCGA-V4-A9ES-01	Eye	Primary	Ocular Melanoma	Uveal Melanoma	Uveal Melanoma	70097	Uveal Melanoma
TCGA-YZ-A985	TCGA-YZ-A985-01	Eye	Primary	Ocular Melanoma	Uveal Melanoma	Uveal Melanoma	70097	Uveal Melanoma
TCGA-V4-A9E8	TCGA-V4-A9E8-01	Eye	Primary	Ocular Melanoma	Uveal Melanoma	Uveal Melanoma	70097	Uveal Melanoma
TCGA-WC-AA9E	TCGA-WC-AA9E-01	Eye	Primary	Ocular Melanoma	Uveal Melanoma	Uveal Melanoma	70097	Uveal Melanoma
TCGA-V4-A9F1	TCGA-V4-A9F1-01	Eye	Primary	Ocular Melanoma	Uveal Melanoma	Uveal Melanoma	70097	Uveal Melanoma
TCGA-V4-A9EH	TCGA-V4-A9EH-01	Eye	Primary	Ocular Melanoma	Uveal Melanoma	Uveal Melanoma	70097	Uveal Melanoma
TCGA-V4-A9EW	TCGA-V4-A9EW-01	Eye	Primary	Ocular Melanoma	Uveal Melanoma	Uveal Melanoma	70097	Uveal Melanoma
TCGA-VD-A8KF	TCGA-VD-A8KF-01	Eye	Primary	Ocular Melanoma	Uveal Melanoma	Uveal Melanoma	70097	Uveal Melanoma
TCGA-VD-A8KB	TCGA-VD-A8KB-01	Eye	Primary	Ocular Melanoma	Uveal Melanoma	Uveal Melanoma	70097	Uveal Melanoma
TCGA-V4-A9EL	TCGA-V4-A9EL-01	Eye	Primary	Ocular Melanoma	Uveal Melanoma	Uveal Melanoma	70097	Uveal Melanoma
TCGA-VD-A8KJ	TCGA-VD-A8KJ-01	Eye	Primary	Ocular Melanoma	Uveal Melanoma	Uveal Melanoma	70097	Uveal Melanoma
TCGA-VD-A8KG	TCGA-VD-A8KG-01	Eye	Primary	Ocular Melanoma	Uveal Melanoma	Uveal Melanoma	70097	Uveal Melanoma
TCGA-WC-A880	TCGA-WC-A880-01	Eye	Primary	Ocular Melanoma	Uveal Melanoma	Uveal Melanoma	70097	Uveal Melanoma
TCGA-VD-AA8N	TCGA-VD-AA8N-01	Eye	Primary	Ocular Melanoma	Uveal Melanoma	Uveal Melanoma	70097	Uveal Melanoma
TCGA-VD-A8KN	TCGA-VD-A8KN-01	Eye	Primary	Ocular Melanoma	Uveal Melanoma	Uveal Melanoma	70097	Uveal Melanoma
TCGA-V4-A9E7	TCGA-V4-A9E7-01	Eye	Primary	Ocular Melanoma	Uveal Melanoma	Uveal Melanoma	70097	Uveal Melanoma
TCGA-V4-A9F2	TCGA-V4-A9F2-01	Eye	Primary	Ocular Melanoma	Uveal Melanoma	Uveal Melanoma	70097	Uveal Melanoma
TCGA-VD-A8K8	TCGA-VD-A8K8-01	Eye	Primary	Ocular Melanoma	Uveal Melanoma	Uveal Melanoma	70097	Uveal Melanoma
TCGA-V4-A9F3	TCGA-V4-A9F3-01	Eye	Primary	Ocular Melanoma	Uveal Melanoma	Uveal Melanoma	70097	Uveal Melanoma
TCGA-V4-A9EY	TCGA-V4-A9EY-01	Eye	Primary	Ocular Melanoma	Uveal Melanoma	Uveal Melanoma	70097	Uveal Melanoma
TCGA-V4-A9E5	TCGA-V4-A9E5-01	Eye	Primary	Ocular Melanoma	Uveal Melanoma	Uveal Melanoma	70097	Uveal Melanoma
TCGA-WC-A883	TCGA-WC-A883-01	Eye	Primary	Ocular Melanoma	Uveal Melanoma	Uveal Melanoma	70097	Uveal Melanoma
TCGA-VD-AA8P	TCGA-VD-AA8P-01	Eye	Primary	Ocular Melanoma	Uveal Melanoma	Uveal Melanoma	70097	Uveal Melanoma
