# Supplementary material for: Cancer gene mutation frequencies for the U.S. population
Source: Nat Commun. 2021 Oct 13;12:5961. doi: 10.1038/s41467-021-26213-y (PMC8514428; doi:10.1038/s41467-021-26213-y)
Supplement: Supplementary file 8 — Supplementary Software 1 [file 41467_2021_26213_MOESM8_ESM.zip › Supplementary Software 1/Genomics_Analysis/clinical/head_and_neck/acyc_mda_2015/data_clinical_sample_v2.txt]

PATIENT_ID	SAMPLE_ID	TUMOR_TISSUE_SITE	SAMPLE_TYPE	PRIMARY_SITE	CANCER_TYPE	CANCER_TYPE_DETAILED	CODE	CATEGORY_NAME
ACYC-MDA_AC47	ACYC-MDA_AC47	Base of tongue	Primary	Oral cavity	Salivary Carcinoma	Adenoid Cystic Carcinoma	70267	Salivary Adenoid Cystic Carcinoma
ACYC-MDA_AC23	ACYC-MDA_AC23	Base of tongue	Primary	Oral cavity	Salivary Carcinoma	Adenoid Cystic Carcinoma	70267	Salivary Adenoid Cystic Carcinoma
ACYC-MDA_AC22	ACYC-MDA_AC22	Base of tongue	Primary	Oral cavity	Salivary Carcinoma	Adenoid Cystic Carcinoma	70267	Salivary Adenoid Cystic Carcinoma
ACYC-MDA_AC16	ACYC-MDA_AC16	Base of tongue	Primary	Oral cavity	Salivary Carcinoma	Adenoid Cystic Carcinoma	70267	Salivary Adenoid Cystic Carcinoma
ACYC-MDA_AC98	ACYC-MDA_AC98	Base of tongue	Primary	Oral cavity	Salivary Carcinoma	Adenoid Cystic Carcinoma	70267	Salivary Adenoid Cystic Carcinoma
ACYC-MDA_AC65	ACYC-MDA_AC65	Base of tongue	Primary	Oral cavity	Salivary Carcinoma	Adenoid Cystic Carcinoma	70267	Salivary Adenoid Cystic Carcinoma
ACYC-MDA_AC90	ACYC-MDA_AC90	Buccal mucosa	Primary	Oral cavity	Salivary Carcinoma	Adenoid Cystic Carcinoma	70267	Salivary Adenoid Cystic Carcinoma
ACYC-MDA_AC75	ACYC-MDA_AC75	Ethmoid sinus	Primary	Head and Neck	Salivary Carcinoma	Adenoid Cystic Carcinoma	70267	Salivary Adenoid Cystic Carcinoma
ACYC-MDA_AC101	ACYC-MDA_AC101	Floor of mouth	Primary	Oral cavity	Salivary Carcinoma	Adenoid Cystic Carcinoma	70267	Salivary Adenoid Cystic Carcinoma
ACYC-MDA_AC102	ACYC-MDA_AC102	Floor of mouth	Primary	Oral cavity	Salivary Carcinoma	Adenoid Cystic Carcinoma	70267	Salivary Adenoid Cystic Carcinoma
ACYC-MDA_AC20	ACYC-MDA_AC20	Floor of mouth	Primary	Oral cavity	Salivary Carcinoma	Adenoid Cystic Carcinoma	70267	Salivary Adenoid Cystic Carcinoma
ACYC-MDA_AC33	ACYC-MDA_AC33	Floor of mouth	Primary	Oral cavity	Salivary Carcinoma	Adenoid Cystic Carcinoma	70267	Salivary Adenoid Cystic Carcinoma
ACYC-MDA_AC39	ACYC-MDA_AC39	Floor of mouth	Primary	Oral cavity	Salivary Carcinoma	Adenoid Cystic Carcinoma	70267	Salivary Adenoid Cystic Carcinoma
ACYC-MDA_AC06	ACYC-MDA_AC06	Floor of mouth	Primary	Oral cavity	Salivary Carcinoma	Adenoid Cystic Carcinoma	70267	Salivary Adenoid Cystic Carcinoma
ACYC-MDA_AC10	ACYC-MDA_AC10	Floor of mouth	Primary	Oral cavity	Salivary Carcinoma	Adenoid Cystic Carcinoma	70267	Salivary Adenoid Cystic Carcinoma
ACYC-MDA_AC11	ACYC-MDA_AC11	Floor of mouth	Primary	Oral cavity	Salivary Carcinoma	Adenoid Cystic Carcinoma	70267	Salivary Adenoid Cystic Carcinoma
ACYC-MDA_AC69	ACYC-MDA_AC69	Floor of mouth	Primary	Oral cavity	Salivary Carcinoma	Adenoid Cystic Carcinoma	70267	Salivary Adenoid Cystic Carcinoma
ACYC-MDA_AC72	ACYC-MDA_AC72	Floor of mouth	Primary	Oral cavity	Salivary Carcinoma	Adenoid Cystic Carcinoma	70267	Salivary Adenoid Cystic Carcinoma
ACYC-MDA_AC71	ACYC-MDA_AC71	Floor of mouth	Primary	Oral cavity	Salivary Carcinoma	Adenoid Cystic Carcinoma	70267	Salivary Adenoid Cystic Carcinoma
ACYC-MDA_AC74	ACYC-MDA_AC74	Floor of mouth	Primary	Oral cavity	Salivary Carcinoma	Adenoid Cystic Carcinoma	70267	Salivary Adenoid Cystic Carcinoma
ACYC-MDA_AC56	ACYC-MDA_AC56	Laryngopharynx	Primary	Head and Neck	Salivary Carcinoma	Adenoid Cystic Carcinoma	70267	Salivary Adenoid Cystic Carcinoma
ACYC-MDA_AC04	ACYC-MDA_AC04	Laryngopharynx	Primary	Head and Neck	Salivary Carcinoma	Adenoid Cystic Carcinoma	70267	Salivary Adenoid Cystic Carcinoma
ACYC-MDA_AC66	ACYC-MDA_AC66	Lip	Primary	Oral cavity	Salivary Carcinoma	Adenoid Cystic Carcinoma	70267	Salivary Adenoid Cystic Carcinoma
ACYC-MDA_AC29	ACYC-MDA_AC29	Mandible	Primary	Head and Neck	Salivary Carcinoma	Adenoid Cystic Carcinoma	70267	Salivary Adenoid Cystic Carcinoma
ACYC-MDA_AC70	ACYC-MDA_AC70	Mandible	Primary	Head and Neck	Salivary Carcinoma	Adenoid Cystic Carcinoma	70267	Salivary Adenoid Cystic Carcinoma
ACYC-MDA_AC44	ACYC-MDA_AC44	Maxilla	Primary	Head and Neck	Salivary Carcinoma	Adenoid Cystic Carcinoma	70267	Salivary Adenoid Cystic Carcinoma
ACYC-MDA_AC43	ACYC-MDA_AC43	Maxilla	Primary	Head and Neck	Salivary Carcinoma	Adenoid Cystic Carcinoma	70267	Salivary Adenoid Cystic Carcinoma
ACYC-MDA_AC42	ACYC-MDA_AC42	Maxilla	Primary	Head and Neck	Salivary Carcinoma	Adenoid Cystic Carcinoma	70267	Salivary Adenoid Cystic Carcinoma
ACYC-MDA_AC41	ACYC-MDA_AC41	Maxilla	Primary	Head and Neck	Salivary Carcinoma	Adenoid Cystic Carcinoma	70267	Salivary Adenoid Cystic Carcinoma
ACYC-MDA_AC40	ACYC-MDA_AC40	Maxilla	Primary	Head and Neck	Salivary Carcinoma	Adenoid Cystic Carcinoma	70267	Salivary Adenoid Cystic Carcinoma
ACYC-MDA_AC50	ACYC-MDA_AC50	Maxilla	Primary	Head and Neck	Salivary Carcinoma	Adenoid Cystic Carcinoma	70267	Salivary Adenoid Cystic Carcinoma
ACYC-MDA_AC51	ACYC-MDA_AC51	Maxilla	Primary	Head and Neck	Salivary Carcinoma	Adenoid Cystic Carcinoma	70267	Salivary Adenoid Cystic Carcinoma
ACYC-MDA_AC53	ACYC-MDA_AC53	Maxilla	Primary	Head and Neck	Salivary Carcinoma	Adenoid Cystic Carcinoma	70267	Salivary Adenoid Cystic Carcinoma
ACYC-MDA_AC54	ACYC-MDA_AC54	Maxilla	Primary	Head and Neck	Salivary Carcinoma	Adenoid Cystic Carcinoma	70267	Salivary Adenoid Cystic Carcinoma
ACYC-MDA_AC55	ACYC-MDA_AC55	Maxilla	Primary	Head and Neck	Salivary Carcinoma	Adenoid Cystic Carcinoma	70267	Salivary Adenoid Cystic Carcinoma
ACYC-MDA_AC24	ACYC-MDA_AC24	Maxilla	Primary	Head and Neck	Salivary Carcinoma	Adenoid Cystic Carcinoma	70267	Salivary Adenoid Cystic Carcinoma
ACYC-MDA_AC26	ACYC-MDA_AC26	Maxilla	Primary	Head and Neck	Salivary Carcinoma	Adenoid Cystic Carcinoma	70267	Salivary Adenoid Cystic Carcinoma
ACYC-MDA_AC21	ACYC-MDA_AC21	Maxilla	Primary	Head and Neck	Salivary Carcinoma	Adenoid Cystic Carcinoma	70267	Salivary Adenoid Cystic Carcinoma
ACYC-MDA_AC28	ACYC-MDA_AC28	Maxilla	Primary	Head and Neck	Salivary Carcinoma	Adenoid Cystic Carcinoma	70267	Salivary Adenoid Cystic Carcinoma
ACYC-MDA_AC30	ACYC-MDA_AC30	Maxilla	Primary	Head and Neck	Salivary Carcinoma	Adenoid Cystic Carcinoma	70267	Salivary Adenoid Cystic Carcinoma
ACYC-MDA_AC38	ACYC-MDA_AC38	Maxilla	Primary	Head and Neck	Salivary Carcinoma	Adenoid Cystic Carcinoma	70267	Salivary Adenoid Cystic Carcinoma
ACYC-MDA_AC01	ACYC-MDA_AC01	Maxilla	Primary	Head and Neck	Salivary Carcinoma	Adenoid Cystic Carcinoma	70267	Salivary Adenoid Cystic Carcinoma
ACYC-MDA_AC05	ACYC-MDA_AC05	Maxilla	Primary	Head and Neck	Salivary Carcinoma	Adenoid Cystic Carcinoma	70267	Salivary Adenoid Cystic Carcinoma
ACYC-MDA_AC09	ACYC-MDA_AC09	Maxilla	Primary	Head and Neck	Salivary Carcinoma	Adenoid Cystic Carcinoma	70267	Salivary Adenoid Cystic Carcinoma
ACYC-MDA_AC89	ACYC-MDA_AC89	Maxilla	Primary	Head and Neck	Salivary Carcinoma	Adenoid Cystic Carcinoma	70267	Salivary Adenoid Cystic Carcinoma
ACYC-MDA_AC83	ACYC-MDA_AC83	Maxilla	Primary	Head and Neck	Salivary Carcinoma	Adenoid Cystic Carcinoma	70267	Salivary Adenoid Cystic Carcinoma
ACYC-MDA_AC87	ACYC-MDA_AC87	Maxilla	Primary	Head and Neck	Salivary Carcinoma	Adenoid Cystic Carcinoma	70267	Salivary Adenoid Cystic Carcinoma
ACYC-MDA_AC15	ACYC-MDA_AC15	Maxilla	Primary	Head and Neck	Salivary Carcinoma	Adenoid Cystic Carcinoma	70267	Salivary Adenoid Cystic Carcinoma
ACYC-MDA_AC17	ACYC-MDA_AC17	Maxilla	Primary	Head and Neck	Salivary Carcinoma	Adenoid Cystic Carcinoma	70267	Salivary Adenoid Cystic Carcinoma
ACYC-MDA_AC91	ACYC-MDA_AC91	Maxilla	Primary	Head and Neck	Salivary Carcinoma	Adenoid Cystic Carcinoma	70267	Salivary Adenoid Cystic Carcinoma
ACYC-MDA_AC99	ACYC-MDA_AC99	Maxilla	Primary	Head and Neck	Salivary Carcinoma	Adenoid Cystic Carcinoma	70267	Salivary Adenoid Cystic Carcinoma
ACYC-MDA_AC78	ACYC-MDA_AC78	Maxilla	Primary	Head and Neck	Salivary Carcinoma	Adenoid Cystic Carcinoma	70267	Salivary Adenoid Cystic Carcinoma
ACYC-MDA_AC46	ACYC-MDA_AC46	Nasal cavity	Primary	Head and Neck	Salivary Carcinoma	Adenoid Cystic Carcinoma	70267	Salivary Adenoid Cystic Carcinoma
ACYC-MDA_AC48	ACYC-MDA_AC48	Nasal cavity	Primary	Head and Neck	Salivary Carcinoma	Adenoid Cystic Carcinoma	70267	Salivary Adenoid Cystic Carcinoma
ACYC-MDA_AC76	ACYC-MDA_AC76	Nasal cavity	Primary	Head and Neck	Salivary Carcinoma	Adenoid Cystic Carcinoma	70267	Salivary Adenoid Cystic Carcinoma
ACYC-MDA_AC58	ACYC-MDA_AC58	Orbital cavity	Primary	Orbital cavity	Salivary Carcinoma	Adenoid Cystic Carcinoma	70267	Salivary Adenoid Cystic Carcinoma
ACYC-MDA_AC59	ACYC-MDA_AC59	Orbital cavity	Primary	Orbital cavity	Salivary Carcinoma	Adenoid Cystic Carcinoma	70267	Salivary Adenoid Cystic Carcinoma
ACYC-MDA_AC27	ACYC-MDA_AC27	Orbital cavity	Primary	Orbital cavity	Salivary Carcinoma	Adenoid Cystic Carcinoma	70267	Salivary Adenoid Cystic Carcinoma
ACYC-MDA_AC32	ACYC-MDA_AC32	Orbital cavity	Primary	Orbital cavity	Salivary Carcinoma	Adenoid Cystic Carcinoma	70267	Salivary Adenoid Cystic Carcinoma
ACYC-MDA_AC86	ACYC-MDA_AC86	Orbital cavity	Primary	Orbital cavity	Salivary Carcinoma	Adenoid Cystic Carcinoma	70267	Salivary Adenoid Cystic Carcinoma
ACYC-MDA_AC18	ACYC-MDA_AC18	Orbital cavity	Primary	Orbital cavity	Salivary Carcinoma	Adenoid Cystic Carcinoma	70267	Salivary Adenoid Cystic Carcinoma
ACYC-MDA_AC63	ACYC-MDA_AC63	Orbital cavity	Primary	Orbital cavity	Salivary Carcinoma	Adenoid Cystic Carcinoma	70267	Salivary Adenoid Cystic Carcinoma
ACYC-MDA_AC03	ACYC-MDA_AC03	Oropharynx	Primary	Head and Neck	Salivary Carcinoma	Adenoid Cystic Carcinoma	70267	Salivary Adenoid Cystic Carcinoma
ACYC-MDA_AC35	ACYC-MDA_AC35	Palate	Primary	Oral cavity	Salivary Carcinoma	Adenoid Cystic Carcinoma	70267	Salivary Adenoid Cystic Carcinoma
ACYC-MDA_AC100	ACYC-MDA_AC100	Parotid gland	Primary	Salivary gland	Salivary Carcinoma	Adenoid Cystic Carcinoma	70267	Salivary Adenoid Cystic Carcinoma
ACYC-MDA_AC25	ACYC-MDA_AC25	Parotid gland	Primary	Salivary gland	Salivary Carcinoma	Adenoid Cystic Carcinoma	70267	Salivary Adenoid Cystic Carcinoma
ACYC-MDA_AC36	ACYC-MDA_AC36	Parotid gland	Primary	Salivary gland	Salivary Carcinoma	Adenoid Cystic Carcinoma	70267	Salivary Adenoid Cystic Carcinoma
ACYC-MDA_AC31	ACYC-MDA_AC31	Parotid gland	Primary	Salivary gland	Salivary Carcinoma	Adenoid Cystic Carcinoma	70267	Salivary Adenoid Cystic Carcinoma
ACYC-MDA_AC07	ACYC-MDA_AC07	Parotid gland	Primary	Salivary gland	Salivary Carcinoma	Adenoid Cystic Carcinoma	70267	Salivary Adenoid Cystic Carcinoma
ACYC-MDA_AC08	ACYC-MDA_AC08	Parotid gland	Primary	Salivary gland	Salivary Carcinoma	Adenoid Cystic Carcinoma	70267	Salivary Adenoid Cystic Carcinoma
ACYC-MDA_AC82	ACYC-MDA_AC82	Parotid gland	Primary	Salivary gland	Salivary Carcinoma	Adenoid Cystic Carcinoma	70267	Salivary Adenoid Cystic Carcinoma
ACYC-MDA_AC81	ACYC-MDA_AC81	Parotid gland	Primary	Salivary gland	Salivary Carcinoma	Adenoid Cystic Carcinoma	70267	Salivary Adenoid Cystic Carcinoma
ACYC-MDA_AC80	ACYC-MDA_AC80	Parotid gland	Primary	Salivary gland	Salivary Carcinoma	Adenoid Cystic Carcinoma	70267	Salivary Adenoid Cystic Carcinoma
ACYC-MDA_AC85	ACYC-MDA_AC85	Parotid gland	Primary	Salivary gland	Salivary Carcinoma	Adenoid Cystic Carcinoma	70267	Salivary Adenoid Cystic Carcinoma
ACYC-MDA_AC84	ACYC-MDA_AC84	Parotid gland	Primary	Salivary gland	Salivary Carcinoma	Adenoid Cystic Carcinoma	70267	Salivary Adenoid Cystic Carcinoma
ACYC-MDA_AC13	ACYC-MDA_AC13	Parotid gland	Primary	Salivary gland	Salivary Carcinoma	Adenoid Cystic Carcinoma	70267	Salivary Adenoid Cystic Carcinoma
ACYC-MDA_AC96	ACYC-MDA_AC96	Parotid gland	Primary	Salivary gland	Salivary Carcinoma	Adenoid Cystic Carcinoma	70267	Salivary Adenoid Cystic Carcinoma
ACYC-MDA_AC93	ACYC-MDA_AC93	Parotid gland	Primary	Salivary gland	Salivary Carcinoma	Adenoid Cystic Carcinoma	70267	Salivary Adenoid Cystic Carcinoma
ACYC-MDA_AC60	ACYC-MDA_AC60	Parotid gland	Primary	Salivary gland	Salivary Carcinoma	Adenoid Cystic Carcinoma	70267	Salivary Adenoid Cystic Carcinoma
ACYC-MDA_AC19	ACYC-MDA_AC19	Pharynx	Primary	Head and Neck	Salivary Carcinoma	Adenoid Cystic Carcinoma	70267	Salivary Adenoid Cystic Carcinoma
ACYC-MDA_AC37	ACYC-MDA_AC37	Sublingual gland	Primary	Salivary gland	Salivary Carcinoma	Adenoid Cystic Carcinoma	70267	Salivary Adenoid Cystic Carcinoma
ACYC-MDA_AC67	ACYC-MDA_AC67	Sublingual gland	Primary	Salivary gland	Salivary Carcinoma	Adenoid Cystic Carcinoma	70267	Salivary Adenoid Cystic Carcinoma
ACYC-MDA_AC45	ACYC-MDA_AC45	Submandibular gland	Primary	Salivary gland	Salivary Carcinoma	Adenoid Cystic Carcinoma	70267	Salivary Adenoid Cystic Carcinoma
ACYC-MDA_AC57	ACYC-MDA_AC57	Submandibular gland	Primary	Salivary gland	Salivary Carcinoma	Adenoid Cystic Carcinoma	70267	Salivary Adenoid Cystic Carcinoma
ACYC-MDA_AC34	ACYC-MDA_AC34	Submandibular gland	Primary	Salivary gland	Salivary Carcinoma	Adenoid Cystic Carcinoma	70267	Salivary Adenoid Cystic Carcinoma
ACYC-MDA_AC88	ACYC-MDA_AC88	Submandibular gland	Primary	Salivary gland	Salivary Carcinoma	Adenoid Cystic Carcinoma	70267	Salivary Adenoid Cystic Carcinoma
ACYC-MDA_AC12	ACYC-MDA_AC12	Submandibular gland	Primary	Salivary gland	Salivary Carcinoma	Adenoid Cystic Carcinoma	70267	Salivary Adenoid Cystic Carcinoma
ACYC-MDA_AC92	ACYC-MDA_AC92	Submandibular gland	Primary	Salivary gland	Salivary Carcinoma	Adenoid Cystic Carcinoma	70267	Salivary Adenoid Cystic Carcinoma
ACYC-MDA_AC61	ACYC-MDA_AC61	Submandibular gland	Primary	Salivary gland	Salivary Carcinoma	Adenoid Cystic Carcinoma	70267	Salivary Adenoid Cystic Carcinoma
ACYC-MDA_AC64	ACYC-MDA_AC64	Submandibular gland	Primary	Salivary gland	Salivary Carcinoma	Adenoid Cystic Carcinoma	70267	Salivary Adenoid Cystic Carcinoma
ACYC-MDA_AC49	ACYC-MDA_AC49	Tongue	Primary	Oral cavity	Salivary Carcinoma	Adenoid Cystic Carcinoma	70267	Salivary Adenoid Cystic Carcinoma
ACYC-MDA_AC52	ACYC-MDA_AC52	Tongue	Primary	Oral cavity	Salivary Carcinoma	Adenoid Cystic Carcinoma	70267	Salivary Adenoid Cystic Carcinoma
ACYC-MDA_AC02	ACYC-MDA_AC02	Tongue	Primary	Oral cavity	Salivary Carcinoma	Adenoid Cystic Carcinoma	70267	Salivary Adenoid Cystic Carcinoma
ACYC-MDA_AC94	ACYC-MDA_AC94	Tongue	Primary	Oral cavity	Salivary Carcinoma	Adenoid Cystic Carcinoma	70267	Salivary Adenoid Cystic Carcinoma
ACYC-MDA_AC95	ACYC-MDA_AC95	Tongue	Primary	Oral cavity	Salivary Carcinoma	Adenoid Cystic Carcinoma	70267	Salivary Adenoid Cystic Carcinoma
ACYC-MDA_AC97	ACYC-MDA_AC97	Tongue	Primary	Oral cavity	Salivary Carcinoma	Adenoid Cystic Carcinoma	70267	Salivary Adenoid Cystic Carcinoma
ACYC-MDA_AC68	ACYC-MDA_AC68	Tongue	Primary	Oral cavity	Salivary Carcinoma	Adenoid Cystic Carcinoma	70267	Salivary Adenoid Cystic Carcinoma
ACYC-MDA_AC77	ACYC-MDA_AC77	Tongue	Primary	Oral cavity	Salivary Carcinoma	Adenoid Cystic Carcinoma	70267	Salivary Adenoid Cystic Carcinoma
ACYC-MDA_AC14	ACYC-MDA_AC14	Trachea	Primary	Head and Neck	Salivary Carcinoma	Adenoid Cystic Carcinoma	70267	Salivary Adenoid Cystic Carcinoma
ACYC-MDA_AC62	ACYC-MDA_AC62	Trachea	Primary	Head and Neck	Salivary Carcinoma	Adenoid Cystic Carcinoma	70267	Salivary Adenoid Cystic Carcinoma
ACYC-MDA_AC79	ACYC-MDA_AC79	Trachea	Primary	Head and Neck	Salivary Carcinoma	Adenoid Cystic Carcinoma	70267	Salivary Adenoid Cystic Carcinoma
ACYC-MDA_AC73	ACYC-MDA_AC73	Trachea	Primary	Head and Neck	Salivary Carcinoma	Adenoid Cystic Carcinoma	70267	Salivary Adenoid Cystic Carcinoma
