# Supplementary material for: Cancer gene mutation frequencies for the U.S. population
Source: Nat Commun. 2021 Oct 13;12:5961. doi: 10.1038/s41467-021-26213-y (PMC8514428; doi:10.1038/s41467-021-26213-y)
Supplement: Supplementary file 8 — Supplementary Software 1 [file 41467_2021_26213_MOESM8_ESM.zip › Supplementary Software 1/Genomics_Analysis/clinical/head_and_neck/acyc_sanger_2013/data_clinical_sample_v2.txt]

PATIENT_ID	SAMPLE_ID	CANCER_TYPE	CANCER_TYPE_DETAILED	PRIMARY_SITE	TUMOR_TISSUE_SITE	SAMPLE_TYPE	CODE	CATEGORY_NAME
PD3197a	PD3197a	Salivary Carcinoma	Adenoid Cystic Carcinoma	Head and Neck	Maxilla	Primary	70267	Salivary Adenoid Cystic Carcinoma
PD3178a	PD3178a	Salivary Carcinoma	Adenoid Cystic Carcinoma	Head and Neck	Oropharynx	Primary	70267	Salivary Adenoid Cystic Carcinoma
PD3195a	PD3195a	Salivary Carcinoma	Adenoid Cystic Carcinoma	Head and Neck	Maxilla	Primary	70267	Salivary Adenoid Cystic Carcinoma
PD3208a	PD3208a	Salivary Carcinoma	Adenoid Cystic Carcinoma	Head and Neck	Maxilla	Primary	70267	Salivary Adenoid Cystic Carcinoma
PD3184a	PD3184a	Salivary Carcinoma	Adenoid Cystic Carcinoma	Head and Neck	Maxilla	Primary	70267	Salivary Adenoid Cystic Carcinoma
PD3188a	PD3188a	Salivary Carcinoma	Adenoid Cystic Carcinoma	Head and Neck	Maxilla	Primary	70267	Salivary Adenoid Cystic Carcinoma
PD3198a	PD3198a	Salivary Carcinoma	Adenoid Cystic Carcinoma	Head and Neck	Maxilla	Primary	70267	Salivary Adenoid Cystic Carcinoma
PD3216a	PD3216a	Salivary Carcinoma	Adenoid Cystic Carcinoma	Head and Neck	Maxilla	Primary	70267	Salivary Adenoid Cystic Carcinoma
PD3185a	PD3185a	Salivary Carcinoma	Adenoid Cystic Carcinoma	Oral cavity	Palate	Primary	70267	Salivary Adenoid Cystic Carcinoma
PD3199a	PD3199a	Salivary Carcinoma	Adenoid Cystic Carcinoma	Oral cavity	Floor of mouth	Primary	70267	Salivary Adenoid Cystic Carcinoma
PD3194a	PD3194a	Salivary Carcinoma	Adenoid Cystic Carcinoma	Oral cavity	Floor of mouth	Primary	70267	Salivary Adenoid Cystic Carcinoma
PD3186a	PD3186a	Salivary Carcinoma	Adenoid Cystic Carcinoma	Oral cavity	Tongue	Primary	70267	Salivary Adenoid Cystic Carcinoma
PD3196a	PD3196a	Salivary Carcinoma	Adenoid Cystic Carcinoma	Oral cavity	Base of tongue	Primary	70267	Salivary Adenoid Cystic Carcinoma
PD3191a	PD3191a	Salivary Carcinoma	Adenoid Cystic Carcinoma	Orbital cavity	Orbital mass	Primary	70267	Salivary Adenoid Cystic Carcinoma
PD3189a	PD3189a	Salivary Carcinoma	Adenoid Cystic Carcinoma	Orbital cavity	Orbital mass	Primary	70267	Salivary Adenoid Cystic Carcinoma
PD3192a	PD3192a	Salivary Carcinoma	Adenoid Cystic Carcinoma	Orbital cavity	Orbital mass	Primary	70267	Salivary Adenoid Cystic Carcinoma
PD3181a	PD3181a	Salivary Carcinoma	Adenoid Cystic Carcinoma	Salivary gland	Parotid gland	Primary	70267	Salivary Adenoid Cystic Carcinoma
PD3193a	PD3193a	Salivary Carcinoma	Adenoid Cystic Carcinoma	Salivary gland	Submandibular gland	Primary	70267	Salivary Adenoid Cystic Carcinoma
PD3200a	PD3200a	Salivary Carcinoma	Adenoid Cystic Carcinoma	Salivary gland	Parotid gland	Primary	70267	Salivary Adenoid Cystic Carcinoma
PD3180a	PD3180a	Salivary Carcinoma	Adenoid Cystic Carcinoma	Salivary gland	Parotid gland	Primary	70267	Salivary Adenoid Cystic Carcinoma
PD3179a	PD3179a	Salivary Carcinoma	Adenoid Cystic Carcinoma	Salivary gland	Parotid gland	Primary	70267	Salivary Adenoid Cystic Carcinoma
PD3190a	PD3190a	Salivary Carcinoma	Adenoid Cystic Carcinoma	Salivary gland	Lymph node	Primary	70267	Salivary Adenoid Cystic Carcinoma
PD3182a	PD3182a	Salivary Carcinoma	Adenoid Cystic Carcinoma	Salivary gland	Parotid gland	Primary	70267	Salivary Adenoid Cystic Carcinoma
PD3226a	PD3226a	Salivary Carcinoma	Adenoid Cystic Carcinoma	Salivary gland	Parotid gland	Primary	70267	Salivary Adenoid Cystic Carcinoma
