# Supplementary material for: Cancer gene mutation frequencies for the U.S. population
Source: Nat Commun. 2021 Oct 13;12:5961. doi: 10.1038/s41467-021-26213-y (PMC8514428; doi:10.1038/s41467-021-26213-y)
Supplement: Supplementary file 8 — Supplementary Software 1 [file 41467_2021_26213_MOESM8_ESM.zip › Supplementary Software 1/Genomics_Analysis/clinical/head_and_neck/hnsc_broad/data_clinical_sample_v2.txt]

PATIENT_ID	SAMPLE_ID	TUMOR_TISSUE_SITE	SAMPLE_TYPE	CANCER_TYPE	CANCER_TYPE_DETAILED	CODE	CATEGORY_NAME
HN_62237	HN_62237	Hypopharynx	Primary	Head and Neck Cancer	Head and Neck Squamous Cell Carcinoma	70207	Head Neck Squamous Cell Carcinoma
HN_62376	HN_62376	Hypopharynx	Primary	Head and Neck Cancer	Head and Neck Squamous Cell Carcinoma	70207	Head Neck Squamous Cell Carcinoma
HN_62421	HN_62421	Hypopharynx	Primary	Head and Neck Cancer	Head and Neck Squamous Cell Carcinoma	70207	Head Neck Squamous Cell Carcinoma
HN_62672	HN_62672	Hypopharynx	Primary	Head and Neck Cancer	Head and Neck Squamous Cell Carcinoma	70207	Head Neck Squamous Cell Carcinoma
HN_62699	HN_62699	Hypopharynx	Primary	Head and Neck Cancer	Head and Neck Squamous Cell Carcinoma	70207	Head Neck Squamous Cell Carcinoma
HN_62740	HN_62740	Hypopharynx	Primary	Head and Neck Cancer	Head and Neck Squamous Cell Carcinoma	70207	Head Neck Squamous Cell Carcinoma
HN_62860	HN_62860	Hypopharynx	Primary	Head and Neck Cancer	Head and Neck Squamous Cell Carcinoma	70207	Head Neck Squamous Cell Carcinoma
HN_63095	HN_63095	Hypopharynx	Recurrence	Head and Neck Cancer	Head and Neck Squamous Cell Carcinoma	70207	Head Neck Squamous Cell Carcinoma
HN_00122	HN_00122	Larynx	Recurrence	Head and Neck Cancer	Head and Neck Squamous Cell Carcinoma	70207	Head Neck Squamous Cell Carcinoma
HN_00761	HN_00761	Larynx	Recurrence	Head and Neck Cancer	Head and Neck Squamous Cell Carcinoma	70207	Head Neck Squamous Cell Carcinoma
HN_01000	HN_01000	Larynx	Primary	Head and Neck Cancer	Head and Neck Squamous Cell Carcinoma	70207	Head Neck Squamous Cell Carcinoma
HN_62415	HN_62415	Larynx	Primary	Head and Neck Cancer	Head and Neck Squamous Cell Carcinoma	70207	Head Neck Squamous Cell Carcinoma
HN_62506	HN_62506	Larynx	Primary	Head and Neck Cancer	Head and Neck Squamous Cell Carcinoma	70207	Head Neck Squamous Cell Carcinoma
HN_62532	HN_62532	Larynx	Primary	Head and Neck Cancer	Head and Neck Squamous Cell Carcinoma	70207	Head Neck Squamous Cell Carcinoma
HN_62539	HN_62539	Larynx	Primary	Head and Neck Cancer	Head and Neck Squamous Cell Carcinoma	70207	Head Neck Squamous Cell Carcinoma
HN_62624	HN_62624	Larynx	Primary	Head and Neck Cancer	Head and Neck Squamous Cell Carcinoma	70207	Head Neck Squamous Cell Carcinoma
HN_62686	HN_62686	Larynx	Primary	Head and Neck Cancer	Head and Neck Squamous Cell Carcinoma	70207	Head Neck Squamous Cell Carcinoma
HN_62739	HN_62739	Larynx	Primary	Head and Neck Cancer	Head and Neck Squamous Cell Carcinoma	70207	Head Neck Squamous Cell Carcinoma
HN_62741	HN_62741	Larynx	Primary	Head and Neck Cancer	Head and Neck Squamous Cell Carcinoma	70207	Head Neck Squamous Cell Carcinoma
HN_62755	HN_62755	Larynx	Primary	Head and Neck Cancer	Head and Neck Squamous Cell Carcinoma	70207	Head Neck Squamous Cell Carcinoma
HN_62863	HN_62863	Larynx	Primary	Head and Neck Cancer	Head and Neck Squamous Cell Carcinoma	70207	Head Neck Squamous Cell Carcinoma
HN_62897	HN_62897	Larynx	Primary	Head and Neck Cancer	Head and Neck Squamous Cell Carcinoma	70207	Head Neck Squamous Cell Carcinoma
HN_63021	HN_63021	Larynx	Primary	Head and Neck Cancer	Head and Neck Squamous Cell Carcinoma	70207	Head Neck Squamous Cell Carcinoma
HN_00076	HN_00076	Oral Cavity	Primary	Head and Neck Cancer	Head and Neck Squamous Cell Carcinoma	70207	Head Neck Squamous Cell Carcinoma
HN_00190	HN_00190	Oral Cavity	Primary	Head and Neck Cancer	Head and Neck Squamous Cell Carcinoma	70207	Head Neck Squamous Cell Carcinoma
HN_00313	HN_00313	Oral Cavity	Primary	Head and Neck Cancer	Head and Neck Squamous Cell Carcinoma	70207	Head Neck Squamous Cell Carcinoma
HN_00378	HN_00378	Oral Cavity	Primary	Head and Neck Cancer	Head and Neck Squamous Cell Carcinoma	70207	Head Neck Squamous Cell Carcinoma
HN_00443	HN_00443	Oral Cavity	Primary	Head and Neck Cancer	Head and Neck Squamous Cell Carcinoma	70207	Head Neck Squamous Cell Carcinoma
HN_0-046	HN_0-046	Oral Cavity	Primary	Head and Neck Cancer	Head and Neck Squamous Cell Carcinoma	70207	Head Neck Squamous Cell Carcinoma
HN_0-064	HN_0-064	Oral Cavity	Primary	Head and Neck Cancer	Head and Neck Squamous Cell Carcinoma	70207	Head Neck Squamous Cell Carcinoma
HN_62298	HN_62298	Oral Cavity	Primary	Head and Neck Cancer	Head and Neck Squamous Cell Carcinoma	70207	Head Neck Squamous Cell Carcinoma
HN_62338	HN_62338	Oral Cavity	Primary	Head and Neck Cancer	Head and Neck Squamous Cell Carcinoma	70207	Head Neck Squamous Cell Carcinoma
HN_62417	HN_62417	Oral Cavity	Primary	Head and Neck Cancer	Head and Neck Squamous Cell Carcinoma	70207	Head Neck Squamous Cell Carcinoma
HN_62432	HN_62432	Oral Cavity	Primary	Head and Neck Cancer	Head and Neck Squamous Cell Carcinoma	70207	Head Neck Squamous Cell Carcinoma
HN_62469	HN_62469	Oral Cavity	Primary	Head and Neck Cancer	Head and Neck Squamous Cell Carcinoma	70207	Head Neck Squamous Cell Carcinoma
HN_62481	HN_62481	Oral Cavity	Primary	Head and Neck Cancer	Head and Neck Squamous Cell Carcinoma	70207	Head Neck Squamous Cell Carcinoma
HN_62493	HN_62493	Oral Cavity	Primary	Head and Neck Cancer	Head and Neck Squamous Cell Carcinoma	70207	Head Neck Squamous Cell Carcinoma
HN_62505	HN_62505	Oral Cavity	Primary	Head and Neck Cancer	Head and Neck Squamous Cell Carcinoma	70207	Head Neck Squamous Cell Carcinoma
HN_62515	HN_62515	Oral Cavity	Primary	Head and Neck Cancer	Head and Neck Squamous Cell Carcinoma	70207	Head Neck Squamous Cell Carcinoma
HN_62601	HN_62601	Oral Cavity	Primary	Head and Neck Cancer	Head and Neck Squamous Cell Carcinoma	70207	Head Neck Squamous Cell Carcinoma
HN_62602	HN_62602	Oral Cavity	Primary	Head and Neck Cancer	Head and Neck Squamous Cell Carcinoma	70207	Head Neck Squamous Cell Carcinoma
HN_62646	HN_62646	Oral Cavity	Primary	Head and Neck Cancer	Head and Neck Squamous Cell Carcinoma	70207	Head Neck Squamous Cell Carcinoma
HN_62652	HN_62652	Oral Cavity	Primary	Head and Neck Cancer	Head and Neck Squamous Cell Carcinoma	70207	Head Neck Squamous Cell Carcinoma
HN_62671	HN_62671	Oral Cavity	Primary	Head and Neck Cancer	Head and Neck Squamous Cell Carcinoma	70207	Head Neck Squamous Cell Carcinoma
HN_62756	HN_62756	Oral Cavity	Primary	Head and Neck Cancer	Head and Neck Squamous Cell Carcinoma	70207	Head Neck Squamous Cell Carcinoma
HN_62807	HN_62807	Oral Cavity	Primary	Head and Neck Cancer	Head and Neck Squamous Cell Carcinoma	70207	Head Neck Squamous Cell Carcinoma
HN_62814	HN_62814	Oral Cavity	Primary	Head and Neck Cancer	Head and Neck Squamous Cell Carcinoma	70207	Head Neck Squamous Cell Carcinoma
HN_62825	HN_62825	Oral Cavity	Primary	Head and Neck Cancer	Head and Neck Squamous Cell Carcinoma	70207	Head Neck Squamous Cell Carcinoma
HN_62832	HN_62832	Oral Cavity	Primary	Head and Neck Cancer	Head and Neck Squamous Cell Carcinoma	70207	Head Neck Squamous Cell Carcinoma
HN_62854	HN_62854	Oral Cavity	Primary	Head and Neck Cancer	Head and Neck Squamous Cell Carcinoma	70207	Head Neck Squamous Cell Carcinoma
HN_62857_2	HN_62857_2	Oral Cavity	Recurrence	Head and Neck Cancer	Head and Neck Squamous Cell Carcinoma	70207	Head Neck Squamous Cell Carcinoma
HN_62921	HN_62921	Oral Cavity	Primary	Head and Neck Cancer	Head and Neck Squamous Cell Carcinoma	70207	Head Neck Squamous Cell Carcinoma
HN_62926	HN_62926	Oral Cavity	Primary	Head and Neck Cancer	Head and Neck Squamous Cell Carcinoma	70207	Head Neck Squamous Cell Carcinoma
HN_62984	HN_62984	Oral Cavity	Primary	Head and Neck Cancer	Head and Neck Squamous Cell Carcinoma	70207	Head Neck Squamous Cell Carcinoma
HN_62995	HN_62995	Oral Cavity	Primary	Head and Neck Cancer	Head and Neck Squamous Cell Carcinoma	70207	Head Neck Squamous Cell Carcinoma
HN_62996	HN_62996	Oral Cavity	Primary	Head and Neck Cancer	Head and Neck Squamous Cell Carcinoma	70207	Head Neck Squamous Cell Carcinoma
HN_63039	HN_63039	Oral Cavity	Primary	Head and Neck Cancer	Head and Neck Squamous Cell Carcinoma	70207	Head Neck Squamous Cell Carcinoma
HN_63048	HN_63048	Oral Cavity	Primary	Head and Neck Cancer	Head and Neck Squamous Cell Carcinoma	70207	Head Neck Squamous Cell Carcinoma
HN_63058	HN_63058	Oral Cavity	Primary	Head and Neck Cancer	Head and Neck Squamous Cell Carcinoma	70207	Head Neck Squamous Cell Carcinoma
HN_63080	HN_63080	Oral Cavity	Primary	Head and Neck Cancer	Head and Neck Squamous Cell Carcinoma	70207	Head Neck Squamous Cell Carcinoma
HN_63115	HN_63115	Oral Cavity	Primary	Head and Neck Cancer	Head and Neck Squamous Cell Carcinoma	70207	Head Neck Squamous Cell Carcinoma
HN_00338	HN_00338	Oropharynx	Primary	Head and Neck Cancer	Head and Neck Squamous Cell Carcinoma	70207	Head Neck Squamous Cell Carcinoma
HN_00466	HN_00466	Oropharynx	Primary	Head and Neck Cancer	Head and Neck Squamous Cell Carcinoma	70207	Head Neck Squamous Cell Carcinoma
HN_62318	HN_62318	Oropharynx	Primary	Head and Neck Cancer	Head and Neck Squamous Cell Carcinoma	70207	Head Neck Squamous Cell Carcinoma
HN_62332	HN_62332	Oropharynx	Primary	Head and Neck Cancer	Head and Neck Squamous Cell Carcinoma	70207	Head Neck Squamous Cell Carcinoma
HN_62374	HN_62374	Oropharynx	Primary	Head and Neck Cancer	Head and Neck Squamous Cell Carcinoma	70207	Head Neck Squamous Cell Carcinoma
HN_62426	HN_62426	Oropharynx	Primary	Head and Neck Cancer	Head and Neck Squamous Cell Carcinoma	70207	Head Neck Squamous Cell Carcinoma
HN_62810	HN_62810	Oropharynx	Primary	Head and Neck Cancer	Head and Neck Squamous Cell Carcinoma	70207	Head Neck Squamous Cell Carcinoma
HN_62861	HN_62861	Oropharynx	Primary	Head and Neck Cancer	Head and Neck Squamous Cell Carcinoma	70207	Head Neck Squamous Cell Carcinoma
HN_63007	HN_63007	Oropharynx	Primary	Head and Neck Cancer	Head and Neck Squamous Cell Carcinoma	70207	Head Neck Squamous Cell Carcinoma
HN_63027	HN_63027	Oropharynx	Primary	Head and Neck Cancer	Head and Neck Squamous Cell Carcinoma	70207	Head Neck Squamous Cell Carcinoma
HN_63081	HN_63081	Oropharynx	Primary	Head and Neck Cancer	Head and Neck Squamous Cell Carcinoma	70207	Head Neck Squamous Cell Carcinoma
HN_00361	HN_00361	Sinonasal	Primary	Head and Neck Cancer	Head and Neck Squamous Cell Carcinoma	70207	Head Neck Squamous Cell Carcinoma
HN_63114	HN_63114	Sinonasal	Primary	Head and Neck Cancer	Head and Neck Squamous Cell Carcinoma	70207	Head Neck Squamous Cell Carcinoma
