# Supplementary material for: Cancer gene mutation frequencies for the U.S. population
Source: Nat Commun. 2021 Oct 13;12:5961. doi: 10.1038/s41467-021-26213-y (PMC8514428; doi:10.1038/s41467-021-26213-y)
Supplement: Supplementary file 8 — Supplementary Software 1 [file 41467_2021_26213_MOESM8_ESM.zip › Supplementary Software 1/Genomics_Analysis/clinical/head_and_neck/hnsc_jhu/data_clinical_sample_v2.txt]

PATIENT_ID	SAMPLE_ID	SAMPLE_TYPE	PRIMARY_SITE	CANCER_TYPE	CANCER_TYPE_DETAILED	CODE	CATEGORY_NAME
388	388	Primary	OC	Head and Neck Cancer	Head and Neck Squamous Cell Carcinoma	70207	Head Neck Squamous Cell Carcinoma
91	91	Primary	OC	Head and Neck Cancer	Head and Neck Squamous Cell Carcinoma	70207	Head Neck Squamous Cell Carcinoma
HN32PT	HN32PT	Primary	L	Head and Neck Cancer	Head and Neck Squamous Cell Carcinoma	70207	Head Neck Squamous Cell Carcinoma
HN33PT	HN33PT	Primary	OC	Head and Neck Cancer	Head and Neck Squamous Cell Carcinoma	70207	Head Neck Squamous Cell Carcinoma
HN22PT	HN22PT	Primary	L	Head and Neck Cancer	Head and Neck Squamous Cell Carcinoma	70207	Head Neck Squamous Cell Carcinoma
347	347	Primary	OC	Head and Neck Cancer	Head and Neck Squamous Cell Carcinoma	70207	Head Neck Squamous Cell Carcinoma
HN24PT	HN24PT	Primary	H	Head and Neck Cancer	Head and Neck Squamous Cell Carcinoma	70207	Head Neck Squamous Cell Carcinoma
HN09PT	HN09PT	Primary	OC	Head and Neck Cancer	Head and Neck Squamous Cell Carcinoma	70207	Head Neck Squamous Cell Carcinoma
HN27PT	HN27PT	Primary	OC	Head and Neck Cancer	Head and Neck Squamous Cell Carcinoma	70207	Head Neck Squamous Cell Carcinoma
578	578	Primary	OC	Head and Neck Cancer	Head and Neck Squamous Cell Carcinoma	70207	Head Neck Squamous Cell Carcinoma
391	391	Primary	OC	Head and Neck Cancer	Head and Neck Squamous Cell Carcinoma	70207	Head Neck Squamous Cell Carcinoma
266	266	Primary	OC	Head and Neck Cancer	Head and Neck Squamous Cell Carcinoma	70207	Head Neck Squamous Cell Carcinoma
478	478	Primary	OC	Head and Neck Cancer	Head and Neck Squamous Cell Carcinoma	70207	Head Neck Squamous Cell Carcinoma
367	367	Primary	OC	Head and Neck Cancer	Head and Neck Squamous Cell Carcinoma	70207	Head Neck Squamous Cell Carcinoma
HN11PT	HN11PT	Primary	OC	Head and Neck Cancer	Head and Neck Squamous Cell Carcinoma	70207	Head Neck Squamous Cell Carcinoma
325	325	Primary	OC	Head and Neck Cancer	Head and Neck Squamous Cell Carcinoma	70207	Head Neck Squamous Cell Carcinoma
HN12PT	HN12PT	Primary	OC	Head and Neck Cancer	Head and Neck Squamous Cell Carcinoma	70207	Head Neck Squamous Cell Carcinoma
43	43	Primary	OC	Head and Neck Cancer	Head and Neck Squamous Cell Carcinoma	70207	Head Neck Squamous Cell Carcinoma
HN42PT	HN42PT	Primary	OP	Head and Neck Cancer	Head and Neck Squamous Cell Carcinoma	70207	Head Neck Squamous Cell Carcinoma
166	166	Primary	OC	Head and Neck Cancer	Head and Neck Squamous Cell Carcinoma	70207	Head Neck Squamous Cell Carcinoma
HN35PT	HN35PT	Primary	OC	Head and Neck Cancer	Head and Neck Squamous Cell Carcinoma	70207	Head Neck Squamous Cell Carcinoma
HN20PT	HN20PT	Primary	OP	Head and Neck Cancer	Head and Neck Squamous Cell Carcinoma	70207	Head Neck Squamous Cell Carcinoma
139	139	Primary	OC	Head and Neck Cancer	Head and Neck Squamous Cell Carcinoma	70207	Head Neck Squamous Cell Carcinoma
HN16PT	HN16PT	Primary	OC	Head and Neck Cancer	Head and Neck Squamous Cell Carcinoma	70207	Head Neck Squamous Cell Carcinoma
385	385	Primary	OC	Head and Neck Cancer	Head and Neck Squamous Cell Carcinoma	70207	Head Neck Squamous Cell Carcinoma
447	447	Primary	OC	Head and Neck Cancer	Head and Neck Squamous Cell Carcinoma	70207	Head Neck Squamous Cell Carcinoma
HN14PT	HN14PT	Primary	OC	Head and Neck Cancer	Head and Neck Squamous Cell Carcinoma	70207	Head Neck Squamous Cell Carcinoma
HN07PT	HN07PT	Primary	OC	Head and Neck Cancer	Head and Neck Squamous Cell Carcinoma	70207	Head Neck Squamous Cell Carcinoma
258	258	Primary	OC	Head and Neck Cancer	Head and Neck Squamous Cell Carcinoma	70207	Head Neck Squamous Cell Carcinoma
HN19PT	HN19PT	Primary	OP	Head and Neck Cancer	Head and Neck Squamous Cell Carcinoma	70207	Head Neck Squamous Cell Carcinoma
HN41PT	HN41PT	Primary	OP	Head and Neck Cancer	Head and Neck Squamous Cell Carcinoma	70207	Head Neck Squamous Cell Carcinoma
HN01PT	HN01PT	Primary	OC	Head and Neck Cancer	Head and Neck Squamous Cell Carcinoma	70207	Head Neck Squamous Cell Carcinoma
