# Supplementary material for: Cancer gene mutation frequencies for the U.S. population
Source: Nat Commun. 2021 Oct 13;12:5961. doi: 10.1038/s41467-021-26213-y (PMC8514428; doi:10.1038/s41467-021-26213-y)
Supplement: Supplementary file 8 — Supplementary Software 1 [file 41467_2021_26213_MOESM8_ESM.zip › Supplementary Software 1/Genomics_Analysis/clinical/head_and_neck/hnsc_tcga_pan_can_atlas_2018/data_clinical_sample_v2.txt]

PATIENT_ID	SAMPLE_ID	ICD_O_3_SITE	SITE	CANCER_TYPE	CANCER_TYPE_DETAILED	TUMOR_TYPE	GRADE	TUMOR_TISSUE_SITE	SAMPLE_TYPE	CODE	CATEGORY_NAME
TCGA-D6-6516	TCGA-D6-6516-01	C00.9	Lip, NOS	Head and Neck Squamous Cell Carcinoma	Head and Neck Squamous Cell Carcinoma	Head and Neck Squamous Cell Carcinoma	G2	Head and Neck	Primary	70207	Head Neck Squamous Cell Carcinoma
TCGA-D6-6827	TCGA-D6-6827-01	C00.9	Lip, NOS	Head and Neck Squamous Cell Carcinoma	Head and Neck Squamous Cell Carcinoma	Head and Neck Squamous Cell Carcinoma	G3	Head and Neck	Primary	70207	Head Neck Squamous Cell Carcinoma
TCGA-CV-A468	TCGA-CV-A468-01	C00.9	Lip, NOS	Head and Neck Squamous Cell Carcinoma	Head and Neck Squamous Cell Carcinoma	Head and Neck Squamous Cell Carcinoma	G2	Head and Neck	Primary	70207	Head Neck Squamous Cell Carcinoma
TCGA-BA-6871	TCGA-BA-6871-01	C01.9	Base of tongue, NOS	Head and Neck Squamous Cell Carcinoma	Head and Neck Squamous Cell Carcinoma	Head and Neck Squamous Cell Carcinoma	G2	Head and Neck	Primary	70207	Head Neck Squamous Cell Carcinoma
TCGA-BB-4225	TCGA-BB-4225-01	C01.9	Base of tongue, NOS	Head and Neck Squamous Cell Carcinoma	Head and Neck Squamous Cell Carcinoma	Head and Neck Squamous Cell Carcinoma	G3	Head and Neck	Primary	70207	Head Neck Squamous Cell Carcinoma
TCGA-BB-4228	TCGA-BB-4228-01	C01.9	Base of tongue, NOS	Head and Neck Squamous Cell Carcinoma	Head and Neck Squamous Cell Carcinoma	Head and Neck Squamous Cell Carcinoma	GX	Head and Neck	Primary	70207	Head Neck Squamous Cell Carcinoma
TCGA-BB-7861	TCGA-BB-7861-01	C01.9	Base of tongue, NOS	Head and Neck Squamous Cell Carcinoma	Head and Neck Squamous Cell Carcinoma	Head and Neck Squamous Cell Carcinoma		Head and Neck	Primary	70207	Head Neck Squamous Cell Carcinoma
TCGA-BB-7871	TCGA-BB-7871-01	C01.9	Base of tongue, NOS	Head and Neck Squamous Cell Carcinoma	Head and Neck Squamous Cell Carcinoma	Head and Neck Squamous Cell Carcinoma	G2	Head and Neck	Primary	70207	Head Neck Squamous Cell Carcinoma
TCGA-CR-5250	TCGA-CR-5250-01	C01.9	Base of tongue, NOS	Head and Neck Squamous Cell Carcinoma	Head and Neck Squamous Cell Carcinoma	Head and Neck Squamous Cell Carcinoma	G3	Head and Neck	Primary	70207	Head Neck Squamous Cell Carcinoma
TCGA-CR-6472	TCGA-CR-6472-01	C01.9	Base of tongue, NOS	Head and Neck Squamous Cell Carcinoma	Head and Neck Squamous Cell Carcinoma	Head and Neck Squamous Cell Carcinoma	G3	Head and Neck	Primary	70207	Head Neck Squamous Cell Carcinoma
TCGA-CR-6477	TCGA-CR-6477-01	C01.9	Base of tongue, NOS	Head and Neck Squamous Cell Carcinoma	Head and Neck Squamous Cell Carcinoma	Head and Neck Squamous Cell Carcinoma	G2	Head and Neck	Primary	70207	Head Neck Squamous Cell Carcinoma
TCGA-CV-5439	TCGA-CV-5439-01	C01.9	Base of tongue, NOS	Head and Neck Squamous Cell Carcinoma	Head and Neck Squamous Cell Carcinoma	Head and Neck Squamous Cell Carcinoma	G2	Head and Neck	Primary	70207	Head Neck Squamous Cell Carcinoma
TCGA-CV-6943	TCGA-CV-6943-01	C01.9	Base of tongue, NOS	Head and Neck Squamous Cell Carcinoma	Head and Neck Squamous Cell Carcinoma	Head and Neck Squamous Cell Carcinoma	G2	Head and Neck	Primary	70207	Head Neck Squamous Cell Carcinoma
TCGA-CV-6950	TCGA-CV-6950-01	C01.9	Base of tongue, NOS	Head and Neck Squamous Cell Carcinoma	Head and Neck Squamous Cell Carcinoma	Head and Neck Squamous Cell Carcinoma	G2	Head and Neck	Primary	70207	Head Neck Squamous Cell Carcinoma
TCGA-CV-7406	TCGA-CV-7406-01	C01.9	Base of tongue, NOS	Head and Neck Squamous Cell Carcinoma	Head and Neck Squamous Cell Carcinoma	Head and Neck Squamous Cell Carcinoma	GX	Head and Neck	Primary	70207	Head Neck Squamous Cell Carcinoma
TCGA-DQ-7591	TCGA-DQ-7591-01	C01.9	Base of tongue, NOS	Head and Neck Squamous Cell Carcinoma	Head and Neck Squamous Cell Carcinoma	Head and Neck Squamous Cell Carcinoma	G4	Head and Neck	Primary	70207	Head Neck Squamous Cell Carcinoma
TCGA-DQ-7593	TCGA-DQ-7593-01	C01.9	Base of tongue, NOS	Head and Neck Squamous Cell Carcinoma	Head and Neck Squamous Cell Carcinoma	Head and Neck Squamous Cell Carcinoma	G4	Head and Neck	Primary	70207	Head Neck Squamous Cell Carcinoma
TCGA-DQ-7594	TCGA-DQ-7594-01	C01.9	Base of tongue, NOS	Head and Neck Squamous Cell Carcinoma	Head and Neck Squamous Cell Carcinoma	Head and Neck Squamous Cell Carcinoma	G4	Head and Neck	Primary	70207	Head Neck Squamous Cell Carcinoma
TCGA-F7-A61V	TCGA-F7-A61V-01	C01.9	Base of tongue, NOS	Head and Neck Squamous Cell Carcinoma	Head and Neck Squamous Cell Carcinoma	Head and Neck Squamous Cell Carcinoma	G1	Head and Neck	Primary	70207	Head Neck Squamous Cell Carcinoma
TCGA-HD-8224	TCGA-HD-8224-01	C01.9	Base of tongue, NOS	Head and Neck Squamous Cell Carcinoma	Head and Neck Squamous Cell Carcinoma	Head and Neck Squamous Cell Carcinoma	G3	Head and Neck	Primary	70207	Head Neck Squamous Cell Carcinoma
TCGA-MZ-A7D7	TCGA-MZ-A7D7-01	C01.9	Base of tongue, NOS	Head and Neck Squamous Cell Carcinoma	Head and Neck Squamous Cell Carcinoma	Head and Neck Squamous Cell Carcinoma		Head and Neck	Primary	70207	Head Neck Squamous Cell Carcinoma
TCGA-T2-A6WZ	TCGA-T2-A6WZ-01	C01.9	Base of tongue, NOS	Head and Neck Squamous Cell Carcinoma	Head and Neck Squamous Cell Carcinoma	Head and Neck Squamous Cell Carcinoma	G2	Head and Neck	Primary	70207	Head Neck Squamous Cell Carcinoma
TCGA-F7-A620	TCGA-F7-A620-01	C01.9	Base of tongue, NOS	Head and Neck Squamous Cell Carcinoma	Head and Neck Squamous Cell Carcinoma	Head and Neck Squamous Cell Carcinoma	G1	Head and Neck	Primary	70207	Head Neck Squamous Cell Carcinoma
TCGA-CN-A6UY	TCGA-CN-A6UY-01	C01.9	Base of tongue, NOS	Head and Neck Squamous Cell Carcinoma	Head and Neck Squamous Cell Carcinoma	Head and Neck Squamous Cell Carcinoma	G2	Head and Neck	Primary	70207	Head Neck Squamous Cell Carcinoma
TCGA-CN-A6V6	TCGA-CN-A6V6-01	C01.9	Base of tongue, NOS	Head and Neck Squamous Cell Carcinoma	Head and Neck Squamous Cell Carcinoma	Head and Neck Squamous Cell Carcinoma	GX	Head and Neck	Primary	70207	Head Neck Squamous Cell Carcinoma
TCGA-IQ-A61O	TCGA-IQ-A61O-01	C01.9	Base of tongue, NOS	Head and Neck Squamous Cell Carcinoma	Head and Neck Squamous Cell Carcinoma	Head and Neck Squamous Cell Carcinoma, Spindle Cell Variant	GX	Head and Neck	Primary	70207	Head Neck Squamous Cell Carcinoma
TCGA-HD-8314	TCGA-HD-8314-01	C01.9	Base of tongue, NOS	Head and Neck Squamous Cell Carcinoma	Head and Neck Squamous Cell Carcinoma	Head and Neck Squamous Cell Carcinoma, Basaloid Type	G4	Head and Neck	Primary	70207	Head Neck Squamous Cell Carcinoma
TCGA-P3-A5QE	TCGA-P3-A5QE-01	C01.9	Base of tongue, NOS	Head and Neck Squamous Cell Carcinoma	Head and Neck Squamous Cell Carcinoma	Head and Neck Squamous Cell Carcinoma, Basaloid Type	G2	Head and Neck	Primary	70207	Head Neck Squamous Cell Carcinoma
TCGA-CQ-A4CH	TCGA-CQ-A4CH-01	C02.1	Border of tongue	Head and Neck Squamous Cell Carcinoma	Head and Neck Squamous Cell Carcinoma	Head and Neck Squamous Cell Carcinoma	G2	Head and Neck	Primary	70207	Head Neck Squamous Cell Carcinoma
TCGA-CQ-A4CA	TCGA-CQ-A4CA-01	C02.2	Ventral surface of tongue, NOS	Head and Neck Squamous Cell Carcinoma	Head and Neck Squamous Cell Carcinoma	Head and Neck Squamous Cell Carcinoma	G2	Head and Neck	Primary	70207	Head Neck Squamous Cell Carcinoma
TCGA-BA-4074	TCGA-BA-4074-01	C02.9	Tongue, NOS	Head and Neck Squamous Cell Carcinoma	Head and Neck Squamous Cell Carcinoma	Head and Neck Squamous Cell Carcinoma	G3	Head and Neck	Primary	70207	Head Neck Squamous Cell Carcinoma
TCGA-BA-6873	TCGA-BA-6873-01	C02.9	Tongue, NOS	Head and Neck Squamous Cell Carcinoma	Head and Neck Squamous Cell Carcinoma	Head and Neck Squamous Cell Carcinoma	G2	Head and Neck	Primary	70207	Head Neck Squamous Cell Carcinoma
TCGA-BA-7269	TCGA-BA-7269-01	C02.9	Tongue, NOS	Head and Neck Squamous Cell Carcinoma	Head and Neck Squamous Cell Carcinoma	Head and Neck Squamous Cell Carcinoma	G1	Head and Neck	Primary	70207	Head Neck Squamous Cell Carcinoma
TCGA-BA-A6DG	TCGA-BA-A6DG-01	C02.9	Tongue, NOS	Head and Neck Squamous Cell Carcinoma	Head and Neck Squamous Cell Carcinoma	Head and Neck Squamous Cell Carcinoma	G2	Head and Neck	Primary	70207	Head Neck Squamous Cell Carcinoma
TCGA-BB-4224	TCGA-BB-4224-01	C02.9	Tongue, NOS	Head and Neck Squamous Cell Carcinoma	Head and Neck Squamous Cell Carcinoma	Head and Neck Squamous Cell Carcinoma	G2	Head and Neck	Primary	70207	Head Neck Squamous Cell Carcinoma
TCGA-BB-7863	TCGA-BB-7863-01	C02.9	Tongue, NOS	Head and Neck Squamous Cell Carcinoma	Head and Neck Squamous Cell Carcinoma	Head and Neck Squamous Cell Carcinoma	G2	Head and Neck	Primary	70207	Head Neck Squamous Cell Carcinoma
TCGA-BB-A6UO	TCGA-BB-A6UO-01	C02.9	Tongue, NOS	Head and Neck Squamous Cell Carcinoma	Head and Neck Squamous Cell Carcinoma	Head and Neck Squamous Cell Carcinoma	G2	Head and Neck	Primary	70207	Head Neck Squamous Cell Carcinoma
TCGA-C9-A47Z	TCGA-C9-A47Z-01	C02.9	Tongue, NOS	Head and Neck Squamous Cell Carcinoma	Head and Neck Squamous Cell Carcinoma	Head and Neck Squamous Cell Carcinoma	G1	Head and Neck	Primary	70207	Head Neck Squamous Cell Carcinoma
TCGA-C9-A480	TCGA-C9-A480-01	C02.9	Tongue, NOS	Head and Neck Squamous Cell Carcinoma	Head and Neck Squamous Cell Carcinoma	Head and Neck Squamous Cell Carcinoma	G1	Head and Neck	Primary	70207	Head Neck Squamous Cell Carcinoma
TCGA-CN-4725	TCGA-CN-4725-01	C02.9	Tongue, NOS	Head and Neck Squamous Cell Carcinoma	Head and Neck Squamous Cell Carcinoma	Head and Neck Squamous Cell Carcinoma	G2	Head and Neck	Primary	70207	Head Neck Squamous Cell Carcinoma
TCGA-CN-4733	TCGA-CN-4733-01	C02.9	Tongue, NOS	Head and Neck Squamous Cell Carcinoma	Head and Neck Squamous Cell Carcinoma	Head and Neck Squamous Cell Carcinoma	G3	Head and Neck	Primary	70207	Head Neck Squamous Cell Carcinoma
TCGA-CN-4736	TCGA-CN-4736-01	C02.9	Tongue, NOS	Head and Neck Squamous Cell Carcinoma	Head and Neck Squamous Cell Carcinoma	Head and Neck Squamous Cell Carcinoma	G2	Head and Neck	Primary	70207	Head Neck Squamous Cell Carcinoma
TCGA-CN-4737	TCGA-CN-4737-01	C02.9	Tongue, NOS	Head and Neck Squamous Cell Carcinoma	Head and Neck Squamous Cell Carcinoma	Head and Neck Squamous Cell Carcinoma	G2	Head and Neck	Primary	70207	Head Neck Squamous Cell Carcinoma
TCGA-CN-4742	TCGA-CN-4742-01	C02.9	Tongue, NOS	Head and Neck Squamous Cell Carcinoma	Head and Neck Squamous Cell Carcinoma	Head and Neck Squamous Cell Carcinoma	G3	Head and Neck	Primary	70207	Head Neck Squamous Cell Carcinoma
TCGA-CN-5367	TCGA-CN-5367-01	C02.9	Tongue, NOS	Head and Neck Squamous Cell Carcinoma	Head and Neck Squamous Cell Carcinoma	Head and Neck Squamous Cell Carcinoma	G2	Head and Neck	Primary	70207	Head Neck Squamous Cell Carcinoma
TCGA-CN-5370	TCGA-CN-5370-01	C02.9	Tongue, NOS	Head and Neck Squamous Cell Carcinoma	Head and Neck Squamous Cell Carcinoma	Head and Neck Squamous Cell Carcinoma	G3	Head and Neck	Primary	70207	Head Neck Squamous Cell Carcinoma
TCGA-CN-6016	TCGA-CN-6016-01	C02.9	Tongue, NOS	Head and Neck Squamous Cell Carcinoma	Head and Neck Squamous Cell Carcinoma	Head and Neck Squamous Cell Carcinoma	G2	Head and Neck	Primary	70207	Head Neck Squamous Cell Carcinoma
TCGA-CN-6017	TCGA-CN-6017-01	C02.9	Tongue, NOS	Head and Neck Squamous Cell Carcinoma	Head and Neck Squamous Cell Carcinoma	Head and Neck Squamous Cell Carcinoma	G2	Head and Neck	Primary	70207	Head Neck Squamous Cell Carcinoma
TCGA-CN-6019	TCGA-CN-6019-01	C02.9	Tongue, NOS	Head and Neck Squamous Cell Carcinoma	Head and Neck Squamous Cell Carcinoma	Head and Neck Squamous Cell Carcinoma	G2	Head and Neck	Primary	70207	Head Neck Squamous Cell Carcinoma
TCGA-CN-6024	TCGA-CN-6024-01	C02.9	Tongue, NOS	Head and Neck Squamous Cell Carcinoma	Head and Neck Squamous Cell Carcinoma	Head and Neck Squamous Cell Carcinoma	G2	Head and Neck	Primary	70207	Head Neck Squamous Cell Carcinoma
TCGA-CN-6996	TCGA-CN-6996-01	C02.9	Tongue, NOS	Head and Neck Squamous Cell Carcinoma	Head and Neck Squamous Cell Carcinoma	Head and Neck Squamous Cell Carcinoma	G2	Head and Neck	Primary	70207	Head Neck Squamous Cell Carcinoma
TCGA-CN-6998	TCGA-CN-6998-01	C02.9	Tongue, NOS	Head and Neck Squamous Cell Carcinoma	Head and Neck Squamous Cell Carcinoma	Head and Neck Squamous Cell Carcinoma	G2	Head and Neck	Primary	70207	Head Neck Squamous Cell Carcinoma
TCGA-CN-A640	TCGA-CN-A640-01	C02.9	Tongue, NOS	Head and Neck Squamous Cell Carcinoma	Head and Neck Squamous Cell Carcinoma	Head and Neck Squamous Cell Carcinoma	G2	Head and Neck	Primary	70207	Head Neck Squamous Cell Carcinoma
TCGA-CN-A642	TCGA-CN-A642-01	C02.9	Tongue, NOS	Head and Neck Squamous Cell Carcinoma	Head and Neck Squamous Cell Carcinoma	Head and Neck Squamous Cell Carcinoma	G3	Head and Neck	Primary	70207	Head Neck Squamous Cell Carcinoma
TCGA-CQ-5325	TCGA-CQ-5325-01	C02.9	Tongue, NOS	Head and Neck Squamous Cell Carcinoma	Head and Neck Squamous Cell Carcinoma	Head and Neck Squamous Cell Carcinoma	G2	Head and Neck	Primary	70207	Head Neck Squamous Cell Carcinoma
TCGA-CQ-5327	TCGA-CQ-5327-01	C02.9	Tongue, NOS	Head and Neck Squamous Cell Carcinoma	Head and Neck Squamous Cell Carcinoma	Head and Neck Squamous Cell Carcinoma	G2	Head and Neck	Primary	70207	Head Neck Squamous Cell Carcinoma
TCGA-CQ-5329	TCGA-CQ-5329-01	C02.9	Tongue, NOS	Head and Neck Squamous Cell Carcinoma	Head and Neck Squamous Cell Carcinoma	Head and Neck Squamous Cell Carcinoma	G2	Head and Neck	Primary	70207	Head Neck Squamous Cell Carcinoma
TCGA-CQ-5330	TCGA-CQ-5330-01	C02.9	Tongue, NOS	Head and Neck Squamous Cell Carcinoma	Head and Neck Squamous Cell Carcinoma	Head and Neck Squamous Cell Carcinoma	G3	Head and Neck	Primary	70207	Head Neck Squamous Cell Carcinoma
TCGA-CQ-5333	TCGA-CQ-5333-01	C02.9	Tongue, NOS	Head and Neck Squamous Cell Carcinoma	Head and Neck Squamous Cell Carcinoma	Head and Neck Squamous Cell Carcinoma	G3	Head and Neck	Primary	70207	Head Neck Squamous Cell Carcinoma
TCGA-CQ-6218	TCGA-CQ-6218-01	C02.9	Tongue, NOS	Head and Neck Squamous Cell Carcinoma	Head and Neck Squamous Cell Carcinoma	Head and Neck Squamous Cell Carcinoma	G2	Head and Neck	Primary	70207	Head Neck Squamous Cell Carcinoma
TCGA-CQ-6219	TCGA-CQ-6219-01	C02.9	Tongue, NOS	Head and Neck Squamous Cell Carcinoma	Head and Neck Squamous Cell Carcinoma	Head and Neck Squamous Cell Carcinoma	G2	Head and Neck	Primary	70207	Head Neck Squamous Cell Carcinoma
TCGA-CQ-6222	TCGA-CQ-6222-01	C02.9	Tongue, NOS	Head and Neck Squamous Cell Carcinoma	Head and Neck Squamous Cell Carcinoma	Head and Neck Squamous Cell Carcinoma	G2	Head and Neck	Primary	70207	Head Neck Squamous Cell Carcinoma
TCGA-CQ-6224	TCGA-CQ-6224-01	C02.9	Tongue, NOS	Head and Neck Squamous Cell Carcinoma	Head and Neck Squamous Cell Carcinoma	Head and Neck Squamous Cell Carcinoma	G3	Head and Neck	Primary	70207	Head Neck Squamous Cell Carcinoma
TCGA-CQ-6229	TCGA-CQ-6229-01	C02.9	Tongue, NOS	Head and Neck Squamous Cell Carcinoma	Head and Neck Squamous Cell Carcinoma	Head and Neck Squamous Cell Carcinoma	G2	Head and Neck	Primary	70207	Head Neck Squamous Cell Carcinoma
TCGA-CQ-7065	TCGA-CQ-7065-01	C02.9	Tongue, NOS	Head and Neck Squamous Cell Carcinoma	Head and Neck Squamous Cell Carcinoma	Head and Neck Squamous Cell Carcinoma	G2	Head and Neck	Primary	70207	Head Neck Squamous Cell Carcinoma
TCGA-CQ-7072	TCGA-CQ-7072-01	C02.9	Tongue, NOS	Head and Neck Squamous Cell Carcinoma	Head and Neck Squamous Cell Carcinoma	Head and Neck Squamous Cell Carcinoma	G3	Head and Neck	Primary	70207	Head Neck Squamous Cell Carcinoma
TCGA-CR-6488	TCGA-CR-6488-01	C02.9	Tongue, NOS	Head and Neck Squamous Cell Carcinoma	Head and Neck Squamous Cell Carcinoma	Head and Neck Squamous Cell Carcinoma	G2	Head and Neck	Primary	70207	Head Neck Squamous Cell Carcinoma
TCGA-CR-6493	TCGA-CR-6493-01	C02.9	Tongue, NOS	Head and Neck Squamous Cell Carcinoma	Head and Neck Squamous Cell Carcinoma	Head and Neck Squamous Cell Carcinoma	G2	Head and Neck	Primary	70207	Head Neck Squamous Cell Carcinoma
TCGA-CR-7372	TCGA-CR-7372-01	C02.9	Tongue, NOS	Head and Neck Squamous Cell Carcinoma	Head and Neck Squamous Cell Carcinoma	Head and Neck Squamous Cell Carcinoma	G1	Head and Neck	Primary	70207	Head Neck Squamous Cell Carcinoma
TCGA-CR-7382	TCGA-CR-7382-01	C02.9	Tongue, NOS	Head and Neck Squamous Cell Carcinoma	Head and Neck Squamous Cell Carcinoma	Head and Neck Squamous Cell Carcinoma	G2	Head and Neck	Primary	70207	Head Neck Squamous Cell Carcinoma
TCGA-CR-7390	TCGA-CR-7390-01	C02.9	Tongue, NOS	Head and Neck Squamous Cell Carcinoma	Head and Neck Squamous Cell Carcinoma	Head and Neck Squamous Cell Carcinoma	G2	Head and Neck	Primary	70207	Head Neck Squamous Cell Carcinoma
TCGA-CR-7391	TCGA-CR-7391-01	C02.9	Tongue, NOS	Head and Neck Squamous Cell Carcinoma	Head and Neck Squamous Cell Carcinoma	Head and Neck Squamous Cell Carcinoma	G1	Head and Neck	Primary	70207	Head Neck Squamous Cell Carcinoma
TCGA-CR-7392	TCGA-CR-7392-01	C02.9	Tongue, NOS	Head and Neck Squamous Cell Carcinoma	Head and Neck Squamous Cell Carcinoma	Head and Neck Squamous Cell Carcinoma	G1	Head and Neck	Primary	70207	Head Neck Squamous Cell Carcinoma
TCGA-CR-7393	TCGA-CR-7393-01	C02.9	Tongue, NOS	Head and Neck Squamous Cell Carcinoma	Head and Neck Squamous Cell Carcinoma	Head and Neck Squamous Cell Carcinoma	G2	Head and Neck	Primary	70207	Head Neck Squamous Cell Carcinoma
TCGA-CR-7394	TCGA-CR-7394-01	C02.9	Tongue, NOS	Head and Neck Squamous Cell Carcinoma	Head and Neck Squamous Cell Carcinoma	Head and Neck Squamous Cell Carcinoma	G2	Head and Neck	Primary	70207	Head Neck Squamous Cell Carcinoma
TCGA-CR-7397	TCGA-CR-7397-01	C02.9	Tongue, NOS	Head and Neck Squamous Cell Carcinoma	Head and Neck Squamous Cell Carcinoma	Head and Neck Squamous Cell Carcinoma	G2	Head and Neck	Primary	70207	Head Neck Squamous Cell Carcinoma
TCGA-CR-7401	TCGA-CR-7401-01	C02.9	Tongue, NOS	Head and Neck Squamous Cell Carcinoma	Head and Neck Squamous Cell Carcinoma	Head and Neck Squamous Cell Carcinoma	G2	Head and Neck	Primary	70207	Head Neck Squamous Cell Carcinoma
TCGA-CV-5970	TCGA-CV-5970-01	C02.9	Tongue, NOS	Head and Neck Squamous Cell Carcinoma	Head and Neck Squamous Cell Carcinoma	Head and Neck Squamous Cell Carcinoma	G2	Head and Neck	Primary	70207	Head Neck Squamous Cell Carcinoma
TCGA-CV-5971	TCGA-CV-5971-01	C02.9	Tongue, NOS	Head and Neck Squamous Cell Carcinoma	Head and Neck Squamous Cell Carcinoma	Head and Neck Squamous Cell Carcinoma	G2	Head and Neck	Primary	70207	Head Neck Squamous Cell Carcinoma
TCGA-CV-5973	TCGA-CV-5973-01	C02.9	Tongue, NOS	Head and Neck Squamous Cell Carcinoma	Head and Neck Squamous Cell Carcinoma	Head and Neck Squamous Cell Carcinoma	G3	Head and Neck	Primary	70207	Head Neck Squamous Cell Carcinoma
TCGA-CV-5976	TCGA-CV-5976-01	C02.9	Tongue, NOS	Head and Neck Squamous Cell Carcinoma	Head and Neck Squamous Cell Carcinoma	Head and Neck Squamous Cell Carcinoma	G2	Head and Neck	Primary	70207	Head Neck Squamous Cell Carcinoma
TCGA-CV-5977	TCGA-CV-5977-01	C02.9	Tongue, NOS	Head and Neck Squamous Cell Carcinoma	Head and Neck Squamous Cell Carcinoma	Head and Neck Squamous Cell Carcinoma	G2	Head and Neck	Primary	70207	Head Neck Squamous Cell Carcinoma
TCGA-CV-5979	TCGA-CV-5979-01	C02.9	Tongue, NOS	Head and Neck Squamous Cell Carcinoma	Head and Neck Squamous Cell Carcinoma	Head and Neck Squamous Cell Carcinoma	G2	Head and Neck	Primary	70207	Head Neck Squamous Cell Carcinoma
TCGA-CV-6003	TCGA-CV-6003-01	C02.9	Tongue, NOS	Head and Neck Squamous Cell Carcinoma	Head and Neck Squamous Cell Carcinoma	Head and Neck Squamous Cell Carcinoma	G2	Head and Neck	Primary	70207	Head Neck Squamous Cell Carcinoma
TCGA-CV-6433	TCGA-CV-6433-01	C02.9	Tongue, NOS	Head and Neck Squamous Cell Carcinoma	Head and Neck Squamous Cell Carcinoma	Head and Neck Squamous Cell Carcinoma	G3	Head and Neck	Primary	70207	Head Neck Squamous Cell Carcinoma
TCGA-CV-6436	TCGA-CV-6436-01	C02.9	Tongue, NOS	Head and Neck Squamous Cell Carcinoma	Head and Neck Squamous Cell Carcinoma	Head and Neck Squamous Cell Carcinoma	G1	Head and Neck	Primary	70207	Head Neck Squamous Cell Carcinoma
TCGA-CV-6441	TCGA-CV-6441-01	C02.9	Tongue, NOS	Head and Neck Squamous Cell Carcinoma	Head and Neck Squamous Cell Carcinoma	Head and Neck Squamous Cell Carcinoma	G3	Head and Neck	Primary	70207	Head Neck Squamous Cell Carcinoma
TCGA-CV-6933	TCGA-CV-6933-01	C02.9	Tongue, NOS	Head and Neck Squamous Cell Carcinoma	Head and Neck Squamous Cell Carcinoma	Head and Neck Squamous Cell Carcinoma	G2	Head and Neck	Primary	70207	Head Neck Squamous Cell Carcinoma
TCGA-CV-6934	TCGA-CV-6934-01	C02.9	Tongue, NOS	Head and Neck Squamous Cell Carcinoma	Head and Neck Squamous Cell Carcinoma	Head and Neck Squamous Cell Carcinoma	G2	Head and Neck	Primary	70207	Head Neck Squamous Cell Carcinoma
TCGA-CV-6939	TCGA-CV-6939-01	C02.9	Tongue, NOS	Head and Neck Squamous Cell Carcinoma	Head and Neck Squamous Cell Carcinoma	Head and Neck Squamous Cell Carcinoma	G3	Head and Neck	Primary	70207	Head Neck Squamous Cell Carcinoma
TCGA-CV-6941	TCGA-CV-6941-01	C02.9	Tongue, NOS	Head and Neck Squamous Cell Carcinoma	Head and Neck Squamous Cell Carcinoma	Head and Neck Squamous Cell Carcinoma	G2	Head and Neck	Primary	70207	Head Neck Squamous Cell Carcinoma
TCGA-CV-6945	TCGA-CV-6945-01	C02.9	Tongue, NOS	Head and Neck Squamous Cell Carcinoma	Head and Neck Squamous Cell Carcinoma	Head and Neck Squamous Cell Carcinoma	G2	Head and Neck	Primary	70207	Head Neck Squamous Cell Carcinoma
TCGA-CV-6951	TCGA-CV-6951-01	C02.9	Tongue, NOS	Head and Neck Squamous Cell Carcinoma	Head and Neck Squamous Cell Carcinoma	Head and Neck Squamous Cell Carcinoma	G2	Head and Neck	Primary	70207	Head Neck Squamous Cell Carcinoma
TCGA-CV-6952	TCGA-CV-6952-01	C02.9	Tongue, NOS	Head and Neck Squamous Cell Carcinoma	Head and Neck Squamous Cell Carcinoma	Head and Neck Squamous Cell Carcinoma	G1	Head and Neck	Primary	70207	Head Neck Squamous Cell Carcinoma
TCGA-CV-6954	TCGA-CV-6954-01	C02.9	Tongue, NOS	Head and Neck Squamous Cell Carcinoma	Head and Neck Squamous Cell Carcinoma	Head and Neck Squamous Cell Carcinoma	G2	Head and Neck	Primary	70207	Head Neck Squamous Cell Carcinoma
TCGA-CV-6956	TCGA-CV-6956-01	C02.9	Tongue, NOS	Head and Neck Squamous Cell Carcinoma	Head and Neck Squamous Cell Carcinoma	Head and Neck Squamous Cell Carcinoma	G2	Head and Neck	Primary	70207	Head Neck Squamous Cell Carcinoma
TCGA-CV-6959	TCGA-CV-6959-01	C02.9	Tongue, NOS	Head and Neck Squamous Cell Carcinoma	Head and Neck Squamous Cell Carcinoma	Head and Neck Squamous Cell Carcinoma	G2	Head and Neck	Primary	70207	Head Neck Squamous Cell Carcinoma
TCGA-CV-6961	TCGA-CV-6961-01	C02.9	Tongue, NOS	Head and Neck Squamous Cell Carcinoma	Head and Neck Squamous Cell Carcinoma	Head and Neck Squamous Cell Carcinoma	G3	Head and Neck	Primary	70207	Head Neck Squamous Cell Carcinoma
TCGA-CV-7103	TCGA-CV-7103-01	C02.9	Tongue, NOS	Head and Neck Squamous Cell Carcinoma	Head and Neck Squamous Cell Carcinoma	Head and Neck Squamous Cell Carcinoma	G2	Head and Neck	Primary	70207	Head Neck Squamous Cell Carcinoma
TCGA-CV-7180	TCGA-CV-7180-01	C02.9	Tongue, NOS	Head and Neck Squamous Cell Carcinoma	Head and Neck Squamous Cell Carcinoma	Head and Neck Squamous Cell Carcinoma	G2	Head and Neck	Primary	70207	Head Neck Squamous Cell Carcinoma
TCGA-CV-7236	TCGA-CV-7236-01	C02.9	Tongue, NOS	Head and Neck Squamous Cell Carcinoma	Head and Neck Squamous Cell Carcinoma	Head and Neck Squamous Cell Carcinoma	G3	Head and Neck	Primary	70207	Head Neck Squamous Cell Carcinoma
TCGA-CV-7238	TCGA-CV-7238-01	C02.9	Tongue, NOS	Head and Neck Squamous Cell Carcinoma	Head and Neck Squamous Cell Carcinoma	Head and Neck Squamous Cell Carcinoma	G2	Head and Neck	Primary	70207	Head Neck Squamous Cell Carcinoma
TCGA-CV-7243	TCGA-CV-7243-01	C02.9	Tongue, NOS	Head and Neck Squamous Cell Carcinoma	Head and Neck Squamous Cell Carcinoma	Head and Neck Squamous Cell Carcinoma	G2	Head and Neck	Primary	70207	Head Neck Squamous Cell Carcinoma
TCGA-CV-7255	TCGA-CV-7255-01	C02.9	Tongue, NOS	Head and Neck Squamous Cell Carcinoma	Head and Neck Squamous Cell Carcinoma	Head and Neck Squamous Cell Carcinoma	G2	Head and Neck	Primary	70207	Head Neck Squamous Cell Carcinoma
TCGA-CV-7438	TCGA-CV-7438-01	C02.9	Tongue, NOS	Head and Neck Squamous Cell Carcinoma	Head and Neck Squamous Cell Carcinoma	Head and Neck Squamous Cell Carcinoma	G3	Head and Neck	Primary	70207	Head Neck Squamous Cell Carcinoma
TCGA-CV-7446	TCGA-CV-7446-01	C02.9	Tongue, NOS	Head and Neck Squamous Cell Carcinoma	Head and Neck Squamous Cell Carcinoma	Head and Neck Squamous Cell Carcinoma	G2	Head and Neck	Primary	70207	Head Neck Squamous Cell Carcinoma
TCGA-CV-A45P	TCGA-CV-A45P-01	C02.9	Tongue, NOS	Head and Neck Squamous Cell Carcinoma	Head and Neck Squamous Cell Carcinoma	Head and Neck Squamous Cell Carcinoma	G2	Head and Neck	Primary	70207	Head Neck Squamous Cell Carcinoma
TCGA-CV-A45T	TCGA-CV-A45T-01	C02.9	Tongue, NOS	Head and Neck Squamous Cell Carcinoma	Head and Neck Squamous Cell Carcinoma	Head and Neck Squamous Cell Carcinoma	G3	Head and Neck	Primary	70207	Head Neck Squamous Cell Carcinoma
TCGA-CV-A465	TCGA-CV-A465-01	C02.9	Tongue, NOS	Head and Neck Squamous Cell Carcinoma	Head and Neck Squamous Cell Carcinoma	Head and Neck Squamous Cell Carcinoma	G1	Head and Neck	Primary	70207	Head Neck Squamous Cell Carcinoma
TCGA-CV-A6JO	TCGA-CV-A6JO-01	C02.9	Tongue, NOS	Head and Neck Squamous Cell Carcinoma	Head and Neck Squamous Cell Carcinoma	Head and Neck Squamous Cell Carcinoma	G2	Head and Neck	Primary	70207	Head Neck Squamous Cell Carcinoma
TCGA-CV-A6JT	TCGA-CV-A6JT-01	C02.9	Tongue, NOS	Head and Neck Squamous Cell Carcinoma	Head and Neck Squamous Cell Carcinoma	Head and Neck Squamous Cell Carcinoma	G2	Head and Neck	Primary	70207	Head Neck Squamous Cell Carcinoma
TCGA-CV-A6JU	TCGA-CV-A6JU-01	C02.9	Tongue, NOS	Head and Neck Squamous Cell Carcinoma	Head and Neck Squamous Cell Carcinoma	Head and Neck Squamous Cell Carcinoma	G2	Head and Neck	Primary	70207	Head Neck Squamous Cell Carcinoma
TCGA-CV-A6K0	TCGA-CV-A6K0-01	C02.9	Tongue, NOS	Head and Neck Squamous Cell Carcinoma	Head and Neck Squamous Cell Carcinoma	Head and Neck Squamous Cell Carcinoma	G3	Head and Neck	Primary	70207	Head Neck Squamous Cell Carcinoma
TCGA-CX-7085	TCGA-CX-7085-01	C02.9	Tongue, NOS	Head and Neck Squamous Cell Carcinoma	Head and Neck Squamous Cell Carcinoma	Head and Neck Squamous Cell Carcinoma	G2	Head and Neck	Primary	70207	Head Neck Squamous Cell Carcinoma
TCGA-D6-6515	TCGA-D6-6515-01	C02.9	Tongue, NOS	Head and Neck Squamous Cell Carcinoma	Head and Neck Squamous Cell Carcinoma	Head and Neck Squamous Cell Carcinoma	G3	Head and Neck	Primary	70207	Head Neck Squamous Cell Carcinoma
TCGA-D6-6823	TCGA-D6-6823-01	C02.9	Tongue, NOS	Head and Neck Squamous Cell Carcinoma	Head and Neck Squamous Cell Carcinoma	Head and Neck Squamous Cell Carcinoma	G2	Head and Neck	Primary	70207	Head Neck Squamous Cell Carcinoma
TCGA-D6-6825	TCGA-D6-6825-01	C02.9	Tongue, NOS	Head and Neck Squamous Cell Carcinoma	Head and Neck Squamous Cell Carcinoma	Head and Neck Squamous Cell Carcinoma	G2	Head and Neck	Primary	70207	Head Neck Squamous Cell Carcinoma
TCGA-DQ-5624	TCGA-DQ-5624-01	C02.9	Tongue, NOS	Head and Neck Squamous Cell Carcinoma	Head and Neck Squamous Cell Carcinoma	Head and Neck Squamous Cell Carcinoma	G2	Head and Neck	Primary	70207	Head Neck Squamous Cell Carcinoma
TCGA-DQ-5625	TCGA-DQ-5625-01	C02.9	Tongue, NOS	Head and Neck Squamous Cell Carcinoma	Head and Neck Squamous Cell Carcinoma	Head and Neck Squamous Cell Carcinoma	G2	Head and Neck	Primary	70207	Head Neck Squamous Cell Carcinoma
TCGA-DQ-5630	TCGA-DQ-5630-01	C02.9	Tongue, NOS	Head and Neck Squamous Cell Carcinoma	Head and Neck Squamous Cell Carcinoma	Head and Neck Squamous Cell Carcinoma	G2	Head and Neck	Primary	70207	Head Neck Squamous Cell Carcinoma
TCGA-DQ-5631	TCGA-DQ-5631-01	C02.9	Tongue, NOS	Head and Neck Squamous Cell Carcinoma	Head and Neck Squamous Cell Carcinoma	Head and Neck Squamous Cell Carcinoma	G3	Head and Neck	Primary	70207	Head Neck Squamous Cell Carcinoma
TCGA-DQ-7592	TCGA-DQ-7592-01	C02.9	Tongue, NOS	Head and Neck Squamous Cell Carcinoma	Head and Neck Squamous Cell Carcinoma	Head and Neck Squamous Cell Carcinoma	G2	Head and Neck	Primary	70207	Head Neck Squamous Cell Carcinoma
TCGA-F7-A50G	TCGA-F7-A50G-01	C02.9	Tongue, NOS	Head and Neck Squamous Cell Carcinoma	Head and Neck Squamous Cell Carcinoma	Head and Neck Squamous Cell Carcinoma	G1	Head and Neck	Primary	70207	Head Neck Squamous Cell Carcinoma
TCGA-HD-7831	TCGA-HD-7831-01	C02.9	Tongue, NOS	Head and Neck Squamous Cell Carcinoma	Head and Neck Squamous Cell Carcinoma	Head and Neck Squamous Cell Carcinoma	G2	Head and Neck	Primary	70207	Head Neck Squamous Cell Carcinoma
TCGA-HD-8634	TCGA-HD-8634-01	C02.9	Tongue, NOS	Head and Neck Squamous Cell Carcinoma	Head and Neck Squamous Cell Carcinoma	Head and Neck Squamous Cell Carcinoma	G2	Head and Neck	Primary	70207	Head Neck Squamous Cell Carcinoma
TCGA-HD-8635	TCGA-HD-8635-01	C02.9	Tongue, NOS	Head and Neck Squamous Cell Carcinoma	Head and Neck Squamous Cell Carcinoma	Head and Neck Squamous Cell Carcinoma	G2	Head and Neck	Primary	70207	Head Neck Squamous Cell Carcinoma
TCGA-HD-A6HZ	TCGA-HD-A6HZ-01	C02.9	Tongue, NOS	Head and Neck Squamous Cell Carcinoma	Head and Neck Squamous Cell Carcinoma	Head and Neck Squamous Cell Carcinoma	G2	Head and Neck	Primary	70207	Head Neck Squamous Cell Carcinoma
TCGA-IQ-A61E	TCGA-IQ-A61E-01	C02.9	Tongue, NOS	Head and Neck Squamous Cell Carcinoma	Head and Neck Squamous Cell Carcinoma	Head and Neck Squamous Cell Carcinoma	G2	Head and Neck	Primary	70207	Head Neck Squamous Cell Carcinoma
TCGA-IQ-A6SH	TCGA-IQ-A6SH-01	C02.9	Tongue, NOS	Head and Neck Squamous Cell Carcinoma	Head and Neck Squamous Cell Carcinoma	Head and Neck Squamous Cell Carcinoma	G1	Head and Neck	Primary	70207	Head Neck Squamous Cell Carcinoma
TCGA-KU-A6H8	TCGA-KU-A6H8-01	C02.9	Tongue, NOS	Head and Neck Squamous Cell Carcinoma	Head and Neck Squamous Cell Carcinoma	Head and Neck Squamous Cell Carcinoma	G3	Head and Neck	Primary	70207	Head Neck Squamous Cell Carcinoma
TCGA-MT-A51W	TCGA-MT-A51W-01	C02.9	Tongue, NOS	Head and Neck Squamous Cell Carcinoma	Head and Neck Squamous Cell Carcinoma	Head and Neck Squamous Cell Carcinoma	G2	Head and Neck	Primary	70207	Head Neck Squamous Cell Carcinoma
TCGA-MT-A67A	TCGA-MT-A67A-01	C02.9	Tongue, NOS	Head and Neck Squamous Cell Carcinoma	Head and Neck Squamous Cell Carcinoma	Head and Neck Squamous Cell Carcinoma	G2	Head and Neck	Primary	70207	Head Neck Squamous Cell Carcinoma
TCGA-P3-A5QA	TCGA-P3-A5QA-01	C02.9	Tongue, NOS	Head and Neck Squamous Cell Carcinoma	Head and Neck Squamous Cell Carcinoma	Head and Neck Squamous Cell Carcinoma	G3	Head and Neck	Primary	70207	Head Neck Squamous Cell Carcinoma
TCGA-QK-A652	TCGA-QK-A652-01	C02.9	Tongue, NOS	Head and Neck Squamous Cell Carcinoma	Head and Neck Squamous Cell Carcinoma	Head and Neck Squamous Cell Carcinoma	G2	Head and Neck	Primary	70207	Head Neck Squamous Cell Carcinoma
TCGA-QK-AA3K	TCGA-QK-AA3K-01	C02.9	Tongue, NOS	Head and Neck Squamous Cell Carcinoma	Head and Neck Squamous Cell Carcinoma	Head and Neck Squamous Cell Carcinoma	G2	Head and Neck	Primary	70207	Head Neck Squamous Cell Carcinoma
TCGA-UF-A7JS	TCGA-UF-A7JS-01	C02.9	Tongue, NOS	Head and Neck Squamous Cell Carcinoma	Head and Neck Squamous Cell Carcinoma	Head and Neck Squamous Cell Carcinoma	G2	Head and Neck	Primary	70207	Head Neck Squamous Cell Carcinoma
TCGA-UP-A6WW	TCGA-UP-A6WW-01	C02.9	Tongue, NOS	Head and Neck Squamous Cell Carcinoma	Head and Neck Squamous Cell Carcinoma	Head and Neck Squamous Cell Carcinoma	G2	Head and Neck	Primary	70207	Head Neck Squamous Cell Carcinoma
TCGA-4P-AA8J	TCGA-4P-AA8J-01	C02.9	Tongue, NOS	Head and Neck Squamous Cell Carcinoma	Head and Neck Squamous Cell Carcinoma	Head and Neck Squamous Cell Carcinoma	G2	Head and Neck	Primary	70207	Head Neck Squamous Cell Carcinoma
TCGA-BA-A6DB	TCGA-BA-A6DB-01	C02.9	Tongue, NOS	Head and Neck Squamous Cell Carcinoma	Head and Neck Squamous Cell Carcinoma	Head and Neck Squamous Cell Carcinoma	G1	Head and Neck	Primary	70207	Head Neck Squamous Cell Carcinoma
TCGA-BA-A6DE	TCGA-BA-A6DE-01	C02.9	Tongue, NOS	Head and Neck Squamous Cell Carcinoma	Head and Neck Squamous Cell Carcinoma	Head and Neck Squamous Cell Carcinoma	G2	Head and Neck	Primary	70207	Head Neck Squamous Cell Carcinoma
TCGA-CN-A498	TCGA-CN-A498-01	C02.9	Tongue, NOS	Head and Neck Squamous Cell Carcinoma	Head and Neck Squamous Cell Carcinoma	Head and Neck Squamous Cell Carcinoma	G1	Head and Neck	Primary	70207	Head Neck Squamous Cell Carcinoma
TCGA-CQ-A4CE	TCGA-CQ-A4CE-01	C02.9	Tongue, NOS	Head and Neck Squamous Cell Carcinoma	Head and Neck Squamous Cell Carcinoma	Head and Neck Squamous Cell Carcinoma	G2	Head and Neck	Primary	70207	Head Neck Squamous Cell Carcinoma
TCGA-CV-7104	TCGA-CV-7104-01	C02.9	Tongue, NOS	Head and Neck Squamous Cell Carcinoma	Head and Neck Squamous Cell Carcinoma	Head and Neck Squamous Cell Carcinoma	G2	Head and Neck	Primary	70207	Head Neck Squamous Cell Carcinoma
TCGA-CV-A45R	TCGA-CV-A45R-01	C02.9	Tongue, NOS	Head and Neck Squamous Cell Carcinoma	Head and Neck Squamous Cell Carcinoma	Head and Neck Squamous Cell Carcinoma	G1	Head and Neck	Primary	70207	Head Neck Squamous Cell Carcinoma
TCGA-D6-8569	TCGA-D6-8569-01	C02.9	Tongue, NOS	Head and Neck Squamous Cell Carcinoma	Head and Neck Squamous Cell Carcinoma	Head and Neck Squamous Cell Carcinoma	G2	Head and Neck	Primary	70207	Head Neck Squamous Cell Carcinoma
TCGA-D6-A4Z9	TCGA-D6-A4Z9-01	C02.9	Tongue, NOS	Head and Neck Squamous Cell Carcinoma	Head and Neck Squamous Cell Carcinoma	Head and Neck Squamous Cell Carcinoma	G2	Head and Neck	Primary	70207	Head Neck Squamous Cell Carcinoma
TCGA-D6-A4ZB	TCGA-D6-A4ZB-01	C02.9	Tongue, NOS	Head and Neck Squamous Cell Carcinoma	Head and Neck Squamous Cell Carcinoma	Head and Neck Squamous Cell Carcinoma	G2	Head and Neck	Primary	70207	Head Neck Squamous Cell Carcinoma
TCGA-F7-A50J	TCGA-F7-A50J-01	C02.9	Tongue, NOS	Head and Neck Squamous Cell Carcinoma	Head and Neck Squamous Cell Carcinoma	Head and Neck Squamous Cell Carcinoma	G2	Head and Neck	Primary	70207	Head Neck Squamous Cell Carcinoma
TCGA-F7-A61S	TCGA-F7-A61S-01	C02.9	Tongue, NOS	Head and Neck Squamous Cell Carcinoma	Head and Neck Squamous Cell Carcinoma	Head and Neck Squamous Cell Carcinoma	G1	Head and Neck	Primary	70207	Head Neck Squamous Cell Carcinoma
TCGA-F7-A61W	TCGA-F7-A61W-01	C02.9	Tongue, NOS	Head and Neck Squamous Cell Carcinoma	Head and Neck Squamous Cell Carcinoma	Head and Neck Squamous Cell Carcinoma	G2	Head and Neck	Primary	70207	Head Neck Squamous Cell Carcinoma
TCGA-H7-A6C4	TCGA-H7-A6C4-01	C02.9	Tongue, NOS	Head and Neck Squamous Cell Carcinoma	Head and Neck Squamous Cell Carcinoma	Head and Neck Squamous Cell Carcinoma	G2	Head and Neck	Primary	70207	Head Neck Squamous Cell Carcinoma
TCGA-IQ-A61H	TCGA-IQ-A61H-01	C02.9	Tongue, NOS	Head and Neck Squamous Cell Carcinoma	Head and Neck Squamous Cell Carcinoma	Head and Neck Squamous Cell Carcinoma	G2	Head and Neck	Primary	70207	Head Neck Squamous Cell Carcinoma
TCGA-IQ-A61J	TCGA-IQ-A61J-01	C02.9	Tongue, NOS	Head and Neck Squamous Cell Carcinoma	Head and Neck Squamous Cell Carcinoma	Head and Neck Squamous Cell Carcinoma	G1	Head and Neck	Primary	70207	Head Neck Squamous Cell Carcinoma
TCGA-IQ-A61K	TCGA-IQ-A61K-01	C02.9	Tongue, NOS	Head and Neck Squamous Cell Carcinoma	Head and Neck Squamous Cell Carcinoma	Head and Neck Squamous Cell Carcinoma	G2	Head and Neck	Primary	70207	Head Neck Squamous Cell Carcinoma
TCGA-IQ-A61L	TCGA-IQ-A61L-01	C02.9	Tongue, NOS	Head and Neck Squamous Cell Carcinoma	Head and Neck Squamous Cell Carcinoma	Head and Neck Squamous Cell Carcinoma	G1	Head and Neck	Primary	70207	Head Neck Squamous Cell Carcinoma
TCGA-IQ-A6SG	TCGA-IQ-A6SG-01	C02.9	Tongue, NOS	Head and Neck Squamous Cell Carcinoma	Head and Neck Squamous Cell Carcinoma	Head and Neck Squamous Cell Carcinoma	G2	Head and Neck	Primary	70207	Head Neck Squamous Cell Carcinoma
TCGA-MT-A51X	TCGA-MT-A51X-01	C02.9	Tongue, NOS	Head and Neck Squamous Cell Carcinoma	Head and Neck Squamous Cell Carcinoma	Head and Neck Squamous Cell Carcinoma	G1	Head and Neck	Primary	70207	Head Neck Squamous Cell Carcinoma
TCGA-WA-A7H4	TCGA-WA-A7H4-01	C02.9	Tongue, NOS	Head and Neck Squamous Cell Carcinoma	Head and Neck Squamous Cell Carcinoma	Head and Neck Squamous Cell Carcinoma	G3	Head and Neck	Primary	70207	Head Neck Squamous Cell Carcinoma
TCGA-P3-A5QF	TCGA-P3-A5QF-01	C03.0	GUM	Head and Neck Squamous Cell Carcinoma	Head and Neck Squamous Cell Carcinoma	Head and Neck Squamous Cell Carcinoma	G2	Head and Neck	Primary	70207	Head Neck Squamous Cell Carcinoma
TCGA-P3-A6T5	TCGA-P3-A6T5-01	C03.1	Lower gum	Head and Neck Squamous Cell Carcinoma	Head and Neck Squamous Cell Carcinoma	Head and Neck Squamous Cell Carcinoma	G2	Head and Neck	Primary	70207	Head Neck Squamous Cell Carcinoma
TCGA-P3-A6T6	TCGA-P3-A6T6-01	C03.1	Lower gum	Head and Neck Squamous Cell Carcinoma	Head and Neck Squamous Cell Carcinoma	Head and Neck Squamous Cell Carcinoma	G3	Head and Neck	Primary	70207	Head Neck Squamous Cell Carcinoma
TCGA-CN-4741	TCGA-CN-4741-01	C03.9	Gum, NOS	Head and Neck Squamous Cell Carcinoma	Head and Neck Squamous Cell Carcinoma	Head and Neck Squamous Cell Carcinoma	G2	Head and Neck	Primary	70207	Head Neck Squamous Cell Carcinoma
TCGA-CN-6011	TCGA-CN-6011-01	C03.9	Gum, NOS	Head and Neck Squamous Cell Carcinoma	Head and Neck Squamous Cell Carcinoma	Head and Neck Squamous Cell Carcinoma	G3	Head and Neck	Primary	70207	Head Neck Squamous Cell Carcinoma
TCGA-CN-6013	TCGA-CN-6013-01	C03.9	Gum, NOS	Head and Neck Squamous Cell Carcinoma	Head and Neck Squamous Cell Carcinoma	Head and Neck Squamous Cell Carcinoma	G3	Head and Neck	Primary	70207	Head Neck Squamous Cell Carcinoma
TCGA-CV-A45O	TCGA-CV-A45O-01	C03.9	Gum, NOS	Head and Neck Squamous Cell Carcinoma	Head and Neck Squamous Cell Carcinoma	Head and Neck Squamous Cell Carcinoma	G2	Head and Neck	Primary	70207	Head Neck Squamous Cell Carcinoma
TCGA-QK-A6IH	TCGA-QK-A6IH-01	C03.9	Gum, NOS	Head and Neck Squamous Cell Carcinoma	Head and Neck Squamous Cell Carcinoma	Head and Neck Squamous Cell Carcinoma	G2	Head and Neck	Primary	70207	Head Neck Squamous Cell Carcinoma
TCGA-UF-A71B	TCGA-UF-A71B-01	C03.9	Gum, NOS	Head and Neck Squamous Cell Carcinoma	Head and Neck Squamous Cell Carcinoma	Head and Neck Squamous Cell Carcinoma	G2	Head and Neck	Primary	70207	Head Neck Squamous Cell Carcinoma
TCGA-BA-A6DJ	TCGA-BA-A6DJ-01	C03.9	Gum, NOS	Head and Neck Squamous Cell Carcinoma	Head and Neck Squamous Cell Carcinoma	Head and Neck Squamous Cell Carcinoma	G2	Head and Neck	Primary	70207	Head Neck Squamous Cell Carcinoma
TCGA-T2-A6X2	TCGA-T2-A6X2-01	C03.9	Gum, NOS	Head and Neck Squamous Cell Carcinoma	Head and Neck Squamous Cell Carcinoma	Head and Neck Squamous Cell Carcinoma	G1	Head and Neck	Primary	70207	Head Neck Squamous Cell Carcinoma
TCGA-CQ-A4C9	TCGA-CQ-A4C9-01	C04.0	FLOOR OF MOUTH	Head and Neck Squamous Cell Carcinoma	Head and Neck Squamous Cell Carcinoma	Head and Neck Squamous Cell Carcinoma	G2	Head and Neck	Primary	70207	Head Neck Squamous Cell Carcinoma
TCGA-MT-A67D	TCGA-MT-A67D-01	C04.0	FLOOR OF MOUTH	Head and Neck Squamous Cell Carcinoma	Head and Neck Squamous Cell Carcinoma	Head and Neck Squamous Cell Carcinoma	G2	Head and Neck	Primary	70207	Head Neck Squamous Cell Carcinoma
TCGA-BA-5149	TCGA-BA-5149-01	C04.9	Floor of mouth, NOS	Head and Neck Squamous Cell Carcinoma	Head and Neck Squamous Cell Carcinoma	Head and Neck Squamous Cell Carcinoma	G2	Head and Neck	Primary	70207	Head Neck Squamous Cell Carcinoma
TCGA-BA-5556	TCGA-BA-5556-01	C04.9	Floor of mouth, NOS	Head and Neck Squamous Cell Carcinoma	Head and Neck Squamous Cell Carcinoma	Head and Neck Squamous Cell Carcinoma	G3	Head and Neck	Primary	70207	Head Neck Squamous Cell Carcinoma
TCGA-BA-6872	TCGA-BA-6872-01	C04.9	Floor of mouth, NOS	Head and Neck Squamous Cell Carcinoma	Head and Neck Squamous Cell Carcinoma	Head and Neck Squamous Cell Carcinoma	G2	Head and Neck	Primary	70207	Head Neck Squamous Cell Carcinoma
TCGA-BA-A6D8	TCGA-BA-A6D8-01	C04.9	Floor of mouth, NOS	Head and Neck Squamous Cell Carcinoma	Head and Neck Squamous Cell Carcinoma	Head and Neck Squamous Cell Carcinoma	G2	Head and Neck	Primary	70207	Head Neck Squamous Cell Carcinoma
TCGA-BA-A6DF	TCGA-BA-A6DF-01	C04.9	Floor of mouth, NOS	Head and Neck Squamous Cell Carcinoma	Head and Neck Squamous Cell Carcinoma	Head and Neck Squamous Cell Carcinoma	G2	Head and Neck	Primary	70207	Head Neck Squamous Cell Carcinoma
TCGA-BB-8601	TCGA-BB-8601-01	C04.9	Floor of mouth, NOS	Head and Neck Squamous Cell Carcinoma	Head and Neck Squamous Cell Carcinoma	Head and Neck Squamous Cell Carcinoma	G2	Head and Neck	Primary	70207	Head Neck Squamous Cell Carcinoma
TCGA-CN-5358	TCGA-CN-5358-01	C04.9	Floor of mouth, NOS	Head and Neck Squamous Cell Carcinoma	Head and Neck Squamous Cell Carcinoma	Head and Neck Squamous Cell Carcinoma	G2	Head and Neck	Primary	70207	Head Neck Squamous Cell Carcinoma
TCGA-CN-5359	TCGA-CN-5359-01	C04.9	Floor of mouth, NOS	Head and Neck Squamous Cell Carcinoma	Head and Neck Squamous Cell Carcinoma	Head and Neck Squamous Cell Carcinoma	G2	Head and Neck	Primary	70207	Head Neck Squamous Cell Carcinoma
TCGA-CN-5364	TCGA-CN-5364-01	C04.9	Floor of mouth, NOS	Head and Neck Squamous Cell Carcinoma	Head and Neck Squamous Cell Carcinoma	Head and Neck Squamous Cell Carcinoma	G2	Head and Neck	Primary	70207	Head Neck Squamous Cell Carcinoma
TCGA-CN-5373	TCGA-CN-5373-01	C04.9	Floor of mouth, NOS	Head and Neck Squamous Cell Carcinoma	Head and Neck Squamous Cell Carcinoma	Head and Neck Squamous Cell Carcinoma	G1	Head and Neck	Primary	70207	Head Neck Squamous Cell Carcinoma
TCGA-CN-6020	TCGA-CN-6020-01	C04.9	Floor of mouth, NOS	Head and Neck Squamous Cell Carcinoma	Head and Neck Squamous Cell Carcinoma	Head and Neck Squamous Cell Carcinoma	G2	Head and Neck	Primary	70207	Head Neck Squamous Cell Carcinoma
TCGA-CN-6995	TCGA-CN-6995-01	C04.9	Floor of mouth, NOS	Head and Neck Squamous Cell Carcinoma	Head and Neck Squamous Cell Carcinoma	Head and Neck Squamous Cell Carcinoma	G2	Head and Neck	Primary	70207	Head Neck Squamous Cell Carcinoma
TCGA-CR-6491	TCGA-CR-6491-01	C04.9	Floor of mouth, NOS	Head and Neck Squamous Cell Carcinoma	Head and Neck Squamous Cell Carcinoma	Head and Neck Squamous Cell Carcinoma	G2	Head and Neck	Primary	70207	Head Neck Squamous Cell Carcinoma
TCGA-CV-5436	TCGA-CV-5436-01	C04.9	Floor of mouth, NOS	Head and Neck Squamous Cell Carcinoma	Head and Neck Squamous Cell Carcinoma	Head and Neck Squamous Cell Carcinoma	G2	Head and Neck	Primary	70207	Head Neck Squamous Cell Carcinoma
TCGA-CV-6936	TCGA-CV-6936-01	C04.9	Floor of mouth, NOS	Head and Neck Squamous Cell Carcinoma	Head and Neck Squamous Cell Carcinoma	Head and Neck Squamous Cell Carcinoma	G2	Head and Neck	Primary	70207	Head Neck Squamous Cell Carcinoma
TCGA-CV-6948	TCGA-CV-6948-01	C04.9	Floor of mouth, NOS	Head and Neck Squamous Cell Carcinoma	Head and Neck Squamous Cell Carcinoma	Head and Neck Squamous Cell Carcinoma	G2	Head and Neck	Primary	70207	Head Neck Squamous Cell Carcinoma
TCGA-CV-6953	TCGA-CV-6953-01	C04.9	Floor of mouth, NOS	Head and Neck Squamous Cell Carcinoma	Head and Neck Squamous Cell Carcinoma	Head and Neck Squamous Cell Carcinoma	G1	Head and Neck	Primary	70207	Head Neck Squamous Cell Carcinoma
TCGA-CV-7102	TCGA-CV-7102-01	C04.9	Floor of mouth, NOS	Head and Neck Squamous Cell Carcinoma	Head and Neck Squamous Cell Carcinoma	Head and Neck Squamous Cell Carcinoma	G3	Head and Neck	Primary	70207	Head Neck Squamous Cell Carcinoma
TCGA-CV-7235	TCGA-CV-7235-01	C04.9	Floor of mouth, NOS	Head and Neck Squamous Cell Carcinoma	Head and Neck Squamous Cell Carcinoma	Head and Neck Squamous Cell Carcinoma	G3	Head and Neck	Primary	70207	Head Neck Squamous Cell Carcinoma
TCGA-CV-7407	TCGA-CV-7407-01	C04.9	Floor of mouth, NOS	Head and Neck Squamous Cell Carcinoma	Head and Neck Squamous Cell Carcinoma	Head and Neck Squamous Cell Carcinoma	G2	Head and Neck	Primary	70207	Head Neck Squamous Cell Carcinoma
TCGA-CV-A45X	TCGA-CV-A45X-01	C04.9	Floor of mouth, NOS	Head and Neck Squamous Cell Carcinoma	Head and Neck Squamous Cell Carcinoma	Head and Neck Squamous Cell Carcinoma	G2	Head and Neck	Primary	70207	Head Neck Squamous Cell Carcinoma
TCGA-CV-A463	TCGA-CV-A463-01	C04.9	Floor of mouth, NOS	Head and Neck Squamous Cell Carcinoma	Head and Neck Squamous Cell Carcinoma	Head and Neck Squamous Cell Carcinoma	G2	Head and Neck	Primary	70207	Head Neck Squamous Cell Carcinoma
TCGA-CV-A6JD	TCGA-CV-A6JD-01	C04.9	Floor of mouth, NOS	Head and Neck Squamous Cell Carcinoma	Head and Neck Squamous Cell Carcinoma	Head and Neck Squamous Cell Carcinoma	G3	Head and Neck	Primary	70207	Head Neck Squamous Cell Carcinoma
TCGA-CX-7086	TCGA-CX-7086-01	C04.9	Floor of mouth, NOS	Head and Neck Squamous Cell Carcinoma	Head and Neck Squamous Cell Carcinoma	Head and Neck Squamous Cell Carcinoma	G2	Head and Neck	Primary	70207	Head Neck Squamous Cell Carcinoma
TCGA-CX-7219	TCGA-CX-7219-01	C04.9	Floor of mouth, NOS	Head and Neck Squamous Cell Carcinoma	Head and Neck Squamous Cell Carcinoma	Head and Neck Squamous Cell Carcinoma	G2	Head and Neck	Primary	70207	Head Neck Squamous Cell Carcinoma
TCGA-CX-A4AQ	TCGA-CX-A4AQ-01	C04.9	Floor of mouth, NOS	Head and Neck Squamous Cell Carcinoma	Head and Neck Squamous Cell Carcinoma	Head and Neck Squamous Cell Carcinoma	G3	Head and Neck	Primary	70207	Head Neck Squamous Cell Carcinoma
TCGA-F7-8489	TCGA-F7-8489-01	C04.9	Floor of mouth, NOS	Head and Neck Squamous Cell Carcinoma	Head and Neck Squamous Cell Carcinoma	Head and Neck Squamous Cell Carcinoma	G1	Head and Neck	Primary	70207	Head Neck Squamous Cell Carcinoma
TCGA-HD-7832	TCGA-HD-7832-01	C04.9	Floor of mouth, NOS	Head and Neck Squamous Cell Carcinoma	Head and Neck Squamous Cell Carcinoma	Head and Neck Squamous Cell Carcinoma	G2	Head and Neck	Primary	70207	Head Neck Squamous Cell Carcinoma
TCGA-MT-A7BN	TCGA-MT-A7BN-01	C04.9	Floor of mouth, NOS	Head and Neck Squamous Cell Carcinoma	Head and Neck Squamous Cell Carcinoma	Head and Neck Squamous Cell Carcinoma	G3	Head and Neck	Primary	70207	Head Neck Squamous Cell Carcinoma
TCGA-P3-A6T0	TCGA-P3-A6T0-01	C04.9	Floor of mouth, NOS	Head and Neck Squamous Cell Carcinoma	Head and Neck Squamous Cell Carcinoma	Head and Neck Squamous Cell Carcinoma	G2	Head and Neck	Primary	70207	Head Neck Squamous Cell Carcinoma
TCGA-P3-A6T7	TCGA-P3-A6T7-01	C04.9	Floor of mouth, NOS	Head and Neck Squamous Cell Carcinoma	Head and Neck Squamous Cell Carcinoma	Head and Neck Squamous Cell Carcinoma	G2	Head and Neck	Primary	70207	Head Neck Squamous Cell Carcinoma
TCGA-P3-A6T8	TCGA-P3-A6T8-01	C04.9	Floor of mouth, NOS	Head and Neck Squamous Cell Carcinoma	Head and Neck Squamous Cell Carcinoma	Head and Neck Squamous Cell Carcinoma	G3	Head and Neck	Primary	70207	Head Neck Squamous Cell Carcinoma
TCGA-QK-A64Z	TCGA-QK-A64Z-01	C04.9	Floor of mouth, NOS	Head and Neck Squamous Cell Carcinoma	Head and Neck Squamous Cell Carcinoma	Head and Neck Squamous Cell Carcinoma	G1	Head and Neck	Primary	70207	Head Neck Squamous Cell Carcinoma
TCGA-QK-A6II	TCGA-QK-A6II-01	C04.9	Floor of mouth, NOS	Head and Neck Squamous Cell Carcinoma	Head and Neck Squamous Cell Carcinoma	Head and Neck Squamous Cell Carcinoma	G2	Head and Neck	Primary	70207	Head Neck Squamous Cell Carcinoma
TCGA-QK-A6IJ	TCGA-QK-A6IJ-01	C04.9	Floor of mouth, NOS	Head and Neck Squamous Cell Carcinoma	Head and Neck Squamous Cell Carcinoma	Head and Neck Squamous Cell Carcinoma	G3	Head and Neck	Primary	70207	Head Neck Squamous Cell Carcinoma
TCGA-QK-A6VB	TCGA-QK-A6VB-01	C04.9	Floor of mouth, NOS	Head and Neck Squamous Cell Carcinoma	Head and Neck Squamous Cell Carcinoma	Head and Neck Squamous Cell Carcinoma	G2	Head and Neck	Primary	70207	Head Neck Squamous Cell Carcinoma
TCGA-QK-A8Z9	TCGA-QK-A8Z9-01	C04.9	Floor of mouth, NOS	Head and Neck Squamous Cell Carcinoma	Head and Neck Squamous Cell Carcinoma	Head and Neck Squamous Cell Carcinoma	G2	Head and Neck	Primary	70207	Head Neck Squamous Cell Carcinoma
TCGA-T3-A92N	TCGA-T3-A92N-01	C04.9	Floor of mouth, NOS	Head and Neck Squamous Cell Carcinoma	Head and Neck Squamous Cell Carcinoma	Head and Neck Squamous Cell Carcinoma	G3	Head and Neck	Primary	70207	Head Neck Squamous Cell Carcinoma
TCGA-UF-A719	TCGA-UF-A719-01	C04.9	Floor of mouth, NOS	Head and Neck Squamous Cell Carcinoma	Head and Neck Squamous Cell Carcinoma	Head and Neck Squamous Cell Carcinoma	G1	Head and Neck	Primary	70207	Head Neck Squamous Cell Carcinoma
TCGA-UF-A71A	TCGA-UF-A71A-01	C04.9	Floor of mouth, NOS	Head and Neck Squamous Cell Carcinoma	Head and Neck Squamous Cell Carcinoma	Head and Neck Squamous Cell Carcinoma	G1	Head and Neck	Primary	70207	Head Neck Squamous Cell Carcinoma
TCGA-UF-A71E	TCGA-UF-A71E-01	C04.9	Floor of mouth, NOS	Head and Neck Squamous Cell Carcinoma	Head and Neck Squamous Cell Carcinoma	Head and Neck Squamous Cell Carcinoma, Basaloid Type	G3	Head and Neck	Primary	70207	Head Neck Squamous Cell Carcinoma
TCGA-UF-A7JC	TCGA-UF-A7JC-01	C04.9	Floor of mouth, NOS	Head and Neck Squamous Cell Carcinoma	Head and Neck Squamous Cell Carcinoma	Head and Neck Squamous Cell Carcinoma	G1	Head and Neck	Primary	70207	Head Neck Squamous Cell Carcinoma
TCGA-UF-A7JO	TCGA-UF-A7JO-01	C04.9	Floor of mouth, NOS	Head and Neck Squamous Cell Carcinoma	Head and Neck Squamous Cell Carcinoma	Head and Neck Squamous Cell Carcinoma	G2	Head and Neck	Primary	70207	Head Neck Squamous Cell Carcinoma
TCGA-UF-A7JT	TCGA-UF-A7JT-01	C04.9	Floor of mouth, NOS	Head and Neck Squamous Cell Carcinoma	Head and Neck Squamous Cell Carcinoma	Head and Neck Squamous Cell Carcinoma	G3	Head and Neck	Primary	70207	Head Neck Squamous Cell Carcinoma
TCGA-BA-A6DD	TCGA-BA-A6DD-01	C04.9	Floor of mouth, NOS	Head and Neck Squamous Cell Carcinoma	Head and Neck Squamous Cell Carcinoma	Head and Neck Squamous Cell Carcinoma	G2	Head and Neck	Primary	70207	Head Neck Squamous Cell Carcinoma
TCGA-CQ-A4CB	TCGA-CQ-A4CB-01	C04.9	Floor of mouth, NOS	Head and Neck Squamous Cell Carcinoma	Head and Neck Squamous Cell Carcinoma	Head and Neck Squamous Cell Carcinoma	G2	Head and Neck	Primary	70207	Head Neck Squamous Cell Carcinoma
TCGA-D6-A6EO	TCGA-D6-A6EO-01	C04.9	Floor of mouth, NOS	Head and Neck Squamous Cell Carcinoma	Head and Neck Squamous Cell Carcinoma	Head and Neck Squamous Cell Carcinoma	G2	Head and Neck	Primary	70207	Head Neck Squamous Cell Carcinoma
TCGA-HD-7917	TCGA-HD-7917-01	C04.9	Floor of mouth, NOS	Head and Neck Squamous Cell Carcinoma	Head and Neck Squamous Cell Carcinoma	Head and Neck Squamous Cell Carcinoma	G1	Head and Neck	Primary	70207	Head Neck Squamous Cell Carcinoma
TCGA-IQ-A61G	TCGA-IQ-A61G-01	C04.9	Floor of mouth, NOS	Head and Neck Squamous Cell Carcinoma	Head and Neck Squamous Cell Carcinoma	Head and Neck Squamous Cell Carcinoma	G2	Head and Neck	Primary	70207	Head Neck Squamous Cell Carcinoma
TCGA-KU-A66T	TCGA-KU-A66T-01	C04.9	Floor of mouth, NOS	Head and Neck Squamous Cell Carcinoma	Head and Neck Squamous Cell Carcinoma	Head and Neck Squamous Cell Carcinoma	G2	Head and Neck	Primary	70207	Head Neck Squamous Cell Carcinoma
TCGA-P3-A6T4	TCGA-P3-A6T4-01	C04.9	Floor of mouth, NOS	Head and Neck Squamous Cell Carcinoma	Head and Neck Squamous Cell Carcinoma	Head and Neck Squamous Cell Carcinoma	G2	Head and Neck	Primary	70207	Head Neck Squamous Cell Carcinoma
TCGA-T2-A6WX	TCGA-T2-A6WX-01	C04.9	Floor of mouth, NOS	Head and Neck Squamous Cell Carcinoma	Head and Neck Squamous Cell Carcinoma	Head and Neck Squamous Cell Carcinoma	G1	Head and Neck	Primary	70207	Head Neck Squamous Cell Carcinoma
TCGA-WA-A7GZ	TCGA-WA-A7GZ-01	C04.9	Floor of mouth, NOS	Head and Neck Squamous Cell Carcinoma	Head and Neck Squamous Cell Carcinoma	Head and Neck Squamous Cell Carcinoma	G2	Head and Neck	Primary	70207	Head Neck Squamous Cell Carcinoma
TCGA-QK-A8Z7	TCGA-QK-A8Z7-01	C04.9	Floor of mouth, NOS	Head and Neck Squamous Cell Carcinoma	Head and Neck Squamous Cell Carcinoma	Head and Neck Squamous Cell Carcinoma, Basaloid Type		Head and Neck	Primary	70207	Head Neck Squamous Cell Carcinoma
TCGA-CN-5369	TCGA-CN-5369-01	C05.0	PALATE	Head and Neck Squamous Cell Carcinoma	Head and Neck Squamous Cell Carcinoma	Head and Neck Squamous Cell Carcinoma	G3	Head and Neck	Primary	70207	Head Neck Squamous Cell Carcinoma
TCGA-CR-6492	TCGA-CR-6492-01	C05.0	PALATE	Head and Neck Squamous Cell Carcinoma	Head and Neck Squamous Cell Carcinoma	Head and Neck Squamous Cell Carcinoma	G3	Head and Neck	Primary	70207	Head Neck Squamous Cell Carcinoma
TCGA-CV-5442	TCGA-CV-5442-01	C05.0	PALATE	Head and Neck Squamous Cell Carcinoma	Head and Neck Squamous Cell Carcinoma	Head and Neck Squamous Cell Carcinoma	G3	Head and Neck	Primary	70207	Head Neck Squamous Cell Carcinoma
TCGA-CN-A49A	TCGA-CN-A49A-01	C05.9	Palate, NOS	Head and Neck Squamous Cell Carcinoma	Head and Neck Squamous Cell Carcinoma	Head and Neck Squamous Cell Carcinoma	G2	Head and Neck	Primary	70207	Head Neck Squamous Cell Carcinoma
TCGA-BA-5151	TCGA-BA-5151-01	C06.0	OTHER AND UNSPECIFIED PARTS OF MOUTH	Head and Neck Squamous Cell Carcinoma	Head and Neck Squamous Cell Carcinoma	Head and Neck Squamous Cell Carcinoma	G1	Head and Neck	Primary	70207	Head Neck Squamous Cell Carcinoma
TCGA-CN-4726	TCGA-CN-4726-01	C06.0	OTHER AND UNSPECIFIED PARTS OF MOUTH	Head and Neck Squamous Cell Carcinoma	Head and Neck Squamous Cell Carcinoma	Head and Neck Squamous Cell Carcinoma	G2	Head and Neck	Primary	70207	Head Neck Squamous Cell Carcinoma
TCGA-CN-4734	TCGA-CN-4734-01	C06.0	OTHER AND UNSPECIFIED PARTS OF MOUTH	Head and Neck Squamous Cell Carcinoma	Head and Neck Squamous Cell Carcinoma	Head and Neck Squamous Cell Carcinoma	G2	Head and Neck	Primary	70207	Head Neck Squamous Cell Carcinoma
TCGA-CN-A63V	TCGA-CN-A63V-01	C06.0	OTHER AND UNSPECIFIED PARTS OF MOUTH	Head and Neck Squamous Cell Carcinoma	Head and Neck Squamous Cell Carcinoma	Head and Neck Squamous Cell Carcinoma	G2	Head and Neck	Primary	70207	Head Neck Squamous Cell Carcinoma
TCGA-CQ-5334	TCGA-CQ-5334-01	C06.0	OTHER AND UNSPECIFIED PARTS OF MOUTH	Head and Neck Squamous Cell Carcinoma	Head and Neck Squamous Cell Carcinoma	Head and Neck Squamous Cell Carcinoma	G2	Head and Neck	Primary	70207	Head Neck Squamous Cell Carcinoma
TCGA-CQ-A4C6	TCGA-CQ-A4C6-01	C06.0	OTHER AND UNSPECIFIED PARTS OF MOUTH	Head and Neck Squamous Cell Carcinoma	Head and Neck Squamous Cell Carcinoma	Head and Neck Squamous Cell Carcinoma	G2	Head and Neck	Primary	70207	Head Neck Squamous Cell Carcinoma
TCGA-CQ-A4CG	TCGA-CQ-A4CG-01	C06.0	OTHER AND UNSPECIFIED PARTS OF MOUTH	Head and Neck Squamous Cell Carcinoma	Head and Neck Squamous Cell Carcinoma	Head and Neck Squamous Cell Carcinoma	G2	Head and Neck	Primary	70207	Head Neck Squamous Cell Carcinoma
TCGA-CV-6940	TCGA-CV-6940-01	C06.0	OTHER AND UNSPECIFIED PARTS OF MOUTH	Head and Neck Squamous Cell Carcinoma	Head and Neck Squamous Cell Carcinoma	Head and Neck Squamous Cell Carcinoma	G2	Head and Neck	Primary	70207	Head Neck Squamous Cell Carcinoma
TCGA-CV-A464	TCGA-CV-A464-01	C06.0	OTHER AND UNSPECIFIED PARTS OF MOUTH	Head and Neck Squamous Cell Carcinoma	Head and Neck Squamous Cell Carcinoma	Head and Neck Squamous Cell Carcinoma	G2	Head and Neck	Primary	70207	Head Neck Squamous Cell Carcinoma
TCGA-D6-A6EN	TCGA-D6-A6EN-01	C06.0	OTHER AND UNSPECIFIED PARTS OF MOUTH	Head and Neck Squamous Cell Carcinoma	Head and Neck Squamous Cell Carcinoma	Head and Neck Squamous Cell Carcinoma	G3	Head and Neck	Primary	70207	Head Neck Squamous Cell Carcinoma
TCGA-F7-A624	TCGA-F7-A624-01	C06.0	OTHER AND UNSPECIFIED PARTS OF MOUTH	Head and Neck Squamous Cell Carcinoma	Head and Neck Squamous Cell Carcinoma	Head and Neck Squamous Cell Carcinoma	G3	Head and Neck	Primary	70207	Head Neck Squamous Cell Carcinoma
TCGA-HD-A4C1	TCGA-HD-A4C1-01	C06.0	OTHER AND UNSPECIFIED PARTS OF MOUTH	Head and Neck Squamous Cell Carcinoma	Head and Neck Squamous Cell Carcinoma	Head and Neck Squamous Cell Carcinoma	G1	Head and Neck	Primary	70207	Head Neck Squamous Cell Carcinoma
TCGA-IQ-7631	TCGA-IQ-7631-01	C06.0	OTHER AND UNSPECIFIED PARTS OF MOUTH	Head and Neck Squamous Cell Carcinoma	Head and Neck Squamous Cell Carcinoma	Head and Neck Squamous Cell Carcinoma	G1	Head and Neck	Primary	70207	Head Neck Squamous Cell Carcinoma
TCGA-P3-A6T2	TCGA-P3-A6T2-01	C06.0	OTHER AND UNSPECIFIED PARTS OF MOUTH	Head and Neck Squamous Cell Carcinoma	Head and Neck Squamous Cell Carcinoma	Head and Neck Squamous Cell Carcinoma	G2	Head and Neck	Primary	70207	Head Neck Squamous Cell Carcinoma
TCGA-QK-A6IG	TCGA-QK-A6IG-01	C06.0	OTHER AND UNSPECIFIED PARTS OF MOUTH	Head and Neck Squamous Cell Carcinoma	Head and Neck Squamous Cell Carcinoma	Head and Neck Squamous Cell Carcinoma	G2	Head and Neck	Primary	70207	Head Neck Squamous Cell Carcinoma
TCGA-UF-A7JA	TCGA-UF-A7JA-01	C06.0	OTHER AND UNSPECIFIED PARTS OF MOUTH	Head and Neck Squamous Cell Carcinoma	Head and Neck Squamous Cell Carcinoma	Head and Neck Squamous Cell Carcinoma	G2	Head and Neck	Primary	70207	Head Neck Squamous Cell Carcinoma
TCGA-UF-A7JD	TCGA-UF-A7JD-01	C06.0	OTHER AND UNSPECIFIED PARTS OF MOUTH	Head and Neck Squamous Cell Carcinoma	Head and Neck Squamous Cell Carcinoma	Head and Neck Squamous Cell Carcinoma	G3	Head and Neck	Primary	70207	Head Neck Squamous Cell Carcinoma
TCGA-H7-8501	TCGA-H7-8501-01	C06.0	OTHER AND UNSPECIFIED PARTS OF MOUTH	Head and Neck Squamous Cell Carcinoma	Head and Neck Squamous Cell Carcinoma	Head and Neck Squamous Cell Carcinoma	GX	Head and Neck	Primary	70207	Head Neck Squamous Cell Carcinoma
TCGA-CQ-A4CI	TCGA-CQ-A4CI-01	C06.0	OTHER AND UNSPECIFIED PARTS OF MOUTH	Head and Neck Squamous Cell Carcinoma	Head and Neck Squamous Cell Carcinoma	Head and Neck Squamous Cell Carcinoma, Basaloid Type	G3	Head and Neck	Primary	70207	Head Neck Squamous Cell Carcinoma
TCGA-H7-8502	TCGA-H7-8502-01	C06.2	Retromolar area	Head and Neck Squamous Cell Carcinoma	Head and Neck Squamous Cell Carcinoma	Head and Neck Squamous Cell Carcinoma	G2	Head and Neck	Primary	70207	Head Neck Squamous Cell Carcinoma
TCGA-BB-7872	TCGA-BB-7872-01	C06.9	Mouth, NOS	Head and Neck Squamous Cell Carcinoma	Head and Neck Squamous Cell Carcinoma	Head and Neck Squamous Cell Carcinoma	G3	Head and Neck	Primary	70207	Head Neck Squamous Cell Carcinoma
TCGA-BB-A5HU	TCGA-BB-A5HU-01	C06.9	Mouth, NOS	Head and Neck Squamous Cell Carcinoma	Head and Neck Squamous Cell Carcinoma	Head and Neck Squamous Cell Carcinoma	G2	Head and Neck	Primary	70207	Head Neck Squamous Cell Carcinoma
TCGA-BB-A5HZ	TCGA-BB-A5HZ-01	C06.9	Mouth, NOS	Head and Neck Squamous Cell Carcinoma	Head and Neck Squamous Cell Carcinoma	Head and Neck Squamous Cell Carcinoma	G2	Head and Neck	Primary	70207	Head Neck Squamous Cell Carcinoma
TCGA-CN-4740	TCGA-CN-4740-01	C06.9	Mouth, NOS	Head and Neck Squamous Cell Carcinoma	Head and Neck Squamous Cell Carcinoma	Head and Neck Squamous Cell Carcinoma	G2	Head and Neck	Primary	70207	Head Neck Squamous Cell Carcinoma
TCGA-CQ-7063	TCGA-CQ-7063-01	C06.9	Mouth, NOS	Head and Neck Squamous Cell Carcinoma	Head and Neck Squamous Cell Carcinoma	Head and Neck Squamous Cell Carcinoma	G1	Head and Neck	Primary	70207	Head Neck Squamous Cell Carcinoma
TCGA-CQ-7064	TCGA-CQ-7064-01	C06.9	Mouth, NOS	Head and Neck Squamous Cell Carcinoma	Head and Neck Squamous Cell Carcinoma	Head and Neck Squamous Cell Carcinoma	G2	Head and Neck	Primary	70207	Head Neck Squamous Cell Carcinoma
TCGA-CQ-7067	TCGA-CQ-7067-01	C06.9	Mouth, NOS	Head and Neck Squamous Cell Carcinoma	Head and Neck Squamous Cell Carcinoma	Head and Neck Squamous Cell Carcinoma	G3	Head and Neck	Primary	70207	Head Neck Squamous Cell Carcinoma
TCGA-CQ-7069	TCGA-CQ-7069-01	C06.9	Mouth, NOS	Head and Neck Squamous Cell Carcinoma	Head and Neck Squamous Cell Carcinoma	Head and Neck Squamous Cell Carcinoma	G2	Head and Neck	Primary	70207	Head Neck Squamous Cell Carcinoma
TCGA-CQ-7071	TCGA-CQ-7071-01	C06.9	Mouth, NOS	Head and Neck Squamous Cell Carcinoma	Head and Neck Squamous Cell Carcinoma	Head and Neck Squamous Cell Carcinoma	G2	Head and Neck	Primary	70207	Head Neck Squamous Cell Carcinoma
TCGA-CV-A45Q	TCGA-CV-A45Q-01	C06.9	Mouth, NOS	Head and Neck Squamous Cell Carcinoma	Head and Neck Squamous Cell Carcinoma	Head and Neck Squamous Cell Carcinoma	G1	Head and Neck	Primary	70207	Head Neck Squamous Cell Carcinoma
TCGA-CV-A45U	TCGA-CV-A45U-01	C06.9	Mouth, NOS	Head and Neck Squamous Cell Carcinoma	Head and Neck Squamous Cell Carcinoma	Head and Neck Squamous Cell Carcinoma	G1	Head and Neck	Primary	70207	Head Neck Squamous Cell Carcinoma
TCGA-CV-A45V	TCGA-CV-A45V-01	C06.9	Mouth, NOS	Head and Neck Squamous Cell Carcinoma	Head and Neck Squamous Cell Carcinoma	Head and Neck Squamous Cell Carcinoma	G1	Head and Neck	Primary	70207	Head Neck Squamous Cell Carcinoma
TCGA-CV-A6JE	TCGA-CV-A6JE-01	C06.9	Mouth, NOS	Head and Neck Squamous Cell Carcinoma	Head and Neck Squamous Cell Carcinoma	Head and Neck Squamous Cell Carcinoma	G2	Head and Neck	Primary	70207	Head Neck Squamous Cell Carcinoma
TCGA-CV-A6JN	TCGA-CV-A6JN-01	C06.9	Mouth, NOS	Head and Neck Squamous Cell Carcinoma	Head and Neck Squamous Cell Carcinoma	Head and Neck Squamous Cell Carcinoma	G1	Head and Neck	Primary	70207	Head Neck Squamous Cell Carcinoma
TCGA-CV-A6JY	TCGA-CV-A6JY-01	C06.9	Mouth, NOS	Head and Neck Squamous Cell Carcinoma	Head and Neck Squamous Cell Carcinoma	Head and Neck Squamous Cell Carcinoma	G1	Head and Neck	Primary	70207	Head Neck Squamous Cell Carcinoma
TCGA-CV-A6JZ	TCGA-CV-A6JZ-01	C06.9	Mouth, NOS	Head and Neck Squamous Cell Carcinoma	Head and Neck Squamous Cell Carcinoma	Head and Neck Squamous Cell Carcinoma	G2	Head and Neck	Primary	70207	Head Neck Squamous Cell Carcinoma
TCGA-CV-A6K2	TCGA-CV-A6K2-01	C06.9	Mouth, NOS	Head and Neck Squamous Cell Carcinoma	Head and Neck Squamous Cell Carcinoma	Head and Neck Squamous Cell Carcinoma	G1	Head and Neck	Primary	70207	Head Neck Squamous Cell Carcinoma
TCGA-D6-A6EM	TCGA-D6-A6EM-01	C06.9	Mouth, NOS	Head and Neck Squamous Cell Carcinoma	Head and Neck Squamous Cell Carcinoma	Head and Neck Squamous Cell Carcinoma	G2	Head and Neck	Primary	70207	Head Neck Squamous Cell Carcinoma
TCGA-HD-A633	TCGA-HD-A633-01	C06.9	Mouth, NOS	Head and Neck Squamous Cell Carcinoma	Head and Neck Squamous Cell Carcinoma	Head and Neck Squamous Cell Carcinoma	G2	Head and Neck	Primary	70207	Head Neck Squamous Cell Carcinoma
TCGA-HD-A6I0	TCGA-HD-A6I0-01	C06.9	Mouth, NOS	Head and Neck Squamous Cell Carcinoma	Head and Neck Squamous Cell Carcinoma	Head and Neck Squamous Cell Carcinoma	G1	Head and Neck	Primary	70207	Head Neck Squamous Cell Carcinoma
TCGA-MT-A67F	TCGA-MT-A67F-01	C06.9	Mouth, NOS	Head and Neck Squamous Cell Carcinoma	Head and Neck Squamous Cell Carcinoma	Head and Neck Squamous Cell Carcinoma	G2	Head and Neck	Primary	70207	Head Neck Squamous Cell Carcinoma
TCGA-P3-A6T3	TCGA-P3-A6T3-01	C06.9	Mouth, NOS	Head and Neck Squamous Cell Carcinoma	Head and Neck Squamous Cell Carcinoma	Head and Neck Squamous Cell Carcinoma	G2	Head and Neck	Primary	70207	Head Neck Squamous Cell Carcinoma
TCGA-RS-A6TO	TCGA-RS-A6TO-01	C06.9	Mouth, NOS	Head and Neck Squamous Cell Carcinoma	Head and Neck Squamous Cell Carcinoma	Head and Neck Squamous Cell Carcinoma	G2	Head and Neck	Primary	70207	Head Neck Squamous Cell Carcinoma
TCGA-BA-5153	TCGA-BA-5153-01	C09.9	Tonsil, NOS	Head and Neck Squamous Cell Carcinoma	Head and Neck Squamous Cell Carcinoma	Head and Neck Squamous Cell Carcinoma	G2	Head and Neck	Primary	70207	Head Neck Squamous Cell Carcinoma
TCGA-BA-5559	TCGA-BA-5559-01	C09.9	Tonsil, NOS	Head and Neck Squamous Cell Carcinoma	Head and Neck Squamous Cell Carcinoma	Head and Neck Squamous Cell Carcinoma	G3	Head and Neck	Primary	70207	Head Neck Squamous Cell Carcinoma
TCGA-BB-4223	TCGA-BB-4223-01	C09.9	Tonsil, NOS	Head and Neck Squamous Cell Carcinoma	Head and Neck Squamous Cell Carcinoma	Head and Neck Squamous Cell Carcinoma	G3	Head and Neck	Primary	70207	Head Neck Squamous Cell Carcinoma
TCGA-BB-7866	TCGA-BB-7866-01	C09.9	Tonsil, NOS	Head and Neck Squamous Cell Carcinoma	Head and Neck Squamous Cell Carcinoma	Head and Neck Squamous Cell Carcinoma	GX	Head and Neck	Primary	70207	Head Neck Squamous Cell Carcinoma
TCGA-BB-A6UM	TCGA-BB-A6UM-01	C09.9	Tonsil, NOS	Head and Neck Squamous Cell Carcinoma	Head and Neck Squamous Cell Carcinoma	Head and Neck Squamous Cell Carcinoma	GX	Head and Neck	Primary	70207	Head Neck Squamous Cell Carcinoma
TCGA-CN-5365	TCGA-CN-5365-01	C09.9	Tonsil, NOS	Head and Neck Squamous Cell Carcinoma	Head and Neck Squamous Cell Carcinoma	Head and Neck Squamous Cell Carcinoma	G2	Head and Neck	Primary	70207	Head Neck Squamous Cell Carcinoma
TCGA-CN-5374	TCGA-CN-5374-01	C09.9	Tonsil, NOS	Head and Neck Squamous Cell Carcinoma	Head and Neck Squamous Cell Carcinoma	Head and Neck Squamous Cell Carcinoma	G3	Head and Neck	Primary	70207	Head Neck Squamous Cell Carcinoma
TCGA-CN-A63Y	TCGA-CN-A63Y-01	C09.9	Tonsil, NOS	Head and Neck Squamous Cell Carcinoma	Head and Neck Squamous Cell Carcinoma	Head and Neck Squamous Cell Carcinoma	G2	Head and Neck	Primary	70207	Head Neck Squamous Cell Carcinoma
TCGA-CN-A6V1	TCGA-CN-A6V1-01	C09.9	Tonsil, NOS	Head and Neck Squamous Cell Carcinoma	Head and Neck Squamous Cell Carcinoma	Head and Neck Squamous Cell Carcinoma	GX	Head and Neck	Primary	70207	Head Neck Squamous Cell Carcinoma
TCGA-CR-5243	TCGA-CR-5243-01	C09.9	Tonsil, NOS	Head and Neck Squamous Cell Carcinoma	Head and Neck Squamous Cell Carcinoma	Head and Neck Squamous Cell Carcinoma	G3	Head and Neck	Primary	70207	Head Neck Squamous Cell Carcinoma
TCGA-CR-5247	TCGA-CR-5247-01	C09.9	Tonsil, NOS	Head and Neck Squamous Cell Carcinoma	Head and Neck Squamous Cell Carcinoma	Head and Neck Squamous Cell Carcinoma	G2	Head and Neck	Primary	70207	Head Neck Squamous Cell Carcinoma
TCGA-CR-5248	TCGA-CR-5248-01	C09.9	Tonsil, NOS	Head and Neck Squamous Cell Carcinoma	Head and Neck Squamous Cell Carcinoma	Head and Neck Squamous Cell Carcinoma	G3	Head and Neck	Primary	70207	Head Neck Squamous Cell Carcinoma
TCGA-CR-5249	TCGA-CR-5249-01	C09.9	Tonsil, NOS	Head and Neck Squamous Cell Carcinoma	Head and Neck Squamous Cell Carcinoma	Head and Neck Squamous Cell Carcinoma	GX	Head and Neck	Primary	70207	Head Neck Squamous Cell Carcinoma
TCGA-CR-6467	TCGA-CR-6467-01	C09.9	Tonsil, NOS	Head and Neck Squamous Cell Carcinoma	Head and Neck Squamous Cell Carcinoma	Head and Neck Squamous Cell Carcinoma	G3	Head and Neck	Primary	70207	Head Neck Squamous Cell Carcinoma
TCGA-CR-6470	TCGA-CR-6470-01	C09.9	Tonsil, NOS	Head and Neck Squamous Cell Carcinoma	Head and Neck Squamous Cell Carcinoma	Head and Neck Squamous Cell Carcinoma	G2	Head and Neck	Primary	70207	Head Neck Squamous Cell Carcinoma
TCGA-CR-6478	TCGA-CR-6478-01	C09.9	Tonsil, NOS	Head and Neck Squamous Cell Carcinoma	Head and Neck Squamous Cell Carcinoma	Head and Neck Squamous Cell Carcinoma	G3	Head and Neck	Primary	70207	Head Neck Squamous Cell Carcinoma
TCGA-CR-6480	TCGA-CR-6480-01	C09.9	Tonsil, NOS	Head and Neck Squamous Cell Carcinoma	Head and Neck Squamous Cell Carcinoma	Head and Neck Squamous Cell Carcinoma	G2	Head and Neck	Primary	70207	Head Neck Squamous Cell Carcinoma
TCGA-CR-6481	TCGA-CR-6481-01	C09.9	Tonsil, NOS	Head and Neck Squamous Cell Carcinoma	Head and Neck Squamous Cell Carcinoma	Head and Neck Squamous Cell Carcinoma	G2	Head and Neck	Primary	70207	Head Neck Squamous Cell Carcinoma
TCGA-CR-6482	TCGA-CR-6482-01	C09.9	Tonsil, NOS	Head and Neck Squamous Cell Carcinoma	Head and Neck Squamous Cell Carcinoma	Head and Neck Squamous Cell Carcinoma	G3	Head and Neck	Primary	70207	Head Neck Squamous Cell Carcinoma
TCGA-CR-6487	TCGA-CR-6487-01	C09.9	Tonsil, NOS	Head and Neck Squamous Cell Carcinoma	Head and Neck Squamous Cell Carcinoma	Head and Neck Squamous Cell Carcinoma	G3	Head and Neck	Primary	70207	Head Neck Squamous Cell Carcinoma
TCGA-CR-7383	TCGA-CR-7383-01	C09.9	Tonsil, NOS	Head and Neck Squamous Cell Carcinoma	Head and Neck Squamous Cell Carcinoma	Head and Neck Squamous Cell Carcinoma	G2	Head and Neck	Primary	70207	Head Neck Squamous Cell Carcinoma
TCGA-CR-7385	TCGA-CR-7385-01	C09.9	Tonsil, NOS	Head and Neck Squamous Cell Carcinoma	Head and Neck Squamous Cell Carcinoma	Head and Neck Squamous Cell Carcinoma	G2	Head and Neck	Primary	70207	Head Neck Squamous Cell Carcinoma
TCGA-CR-7404	TCGA-CR-7404-01	C09.9	Tonsil, NOS	Head and Neck Squamous Cell Carcinoma	Head and Neck Squamous Cell Carcinoma	Head and Neck Squamous Cell Carcinoma	G2	Head and Neck	Primary	70207	Head Neck Squamous Cell Carcinoma
TCGA-DQ-7590	TCGA-DQ-7590-01	C09.9	Tonsil, NOS	Head and Neck Squamous Cell Carcinoma	Head and Neck Squamous Cell Carcinoma	Head and Neck Squamous Cell Carcinoma	G4	Head and Neck	Primary	70207	Head Neck Squamous Cell Carcinoma
TCGA-DQ-7596	TCGA-DQ-7596-01	C09.9	Tonsil, NOS	Head and Neck Squamous Cell Carcinoma	Head and Neck Squamous Cell Carcinoma	Head and Neck Squamous Cell Carcinoma	G4	Head and Neck	Primary	70207	Head Neck Squamous Cell Carcinoma
TCGA-HD-A634	TCGA-HD-A634-01	C09.9	Tonsil, NOS	Head and Neck Squamous Cell Carcinoma	Head and Neck Squamous Cell Carcinoma	Head and Neck Squamous Cell Carcinoma	G3	Head and Neck	Primary	70207	Head Neck Squamous Cell Carcinoma
TCGA-KU-A6H7	TCGA-KU-A6H7-01	C09.9	Tonsil, NOS	Head and Neck Squamous Cell Carcinoma	Head and Neck Squamous Cell Carcinoma	Head and Neck Squamous Cell Carcinoma	G2	Head and Neck	Primary	70207	Head Neck Squamous Cell Carcinoma
TCGA-MT-A67G	TCGA-MT-A67G-01	C09.9	Tonsil, NOS	Head and Neck Squamous Cell Carcinoma	Head and Neck Squamous Cell Carcinoma	Head and Neck Squamous Cell Carcinoma	G2	Head and Neck	Primary	70207	Head Neck Squamous Cell Carcinoma
TCGA-MZ-A5BI	TCGA-MZ-A5BI-01	C09.9	Tonsil, NOS	Head and Neck Squamous Cell Carcinoma	Head and Neck Squamous Cell Carcinoma	Head and Neck Squamous Cell Carcinoma		Head and Neck	Primary	70207	Head Neck Squamous Cell Carcinoma
TCGA-P3-A5Q6	TCGA-P3-A5Q6-01	C09.9	Tonsil, NOS	Head and Neck Squamous Cell Carcinoma	Head and Neck Squamous Cell Carcinoma	Head and Neck Squamous Cell Carcinoma	G3	Head and Neck	Primary	70207	Head Neck Squamous Cell Carcinoma
TCGA-P3-A6SW	TCGA-P3-A6SW-01	C09.9	Tonsil, NOS	Head and Neck Squamous Cell Carcinoma	Head and Neck Squamous Cell Carcinoma	Head and Neck Squamous Cell Carcinoma, Basaloid Type	G3	Head and Neck	Primary	70207	Head Neck Squamous Cell Carcinoma
TCGA-P3-A6SX	TCGA-P3-A6SX-01	C09.9	Tonsil, NOS	Head and Neck Squamous Cell Carcinoma	Head and Neck Squamous Cell Carcinoma	Head and Neck Squamous Cell Carcinoma	G2	Head and Neck	Primary	70207	Head Neck Squamous Cell Carcinoma
TCGA-T2-A6X0	TCGA-T2-A6X0-01	C09.9	Tonsil, NOS	Head and Neck Squamous Cell Carcinoma	Head and Neck Squamous Cell Carcinoma	Head and Neck Squamous Cell Carcinoma	G2	Head and Neck	Primary	70207	Head Neck Squamous Cell Carcinoma
TCGA-H7-A76A	TCGA-H7-A76A-01	C09.9	Tonsil, NOS	Head and Neck Squamous Cell Carcinoma	Head and Neck Squamous Cell Carcinoma	Head and Neck Squamous Cell Carcinoma	G2	Head and Neck	Primary	70207	Head Neck Squamous Cell Carcinoma
TCGA-CN-A499	TCGA-CN-A499-01	C09.9	Tonsil, NOS	Head and Neck Squamous Cell Carcinoma	Head and Neck Squamous Cell Carcinoma	Head and Neck Squamous Cell Carcinoma	G2	Head and Neck	Primary	70207	Head Neck Squamous Cell Carcinoma
TCGA-CN-A49C	TCGA-CN-A49C-01	C09.9	Tonsil, NOS	Head and Neck Squamous Cell Carcinoma	Head and Neck Squamous Cell Carcinoma	Head and Neck Squamous Cell Carcinoma	GX	Head and Neck	Primary	70207	Head Neck Squamous Cell Carcinoma
TCGA-CN-A6V7	TCGA-CN-A6V7-01	C09.9	Tonsil, NOS	Head and Neck Squamous Cell Carcinoma	Head and Neck Squamous Cell Carcinoma	Head and Neck Squamous Cell Carcinoma	GX	Head and Neck	Primary	70207	Head Neck Squamous Cell Carcinoma
TCGA-IQ-A61I	TCGA-IQ-A61I-01	C09.9	Tonsil, NOS	Head and Neck Squamous Cell Carcinoma	Head and Neck Squamous Cell Carcinoma	Head and Neck Squamous Cell Carcinoma	G3	Head and Neck	Primary	70207	Head Neck Squamous Cell Carcinoma
TCGA-QK-A6IF	TCGA-QK-A6IF-01	C09.9	Tonsil, NOS	Head and Neck Squamous Cell Carcinoma	Head and Neck Squamous Cell Carcinoma	Head and Neck Squamous Cell Carcinoma	GX	Head and Neck	Primary	70207	Head Neck Squamous Cell Carcinoma
TCGA-RS-A6TP	TCGA-RS-A6TP-01	C09.9	Tonsil, NOS	Head and Neck Squamous Cell Carcinoma	Head and Neck Squamous Cell Carcinoma	Head and Neck Squamous Cell Carcinoma	G3	Head and Neck	Primary	70207	Head Neck Squamous Cell Carcinoma
TCGA-TN-A7HI	TCGA-TN-A7HI-01	C09.9	Tonsil, NOS	Head and Neck Squamous Cell Carcinoma	Head and Neck Squamous Cell Carcinoma	Head and Neck Squamous Cell Carcinoma	G3	Head and Neck	Primary	70207	Head Neck Squamous Cell Carcinoma
TCGA-P3-A5Q5	TCGA-P3-A5Q5-01	C09.9	Tonsil, NOS	Head and Neck Squamous Cell Carcinoma	Head and Neck Squamous Cell Carcinoma	Head and Neck Squamous Cell Carcinoma, Basaloid Type	G3	Head and Neck	Primary	70207	Head Neck Squamous Cell Carcinoma
TCGA-BA-A4IF	TCGA-BA-A4IF-01	C10.3	Posterior wall of oropharynx	Head and Neck Squamous Cell Carcinoma	Head and Neck Squamous Cell Carcinoma	Head and Neck Squamous Cell Carcinoma	G2	Head and Neck	Primary	70207	Head Neck Squamous Cell Carcinoma
TCGA-BA-A4IG	TCGA-BA-A4IG-01	C10.9	Oropharynx, NOS	Head and Neck Squamous Cell Carcinoma	Head and Neck Squamous Cell Carcinoma	Head and Neck Squamous Cell Carcinoma	G3	Head and Neck	Primary	70207	Head Neck Squamous Cell Carcinoma
TCGA-BA-A4II	TCGA-BA-A4II-01	C10.9	Oropharynx, NOS	Head and Neck Squamous Cell Carcinoma	Head and Neck Squamous Cell Carcinoma	Head and Neck Squamous Cell Carcinoma	G1	Head and Neck	Primary	70207	Head Neck Squamous Cell Carcinoma
TCGA-BA-A6DL	TCGA-BA-A6DL-01	C10.9	Oropharynx, NOS	Head and Neck Squamous Cell Carcinoma	Head and Neck Squamous Cell Carcinoma	Head and Neck Squamous Cell Carcinoma	G2	Head and Neck	Primary	70207	Head Neck Squamous Cell Carcinoma
TCGA-HD-7753	TCGA-HD-7753-01	C10.9	Oropharynx, NOS	Head and Neck Squamous Cell Carcinoma	Head and Neck Squamous Cell Carcinoma	Head and Neck Squamous Cell Carcinoma	G2	Head and Neck	Primary	70207	Head Neck Squamous Cell Carcinoma
TCGA-HD-7754	TCGA-HD-7754-01	C10.9	Oropharynx, NOS	Head and Neck Squamous Cell Carcinoma	Head and Neck Squamous Cell Carcinoma	Head and Neck Squamous Cell Carcinoma	G1	Head and Neck	Primary	70207	Head Neck Squamous Cell Carcinoma
TCGA-IQ-7630	TCGA-IQ-7630-01	C10.9	Oropharynx, NOS	Head and Neck Squamous Cell Carcinoma	Head and Neck Squamous Cell Carcinoma	Head and Neck Squamous Cell Carcinoma	G3	Head and Neck	Primary	70207	Head Neck Squamous Cell Carcinoma
TCGA-MZ-A6I9	TCGA-MZ-A6I9-01	C10.9	Oropharynx, NOS	Head and Neck Squamous Cell Carcinoma	Head and Neck Squamous Cell Carcinoma	Head and Neck Squamous Cell Carcinoma	G2	Head and Neck	Primary	70207	Head Neck Squamous Cell Carcinoma
TCGA-QK-A6V9	TCGA-QK-A6V9-01	C10.9	Oropharynx, NOS	Head and Neck Squamous Cell Carcinoma	Head and Neck Squamous Cell Carcinoma	Head and Neck Squamous Cell Carcinoma	G2	Head and Neck	Primary	70207	Head Neck Squamous Cell Carcinoma
TCGA-QK-A8ZA	TCGA-QK-A8ZA-01	C10.9	Oropharynx, NOS	Head and Neck Squamous Cell Carcinoma	Head and Neck Squamous Cell Carcinoma	Head and Neck Squamous Cell Carcinoma	G2	Head and Neck	Primary	70207	Head Neck Squamous Cell Carcinoma
TCGA-BA-A8YP	TCGA-BA-A8YP-01	C10.9	Oropharynx, NOS	Head and Neck Squamous Cell Carcinoma	Head and Neck Squamous Cell Carcinoma	Head and Neck Squamous Cell Carcinoma	G2	Head and Neck	Primary	70207	Head Neck Squamous Cell Carcinoma
TCGA-BA-A4IH	TCGA-BA-A4IH-01	C10.9	Oropharynx, NOS	Head and Neck Squamous Cell Carcinoma	Head and Neck Squamous Cell Carcinoma	Head and Neck Squamous Cell Carcinoma, Basaloid Type	G3	Head and Neck	Primary	70207	Head Neck Squamous Cell Carcinoma
TCGA-BB-4227	TCGA-BB-4227-01	C13.9	Hypopharynx, NOS	Head and Neck Squamous Cell Carcinoma	Head and Neck Squamous Cell Carcinoma	Head and Neck Squamous Cell Carcinoma	G2	Head and Neck	Primary	70207	Head Neck Squamous Cell Carcinoma
TCGA-BB-8596	TCGA-BB-8596-01	C13.9	Hypopharynx, NOS	Head and Neck Squamous Cell Carcinoma	Head and Neck Squamous Cell Carcinoma	Head and Neck Squamous Cell Carcinoma	G3	Head and Neck	Primary	70207	Head Neck Squamous Cell Carcinoma
TCGA-BB-A5HY	TCGA-BB-A5HY-01	C13.9	Hypopharynx, NOS	Head and Neck Squamous Cell Carcinoma	Head and Neck Squamous Cell Carcinoma	Head and Neck Squamous Cell Carcinoma	G3	Head and Neck	Primary	70207	Head Neck Squamous Cell Carcinoma
TCGA-CR-6473	TCGA-CR-6473-01	C13.9	Hypopharynx, NOS	Head and Neck Squamous Cell Carcinoma	Head and Neck Squamous Cell Carcinoma	Head and Neck Squamous Cell Carcinoma	G3	Head and Neck	Primary	70207	Head Neck Squamous Cell Carcinoma
TCGA-QK-A6VC	TCGA-QK-A6VC-01	C13.9	Hypopharynx, NOS	Head and Neck Squamous Cell Carcinoma	Head and Neck Squamous Cell Carcinoma	Head and Neck Squamous Cell Carcinoma	G2	Head and Neck	Primary	70207	Head Neck Squamous Cell Carcinoma
TCGA-TN-A7HL	TCGA-TN-A7HL-01	C13.9	Hypopharynx, NOS	Head and Neck Squamous Cell Carcinoma	Head and Neck Squamous Cell Carcinoma	Head and Neck Squamous Cell Carcinoma	G2	Head and Neck	Primary	70207	Head Neck Squamous Cell Carcinoma
TCGA-UF-A7JV	TCGA-UF-A7JV-01	C13.9	Hypopharynx, NOS	Head and Neck Squamous Cell Carcinoma	Head and Neck Squamous Cell Carcinoma	Head and Neck Squamous Cell Carcinoma	G2	Head and Neck	Primary	70207	Head Neck Squamous Cell Carcinoma
TCGA-D6-A6EP	TCGA-D6-A6EP-01	C13.9	Hypopharynx, NOS	Head and Neck Squamous Cell Carcinoma	Head and Neck Squamous Cell Carcinoma	Head and Neck Squamous Cell Carcinoma	G3	Head and Neck	Primary	70207	Head Neck Squamous Cell Carcinoma
TCGA-BA-5152	TCGA-BA-5152-01	C14.8	Overlapping lesion of lip, oral cavity and pharynx	Head and Neck Squamous Cell Carcinoma	Head and Neck Squamous Cell Carcinoma	Head and Neck Squamous Cell Carcinoma	G2	Head and Neck	Primary	70207	Head Neck Squamous Cell Carcinoma
TCGA-BA-5557	TCGA-BA-5557-01	C14.8	Overlapping lesion of lip, oral cavity and pharynx	Head and Neck Squamous Cell Carcinoma	Head and Neck Squamous Cell Carcinoma	Head and Neck Squamous Cell Carcinoma	G2	Head and Neck	Primary	70207	Head Neck Squamous Cell Carcinoma
TCGA-BA-5558	TCGA-BA-5558-01	C14.8	Overlapping lesion of lip, oral cavity and pharynx	Head and Neck Squamous Cell Carcinoma	Head and Neck Squamous Cell Carcinoma	Head and Neck Squamous Cell Carcinoma	G1	Head and Neck	Primary	70207	Head Neck Squamous Cell Carcinoma
TCGA-CN-4728	TCGA-CN-4728-01	C14.8	Overlapping lesion of lip, oral cavity and pharynx	Head and Neck Squamous Cell Carcinoma	Head and Neck Squamous Cell Carcinoma	Head and Neck Squamous Cell Carcinoma	G2	Head and Neck	Primary	70207	Head Neck Squamous Cell Carcinoma
TCGA-CN-4729	TCGA-CN-4729-01	C14.8	Overlapping lesion of lip, oral cavity and pharynx	Head and Neck Squamous Cell Carcinoma	Head and Neck Squamous Cell Carcinoma	Head and Neck Squamous Cell Carcinoma	G2	Head and Neck	Primary	70207	Head Neck Squamous Cell Carcinoma
TCGA-CN-4730	TCGA-CN-4730-01	C14.8	Overlapping lesion of lip, oral cavity and pharynx	Head and Neck Squamous Cell Carcinoma	Head and Neck Squamous Cell Carcinoma	Head and Neck Squamous Cell Carcinoma	G2	Head and Neck	Primary	70207	Head Neck Squamous Cell Carcinoma
TCGA-CN-4731	TCGA-CN-4731-01	C14.8	Overlapping lesion of lip, oral cavity and pharynx	Head and Neck Squamous Cell Carcinoma	Head and Neck Squamous Cell Carcinoma	Head and Neck Squamous Cell Carcinoma	G3	Head and Neck	Primary	70207	Head Neck Squamous Cell Carcinoma
TCGA-CN-6018	TCGA-CN-6018-01	C14.8	Overlapping lesion of lip, oral cavity and pharynx	Head and Neck Squamous Cell Carcinoma	Head and Neck Squamous Cell Carcinoma	Head and Neck Squamous Cell Carcinoma	G2	Head and Neck	Primary	70207	Head Neck Squamous Cell Carcinoma
TCGA-CN-6994	TCGA-CN-6994-01	C14.8	Overlapping lesion of lip, oral cavity and pharynx	Head and Neck Squamous Cell Carcinoma	Head and Neck Squamous Cell Carcinoma	Head and Neck Squamous Cell Carcinoma	G2	Head and Neck	Primary	70207	Head Neck Squamous Cell Carcinoma
TCGA-CQ-5323	TCGA-CQ-5323-01	C14.8	Overlapping lesion of lip, oral cavity and pharynx	Head and Neck Squamous Cell Carcinoma	Head and Neck Squamous Cell Carcinoma	Head and Neck Squamous Cell Carcinoma	G2	Head and Neck	Primary	70207	Head Neck Squamous Cell Carcinoma
TCGA-CQ-5324	TCGA-CQ-5324-01	C14.8	Overlapping lesion of lip, oral cavity and pharynx	Head and Neck Squamous Cell Carcinoma	Head and Neck Squamous Cell Carcinoma	Head and Neck Squamous Cell Carcinoma	G2	Head and Neck	Primary	70207	Head Neck Squamous Cell Carcinoma
TCGA-CQ-5326	TCGA-CQ-5326-01	C14.8	Overlapping lesion of lip, oral cavity and pharynx	Head and Neck Squamous Cell Carcinoma	Head and Neck Squamous Cell Carcinoma	Head and Neck Squamous Cell Carcinoma	G3	Head and Neck	Primary	70207	Head Neck Squamous Cell Carcinoma
TCGA-CQ-5331	TCGA-CQ-5331-01	C14.8	Overlapping lesion of lip, oral cavity and pharynx	Head and Neck Squamous Cell Carcinoma	Head and Neck Squamous Cell Carcinoma	Head and Neck Squamous Cell Carcinoma	G2	Head and Neck	Primary	70207	Head Neck Squamous Cell Carcinoma
TCGA-CQ-5332	TCGA-CQ-5332-01	C14.8	Overlapping lesion of lip, oral cavity and pharynx	Head and Neck Squamous Cell Carcinoma	Head and Neck Squamous Cell Carcinoma	Head and Neck Squamous Cell Carcinoma	G2	Head and Neck	Primary	70207	Head Neck Squamous Cell Carcinoma
TCGA-CQ-6220	TCGA-CQ-6220-01	C14.8	Overlapping lesion of lip, oral cavity and pharynx	Head and Neck Squamous Cell Carcinoma	Head and Neck Squamous Cell Carcinoma	Head and Neck Squamous Cell Carcinoma	G2	Head and Neck	Primary	70207	Head Neck Squamous Cell Carcinoma
TCGA-CQ-6223	TCGA-CQ-6223-01	C14.8	Overlapping lesion of lip, oral cavity and pharynx	Head and Neck Squamous Cell Carcinoma	Head and Neck Squamous Cell Carcinoma	Head and Neck Squamous Cell Carcinoma	G2	Head and Neck	Primary	70207	Head Neck Squamous Cell Carcinoma
TCGA-CQ-6225	TCGA-CQ-6225-01	C14.8	Overlapping lesion of lip, oral cavity and pharynx	Head and Neck Squamous Cell Carcinoma	Head and Neck Squamous Cell Carcinoma	Head and Neck Squamous Cell Carcinoma	G2	Head and Neck	Primary	70207	Head Neck Squamous Cell Carcinoma
TCGA-CQ-6227	TCGA-CQ-6227-01	C14.8	Overlapping lesion of lip, oral cavity and pharynx	Head and Neck Squamous Cell Carcinoma	Head and Neck Squamous Cell Carcinoma	Head and Neck Squamous Cell Carcinoma	G2	Head and Neck	Primary	70207	Head Neck Squamous Cell Carcinoma
TCGA-CQ-6228	TCGA-CQ-6228-01	C14.8	Overlapping lesion of lip, oral cavity and pharynx	Head and Neck Squamous Cell Carcinoma	Head and Neck Squamous Cell Carcinoma	Head and Neck Squamous Cell Carcinoma	G2	Head and Neck	Primary	70207	Head Neck Squamous Cell Carcinoma
TCGA-CQ-7068	TCGA-CQ-7068-01	C14.8	Overlapping lesion of lip, oral cavity and pharynx	Head and Neck Squamous Cell Carcinoma	Head and Neck Squamous Cell Carcinoma	Head and Neck Squamous Cell Carcinoma	G2	Head and Neck	Primary	70207	Head Neck Squamous Cell Carcinoma
TCGA-CR-6471	TCGA-CR-6471-01	C14.8	Overlapping lesion of lip, oral cavity and pharynx	Head and Neck Squamous Cell Carcinoma	Head and Neck Squamous Cell Carcinoma	Head and Neck Squamous Cell Carcinoma	G2	Head and Neck	Primary	70207	Head Neck Squamous Cell Carcinoma
TCGA-CR-6484	TCGA-CR-6484-01	C14.8	Overlapping lesion of lip, oral cavity and pharynx	Head and Neck Squamous Cell Carcinoma	Head and Neck Squamous Cell Carcinoma	Head and Neck Squamous Cell Carcinoma	G2	Head and Neck	Primary	70207	Head Neck Squamous Cell Carcinoma
TCGA-CR-7365	TCGA-CR-7365-01	C14.8	Overlapping lesion of lip, oral cavity and pharynx	Head and Neck Squamous Cell Carcinoma	Head and Neck Squamous Cell Carcinoma	Head and Neck Squamous Cell Carcinoma	G2	Head and Neck	Primary	70207	Head Neck Squamous Cell Carcinoma
TCGA-CR-7367	TCGA-CR-7367-01	C14.8	Overlapping lesion of lip, oral cavity and pharynx	Head and Neck Squamous Cell Carcinoma	Head and Neck Squamous Cell Carcinoma	Head and Neck Squamous Cell Carcinoma	G1	Head and Neck	Primary	70207	Head Neck Squamous Cell Carcinoma
TCGA-CR-7368	TCGA-CR-7368-01	C14.8	Overlapping lesion of lip, oral cavity and pharynx	Head and Neck Squamous Cell Carcinoma	Head and Neck Squamous Cell Carcinoma	Head and Neck Squamous Cell Carcinoma	G2	Head and Neck	Primary	70207	Head Neck Squamous Cell Carcinoma
TCGA-CR-7369	TCGA-CR-7369-01	C14.8	Overlapping lesion of lip, oral cavity and pharynx	Head and Neck Squamous Cell Carcinoma	Head and Neck Squamous Cell Carcinoma	Head and Neck Squamous Cell Carcinoma	G2	Head and Neck	Primary	70207	Head Neck Squamous Cell Carcinoma
TCGA-CR-7373	TCGA-CR-7373-01	C14.8	Overlapping lesion of lip, oral cavity and pharynx	Head and Neck Squamous Cell Carcinoma	Head and Neck Squamous Cell Carcinoma	Head and Neck Squamous Cell Carcinoma	G2	Head and Neck	Primary	70207	Head Neck Squamous Cell Carcinoma
TCGA-CR-7376	TCGA-CR-7376-01	C14.8	Overlapping lesion of lip, oral cavity and pharynx	Head and Neck Squamous Cell Carcinoma	Head and Neck Squamous Cell Carcinoma	Head and Neck Squamous Cell Carcinoma	G2	Head and Neck	Primary	70207	Head Neck Squamous Cell Carcinoma
TCGA-CR-7377	TCGA-CR-7377-01	C14.8	Overlapping lesion of lip, oral cavity and pharynx	Head and Neck Squamous Cell Carcinoma	Head and Neck Squamous Cell Carcinoma	Head and Neck Squamous Cell Carcinoma	G3	Head and Neck	Primary	70207	Head Neck Squamous Cell Carcinoma
TCGA-CR-7379	TCGA-CR-7379-01	C14.8	Overlapping lesion of lip, oral cavity and pharynx	Head and Neck Squamous Cell Carcinoma	Head and Neck Squamous Cell Carcinoma	Head and Neck Squamous Cell Carcinoma	G2	Head and Neck	Primary	70207	Head Neck Squamous Cell Carcinoma
TCGA-CR-7380	TCGA-CR-7380-01	C14.8	Overlapping lesion of lip, oral cavity and pharynx	Head and Neck Squamous Cell Carcinoma	Head and Neck Squamous Cell Carcinoma	Head and Neck Squamous Cell Carcinoma	G2	Head and Neck	Primary	70207	Head Neck Squamous Cell Carcinoma
TCGA-CR-7386	TCGA-CR-7386-01	C14.8	Overlapping lesion of lip, oral cavity and pharynx	Head and Neck Squamous Cell Carcinoma	Head and Neck Squamous Cell Carcinoma	Head and Neck Squamous Cell Carcinoma	G1	Head and Neck	Primary	70207	Head Neck Squamous Cell Carcinoma
TCGA-CR-7395	TCGA-CR-7395-01	C14.8	Overlapping lesion of lip, oral cavity and pharynx	Head and Neck Squamous Cell Carcinoma	Head and Neck Squamous Cell Carcinoma	Head and Neck Squamous Cell Carcinoma	G2	Head and Neck	Primary	70207	Head Neck Squamous Cell Carcinoma
TCGA-CV-5966	TCGA-CV-5966-01	C14.8	Overlapping lesion of lip, oral cavity and pharynx	Head and Neck Squamous Cell Carcinoma	Head and Neck Squamous Cell Carcinoma	Head and Neck Squamous Cell Carcinoma	G3	Head and Neck	Primary	70207	Head Neck Squamous Cell Carcinoma
TCGA-CV-6937	TCGA-CV-6937-01	C14.8	Overlapping lesion of lip, oral cavity and pharynx	Head and Neck Squamous Cell Carcinoma	Head and Neck Squamous Cell Carcinoma	Head and Neck Squamous Cell Carcinoma	G2	Head and Neck	Primary	70207	Head Neck Squamous Cell Carcinoma
TCGA-CV-6938	TCGA-CV-6938-01	C14.8	Overlapping lesion of lip, oral cavity and pharynx	Head and Neck Squamous Cell Carcinoma	Head and Neck Squamous Cell Carcinoma	Head and Neck Squamous Cell Carcinoma	G1	Head and Neck	Primary	70207	Head Neck Squamous Cell Carcinoma
TCGA-CV-6942	TCGA-CV-6942-01	C14.8	Overlapping lesion of lip, oral cavity and pharynx	Head and Neck Squamous Cell Carcinoma	Head and Neck Squamous Cell Carcinoma	Head and Neck Squamous Cell Carcinoma	G3	Head and Neck	Primary	70207	Head Neck Squamous Cell Carcinoma
TCGA-CV-6955	TCGA-CV-6955-01	C14.8	Overlapping lesion of lip, oral cavity and pharynx	Head and Neck Squamous Cell Carcinoma	Head and Neck Squamous Cell Carcinoma	Head and Neck Squamous Cell Carcinoma	G3	Head and Neck	Primary	70207	Head Neck Squamous Cell Carcinoma
TCGA-CV-6960	TCGA-CV-6960-01	C14.8	Overlapping lesion of lip, oral cavity and pharynx	Head and Neck Squamous Cell Carcinoma	Head and Neck Squamous Cell Carcinoma	Head and Neck Squamous Cell Carcinoma	G3	Head and Neck	Primary	70207	Head Neck Squamous Cell Carcinoma
TCGA-CV-7090	TCGA-CV-7090-01	C14.8	Overlapping lesion of lip, oral cavity and pharynx	Head and Neck Squamous Cell Carcinoma	Head and Neck Squamous Cell Carcinoma	Head and Neck Squamous Cell Carcinoma	G2	Head and Neck	Primary	70207	Head Neck Squamous Cell Carcinoma
TCGA-CV-7091	TCGA-CV-7091-01	C14.8	Overlapping lesion of lip, oral cavity and pharynx	Head and Neck Squamous Cell Carcinoma	Head and Neck Squamous Cell Carcinoma	Head and Neck Squamous Cell Carcinoma	G3	Head and Neck	Primary	70207	Head Neck Squamous Cell Carcinoma
TCGA-CV-7095	TCGA-CV-7095-01	C14.8	Overlapping lesion of lip, oral cavity and pharynx	Head and Neck Squamous Cell Carcinoma	Head and Neck Squamous Cell Carcinoma	Head and Neck Squamous Cell Carcinoma	G2	Head and Neck	Primary	70207	Head Neck Squamous Cell Carcinoma
TCGA-CV-7097	TCGA-CV-7097-01	C14.8	Overlapping lesion of lip, oral cavity and pharynx	Head and Neck Squamous Cell Carcinoma	Head and Neck Squamous Cell Carcinoma	Head and Neck Squamous Cell Carcinoma	G3	Head and Neck	Primary	70207	Head Neck Squamous Cell Carcinoma
TCGA-CV-7099	TCGA-CV-7099-01	C14.8	Overlapping lesion of lip, oral cavity and pharynx	Head and Neck Squamous Cell Carcinoma	Head and Neck Squamous Cell Carcinoma	Head and Neck Squamous Cell Carcinoma	G2	Head and Neck	Primary	70207	Head Neck Squamous Cell Carcinoma
TCGA-CV-7100	TCGA-CV-7100-01	C14.8	Overlapping lesion of lip, oral cavity and pharynx	Head and Neck Squamous Cell Carcinoma	Head and Neck Squamous Cell Carcinoma	Head and Neck Squamous Cell Carcinoma	G3	Head and Neck	Primary	70207	Head Neck Squamous Cell Carcinoma
TCGA-CV-7178	TCGA-CV-7178-01	C14.8	Overlapping lesion of lip, oral cavity and pharynx	Head and Neck Squamous Cell Carcinoma	Head and Neck Squamous Cell Carcinoma	Head and Neck Squamous Cell Carcinoma	G3	Head and Neck	Primary	70207	Head Neck Squamous Cell Carcinoma
TCGA-CV-7183	TCGA-CV-7183-01	C14.8	Overlapping lesion of lip, oral cavity and pharynx	Head and Neck Squamous Cell Carcinoma	Head and Neck Squamous Cell Carcinoma	Head and Neck Squamous Cell Carcinoma	G1	Head and Neck	Primary	70207	Head Neck Squamous Cell Carcinoma
TCGA-CV-7252	TCGA-CV-7252-01	C14.8	Overlapping lesion of lip, oral cavity and pharynx	Head and Neck Squamous Cell Carcinoma	Head and Neck Squamous Cell Carcinoma	Head and Neck Squamous Cell Carcinoma	G2	Head and Neck	Primary	70207	Head Neck Squamous Cell Carcinoma
TCGA-CV-7253	TCGA-CV-7253-01	C14.8	Overlapping lesion of lip, oral cavity and pharynx	Head and Neck Squamous Cell Carcinoma	Head and Neck Squamous Cell Carcinoma	Head and Neck Squamous Cell Carcinoma	G2	Head and Neck	Primary	70207	Head Neck Squamous Cell Carcinoma
TCGA-CV-7254	TCGA-CV-7254-01	C14.8	Overlapping lesion of lip, oral cavity and pharynx	Head and Neck Squamous Cell Carcinoma	Head and Neck Squamous Cell Carcinoma	Head and Neck Squamous Cell Carcinoma	G3	Head and Neck	Primary	70207	Head Neck Squamous Cell Carcinoma
TCGA-CV-7263	TCGA-CV-7263-01	C14.8	Overlapping lesion of lip, oral cavity and pharynx	Head and Neck Squamous Cell Carcinoma	Head and Neck Squamous Cell Carcinoma	Head and Neck Squamous Cell Carcinoma	G1	Head and Neck	Primary	70207	Head Neck Squamous Cell Carcinoma
TCGA-CV-7409	TCGA-CV-7409-01	C14.8	Overlapping lesion of lip, oral cavity and pharynx	Head and Neck Squamous Cell Carcinoma	Head and Neck Squamous Cell Carcinoma	Head and Neck Squamous Cell Carcinoma	G3	Head and Neck	Primary	70207	Head Neck Squamous Cell Carcinoma
TCGA-CV-7411	TCGA-CV-7411-01	C14.8	Overlapping lesion of lip, oral cavity and pharynx	Head and Neck Squamous Cell Carcinoma	Head and Neck Squamous Cell Carcinoma	Head and Neck Squamous Cell Carcinoma	G1	Head and Neck	Primary	70207	Head Neck Squamous Cell Carcinoma
TCGA-CV-7413	TCGA-CV-7413-01	C14.8	Overlapping lesion of lip, oral cavity and pharynx	Head and Neck Squamous Cell Carcinoma	Head and Neck Squamous Cell Carcinoma	Head and Neck Squamous Cell Carcinoma	G2	Head and Neck	Primary	70207	Head Neck Squamous Cell Carcinoma
TCGA-CV-7414	TCGA-CV-7414-01	C14.8	Overlapping lesion of lip, oral cavity and pharynx	Head and Neck Squamous Cell Carcinoma	Head and Neck Squamous Cell Carcinoma	Head and Neck Squamous Cell Carcinoma	G2	Head and Neck	Primary	70207	Head Neck Squamous Cell Carcinoma
TCGA-CV-7416	TCGA-CV-7416-01	C14.8	Overlapping lesion of lip, oral cavity and pharynx	Head and Neck Squamous Cell Carcinoma	Head and Neck Squamous Cell Carcinoma	Head and Neck Squamous Cell Carcinoma	GX	Head and Neck	Primary	70207	Head Neck Squamous Cell Carcinoma
TCGA-CV-7423	TCGA-CV-7423-01	C14.8	Overlapping lesion of lip, oral cavity and pharynx	Head and Neck Squamous Cell Carcinoma	Head and Neck Squamous Cell Carcinoma	Head and Neck Squamous Cell Carcinoma	G1	Head and Neck	Primary	70207	Head Neck Squamous Cell Carcinoma
TCGA-CV-7425	TCGA-CV-7425-01	C14.8	Overlapping lesion of lip, oral cavity and pharynx	Head and Neck Squamous Cell Carcinoma	Head and Neck Squamous Cell Carcinoma	Head and Neck Squamous Cell Carcinoma	G1	Head and Neck	Primary	70207	Head Neck Squamous Cell Carcinoma
TCGA-CV-7427	TCGA-CV-7427-01	C14.8	Overlapping lesion of lip, oral cavity and pharynx	Head and Neck Squamous Cell Carcinoma	Head and Neck Squamous Cell Carcinoma	Head and Neck Squamous Cell Carcinoma	G1	Head and Neck	Primary	70207	Head Neck Squamous Cell Carcinoma
TCGA-CV-7428	TCGA-CV-7428-01	C14.8	Overlapping lesion of lip, oral cavity and pharynx	Head and Neck Squamous Cell Carcinoma	Head and Neck Squamous Cell Carcinoma	Head and Neck Squamous Cell Carcinoma	G2	Head and Neck	Primary	70207	Head Neck Squamous Cell Carcinoma
TCGA-CV-7429	TCGA-CV-7429-01	C14.8	Overlapping lesion of lip, oral cavity and pharynx	Head and Neck Squamous Cell Carcinoma	Head and Neck Squamous Cell Carcinoma	Head and Neck Squamous Cell Carcinoma	G3	Head and Neck	Primary	70207	Head Neck Squamous Cell Carcinoma
TCGA-CV-7432	TCGA-CV-7432-01	C14.8	Overlapping lesion of lip, oral cavity and pharynx	Head and Neck Squamous Cell Carcinoma	Head and Neck Squamous Cell Carcinoma	Head and Neck Squamous Cell Carcinoma	G1	Head and Neck	Primary	70207	Head Neck Squamous Cell Carcinoma
TCGA-CV-7434	TCGA-CV-7434-01	C14.8	Overlapping lesion of lip, oral cavity and pharynx	Head and Neck Squamous Cell Carcinoma	Head and Neck Squamous Cell Carcinoma	Head and Neck Squamous Cell Carcinoma	G2	Head and Neck	Primary	70207	Head Neck Squamous Cell Carcinoma
TCGA-CV-7435	TCGA-CV-7435-01	C14.8	Overlapping lesion of lip, oral cavity and pharynx	Head and Neck Squamous Cell Carcinoma	Head and Neck Squamous Cell Carcinoma	Head and Neck Squamous Cell Carcinoma	G2	Head and Neck	Primary	70207	Head Neck Squamous Cell Carcinoma
TCGA-CV-7568	TCGA-CV-7568-01	C14.8	Overlapping lesion of lip, oral cavity and pharynx	Head and Neck Squamous Cell Carcinoma	Head and Neck Squamous Cell Carcinoma	Head and Neck Squamous Cell Carcinoma	GX	Head and Neck	Primary	70207	Head Neck Squamous Cell Carcinoma
TCGA-DQ-7588	TCGA-DQ-7588-01	C14.8	Overlapping lesion of lip, oral cavity and pharynx	Head and Neck Squamous Cell Carcinoma	Head and Neck Squamous Cell Carcinoma	Head and Neck Squamous Cell Carcinoma	G3	Head and Neck	Primary	70207	Head Neck Squamous Cell Carcinoma
TCGA-H7-7774	TCGA-H7-7774-01	C14.8	Overlapping lesion of lip, oral cavity and pharynx	Head and Neck Squamous Cell Carcinoma	Head and Neck Squamous Cell Carcinoma	Head and Neck Squamous Cell Carcinoma	G2	Head and Neck	Primary	70207	Head Neck Squamous Cell Carcinoma
TCGA-HL-7533	TCGA-HL-7533-01	C14.8	Overlapping lesion of lip, oral cavity and pharynx	Head and Neck Squamous Cell Carcinoma	Head and Neck Squamous Cell Carcinoma	Head and Neck Squamous Cell Carcinoma	G3	Head and Neck	Primary	70207	Head Neck Squamous Cell Carcinoma
TCGA-IQ-7632	TCGA-IQ-7632-01	C14.8	Overlapping lesion of lip, oral cavity and pharynx	Head and Neck Squamous Cell Carcinoma	Head and Neck Squamous Cell Carcinoma	Head and Neck Squamous Cell Carcinoma	G1	Head and Neck	Primary	70207	Head Neck Squamous Cell Carcinoma
TCGA-BA-A6DA	TCGA-BA-A6DA-01	C32.1	Supraglottis	Head and Neck Squamous Cell Carcinoma	Head and Neck Squamous Cell Carcinoma	Head and Neck Squamous Cell Carcinoma	G2	Head and Neck	Primary	70207	Head Neck Squamous Cell Carcinoma
TCGA-BA-4076	TCGA-BA-4076-01	C32.9	Larynx, NOS	Head and Neck Squamous Cell Carcinoma	Head and Neck Squamous Cell Carcinoma	Head and Neck Squamous Cell Carcinoma	G2	Head and Neck	Primary	70207	Head Neck Squamous Cell Carcinoma
TCGA-BA-4078	TCGA-BA-4078-01	C32.9	Larynx, NOS	Head and Neck Squamous Cell Carcinoma	Head and Neck Squamous Cell Carcinoma	Head and Neck Squamous Cell Carcinoma	G2	Head and Neck	Primary	70207	Head Neck Squamous Cell Carcinoma
TCGA-BA-5555	TCGA-BA-5555-01	C32.9	Larynx, NOS	Head and Neck Squamous Cell Carcinoma	Head and Neck Squamous Cell Carcinoma	Head and Neck Squamous Cell Carcinoma	G2	Head and Neck	Primary	70207	Head Neck Squamous Cell Carcinoma
TCGA-BA-6868	TCGA-BA-6868-01	C32.9	Larynx, NOS	Head and Neck Squamous Cell Carcinoma	Head and Neck Squamous Cell Carcinoma	Head and Neck Squamous Cell Carcinoma	G2	Head and Neck	Primary	70207	Head Neck Squamous Cell Carcinoma
TCGA-BA-6869	TCGA-BA-6869-01	C32.9	Larynx, NOS	Head and Neck Squamous Cell Carcinoma	Head and Neck Squamous Cell Carcinoma	Head and Neck Squamous Cell Carcinoma	G2	Head and Neck	Primary	70207	Head Neck Squamous Cell Carcinoma
TCGA-BA-6870	TCGA-BA-6870-01	C32.9	Larynx, NOS	Head and Neck Squamous Cell Carcinoma	Head and Neck Squamous Cell Carcinoma	Head and Neck Squamous Cell Carcinoma	G2	Head and Neck	Primary	70207	Head Neck Squamous Cell Carcinoma
TCGA-BB-4217	TCGA-BB-4217-01	C32.9	Larynx, NOS	Head and Neck Squamous Cell Carcinoma	Head and Neck Squamous Cell Carcinoma	Head and Neck Squamous Cell Carcinoma	G3	Head and Neck	Primary	70207	Head Neck Squamous Cell Carcinoma
TCGA-BB-7862	TCGA-BB-7862-01	C32.9	Larynx, NOS	Head and Neck Squamous Cell Carcinoma	Head and Neck Squamous Cell Carcinoma	Head and Neck Squamous Cell Carcinoma	G3	Head and Neck	Primary	70207	Head Neck Squamous Cell Carcinoma
TCGA-BB-7864	TCGA-BB-7864-01	C32.9	Larynx, NOS	Head and Neck Squamous Cell Carcinoma	Head and Neck Squamous Cell Carcinoma	Head and Neck Squamous Cell Carcinoma	G2	Head and Neck	Primary	70207	Head Neck Squamous Cell Carcinoma
TCGA-BB-7870	TCGA-BB-7870-01	C32.9	Larynx, NOS	Head and Neck Squamous Cell Carcinoma	Head and Neck Squamous Cell Carcinoma	Head and Neck Squamous Cell Carcinoma	G3	Head and Neck	Primary	70207	Head Neck Squamous Cell Carcinoma
TCGA-CN-4722	TCGA-CN-4722-01	C32.9	Larynx, NOS	Head and Neck Squamous Cell Carcinoma	Head and Neck Squamous Cell Carcinoma	Head and Neck Squamous Cell Carcinoma	G1	Head and Neck	Primary	70207	Head Neck Squamous Cell Carcinoma
TCGA-CN-4723	TCGA-CN-4723-01	C32.9	Larynx, NOS	Head and Neck Squamous Cell Carcinoma	Head and Neck Squamous Cell Carcinoma	Head and Neck Squamous Cell Carcinoma	G2	Head and Neck	Primary	70207	Head Neck Squamous Cell Carcinoma
TCGA-CN-4727	TCGA-CN-4727-01	C32.9	Larynx, NOS	Head and Neck Squamous Cell Carcinoma	Head and Neck Squamous Cell Carcinoma	Head and Neck Squamous Cell Carcinoma	G2	Head and Neck	Primary	70207	Head Neck Squamous Cell Carcinoma
TCGA-CN-4735	TCGA-CN-4735-01	C32.9	Larynx, NOS	Head and Neck Squamous Cell Carcinoma	Head and Neck Squamous Cell Carcinoma	Head and Neck Squamous Cell Carcinoma	G3	Head and Neck	Primary	70207	Head Neck Squamous Cell Carcinoma
TCGA-CN-4738	TCGA-CN-4738-01	C32.9	Larynx, NOS	Head and Neck Squamous Cell Carcinoma	Head and Neck Squamous Cell Carcinoma	Head and Neck Squamous Cell Carcinoma	G2	Head and Neck	Primary	70207	Head Neck Squamous Cell Carcinoma
TCGA-CN-4739	TCGA-CN-4739-01	C32.9	Larynx, NOS	Head and Neck Squamous Cell Carcinoma	Head and Neck Squamous Cell Carcinoma	Head and Neck Squamous Cell Carcinoma	G2	Head and Neck	Primary	70207	Head Neck Squamous Cell Carcinoma
TCGA-CN-5355	TCGA-CN-5355-01	C32.9	Larynx, NOS	Head and Neck Squamous Cell Carcinoma	Head and Neck Squamous Cell Carcinoma	Head and Neck Squamous Cell Carcinoma	G2	Head and Neck	Primary	70207	Head Neck Squamous Cell Carcinoma
TCGA-CN-5356	TCGA-CN-5356-01	C32.9	Larynx, NOS	Head and Neck Squamous Cell Carcinoma	Head and Neck Squamous Cell Carcinoma	Head and Neck Squamous Cell Carcinoma	G2	Head and Neck	Primary	70207	Head Neck Squamous Cell Carcinoma
TCGA-CN-5360	TCGA-CN-5360-01	C32.9	Larynx, NOS	Head and Neck Squamous Cell Carcinoma	Head and Neck Squamous Cell Carcinoma	Head and Neck Squamous Cell Carcinoma	G2	Head and Neck	Primary	70207	Head Neck Squamous Cell Carcinoma
TCGA-CN-5361	TCGA-CN-5361-01	C32.9	Larynx, NOS	Head and Neck Squamous Cell Carcinoma	Head and Neck Squamous Cell Carcinoma	Head and Neck Squamous Cell Carcinoma	G2	Head and Neck	Primary	70207	Head Neck Squamous Cell Carcinoma
TCGA-CN-5363	TCGA-CN-5363-01	C32.9	Larynx, NOS	Head and Neck Squamous Cell Carcinoma	Head and Neck Squamous Cell Carcinoma	Head and Neck Squamous Cell Carcinoma	G3	Head and Neck	Primary	70207	Head Neck Squamous Cell Carcinoma
TCGA-CN-5366	TCGA-CN-5366-01	C32.9	Larynx, NOS	Head and Neck Squamous Cell Carcinoma	Head and Neck Squamous Cell Carcinoma	Head and Neck Squamous Cell Carcinoma	G2	Head and Neck	Primary	70207	Head Neck Squamous Cell Carcinoma
TCGA-CN-6010	TCGA-CN-6010-01	C32.9	Larynx, NOS	Head and Neck Squamous Cell Carcinoma	Head and Neck Squamous Cell Carcinoma	Head and Neck Squamous Cell Carcinoma	G2	Head and Neck	Primary	70207	Head Neck Squamous Cell Carcinoma
TCGA-CN-6012	TCGA-CN-6012-01	C32.9	Larynx, NOS	Head and Neck Squamous Cell Carcinoma	Head and Neck Squamous Cell Carcinoma	Head and Neck Squamous Cell Carcinoma	G2	Head and Neck	Primary	70207	Head Neck Squamous Cell Carcinoma
TCGA-CN-6021	TCGA-CN-6021-01	C32.9	Larynx, NOS	Head and Neck Squamous Cell Carcinoma	Head and Neck Squamous Cell Carcinoma	Head and Neck Squamous Cell Carcinoma	G2	Head and Neck	Primary	70207	Head Neck Squamous Cell Carcinoma
TCGA-CN-6022	TCGA-CN-6022-01	C32.9	Larynx, NOS	Head and Neck Squamous Cell Carcinoma	Head and Neck Squamous Cell Carcinoma	Head and Neck Squamous Cell Carcinoma	G3	Head and Neck	Primary	70207	Head Neck Squamous Cell Carcinoma
TCGA-CN-6023	TCGA-CN-6023-01	C32.9	Larynx, NOS	Head and Neck Squamous Cell Carcinoma	Head and Neck Squamous Cell Carcinoma	Head and Neck Squamous Cell Carcinoma	GX	Head and Neck	Primary	70207	Head Neck Squamous Cell Carcinoma
TCGA-CN-6988	TCGA-CN-6988-01	C32.9	Larynx, NOS	Head and Neck Squamous Cell Carcinoma	Head and Neck Squamous Cell Carcinoma	Head and Neck Squamous Cell Carcinoma	G3	Head and Neck	Primary	70207	Head Neck Squamous Cell Carcinoma
TCGA-CN-6989	TCGA-CN-6989-01	C32.9	Larynx, NOS	Head and Neck Squamous Cell Carcinoma	Head and Neck Squamous Cell Carcinoma	Head and Neck Squamous Cell Carcinoma	G2	Head and Neck	Primary	70207	Head Neck Squamous Cell Carcinoma
TCGA-CN-6992	TCGA-CN-6992-01	C32.9	Larynx, NOS	Head and Neck Squamous Cell Carcinoma	Head and Neck Squamous Cell Carcinoma	Head and Neck Squamous Cell Carcinoma	G2	Head and Neck	Primary	70207	Head Neck Squamous Cell Carcinoma
TCGA-CN-6997	TCGA-CN-6997-01	C32.9	Larynx, NOS	Head and Neck Squamous Cell Carcinoma	Head and Neck Squamous Cell Carcinoma	Head and Neck Squamous Cell Carcinoma	G3	Head and Neck	Primary	70207	Head Neck Squamous Cell Carcinoma
TCGA-CN-A49B	TCGA-CN-A49B-01	C32.9	Larynx, NOS	Head and Neck Squamous Cell Carcinoma	Head and Neck Squamous Cell Carcinoma	Head and Neck Squamous Cell Carcinoma	G3	Head and Neck	Primary	70207	Head Neck Squamous Cell Carcinoma
TCGA-CN-A63T	TCGA-CN-A63T-01	C32.9	Larynx, NOS	Head and Neck Squamous Cell Carcinoma	Head and Neck Squamous Cell Carcinoma	Head and Neck Squamous Cell Carcinoma	G3	Head and Neck	Primary	70207	Head Neck Squamous Cell Carcinoma
TCGA-CN-A63U	TCGA-CN-A63U-01	C32.9	Larynx, NOS	Head and Neck Squamous Cell Carcinoma	Head and Neck Squamous Cell Carcinoma	Head and Neck Squamous Cell Carcinoma	G3	Head and Neck	Primary	70207	Head Neck Squamous Cell Carcinoma
TCGA-CN-A63W	TCGA-CN-A63W-01	C32.9	Larynx, NOS	Head and Neck Squamous Cell Carcinoma	Head and Neck Squamous Cell Carcinoma	Head and Neck Squamous Cell Carcinoma	G2	Head and Neck	Primary	70207	Head Neck Squamous Cell Carcinoma
TCGA-CN-A6V3	TCGA-CN-A6V3-01	C32.9	Larynx, NOS	Head and Neck Squamous Cell Carcinoma	Head and Neck Squamous Cell Carcinoma	Head and Neck Squamous Cell Carcinoma	G3	Head and Neck	Primary	70207	Head Neck Squamous Cell Carcinoma
TCGA-CR-6474	TCGA-CR-6474-01	C32.9	Larynx, NOS	Head and Neck Squamous Cell Carcinoma	Head and Neck Squamous Cell Carcinoma	Head and Neck Squamous Cell Carcinoma	G2	Head and Neck	Primary	70207	Head Neck Squamous Cell Carcinoma
TCGA-CR-7364	TCGA-CR-7364-01	C32.9	Larynx, NOS	Head and Neck Squamous Cell Carcinoma	Head and Neck Squamous Cell Carcinoma	Head and Neck Squamous Cell Carcinoma	G2	Head and Neck	Primary	70207	Head Neck Squamous Cell Carcinoma
TCGA-CR-7370	TCGA-CR-7370-01	C32.9	Larynx, NOS	Head and Neck Squamous Cell Carcinoma	Head and Neck Squamous Cell Carcinoma	Head and Neck Squamous Cell Carcinoma	G2	Head and Neck	Primary	70207	Head Neck Squamous Cell Carcinoma
TCGA-CR-7371	TCGA-CR-7371-01	C32.9	Larynx, NOS	Head and Neck Squamous Cell Carcinoma	Head and Neck Squamous Cell Carcinoma	Head and Neck Squamous Cell Carcinoma	G2	Head and Neck	Primary	70207	Head Neck Squamous Cell Carcinoma
TCGA-CR-7374	TCGA-CR-7374-01	C32.9	Larynx, NOS	Head and Neck Squamous Cell Carcinoma	Head and Neck Squamous Cell Carcinoma	Head and Neck Squamous Cell Carcinoma	G2	Head and Neck	Primary	70207	Head Neck Squamous Cell Carcinoma
TCGA-CR-7388	TCGA-CR-7388-01	C32.9	Larynx, NOS	Head and Neck Squamous Cell Carcinoma	Head and Neck Squamous Cell Carcinoma	Head and Neck Squamous Cell Carcinoma	G2	Head and Neck	Primary	70207	Head Neck Squamous Cell Carcinoma
TCGA-CR-7389	TCGA-CR-7389-01	C32.9	Larynx, NOS	Head and Neck Squamous Cell Carcinoma	Head and Neck Squamous Cell Carcinoma	Head and Neck Squamous Cell Carcinoma	G2	Head and Neck	Primary	70207	Head Neck Squamous Cell Carcinoma
TCGA-CR-7398	TCGA-CR-7398-01	C32.9	Larynx, NOS	Head and Neck Squamous Cell Carcinoma	Head and Neck Squamous Cell Carcinoma	Head and Neck Squamous Cell Carcinoma	G2	Head and Neck	Primary	70207	Head Neck Squamous Cell Carcinoma
TCGA-CR-7399	TCGA-CR-7399-01	C32.9	Larynx, NOS	Head and Neck Squamous Cell Carcinoma	Head and Neck Squamous Cell Carcinoma	Head and Neck Squamous Cell Carcinoma	G3	Head and Neck	Primary	70207	Head Neck Squamous Cell Carcinoma
TCGA-CR-7402	TCGA-CR-7402-01	C32.9	Larynx, NOS	Head and Neck Squamous Cell Carcinoma	Head and Neck Squamous Cell Carcinoma	Head and Neck Squamous Cell Carcinoma	G2	Head and Neck	Primary	70207	Head Neck Squamous Cell Carcinoma
TCGA-CV-5430	TCGA-CV-5430-01	C32.9	Larynx, NOS	Head and Neck Squamous Cell Carcinoma	Head and Neck Squamous Cell Carcinoma	Head and Neck Squamous Cell Carcinoma	G3	Head and Neck	Primary	70207	Head Neck Squamous Cell Carcinoma
TCGA-CV-5431	TCGA-CV-5431-01	C32.9	Larynx, NOS	Head and Neck Squamous Cell Carcinoma	Head and Neck Squamous Cell Carcinoma	Head and Neck Squamous Cell Carcinoma	G3	Head and Neck	Primary	70207	Head Neck Squamous Cell Carcinoma
TCGA-CV-5432	TCGA-CV-5432-01	C32.9	Larynx, NOS	Head and Neck Squamous Cell Carcinoma	Head and Neck Squamous Cell Carcinoma	Head and Neck Squamous Cell Carcinoma	G3	Head and Neck	Primary	70207	Head Neck Squamous Cell Carcinoma
TCGA-CV-5434	TCGA-CV-5434-01	C32.9	Larynx, NOS	Head and Neck Squamous Cell Carcinoma	Head and Neck Squamous Cell Carcinoma	Head and Neck Squamous Cell Carcinoma	G2	Head and Neck	Primary	70207	Head Neck Squamous Cell Carcinoma
TCGA-CV-5435	TCGA-CV-5435-01	C32.9	Larynx, NOS	Head and Neck Squamous Cell Carcinoma	Head and Neck Squamous Cell Carcinoma	Head and Neck Squamous Cell Carcinoma	G3	Head and Neck	Primary	70207	Head Neck Squamous Cell Carcinoma
TCGA-CV-5440	TCGA-CV-5440-01	C32.9	Larynx, NOS	Head and Neck Squamous Cell Carcinoma	Head and Neck Squamous Cell Carcinoma	Head and Neck Squamous Cell Carcinoma	G3	Head and Neck	Primary	70207	Head Neck Squamous Cell Carcinoma
TCGA-CV-5441	TCGA-CV-5441-01	C32.9	Larynx, NOS	Head and Neck Squamous Cell Carcinoma	Head and Neck Squamous Cell Carcinoma	Head and Neck Squamous Cell Carcinoma	G3	Head and Neck	Primary	70207	Head Neck Squamous Cell Carcinoma
TCGA-CV-5443	TCGA-CV-5443-01	C32.9	Larynx, NOS	Head and Neck Squamous Cell Carcinoma	Head and Neck Squamous Cell Carcinoma	Head and Neck Squamous Cell Carcinoma	G3	Head and Neck	Primary	70207	Head Neck Squamous Cell Carcinoma
TCGA-CV-5444	TCGA-CV-5444-01	C32.9	Larynx, NOS	Head and Neck Squamous Cell Carcinoma	Head and Neck Squamous Cell Carcinoma	Head and Neck Squamous Cell Carcinoma	G3	Head and Neck	Primary	70207	Head Neck Squamous Cell Carcinoma
TCGA-CV-5978	TCGA-CV-5978-01	C32.9	Larynx, NOS	Head and Neck Squamous Cell Carcinoma	Head and Neck Squamous Cell Carcinoma	Head and Neck Squamous Cell Carcinoma	G2	Head and Neck	Primary	70207	Head Neck Squamous Cell Carcinoma
TCGA-CV-6935	TCGA-CV-6935-01	C32.9	Larynx, NOS	Head and Neck Squamous Cell Carcinoma	Head and Neck Squamous Cell Carcinoma	Head and Neck Squamous Cell Carcinoma	G3	Head and Neck	Primary	70207	Head Neck Squamous Cell Carcinoma
TCGA-CV-6962	TCGA-CV-6962-01	C32.9	Larynx, NOS	Head and Neck Squamous Cell Carcinoma	Head and Neck Squamous Cell Carcinoma	Head and Neck Squamous Cell Carcinoma	G2	Head and Neck	Primary	70207	Head Neck Squamous Cell Carcinoma
TCGA-CV-7089	TCGA-CV-7089-01	C32.9	Larynx, NOS	Head and Neck Squamous Cell Carcinoma	Head and Neck Squamous Cell Carcinoma	Head and Neck Squamous Cell Carcinoma	G2	Head and Neck	Primary	70207	Head Neck Squamous Cell Carcinoma
TCGA-CV-7101	TCGA-CV-7101-01	C32.9	Larynx, NOS	Head and Neck Squamous Cell Carcinoma	Head and Neck Squamous Cell Carcinoma	Head and Neck Squamous Cell Carcinoma	G2	Head and Neck	Primary	70207	Head Neck Squamous Cell Carcinoma
TCGA-CV-7177	TCGA-CV-7177-01	C32.9	Larynx, NOS	Head and Neck Squamous Cell Carcinoma	Head and Neck Squamous Cell Carcinoma	Head and Neck Squamous Cell Carcinoma	G2	Head and Neck	Primary	70207	Head Neck Squamous Cell Carcinoma
TCGA-CV-7242	TCGA-CV-7242-01	C32.9	Larynx, NOS	Head and Neck Squamous Cell Carcinoma	Head and Neck Squamous Cell Carcinoma	Head and Neck Squamous Cell Carcinoma	G2	Head and Neck	Primary	70207	Head Neck Squamous Cell Carcinoma
TCGA-CV-7245	TCGA-CV-7245-01	C32.9	Larynx, NOS	Head and Neck Squamous Cell Carcinoma	Head and Neck Squamous Cell Carcinoma	Head and Neck Squamous Cell Carcinoma	G2	Head and Neck	Primary	70207	Head Neck Squamous Cell Carcinoma
TCGA-CV-7247	TCGA-CV-7247-01	C32.9	Larynx, NOS	Head and Neck Squamous Cell Carcinoma	Head and Neck Squamous Cell Carcinoma	Head and Neck Squamous Cell Carcinoma	G2	Head and Neck	Primary	70207	Head Neck Squamous Cell Carcinoma
TCGA-CV-7248	TCGA-CV-7248-01	C32.9	Larynx, NOS	Head and Neck Squamous Cell Carcinoma	Head and Neck Squamous Cell Carcinoma	Head and Neck Squamous Cell Carcinoma	G2	Head and Neck	Primary	70207	Head Neck Squamous Cell Carcinoma
TCGA-CV-7250	TCGA-CV-7250-01	C32.9	Larynx, NOS	Head and Neck Squamous Cell Carcinoma	Head and Neck Squamous Cell Carcinoma	Head and Neck Squamous Cell Carcinoma	G1	Head and Neck	Primary	70207	Head Neck Squamous Cell Carcinoma
TCGA-CV-7261	TCGA-CV-7261-01	C32.9	Larynx, NOS	Head and Neck Squamous Cell Carcinoma	Head and Neck Squamous Cell Carcinoma	Head and Neck Squamous Cell Carcinoma	G2	Head and Neck	Primary	70207	Head Neck Squamous Cell Carcinoma
TCGA-CV-7410	TCGA-CV-7410-01	C32.9	Larynx, NOS	Head and Neck Squamous Cell Carcinoma	Head and Neck Squamous Cell Carcinoma	Head and Neck Squamous Cell Carcinoma	GX	Head and Neck	Primary	70207	Head Neck Squamous Cell Carcinoma
TCGA-CV-7415	TCGA-CV-7415-01	C32.9	Larynx, NOS	Head and Neck Squamous Cell Carcinoma	Head and Neck Squamous Cell Carcinoma	Head and Neck Squamous Cell Carcinoma	G2	Head and Neck	Primary	70207	Head Neck Squamous Cell Carcinoma
TCGA-CV-7418	TCGA-CV-7418-01	C32.9	Larynx, NOS	Head and Neck Squamous Cell Carcinoma	Head and Neck Squamous Cell Carcinoma	Head and Neck Squamous Cell Carcinoma	G2	Head and Neck	Primary	70207	Head Neck Squamous Cell Carcinoma
TCGA-CV-7421	TCGA-CV-7421-01	C32.9	Larynx, NOS	Head and Neck Squamous Cell Carcinoma	Head and Neck Squamous Cell Carcinoma	Head and Neck Squamous Cell Carcinoma	G2	Head and Neck	Primary	70207	Head Neck Squamous Cell Carcinoma
TCGA-CV-7422	TCGA-CV-7422-01	C32.9	Larynx, NOS	Head and Neck Squamous Cell Carcinoma	Head and Neck Squamous Cell Carcinoma	Head and Neck Squamous Cell Carcinoma	G3	Head and Neck	Primary	70207	Head Neck Squamous Cell Carcinoma
TCGA-CV-7424	TCGA-CV-7424-01	C32.9	Larynx, NOS	Head and Neck Squamous Cell Carcinoma	Head and Neck Squamous Cell Carcinoma	Head and Neck Squamous Cell Carcinoma	G2	Head and Neck	Primary	70207	Head Neck Squamous Cell Carcinoma
TCGA-CV-7430	TCGA-CV-7430-01	C32.9	Larynx, NOS	Head and Neck Squamous Cell Carcinoma	Head and Neck Squamous Cell Carcinoma	Head and Neck Squamous Cell Carcinoma	G2	Head and Neck	Primary	70207	Head Neck Squamous Cell Carcinoma
TCGA-CV-7433	TCGA-CV-7433-01	C32.9	Larynx, NOS	Head and Neck Squamous Cell Carcinoma	Head and Neck Squamous Cell Carcinoma	Head and Neck Squamous Cell Carcinoma	G3	Head and Neck	Primary	70207	Head Neck Squamous Cell Carcinoma
TCGA-CV-7437	TCGA-CV-7437-01	C32.9	Larynx, NOS	Head and Neck Squamous Cell Carcinoma	Head and Neck Squamous Cell Carcinoma	Head and Neck Squamous Cell Carcinoma	GX	Head and Neck	Primary	70207	Head Neck Squamous Cell Carcinoma
TCGA-CV-7440	TCGA-CV-7440-01	C32.9	Larynx, NOS	Head and Neck Squamous Cell Carcinoma	Head and Neck Squamous Cell Carcinoma	Head and Neck Squamous Cell Carcinoma	GX	Head and Neck	Primary	70207	Head Neck Squamous Cell Carcinoma
TCGA-CV-A45W	TCGA-CV-A45W-01	C32.9	Larynx, NOS	Head and Neck Squamous Cell Carcinoma	Head and Neck Squamous Cell Carcinoma	Head and Neck Squamous Cell Carcinoma	G2	Head and Neck	Primary	70207	Head Neck Squamous Cell Carcinoma
TCGA-CV-A45Y	TCGA-CV-A45Y-01	C32.9	Larynx, NOS	Head and Neck Squamous Cell Carcinoma	Head and Neck Squamous Cell Carcinoma	Head and Neck Squamous Cell Carcinoma	G3	Head and Neck	Primary	70207	Head Neck Squamous Cell Carcinoma
TCGA-CV-A45Z	TCGA-CV-A45Z-01	C32.9	Larynx, NOS	Head and Neck Squamous Cell Carcinoma	Head and Neck Squamous Cell Carcinoma	Head and Neck Squamous Cell Carcinoma	G3	Head and Neck	Primary	70207	Head Neck Squamous Cell Carcinoma
TCGA-CV-A460	TCGA-CV-A460-01	C32.9	Larynx, NOS	Head and Neck Squamous Cell Carcinoma	Head and Neck Squamous Cell Carcinoma	Head and Neck Squamous Cell Carcinoma	G3	Head and Neck	Primary	70207	Head Neck Squamous Cell Carcinoma
TCGA-CV-A461	TCGA-CV-A461-01	C32.9	Larynx, NOS	Head and Neck Squamous Cell Carcinoma	Head and Neck Squamous Cell Carcinoma	Head and Neck Squamous Cell Carcinoma	G2	Head and Neck	Primary	70207	Head Neck Squamous Cell Carcinoma
TCGA-CV-A6JM	TCGA-CV-A6JM-01	C32.9	Larynx, NOS	Head and Neck Squamous Cell Carcinoma	Head and Neck Squamous Cell Carcinoma	Head and Neck Squamous Cell Carcinoma	G2	Head and Neck	Primary	70207	Head Neck Squamous Cell Carcinoma
TCGA-CV-A6K1	TCGA-CV-A6K1-01	C32.9	Larynx, NOS	Head and Neck Squamous Cell Carcinoma	Head and Neck Squamous Cell Carcinoma	Head and Neck Squamous Cell Carcinoma	G2	Head and Neck	Primary	70207	Head Neck Squamous Cell Carcinoma
TCGA-D6-6517	TCGA-D6-6517-01	C32.9	Larynx, NOS	Head and Neck Squamous Cell Carcinoma	Head and Neck Squamous Cell Carcinoma	Head and Neck Squamous Cell Carcinoma	G2	Head and Neck	Primary	70207	Head Neck Squamous Cell Carcinoma
TCGA-D6-6824	TCGA-D6-6824-01	C32.9	Larynx, NOS	Head and Neck Squamous Cell Carcinoma	Head and Neck Squamous Cell Carcinoma	Head and Neck Squamous Cell Carcinoma	G2	Head and Neck	Primary	70207	Head Neck Squamous Cell Carcinoma
TCGA-D6-6826	TCGA-D6-6826-01	C32.9	Larynx, NOS	Head and Neck Squamous Cell Carcinoma	Head and Neck Squamous Cell Carcinoma	Head and Neck Squamous Cell Carcinoma	G2	Head and Neck	Primary	70207	Head Neck Squamous Cell Carcinoma
TCGA-D6-A6ES	TCGA-D6-A6ES-01	C32.9	Larynx, NOS	Head and Neck Squamous Cell Carcinoma	Head and Neck Squamous Cell Carcinoma	Head and Neck Squamous Cell Carcinoma	G2	Head and Neck	Primary	70207	Head Neck Squamous Cell Carcinoma
TCGA-DQ-5629	TCGA-DQ-5629-01	C32.9	Larynx, NOS	Head and Neck Squamous Cell Carcinoma	Head and Neck Squamous Cell Carcinoma	Head and Neck Squamous Cell Carcinoma	G2	Head and Neck	Primary	70207	Head Neck Squamous Cell Carcinoma
TCGA-DQ-7589	TCGA-DQ-7589-01	C32.9	Larynx, NOS	Head and Neck Squamous Cell Carcinoma	Head and Neck Squamous Cell Carcinoma	Head and Neck Squamous Cell Carcinoma	G4	Head and Neck	Primary	70207	Head Neck Squamous Cell Carcinoma
TCGA-DQ-7595	TCGA-DQ-7595-01	C32.9	Larynx, NOS	Head and Neck Squamous Cell Carcinoma	Head and Neck Squamous Cell Carcinoma	Head and Neck Squamous Cell Carcinoma	G3	Head and Neck	Primary	70207	Head Neck Squamous Cell Carcinoma
TCGA-F7-7848	TCGA-F7-7848-01	C32.9	Larynx, NOS	Head and Neck Squamous Cell Carcinoma	Head and Neck Squamous Cell Carcinoma	Head and Neck Squamous Cell Carcinoma	G2	Head and Neck	Primary	70207	Head Neck Squamous Cell Carcinoma
TCGA-F7-8298	TCGA-F7-8298-01	C32.9	Larynx, NOS	Head and Neck Squamous Cell Carcinoma	Head and Neck Squamous Cell Carcinoma	Head and Neck Squamous Cell Carcinoma	G1	Head and Neck	Primary	70207	Head Neck Squamous Cell Carcinoma
TCGA-F7-A50I	TCGA-F7-A50I-01	C32.9	Larynx, NOS	Head and Neck Squamous Cell Carcinoma	Head and Neck Squamous Cell Carcinoma	Head and Neck Squamous Cell Carcinoma	G2	Head and Neck	Primary	70207	Head Neck Squamous Cell Carcinoma
TCGA-F7-A623	TCGA-F7-A623-01	C32.9	Larynx, NOS	Head and Neck Squamous Cell Carcinoma	Head and Neck Squamous Cell Carcinoma	Head and Neck Squamous Cell Carcinoma	G1	Head and Neck	Primary	70207	Head Neck Squamous Cell Carcinoma
TCGA-HD-7229	TCGA-HD-7229-01	C32.9	Larynx, NOS	Head and Neck Squamous Cell Carcinoma	Head and Neck Squamous Cell Carcinoma	Head and Neck Squamous Cell Carcinoma	G3	Head and Neck	Primary	70207	Head Neck Squamous Cell Carcinoma
TCGA-QK-A8Z8	TCGA-QK-A8Z8-01	C32.9	Larynx, NOS	Head and Neck Squamous Cell Carcinoma	Head and Neck Squamous Cell Carcinoma	Head and Neck Squamous Cell Carcinoma	G2	Head and Neck	Primary	70207	Head Neck Squamous Cell Carcinoma
TCGA-QK-A8ZB	TCGA-QK-A8ZB-01	C32.9	Larynx, NOS	Head and Neck Squamous Cell Carcinoma	Head and Neck Squamous Cell Carcinoma	Head and Neck Squamous Cell Carcinoma	G2	Head and Neck	Primary	70207	Head Neck Squamous Cell Carcinoma
TCGA-T3-A92M	TCGA-T3-A92M-01	C32.9	Larynx, NOS	Head and Neck Squamous Cell Carcinoma	Head and Neck Squamous Cell Carcinoma	Head and Neck Squamous Cell Carcinoma	G2	Head and Neck	Primary	70207	Head Neck Squamous Cell Carcinoma
TCGA-UF-A718	TCGA-UF-A718-01	C32.9	Larynx, NOS	Head and Neck Squamous Cell Carcinoma	Head and Neck Squamous Cell Carcinoma	Head and Neck Squamous Cell Carcinoma	G2	Head and Neck	Primary	70207	Head Neck Squamous Cell Carcinoma
TCGA-UF-A71D	TCGA-UF-A71D-01	C32.9	Larynx, NOS	Head and Neck Squamous Cell Carcinoma	Head and Neck Squamous Cell Carcinoma	Head and Neck Squamous Cell Carcinoma	G2	Head and Neck	Primary	70207	Head Neck Squamous Cell Carcinoma
TCGA-UF-A7J9	TCGA-UF-A7J9-01	C32.9	Larynx, NOS	Head and Neck Squamous Cell Carcinoma	Head and Neck Squamous Cell Carcinoma	Head and Neck Squamous Cell Carcinoma	G2	Head and Neck	Primary	70207	Head Neck Squamous Cell Carcinoma
TCGA-UF-A7JF	TCGA-UF-A7JF-01	C32.9	Larynx, NOS	Head and Neck Squamous Cell Carcinoma	Head and Neck Squamous Cell Carcinoma	Head and Neck Squamous Cell Carcinoma	G2	Head and Neck	Primary	70207	Head Neck Squamous Cell Carcinoma
TCGA-UF-A7JH	TCGA-UF-A7JH-01	C32.9	Larynx, NOS	Head and Neck Squamous Cell Carcinoma	Head and Neck Squamous Cell Carcinoma	Head and Neck Squamous Cell Carcinoma	G1	Head and Neck	Primary	70207	Head Neck Squamous Cell Carcinoma
TCGA-BA-A6DI	TCGA-BA-A6DI-01	C32.9	Larynx, NOS	Head and Neck Squamous Cell Carcinoma	Head and Neck Squamous Cell Carcinoma	Head and Neck Squamous Cell Carcinoma	G2	Head and Neck	Primary	70207	Head Neck Squamous Cell Carcinoma
TCGA-CN-A641	TCGA-CN-A641-01	C32.9	Larynx, NOS	Head and Neck Squamous Cell Carcinoma	Head and Neck Squamous Cell Carcinoma	Head and Neck Squamous Cell Carcinoma	G2	Head and Neck	Primary	70207	Head Neck Squamous Cell Carcinoma
TCGA-D6-8568	TCGA-D6-8568-01	C32.9	Larynx, NOS	Head and Neck Squamous Cell Carcinoma	Head and Neck Squamous Cell Carcinoma	Head and Neck Squamous Cell Carcinoma	G2	Head and Neck	Primary	70207	Head Neck Squamous Cell Carcinoma
TCGA-D6-A6EK	TCGA-D6-A6EK-01	C32.9	Larynx, NOS	Head and Neck Squamous Cell Carcinoma	Head and Neck Squamous Cell Carcinoma	Head and Neck Squamous Cell Carcinoma	G1	Head and Neck	Primary	70207	Head Neck Squamous Cell Carcinoma
TCGA-D6-A6EQ	TCGA-D6-A6EQ-01	C32.9	Larynx, NOS	Head and Neck Squamous Cell Carcinoma	Head and Neck Squamous Cell Carcinoma	Head and Neck Squamous Cell Carcinoma	G3	Head and Neck	Primary	70207	Head Neck Squamous Cell Carcinoma
TCGA-D6-A74Q	TCGA-D6-A74Q-01	C32.9	Larynx, NOS	Head and Neck Squamous Cell Carcinoma	Head and Neck Squamous Cell Carcinoma	Head and Neck Squamous Cell Carcinoma	G3	Head and Neck	Primary	70207	Head Neck Squamous Cell Carcinoma
TCGA-F7-A622	TCGA-F7-A622-01	C32.9	Larynx, NOS	Head and Neck Squamous Cell Carcinoma	Head and Neck Squamous Cell Carcinoma	Head and Neck Squamous Cell Carcinoma	G1	Head and Neck	Primary	70207	Head Neck Squamous Cell Carcinoma
TCGA-H7-A6C5	TCGA-H7-A6C5-01	C32.9	Larynx, NOS	Head and Neck Squamous Cell Carcinoma	Head and Neck Squamous Cell Carcinoma	Head and Neck Squamous Cell Carcinoma	G2	Head and Neck	Primary	70207	Head Neck Squamous Cell Carcinoma
TCGA-TN-A7HJ	TCGA-TN-A7HJ-01	C32.9	Larynx, NOS	Head and Neck Squamous Cell Carcinoma	Head and Neck Squamous Cell Carcinoma	Head and Neck Squamous Cell Carcinoma	G2	Head and Neck	Primary	70207	Head Neck Squamous Cell Carcinoma
TCGA-UF-A7JJ	TCGA-UF-A7JJ-01	C32.9	Larynx, NOS	Head and Neck Squamous Cell Carcinoma	Head and Neck Squamous Cell Carcinoma	Head and Neck Squamous Cell Carcinoma	G1	Head and Neck	Primary	70207	Head Neck Squamous Cell Carcinoma
TCGA-UF-A7JK	TCGA-UF-A7JK-01	C32.9	Larynx, NOS	Head and Neck Squamous Cell Carcinoma	Head and Neck Squamous Cell Carcinoma	Head and Neck Squamous Cell Carcinoma	G2	Head and Neck	Primary	70207	Head Neck Squamous Cell Carcinoma
TCGA-CN-A497	TCGA-CN-A497-01	C32.9	Larynx, NOS	Head and Neck Squamous Cell Carcinoma	Head and Neck Squamous Cell Carcinoma	Head and Neck Squamous Cell Carcinoma	G2	Head and Neck	Primary	70207	Head Neck Squamous Cell Carcinoma
TCGA-KU-A66S	TCGA-KU-A66S-01	C32.9	Larynx, NOS	Head and Neck Squamous Cell Carcinoma	Head and Neck Squamous Cell Carcinoma	Head and Neck Squamous Cell Carcinoma, Basaloid Type	G2	Head and Neck	Primary	70207	Head Neck Squamous Cell Carcinoma
TCGA-QK-AA3J	TCGA-QK-AA3J-01	C32.9	Larynx, NOS	Head and Neck Squamous Cell Carcinoma	Head and Neck Squamous Cell Carcinoma	Head and Neck Squamous Cell Carcinoma, Basaloid Type	G3	Head and Neck	Primary	70207	Head Neck Squamous Cell Carcinoma
TCGA-CQ-A4CD	TCGA-CQ-A4CD-01	C41.1	Mandible	Head and Neck Squamous Cell Carcinoma	Head and Neck Squamous Cell Carcinoma	Head and Neck Squamous Cell Carcinoma	G3	Head and Neck	Primary	70207	Head Neck Squamous Cell Carcinoma
