# Supplementary material for: Cancer gene mutation frequencies for the U.S. population
Source: Nat Commun. 2021 Oct 13;12:5961. doi: 10.1038/s41467-021-26213-y (PMC8514428; doi:10.1038/s41467-021-26213-y)
Supplement: Supplementary file 8 — Supplementary Software 1 [file 41467_2021_26213_MOESM8_ESM.zip › Supplementary Software 1/Genomics_Analysis/clinical/head_and_neck/npc_nusingapore/data_clinical_sample_v2.txt]

PATIENT_ID	SAMPLE_ID	SAMPLE_TYPE	CANCER_TYPE	CANCER_TYPE_DETAILED	CODE	CATEGORY_NAME
NPC15F	NPC15F	Primary	Head and Neck Cancer	Nasopharyngeal Carcinoma	70207	Head Neck Squamous Cell Carcinoma
NPC29F	NPC29F	Primary	Head and Neck Cancer	Nasopharyngeal Carcinoma	70207	Head Neck Squamous Cell Carcinoma
NPC10F	NPC10F	Primary	Head and Neck Cancer	Nasopharyngeal Carcinoma	70207	Head Neck Squamous Cell Carcinoma
NPC34F	NPC34F	Primary	Head and Neck Cancer	Nasopharyngeal Carcinoma	70207	Head Neck Squamous Cell Carcinoma
NPC37F	NPC37F	Primary	Head and Neck Cancer	Nasopharyngeal Carcinoma	70207	Head Neck Squamous Cell Carcinoma
NPC5D	NPC5D	Primary	Head and Neck Cancer	Nasopharyngeal Carcinoma	70207	Head Neck Squamous Cell Carcinoma
NPC115D	NPC115D	Primary	Head and Neck Cancer	Nasopharyngeal Carcinoma	70207	Head Neck Squamous Cell Carcinoma
NPC38F	NPC38F	Primary	Head and Neck Cancer	Nasopharyngeal Carcinoma	70207	Head Neck Squamous Cell Carcinoma
NPC7D	NPC7D	Primary	Head and Neck Cancer	Nasopharyngeal Carcinoma	70207	Head Neck Squamous Cell Carcinoma
NPC26F	NPC26F	Primary	Head and Neck Cancer	Nasopharyngeal Carcinoma	70207	Head Neck Squamous Cell Carcinoma
NPC30F	NPC30F	Primary	Head and Neck Cancer	Nasopharyngeal Carcinoma	70207	Head Neck Squamous Cell Carcinoma
NPC4F	NPC4F	Primary	Head and Neck Cancer	Nasopharyngeal Carcinoma	70207	Head Neck Squamous Cell Carcinoma
NPC8F	NPC8F	Primary	Head and Neck Cancer	Nasopharyngeal Carcinoma	70207	Head Neck Squamous Cell Carcinoma
NPC23F	NPC23F	Primary	Head and Neck Cancer	Nasopharyngeal Carcinoma	70207	Head Neck Squamous Cell Carcinoma
NPC16F	NPC16F	Primary	Head and Neck Cancer	Nasopharyngeal Carcinoma	70207	Head Neck Squamous Cell Carcinoma
NPC4D	NPC4D	Primary	Head and Neck Cancer	Nasopharyngeal Carcinoma	70207	Head Neck Squamous Cell Carcinoma
NPC2F	NPC2F	Primary	Head and Neck Cancer	Nasopharyngeal Carcinoma	70207	Head Neck Squamous Cell Carcinoma
NPC1F	NPC1F	Primary	Head and Neck Cancer	Nasopharyngeal Carcinoma	70207	Head Neck Squamous Cell Carcinoma
NPC9D	NPC9D	Primary	Head and Neck Cancer	Nasopharyngeal Carcinoma	70207	Head Neck Squamous Cell Carcinoma
NPC36F	NPC36F	Primary	Head and Neck Cancer	Nasopharyngeal Carcinoma	70207	Head Neck Squamous Cell Carcinoma
NPC3D	NPC3D	Primary	Head and Neck Cancer	Nasopharyngeal Carcinoma	70207	Head Neck Squamous Cell Carcinoma
NPC051D	NPC051D	Primary	Head and Neck Cancer	Nasopharyngeal Carcinoma	70207	Head Neck Squamous Cell Carcinoma
NPC32F	NPC32F	Primary	Head and Neck Cancer	Nasopharyngeal Carcinoma	70207	Head Neck Squamous Cell Carcinoma
NPC6F	NPC6F	Primary	Head and Neck Cancer	Nasopharyngeal Carcinoma	70207	Head Neck Squamous Cell Carcinoma
NPC22F	NPC22F	Primary	Head and Neck Cancer	Nasopharyngeal Carcinoma	70207	Head Neck Squamous Cell Carcinoma
NPC5F	NPC5F	Primary	Head and Neck Cancer	Nasopharyngeal Carcinoma	70207	Head Neck Squamous Cell Carcinoma
NPC28F	NPC28F	Primary	Head and Neck Cancer	Nasopharyngeal Carcinoma	70207	Head Neck Squamous Cell Carcinoma
NPC8D	NPC8D	Primary	Head and Neck Cancer	Nasopharyngeal Carcinoma	70207	Head Neck Squamous Cell Carcinoma
NPC25F	NPC25F	Primary	Head and Neck Cancer	Nasopharyngeal Carcinoma	70207	Head Neck Squamous Cell Carcinoma
NPC27F	NPC27F	Primary	Head and Neck Cancer	Nasopharyngeal Carcinoma	70207	Head Neck Squamous Cell Carcinoma
NPC41F	NPC41F	Primary	Head and Neck Cancer	Nasopharyngeal Carcinoma	70207	Head Neck Squamous Cell Carcinoma
NPC18F	NPC18F	Primary	Head and Neck Cancer	Nasopharyngeal Carcinoma	70207	Head Neck Squamous Cell Carcinoma
NPC21F	NPC21F	Primary	Head and Neck Cancer	Nasopharyngeal Carcinoma	70207	Head Neck Squamous Cell Carcinoma
NPC40F	NPC40F	Primary	Head and Neck Cancer	Nasopharyngeal Carcinoma	70207	Head Neck Squamous Cell Carcinoma
NPC19F	NPC19F	Primary	Head and Neck Cancer	Nasopharyngeal Carcinoma	70207	Head Neck Squamous Cell Carcinoma
NPC20F	NPC20F	Primary	Head and Neck Cancer	Nasopharyngeal Carcinoma	70207	Head Neck Squamous Cell Carcinoma
NPC42F	NPC42F	Primary	Head and Neck Cancer	Nasopharyngeal Carcinoma	70207	Head Neck Squamous Cell Carcinoma
NPC33F	NPC33F	Primary	Head and Neck Cancer	Nasopharyngeal Carcinoma	70207	Head Neck Squamous Cell Carcinoma
NPC14F	NPC14F	Primary	Head and Neck Cancer	Nasopharyngeal Carcinoma	70207	Head Neck Squamous Cell Carcinoma
NPC24F	NPC24F	Primary	Head and Neck Cancer	Nasopharyngeal Carcinoma	70207	Head Neck Squamous Cell Carcinoma
NPC31F	NPC31F	Primary	Head and Neck Cancer	Nasopharyngeal Carcinoma	70207	Head Neck Squamous Cell Carcinoma
NPC35F	NPC35F	Primary	Head and Neck Cancer	Nasopharyngeal Carcinoma	70207	Head Neck Squamous Cell Carcinoma
NPC7F	NPC7F	Primary	Head and Neck Cancer	Nasopharyngeal Carcinoma	70207	Head Neck Squamous Cell Carcinoma
NPC39F	NPC39F	Primary	Head and Neck Cancer	Nasopharyngeal Carcinoma	70207	Head Neck Squamous Cell Carcinoma
NPC12F	NPC12F	Primary	Head and Neck Cancer	Nasopharyngeal Carcinoma	70207	Head Neck Squamous Cell Carcinoma
NPC13F	NPC13F	Primary	Head and Neck Cancer	Nasopharyngeal Carcinoma	70207	Head Neck Squamous Cell Carcinoma
NPC17F	NPC17F	Primary	Head and Neck Cancer	Nasopharyngeal Carcinoma	70207	Head Neck Squamous Cell Carcinoma
NPC9F	NPC9F	Primary	Head and Neck Cancer	Nasopharyngeal Carcinoma	70207	Head Neck Squamous Cell Carcinoma
NPC11F	NPC11F	Primary	Head and Neck Cancer	Nasopharyngeal Carcinoma	70207	Head Neck Squamous Cell Carcinoma
NPC3F	NPC3F	Primary	Head and Neck Cancer	Nasopharyngeal Carcinoma	70207	Head Neck Squamous Cell Carcinoma
NPC10D	NPC10D	Primary	Head and Neck Cancer	Nasopharyngeal Carcinoma	70207	Head Neck Squamous Cell Carcinoma
NPC105D	NPC105D	Primary	Head and Neck Cancer	Nasopharyngeal Carcinoma	70207	Head Neck Squamous Cell Carcinoma
NPC11D	NPC11D	Primary	Head and Neck Cancer	Nasopharyngeal Carcinoma	70207	Head Neck Squamous Cell Carcinoma
NPC088D	NPC088D	Primary	Head and Neck Cancer	Nasopharyngeal Carcinoma	70207	Head Neck Squamous Cell Carcinoma
NPC015D	NPC015D	Primary	Head and Neck Cancer	Nasopharyngeal Carcinoma	70207	Head Neck Squamous Cell Carcinoma
NPC025D	NPC025D	Primary	Head and Neck Cancer	Nasopharyngeal Carcinoma	70207	Head Neck Squamous Cell Carcinoma
