# Supplementary material for: Cancer gene mutation frequencies for the U.S. population
Source: Nat Commun. 2021 Oct 13;12:5961. doi: 10.1038/s41467-021-26213-y (PMC8514428; doi:10.1038/s41467-021-26213-y)
Supplement: Supplementary file 8 — Supplementary Software 1 [file 41467_2021_26213_MOESM8_ESM.zip › Supplementary Software 1/Genomics_Analysis/clinical/kidney/ccrcc_irc_2014/data_clinical_sample_v2.txt]

SAMPLE_ID	PATIENT_ID	SAMPLE_TYPE	SITE	CANCER_TYPE	CANER_TYPE_DETAILED	CODE	CATEGORY_NAME
EV001_M1	EV001	Metastasis	Perinephric	Renal Cell Carcinoma	Renal Clear Cell Carcinoma	70277	Renal Cell Carcinoma
EV001_M2a	EV001	Metastasis	Chest Wall	Renal Cell Carcinoma	Renal Clear Cell Carcinoma	70277	Renal Cell Carcinoma
EV001_M2b	EV001	Metastasis	Chest Wall	Renal Cell Carcinoma	Renal Clear Cell Carcinoma	70277	Renal Cell Carcinoma
EV001_R1	EV001	Primary	Kidney	Renal Cell Carcinoma	Renal Clear Cell Carcinoma	70277	Renal Cell Carcinoma
EV001_R2	EV001	Primary	Kidney	Renal Cell Carcinoma	Renal Clear Cell Carcinoma	70277	Renal Cell Carcinoma
EV001_R3	EV001	Primary	Kidney	Renal Cell Carcinoma	Renal Clear Cell Carcinoma	70277	Renal Cell Carcinoma
EV001_R4	EV001	Primary	Kidney	Renal Cell Carcinoma	Renal Clear Cell Carcinoma	70277	Renal Cell Carcinoma
EV001_R5	EV001	Primary	Kidney	Renal Cell Carcinoma	Renal Clear Cell Carcinoma	70277	Renal Cell Carcinoma
EV001_R8	EV001	Primary	Kidney	Renal Cell Carcinoma	Renal Clear Cell Carcinoma	70277	Renal Cell Carcinoma
EV001_R9	EV001	Primary	Kidney	Renal Cell Carcinoma	Renal Clear Cell Carcinoma	70277	Renal Cell Carcinoma
EV002_M	EV002	Metastasis	Metastasis	Renal Cell Carcinoma	Renal Clear Cell Carcinoma	70277	Renal Cell Carcinoma
EV002_R1	EV002	Primary	Kidney	Renal Cell Carcinoma	Renal Clear Cell Carcinoma	70277	Renal Cell Carcinoma
EV002_R3	EV002	Primary	Kidney	Renal Cell Carcinoma	Renal Clear Cell Carcinoma	70277	Renal Cell Carcinoma
EV002_R4	EV002	Primary	Kidney	Renal Cell Carcinoma	Renal Clear Cell Carcinoma	70277	Renal Cell Carcinoma
EV002_R6	EV002	Primary	Kidney	Renal Cell Carcinoma	Renal Clear Cell Carcinoma	70277	Renal Cell Carcinoma
EV002_R7	EV002	Primary	Kidney	Renal Cell Carcinoma	Renal Clear Cell Carcinoma	70277	Renal Cell Carcinoma
EV002_R9	EV002	Primary	Kidney	Renal Cell Carcinoma	Renal Clear Cell Carcinoma	70277	Renal Cell Carcinoma
EV003_R1	EV003	Primary	Kidney	Renal Cell Carcinoma	Renal Clear Cell Carcinoma	70277	Renal Cell Carcinoma
EV003_R2	EV003	Primary	Kidney	Renal Cell Carcinoma	Renal Clear Cell Carcinoma	70277	Renal Cell Carcinoma
EV003_R3	EV003	Primary	Kidney	Renal Cell Carcinoma	Renal Clear Cell Carcinoma	70277	Renal Cell Carcinoma
EV003_R4	EV003	Primary	Kidney	Renal Cell Carcinoma	Renal Clear Cell Carcinoma	70277	Renal Cell Carcinoma
EV003_R5	EV003	Primary	Kidney	Renal Cell Carcinoma	Renal Clear Cell Carcinoma	70277	Renal Cell Carcinoma
EV003_R6	EV003	Primary	Kidney	Renal Cell Carcinoma	Renal Clear Cell Carcinoma	70277	Renal Cell Carcinoma
EV003_R7	EV003	Primary	Kidney	Renal Cell Carcinoma	Renal Clear Cell Carcinoma	70277	Renal Cell Carcinoma
EV003_R9	EV003	Primary	Kidney	Renal Cell Carcinoma	Renal Clear Cell Carcinoma	70277	Renal Cell Carcinoma
EV005_R1	EV005	Primary	Kidney	Renal Cell Carcinoma	Renal Clear Cell Carcinoma	70277	Renal Cell Carcinoma
EV005_R2	EV005	Primary	Kidney	Renal Cell Carcinoma	Renal Clear Cell Carcinoma	70277	Renal Cell Carcinoma
EV005_R3	EV005	Primary	Kidney	Renal Cell Carcinoma	Renal Clear Cell Carcinoma	70277	Renal Cell Carcinoma
EV005_R4	EV005	Primary	Kidney	Renal Cell Carcinoma	Renal Clear Cell Carcinoma	70277	Renal Cell Carcinoma
EV005_R5	EV005	Primary	Kidney	Renal Cell Carcinoma	Renal Clear Cell Carcinoma	70277	Renal Cell Carcinoma
EV005_R6	EV005	Primary	Kidney	Renal Cell Carcinoma	Renal Clear Cell Carcinoma	70277	Renal Cell Carcinoma
EV005_R7	EV005	Primary	Kidney	Renal Cell Carcinoma	Renal Clear Cell Carcinoma	70277	Renal Cell Carcinoma
EV006_LN1a	EV006	Metastasis	Lymph Node	Renal Cell Carcinoma	Renal Clear Cell Carcinoma	70277	Renal Cell Carcinoma
EV006_LN1b	EV006	Metastasis	Lymph Node	Renal Cell Carcinoma	Renal Clear Cell Carcinoma	70277	Renal Cell Carcinoma
EV006_R1	EV006	Primary	Kidney	Renal Cell Carcinoma	Renal Clear Cell Carcinoma	70277	Renal Cell Carcinoma
EV006_R15	EV006	Primary	Kidney	Renal Cell Carcinoma	Renal Clear Cell Carcinoma	70277	Renal Cell Carcinoma
EV006_R2	EV006	Primary	Kidney	Renal Cell Carcinoma	Renal Clear Cell Carcinoma	70277	Renal Cell Carcinoma
EV006_R3	EV006	Primary	Kidney	Renal Cell Carcinoma	Renal Clear Cell Carcinoma	70277	Renal Cell Carcinoma
EV006_R4	EV006	Primary	Kidney	Renal Cell Carcinoma	Renal Clear Cell Carcinoma	70277	Renal Cell Carcinoma
EV006_R6	EV006	Primary	Kidney	Renal Cell Carcinoma	Renal Clear Cell Carcinoma	70277	Renal Cell Carcinoma
EV006_R7	EV006	Primary	Kidney	Renal Cell Carcinoma	Renal Clear Cell Carcinoma	70277	Renal Cell Carcinoma
EV006_R9	EV006	Primary	Kidney	Renal Cell Carcinoma	Renal Clear Cell Carcinoma	70277	Renal Cell Carcinoma
EV007_R1	EV007	Primary	Kidney	Renal Cell Carcinoma	Renal Clear Cell Carcinoma	70277	Renal Cell Carcinoma
EV007_R2	EV007	Primary	Kidney	Renal Cell Carcinoma	Renal Clear Cell Carcinoma	70277	Renal Cell Carcinoma
EV007_R3	EV007	Primary	Kidney	Renal Cell Carcinoma	Renal Clear Cell Carcinoma	70277	Renal Cell Carcinoma
EV007_R4	EV007	Primary	Kidney	Renal Cell Carcinoma	Renal Clear Cell Carcinoma	70277	Renal Cell Carcinoma
EV007_R5	EV007	Primary	Kidney	Renal Cell Carcinoma	Renal Clear Cell Carcinoma	70277	Renal Cell Carcinoma
EV007_R6	EV007	Primary	Kidney	Renal Cell Carcinoma	Renal Clear Cell Carcinoma	70277	Renal Cell Carcinoma
EV007_R7	EV007	Primary	Kidney	Renal Cell Carcinoma	Renal Clear Cell Carcinoma	70277	Renal Cell Carcinoma
EV007_R9	EV007	Primary	Kidney	Renal Cell Carcinoma	Renal Clear Cell Carcinoma	70277	Renal Cell Carcinoma
RMH002_R1	RMH002	Primary	Kidney	Renal Cell Carcinoma	Renal Clear Cell Carcinoma	70277	Renal Cell Carcinoma
RMH002_R2	RMH002	Primary	Kidney	Renal Cell Carcinoma	Renal Clear Cell Carcinoma	70277	Renal Cell Carcinoma
RMH002_R3	RMH002	Primary	Kidney	Renal Cell Carcinoma	Renal Clear Cell Carcinoma	70277	Renal Cell Carcinoma
RMH002_R7	RMH002	Primary	Kidney	Renal Cell Carcinoma	Renal Clear Cell Carcinoma	70277	Renal Cell Carcinoma
RMH004_R10	RMH004	Primary	Kidney	Renal Cell Carcinoma	Renal Clear Cell Carcinoma	70277	Renal Cell Carcinoma
RMH004_R2	RMH004	Primary	Kidney	Renal Cell Carcinoma	Renal Clear Cell Carcinoma	70277	Renal Cell Carcinoma
RMH004_R3	RMH004	Primary	Kidney	Renal Cell Carcinoma	Renal Clear Cell Carcinoma	70277	Renal Cell Carcinoma
RMH004_R4	RMH004	Primary	Kidney	Renal Cell Carcinoma	Renal Clear Cell Carcinoma	70277	Renal Cell Carcinoma
RMH004_R8	RMH004	Primary	Kidney	Renal Cell Carcinoma	Renal Clear Cell Carcinoma	70277	Renal Cell Carcinoma
RMH004_VT	RMH004	Metastasis	Renal Vein	Renal Cell Carcinoma	Renal Clear Cell Carcinoma	70277	Renal Cell Carcinoma
RMH008_R1	RMH008	Primary	Kidney	Renal Cell Carcinoma	Renal Clear Cell Carcinoma	70277	Renal Cell Carcinoma
RMH008_R2	RMH008	Primary	Kidney	Renal Cell Carcinoma	Renal Clear Cell Carcinoma	70277	Renal Cell Carcinoma
RMH008_R3	RMH008	Primary	Kidney	Renal Cell Carcinoma	Renal Clear Cell Carcinoma	70277	Renal Cell Carcinoma
RMH008_R4	RMH008	Primary	Kidney	Renal Cell Carcinoma	Renal Clear Cell Carcinoma	70277	Renal Cell Carcinoma
RMH008_R5	RMH008	Primary	Kidney	Renal Cell Carcinoma	Renal Clear Cell Carcinoma	70277	Renal Cell Carcinoma
RMH008_R6	RMH008	Primary	Kidney	Renal Cell Carcinoma	Renal Clear Cell Carcinoma	70277	Renal Cell Carcinoma
RMH008_R7	RMH008	Primary	Kidney	Renal Cell Carcinoma	Renal Clear Cell Carcinoma	70277	Renal Cell Carcinoma
RMH008_R8	RMH008	Primary	Kidney	Renal Cell Carcinoma	Renal Clear Cell Carcinoma	70277	Renal Cell Carcinoma
RK26_R1	RK26	Primary	Kidney	Renal Cell Carcinoma	Renal Clear Cell Carcinoma	70277	Renal Cell Carcinoma
RK26_R10	RK26	Primary	Kidney	Renal Cell Carcinoma	Renal Clear Cell Carcinoma	70277	Renal Cell Carcinoma
RK26_R11	RK26	Primary	Kidney	Renal Cell Carcinoma	Renal Clear Cell Carcinoma	70277	Renal Cell Carcinoma
RK26_R2	RK26	Primary	Kidney	Renal Cell Carcinoma	Renal Clear Cell Carcinoma	70277	Renal Cell Carcinoma
RK26_R3	RK26	Primary	Kidney	Renal Cell Carcinoma	Renal Clear Cell Carcinoma	70277	Renal Cell Carcinoma
RK26_R4	RK26	Primary	Kidney	Renal Cell Carcinoma	Renal Clear Cell Carcinoma	70277	Renal Cell Carcinoma
RK26_R5	RK26	Primary	Kidney	Renal Cell Carcinoma	Renal Clear Cell Carcinoma	70277	Renal Cell Carcinoma
RK26_R6	RK26	Primary	Kidney	Renal Cell Carcinoma	Renal Clear Cell Carcinoma	70277	Renal Cell Carcinoma
RK26_R7	RK26	Primary	Kidney	Renal Cell Carcinoma	Renal Clear Cell Carcinoma	70277	Renal Cell Carcinoma
RK26_R8	RK26	Primary	Kidney	Renal Cell Carcinoma	Renal Clear Cell Carcinoma	70277	Renal Cell Carcinoma
RK26_R9	RK26	Primary	Kidney	Renal Cell Carcinoma	Renal Clear Cell Carcinoma	70277	Renal Cell Carcinoma
