# Supplementary material for: Cancer gene mutation frequencies for the U.S. population
Source: Nat Commun. 2021 Oct 13;12:5961. doi: 10.1038/s41467-021-26213-y (PMC8514428; doi:10.1038/s41467-021-26213-y)
Supplement: Supplementary file 8 — Supplementary Software 1 [file 41467_2021_26213_MOESM8_ESM.zip › Supplementary Software 1/Genomics_Analysis/clinical/kidney/kich_tcga_pan_can_atlas_2018/data_clinical_sample_v2.txt]

PATIENT_ID	SAMPLE_ID	ICD_O_3_SITE	SITE	CANCER_TYPE	CANCER_TYPE_DETAILED	TUMOR_TYPE	SAMPLE_TYPE	CODE	CATEGORY_NAME
TCGA-KL-8323	TCGA-KL-8323-01	C64.9	Kidney	Renal Non-Clear Cell Carcinoma	Chromophobe Renal Cell Carcinoma	Kidney Chromophobe Renal Cell Carcinoma	Primary	83173	Chromophobe Renal Cell Carcinoma
TCGA-KL-8324	TCGA-KL-8324-01	C64.9	Kidney	Renal Non-Clear Cell Carcinoma	Chromophobe Renal Cell Carcinoma	Kidney Chromophobe Renal Cell Carcinoma	Primary	83173	Chromophobe Renal Cell Carcinoma
TCGA-KL-8325	TCGA-KL-8325-01	C64.9	Kidney	Renal Non-Clear Cell Carcinoma	Chromophobe Renal Cell Carcinoma	Kidney Chromophobe Renal Cell Carcinoma	Primary	83173	Chromophobe Renal Cell Carcinoma
TCGA-KL-8326	TCGA-KL-8326-01	C64.9	Kidney	Renal Non-Clear Cell Carcinoma	Chromophobe Renal Cell Carcinoma	Kidney Chromophobe Renal Cell Carcinoma	Primary	83173	Chromophobe Renal Cell Carcinoma
TCGA-KL-8327	TCGA-KL-8327-01	C64.9	Kidney	Renal Non-Clear Cell Carcinoma	Chromophobe Renal Cell Carcinoma	Kidney Chromophobe Renal Cell Carcinoma	Primary	83173	Chromophobe Renal Cell Carcinoma
TCGA-KL-8328	TCGA-KL-8328-01	C64.9	Kidney	Renal Non-Clear Cell Carcinoma	Chromophobe Renal Cell Carcinoma	Kidney Chromophobe Renal Cell Carcinoma	Primary	83173	Chromophobe Renal Cell Carcinoma
TCGA-KL-8329	TCGA-KL-8329-01	C64.9	Kidney	Renal Non-Clear Cell Carcinoma	Chromophobe Renal Cell Carcinoma	Kidney Chromophobe Renal Cell Carcinoma	Primary	83173	Chromophobe Renal Cell Carcinoma
TCGA-KL-8330	TCGA-KL-8330-01	C64.9	Kidney	Renal Non-Clear Cell Carcinoma	Chromophobe Renal Cell Carcinoma	Kidney Chromophobe Renal Cell Carcinoma	Primary	83173	Chromophobe Renal Cell Carcinoma
TCGA-KL-8331	TCGA-KL-8331-01	C64.9	Kidney	Renal Non-Clear Cell Carcinoma	Chromophobe Renal Cell Carcinoma	Kidney Chromophobe Renal Cell Carcinoma	Primary	83173	Chromophobe Renal Cell Carcinoma
TCGA-KL-8332	TCGA-KL-8332-01	C64.9	Kidney	Renal Non-Clear Cell Carcinoma	Chromophobe Renal Cell Carcinoma	Kidney Chromophobe Renal Cell Carcinoma	Primary	83173	Chromophobe Renal Cell Carcinoma
TCGA-KL-8333	TCGA-KL-8333-01	C64.9	Kidney	Renal Non-Clear Cell Carcinoma	Chromophobe Renal Cell Carcinoma	Kidney Chromophobe Renal Cell Carcinoma	Primary	83173	Chromophobe Renal Cell Carcinoma
TCGA-KL-8334	TCGA-KL-8334-01	C64.9	Kidney	Renal Non-Clear Cell Carcinoma	Chromophobe Renal Cell Carcinoma	Kidney Chromophobe Renal Cell Carcinoma	Primary	83173	Chromophobe Renal Cell Carcinoma
TCGA-KL-8335	TCGA-KL-8335-01	C64.9	Kidney	Renal Non-Clear Cell Carcinoma	Chromophobe Renal Cell Carcinoma	Kidney Chromophobe Renal Cell Carcinoma	Primary	83173	Chromophobe Renal Cell Carcinoma
TCGA-KL-8336	TCGA-KL-8336-01	C64.9	Kidney	Renal Non-Clear Cell Carcinoma	Chromophobe Renal Cell Carcinoma	Kidney Chromophobe Renal Cell Carcinoma	Primary	83173	Chromophobe Renal Cell Carcinoma
TCGA-KL-8337	TCGA-KL-8337-01	C64.9	Kidney	Renal Non-Clear Cell Carcinoma	Chromophobe Renal Cell Carcinoma	Kidney Chromophobe Renal Cell Carcinoma	Primary	83173	Chromophobe Renal Cell Carcinoma
TCGA-KL-8338	TCGA-KL-8338-01	C64.9	Kidney	Renal Non-Clear Cell Carcinoma	Chromophobe Renal Cell Carcinoma	Kidney Chromophobe Renal Cell Carcinoma	Primary	83173	Chromophobe Renal Cell Carcinoma
TCGA-KL-8339	TCGA-KL-8339-01	C64.9	Kidney	Renal Non-Clear Cell Carcinoma	Chromophobe Renal Cell Carcinoma	Kidney Chromophobe Renal Cell Carcinoma	Primary	83173	Chromophobe Renal Cell Carcinoma
TCGA-KL-8340	TCGA-KL-8340-01	C64.9	Kidney	Renal Non-Clear Cell Carcinoma	Chromophobe Renal Cell Carcinoma	Kidney Chromophobe Renal Cell Carcinoma	Primary	83173	Chromophobe Renal Cell Carcinoma
TCGA-KL-8341	TCGA-KL-8341-01	C64.9	Kidney	Renal Non-Clear Cell Carcinoma	Chromophobe Renal Cell Carcinoma	Kidney Chromophobe Renal Cell Carcinoma	Primary	83173	Chromophobe Renal Cell Carcinoma
TCGA-KL-8342	TCGA-KL-8342-01	C64.9	Kidney	Renal Non-Clear Cell Carcinoma	Chromophobe Renal Cell Carcinoma	Kidney Chromophobe Renal Cell Carcinoma	Primary	83173	Chromophobe Renal Cell Carcinoma
TCGA-KL-8343	TCGA-KL-8343-01	C64.9	Kidney	Renal Non-Clear Cell Carcinoma	Chromophobe Renal Cell Carcinoma	Kidney Chromophobe Renal Cell Carcinoma	Primary	83173	Chromophobe Renal Cell Carcinoma
TCGA-KL-8344	TCGA-KL-8344-01	C64.9	Kidney	Renal Non-Clear Cell Carcinoma	Chromophobe Renal Cell Carcinoma	Kidney Chromophobe Renal Cell Carcinoma	Primary	83173	Chromophobe Renal Cell Carcinoma
TCGA-KL-8345	TCGA-KL-8345-01	C64.9	Kidney	Renal Non-Clear Cell Carcinoma	Chromophobe Renal Cell Carcinoma	Kidney Chromophobe Renal Cell Carcinoma	Primary	83173	Chromophobe Renal Cell Carcinoma
TCGA-KL-8346	TCGA-KL-8346-01	C64.9	Kidney	Renal Non-Clear Cell Carcinoma	Chromophobe Renal Cell Carcinoma	Kidney Chromophobe Renal Cell Carcinoma	Primary	83173	Chromophobe Renal Cell Carcinoma
TCGA-KM-8438	TCGA-KM-8438-01	C64.9	Kidney	Renal Non-Clear Cell Carcinoma	Chromophobe Renal Cell Carcinoma	Kidney Chromophobe Renal Cell Carcinoma	Primary	83173	Chromophobe Renal Cell Carcinoma
TCGA-KM-8439	TCGA-KM-8439-01	C64.9	Kidney	Renal Non-Clear Cell Carcinoma	Chromophobe Renal Cell Carcinoma	Kidney Chromophobe Renal Cell Carcinoma	Primary	83173	Chromophobe Renal Cell Carcinoma
TCGA-KM-8440	TCGA-KM-8440-01	C64.9	Kidney	Renal Non-Clear Cell Carcinoma	Chromophobe Renal Cell Carcinoma	Kidney Chromophobe Renal Cell Carcinoma	Primary	83173	Chromophobe Renal Cell Carcinoma
TCGA-KM-8441	TCGA-KM-8441-01	C64.9	Kidney	Renal Non-Clear Cell Carcinoma	Chromophobe Renal Cell Carcinoma	Kidney Chromophobe Renal Cell Carcinoma	Primary	83173	Chromophobe Renal Cell Carcinoma
TCGA-KM-8442	TCGA-KM-8442-01	C64.9	Kidney	Renal Non-Clear Cell Carcinoma	Chromophobe Renal Cell Carcinoma	Kidney Chromophobe Renal Cell Carcinoma	Primary	83173	Chromophobe Renal Cell Carcinoma
TCGA-KM-8443	TCGA-KM-8443-01	C64.9	Kidney	Renal Non-Clear Cell Carcinoma	Chromophobe Renal Cell Carcinoma	Kidney Chromophobe Renal Cell Carcinoma	Primary	83173	Chromophobe Renal Cell Carcinoma
TCGA-KM-8476	TCGA-KM-8476-01	C64.9	Kidney	Renal Non-Clear Cell Carcinoma	Chromophobe Renal Cell Carcinoma	Kidney Chromophobe Renal Cell Carcinoma	Primary	83173	Chromophobe Renal Cell Carcinoma
TCGA-KM-8477	TCGA-KM-8477-01	C64.9	Kidney	Renal Non-Clear Cell Carcinoma	Chromophobe Renal Cell Carcinoma	Kidney Chromophobe Renal Cell Carcinoma	Primary	83173	Chromophobe Renal Cell Carcinoma
TCGA-KM-8639	TCGA-KM-8639-01	C64.9	Kidney	Renal Non-Clear Cell Carcinoma	Chromophobe Renal Cell Carcinoma	Kidney Chromophobe Renal Cell Carcinoma	Primary	83173	Chromophobe Renal Cell Carcinoma
TCGA-KN-8418	TCGA-KN-8418-01	C64.9	Kidney	Renal Non-Clear Cell Carcinoma	Chromophobe Renal Cell Carcinoma	Kidney Chromophobe Renal Cell Carcinoma	Primary	83173	Chromophobe Renal Cell Carcinoma
TCGA-KN-8419	TCGA-KN-8419-01	C64.9	Kidney	Renal Non-Clear Cell Carcinoma	Chromophobe Renal Cell Carcinoma	Kidney Chromophobe Renal Cell Carcinoma	Primary	83173	Chromophobe Renal Cell Carcinoma
TCGA-KN-8421	TCGA-KN-8421-01	C64.9	Kidney	Renal Non-Clear Cell Carcinoma	Chromophobe Renal Cell Carcinoma	Kidney Chromophobe Renal Cell Carcinoma	Primary	83173	Chromophobe Renal Cell Carcinoma
TCGA-KN-8422	TCGA-KN-8422-01	C64.9	Kidney	Renal Non-Clear Cell Carcinoma	Chromophobe Renal Cell Carcinoma	Kidney Chromophobe Renal Cell Carcinoma	Primary	83173	Chromophobe Renal Cell Carcinoma
TCGA-KN-8423	TCGA-KN-8423-01	C64.9	Kidney	Renal Non-Clear Cell Carcinoma	Chromophobe Renal Cell Carcinoma	Kidney Chromophobe Renal Cell Carcinoma	Primary	83173	Chromophobe Renal Cell Carcinoma
TCGA-KN-8424	TCGA-KN-8424-01	C64.9	Kidney	Renal Non-Clear Cell Carcinoma	Chromophobe Renal Cell Carcinoma	Kidney Chromophobe Renal Cell Carcinoma	Primary	83173	Chromophobe Renal Cell Carcinoma
TCGA-KN-8425	TCGA-KN-8425-01	C64.9	Kidney	Renal Non-Clear Cell Carcinoma	Chromophobe Renal Cell Carcinoma	Kidney Chromophobe Renal Cell Carcinoma	Primary	83173	Chromophobe Renal Cell Carcinoma
TCGA-KN-8426	TCGA-KN-8426-01	C64.9	Kidney	Renal Non-Clear Cell Carcinoma	Chromophobe Renal Cell Carcinoma	Kidney Chromophobe Renal Cell Carcinoma	Primary	83173	Chromophobe Renal Cell Carcinoma
TCGA-KN-8427	TCGA-KN-8427-01	C64.9	Kidney	Renal Non-Clear Cell Carcinoma	Chromophobe Renal Cell Carcinoma	Kidney Chromophobe Renal Cell Carcinoma	Primary	83173	Chromophobe Renal Cell Carcinoma
TCGA-KN-8428	TCGA-KN-8428-01	C64.9	Kidney	Renal Non-Clear Cell Carcinoma	Chromophobe Renal Cell Carcinoma	Kidney Chromophobe Renal Cell Carcinoma	Primary	83173	Chromophobe Renal Cell Carcinoma
TCGA-KN-8429	TCGA-KN-8429-01	C64.9	Kidney	Renal Non-Clear Cell Carcinoma	Chromophobe Renal Cell Carcinoma	Kidney Chromophobe Renal Cell Carcinoma	Primary	83173	Chromophobe Renal Cell Carcinoma
TCGA-KN-8431	TCGA-KN-8431-01	C64.9	Kidney	Renal Non-Clear Cell Carcinoma	Chromophobe Renal Cell Carcinoma	Kidney Chromophobe Renal Cell Carcinoma	Primary	83173	Chromophobe Renal Cell Carcinoma
TCGA-KN-8432	TCGA-KN-8432-01	C64.9	Kidney	Renal Non-Clear Cell Carcinoma	Chromophobe Renal Cell Carcinoma	Kidney Chromophobe Renal Cell Carcinoma	Primary	83173	Chromophobe Renal Cell Carcinoma
TCGA-KN-8433	TCGA-KN-8433-01	C64.9	Kidney	Renal Non-Clear Cell Carcinoma	Chromophobe Renal Cell Carcinoma	Kidney Chromophobe Renal Cell Carcinoma	Primary	83173	Chromophobe Renal Cell Carcinoma
TCGA-KN-8434	TCGA-KN-8434-01	C64.9	Kidney	Renal Non-Clear Cell Carcinoma	Chromophobe Renal Cell Carcinoma	Kidney Chromophobe Renal Cell Carcinoma	Primary	83173	Chromophobe Renal Cell Carcinoma
TCGA-KN-8435	TCGA-KN-8435-01	C64.9	Kidney	Renal Non-Clear Cell Carcinoma	Chromophobe Renal Cell Carcinoma	Kidney Chromophobe Renal Cell Carcinoma	Primary	83173	Chromophobe Renal Cell Carcinoma
TCGA-KN-8436	TCGA-KN-8436-01	C64.9	Kidney	Renal Non-Clear Cell Carcinoma	Chromophobe Renal Cell Carcinoma	Kidney Chromophobe Renal Cell Carcinoma	Primary	83173	Chromophobe Renal Cell Carcinoma
TCGA-KN-8437	TCGA-KN-8437-01	C64.9	Kidney	Renal Non-Clear Cell Carcinoma	Chromophobe Renal Cell Carcinoma	Kidney Chromophobe Renal Cell Carcinoma	Primary	83173	Chromophobe Renal Cell Carcinoma
TCGA-KO-8403	TCGA-KO-8403-01	C64.9	Kidney	Renal Non-Clear Cell Carcinoma	Chromophobe Renal Cell Carcinoma	Kidney Chromophobe Renal Cell Carcinoma	Primary	83173	Chromophobe Renal Cell Carcinoma
TCGA-KO-8404	TCGA-KO-8404-01	C64.9	Kidney	Renal Non-Clear Cell Carcinoma	Chromophobe Renal Cell Carcinoma	Kidney Chromophobe Renal Cell Carcinoma	Primary	83173	Chromophobe Renal Cell Carcinoma
TCGA-KO-8405	TCGA-KO-8405-01	C64.9	Kidney	Renal Non-Clear Cell Carcinoma	Chromophobe Renal Cell Carcinoma	Kidney Chromophobe Renal Cell Carcinoma	Primary	83173	Chromophobe Renal Cell Carcinoma
TCGA-KO-8406	TCGA-KO-8406-01	C64.9	Kidney	Renal Non-Clear Cell Carcinoma	Chromophobe Renal Cell Carcinoma	Kidney Chromophobe Renal Cell Carcinoma	Primary	83173	Chromophobe Renal Cell Carcinoma
TCGA-KO-8407	TCGA-KO-8407-01	C64.9	Kidney	Renal Non-Clear Cell Carcinoma	Chromophobe Renal Cell Carcinoma	Kidney Chromophobe Renal Cell Carcinoma	Primary	83173	Chromophobe Renal Cell Carcinoma
TCGA-KO-8408	TCGA-KO-8408-01	C64.9	Kidney	Renal Non-Clear Cell Carcinoma	Chromophobe Renal Cell Carcinoma	Kidney Chromophobe Renal Cell Carcinoma	Primary	83173	Chromophobe Renal Cell Carcinoma
TCGA-KO-8409	TCGA-KO-8409-01	C64.9	Kidney	Renal Non-Clear Cell Carcinoma	Chromophobe Renal Cell Carcinoma	Kidney Chromophobe Renal Cell Carcinoma	Primary	83173	Chromophobe Renal Cell Carcinoma
TCGA-KO-8410	TCGA-KO-8410-01	C64.9	Kidney	Renal Non-Clear Cell Carcinoma	Chromophobe Renal Cell Carcinoma	Kidney Chromophobe Renal Cell Carcinoma	Primary	83173	Chromophobe Renal Cell Carcinoma
TCGA-KO-8411	TCGA-KO-8411-01	C64.9	Kidney	Renal Non-Clear Cell Carcinoma	Chromophobe Renal Cell Carcinoma	Kidney Chromophobe Renal Cell Carcinoma	Primary	83173	Chromophobe Renal Cell Carcinoma
TCGA-KO-8413	TCGA-KO-8413-01	C64.9	Kidney	Renal Non-Clear Cell Carcinoma	Chromophobe Renal Cell Carcinoma	Kidney Chromophobe Renal Cell Carcinoma	Primary	83173	Chromophobe Renal Cell Carcinoma
TCGA-KO-8414	TCGA-KO-8414-01	C64.9	Kidney	Renal Non-Clear Cell Carcinoma	Chromophobe Renal Cell Carcinoma	Kidney Chromophobe Renal Cell Carcinoma	Primary	83173	Chromophobe Renal Cell Carcinoma
TCGA-KO-8415	TCGA-KO-8415-01	C64.9	Kidney	Renal Non-Clear Cell Carcinoma	Chromophobe Renal Cell Carcinoma	Kidney Chromophobe Renal Cell Carcinoma	Primary	83173	Chromophobe Renal Cell Carcinoma
TCGA-KO-8416	TCGA-KO-8416-01	C64.9	Kidney	Renal Non-Clear Cell Carcinoma	Chromophobe Renal Cell Carcinoma	Kidney Chromophobe Renal Cell Carcinoma	Primary	83173	Chromophobe Renal Cell Carcinoma
TCGA-KO-8417	TCGA-KO-8417-01	C64.9	Kidney	Renal Non-Clear Cell Carcinoma	Chromophobe Renal Cell Carcinoma	Kidney Chromophobe Renal Cell Carcinoma	Primary	83173	Chromophobe Renal Cell Carcinoma
