# Supplementary material for: Cancer gene mutation frequencies for the U.S. population
Source: Nat Commun. 2021 Oct 13;12:5961. doi: 10.1038/s41467-021-26213-y (PMC8514428; doi:10.1038/s41467-021-26213-y)
Supplement: Supplementary file 8 — Supplementary Software 1 [file 41467_2021_26213_MOESM8_ESM.zip › Supplementary Software 1/Genomics_Analysis/clinical/kidney/kirc_bgi/data_clinical_sample_v2.txt]

PATIENT_ID	SAMPLE_ID	SITE	SAMPLE_TYPE	TNMSTAGE	CANCER_TYPE	CANCER_TYPE_DETAILED	CODE	CATEGORY_NAME
K1	K1	Kidney	Primary	T1N0M0	Renal Cell Carcinoma	Chromophobe Renal Cell Carcinoma	83173	Chromophobe Renal Cell Carcinoma
K3	K3	Kidney	Primary	T2N0M0	Renal Cell Carcinoma	Chromophobe Renal Cell Carcinoma	83173	Chromophobe Renal Cell Carcinoma
K20	K20	Kidney	Primary	T1N0M0	Renal Cell Carcinoma	Chromophobe Renal Cell Carcinoma	83173	Chromophobe Renal Cell Carcinoma
K27	K27	Kidney	Primary	T2N0M0	Renal Cell Carcinoma	Chromophobe Renal Cell Carcinoma	83173	Chromophobe Renal Cell Carcinoma
K29	K29	Kidney	Primary	T1N0M0	Renal Cell Carcinoma	Chromophobe Renal Cell Carcinoma	83173	Chromophobe Renal Cell Carcinoma
K31	K31	Kidney	Primary	T2N0M0	Renal Cell Carcinoma	Chromophobe Renal Cell Carcinoma	83173	Chromophobe Renal Cell Carcinoma
K32	K32	Kidney	Primary	T1N0M0	Renal Cell Carcinoma	Chromophobe Renal Cell Carcinoma	83173	Chromophobe Renal Cell Carcinoma
K38	K38	Kidney	Primary	T1N0M0	Renal Cell Carcinoma	Chromophobe Renal Cell Carcinoma	83173	Chromophobe Renal Cell Carcinoma
K44	K44	Kidney	Primary	T2N0M0	Renal Cell Carcinoma	Chromophobe Renal Cell Carcinoma	83173	Chromophobe Renal Cell Carcinoma
K48	K48	Kidney	Primary	T2N0M0	Renal Cell Carcinoma	Chromophobe Renal Cell Carcinoma	83173	Chromophobe Renal Cell Carcinoma
K6	K6	Kidney	Primary	T1N0M0	Renal Cell Carcinoma	Chromophobe Renal Cell Carcinoma	83173	Chromophobe Renal Cell Carcinoma
K36	K36	Kidney	Primary	T1NxMx	Renal Cell Carcinoma	Chromophobe Renal Cell Carcinoma	83173	Chromophobe Renal Cell Carcinoma
K41	K41	Kidney	Primary	T2N0M0	Renal Cell Carcinoma	Chromophobe Renal Cell Carcinoma	83173	Chromophobe Renal Cell Carcinoma
K43	K43	Kidney	Primary	T2N0M0	Renal Cell Carcinoma	Chromophobe Renal Cell Carcinoma	83173	Chromophobe Renal Cell Carcinoma
K50	K50	Kidney	Primary	T1N0M0	Renal Cell Carcinoma	Chromophobe Renal Cell Carcinoma	83173	Chromophobe Renal Cell Carcinoma
K51	K51	Kidney	Primary	T1N0M0	Renal Cell Carcinoma	Chromophobe Renal Cell Carcinoma	83173	Chromophobe Renal Cell Carcinoma
K53	K53	Kidney	Primary	T2N0M0	Renal Cell Carcinoma	Chromophobe Renal Cell Carcinoma	83173	Chromophobe Renal Cell Carcinoma
K55	K55	Kidney	Primary	T4N0M0	Renal Cell Carcinoma	Chromophobe Renal Cell Carcinoma	83173	Chromophobe Renal Cell Carcinoma
K56	K56	Kidney	Primary	T1N0M0	Renal Cell Carcinoma	Chromophobe Renal Cell Carcinoma	83173	Chromophobe Renal Cell Carcinoma
K66	K66	Kidney	Primary	T1N0M0	Renal Cell Carcinoma	Chromophobe Renal Cell Carcinoma	83173	Chromophobe Renal Cell Carcinoma
K67	K67	Kidney	Primary	T1N0M0	Renal Cell Carcinoma	Chromophobe Renal Cell Carcinoma	83173	Chromophobe Renal Cell Carcinoma
K69	K69	Kidney	Primary	T1bN0M0	Renal Cell Carcinoma	Chromophobe Renal Cell Carcinoma	83173	Chromophobe Renal Cell Carcinoma
K73	K73	Kidney	Primary	T2N0M0	Renal Cell Carcinoma	Chromophobe Renal Cell Carcinoma	83173	Chromophobe Renal Cell Carcinoma
K75	K75	Kidney	Primary	T1N0M0	Renal Cell Carcinoma	Chromophobe Renal Cell Carcinoma	83173	Chromophobe Renal Cell Carcinoma
K76	K76	Kidney	Primary	T1N0M0	Renal Cell Carcinoma	Chromophobe Renal Cell Carcinoma	83173	Chromophobe Renal Cell Carcinoma
K82	K82	Kidney	Primary	T1NxM1	Renal Cell Carcinoma	Chromophobe Renal Cell Carcinoma	83173	Chromophobe Renal Cell Carcinoma
K83	K83	Kidney	Primary	T1N0M0	Renal Cell Carcinoma	Chromophobe Renal Cell Carcinoma	83173	Chromophobe Renal Cell Carcinoma
K87	K87	Kidney	Primary	T1aN0M0	Renal Cell Carcinoma	Chromophobe Renal Cell Carcinoma	83173	Chromophobe Renal Cell Carcinoma
K90	K90	Kidney	Primary	T1aN0M0	Renal Cell Carcinoma	Chromophobe Renal Cell Carcinoma	83173	Chromophobe Renal Cell Carcinoma
K101	K101	Kidney	Primary	T1N0M0	Renal Cell Carcinoma	Chromophobe Renal Cell Carcinoma	83173	Chromophobe Renal Cell Carcinoma
K103	K103	Kidney	Primary	T2N0M0	Renal Cell Carcinoma	Chromophobe Renal Cell Carcinoma	83173	Chromophobe Renal Cell Carcinoma
K104	K104	Kidney	Primary	T1N0M0	Renal Cell Carcinoma	Chromophobe Renal Cell Carcinoma	83173	Chromophobe Renal Cell Carcinoma
K105	K105	Kidney	Primary	T2N0M0	Renal Cell Carcinoma	Chromophobe Renal Cell Carcinoma	83173	Chromophobe Renal Cell Carcinoma
K107	K107	Kidney	Primary	T1aN0M0	Renal Cell Carcinoma	Chromophobe Renal Cell Carcinoma	83173	Chromophobe Renal Cell Carcinoma
K108	K108	Kidney	Primary	T1bN0M0	Renal Cell Carcinoma	Chromophobe Renal Cell Carcinoma	83173	Chromophobe Renal Cell Carcinoma
K112	K112	Kidney	Primary	T1N0M0	Renal Cell Carcinoma	Chromophobe Renal Cell Carcinoma	83173	Chromophobe Renal Cell Carcinoma
K116	K116	Kidney	Primary	T1N0M0	Renal Cell Carcinoma	Chromophobe Renal Cell Carcinoma	83173	Chromophobe Renal Cell Carcinoma
K117	K117	Kidney	Primary	T1N0M0	Renal Cell Carcinoma	Chromophobe Renal Cell Carcinoma	83173	Chromophobe Renal Cell Carcinoma
K118	K118	Kidney	Primary	T2bN0M0	Renal Cell Carcinoma	Chromophobe Renal Cell Carcinoma	83173	Chromophobe Renal Cell Carcinoma
K119	K119	Kidney	Primary	T1bN0M0	Renal Cell Carcinoma	Chromophobe Renal Cell Carcinoma	83173	Chromophobe Renal Cell Carcinoma
K120	K120	Kidney	Primary	T1aN0M0	Renal Cell Carcinoma	Chromophobe Renal Cell Carcinoma	83173	Chromophobe Renal Cell Carcinoma
K122	K122	Kidney	Primary	T1N0M0	Renal Cell Carcinoma	Chromophobe Renal Cell Carcinoma	83173	Chromophobe Renal Cell Carcinoma
K124	K124	Kidney	Primary	T1N0M0	Renal Cell Carcinoma	Chromophobe Renal Cell Carcinoma	83173	Chromophobe Renal Cell Carcinoma
K126	K126	Kidney	Primary	T1aN0M0	Renal Cell Carcinoma	Chromophobe Renal Cell Carcinoma	83173	Chromophobe Renal Cell Carcinoma
K131	K131	Kidney	Primary	T2N0M0	Renal Cell Carcinoma	Chromophobe Renal Cell Carcinoma	83173	Chromophobe Renal Cell Carcinoma
K132	K132	Kidney	Primary	T1bN0M0	Renal Cell Carcinoma	Chromophobe Renal Cell Carcinoma	83173	Chromophobe Renal Cell Carcinoma
K133	K133	Kidney	Primary	T2N0M0	Renal Cell Carcinoma	Chromophobe Renal Cell Carcinoma	83173	Chromophobe Renal Cell Carcinoma
K136	K136	Kidney	Primary	T2NxMx	Renal Cell Carcinoma	Chromophobe Renal Cell Carcinoma	83173	Chromophobe Renal Cell Carcinoma
K140	K140	Kidney	Primary	T1N0M0	Renal Cell Carcinoma	Chromophobe Renal Cell Carcinoma	83173	Chromophobe Renal Cell Carcinoma
K141	K141	Kidney	Primary	T1N0M0	Renal Cell Carcinoma	Chromophobe Renal Cell Carcinoma	83173	Chromophobe Renal Cell Carcinoma
K143	K143	Kidney	Primary	T2N0M0	Renal Cell Carcinoma	Chromophobe Renal Cell Carcinoma	83173	Chromophobe Renal Cell Carcinoma
K144	K144	Kidney	Primary	T1aN0M0	Renal Cell Carcinoma	Chromophobe Renal Cell Carcinoma	83173	Chromophobe Renal Cell Carcinoma
K148	K148	Kidney	Primary	T1N0M0	Renal Cell Carcinoma	Chromophobe Renal Cell Carcinoma	83173	Chromophobe Renal Cell Carcinoma
K149	K149	Kidney	Primary	T1bN0M0	Renal Cell Carcinoma	Chromophobe Renal Cell Carcinoma	83173	Chromophobe Renal Cell Carcinoma
K150	K150	Kidney	Primary	T2N0M0	Renal Cell Carcinoma	Chromophobe Renal Cell Carcinoma	83173	Chromophobe Renal Cell Carcinoma
K154	K154	Kidney	Primary	T1N0M0	Renal Cell Carcinoma	Chromophobe Renal Cell Carcinoma	83173	Chromophobe Renal Cell Carcinoma
K172	K172	Kidney	Primary	T1bN0M0	Renal Cell Carcinoma	Chromophobe Renal Cell Carcinoma	83173	Chromophobe Renal Cell Carcinoma
K174	K174	Kidney	Primary	T1N0M0	Renal Cell Carcinoma	Chromophobe Renal Cell Carcinoma	83173	Chromophobe Renal Cell Carcinoma
K176	K176	Kidney	Primary	T1N0M0	Renal Cell Carcinoma	Chromophobe Renal Cell Carcinoma	83173	Chromophobe Renal Cell Carcinoma
K185	K185	Kidney	Primary	T3bNxMx	Renal Cell Carcinoma	Chromophobe Renal Cell Carcinoma	83173	Chromophobe Renal Cell Carcinoma
K195	K195	Kidney	Primary	T1N0M0	Renal Cell Carcinoma	Chromophobe Renal Cell Carcinoma	83173	Chromophobe Renal Cell Carcinoma
K196	K196	Kidney	Primary	T2N0M0	Renal Cell Carcinoma	Chromophobe Renal Cell Carcinoma	83173	Chromophobe Renal Cell Carcinoma
K198	K198	Kidney	Primary	T1N0M0	Renal Cell Carcinoma	Chromophobe Renal Cell Carcinoma	83173	Chromophobe Renal Cell Carcinoma
K216	K216	Kidney	Primary	T1N0M0	Renal Cell Carcinoma	Chromophobe Renal Cell Carcinoma	83173	Chromophobe Renal Cell Carcinoma
K218	K218	Kidney	Primary	T1N0M0	Renal Cell Carcinoma	Chromophobe Renal Cell Carcinoma	83173	Chromophobe Renal Cell Carcinoma
K220	K220	Kidney	Primary	T1N0M0	Renal Cell Carcinoma	Chromophobe Renal Cell Carcinoma	83173	Chromophobe Renal Cell Carcinoma
K232	K232	Kidney	Primary	T1N0M0	Renal Cell Carcinoma	Chromophobe Renal Cell Carcinoma	83173	Chromophobe Renal Cell Carcinoma
K233	K233	Kidney	Primary	T2N0M0	Renal Cell Carcinoma	Chromophobe Renal Cell Carcinoma	83173	Chromophobe Renal Cell Carcinoma
K234	K234	Kidney	Primary	T2N0M0	Renal Cell Carcinoma	Chromophobe Renal Cell Carcinoma	83173	Chromophobe Renal Cell Carcinoma
K236	K236	Kidney	Primary	T2N0M0	Renal Cell Carcinoma	Chromophobe Renal Cell Carcinoma	83173	Chromophobe Renal Cell Carcinoma
K245	K245	Kidney	Primary	T1N0M0	Renal Cell Carcinoma	Chromophobe Renal Cell Carcinoma	83173	Chromophobe Renal Cell Carcinoma
K246	K246	Kidney	Primary	T2N0M0	Renal Cell Carcinoma	Chromophobe Renal Cell Carcinoma	83173	Chromophobe Renal Cell Carcinoma
K248	K248	Kidney	Primary	T2N0M0	Renal Cell Carcinoma	Chromophobe Renal Cell Carcinoma	83173	Chromophobe Renal Cell Carcinoma
K249	K249	Kidney	Primary	T1N0M0	Renal Cell Carcinoma	Chromophobe Renal Cell Carcinoma	83173	Chromophobe Renal Cell Carcinoma
K251	K251	Kidney	Primary	T1N0M0	Renal Cell Carcinoma	Chromophobe Renal Cell Carcinoma	83173	Chromophobe Renal Cell Carcinoma
K257	K257	Kidney	Primary	T1N0M0	Renal Cell Carcinoma	Chromophobe Renal Cell Carcinoma	83173	Chromophobe Renal Cell Carcinoma
K264	K264	Kidney	Primary	T1N0M0	Renal Cell Carcinoma	Chromophobe Renal Cell Carcinoma	83173	Chromophobe Renal Cell Carcinoma
K265	K265	Kidney	Primary	T1N0M0	Renal Cell Carcinoma	Chromophobe Renal Cell Carcinoma	83173	Chromophobe Renal Cell Carcinoma
K277	K277	Kidney	Primary	T4N0M0	Renal Cell Carcinoma	Chromophobe Renal Cell Carcinoma	83173	Chromophobe Renal Cell Carcinoma
K280	K280	Kidney	Primary	T1N0M0	Renal Cell Carcinoma	Chromophobe Renal Cell Carcinoma	83173	Chromophobe Renal Cell Carcinoma
K287	K287	Kidney	Primary	T1N0M0	Renal Cell Carcinoma	Chromophobe Renal Cell Carcinoma	83173	Chromophobe Renal Cell Carcinoma
K294	K294	Kidney	Primary	T2N0M0	Renal Cell Carcinoma	Chromophobe Renal Cell Carcinoma	83173	Chromophobe Renal Cell Carcinoma
K295	K295	Kidney	Primary	T1N0M0	Renal Cell Carcinoma	Chromophobe Renal Cell Carcinoma	83173	Chromophobe Renal Cell Carcinoma
K304	K304	Kidney	Primary	T1N0M0	Renal Cell Carcinoma	Chromophobe Renal Cell Carcinoma	83173	Chromophobe Renal Cell Carcinoma
K338	K338	Kidney	Primary	T1N0M0	Renal Cell Carcinoma	Chromophobe Renal Cell Carcinoma	83173	Chromophobe Renal Cell Carcinoma
K339	K339	Kidney	Primary	T1N0M0	Renal Cell Carcinoma	Chromophobe Renal Cell Carcinoma	83173	Chromophobe Renal Cell Carcinoma
K340	K340	Kidney	Primary	T1N0M0	Renal Cell Carcinoma	Chromophobe Renal Cell Carcinoma	83173	Chromophobe Renal Cell Carcinoma
K341	K341	Kidney	Primary	T1N0M0	Renal Cell Carcinoma	Chromophobe Renal Cell Carcinoma	83173	Chromophobe Renal Cell Carcinoma
K344	K344	Kidney	Primary	T1N0M0	Renal Cell Carcinoma	Chromophobe Renal Cell Carcinoma	83173	Chromophobe Renal Cell Carcinoma
K347	K347	Kidney	Primary	T1N0M0	Renal Cell Carcinoma	Chromophobe Renal Cell Carcinoma	83173	Chromophobe Renal Cell Carcinoma
K349	K349	Kidney	Primary	T2N0M0	Renal Cell Carcinoma	Chromophobe Renal Cell Carcinoma	83173	Chromophobe Renal Cell Carcinoma
K368	K368	Kidney	Primary	T1NXMX	Renal Cell Carcinoma	Chromophobe Renal Cell Carcinoma	83173	Chromophobe Renal Cell Carcinoma
K369	K369	Kidney	Primary	T4NxM1	Renal Cell Carcinoma	Chromophobe Renal Cell Carcinoma	83173	Chromophobe Renal Cell Carcinoma
K370	K370	Kidney	Primary	T1N0M0	Renal Cell Carcinoma	Chromophobe Renal Cell Carcinoma	83173	Chromophobe Renal Cell Carcinoma
K39	K39	Kidney	Primary	T2N0M0	Renal Cell Carcinoma	Chromophobe Renal Cell Carcinoma	83173	Chromophobe Renal Cell Carcinoma
K127	K127	Kidney	Primary	T1aN0M0	Renal Cell Carcinoma	Chromophobe Renal Cell Carcinoma	83173	Chromophobe Renal Cell Carcinoma
K180	K180	Kidney	Primary	T1aN0M0	Renal Cell Carcinoma	Chromophobe Renal Cell Carcinoma	83173	Chromophobe Renal Cell Carcinoma
K351	K351	Kidney	Primary	T1N0M0	Renal Cell Carcinoma	Chromophobe Renal Cell Carcinoma	83173	Chromophobe Renal Cell Carcinoma
