# Supplementary material for: Cancer gene mutation frequencies for the U.S. population
Source: Nat Commun. 2021 Oct 13;12:5961. doi: 10.1038/s41467-021-26213-y (PMC8514428; doi:10.1038/s41467-021-26213-y)
Supplement: Supplementary file 8 — Supplementary Software 1 [file 41467_2021_26213_MOESM8_ESM.zip › Supplementary Software 1/Genomics_Analysis/clinical/kidney/kirc_tcga_pan_can_atlas_2018/data_clinical_sample_v2.txt]

PATIENT_ID	SAMPLE_ID	ICD_O_3_SITE	CANCER_TYPE	CANCER_TYPE_DETAILED	TUMOR_TYPE	GRADE	SITE	SAMPLE_TYPE	CODE	CATEGORY_NAME
TCGA-3Z-A93Z	TCGA-3Z-A93Z-01	C64.9	Renal Clear Cell Carcinoma	Renal Clear Cell Carcinoma	Kidney Clear Cell Renal Carcinoma	G2	Kidney	Primary	70277	Renal Cell Carcinoma
TCGA-6D-AA2E	TCGA-6D-AA2E-01	C64.9	Renal Clear Cell Carcinoma	Renal Clear Cell Carcinoma	Kidney Clear Cell Renal Carcinoma	G2	Kidney	Primary	70277	Renal Cell Carcinoma
TCGA-A3-3306	TCGA-A3-3306-01	C64.9	Renal Clear Cell Carcinoma	Renal Clear Cell Carcinoma	Kidney Clear Cell Renal Carcinoma	G3	Kidney	Primary	70277	Renal Cell Carcinoma
TCGA-A3-3307	TCGA-A3-3307-01	C64.9	Renal Clear Cell Carcinoma	Renal Clear Cell Carcinoma	Kidney Clear Cell Renal Carcinoma	G3	Kidney	Primary	70277	Renal Cell Carcinoma
TCGA-A3-3308	TCGA-A3-3308-01	C64.9	Renal Clear Cell Carcinoma	Renal Clear Cell Carcinoma	Kidney Clear Cell Renal Carcinoma	G2	Kidney	Primary	70277	Renal Cell Carcinoma
TCGA-A3-3311	TCGA-A3-3311-01	C64.9	Renal Clear Cell Carcinoma	Renal Clear Cell Carcinoma	Kidney Clear Cell Renal Carcinoma	G2	Kidney	Primary	70277	Renal Cell Carcinoma
TCGA-A3-3313	TCGA-A3-3313-01	C64.9	Renal Clear Cell Carcinoma	Renal Clear Cell Carcinoma	Kidney Clear Cell Renal Carcinoma	G3	Kidney	Primary	70277	Renal Cell Carcinoma
TCGA-A3-3316	TCGA-A3-3316-01	C64.9	Renal Clear Cell Carcinoma	Renal Clear Cell Carcinoma	Kidney Clear Cell Renal Carcinoma	G3	Kidney	Primary	70277	Renal Cell Carcinoma
TCGA-A3-3317	TCGA-A3-3317-01	C64.9	Renal Clear Cell Carcinoma	Renal Clear Cell Carcinoma	Kidney Clear Cell Renal Carcinoma	G2	Kidney	Primary	70277	Renal Cell Carcinoma
TCGA-A3-3319	TCGA-A3-3319-01	C64.9	Renal Clear Cell Carcinoma	Renal Clear Cell Carcinoma	Kidney Clear Cell Renal Carcinoma	G2	Kidney	Primary	70277	Renal Cell Carcinoma
TCGA-A3-3320	TCGA-A3-3320-01	C64.9	Renal Clear Cell Carcinoma	Renal Clear Cell Carcinoma	Kidney Clear Cell Renal Carcinoma	G1	Kidney	Primary	70277	Renal Cell Carcinoma
TCGA-A3-3322	TCGA-A3-3322-01	C64.9	Renal Clear Cell Carcinoma	Renal Clear Cell Carcinoma	Kidney Clear Cell Renal Carcinoma	G2	Kidney	Primary	70277	Renal Cell Carcinoma
TCGA-A3-3323	TCGA-A3-3323-01	C64.9	Renal Clear Cell Carcinoma	Renal Clear Cell Carcinoma	Kidney Clear Cell Renal Carcinoma	G1	Kidney	Primary	70277	Renal Cell Carcinoma
TCGA-A3-3324	TCGA-A3-3324-01	C64.9	Renal Clear Cell Carcinoma	Renal Clear Cell Carcinoma	Kidney Clear Cell Renal Carcinoma	G3	Kidney	Primary	70277	Renal Cell Carcinoma
TCGA-A3-3325	TCGA-A3-3325-01	C64.9	Renal Clear Cell Carcinoma	Renal Clear Cell Carcinoma	Kidney Clear Cell Renal Carcinoma	G2	Kidney	Primary	70277	Renal Cell Carcinoma
TCGA-A3-3326	TCGA-A3-3326-01	C64.9	Renal Clear Cell Carcinoma	Renal Clear Cell Carcinoma	Kidney Clear Cell Renal Carcinoma	G1	Kidney	Primary	70277	Renal Cell Carcinoma
TCGA-A3-3331	TCGA-A3-3331-01	C64.9	Renal Clear Cell Carcinoma	Renal Clear Cell Carcinoma	Kidney Clear Cell Renal Carcinoma	G2	Kidney	Primary	70277	Renal Cell Carcinoma
TCGA-A3-3335	TCGA-A3-3335-01	C64.9	Renal Clear Cell Carcinoma	Renal Clear Cell Carcinoma	Kidney Clear Cell Renal Carcinoma	G4	Kidney	Primary	70277	Renal Cell Carcinoma
TCGA-A3-3343	TCGA-A3-3343-01	C64.9	Renal Clear Cell Carcinoma	Renal Clear Cell Carcinoma	Kidney Clear Cell Renal Carcinoma	G3	Kidney	Primary	70277	Renal Cell Carcinoma
TCGA-A3-3346	TCGA-A3-3346-01	C64.9	Renal Clear Cell Carcinoma	Renal Clear Cell Carcinoma	Kidney Clear Cell Renal Carcinoma	G3	Kidney	Primary	70277	Renal Cell Carcinoma
TCGA-A3-3347	TCGA-A3-3347-01	C64.9	Renal Clear Cell Carcinoma	Renal Clear Cell Carcinoma	Kidney Clear Cell Renal Carcinoma	G2	Kidney	Primary	70277	Renal Cell Carcinoma
TCGA-A3-3349	TCGA-A3-3349-01	C64.9	Renal Clear Cell Carcinoma	Renal Clear Cell Carcinoma	Kidney Clear Cell Renal Carcinoma	G2	Kidney	Primary	70277	Renal Cell Carcinoma
TCGA-A3-3351	TCGA-A3-3351-01	C64.9	Renal Clear Cell Carcinoma	Renal Clear Cell Carcinoma	Kidney Clear Cell Renal Carcinoma	G2	Kidney	Primary	70277	Renal Cell Carcinoma
TCGA-A3-3352	TCGA-A3-3352-01	C64.9	Renal Clear Cell Carcinoma	Renal Clear Cell Carcinoma	Kidney Clear Cell Renal Carcinoma	G3	Kidney	Primary	70277	Renal Cell Carcinoma
TCGA-A3-3357	TCGA-A3-3357-01	C64.9	Renal Clear Cell Carcinoma	Renal Clear Cell Carcinoma	Kidney Clear Cell Renal Carcinoma	G3	Kidney	Primary	70277	Renal Cell Carcinoma
TCGA-A3-3358	TCGA-A3-3358-01	C64.9	Renal Clear Cell Carcinoma	Renal Clear Cell Carcinoma	Kidney Clear Cell Renal Carcinoma	G2	Kidney	Primary	70277	Renal Cell Carcinoma
TCGA-A3-3359	TCGA-A3-3359-01	C64.9	Renal Clear Cell Carcinoma	Renal Clear Cell Carcinoma	Kidney Clear Cell Renal Carcinoma	G2	Kidney	Primary	70277	Renal Cell Carcinoma
TCGA-A3-3362	TCGA-A3-3362-01	C64.9	Renal Clear Cell Carcinoma	Renal Clear Cell Carcinoma	Kidney Clear Cell Renal Carcinoma	G2	Kidney	Primary	70277	Renal Cell Carcinoma
TCGA-A3-3363	TCGA-A3-3363-01	C64.9	Renal Clear Cell Carcinoma	Renal Clear Cell Carcinoma	Kidney Clear Cell Renal Carcinoma	G2	Kidney	Primary	70277	Renal Cell Carcinoma
TCGA-A3-3365	TCGA-A3-3365-01	C64.9	Renal Clear Cell Carcinoma	Renal Clear Cell Carcinoma	Kidney Clear Cell Renal Carcinoma	G2	Kidney	Primary	70277	Renal Cell Carcinoma
TCGA-A3-3367	TCGA-A3-3367-01	C64.9	Renal Clear Cell Carcinoma	Renal Clear Cell Carcinoma	Kidney Clear Cell Renal Carcinoma	G3	Kidney	Primary	70277	Renal Cell Carcinoma
TCGA-A3-3370	TCGA-A3-3370-01	C64.9	Renal Clear Cell Carcinoma	Renal Clear Cell Carcinoma	Kidney Clear Cell Renal Carcinoma	G2	Kidney	Primary	70277	Renal Cell Carcinoma
TCGA-A3-3372	TCGA-A3-3372-01	C64.9	Renal Clear Cell Carcinoma	Renal Clear Cell Carcinoma	Kidney Clear Cell Renal Carcinoma	G2	Kidney	Primary	70277	Renal Cell Carcinoma
TCGA-A3-3373	TCGA-A3-3373-01	C64.9	Renal Clear Cell Carcinoma	Renal Clear Cell Carcinoma	Kidney Clear Cell Renal Carcinoma	G3	Kidney	Primary	70277	Renal Cell Carcinoma
TCGA-A3-3374	TCGA-A3-3374-01	C64.9	Renal Clear Cell Carcinoma	Renal Clear Cell Carcinoma	Kidney Clear Cell Renal Carcinoma	G2	Kidney	Primary	70277	Renal Cell Carcinoma
TCGA-A3-3376	TCGA-A3-3376-01	C64.9	Renal Clear Cell Carcinoma	Renal Clear Cell Carcinoma	Kidney Clear Cell Renal Carcinoma	G2	Kidney	Primary	70277	Renal Cell Carcinoma
TCGA-A3-3378	TCGA-A3-3378-01	C64.9	Renal Clear Cell Carcinoma	Renal Clear Cell Carcinoma	Kidney Clear Cell Renal Carcinoma	G3	Kidney	Primary	70277	Renal Cell Carcinoma
TCGA-A3-3380	TCGA-A3-3380-01	C64.9	Renal Clear Cell Carcinoma	Renal Clear Cell Carcinoma	Kidney Clear Cell Renal Carcinoma	G2	Kidney	Primary	70277	Renal Cell Carcinoma
TCGA-A3-3382	TCGA-A3-3382-01	C64.9	Renal Clear Cell Carcinoma	Renal Clear Cell Carcinoma	Kidney Clear Cell Renal Carcinoma	G3	Kidney	Primary	70277	Renal Cell Carcinoma
TCGA-A3-3383	TCGA-A3-3383-01	C64.9	Renal Clear Cell Carcinoma	Renal Clear Cell Carcinoma	Kidney Clear Cell Renal Carcinoma	G2	Kidney	Primary	70277	Renal Cell Carcinoma
TCGA-A3-3385	TCGA-A3-3385-01	C64.9	Renal Clear Cell Carcinoma	Renal Clear Cell Carcinoma	Kidney Clear Cell Renal Carcinoma	G2	Kidney	Primary	70277	Renal Cell Carcinoma
TCGA-A3-3387	TCGA-A3-3387-01	C64.9	Renal Clear Cell Carcinoma	Renal Clear Cell Carcinoma	Kidney Clear Cell Renal Carcinoma	G2	Kidney	Primary	70277	Renal Cell Carcinoma
TCGA-A3-A6NI	TCGA-A3-A6NI-01	C64.9	Renal Clear Cell Carcinoma	Renal Clear Cell Carcinoma	Kidney Clear Cell Renal Carcinoma	G3	Kidney	Primary	70277	Renal Cell Carcinoma
TCGA-A3-A6NJ	TCGA-A3-A6NJ-01	C64.9	Renal Clear Cell Carcinoma	Renal Clear Cell Carcinoma	Kidney Clear Cell Renal Carcinoma	G1	Kidney	Primary	70277	Renal Cell Carcinoma
TCGA-A3-A6NL	TCGA-A3-A6NL-01	C64.9	Renal Clear Cell Carcinoma	Renal Clear Cell Carcinoma	Kidney Clear Cell Renal Carcinoma	G2	Kidney	Primary	70277	Renal Cell Carcinoma
TCGA-A3-A6NN	TCGA-A3-A6NN-01	C64.9	Renal Clear Cell Carcinoma	Renal Clear Cell Carcinoma	Kidney Clear Cell Renal Carcinoma	G2	Kidney	Primary	70277	Renal Cell Carcinoma
TCGA-A3-A8CQ	TCGA-A3-A8CQ-01	C64.9	Renal Clear Cell Carcinoma	Renal Clear Cell Carcinoma	Kidney Clear Cell Renal Carcinoma	G2	Kidney	Primary	70277	Renal Cell Carcinoma
TCGA-A3-A8OU	TCGA-A3-A8OU-01	C64.9	Renal Clear Cell Carcinoma	Renal Clear Cell Carcinoma	Kidney Clear Cell Renal Carcinoma	G1	Kidney	Primary	70277	Renal Cell Carcinoma
TCGA-A3-A8OV	TCGA-A3-A8OV-01	C64.9	Renal Clear Cell Carcinoma	Renal Clear Cell Carcinoma	Kidney Clear Cell Renal Carcinoma	G2	Kidney	Primary	70277	Renal Cell Carcinoma
TCGA-A3-A8OW	TCGA-A3-A8OW-01	C64.9	Renal Clear Cell Carcinoma	Renal Clear Cell Carcinoma	Kidney Clear Cell Renal Carcinoma	G2	Kidney	Primary	70277	Renal Cell Carcinoma
TCGA-A3-A8OX	TCGA-A3-A8OX-01	C64.9	Renal Clear Cell Carcinoma	Renal Clear Cell Carcinoma	Kidney Clear Cell Renal Carcinoma	G3	Kidney	Primary	70277	Renal Cell Carcinoma
TCGA-AK-3426	TCGA-AK-3426-01	C64.9	Renal Clear Cell Carcinoma	Renal Clear Cell Carcinoma	Kidney Clear Cell Renal Carcinoma	G3	Kidney	Primary	70277	Renal Cell Carcinoma
TCGA-AK-3427	TCGA-AK-3427-01	C64.9	Renal Clear Cell Carcinoma	Renal Clear Cell Carcinoma	Kidney Clear Cell Renal Carcinoma	GX	Kidney	Primary	70277	Renal Cell Carcinoma
TCGA-AK-3428	TCGA-AK-3428-01	C64.9	Renal Clear Cell Carcinoma	Renal Clear Cell Carcinoma	Kidney Clear Cell Renal Carcinoma	G2	Kidney	Primary	70277	Renal Cell Carcinoma
TCGA-AK-3429	TCGA-AK-3429-01	C64.9	Renal Clear Cell Carcinoma	Renal Clear Cell Carcinoma	Kidney Clear Cell Renal Carcinoma	G2	Kidney	Primary	70277	Renal Cell Carcinoma
TCGA-AK-3430	TCGA-AK-3430-01	C64.9	Renal Clear Cell Carcinoma	Renal Clear Cell Carcinoma	Kidney Clear Cell Renal Carcinoma	G3	Kidney	Primary	70277	Renal Cell Carcinoma
TCGA-AK-3431	TCGA-AK-3431-01	C64.9	Renal Clear Cell Carcinoma	Renal Clear Cell Carcinoma	Kidney Clear Cell Renal Carcinoma	G3	Kidney	Primary	70277	Renal Cell Carcinoma
TCGA-AK-3433	TCGA-AK-3433-01	C64.9	Renal Clear Cell Carcinoma	Renal Clear Cell Carcinoma	Kidney Clear Cell Renal Carcinoma	GX	Kidney	Primary	70277	Renal Cell Carcinoma
TCGA-AK-3434	TCGA-AK-3434-01	C64.9	Renal Clear Cell Carcinoma	Renal Clear Cell Carcinoma	Kidney Clear Cell Renal Carcinoma	G2	Kidney	Primary	70277	Renal Cell Carcinoma
TCGA-AK-3436	TCGA-AK-3436-01	C64.9	Renal Clear Cell Carcinoma	Renal Clear Cell Carcinoma	Kidney Clear Cell Renal Carcinoma	G2	Kidney	Primary	70277	Renal Cell Carcinoma
TCGA-AK-3440	TCGA-AK-3440-01	C64.9	Renal Clear Cell Carcinoma	Renal Clear Cell Carcinoma	Kidney Clear Cell Renal Carcinoma	G3	Kidney	Primary	70277	Renal Cell Carcinoma
TCGA-AK-3443	TCGA-AK-3443-01	C64.9	Renal Clear Cell Carcinoma	Renal Clear Cell Carcinoma	Kidney Clear Cell Renal Carcinoma	GX	Kidney	Primary	70277	Renal Cell Carcinoma
TCGA-AK-3444	TCGA-AK-3444-01	C64.9	Renal Clear Cell Carcinoma	Renal Clear Cell Carcinoma	Kidney Clear Cell Renal Carcinoma	G2	Kidney	Primary	70277	Renal Cell Carcinoma
TCGA-AK-3445	TCGA-AK-3445-01	C64.9	Renal Clear Cell Carcinoma	Renal Clear Cell Carcinoma	Kidney Clear Cell Renal Carcinoma	G3	Kidney	Primary	70277	Renal Cell Carcinoma
TCGA-AK-3447	TCGA-AK-3447-01	C64.9	Renal Clear Cell Carcinoma	Renal Clear Cell Carcinoma	Kidney Clear Cell Renal Carcinoma	G2	Kidney	Primary	70277	Renal Cell Carcinoma
TCGA-AK-3450	TCGA-AK-3450-01	C64.9	Renal Clear Cell Carcinoma	Renal Clear Cell Carcinoma	Kidney Clear Cell Renal Carcinoma	G2	Kidney	Primary	70277	Renal Cell Carcinoma
TCGA-AK-3451	TCGA-AK-3451-01	C64.9	Renal Clear Cell Carcinoma	Renal Clear Cell Carcinoma	Kidney Clear Cell Renal Carcinoma	G3	Kidney	Primary	70277	Renal Cell Carcinoma
TCGA-AK-3453	TCGA-AK-3453-01	C64.9	Renal Clear Cell Carcinoma	Renal Clear Cell Carcinoma	Kidney Clear Cell Renal Carcinoma	G2	Kidney	Primary	70277	Renal Cell Carcinoma
TCGA-AK-3454	TCGA-AK-3454-01	C64.9	Renal Clear Cell Carcinoma	Renal Clear Cell Carcinoma	Kidney Clear Cell Renal Carcinoma	G3	Kidney	Primary	70277	Renal Cell Carcinoma
TCGA-AK-3455	TCGA-AK-3455-01	C64.9	Renal Clear Cell Carcinoma	Renal Clear Cell Carcinoma	Kidney Clear Cell Renal Carcinoma	G3	Kidney	Primary	70277	Renal Cell Carcinoma
TCGA-AK-3456	TCGA-AK-3456-01	C64.9	Renal Clear Cell Carcinoma	Renal Clear Cell Carcinoma	Kidney Clear Cell Renal Carcinoma	G3	Kidney	Primary	70277	Renal Cell Carcinoma
TCGA-AK-3458	TCGA-AK-3458-01	C64.9	Renal Clear Cell Carcinoma	Renal Clear Cell Carcinoma	Kidney Clear Cell Renal Carcinoma	G3	Kidney	Primary	70277	Renal Cell Carcinoma
TCGA-AK-3460	TCGA-AK-3460-01	C64.9	Renal Clear Cell Carcinoma	Renal Clear Cell Carcinoma	Kidney Clear Cell Renal Carcinoma	G2	Kidney	Primary	70277	Renal Cell Carcinoma
TCGA-AK-3461	TCGA-AK-3461-01	C64.9	Renal Clear Cell Carcinoma	Renal Clear Cell Carcinoma	Kidney Clear Cell Renal Carcinoma	G2	Kidney	Primary	70277	Renal Cell Carcinoma
TCGA-AK-3465	TCGA-AK-3465-01	C64.9	Renal Clear Cell Carcinoma	Renal Clear Cell Carcinoma	Kidney Clear Cell Renal Carcinoma	GX	Kidney	Primary	70277	Renal Cell Carcinoma
TCGA-AS-3777	TCGA-AS-3777-01	C64.9	Renal Clear Cell Carcinoma	Renal Clear Cell Carcinoma	Kidney Clear Cell Renal Carcinoma		Kidney	Primary	70277	Renal Cell Carcinoma
TCGA-AS-3778	TCGA-AS-3778-01	C64.9	Renal Clear Cell Carcinoma	Renal Clear Cell Carcinoma	Kidney Clear Cell Renal Carcinoma	G1	Kidney	Primary	70277	Renal Cell Carcinoma
TCGA-B0-4688	TCGA-B0-4688-01	C64.9	Renal Clear Cell Carcinoma	Renal Clear Cell Carcinoma	Kidney Clear Cell Renal Carcinoma	G4	Kidney	Primary	70277	Renal Cell Carcinoma
TCGA-B0-4690	TCGA-B0-4690-01	C64.9	Renal Clear Cell Carcinoma	Renal Clear Cell Carcinoma	Kidney Clear Cell Renal Carcinoma	G3	Kidney	Primary	70277	Renal Cell Carcinoma
TCGA-B0-4691	TCGA-B0-4691-01	C64.9	Renal Clear Cell Carcinoma	Renal Clear Cell Carcinoma	Kidney Clear Cell Renal Carcinoma	G3	Kidney	Primary	70277	Renal Cell Carcinoma
TCGA-B0-4693	TCGA-B0-4693-01	C64.9	Renal Clear Cell Carcinoma	Renal Clear Cell Carcinoma	Kidney Clear Cell Renal Carcinoma	G4	Kidney	Primary	70277	Renal Cell Carcinoma
TCGA-B0-4694	TCGA-B0-4694-01	C64.9	Renal Clear Cell Carcinoma	Renal Clear Cell Carcinoma	Kidney Clear Cell Renal Carcinoma	G4	Kidney	Primary	70277	Renal Cell Carcinoma
TCGA-B0-4696	TCGA-B0-4696-01	C64.9	Renal Clear Cell Carcinoma	Renal Clear Cell Carcinoma	Kidney Clear Cell Renal Carcinoma	G3	Kidney	Primary	70277	Renal Cell Carcinoma
TCGA-B0-4697	TCGA-B0-4697-01	C64.9	Renal Clear Cell Carcinoma	Renal Clear Cell Carcinoma	Kidney Clear Cell Renal Carcinoma	G4	Kidney	Primary	70277	Renal Cell Carcinoma
TCGA-B0-4698	TCGA-B0-4698-01	C64.9	Renal Clear Cell Carcinoma	Renal Clear Cell Carcinoma	Kidney Clear Cell Renal Carcinoma	G4	Kidney	Primary	70277	Renal Cell Carcinoma
TCGA-B0-4699	TCGA-B0-4699-01	C64.9	Renal Clear Cell Carcinoma	Renal Clear Cell Carcinoma	Kidney Clear Cell Renal Carcinoma	G4	Kidney	Primary	70277	Renal Cell Carcinoma
TCGA-B0-4700	TCGA-B0-4700-01	C64.9	Renal Clear Cell Carcinoma	Renal Clear Cell Carcinoma	Kidney Clear Cell Renal Carcinoma	G4	Kidney	Primary	70277	Renal Cell Carcinoma
TCGA-B0-4701	TCGA-B0-4701-01	C64.9	Renal Clear Cell Carcinoma	Renal Clear Cell Carcinoma	Kidney Clear Cell Renal Carcinoma	G3	Kidney	Primary	70277	Renal Cell Carcinoma
TCGA-B0-4703	TCGA-B0-4703-01	C64.9	Renal Clear Cell Carcinoma	Renal Clear Cell Carcinoma	Kidney Clear Cell Renal Carcinoma	G4	Kidney	Primary	70277	Renal Cell Carcinoma
TCGA-B0-4706	TCGA-B0-4706-01	C64.9	Renal Clear Cell Carcinoma	Renal Clear Cell Carcinoma	Kidney Clear Cell Renal Carcinoma	G4	Kidney	Primary	70277	Renal Cell Carcinoma
TCGA-B0-4707	TCGA-B0-4707-01	C64.9	Renal Clear Cell Carcinoma	Renal Clear Cell Carcinoma	Kidney Clear Cell Renal Carcinoma	G4	Kidney	Primary	70277	Renal Cell Carcinoma
TCGA-B0-4710	TCGA-B0-4710-01	C64.9	Renal Clear Cell Carcinoma	Renal Clear Cell Carcinoma	Kidney Clear Cell Renal Carcinoma	G3	Kidney	Primary	70277	Renal Cell Carcinoma
TCGA-B0-4712	TCGA-B0-4712-01	C64.9	Renal Clear Cell Carcinoma	Renal Clear Cell Carcinoma	Kidney Clear Cell Renal Carcinoma	G3	Kidney	Primary	70277	Renal Cell Carcinoma
TCGA-B0-4713	TCGA-B0-4713-01	C64.9	Renal Clear Cell Carcinoma	Renal Clear Cell Carcinoma	Kidney Clear Cell Renal Carcinoma	G2	Kidney	Primary	70277	Renal Cell Carcinoma
TCGA-B0-4714	TCGA-B0-4714-01	C64.9	Renal Clear Cell Carcinoma	Renal Clear Cell Carcinoma	Kidney Clear Cell Renal Carcinoma	G3	Kidney	Primary	70277	Renal Cell Carcinoma
TCGA-B0-4718	TCGA-B0-4718-01	C64.9	Renal Clear Cell Carcinoma	Renal Clear Cell Carcinoma	Kidney Clear Cell Renal Carcinoma	G2	Kidney	Primary	70277	Renal Cell Carcinoma
TCGA-B0-4810	TCGA-B0-4810-01	C64.9	Renal Clear Cell Carcinoma	Renal Clear Cell Carcinoma	Kidney Clear Cell Renal Carcinoma	G3	Kidney	Primary	70277	Renal Cell Carcinoma
TCGA-B0-4811	TCGA-B0-4811-01	C64.9	Renal Clear Cell Carcinoma	Renal Clear Cell Carcinoma	Kidney Clear Cell Renal Carcinoma	G3	Kidney	Primary	70277	Renal Cell Carcinoma
TCGA-B0-4813	TCGA-B0-4813-01	C64.9	Renal Clear Cell Carcinoma	Renal Clear Cell Carcinoma	Kidney Clear Cell Renal Carcinoma	G3	Kidney	Primary	70277	Renal Cell Carcinoma
TCGA-B0-4814	TCGA-B0-4814-01	C64.9	Renal Clear Cell Carcinoma	Renal Clear Cell Carcinoma	Kidney Clear Cell Renal Carcinoma	G3	Kidney	Primary	70277	Renal Cell Carcinoma
TCGA-B0-4815	TCGA-B0-4815-01	C64.9	Renal Clear Cell Carcinoma	Renal Clear Cell Carcinoma	Kidney Clear Cell Renal Carcinoma	G4	Kidney	Primary	70277	Renal Cell Carcinoma
TCGA-B0-4816	TCGA-B0-4816-01	C64.9	Renal Clear Cell Carcinoma	Renal Clear Cell Carcinoma	Kidney Clear Cell Renal Carcinoma	G3	Kidney	Primary	70277	Renal Cell Carcinoma
TCGA-B0-4817	TCGA-B0-4817-01	C64.9	Renal Clear Cell Carcinoma	Renal Clear Cell Carcinoma	Kidney Clear Cell Renal Carcinoma	G3	Kidney	Primary	70277	Renal Cell Carcinoma
TCGA-B0-4818	TCGA-B0-4818-01	C64.9	Renal Clear Cell Carcinoma	Renal Clear Cell Carcinoma	Kidney Clear Cell Renal Carcinoma	G3	Kidney	Primary	70277	Renal Cell Carcinoma
TCGA-B0-4819	TCGA-B0-4819-01	C64.9	Renal Clear Cell Carcinoma	Renal Clear Cell Carcinoma	Kidney Clear Cell Renal Carcinoma	G4	Kidney	Primary	70277	Renal Cell Carcinoma
TCGA-B0-4821	TCGA-B0-4821-01	C64.9	Renal Clear Cell Carcinoma	Renal Clear Cell Carcinoma	Kidney Clear Cell Renal Carcinoma	G3	Kidney	Primary	70277	Renal Cell Carcinoma
TCGA-B0-4822	TCGA-B0-4822-01	C64.9	Renal Clear Cell Carcinoma	Renal Clear Cell Carcinoma	Kidney Clear Cell Renal Carcinoma	G4	Kidney	Primary	70277	Renal Cell Carcinoma
TCGA-B0-4823	TCGA-B0-4823-01	C64.9	Renal Clear Cell Carcinoma	Renal Clear Cell Carcinoma	Kidney Clear Cell Renal Carcinoma	G2	Kidney	Primary	70277	Renal Cell Carcinoma
TCGA-B0-4824	TCGA-B0-4824-01	C64.9	Renal Clear Cell Carcinoma	Renal Clear Cell Carcinoma	Kidney Clear Cell Renal Carcinoma	G3	Kidney	Primary	70277	Renal Cell Carcinoma
TCGA-B0-4827	TCGA-B0-4827-01	C64.9	Renal Clear Cell Carcinoma	Renal Clear Cell Carcinoma	Kidney Clear Cell Renal Carcinoma	G4	Kidney	Primary	70277	Renal Cell Carcinoma
TCGA-B0-4828	TCGA-B0-4828-01	C64.9	Renal Clear Cell Carcinoma	Renal Clear Cell Carcinoma	Kidney Clear Cell Renal Carcinoma	G3	Kidney	Primary	70277	Renal Cell Carcinoma
TCGA-B0-4833	TCGA-B0-4833-01	C64.9	Renal Clear Cell Carcinoma	Renal Clear Cell Carcinoma	Kidney Clear Cell Renal Carcinoma	G2	Kidney	Primary	70277	Renal Cell Carcinoma
TCGA-B0-4834	TCGA-B0-4834-01	C64.9	Renal Clear Cell Carcinoma	Renal Clear Cell Carcinoma	Kidney Clear Cell Renal Carcinoma	G3	Kidney	Primary	70277	Renal Cell Carcinoma
TCGA-B0-4836	TCGA-B0-4836-01	C64.9	Renal Clear Cell Carcinoma	Renal Clear Cell Carcinoma	Kidney Clear Cell Renal Carcinoma	G3	Kidney	Primary	70277	Renal Cell Carcinoma
TCGA-B0-4837	TCGA-B0-4837-01	C64.9	Renal Clear Cell Carcinoma	Renal Clear Cell Carcinoma	Kidney Clear Cell Renal Carcinoma	G3	Kidney	Primary	70277	Renal Cell Carcinoma
TCGA-B0-4838	TCGA-B0-4838-01	C64.9	Renal Clear Cell Carcinoma	Renal Clear Cell Carcinoma	Kidney Clear Cell Renal Carcinoma	G3	Kidney	Primary	70277	Renal Cell Carcinoma
TCGA-B0-4839	TCGA-B0-4839-01	C64.9	Renal Clear Cell Carcinoma	Renal Clear Cell Carcinoma	Kidney Clear Cell Renal Carcinoma	G2	Kidney	Primary	70277	Renal Cell Carcinoma
TCGA-B0-4841	TCGA-B0-4841-01	C64.9	Renal Clear Cell Carcinoma	Renal Clear Cell Carcinoma	Kidney Clear Cell Renal Carcinoma	G3	Kidney	Primary	70277	Renal Cell Carcinoma
TCGA-B0-4842	TCGA-B0-4842-01	C64.9	Renal Clear Cell Carcinoma	Renal Clear Cell Carcinoma	Kidney Clear Cell Renal Carcinoma	G4	Kidney	Primary	70277	Renal Cell Carcinoma
TCGA-B0-4843	TCGA-B0-4843-01	C64.9	Renal Clear Cell Carcinoma	Renal Clear Cell Carcinoma	Kidney Clear Cell Renal Carcinoma	G3	Kidney	Primary	70277	Renal Cell Carcinoma
TCGA-B0-4844	TCGA-B0-4844-01	C64.9	Renal Clear Cell Carcinoma	Renal Clear Cell Carcinoma	Kidney Clear Cell Renal Carcinoma	G3	Kidney	Primary	70277	Renal Cell Carcinoma
TCGA-B0-4845	TCGA-B0-4845-01	C64.9	Renal Clear Cell Carcinoma	Renal Clear Cell Carcinoma	Kidney Clear Cell Renal Carcinoma	G2	Kidney	Primary	70277	Renal Cell Carcinoma
TCGA-B0-4846	TCGA-B0-4846-01	C64.9	Renal Clear Cell Carcinoma	Renal Clear Cell Carcinoma	Kidney Clear Cell Renal Carcinoma	G2	Kidney	Primary	70277	Renal Cell Carcinoma
TCGA-B0-4847	TCGA-B0-4847-01	C64.9	Renal Clear Cell Carcinoma	Renal Clear Cell Carcinoma	Kidney Clear Cell Renal Carcinoma	G3	Kidney	Primary	70277	Renal Cell Carcinoma
TCGA-B0-4848	TCGA-B0-4848-01	C64.9	Renal Clear Cell Carcinoma	Renal Clear Cell Carcinoma	Kidney Clear Cell Renal Carcinoma	G3	Kidney	Primary	70277	Renal Cell Carcinoma
TCGA-B0-4849	TCGA-B0-4849-01	C64.9	Renal Clear Cell Carcinoma	Renal Clear Cell Carcinoma	Kidney Clear Cell Renal Carcinoma	G3	Kidney	Primary	70277	Renal Cell Carcinoma
TCGA-B0-4852	TCGA-B0-4852-01	C64.9	Renal Clear Cell Carcinoma	Renal Clear Cell Carcinoma	Kidney Clear Cell Renal Carcinoma	G2	Kidney	Primary	70277	Renal Cell Carcinoma
TCGA-B0-4945	TCGA-B0-4945-01	C64.9	Renal Clear Cell Carcinoma	Renal Clear Cell Carcinoma	Kidney Clear Cell Renal Carcinoma	G2	Kidney	Primary	70277	Renal Cell Carcinoma
TCGA-B0-5075	TCGA-B0-5075-01	C64.9	Renal Clear Cell Carcinoma	Renal Clear Cell Carcinoma	Kidney Clear Cell Renal Carcinoma	G2	Kidney	Primary	70277	Renal Cell Carcinoma
TCGA-B0-5077	TCGA-B0-5077-01	C64.9	Renal Clear Cell Carcinoma	Renal Clear Cell Carcinoma	Kidney Clear Cell Renal Carcinoma	G3	Kidney	Primary	70277	Renal Cell Carcinoma
TCGA-B0-5080	TCGA-B0-5080-01	C64.9	Renal Clear Cell Carcinoma	Renal Clear Cell Carcinoma	Kidney Clear Cell Renal Carcinoma	G3	Kidney	Primary	70277	Renal Cell Carcinoma
TCGA-B0-5081	TCGA-B0-5081-01	C64.9	Renal Clear Cell Carcinoma	Renal Clear Cell Carcinoma	Kidney Clear Cell Renal Carcinoma	G2	Kidney	Primary	70277	Renal Cell Carcinoma
TCGA-B0-5083	TCGA-B0-5083-01	C64.9	Renal Clear Cell Carcinoma	Renal Clear Cell Carcinoma	Kidney Clear Cell Renal Carcinoma	G3	Kidney	Primary	70277	Renal Cell Carcinoma
TCGA-B0-5084	TCGA-B0-5084-01	C64.9	Renal Clear Cell Carcinoma	Renal Clear Cell Carcinoma	Kidney Clear Cell Renal Carcinoma	G3	Kidney	Primary	70277	Renal Cell Carcinoma
TCGA-B0-5085	TCGA-B0-5085-01	C64.9	Renal Clear Cell Carcinoma	Renal Clear Cell Carcinoma	Kidney Clear Cell Renal Carcinoma	G3	Kidney	Primary	70277	Renal Cell Carcinoma
TCGA-B0-5088	TCGA-B0-5088-01	C64.9	Renal Clear Cell Carcinoma	Renal Clear Cell Carcinoma	Kidney Clear Cell Renal Carcinoma	G3	Kidney	Primary	70277	Renal Cell Carcinoma
TCGA-B0-5092	TCGA-B0-5092-01	C64.9	Renal Clear Cell Carcinoma	Renal Clear Cell Carcinoma	Kidney Clear Cell Renal Carcinoma	G3	Kidney	Primary	70277	Renal Cell Carcinoma
TCGA-B0-5094	TCGA-B0-5094-01	C64.9	Renal Clear Cell Carcinoma	Renal Clear Cell Carcinoma	Kidney Clear Cell Renal Carcinoma	G2	Kidney	Primary	70277	Renal Cell Carcinoma
TCGA-B0-5095	TCGA-B0-5095-01	C64.9	Renal Clear Cell Carcinoma	Renal Clear Cell Carcinoma	Kidney Clear Cell Renal Carcinoma	G3	Kidney	Primary	70277	Renal Cell Carcinoma
TCGA-B0-5096	TCGA-B0-5096-01	C64.9	Renal Clear Cell Carcinoma	Renal Clear Cell Carcinoma	Kidney Clear Cell Renal Carcinoma	GX	Kidney	Primary	70277	Renal Cell Carcinoma
TCGA-B0-5097	TCGA-B0-5097-01	C64.9	Renal Clear Cell Carcinoma	Renal Clear Cell Carcinoma	Kidney Clear Cell Renal Carcinoma	G2	Kidney	Primary	70277	Renal Cell Carcinoma
TCGA-B0-5098	TCGA-B0-5098-01	C64.9	Renal Clear Cell Carcinoma	Renal Clear Cell Carcinoma	Kidney Clear Cell Renal Carcinoma	G3	Kidney	Primary	70277	Renal Cell Carcinoma
TCGA-B0-5099	TCGA-B0-5099-01	C64.9	Renal Clear Cell Carcinoma	Renal Clear Cell Carcinoma	Kidney Clear Cell Renal Carcinoma	G3	Kidney	Primary	70277	Renal Cell Carcinoma
TCGA-B0-5100	TCGA-B0-5100-01	C64.9	Renal Clear Cell Carcinoma	Renal Clear Cell Carcinoma	Kidney Clear Cell Renal Carcinoma	G3	Kidney	Primary	70277	Renal Cell Carcinoma
TCGA-B0-5102	TCGA-B0-5102-01	C64.9	Renal Clear Cell Carcinoma	Renal Clear Cell Carcinoma	Kidney Clear Cell Renal Carcinoma	G3	Kidney	Primary	70277	Renal Cell Carcinoma
TCGA-B0-5104	TCGA-B0-5104-01	C64.9	Renal Clear Cell Carcinoma	Renal Clear Cell Carcinoma	Kidney Clear Cell Renal Carcinoma	G2	Kidney	Primary	70277	Renal Cell Carcinoma
TCGA-B0-5106	TCGA-B0-5106-01	C64.9	Renal Clear Cell Carcinoma	Renal Clear Cell Carcinoma	Kidney Clear Cell Renal Carcinoma	G2	Kidney	Primary	70277	Renal Cell Carcinoma
TCGA-B0-5107	TCGA-B0-5107-01	C64.9	Renal Clear Cell Carcinoma	Renal Clear Cell Carcinoma	Kidney Clear Cell Renal Carcinoma	G4	Kidney	Primary	70277	Renal Cell Carcinoma
TCGA-B0-5108	TCGA-B0-5108-01	C64.9	Renal Clear Cell Carcinoma	Renal Clear Cell Carcinoma	Kidney Clear Cell Renal Carcinoma	G2	Kidney	Primary	70277	Renal Cell Carcinoma
TCGA-B0-5109	TCGA-B0-5109-01	C64.9	Renal Clear Cell Carcinoma	Renal Clear Cell Carcinoma	Kidney Clear Cell Renal Carcinoma	G4	Kidney	Primary	70277	Renal Cell Carcinoma
TCGA-B0-5110	TCGA-B0-5110-01	C64.9	Renal Clear Cell Carcinoma	Renal Clear Cell Carcinoma	Kidney Clear Cell Renal Carcinoma	G2	Kidney	Primary	70277	Renal Cell Carcinoma
TCGA-B0-5113	TCGA-B0-5113-01	C64.9	Renal Clear Cell Carcinoma	Renal Clear Cell Carcinoma	Kidney Clear Cell Renal Carcinoma	G2	Kidney	Primary	70277	Renal Cell Carcinoma
TCGA-B0-5115	TCGA-B0-5115-01	C64.9	Renal Clear Cell Carcinoma	Renal Clear Cell Carcinoma	Kidney Clear Cell Renal Carcinoma	G3	Kidney	Primary	70277	Renal Cell Carcinoma
TCGA-B0-5116	TCGA-B0-5116-01	C64.9	Renal Clear Cell Carcinoma	Renal Clear Cell Carcinoma	Kidney Clear Cell Renal Carcinoma	G3	Kidney	Primary	70277	Renal Cell Carcinoma
TCGA-B0-5117	TCGA-B0-5117-01	C64.9	Renal Clear Cell Carcinoma	Renal Clear Cell Carcinoma	Kidney Clear Cell Renal Carcinoma	G2	Kidney	Primary	70277	Renal Cell Carcinoma
TCGA-B0-5119	TCGA-B0-5119-01	C64.9	Renal Clear Cell Carcinoma	Renal Clear Cell Carcinoma	Kidney Clear Cell Renal Carcinoma	G2	Kidney	Primary	70277	Renal Cell Carcinoma
TCGA-B0-5120	TCGA-B0-5120-01	C64.9	Renal Clear Cell Carcinoma	Renal Clear Cell Carcinoma	Kidney Clear Cell Renal Carcinoma	G2	Kidney	Primary	70277	Renal Cell Carcinoma
TCGA-B0-5121	TCGA-B0-5121-01	C64.9	Renal Clear Cell Carcinoma	Renal Clear Cell Carcinoma	Kidney Clear Cell Renal Carcinoma	G2	Kidney	Primary	70277	Renal Cell Carcinoma
TCGA-B0-5399	TCGA-B0-5399-01	C64.9	Renal Clear Cell Carcinoma	Renal Clear Cell Carcinoma	Kidney Clear Cell Renal Carcinoma	G2	Kidney	Primary	70277	Renal Cell Carcinoma
TCGA-B0-5400	TCGA-B0-5400-01	C64.9	Renal Clear Cell Carcinoma	Renal Clear Cell Carcinoma	Kidney Clear Cell Renal Carcinoma	G4	Kidney	Primary	70277	Renal Cell Carcinoma
TCGA-B0-5402	TCGA-B0-5402-01	C64.9	Renal Clear Cell Carcinoma	Renal Clear Cell Carcinoma	Kidney Clear Cell Renal Carcinoma	G4	Kidney	Primary	70277	Renal Cell Carcinoma
TCGA-B0-5690	TCGA-B0-5690-01	C64.9	Renal Clear Cell Carcinoma	Renal Clear Cell Carcinoma	Kidney Clear Cell Renal Carcinoma	G1	Kidney	Primary	70277	Renal Cell Carcinoma
TCGA-B0-5691	TCGA-B0-5691-01	C64.9	Renal Clear Cell Carcinoma	Renal Clear Cell Carcinoma	Kidney Clear Cell Renal Carcinoma	G3	Kidney	Primary	70277	Renal Cell Carcinoma
TCGA-B0-5692	TCGA-B0-5692-01	C64.9	Renal Clear Cell Carcinoma	Renal Clear Cell Carcinoma	Kidney Clear Cell Renal Carcinoma	G3	Kidney	Primary	70277	Renal Cell Carcinoma
TCGA-B0-5693	TCGA-B0-5693-01	C64.9	Renal Clear Cell Carcinoma	Renal Clear Cell Carcinoma	Kidney Clear Cell Renal Carcinoma	G2	Kidney	Primary	70277	Renal Cell Carcinoma
TCGA-B0-5694	TCGA-B0-5694-01	C64.9	Renal Clear Cell Carcinoma	Renal Clear Cell Carcinoma	Kidney Clear Cell Renal Carcinoma	G3	Kidney	Primary	70277	Renal Cell Carcinoma
TCGA-B0-5695	TCGA-B0-5695-01	C64.9	Renal Clear Cell Carcinoma	Renal Clear Cell Carcinoma	Kidney Clear Cell Renal Carcinoma	G2	Kidney	Primary	70277	Renal Cell Carcinoma
TCGA-B0-5696	TCGA-B0-5696-01	C64.9	Renal Clear Cell Carcinoma	Renal Clear Cell Carcinoma	Kidney Clear Cell Renal Carcinoma	G4	Kidney	Primary	70277	Renal Cell Carcinoma
TCGA-B0-5697	TCGA-B0-5697-01	C64.9	Renal Clear Cell Carcinoma	Renal Clear Cell Carcinoma	Kidney Clear Cell Renal Carcinoma	G2	Kidney	Primary	70277	Renal Cell Carcinoma
TCGA-B0-5698	TCGA-B0-5698-01	C64.9	Renal Clear Cell Carcinoma	Renal Clear Cell Carcinoma	Kidney Clear Cell Renal Carcinoma	G3	Kidney	Primary	70277	Renal Cell Carcinoma
TCGA-B0-5699	TCGA-B0-5699-01	C64.9	Renal Clear Cell Carcinoma	Renal Clear Cell Carcinoma	Kidney Clear Cell Renal Carcinoma	G2	Kidney	Primary	70277	Renal Cell Carcinoma
TCGA-B0-5701	TCGA-B0-5701-01	C64.9	Renal Clear Cell Carcinoma	Renal Clear Cell Carcinoma	Kidney Clear Cell Renal Carcinoma	G4	Kidney	Primary	70277	Renal Cell Carcinoma
TCGA-B0-5702	TCGA-B0-5702-01	C64.9	Renal Clear Cell Carcinoma	Renal Clear Cell Carcinoma	Kidney Clear Cell Renal Carcinoma	G2	Kidney	Primary	70277	Renal Cell Carcinoma
TCGA-B0-5703	TCGA-B0-5703-01	C64.9	Renal Clear Cell Carcinoma	Renal Clear Cell Carcinoma	Kidney Clear Cell Renal Carcinoma	G3	Kidney	Primary	70277	Renal Cell Carcinoma
TCGA-B0-5705	TCGA-B0-5705-01	C64.9	Renal Clear Cell Carcinoma	Renal Clear Cell Carcinoma	Kidney Clear Cell Renal Carcinoma	G2	Kidney	Primary	70277	Renal Cell Carcinoma
TCGA-B0-5706	TCGA-B0-5706-01	C64.9	Renal Clear Cell Carcinoma	Renal Clear Cell Carcinoma	Kidney Clear Cell Renal Carcinoma	G2	Kidney	Primary	70277	Renal Cell Carcinoma
TCGA-B0-5707	TCGA-B0-5707-01	C64.9	Renal Clear Cell Carcinoma	Renal Clear Cell Carcinoma	Kidney Clear Cell Renal Carcinoma	G3	Kidney	Primary	70277	Renal Cell Carcinoma
TCGA-B0-5709	TCGA-B0-5709-01	C64.9	Renal Clear Cell Carcinoma	Renal Clear Cell Carcinoma	Kidney Clear Cell Renal Carcinoma	G3	Kidney	Primary	70277	Renal Cell Carcinoma
TCGA-B0-5710	TCGA-B0-5710-01	C64.9	Renal Clear Cell Carcinoma	Renal Clear Cell Carcinoma	Kidney Clear Cell Renal Carcinoma	G2	Kidney	Primary	70277	Renal Cell Carcinoma
TCGA-B0-5711	TCGA-B0-5711-01	C64.9	Renal Clear Cell Carcinoma	Renal Clear Cell Carcinoma	Kidney Clear Cell Renal Carcinoma	G3	Kidney	Primary	70277	Renal Cell Carcinoma
TCGA-B0-5712	TCGA-B0-5712-01	C64.9	Renal Clear Cell Carcinoma	Renal Clear Cell Carcinoma	Kidney Clear Cell Renal Carcinoma	G3	Kidney	Primary	70277	Renal Cell Carcinoma
TCGA-B0-5713	TCGA-B0-5713-01	C64.9	Renal Clear Cell Carcinoma	Renal Clear Cell Carcinoma	Kidney Clear Cell Renal Carcinoma	G3	Kidney	Primary	70277	Renal Cell Carcinoma
TCGA-B0-5812	TCGA-B0-5812-01	C64.9	Renal Clear Cell Carcinoma	Renal Clear Cell Carcinoma	Kidney Clear Cell Renal Carcinoma	G3	Kidney	Primary	70277	Renal Cell Carcinoma
TCGA-B2-3923	TCGA-B2-3923-01	C64.9	Renal Clear Cell Carcinoma	Renal Clear Cell Carcinoma	Kidney Clear Cell Renal Carcinoma	G2	Kidney	Primary	70277	Renal Cell Carcinoma
TCGA-B2-3924	TCGA-B2-3924-01	C64.9	Renal Clear Cell Carcinoma	Renal Clear Cell Carcinoma	Kidney Clear Cell Renal Carcinoma	G2	Kidney	Primary	70277	Renal Cell Carcinoma
TCGA-B2-4098	TCGA-B2-4098-01	C64.9	Renal Clear Cell Carcinoma	Renal Clear Cell Carcinoma	Kidney Clear Cell Renal Carcinoma	G2	Kidney	Primary	70277	Renal Cell Carcinoma
TCGA-B2-4099	TCGA-B2-4099-01	C64.9	Renal Clear Cell Carcinoma	Renal Clear Cell Carcinoma	Kidney Clear Cell Renal Carcinoma	G3	Kidney	Primary	70277	Renal Cell Carcinoma
TCGA-B2-4101	TCGA-B2-4101-01	C64.9	Renal Clear Cell Carcinoma	Renal Clear Cell Carcinoma	Kidney Clear Cell Renal Carcinoma	G3	Kidney	Primary	70277	Renal Cell Carcinoma
TCGA-B2-4102	TCGA-B2-4102-01	C64.9	Renal Clear Cell Carcinoma	Renal Clear Cell Carcinoma	Kidney Clear Cell Renal Carcinoma	G2	Kidney	Primary	70277	Renal Cell Carcinoma
TCGA-B2-5633	TCGA-B2-5633-01	C64.9	Renal Clear Cell Carcinoma	Renal Clear Cell Carcinoma	Kidney Clear Cell Renal Carcinoma	G2	Kidney	Primary	70277	Renal Cell Carcinoma
TCGA-B2-5635	TCGA-B2-5635-01	C64.9	Renal Clear Cell Carcinoma	Renal Clear Cell Carcinoma	Kidney Clear Cell Renal Carcinoma	G2	Kidney	Primary	70277	Renal Cell Carcinoma
TCGA-B2-5639	TCGA-B2-5639-01	C64.9	Renal Clear Cell Carcinoma	Renal Clear Cell Carcinoma	Kidney Clear Cell Renal Carcinoma	G3	Kidney	Primary	70277	Renal Cell Carcinoma
TCGA-B2-5641	TCGA-B2-5641-01	C64.9	Renal Clear Cell Carcinoma	Renal Clear Cell Carcinoma	Kidney Clear Cell Renal Carcinoma	G3	Kidney	Primary	70277	Renal Cell Carcinoma
TCGA-B2-A4SR	TCGA-B2-A4SR-01	C64.9	Renal Clear Cell Carcinoma	Renal Clear Cell Carcinoma	Kidney Clear Cell Renal Carcinoma		Kidney	Primary	70277	Renal Cell Carcinoma
TCGA-B4-5377	TCGA-B4-5377-01	C64.9	Renal Clear Cell Carcinoma	Renal Clear Cell Carcinoma	Kidney Clear Cell Renal Carcinoma	G3	Kidney	Primary	70277	Renal Cell Carcinoma
TCGA-B4-5378	TCGA-B4-5378-01	C64.9	Renal Clear Cell Carcinoma	Renal Clear Cell Carcinoma	Kidney Clear Cell Renal Carcinoma	G2	Kidney	Primary	70277	Renal Cell Carcinoma
TCGA-B4-5832	TCGA-B4-5832-01	C64.9	Renal Clear Cell Carcinoma	Renal Clear Cell Carcinoma	Kidney Clear Cell Renal Carcinoma	G2	Kidney	Primary	70277	Renal Cell Carcinoma
TCGA-B4-5834	TCGA-B4-5834-01	C64.9	Renal Clear Cell Carcinoma	Renal Clear Cell Carcinoma	Kidney Clear Cell Renal Carcinoma	G1	Kidney	Primary	70277	Renal Cell Carcinoma
TCGA-B4-5835	TCGA-B4-5835-01	C64.9	Renal Clear Cell Carcinoma	Renal Clear Cell Carcinoma	Kidney Clear Cell Renal Carcinoma	G2	Kidney	Primary	70277	Renal Cell Carcinoma
TCGA-B4-5836	TCGA-B4-5836-01	C64.9	Renal Clear Cell Carcinoma	Renal Clear Cell Carcinoma	Kidney Clear Cell Renal Carcinoma	G2	Kidney	Primary	70277	Renal Cell Carcinoma
TCGA-B4-5838	TCGA-B4-5838-01	C64.9	Renal Clear Cell Carcinoma	Renal Clear Cell Carcinoma	Kidney Clear Cell Renal Carcinoma	G2	Kidney	Primary	70277	Renal Cell Carcinoma
TCGA-B4-5843	TCGA-B4-5843-01	C64.9	Renal Clear Cell Carcinoma	Renal Clear Cell Carcinoma	Kidney Clear Cell Renal Carcinoma	G2	Kidney	Primary	70277	Renal Cell Carcinoma
TCGA-B4-5844	TCGA-B4-5844-01	C64.9	Renal Clear Cell Carcinoma	Renal Clear Cell Carcinoma	Kidney Clear Cell Renal Carcinoma	G1	Kidney	Primary	70277	Renal Cell Carcinoma
TCGA-B8-4143	TCGA-B8-4143-01	C64.9	Renal Clear Cell Carcinoma	Renal Clear Cell Carcinoma	Kidney Clear Cell Renal Carcinoma	G3	Kidney	Primary	70277	Renal Cell Carcinoma
TCGA-B8-4146	TCGA-B8-4146-01	C64.9	Renal Clear Cell Carcinoma	Renal Clear Cell Carcinoma	Kidney Clear Cell Renal Carcinoma	G2	Kidney	Primary	70277	Renal Cell Carcinoma
TCGA-B8-4148	TCGA-B8-4148-01	C64.9	Renal Clear Cell Carcinoma	Renal Clear Cell Carcinoma	Kidney Clear Cell Renal Carcinoma	G3	Kidney	Primary	70277	Renal Cell Carcinoma
TCGA-B8-4151	TCGA-B8-4151-01	C64.9	Renal Clear Cell Carcinoma	Renal Clear Cell Carcinoma	Kidney Clear Cell Renal Carcinoma	G2	Kidney	Primary	70277	Renal Cell Carcinoma
TCGA-B8-4153	TCGA-B8-4153-01	C64.9	Renal Clear Cell Carcinoma	Renal Clear Cell Carcinoma	Kidney Clear Cell Renal Carcinoma	G3	Kidney	Primary	70277	Renal Cell Carcinoma
TCGA-B8-4154	TCGA-B8-4154-01	C64.9	Renal Clear Cell Carcinoma	Renal Clear Cell Carcinoma	Kidney Clear Cell Renal Carcinoma	G2	Kidney	Primary	70277	Renal Cell Carcinoma
TCGA-B8-4619	TCGA-B8-4619-01	C64.9	Renal Clear Cell Carcinoma	Renal Clear Cell Carcinoma	Kidney Clear Cell Renal Carcinoma	G2	Kidney	Primary	70277	Renal Cell Carcinoma
TCGA-B8-4620	TCGA-B8-4620-01	C64.9	Renal Clear Cell Carcinoma	Renal Clear Cell Carcinoma	Kidney Clear Cell Renal Carcinoma	G2	Kidney	Primary	70277	Renal Cell Carcinoma
TCGA-B8-4621	TCGA-B8-4621-01	C64.9	Renal Clear Cell Carcinoma	Renal Clear Cell Carcinoma	Kidney Clear Cell Renal Carcinoma	G3	Kidney	Primary	70277	Renal Cell Carcinoma
TCGA-B8-4622	TCGA-B8-4622-01	C64.9	Renal Clear Cell Carcinoma	Renal Clear Cell Carcinoma	Kidney Clear Cell Renal Carcinoma	G3	Kidney	Primary	70277	Renal Cell Carcinoma
TCGA-B8-5158	TCGA-B8-5158-01	C64.9	Renal Clear Cell Carcinoma	Renal Clear Cell Carcinoma	Kidney Clear Cell Renal Carcinoma	G4	Kidney	Primary	70277	Renal Cell Carcinoma
TCGA-B8-5159	TCGA-B8-5159-01	C64.9	Renal Clear Cell Carcinoma	Renal Clear Cell Carcinoma	Kidney Clear Cell Renal Carcinoma	G3	Kidney	Primary	70277	Renal Cell Carcinoma
TCGA-B8-5162	TCGA-B8-5162-01	C64.9	Renal Clear Cell Carcinoma	Renal Clear Cell Carcinoma	Kidney Clear Cell Renal Carcinoma	G2	Kidney	Primary	70277	Renal Cell Carcinoma
TCGA-B8-5163	TCGA-B8-5163-01	C64.9	Renal Clear Cell Carcinoma	Renal Clear Cell Carcinoma	Kidney Clear Cell Renal Carcinoma	G3	Kidney	Primary	70277	Renal Cell Carcinoma
TCGA-B8-5164	TCGA-B8-5164-01	C64.9	Renal Clear Cell Carcinoma	Renal Clear Cell Carcinoma	Kidney Clear Cell Renal Carcinoma	G3	Kidney	Primary	70277	Renal Cell Carcinoma
TCGA-B8-5165	TCGA-B8-5165-01	C64.9	Renal Clear Cell Carcinoma	Renal Clear Cell Carcinoma	Kidney Clear Cell Renal Carcinoma	G2	Kidney	Primary	70277	Renal Cell Carcinoma
TCGA-B8-5545	TCGA-B8-5545-01	C64.9	Renal Clear Cell Carcinoma	Renal Clear Cell Carcinoma	Kidney Clear Cell Renal Carcinoma	G2	Kidney	Primary	70277	Renal Cell Carcinoma
TCGA-B8-5546	TCGA-B8-5546-01	C64.9	Renal Clear Cell Carcinoma	Renal Clear Cell Carcinoma	Kidney Clear Cell Renal Carcinoma	G2	Kidney	Primary	70277	Renal Cell Carcinoma
TCGA-B8-5549	TCGA-B8-5549-01	C64.9	Renal Clear Cell Carcinoma	Renal Clear Cell Carcinoma	Kidney Clear Cell Renal Carcinoma	G3	Kidney	Primary	70277	Renal Cell Carcinoma
TCGA-B8-5550	TCGA-B8-5550-01	C64.9	Renal Clear Cell Carcinoma	Renal Clear Cell Carcinoma	Kidney Clear Cell Renal Carcinoma	G3	Kidney	Primary	70277	Renal Cell Carcinoma
TCGA-B8-5551	TCGA-B8-5551-01	C64.9	Renal Clear Cell Carcinoma	Renal Clear Cell Carcinoma	Kidney Clear Cell Renal Carcinoma	G3	Kidney	Primary	70277	Renal Cell Carcinoma
TCGA-B8-5552	TCGA-B8-5552-01	C64.9	Renal Clear Cell Carcinoma	Renal Clear Cell Carcinoma	Kidney Clear Cell Renal Carcinoma	G2	Kidney	Primary	70277	Renal Cell Carcinoma
TCGA-B8-5553	TCGA-B8-5553-01	C64.9	Renal Clear Cell Carcinoma	Renal Clear Cell Carcinoma	Kidney Clear Cell Renal Carcinoma	G2	Kidney	Primary	70277	Renal Cell Carcinoma
TCGA-B8-A54D	TCGA-B8-A54D-01	C64.9	Renal Clear Cell Carcinoma	Renal Clear Cell Carcinoma	Kidney Clear Cell Renal Carcinoma	G2	Kidney	Primary	70277	Renal Cell Carcinoma
TCGA-B8-A54E	TCGA-B8-A54E-01	C64.9	Renal Clear Cell Carcinoma	Renal Clear Cell Carcinoma	Kidney Clear Cell Renal Carcinoma	G3	Kidney	Primary	70277	Renal Cell Carcinoma
TCGA-B8-A54F	TCGA-B8-A54F-01	C64.9	Renal Clear Cell Carcinoma	Renal Clear Cell Carcinoma	Kidney Clear Cell Renal Carcinoma	G2	Kidney	Primary	70277	Renal Cell Carcinoma
TCGA-B8-A54G	TCGA-B8-A54G-01	C64.9	Renal Clear Cell Carcinoma	Renal Clear Cell Carcinoma	Kidney Clear Cell Renal Carcinoma	G3	Kidney	Primary	70277	Renal Cell Carcinoma
TCGA-B8-A54H	TCGA-B8-A54H-01	C64.9	Renal Clear Cell Carcinoma	Renal Clear Cell Carcinoma	Kidney Clear Cell Renal Carcinoma	G3	Kidney	Primary	70277	Renal Cell Carcinoma
TCGA-B8-A54I	TCGA-B8-A54I-01	C64.9	Renal Clear Cell Carcinoma	Renal Clear Cell Carcinoma	Kidney Clear Cell Renal Carcinoma	G3	Kidney	Primary	70277	Renal Cell Carcinoma
TCGA-B8-A54J	TCGA-B8-A54J-01	C64.9	Renal Clear Cell Carcinoma	Renal Clear Cell Carcinoma	Kidney Clear Cell Renal Carcinoma	G2	Kidney	Primary	70277	Renal Cell Carcinoma
TCGA-B8-A7U6	TCGA-B8-A7U6-01	C64.9	Renal Clear Cell Carcinoma	Renal Clear Cell Carcinoma	Kidney Clear Cell Renal Carcinoma	G3	Kidney	Primary	70277	Renal Cell Carcinoma
TCGA-B8-A8YJ	TCGA-B8-A8YJ-01	C64.9	Renal Clear Cell Carcinoma	Renal Clear Cell Carcinoma	Kidney Clear Cell Renal Carcinoma	G2	Kidney	Primary	70277	Renal Cell Carcinoma
TCGA-BP-4158	TCGA-BP-4158-01	C64.9	Renal Clear Cell Carcinoma	Renal Clear Cell Carcinoma	Kidney Clear Cell Renal Carcinoma	G2	Kidney	Primary	70277	Renal Cell Carcinoma
TCGA-BP-4159	TCGA-BP-4159-01	C64.9	Renal Clear Cell Carcinoma	Renal Clear Cell Carcinoma	Kidney Clear Cell Renal Carcinoma	G2	Kidney	Primary	70277	Renal Cell Carcinoma
TCGA-BP-4160	TCGA-BP-4160-01	C64.9	Renal Clear Cell Carcinoma	Renal Clear Cell Carcinoma	Kidney Clear Cell Renal Carcinoma	G2	Kidney	Primary	70277	Renal Cell Carcinoma
TCGA-BP-4161	TCGA-BP-4161-01	C64.9	Renal Clear Cell Carcinoma	Renal Clear Cell Carcinoma	Kidney Clear Cell Renal Carcinoma	G3	Kidney	Primary	70277	Renal Cell Carcinoma
TCGA-BP-4162	TCGA-BP-4162-01	C64.9	Renal Clear Cell Carcinoma	Renal Clear Cell Carcinoma	Kidney Clear Cell Renal Carcinoma	G2	Kidney	Primary	70277	Renal Cell Carcinoma
TCGA-BP-4163	TCGA-BP-4163-01	C64.9	Renal Clear Cell Carcinoma	Renal Clear Cell Carcinoma	Kidney Clear Cell Renal Carcinoma	G3	Kidney	Primary	70277	Renal Cell Carcinoma
TCGA-BP-4164	TCGA-BP-4164-01	C64.9	Renal Clear Cell Carcinoma	Renal Clear Cell Carcinoma	Kidney Clear Cell Renal Carcinoma	G2	Kidney	Primary	70277	Renal Cell Carcinoma
TCGA-BP-4165	TCGA-BP-4165-01	C64.9	Renal Clear Cell Carcinoma	Renal Clear Cell Carcinoma	Kidney Clear Cell Renal Carcinoma	G1	Kidney	Primary	70277	Renal Cell Carcinoma
TCGA-BP-4166	TCGA-BP-4166-01	C64.9	Renal Clear Cell Carcinoma	Renal Clear Cell Carcinoma	Kidney Clear Cell Renal Carcinoma	G3	Kidney	Primary	70277	Renal Cell Carcinoma
TCGA-BP-4167	TCGA-BP-4167-01	C64.9	Renal Clear Cell Carcinoma	Renal Clear Cell Carcinoma	Kidney Clear Cell Renal Carcinoma	G2	Kidney	Primary	70277	Renal Cell Carcinoma
TCGA-BP-4169	TCGA-BP-4169-01	C64.9	Renal Clear Cell Carcinoma	Renal Clear Cell Carcinoma	Kidney Clear Cell Renal Carcinoma	G2	Kidney	Primary	70277	Renal Cell Carcinoma
TCGA-BP-4170	TCGA-BP-4170-01	C64.9	Renal Clear Cell Carcinoma	Renal Clear Cell Carcinoma	Kidney Clear Cell Renal Carcinoma	G2	Kidney	Primary	70277	Renal Cell Carcinoma
TCGA-BP-4173	TCGA-BP-4173-01	C64.9	Renal Clear Cell Carcinoma	Renal Clear Cell Carcinoma	Kidney Clear Cell Renal Carcinoma	G3	Kidney	Primary	70277	Renal Cell Carcinoma
TCGA-BP-4174	TCGA-BP-4174-01	C64.9	Renal Clear Cell Carcinoma	Renal Clear Cell Carcinoma	Kidney Clear Cell Renal Carcinoma	G3	Kidney	Primary	70277	Renal Cell Carcinoma
TCGA-BP-4176	TCGA-BP-4176-01	C64.9	Renal Clear Cell Carcinoma	Renal Clear Cell Carcinoma	Kidney Clear Cell Renal Carcinoma	G2	Kidney	Primary	70277	Renal Cell Carcinoma
TCGA-BP-4177	TCGA-BP-4177-01	C64.9	Renal Clear Cell Carcinoma	Renal Clear Cell Carcinoma	Kidney Clear Cell Renal Carcinoma	G2	Kidney	Primary	70277	Renal Cell Carcinoma
TCGA-BP-4325	TCGA-BP-4325-01	C64.9	Renal Clear Cell Carcinoma	Renal Clear Cell Carcinoma	Kidney Clear Cell Renal Carcinoma	G2	Kidney	Primary	70277	Renal Cell Carcinoma
TCGA-BP-4326	TCGA-BP-4326-01	C64.9	Renal Clear Cell Carcinoma	Renal Clear Cell Carcinoma	Kidney Clear Cell Renal Carcinoma	G2	Kidney	Primary	70277	Renal Cell Carcinoma
TCGA-BP-4327	TCGA-BP-4327-01	C64.9	Renal Clear Cell Carcinoma	Renal Clear Cell Carcinoma	Kidney Clear Cell Renal Carcinoma	G2	Kidney	Primary	70277	Renal Cell Carcinoma
TCGA-BP-4329	TCGA-BP-4329-01	C64.9	Renal Clear Cell Carcinoma	Renal Clear Cell Carcinoma	Kidney Clear Cell Renal Carcinoma	G2	Kidney	Primary	70277	Renal Cell Carcinoma
TCGA-BP-4330	TCGA-BP-4330-01	C64.9	Renal Clear Cell Carcinoma	Renal Clear Cell Carcinoma	Kidney Clear Cell Renal Carcinoma	G2	Kidney	Primary	70277	Renal Cell Carcinoma
TCGA-BP-4332	TCGA-BP-4332-01	C64.9	Renal Clear Cell Carcinoma	Renal Clear Cell Carcinoma	Kidney Clear Cell Renal Carcinoma	G2	Kidney	Primary	70277	Renal Cell Carcinoma
TCGA-BP-4334	TCGA-BP-4334-01	C64.9	Renal Clear Cell Carcinoma	Renal Clear Cell Carcinoma	Kidney Clear Cell Renal Carcinoma	G3	Kidney	Primary	70277	Renal Cell Carcinoma
TCGA-BP-4335	TCGA-BP-4335-01	C64.9	Renal Clear Cell Carcinoma	Renal Clear Cell Carcinoma	Kidney Clear Cell Renal Carcinoma	G3	Kidney	Primary	70277	Renal Cell Carcinoma
TCGA-BP-4337	TCGA-BP-4337-01	C64.9	Renal Clear Cell Carcinoma	Renal Clear Cell Carcinoma	Kidney Clear Cell Renal Carcinoma	G4	Kidney	Primary	70277	Renal Cell Carcinoma
TCGA-BP-4338	TCGA-BP-4338-01	C64.9	Renal Clear Cell Carcinoma	Renal Clear Cell Carcinoma	Kidney Clear Cell Renal Carcinoma	G3	Kidney	Primary	70277	Renal Cell Carcinoma
TCGA-BP-4340	TCGA-BP-4340-01	C64.9	Renal Clear Cell Carcinoma	Renal Clear Cell Carcinoma	Kidney Clear Cell Renal Carcinoma	G2	Kidney	Primary	70277	Renal Cell Carcinoma
TCGA-BP-4341	TCGA-BP-4341-01	C64.9	Renal Clear Cell Carcinoma	Renal Clear Cell Carcinoma	Kidney Clear Cell Renal Carcinoma	G2	Kidney	Primary	70277	Renal Cell Carcinoma
TCGA-BP-4343	TCGA-BP-4343-01	C64.9	Renal Clear Cell Carcinoma	Renal Clear Cell Carcinoma	Kidney Clear Cell Renal Carcinoma	G3	Kidney	Primary	70277	Renal Cell Carcinoma
TCGA-BP-4345	TCGA-BP-4345-01	C64.9	Renal Clear Cell Carcinoma	Renal Clear Cell Carcinoma	Kidney Clear Cell Renal Carcinoma	G3	Kidney	Primary	70277	Renal Cell Carcinoma
TCGA-BP-4346	TCGA-BP-4346-01	C64.9	Renal Clear Cell Carcinoma	Renal Clear Cell Carcinoma	Kidney Clear Cell Renal Carcinoma	G3	Kidney	Primary	70277	Renal Cell Carcinoma
TCGA-BP-4347	TCGA-BP-4347-01	C64.9	Renal Clear Cell Carcinoma	Renal Clear Cell Carcinoma	Kidney Clear Cell Renal Carcinoma	G2	Kidney	Primary	70277	Renal Cell Carcinoma
TCGA-BP-4349	TCGA-BP-4349-01	C64.9	Renal Clear Cell Carcinoma	Renal Clear Cell Carcinoma	Kidney Clear Cell Renal Carcinoma	G2	Kidney	Primary	70277	Renal Cell Carcinoma
TCGA-BP-4351	TCGA-BP-4351-01	C64.9	Renal Clear Cell Carcinoma	Renal Clear Cell Carcinoma	Kidney Clear Cell Renal Carcinoma	G2	Kidney	Primary	70277	Renal Cell Carcinoma
TCGA-BP-4352	TCGA-BP-4352-01	C64.9	Renal Clear Cell Carcinoma	Renal Clear Cell Carcinoma	Kidney Clear Cell Renal Carcinoma	G4	Kidney	Primary	70277	Renal Cell Carcinoma
TCGA-BP-4354	TCGA-BP-4354-01	C64.9	Renal Clear Cell Carcinoma	Renal Clear Cell Carcinoma	Kidney Clear Cell Renal Carcinoma	G4	Kidney	Primary	70277	Renal Cell Carcinoma
TCGA-BP-4355	TCGA-BP-4355-01	C64.9	Renal Clear Cell Carcinoma	Renal Clear Cell Carcinoma	Kidney Clear Cell Renal Carcinoma	G4	Kidney	Primary	70277	Renal Cell Carcinoma
TCGA-BP-4756	TCGA-BP-4756-01	C64.9	Renal Clear Cell Carcinoma	Renal Clear Cell Carcinoma	Kidney Clear Cell Renal Carcinoma	G2	Kidney	Primary	70277	Renal Cell Carcinoma
TCGA-BP-4758	TCGA-BP-4758-01	C64.9	Renal Clear Cell Carcinoma	Renal Clear Cell Carcinoma	Kidney Clear Cell Renal Carcinoma	G2	Kidney	Primary	70277	Renal Cell Carcinoma
TCGA-BP-4759	TCGA-BP-4759-01	C64.9	Renal Clear Cell Carcinoma	Renal Clear Cell Carcinoma	Kidney Clear Cell Renal Carcinoma	G2	Kidney	Primary	70277	Renal Cell Carcinoma
TCGA-BP-4760	TCGA-BP-4760-01	C64.9	Renal Clear Cell Carcinoma	Renal Clear Cell Carcinoma	Kidney Clear Cell Renal Carcinoma	G2	Kidney	Primary	70277	Renal Cell Carcinoma
TCGA-BP-4761	TCGA-BP-4761-01	C64.9	Renal Clear Cell Carcinoma	Renal Clear Cell Carcinoma	Kidney Clear Cell Renal Carcinoma	G4	Kidney	Primary	70277	Renal Cell Carcinoma
TCGA-BP-4762	TCGA-BP-4762-01	C64.9	Renal Clear Cell Carcinoma	Renal Clear Cell Carcinoma	Kidney Clear Cell Renal Carcinoma	G3	Kidney	Primary	70277	Renal Cell Carcinoma
TCGA-BP-4763	TCGA-BP-4763-01	C64.9	Renal Clear Cell Carcinoma	Renal Clear Cell Carcinoma	Kidney Clear Cell Renal Carcinoma	G2	Kidney	Primary	70277	Renal Cell Carcinoma
TCGA-BP-4765	TCGA-BP-4765-01	C64.9	Renal Clear Cell Carcinoma	Renal Clear Cell Carcinoma	Kidney Clear Cell Renal Carcinoma	G2	Kidney	Primary	70277	Renal Cell Carcinoma
TCGA-BP-4766	TCGA-BP-4766-01	C64.9	Renal Clear Cell Carcinoma	Renal Clear Cell Carcinoma	Kidney Clear Cell Renal Carcinoma	G3	Kidney	Primary	70277	Renal Cell Carcinoma
TCGA-BP-4768	TCGA-BP-4768-01	C64.9	Renal Clear Cell Carcinoma	Renal Clear Cell Carcinoma	Kidney Clear Cell Renal Carcinoma	G2	Kidney	Primary	70277	Renal Cell Carcinoma
TCGA-BP-4769	TCGA-BP-4769-01	C64.9	Renal Clear Cell Carcinoma	Renal Clear Cell Carcinoma	Kidney Clear Cell Renal Carcinoma	G2	Kidney	Primary	70277	Renal Cell Carcinoma
TCGA-BP-4770	TCGA-BP-4770-01	C64.9	Renal Clear Cell Carcinoma	Renal Clear Cell Carcinoma	Kidney Clear Cell Renal Carcinoma	G4	Kidney	Primary	70277	Renal Cell Carcinoma
TCGA-BP-4771	TCGA-BP-4771-01	C64.9	Renal Clear Cell Carcinoma	Renal Clear Cell Carcinoma	Kidney Clear Cell Renal Carcinoma	G4	Kidney	Primary	70277	Renal Cell Carcinoma
TCGA-BP-4774	TCGA-BP-4774-01	C64.9	Renal Clear Cell Carcinoma	Renal Clear Cell Carcinoma	Kidney Clear Cell Renal Carcinoma	G2	Kidney	Primary	70277	Renal Cell Carcinoma
TCGA-BP-4775	TCGA-BP-4775-01	C64.9	Renal Clear Cell Carcinoma	Renal Clear Cell Carcinoma	Kidney Clear Cell Renal Carcinoma	G2	Kidney	Primary	70277	Renal Cell Carcinoma
TCGA-BP-4776	TCGA-BP-4776-01	C64.9	Renal Clear Cell Carcinoma	Renal Clear Cell Carcinoma	Kidney Clear Cell Renal Carcinoma	G2	Kidney	Primary	70277	Renal Cell Carcinoma
TCGA-BP-4777	TCGA-BP-4777-01	C64.9	Renal Clear Cell Carcinoma	Renal Clear Cell Carcinoma	Kidney Clear Cell Renal Carcinoma	G3	Kidney	Primary	70277	Renal Cell Carcinoma
TCGA-BP-4781	TCGA-BP-4781-01	C64.9	Renal Clear Cell Carcinoma	Renal Clear Cell Carcinoma	Kidney Clear Cell Renal Carcinoma	G3	Kidney	Primary	70277	Renal Cell Carcinoma
TCGA-BP-4782	TCGA-BP-4782-01	C64.9	Renal Clear Cell Carcinoma	Renal Clear Cell Carcinoma	Kidney Clear Cell Renal Carcinoma	G2	Kidney	Primary	70277	Renal Cell Carcinoma
TCGA-BP-4784	TCGA-BP-4784-01	C64.9	Renal Clear Cell Carcinoma	Renal Clear Cell Carcinoma	Kidney Clear Cell Renal Carcinoma	G2	Kidney	Primary	70277	Renal Cell Carcinoma
TCGA-BP-4787	TCGA-BP-4787-01	C64.9	Renal Clear Cell Carcinoma	Renal Clear Cell Carcinoma	Kidney Clear Cell Renal Carcinoma	G4	Kidney	Primary	70277	Renal Cell Carcinoma
TCGA-BP-4789	TCGA-BP-4789-01	C64.9	Renal Clear Cell Carcinoma	Renal Clear Cell Carcinoma	Kidney Clear Cell Renal Carcinoma	G2	Kidney	Primary	70277	Renal Cell Carcinoma
TCGA-BP-4790	TCGA-BP-4790-01	C64.9	Renal Clear Cell Carcinoma	Renal Clear Cell Carcinoma	Kidney Clear Cell Renal Carcinoma	G2	Kidney	Primary	70277	Renal Cell Carcinoma
TCGA-BP-4795	TCGA-BP-4795-01	C64.9	Renal Clear Cell Carcinoma	Renal Clear Cell Carcinoma	Kidney Clear Cell Renal Carcinoma	G2	Kidney	Primary	70277	Renal Cell Carcinoma
TCGA-BP-4797	TCGA-BP-4797-01	C64.9	Renal Clear Cell Carcinoma	Renal Clear Cell Carcinoma	Kidney Clear Cell Renal Carcinoma	G3	Kidney	Primary	70277	Renal Cell Carcinoma
TCGA-BP-4798	TCGA-BP-4798-01	C64.9	Renal Clear Cell Carcinoma	Renal Clear Cell Carcinoma	Kidney Clear Cell Renal Carcinoma	G4	Kidney	Primary	70277	Renal Cell Carcinoma
TCGA-BP-4799	TCGA-BP-4799-01	C64.9	Renal Clear Cell Carcinoma	Renal Clear Cell Carcinoma	Kidney Clear Cell Renal Carcinoma	G3	Kidney	Primary	70277	Renal Cell Carcinoma
TCGA-BP-4801	TCGA-BP-4801-01	C64.9	Renal Clear Cell Carcinoma	Renal Clear Cell Carcinoma	Kidney Clear Cell Renal Carcinoma	G2	Kidney	Primary	70277	Renal Cell Carcinoma
TCGA-BP-4803	TCGA-BP-4803-01	C64.9	Renal Clear Cell Carcinoma	Renal Clear Cell Carcinoma	Kidney Clear Cell Renal Carcinoma	G3	Kidney	Primary	70277	Renal Cell Carcinoma
TCGA-BP-4804	TCGA-BP-4804-01	C64.9	Renal Clear Cell Carcinoma	Renal Clear Cell Carcinoma	Kidney Clear Cell Renal Carcinoma	G2	Kidney	Primary	70277	Renal Cell Carcinoma
TCGA-BP-4807	TCGA-BP-4807-01	C64.9	Renal Clear Cell Carcinoma	Renal Clear Cell Carcinoma	Kidney Clear Cell Renal Carcinoma	G3	Kidney	Primary	70277	Renal Cell Carcinoma
TCGA-BP-4959	TCGA-BP-4959-01	C64.9	Renal Clear Cell Carcinoma	Renal Clear Cell Carcinoma	Kidney Clear Cell Renal Carcinoma	G3	Kidney	Primary	70277	Renal Cell Carcinoma
TCGA-BP-4960	TCGA-BP-4960-01	C64.9	Renal Clear Cell Carcinoma	Renal Clear Cell Carcinoma	Kidney Clear Cell Renal Carcinoma	G3	Kidney	Primary	70277	Renal Cell Carcinoma
TCGA-BP-4961	TCGA-BP-4961-01	C64.9	Renal Clear Cell Carcinoma	Renal Clear Cell Carcinoma	Kidney Clear Cell Renal Carcinoma	G2	Kidney	Primary	70277	Renal Cell Carcinoma
TCGA-BP-4962	TCGA-BP-4962-01	C64.9	Renal Clear Cell Carcinoma	Renal Clear Cell Carcinoma	Kidney Clear Cell Renal Carcinoma	G2	Kidney	Primary	70277	Renal Cell Carcinoma
TCGA-BP-4963	TCGA-BP-4963-01	C64.9	Renal Clear Cell Carcinoma	Renal Clear Cell Carcinoma	Kidney Clear Cell Renal Carcinoma	G3	Kidney	Primary	70277	Renal Cell Carcinoma
TCGA-BP-4964	TCGA-BP-4964-01	C64.9	Renal Clear Cell Carcinoma	Renal Clear Cell Carcinoma	Kidney Clear Cell Renal Carcinoma	G2	Kidney	Primary	70277	Renal Cell Carcinoma
TCGA-BP-4965	TCGA-BP-4965-01	C64.9	Renal Clear Cell Carcinoma	Renal Clear Cell Carcinoma	Kidney Clear Cell Renal Carcinoma	G2	Kidney	Primary	70277	Renal Cell Carcinoma
TCGA-BP-4967	TCGA-BP-4967-01	C64.9	Renal Clear Cell Carcinoma	Renal Clear Cell Carcinoma	Kidney Clear Cell Renal Carcinoma	G2	Kidney	Primary	70277	Renal Cell Carcinoma
TCGA-BP-4968	TCGA-BP-4968-01	C64.9	Renal Clear Cell Carcinoma	Renal Clear Cell Carcinoma	Kidney Clear Cell Renal Carcinoma	G3	Kidney	Primary	70277	Renal Cell Carcinoma
TCGA-BP-4969	TCGA-BP-4969-01	C64.9	Renal Clear Cell Carcinoma	Renal Clear Cell Carcinoma	Kidney Clear Cell Renal Carcinoma	G2	Kidney	Primary	70277	Renal Cell Carcinoma
TCGA-BP-4970	TCGA-BP-4970-01	C64.9	Renal Clear Cell Carcinoma	Renal Clear Cell Carcinoma	Kidney Clear Cell Renal Carcinoma	G3	Kidney	Primary	70277	Renal Cell Carcinoma
TCGA-BP-4971	TCGA-BP-4971-01	C64.9	Renal Clear Cell Carcinoma	Renal Clear Cell Carcinoma	Kidney Clear Cell Renal Carcinoma	G3	Kidney	Primary	70277	Renal Cell Carcinoma
TCGA-BP-4972	TCGA-BP-4972-01	C64.9	Renal Clear Cell Carcinoma	Renal Clear Cell Carcinoma	Kidney Clear Cell Renal Carcinoma	G3	Kidney	Primary	70277	Renal Cell Carcinoma
TCGA-BP-4973	TCGA-BP-4973-01	C64.9	Renal Clear Cell Carcinoma	Renal Clear Cell Carcinoma	Kidney Clear Cell Renal Carcinoma	G3	Kidney	Primary	70277	Renal Cell Carcinoma
TCGA-BP-4974	TCGA-BP-4974-01	C64.9	Renal Clear Cell Carcinoma	Renal Clear Cell Carcinoma	Kidney Clear Cell Renal Carcinoma	G4	Kidney	Primary	70277	Renal Cell Carcinoma
TCGA-BP-4975	TCGA-BP-4975-01	C64.9	Renal Clear Cell Carcinoma	Renal Clear Cell Carcinoma	Kidney Clear Cell Renal Carcinoma	G3	Kidney	Primary	70277	Renal Cell Carcinoma
TCGA-BP-4977	TCGA-BP-4977-01	C64.9	Renal Clear Cell Carcinoma	Renal Clear Cell Carcinoma	Kidney Clear Cell Renal Carcinoma	G3	Kidney	Primary	70277	Renal Cell Carcinoma
TCGA-BP-4981	TCGA-BP-4981-01	C64.9	Renal Clear Cell Carcinoma	Renal Clear Cell Carcinoma	Kidney Clear Cell Renal Carcinoma	G3	Kidney	Primary	70277	Renal Cell Carcinoma
TCGA-BP-4982	TCGA-BP-4982-01	C64.9	Renal Clear Cell Carcinoma	Renal Clear Cell Carcinoma	Kidney Clear Cell Renal Carcinoma	G3	Kidney	Primary	70277	Renal Cell Carcinoma
TCGA-BP-4983	TCGA-BP-4983-01	C64.9	Renal Clear Cell Carcinoma	Renal Clear Cell Carcinoma	Kidney Clear Cell Renal Carcinoma	G4	Kidney	Primary	70277	Renal Cell Carcinoma
TCGA-BP-4985	TCGA-BP-4985-01	C64.9	Renal Clear Cell Carcinoma	Renal Clear Cell Carcinoma	Kidney Clear Cell Renal Carcinoma	G4	Kidney	Primary	70277	Renal Cell Carcinoma
TCGA-BP-4987	TCGA-BP-4987-01	C64.9	Renal Clear Cell Carcinoma	Renal Clear Cell Carcinoma	Kidney Clear Cell Renal Carcinoma	G2	Kidney	Primary	70277	Renal Cell Carcinoma
TCGA-BP-4989	TCGA-BP-4989-01	C64.9	Renal Clear Cell Carcinoma	Renal Clear Cell Carcinoma	Kidney Clear Cell Renal Carcinoma	G3	Kidney	Primary	70277	Renal Cell Carcinoma
TCGA-BP-4991	TCGA-BP-4991-01	C64.9	Renal Clear Cell Carcinoma	Renal Clear Cell Carcinoma	Kidney Clear Cell Renal Carcinoma	G2	Kidney	Primary	70277	Renal Cell Carcinoma
TCGA-BP-4992	TCGA-BP-4992-01	C64.9	Renal Clear Cell Carcinoma	Renal Clear Cell Carcinoma	Kidney Clear Cell Renal Carcinoma	G4	Kidney	Primary	70277	Renal Cell Carcinoma
TCGA-BP-4993	TCGA-BP-4993-01	C64.9	Renal Clear Cell Carcinoma	Renal Clear Cell Carcinoma	Kidney Clear Cell Renal Carcinoma	G3	Kidney	Primary	70277	Renal Cell Carcinoma
TCGA-BP-4994	TCGA-BP-4994-01	C64.9	Renal Clear Cell Carcinoma	Renal Clear Cell Carcinoma	Kidney Clear Cell Renal Carcinoma	G3	Kidney	Primary	70277	Renal Cell Carcinoma
TCGA-BP-4998	TCGA-BP-4998-01	C64.9	Renal Clear Cell Carcinoma	Renal Clear Cell Carcinoma	Kidney Clear Cell Renal Carcinoma	G3	Kidney	Primary	70277	Renal Cell Carcinoma
TCGA-BP-4999	TCGA-BP-4999-01	C64.9	Renal Clear Cell Carcinoma	Renal Clear Cell Carcinoma	Kidney Clear Cell Renal Carcinoma	G2	Kidney	Primary	70277	Renal Cell Carcinoma
TCGA-BP-5000	TCGA-BP-5000-01	C64.9	Renal Clear Cell Carcinoma	Renal Clear Cell Carcinoma	Kidney Clear Cell Renal Carcinoma	G3	Kidney	Primary	70277	Renal Cell Carcinoma
TCGA-BP-5001	TCGA-BP-5001-01	C64.9	Renal Clear Cell Carcinoma	Renal Clear Cell Carcinoma	Kidney Clear Cell Renal Carcinoma	G2	Kidney	Primary	70277	Renal Cell Carcinoma
TCGA-BP-5004	TCGA-BP-5004-01	C64.9	Renal Clear Cell Carcinoma	Renal Clear Cell Carcinoma	Kidney Clear Cell Renal Carcinoma	G3	Kidney	Primary	70277	Renal Cell Carcinoma
TCGA-BP-5007	TCGA-BP-5007-01	C64.9	Renal Clear Cell Carcinoma	Renal Clear Cell Carcinoma	Kidney Clear Cell Renal Carcinoma	G2	Kidney	Primary	70277	Renal Cell Carcinoma
TCGA-BP-5008	TCGA-BP-5008-01	C64.9	Renal Clear Cell Carcinoma	Renal Clear Cell Carcinoma	Kidney Clear Cell Renal Carcinoma	G2	Kidney	Primary	70277	Renal Cell Carcinoma
TCGA-BP-5010	TCGA-BP-5010-01	C64.9	Renal Clear Cell Carcinoma	Renal Clear Cell Carcinoma	Kidney Clear Cell Renal Carcinoma	G4	Kidney	Primary	70277	Renal Cell Carcinoma
TCGA-BP-5168	TCGA-BP-5168-01	C64.9	Renal Clear Cell Carcinoma	Renal Clear Cell Carcinoma	Kidney Clear Cell Renal Carcinoma	G2	Kidney	Primary	70277	Renal Cell Carcinoma
TCGA-BP-5169	TCGA-BP-5169-01	C64.9	Renal Clear Cell Carcinoma	Renal Clear Cell Carcinoma	Kidney Clear Cell Renal Carcinoma	G4	Kidney	Primary	70277	Renal Cell Carcinoma
TCGA-BP-5170	TCGA-BP-5170-01	C64.9	Renal Clear Cell Carcinoma	Renal Clear Cell Carcinoma	Kidney Clear Cell Renal Carcinoma	G2	Kidney	Primary	70277	Renal Cell Carcinoma
TCGA-BP-5173	TCGA-BP-5173-01	C64.9	Renal Clear Cell Carcinoma	Renal Clear Cell Carcinoma	Kidney Clear Cell Renal Carcinoma	G2	Kidney	Primary	70277	Renal Cell Carcinoma
TCGA-BP-5174	TCGA-BP-5174-01	C64.9	Renal Clear Cell Carcinoma	Renal Clear Cell Carcinoma	Kidney Clear Cell Renal Carcinoma	G2	Kidney	Primary	70277	Renal Cell Carcinoma
TCGA-BP-5175	TCGA-BP-5175-01	C64.9	Renal Clear Cell Carcinoma	Renal Clear Cell Carcinoma	Kidney Clear Cell Renal Carcinoma	G3	Kidney	Primary	70277	Renal Cell Carcinoma
TCGA-BP-5176	TCGA-BP-5176-01	C64.9	Renal Clear Cell Carcinoma	Renal Clear Cell Carcinoma	Kidney Clear Cell Renal Carcinoma	G2	Kidney	Primary	70277	Renal Cell Carcinoma
TCGA-BP-5177	TCGA-BP-5177-01	C64.9	Renal Clear Cell Carcinoma	Renal Clear Cell Carcinoma	Kidney Clear Cell Renal Carcinoma	G3	Kidney	Primary	70277	Renal Cell Carcinoma
TCGA-BP-5178	TCGA-BP-5178-01	C64.9	Renal Clear Cell Carcinoma	Renal Clear Cell Carcinoma	Kidney Clear Cell Renal Carcinoma	G4	Kidney	Primary	70277	Renal Cell Carcinoma
TCGA-BP-5180	TCGA-BP-5180-01	C64.9	Renal Clear Cell Carcinoma	Renal Clear Cell Carcinoma	Kidney Clear Cell Renal Carcinoma	G2	Kidney	Primary	70277	Renal Cell Carcinoma
TCGA-BP-5182	TCGA-BP-5182-01	C64.9	Renal Clear Cell Carcinoma	Renal Clear Cell Carcinoma	Kidney Clear Cell Renal Carcinoma	G3	Kidney	Primary	70277	Renal Cell Carcinoma
TCGA-BP-5183	TCGA-BP-5183-01	C64.9	Renal Clear Cell Carcinoma	Renal Clear Cell Carcinoma	Kidney Clear Cell Renal Carcinoma	G3	Kidney	Primary	70277	Renal Cell Carcinoma
TCGA-BP-5184	TCGA-BP-5184-01	C64.9	Renal Clear Cell Carcinoma	Renal Clear Cell Carcinoma	Kidney Clear Cell Renal Carcinoma	G3	Kidney	Primary	70277	Renal Cell Carcinoma
TCGA-BP-5185	TCGA-BP-5185-01	C64.9	Renal Clear Cell Carcinoma	Renal Clear Cell Carcinoma	Kidney Clear Cell Renal Carcinoma	G3	Kidney	Primary	70277	Renal Cell Carcinoma
TCGA-BP-5186	TCGA-BP-5186-01	C64.9	Renal Clear Cell Carcinoma	Renal Clear Cell Carcinoma	Kidney Clear Cell Renal Carcinoma	G2	Kidney	Primary	70277	Renal Cell Carcinoma
TCGA-BP-5187	TCGA-BP-5187-01	C64.9	Renal Clear Cell Carcinoma	Renal Clear Cell Carcinoma	Kidney Clear Cell Renal Carcinoma	G2	Kidney	Primary	70277	Renal Cell Carcinoma
TCGA-BP-5189	TCGA-BP-5189-01	C64.9	Renal Clear Cell Carcinoma	Renal Clear Cell Carcinoma	Kidney Clear Cell Renal Carcinoma	G4	Kidney	Primary	70277	Renal Cell Carcinoma
TCGA-BP-5190	TCGA-BP-5190-01	C64.9	Renal Clear Cell Carcinoma	Renal Clear Cell Carcinoma	Kidney Clear Cell Renal Carcinoma	G3	Kidney	Primary	70277	Renal Cell Carcinoma
TCGA-BP-5191	TCGA-BP-5191-01	C64.9	Renal Clear Cell Carcinoma	Renal Clear Cell Carcinoma	Kidney Clear Cell Renal Carcinoma	G2	Kidney	Primary	70277	Renal Cell Carcinoma
TCGA-BP-5192	TCGA-BP-5192-01	C64.9	Renal Clear Cell Carcinoma	Renal Clear Cell Carcinoma	Kidney Clear Cell Renal Carcinoma	G2	Kidney	Primary	70277	Renal Cell Carcinoma
TCGA-BP-5194	TCGA-BP-5194-01	C64.9	Renal Clear Cell Carcinoma	Renal Clear Cell Carcinoma	Kidney Clear Cell Renal Carcinoma	G2	Kidney	Primary	70277	Renal Cell Carcinoma
TCGA-BP-5195	TCGA-BP-5195-01	C64.9	Renal Clear Cell Carcinoma	Renal Clear Cell Carcinoma	Kidney Clear Cell Renal Carcinoma	G2	Kidney	Primary	70277	Renal Cell Carcinoma
TCGA-BP-5196	TCGA-BP-5196-01	C64.9	Renal Clear Cell Carcinoma	Renal Clear Cell Carcinoma	Kidney Clear Cell Renal Carcinoma	G2	Kidney	Primary	70277	Renal Cell Carcinoma
TCGA-BP-5198	TCGA-BP-5198-01	C64.9	Renal Clear Cell Carcinoma	Renal Clear Cell Carcinoma	Kidney Clear Cell Renal Carcinoma	G3	Kidney	Primary	70277	Renal Cell Carcinoma
TCGA-BP-5200	TCGA-BP-5200-01	C64.9	Renal Clear Cell Carcinoma	Renal Clear Cell Carcinoma	Kidney Clear Cell Renal Carcinoma	G4	Kidney	Primary	70277	Renal Cell Carcinoma
TCGA-BP-5201	TCGA-BP-5201-01	C64.9	Renal Clear Cell Carcinoma	Renal Clear Cell Carcinoma	Kidney Clear Cell Renal Carcinoma	G4	Kidney	Primary	70277	Renal Cell Carcinoma
TCGA-BP-5202	TCGA-BP-5202-01	C64.9	Renal Clear Cell Carcinoma	Renal Clear Cell Carcinoma	Kidney Clear Cell Renal Carcinoma	G2	Kidney	Primary	70277	Renal Cell Carcinoma
TCGA-CJ-4634	TCGA-CJ-4634-01	C64.9	Renal Clear Cell Carcinoma	Renal Clear Cell Carcinoma	Kidney Clear Cell Renal Carcinoma	G2	Kidney	Primary	70277	Renal Cell Carcinoma
TCGA-CJ-4635	TCGA-CJ-4635-01	C64.9	Renal Clear Cell Carcinoma	Renal Clear Cell Carcinoma	Kidney Clear Cell Renal Carcinoma	G3	Kidney	Primary	70277	Renal Cell Carcinoma
TCGA-CJ-4636	TCGA-CJ-4636-01	C64.9	Renal Clear Cell Carcinoma	Renal Clear Cell Carcinoma	Kidney Clear Cell Renal Carcinoma	G3	Kidney	Primary	70277	Renal Cell Carcinoma
TCGA-CJ-4637	TCGA-CJ-4637-01	C64.9	Renal Clear Cell Carcinoma	Renal Clear Cell Carcinoma	Kidney Clear Cell Renal Carcinoma	G4	Kidney	Primary	70277	Renal Cell Carcinoma
TCGA-CJ-4638	TCGA-CJ-4638-01	C64.9	Renal Clear Cell Carcinoma	Renal Clear Cell Carcinoma	Kidney Clear Cell Renal Carcinoma	G4	Kidney	Primary	70277	Renal Cell Carcinoma
TCGA-CJ-4639	TCGA-CJ-4639-01	C64.9	Renal Clear Cell Carcinoma	Renal Clear Cell Carcinoma	Kidney Clear Cell Renal Carcinoma	G2	Kidney	Primary	70277	Renal Cell Carcinoma
TCGA-CJ-4640	TCGA-CJ-4640-01	C64.9	Renal Clear Cell Carcinoma	Renal Clear Cell Carcinoma	Kidney Clear Cell Renal Carcinoma	G4	Kidney	Primary	70277	Renal Cell Carcinoma
TCGA-CJ-4641	TCGA-CJ-4641-01	C64.9	Renal Clear Cell Carcinoma	Renal Clear Cell Carcinoma	Kidney Clear Cell Renal Carcinoma	G4	Kidney	Primary	70277	Renal Cell Carcinoma
TCGA-CJ-4643	TCGA-CJ-4643-01	C64.9	Renal Clear Cell Carcinoma	Renal Clear Cell Carcinoma	Kidney Clear Cell Renal Carcinoma	G3	Kidney	Primary	70277	Renal Cell Carcinoma
TCGA-CJ-4644	TCGA-CJ-4644-01	C64.9	Renal Clear Cell Carcinoma	Renal Clear Cell Carcinoma	Kidney Clear Cell Renal Carcinoma	G3	Kidney	Primary	70277	Renal Cell Carcinoma
TCGA-CJ-4868	TCGA-CJ-4868-01	C64.9	Renal Clear Cell Carcinoma	Renal Clear Cell Carcinoma	Kidney Clear Cell Renal Carcinoma	G3	Kidney	Primary	70277	Renal Cell Carcinoma
TCGA-CJ-4869	TCGA-CJ-4869-01	C64.9	Renal Clear Cell Carcinoma	Renal Clear Cell Carcinoma	Kidney Clear Cell Renal Carcinoma	G2	Kidney	Primary	70277	Renal Cell Carcinoma
TCGA-CJ-4870	TCGA-CJ-4870-01	C64.9	Renal Clear Cell Carcinoma	Renal Clear Cell Carcinoma	Kidney Clear Cell Renal Carcinoma	G2	Kidney	Primary	70277	Renal Cell Carcinoma
TCGA-CJ-4871	TCGA-CJ-4871-01	C64.9	Renal Clear Cell Carcinoma	Renal Clear Cell Carcinoma	Kidney Clear Cell Renal Carcinoma	G4	Kidney	Primary	70277	Renal Cell Carcinoma
TCGA-CJ-4872	TCGA-CJ-4872-01	C64.9	Renal Clear Cell Carcinoma	Renal Clear Cell Carcinoma	Kidney Clear Cell Renal Carcinoma	G4	Kidney	Primary	70277	Renal Cell Carcinoma
TCGA-CJ-4873	TCGA-CJ-4873-01	C64.9	Renal Clear Cell Carcinoma	Renal Clear Cell Carcinoma	Kidney Clear Cell Renal Carcinoma	G3	Kidney	Primary	70277	Renal Cell Carcinoma
TCGA-CJ-4874	TCGA-CJ-4874-01	C64.9	Renal Clear Cell Carcinoma	Renal Clear Cell Carcinoma	Kidney Clear Cell Renal Carcinoma	G3	Kidney	Primary	70277	Renal Cell Carcinoma
TCGA-CJ-4875	TCGA-CJ-4875-01	C64.9	Renal Clear Cell Carcinoma	Renal Clear Cell Carcinoma	Kidney Clear Cell Renal Carcinoma	G3	Kidney	Primary	70277	Renal Cell Carcinoma
TCGA-CJ-4876	TCGA-CJ-4876-01	C64.9	Renal Clear Cell Carcinoma	Renal Clear Cell Carcinoma	Kidney Clear Cell Renal Carcinoma	G3	Kidney	Primary	70277	Renal Cell Carcinoma
TCGA-CJ-4878	TCGA-CJ-4878-01	C64.9	Renal Clear Cell Carcinoma	Renal Clear Cell Carcinoma	Kidney Clear Cell Renal Carcinoma	G2	Kidney	Primary	70277	Renal Cell Carcinoma
TCGA-CJ-4881	TCGA-CJ-4881-01	C64.9	Renal Clear Cell Carcinoma	Renal Clear Cell Carcinoma	Kidney Clear Cell Renal Carcinoma	G3	Kidney	Primary	70277	Renal Cell Carcinoma
TCGA-CJ-4882	TCGA-CJ-4882-01	C64.9	Renal Clear Cell Carcinoma	Renal Clear Cell Carcinoma	Kidney Clear Cell Renal Carcinoma	G3	Kidney	Primary	70277	Renal Cell Carcinoma
TCGA-CJ-4884	TCGA-CJ-4884-01	C64.9	Renal Clear Cell Carcinoma	Renal Clear Cell Carcinoma	Kidney Clear Cell Renal Carcinoma	G3	Kidney	Primary	70277	Renal Cell Carcinoma
TCGA-CJ-4885	TCGA-CJ-4885-01	C64.9	Renal Clear Cell Carcinoma	Renal Clear Cell Carcinoma	Kidney Clear Cell Renal Carcinoma	G3	Kidney	Primary	70277	Renal Cell Carcinoma
TCGA-CJ-4886	TCGA-CJ-4886-01	C64.9	Renal Clear Cell Carcinoma	Renal Clear Cell Carcinoma	Kidney Clear Cell Renal Carcinoma	G3	Kidney	Primary	70277	Renal Cell Carcinoma
TCGA-CJ-4887	TCGA-CJ-4887-01	C64.9	Renal Clear Cell Carcinoma	Renal Clear Cell Carcinoma	Kidney Clear Cell Renal Carcinoma	G3	Kidney	Primary	70277	Renal Cell Carcinoma
TCGA-CJ-4888	TCGA-CJ-4888-01	C64.9	Renal Clear Cell Carcinoma	Renal Clear Cell Carcinoma	Kidney Clear Cell Renal Carcinoma	G4	Kidney	Primary	70277	Renal Cell Carcinoma
TCGA-CJ-4889	TCGA-CJ-4889-01	C64.9	Renal Clear Cell Carcinoma	Renal Clear Cell Carcinoma	Kidney Clear Cell Renal Carcinoma	G4	Kidney	Primary	70277	Renal Cell Carcinoma
TCGA-CJ-4890	TCGA-CJ-4890-01	C64.9	Renal Clear Cell Carcinoma	Renal Clear Cell Carcinoma	Kidney Clear Cell Renal Carcinoma	G4	Kidney	Primary	70277	Renal Cell Carcinoma
TCGA-CJ-4891	TCGA-CJ-4891-01	C64.9	Renal Clear Cell Carcinoma	Renal Clear Cell Carcinoma	Kidney Clear Cell Renal Carcinoma	G4	Kidney	Primary	70277	Renal Cell Carcinoma
TCGA-CJ-4892	TCGA-CJ-4892-01	C64.9	Renal Clear Cell Carcinoma	Renal Clear Cell Carcinoma	Kidney Clear Cell Renal Carcinoma	G2	Kidney	Primary	70277	Renal Cell Carcinoma
TCGA-CJ-4893	TCGA-CJ-4893-01	C64.9	Renal Clear Cell Carcinoma	Renal Clear Cell Carcinoma	Kidney Clear Cell Renal Carcinoma	G3	Kidney	Primary	70277	Renal Cell Carcinoma
TCGA-CJ-4894	TCGA-CJ-4894-01	C64.9	Renal Clear Cell Carcinoma	Renal Clear Cell Carcinoma	Kidney Clear Cell Renal Carcinoma	G3	Kidney	Primary	70277	Renal Cell Carcinoma
TCGA-CJ-4895	TCGA-CJ-4895-01	C64.9	Renal Clear Cell Carcinoma	Renal Clear Cell Carcinoma	Kidney Clear Cell Renal Carcinoma	G4	Kidney	Primary	70277	Renal Cell Carcinoma
TCGA-CJ-4897	TCGA-CJ-4897-01	C64.9	Renal Clear Cell Carcinoma	Renal Clear Cell Carcinoma	Kidney Clear Cell Renal Carcinoma	G3	Kidney	Primary	70277	Renal Cell Carcinoma
TCGA-CJ-4899	TCGA-CJ-4899-01	C64.9	Renal Clear Cell Carcinoma	Renal Clear Cell Carcinoma	Kidney Clear Cell Renal Carcinoma	G2	Kidney	Primary	70277	Renal Cell Carcinoma
TCGA-CJ-4900	TCGA-CJ-4900-01	C64.9	Renal Clear Cell Carcinoma	Renal Clear Cell Carcinoma	Kidney Clear Cell Renal Carcinoma	G4	Kidney	Primary	70277	Renal Cell Carcinoma
TCGA-CJ-4901	TCGA-CJ-4901-01	C64.9	Renal Clear Cell Carcinoma	Renal Clear Cell Carcinoma	Kidney Clear Cell Renal Carcinoma	G3	Kidney	Primary	70277	Renal Cell Carcinoma
TCGA-CJ-4902	TCGA-CJ-4902-01	C64.9	Renal Clear Cell Carcinoma	Renal Clear Cell Carcinoma	Kidney Clear Cell Renal Carcinoma	G3	Kidney	Primary	70277	Renal Cell Carcinoma
TCGA-CJ-4903	TCGA-CJ-4903-01	C64.9	Renal Clear Cell Carcinoma	Renal Clear Cell Carcinoma	Kidney Clear Cell Renal Carcinoma	G3	Kidney	Primary	70277	Renal Cell Carcinoma
TCGA-CJ-4904	TCGA-CJ-4904-01	C64.9	Renal Clear Cell Carcinoma	Renal Clear Cell Carcinoma	Kidney Clear Cell Renal Carcinoma	G3	Kidney	Primary	70277	Renal Cell Carcinoma
TCGA-CJ-4905	TCGA-CJ-4905-01	C64.9	Renal Clear Cell Carcinoma	Renal Clear Cell Carcinoma	Kidney Clear Cell Renal Carcinoma	G2	Kidney	Primary	70277	Renal Cell Carcinoma
TCGA-CJ-4907	TCGA-CJ-4907-01	C64.9	Renal Clear Cell Carcinoma	Renal Clear Cell Carcinoma	Kidney Clear Cell Renal Carcinoma	G3	Kidney	Primary	70277	Renal Cell Carcinoma
TCGA-CJ-4908	TCGA-CJ-4908-01	C64.9	Renal Clear Cell Carcinoma	Renal Clear Cell Carcinoma	Kidney Clear Cell Renal Carcinoma	G2	Kidney	Primary	70277	Renal Cell Carcinoma
TCGA-CJ-4912	TCGA-CJ-4912-01	C64.9	Renal Clear Cell Carcinoma	Renal Clear Cell Carcinoma	Kidney Clear Cell Renal Carcinoma	G3	Kidney	Primary	70277	Renal Cell Carcinoma
TCGA-CJ-4913	TCGA-CJ-4913-01	C64.9	Renal Clear Cell Carcinoma	Renal Clear Cell Carcinoma	Kidney Clear Cell Renal Carcinoma	G4	Kidney	Primary	70277	Renal Cell Carcinoma
TCGA-CJ-4916	TCGA-CJ-4916-01	C64.9	Renal Clear Cell Carcinoma	Renal Clear Cell Carcinoma	Kidney Clear Cell Renal Carcinoma	G3	Kidney	Primary	70277	Renal Cell Carcinoma
TCGA-CJ-4918	TCGA-CJ-4918-01	C64.9	Renal Clear Cell Carcinoma	Renal Clear Cell Carcinoma	Kidney Clear Cell Renal Carcinoma	G4	Kidney	Primary	70277	Renal Cell Carcinoma
TCGA-CJ-4920	TCGA-CJ-4920-01	C64.9	Renal Clear Cell Carcinoma	Renal Clear Cell Carcinoma	Kidney Clear Cell Renal Carcinoma	G2	Kidney	Primary	70277	Renal Cell Carcinoma
TCGA-CJ-4923	TCGA-CJ-4923-01	C64.9	Renal Clear Cell Carcinoma	Renal Clear Cell Carcinoma	Kidney Clear Cell Renal Carcinoma	G4	Kidney	Primary	70277	Renal Cell Carcinoma
TCGA-CJ-5671	TCGA-CJ-5671-01	C64.9	Renal Clear Cell Carcinoma	Renal Clear Cell Carcinoma	Kidney Clear Cell Renal Carcinoma	G3	Kidney	Primary	70277	Renal Cell Carcinoma
TCGA-CJ-5672	TCGA-CJ-5672-01	C64.9	Renal Clear Cell Carcinoma	Renal Clear Cell Carcinoma	Kidney Clear Cell Renal Carcinoma	G3	Kidney	Primary	70277	Renal Cell Carcinoma
TCGA-CJ-5675	TCGA-CJ-5675-01	C64.9	Renal Clear Cell Carcinoma	Renal Clear Cell Carcinoma	Kidney Clear Cell Renal Carcinoma	G3	Kidney	Primary	70277	Renal Cell Carcinoma
TCGA-CJ-5676	TCGA-CJ-5676-01	C64.9	Renal Clear Cell Carcinoma	Renal Clear Cell Carcinoma	Kidney Clear Cell Renal Carcinoma	G3	Kidney	Primary	70277	Renal Cell Carcinoma
TCGA-CJ-5677	TCGA-CJ-5677-01	C64.9	Renal Clear Cell Carcinoma	Renal Clear Cell Carcinoma	Kidney Clear Cell Renal Carcinoma	G4	Kidney	Primary	70277	Renal Cell Carcinoma
TCGA-CJ-5678	TCGA-CJ-5678-01	C64.9	Renal Clear Cell Carcinoma	Renal Clear Cell Carcinoma	Kidney Clear Cell Renal Carcinoma	G3	Kidney	Primary	70277	Renal Cell Carcinoma
TCGA-CJ-5679	TCGA-CJ-5679-01	C64.9	Renal Clear Cell Carcinoma	Renal Clear Cell Carcinoma	Kidney Clear Cell Renal Carcinoma	G4	Kidney	Primary	70277	Renal Cell Carcinoma
TCGA-CJ-5680	TCGA-CJ-5680-01	C64.9	Renal Clear Cell Carcinoma	Renal Clear Cell Carcinoma	Kidney Clear Cell Renal Carcinoma	G4	Kidney	Primary	70277	Renal Cell Carcinoma
TCGA-CJ-5681	TCGA-CJ-5681-01	C64.9	Renal Clear Cell Carcinoma	Renal Clear Cell Carcinoma	Kidney Clear Cell Renal Carcinoma	G3	Kidney	Primary	70277	Renal Cell Carcinoma
TCGA-CJ-5682	TCGA-CJ-5682-01	C64.9	Renal Clear Cell Carcinoma	Renal Clear Cell Carcinoma	Kidney Clear Cell Renal Carcinoma	G4	Kidney	Primary	70277	Renal Cell Carcinoma
TCGA-CJ-5683	TCGA-CJ-5683-01	C64.9	Renal Clear Cell Carcinoma	Renal Clear Cell Carcinoma	Kidney Clear Cell Renal Carcinoma	G3	Kidney	Primary	70277	Renal Cell Carcinoma
TCGA-CJ-5684	TCGA-CJ-5684-01	C64.9	Renal Clear Cell Carcinoma	Renal Clear Cell Carcinoma	Kidney Clear Cell Renal Carcinoma	G2	Kidney	Primary	70277	Renal Cell Carcinoma
TCGA-CJ-5686	TCGA-CJ-5686-01	C64.9	Renal Clear Cell Carcinoma	Renal Clear Cell Carcinoma	Kidney Clear Cell Renal Carcinoma	G3	Kidney	Primary	70277	Renal Cell Carcinoma
TCGA-CJ-5689	TCGA-CJ-5689-01	C64.9	Renal Clear Cell Carcinoma	Renal Clear Cell Carcinoma	Kidney Clear Cell Renal Carcinoma	G4	Kidney	Primary	70277	Renal Cell Carcinoma
TCGA-CJ-6027	TCGA-CJ-6027-01	C64.9	Renal Clear Cell Carcinoma	Renal Clear Cell Carcinoma	Kidney Clear Cell Renal Carcinoma	G4	Kidney	Primary	70277	Renal Cell Carcinoma
TCGA-CJ-6028	TCGA-CJ-6028-01	C64.9	Renal Clear Cell Carcinoma	Renal Clear Cell Carcinoma	Kidney Clear Cell Renal Carcinoma	G4	Kidney	Primary	70277	Renal Cell Carcinoma
TCGA-CJ-6030	TCGA-CJ-6030-01	C64.9	Renal Clear Cell Carcinoma	Renal Clear Cell Carcinoma	Kidney Clear Cell Renal Carcinoma	G3	Kidney	Primary	70277	Renal Cell Carcinoma
TCGA-CJ-6031	TCGA-CJ-6031-01	C64.9	Renal Clear Cell Carcinoma	Renal Clear Cell Carcinoma	Kidney Clear Cell Renal Carcinoma	G3	Kidney	Primary	70277	Renal Cell Carcinoma
TCGA-CJ-6032	TCGA-CJ-6032-01	C64.9	Renal Clear Cell Carcinoma	Renal Clear Cell Carcinoma	Kidney Clear Cell Renal Carcinoma	G3	Kidney	Primary	70277	Renal Cell Carcinoma
TCGA-CJ-6033	TCGA-CJ-6033-01	C64.9	Renal Clear Cell Carcinoma	Renal Clear Cell Carcinoma	Kidney Clear Cell Renal Carcinoma	G4	Kidney	Primary	70277	Renal Cell Carcinoma
TCGA-CW-5580	TCGA-CW-5580-01	C64.9	Renal Clear Cell Carcinoma	Renal Clear Cell Carcinoma	Kidney Clear Cell Renal Carcinoma	G3	Kidney	Primary	70277	Renal Cell Carcinoma
TCGA-CW-5581	TCGA-CW-5581-01	C64.9	Renal Clear Cell Carcinoma	Renal Clear Cell Carcinoma	Kidney Clear Cell Renal Carcinoma	G3	Kidney	Primary	70277	Renal Cell Carcinoma
TCGA-CW-5583	TCGA-CW-5583-01	C64.9	Renal Clear Cell Carcinoma	Renal Clear Cell Carcinoma	Kidney Clear Cell Renal Carcinoma	G2	Kidney	Primary	70277	Renal Cell Carcinoma
TCGA-CW-5584	TCGA-CW-5584-01	C64.9	Renal Clear Cell Carcinoma	Renal Clear Cell Carcinoma	Kidney Clear Cell Renal Carcinoma	G3	Kidney	Primary	70277	Renal Cell Carcinoma
TCGA-CW-5585	TCGA-CW-5585-01	C64.9	Renal Clear Cell Carcinoma	Renal Clear Cell Carcinoma	Kidney Clear Cell Renal Carcinoma	G2	Kidney	Primary	70277	Renal Cell Carcinoma
TCGA-CW-5587	TCGA-CW-5587-01	C64.9	Renal Clear Cell Carcinoma	Renal Clear Cell Carcinoma	Kidney Clear Cell Renal Carcinoma	G2	Kidney	Primary	70277	Renal Cell Carcinoma
TCGA-CW-5588	TCGA-CW-5588-01	C64.9	Renal Clear Cell Carcinoma	Renal Clear Cell Carcinoma	Kidney Clear Cell Renal Carcinoma	G2	Kidney	Primary	70277	Renal Cell Carcinoma
TCGA-CW-5589	TCGA-CW-5589-01	C64.9	Renal Clear Cell Carcinoma	Renal Clear Cell Carcinoma	Kidney Clear Cell Renal Carcinoma	G2	Kidney	Primary	70277	Renal Cell Carcinoma
TCGA-CW-5591	TCGA-CW-5591-01	C64.9	Renal Clear Cell Carcinoma	Renal Clear Cell Carcinoma	Kidney Clear Cell Renal Carcinoma	G2	Kidney	Primary	70277	Renal Cell Carcinoma
TCGA-CW-6087	TCGA-CW-6087-01	C64.9	Renal Clear Cell Carcinoma	Renal Clear Cell Carcinoma	Kidney Clear Cell Renal Carcinoma	G4	Kidney	Primary	70277	Renal Cell Carcinoma
TCGA-CW-6088	TCGA-CW-6088-01	C64.9	Renal Clear Cell Carcinoma	Renal Clear Cell Carcinoma	Kidney Clear Cell Renal Carcinoma	G2	Kidney	Primary	70277	Renal Cell Carcinoma
TCGA-CW-6090	TCGA-CW-6090-01	C64.9	Renal Clear Cell Carcinoma	Renal Clear Cell Carcinoma	Kidney Clear Cell Renal Carcinoma	G3	Kidney	Primary	70277	Renal Cell Carcinoma
TCGA-CW-6093	TCGA-CW-6093-01	C64.9	Renal Clear Cell Carcinoma	Renal Clear Cell Carcinoma	Kidney Clear Cell Renal Carcinoma	G1	Kidney	Primary	70277	Renal Cell Carcinoma
TCGA-CW-6097	TCGA-CW-6097-01	C64.9	Renal Clear Cell Carcinoma	Renal Clear Cell Carcinoma	Kidney Clear Cell Renal Carcinoma	G4	Kidney	Primary	70277	Renal Cell Carcinoma
TCGA-CZ-4853	TCGA-CZ-4853-01	C64.9	Renal Clear Cell Carcinoma	Renal Clear Cell Carcinoma	Kidney Clear Cell Renal Carcinoma	G2	Kidney	Primary	70277	Renal Cell Carcinoma
TCGA-CZ-4854	TCGA-CZ-4854-01	C64.9	Renal Clear Cell Carcinoma	Renal Clear Cell Carcinoma	Kidney Clear Cell Renal Carcinoma	G2	Kidney	Primary	70277	Renal Cell Carcinoma
TCGA-CZ-4856	TCGA-CZ-4856-01	C64.9	Renal Clear Cell Carcinoma	Renal Clear Cell Carcinoma	Kidney Clear Cell Renal Carcinoma	G2	Kidney	Primary	70277	Renal Cell Carcinoma
TCGA-CZ-4857	TCGA-CZ-4857-01	C64.9	Renal Clear Cell Carcinoma	Renal Clear Cell Carcinoma	Kidney Clear Cell Renal Carcinoma	G3	Kidney	Primary	70277	Renal Cell Carcinoma
TCGA-CZ-4858	TCGA-CZ-4858-01	C64.9	Renal Clear Cell Carcinoma	Renal Clear Cell Carcinoma	Kidney Clear Cell Renal Carcinoma	G4	Kidney	Primary	70277	Renal Cell Carcinoma
TCGA-CZ-4859	TCGA-CZ-4859-01	C64.9	Renal Clear Cell Carcinoma	Renal Clear Cell Carcinoma	Kidney Clear Cell Renal Carcinoma	G2	Kidney	Primary	70277	Renal Cell Carcinoma
TCGA-CZ-4860	TCGA-CZ-4860-01	C64.9	Renal Clear Cell Carcinoma	Renal Clear Cell Carcinoma	Kidney Clear Cell Renal Carcinoma	G4	Kidney	Primary	70277	Renal Cell Carcinoma
TCGA-CZ-4861	TCGA-CZ-4861-01	C64.9	Renal Clear Cell Carcinoma	Renal Clear Cell Carcinoma	Kidney Clear Cell Renal Carcinoma	G2	Kidney	Primary	70277	Renal Cell Carcinoma
TCGA-CZ-4862	TCGA-CZ-4862-01	C64.9	Renal Clear Cell Carcinoma	Renal Clear Cell Carcinoma	Kidney Clear Cell Renal Carcinoma	G2	Kidney	Primary	70277	Renal Cell Carcinoma
TCGA-CZ-4863	TCGA-CZ-4863-01	C64.9	Renal Clear Cell Carcinoma	Renal Clear Cell Carcinoma	Kidney Clear Cell Renal Carcinoma	G3	Kidney	Primary	70277	Renal Cell Carcinoma
TCGA-CZ-4864	TCGA-CZ-4864-01	C64.9	Renal Clear Cell Carcinoma	Renal Clear Cell Carcinoma	Kidney Clear Cell Renal Carcinoma	G3	Kidney	Primary	70277	Renal Cell Carcinoma
TCGA-CZ-4866	TCGA-CZ-4866-01	C64.9	Renal Clear Cell Carcinoma	Renal Clear Cell Carcinoma	Kidney Clear Cell Renal Carcinoma	G3	Kidney	Primary	70277	Renal Cell Carcinoma
TCGA-CZ-5451	TCGA-CZ-5451-01	C64.9	Renal Clear Cell Carcinoma	Renal Clear Cell Carcinoma	Kidney Clear Cell Renal Carcinoma	G3	Kidney	Primary	70277	Renal Cell Carcinoma
TCGA-CZ-5452	TCGA-CZ-5452-01	C64.9	Renal Clear Cell Carcinoma	Renal Clear Cell Carcinoma	Kidney Clear Cell Renal Carcinoma	G2	Kidney	Primary	70277	Renal Cell Carcinoma
TCGA-CZ-5453	TCGA-CZ-5453-01	C64.9	Renal Clear Cell Carcinoma	Renal Clear Cell Carcinoma	Kidney Clear Cell Renal Carcinoma	G2	Kidney	Primary	70277	Renal Cell Carcinoma
TCGA-CZ-5454	TCGA-CZ-5454-01	C64.9	Renal Clear Cell Carcinoma	Renal Clear Cell Carcinoma	Kidney Clear Cell Renal Carcinoma	G2	Kidney	Primary	70277	Renal Cell Carcinoma
TCGA-CZ-5455	TCGA-CZ-5455-01	C64.9	Renal Clear Cell Carcinoma	Renal Clear Cell Carcinoma	Kidney Clear Cell Renal Carcinoma	G4	Kidney	Primary	70277	Renal Cell Carcinoma
TCGA-CZ-5456	TCGA-CZ-5456-01	C64.9	Renal Clear Cell Carcinoma	Renal Clear Cell Carcinoma	Kidney Clear Cell Renal Carcinoma	G3	Kidney	Primary	70277	Renal Cell Carcinoma
TCGA-CZ-5457	TCGA-CZ-5457-01	C64.9	Renal Clear Cell Carcinoma	Renal Clear Cell Carcinoma	Kidney Clear Cell Renal Carcinoma	G4	Kidney	Primary	70277	Renal Cell Carcinoma
TCGA-CZ-5458	TCGA-CZ-5458-01	C64.9	Renal Clear Cell Carcinoma	Renal Clear Cell Carcinoma	Kidney Clear Cell Renal Carcinoma	G3	Kidney	Primary	70277	Renal Cell Carcinoma
TCGA-CZ-5459	TCGA-CZ-5459-01	C64.9	Renal Clear Cell Carcinoma	Renal Clear Cell Carcinoma	Kidney Clear Cell Renal Carcinoma	G3	Kidney	Primary	70277	Renal Cell Carcinoma
TCGA-CZ-5460	TCGA-CZ-5460-01	C64.9	Renal Clear Cell Carcinoma	Renal Clear Cell Carcinoma	Kidney Clear Cell Renal Carcinoma	G2	Kidney	Primary	70277	Renal Cell Carcinoma
TCGA-CZ-5461	TCGA-CZ-5461-01	C64.9	Renal Clear Cell Carcinoma	Renal Clear Cell Carcinoma	Kidney Clear Cell Renal Carcinoma	G4	Kidney	Primary	70277	Renal Cell Carcinoma
TCGA-CZ-5462	TCGA-CZ-5462-01	C64.9	Renal Clear Cell Carcinoma	Renal Clear Cell Carcinoma	Kidney Clear Cell Renal Carcinoma	G3	Kidney	Primary	70277	Renal Cell Carcinoma
TCGA-CZ-5463	TCGA-CZ-5463-01	C64.9	Renal Clear Cell Carcinoma	Renal Clear Cell Carcinoma	Kidney Clear Cell Renal Carcinoma	G2	Kidney	Primary	70277	Renal Cell Carcinoma
TCGA-CZ-5464	TCGA-CZ-5464-01	C64.9	Renal Clear Cell Carcinoma	Renal Clear Cell Carcinoma	Kidney Clear Cell Renal Carcinoma	G2	Kidney	Primary	70277	Renal Cell Carcinoma
TCGA-CZ-5465	TCGA-CZ-5465-01	C64.9	Renal Clear Cell Carcinoma	Renal Clear Cell Carcinoma	Kidney Clear Cell Renal Carcinoma	G2	Kidney	Primary	70277	Renal Cell Carcinoma
TCGA-CZ-5466	TCGA-CZ-5466-01	C64.9	Renal Clear Cell Carcinoma	Renal Clear Cell Carcinoma	Kidney Clear Cell Renal Carcinoma	G2	Kidney	Primary	70277	Renal Cell Carcinoma
TCGA-CZ-5467	TCGA-CZ-5467-01	C64.9	Renal Clear Cell Carcinoma	Renal Clear Cell Carcinoma	Kidney Clear Cell Renal Carcinoma	G4	Kidney	Primary	70277	Renal Cell Carcinoma
TCGA-CZ-5468	TCGA-CZ-5468-01	C64.9	Renal Clear Cell Carcinoma	Renal Clear Cell Carcinoma	Kidney Clear Cell Renal Carcinoma	G4	Kidney	Primary	70277	Renal Cell Carcinoma
TCGA-CZ-5469	TCGA-CZ-5469-01	C64.9	Renal Clear Cell Carcinoma	Renal Clear Cell Carcinoma	Kidney Clear Cell Renal Carcinoma	G2	Kidney	Primary	70277	Renal Cell Carcinoma
TCGA-CZ-5470	TCGA-CZ-5470-01	C64.9	Renal Clear Cell Carcinoma	Renal Clear Cell Carcinoma	Kidney Clear Cell Renal Carcinoma	G3	Kidney	Primary	70277	Renal Cell Carcinoma
TCGA-CZ-5982	TCGA-CZ-5982-01	C64.9	Renal Clear Cell Carcinoma	Renal Clear Cell Carcinoma	Kidney Clear Cell Renal Carcinoma	G2	Kidney	Primary	70277	Renal Cell Carcinoma
TCGA-CZ-5984	TCGA-CZ-5984-01	C64.9	Renal Clear Cell Carcinoma	Renal Clear Cell Carcinoma	Kidney Clear Cell Renal Carcinoma	G3	Kidney	Primary	70277	Renal Cell Carcinoma
TCGA-CZ-5985	TCGA-CZ-5985-01	C64.9	Renal Clear Cell Carcinoma	Renal Clear Cell Carcinoma	Kidney Clear Cell Renal Carcinoma	G2	Kidney	Primary	70277	Renal Cell Carcinoma
TCGA-CZ-5986	TCGA-CZ-5986-01	C64.9	Renal Clear Cell Carcinoma	Renal Clear Cell Carcinoma	Kidney Clear Cell Renal Carcinoma	G3	Kidney	Primary	70277	Renal Cell Carcinoma
TCGA-CZ-5987	TCGA-CZ-5987-01	C64.9	Renal Clear Cell Carcinoma	Renal Clear Cell Carcinoma	Kidney Clear Cell Renal Carcinoma	G2	Kidney	Primary	70277	Renal Cell Carcinoma
TCGA-CZ-5988	TCGA-CZ-5988-01	C64.9	Renal Clear Cell Carcinoma	Renal Clear Cell Carcinoma	Kidney Clear Cell Renal Carcinoma	G2	Kidney	Primary	70277	Renal Cell Carcinoma
TCGA-CZ-5989	TCGA-CZ-5989-01	C64.9	Renal Clear Cell Carcinoma	Renal Clear Cell Carcinoma	Kidney Clear Cell Renal Carcinoma	G2	Kidney	Primary	70277	Renal Cell Carcinoma
TCGA-DV-5565	TCGA-DV-5565-01	C64.9	Renal Clear Cell Carcinoma	Renal Clear Cell Carcinoma	Kidney Clear Cell Renal Carcinoma	G2	Kidney	Primary	70277	Renal Cell Carcinoma
TCGA-DV-5566	TCGA-DV-5566-01	C64.9	Renal Clear Cell Carcinoma	Renal Clear Cell Carcinoma	Kidney Clear Cell Renal Carcinoma	G2	Kidney	Primary	70277	Renal Cell Carcinoma
TCGA-DV-5567	TCGA-DV-5567-01	C64.9	Renal Clear Cell Carcinoma	Renal Clear Cell Carcinoma	Kidney Clear Cell Renal Carcinoma	G2	Kidney	Primary	70277	Renal Cell Carcinoma
TCGA-DV-5569	TCGA-DV-5569-01	C64.9	Renal Clear Cell Carcinoma	Renal Clear Cell Carcinoma	Kidney Clear Cell Renal Carcinoma	G2	Kidney	Primary	70277	Renal Cell Carcinoma
TCGA-DV-5574	TCGA-DV-5574-01	C64.9	Renal Clear Cell Carcinoma	Renal Clear Cell Carcinoma	Kidney Clear Cell Renal Carcinoma	G2	Kidney	Primary	70277	Renal Cell Carcinoma
TCGA-DV-5575	TCGA-DV-5575-01	C64.9	Renal Clear Cell Carcinoma	Renal Clear Cell Carcinoma	Kidney Clear Cell Renal Carcinoma	G2	Kidney	Primary	70277	Renal Cell Carcinoma
TCGA-DV-5576	TCGA-DV-5576-01	C64.9	Renal Clear Cell Carcinoma	Renal Clear Cell Carcinoma	Kidney Clear Cell Renal Carcinoma	G2	Kidney	Primary	70277	Renal Cell Carcinoma
TCGA-DV-A4VX	TCGA-DV-A4VX-01	C64.9	Renal Clear Cell Carcinoma	Renal Clear Cell Carcinoma	Kidney Clear Cell Renal Carcinoma	G4	Kidney	Primary	70277	Renal Cell Carcinoma
TCGA-DV-A4VZ	TCGA-DV-A4VZ-01	C64.9	Renal Clear Cell Carcinoma	Renal Clear Cell Carcinoma	Kidney Clear Cell Renal Carcinoma	G2	Kidney	Primary	70277	Renal Cell Carcinoma
TCGA-DV-A4W0	TCGA-DV-A4W0-01	C64.9	Renal Clear Cell Carcinoma	Renal Clear Cell Carcinoma	Kidney Clear Cell Renal Carcinoma	G3	Kidney	Primary	70277	Renal Cell Carcinoma
TCGA-EU-5904	TCGA-EU-5904-01	C64.9	Renal Clear Cell Carcinoma	Renal Clear Cell Carcinoma	Kidney Clear Cell Renal Carcinoma	G1	Kidney	Primary	70277	Renal Cell Carcinoma
TCGA-EU-5905	TCGA-EU-5905-01	C64.9	Renal Clear Cell Carcinoma	Renal Clear Cell Carcinoma	Kidney Clear Cell Renal Carcinoma	G3	Kidney	Primary	70277	Renal Cell Carcinoma
TCGA-EU-5906	TCGA-EU-5906-01	C64.9	Renal Clear Cell Carcinoma	Renal Clear Cell Carcinoma	Kidney Clear Cell Renal Carcinoma	G2	Kidney	Primary	70277	Renal Cell Carcinoma
TCGA-EU-5907	TCGA-EU-5907-01	C64.9	Renal Clear Cell Carcinoma	Renal Clear Cell Carcinoma	Kidney Clear Cell Renal Carcinoma	G3	Kidney	Primary	70277	Renal Cell Carcinoma
TCGA-G6-A5PC	TCGA-G6-A5PC-01	C64.9	Renal Clear Cell Carcinoma	Renal Clear Cell Carcinoma	Kidney Clear Cell Renal Carcinoma	G4	Kidney	Primary	70277	Renal Cell Carcinoma
TCGA-G6-A8L6	TCGA-G6-A8L6-01	C64.9	Renal Clear Cell Carcinoma	Renal Clear Cell Carcinoma	Kidney Clear Cell Renal Carcinoma	G3	Kidney	Primary	70277	Renal Cell Carcinoma
TCGA-G6-A8L7	TCGA-G6-A8L7-01	C64.9	Renal Clear Cell Carcinoma	Renal Clear Cell Carcinoma	Kidney Clear Cell Renal Carcinoma	G3	Kidney	Primary	70277	Renal Cell Carcinoma
TCGA-G6-A8L8	TCGA-G6-A8L8-01	C64.9	Renal Clear Cell Carcinoma	Renal Clear Cell Carcinoma	Kidney Clear Cell Renal Carcinoma	G3	Kidney	Primary	70277	Renal Cell Carcinoma
TCGA-GK-A6C7	TCGA-GK-A6C7-01	C64.9	Renal Clear Cell Carcinoma	Renal Clear Cell Carcinoma	Kidney Clear Cell Renal Carcinoma		Kidney	Primary	70277	Renal Cell Carcinoma
TCGA-MM-A563	TCGA-MM-A563-01	C64.9	Renal Clear Cell Carcinoma	Renal Clear Cell Carcinoma	Kidney Clear Cell Renal Carcinoma	G2	Kidney	Primary	70277	Renal Cell Carcinoma
TCGA-MM-A564	TCGA-MM-A564-01	C64.9	Renal Clear Cell Carcinoma	Renal Clear Cell Carcinoma	Kidney Clear Cell Renal Carcinoma	G2	Kidney	Primary	70277	Renal Cell Carcinoma
TCGA-MM-A84U	TCGA-MM-A84U-01	C64.9	Renal Clear Cell Carcinoma	Renal Clear Cell Carcinoma	Kidney Clear Cell Renal Carcinoma	G2	Kidney	Primary	70277	Renal Cell Carcinoma
TCGA-MW-A4EC	TCGA-MW-A4EC-01	C64.9	Renal Clear Cell Carcinoma	Renal Clear Cell Carcinoma	Kidney Clear Cell Renal Carcinoma	G2	Kidney	Primary	70277	Renal Cell Carcinoma
TCGA-T7-A92I	TCGA-T7-A92I-01	C64.9	Renal Clear Cell Carcinoma	Renal Clear Cell Carcinoma	Kidney Clear Cell Renal Carcinoma	G1	Kidney	Primary	70277	Renal Cell Carcinoma
