# Supplementary material for: Cancer gene mutation frequencies for the U.S. population
Source: Nat Commun. 2021 Oct 13;12:5961. doi: 10.1038/s41467-021-26213-y (PMC8514428; doi:10.1038/s41467-021-26213-y)
Supplement: Supplementary file 8 — Supplementary Software 1 [file 41467_2021_26213_MOESM8_ESM.zip › Supplementary Software 1/Genomics_Analysis/clinical/kidney/kirp_tcga_pan_can_atlas_2018/data_clinical_sample_v2.txt]

PATIENT_ID	SAMPLE_ID	SITE	ICD_O_3_SITE	CANCER_TYPE	CANCER_TYPE_DETAILED	TUMOR_TYPE	SAMPLE_TYPE	CODE	CATEGORY_NAME
TCGA-2K-A9WE	TCGA-2K-A9WE-01	Kidney	C64.9	Renal Non-Clear Cell Carcinoma	Papillary Renal Cell Carcinoma	Kidney Papillary Renal Cell Carcinoma	Primary	70277	Renal Cell Carcinoma
TCGA-2Z-A9J1	TCGA-2Z-A9J1-01	Kidney	C64.9	Renal Non-Clear Cell Carcinoma	Papillary Renal Cell Carcinoma	Kidney Papillary Renal Cell Carcinoma	Primary	70277	Renal Cell Carcinoma
TCGA-2Z-A9J2	TCGA-2Z-A9J2-01	Kidney	C64.9	Renal Non-Clear Cell Carcinoma	Papillary Renal Cell Carcinoma	Kidney Papillary Renal Cell Carcinoma	Primary	70277	Renal Cell Carcinoma
TCGA-2Z-A9J3	TCGA-2Z-A9J3-01	Kidney	C64.9	Renal Non-Clear Cell Carcinoma	Papillary Renal Cell Carcinoma	Kidney Papillary Renal Cell Carcinoma	Primary	70277	Renal Cell Carcinoma
TCGA-2Z-A9J5	TCGA-2Z-A9J5-01	Kidney	C64.9	Renal Non-Clear Cell Carcinoma	Papillary Renal Cell Carcinoma	Kidney Papillary Renal Cell Carcinoma	Primary	70277	Renal Cell Carcinoma
TCGA-2Z-A9J6	TCGA-2Z-A9J6-01	Kidney	C64.9	Renal Non-Clear Cell Carcinoma	Papillary Renal Cell Carcinoma	Kidney Papillary Renal Cell Carcinoma	Primary	70277	Renal Cell Carcinoma
TCGA-2Z-A9J7	TCGA-2Z-A9J7-01	Kidney	C64.9	Renal Non-Clear Cell Carcinoma	Papillary Renal Cell Carcinoma	Kidney Papillary Renal Cell Carcinoma	Primary	70277	Renal Cell Carcinoma
TCGA-2Z-A9J8	TCGA-2Z-A9J8-01	Kidney	C64.9	Renal Non-Clear Cell Carcinoma	Papillary Renal Cell Carcinoma	Kidney Papillary Renal Cell Carcinoma	Primary	70277	Renal Cell Carcinoma
TCGA-2Z-A9J9	TCGA-2Z-A9J9-01	Kidney	C64.9	Renal Non-Clear Cell Carcinoma	Papillary Renal Cell Carcinoma	Kidney Papillary Renal Cell Carcinoma	Primary	70277	Renal Cell Carcinoma
TCGA-2Z-A9JD	TCGA-2Z-A9JD-01	Kidney	C64.9	Renal Non-Clear Cell Carcinoma	Papillary Renal Cell Carcinoma	Kidney Papillary Renal Cell Carcinoma	Primary	70277	Renal Cell Carcinoma
TCGA-2Z-A9JE	TCGA-2Z-A9JE-01	Kidney	C64.9	Renal Non-Clear Cell Carcinoma	Papillary Renal Cell Carcinoma	Kidney Papillary Renal Cell Carcinoma	Primary	70277	Renal Cell Carcinoma
TCGA-2Z-A9JG	TCGA-2Z-A9JG-01	Kidney	C64.9	Renal Non-Clear Cell Carcinoma	Papillary Renal Cell Carcinoma	Kidney Papillary Renal Cell Carcinoma	Primary	70277	Renal Cell Carcinoma
TCGA-2Z-A9JI	TCGA-2Z-A9JI-01	Kidney	C64.9	Renal Non-Clear Cell Carcinoma	Papillary Renal Cell Carcinoma	Kidney Papillary Renal Cell Carcinoma	Primary	70277	Renal Cell Carcinoma
TCGA-2Z-A9JJ	TCGA-2Z-A9JJ-01	Kidney	C64.9	Renal Non-Clear Cell Carcinoma	Papillary Renal Cell Carcinoma	Kidney Papillary Renal Cell Carcinoma	Primary	70277	Renal Cell Carcinoma
TCGA-2Z-A9JK	TCGA-2Z-A9JK-01	Kidney	C64.9	Renal Non-Clear Cell Carcinoma	Papillary Renal Cell Carcinoma	Kidney Papillary Renal Cell Carcinoma	Primary	70277	Renal Cell Carcinoma
TCGA-2Z-A9JL	TCGA-2Z-A9JL-01	Kidney	C64.9	Renal Non-Clear Cell Carcinoma	Papillary Renal Cell Carcinoma	Kidney Papillary Renal Cell Carcinoma	Primary	70277	Renal Cell Carcinoma
TCGA-2Z-A9JM	TCGA-2Z-A9JM-01	Kidney	C64.9	Renal Non-Clear Cell Carcinoma	Papillary Renal Cell Carcinoma	Kidney Papillary Renal Cell Carcinoma	Primary	70277	Renal Cell Carcinoma
TCGA-2Z-A9JN	TCGA-2Z-A9JN-01	Kidney	C64.9	Renal Non-Clear Cell Carcinoma	Papillary Renal Cell Carcinoma	Kidney Papillary Renal Cell Carcinoma	Primary	70277	Renal Cell Carcinoma
TCGA-2Z-A9JO	TCGA-2Z-A9JO-01	Kidney	C64.9	Renal Non-Clear Cell Carcinoma	Papillary Renal Cell Carcinoma	Kidney Papillary Renal Cell Carcinoma	Primary	70277	Renal Cell Carcinoma
TCGA-2Z-A9JP	TCGA-2Z-A9JP-01	Kidney	C64.9	Renal Non-Clear Cell Carcinoma	Papillary Renal Cell Carcinoma	Kidney Papillary Renal Cell Carcinoma	Primary	70277	Renal Cell Carcinoma
TCGA-2Z-A9JQ	TCGA-2Z-A9JQ-01	Kidney	C64.9	Renal Non-Clear Cell Carcinoma	Papillary Renal Cell Carcinoma	Kidney Papillary Renal Cell Carcinoma	Primary	70277	Renal Cell Carcinoma
TCGA-2Z-A9JR	TCGA-2Z-A9JR-01	Kidney	C64.9	Renal Non-Clear Cell Carcinoma	Papillary Renal Cell Carcinoma	Kidney Papillary Renal Cell Carcinoma	Primary	70277	Renal Cell Carcinoma
TCGA-2Z-A9JS	TCGA-2Z-A9JS-01	Kidney	C64.9	Renal Non-Clear Cell Carcinoma	Papillary Renal Cell Carcinoma	Kidney Papillary Renal Cell Carcinoma	Primary	70277	Renal Cell Carcinoma
TCGA-2Z-A9JT	TCGA-2Z-A9JT-01	Kidney	C64.9	Renal Non-Clear Cell Carcinoma	Papillary Renal Cell Carcinoma	Kidney Papillary Renal Cell Carcinoma	Primary	70277	Renal Cell Carcinoma
TCGA-4A-A93W	TCGA-4A-A93W-01	Kidney	C64.9	Renal Non-Clear Cell Carcinoma	Papillary Renal Cell Carcinoma	Kidney Papillary Renal Cell Carcinoma	Primary	70277	Renal Cell Carcinoma
TCGA-4A-A93X	TCGA-4A-A93X-01	Kidney	C64.9	Renal Non-Clear Cell Carcinoma	Papillary Renal Cell Carcinoma	Kidney Papillary Renal Cell Carcinoma	Primary	70277	Renal Cell Carcinoma
TCGA-4A-A93Y	TCGA-4A-A93Y-01	Kidney	C64.9	Renal Non-Clear Cell Carcinoma	Papillary Renal Cell Carcinoma	Kidney Papillary Renal Cell Carcinoma	Primary	70277	Renal Cell Carcinoma
TCGA-5P-A9JU	TCGA-5P-A9JU-01	Kidney	C64.9	Renal Non-Clear Cell Carcinoma	Papillary Renal Cell Carcinoma	Kidney Papillary Renal Cell Carcinoma	Primary	70277	Renal Cell Carcinoma
TCGA-5P-A9JV	TCGA-5P-A9JV-01	Kidney	C64.9	Renal Non-Clear Cell Carcinoma	Papillary Renal Cell Carcinoma	Kidney Papillary Renal Cell Carcinoma	Primary	70277	Renal Cell Carcinoma
TCGA-5P-A9JW	TCGA-5P-A9JW-01	Kidney	C64.9	Renal Non-Clear Cell Carcinoma	Papillary Renal Cell Carcinoma	Kidney Papillary Renal Cell Carcinoma	Primary	70277	Renal Cell Carcinoma
TCGA-5P-A9JY	TCGA-5P-A9JY-01	Kidney	C64.9	Renal Non-Clear Cell Carcinoma	Papillary Renal Cell Carcinoma	Kidney Papillary Renal Cell Carcinoma	Primary	70277	Renal Cell Carcinoma
TCGA-5P-A9JZ	TCGA-5P-A9JZ-01	Kidney	C64.9	Renal Non-Clear Cell Carcinoma	Papillary Renal Cell Carcinoma	Kidney Papillary Renal Cell Carcinoma	Primary	70277	Renal Cell Carcinoma
TCGA-5P-A9K0	TCGA-5P-A9K0-01	Kidney	C64.9	Renal Non-Clear Cell Carcinoma	Papillary Renal Cell Carcinoma	Kidney Papillary Renal Cell Carcinoma	Primary	70277	Renal Cell Carcinoma
TCGA-5P-A9K2	TCGA-5P-A9K2-01	Kidney	C64.9	Renal Non-Clear Cell Carcinoma	Papillary Renal Cell Carcinoma	Kidney Papillary Renal Cell Carcinoma	Primary	70277	Renal Cell Carcinoma
TCGA-5P-A9K3	TCGA-5P-A9K3-01	Kidney	C64.9	Renal Non-Clear Cell Carcinoma	Papillary Renal Cell Carcinoma	Kidney Papillary Renal Cell Carcinoma	Primary	70277	Renal Cell Carcinoma
TCGA-5P-A9K4	TCGA-5P-A9K4-01	Kidney	C64.9	Renal Non-Clear Cell Carcinoma	Papillary Renal Cell Carcinoma	Kidney Papillary Renal Cell Carcinoma	Primary	70277	Renal Cell Carcinoma
TCGA-5P-A9K6	TCGA-5P-A9K6-01	Kidney	C64.9	Renal Non-Clear Cell Carcinoma	Papillary Renal Cell Carcinoma	Kidney Papillary Renal Cell Carcinoma	Primary	70277	Renal Cell Carcinoma
TCGA-5P-A9K8	TCGA-5P-A9K8-01	Kidney	C64.9	Renal Non-Clear Cell Carcinoma	Papillary Renal Cell Carcinoma	Kidney Papillary Renal Cell Carcinoma	Primary	70277	Renal Cell Carcinoma
TCGA-5P-A9K9	TCGA-5P-A9K9-01	Kidney	C64.9	Renal Non-Clear Cell Carcinoma	Papillary Renal Cell Carcinoma	Kidney Papillary Renal Cell Carcinoma	Primary	70277	Renal Cell Carcinoma
TCGA-5P-A9KA	TCGA-5P-A9KA-01	Kidney	C64.9	Renal Non-Clear Cell Carcinoma	Papillary Renal Cell Carcinoma	Kidney Papillary Renal Cell Carcinoma	Primary	70277	Renal Cell Carcinoma
TCGA-5P-A9KC	TCGA-5P-A9KC-01	Kidney	C64.9	Renal Non-Clear Cell Carcinoma	Papillary Renal Cell Carcinoma	Kidney Papillary Renal Cell Carcinoma	Primary	70277	Renal Cell Carcinoma
TCGA-5P-A9KE	TCGA-5P-A9KE-01	Kidney	C64.9	Renal Non-Clear Cell Carcinoma	Papillary Renal Cell Carcinoma	Kidney Papillary Renal Cell Carcinoma	Primary	70277	Renal Cell Carcinoma
TCGA-5P-A9KH	TCGA-5P-A9KH-01	Kidney	C64.9	Renal Non-Clear Cell Carcinoma	Papillary Renal Cell Carcinoma	Kidney Papillary Renal Cell Carcinoma	Primary	70277	Renal Cell Carcinoma
TCGA-A4-7286	TCGA-A4-7286-01	Kidney	C64.9	Renal Non-Clear Cell Carcinoma	Papillary Renal Cell Carcinoma	Kidney Papillary Renal Cell Carcinoma	Primary	70277	Renal Cell Carcinoma
TCGA-A4-7287	TCGA-A4-7287-01	Kidney	C64.9	Renal Non-Clear Cell Carcinoma	Papillary Renal Cell Carcinoma	Kidney Papillary Renal Cell Carcinoma	Primary	70277	Renal Cell Carcinoma
TCGA-A4-7288	TCGA-A4-7288-01	Kidney	C64.9	Renal Non-Clear Cell Carcinoma	Papillary Renal Cell Carcinoma	Kidney Papillary Renal Cell Carcinoma	Primary	70277	Renal Cell Carcinoma
TCGA-A4-7583	TCGA-A4-7583-01	Kidney	C64.9	Renal Non-Clear Cell Carcinoma	Papillary Renal Cell Carcinoma	Kidney Papillary Renal Cell Carcinoma	Primary	70277	Renal Cell Carcinoma
TCGA-A4-7584	TCGA-A4-7584-01	Kidney	C64.9	Renal Non-Clear Cell Carcinoma	Papillary Renal Cell Carcinoma	Kidney Papillary Renal Cell Carcinoma	Primary	70277	Renal Cell Carcinoma
TCGA-A4-7585	TCGA-A4-7585-01	Kidney	C64.9	Renal Non-Clear Cell Carcinoma	Papillary Renal Cell Carcinoma	Kidney Papillary Renal Cell Carcinoma	Primary	70277	Renal Cell Carcinoma
TCGA-A4-7732	TCGA-A4-7732-01	Kidney	C64.9	Renal Non-Clear Cell Carcinoma	Papillary Renal Cell Carcinoma	Kidney Papillary Renal Cell Carcinoma	Primary	70277	Renal Cell Carcinoma
TCGA-A4-7734	TCGA-A4-7734-01	Kidney	C64.9	Renal Non-Clear Cell Carcinoma	Papillary Renal Cell Carcinoma	Kidney Papillary Renal Cell Carcinoma	Primary	70277	Renal Cell Carcinoma
TCGA-A4-7828	TCGA-A4-7828-01	Kidney	C64.9	Renal Non-Clear Cell Carcinoma	Papillary Renal Cell Carcinoma	Kidney Papillary Renal Cell Carcinoma	Primary	70277	Renal Cell Carcinoma
TCGA-A4-7915	TCGA-A4-7915-01	Kidney	C64.9	Renal Non-Clear Cell Carcinoma	Papillary Renal Cell Carcinoma	Kidney Papillary Renal Cell Carcinoma	Primary	70277	Renal Cell Carcinoma
TCGA-A4-7996	TCGA-A4-7996-01	Kidney	C64.9	Renal Non-Clear Cell Carcinoma	Papillary Renal Cell Carcinoma	Kidney Papillary Renal Cell Carcinoma	Primary	70277	Renal Cell Carcinoma
TCGA-A4-7997	TCGA-A4-7997-01	Kidney	C64.9	Renal Non-Clear Cell Carcinoma	Papillary Renal Cell Carcinoma	Kidney Papillary Renal Cell Carcinoma	Primary	70277	Renal Cell Carcinoma
TCGA-A4-8098	TCGA-A4-8098-01	Kidney	C64.9	Renal Non-Clear Cell Carcinoma	Papillary Renal Cell Carcinoma	Kidney Papillary Renal Cell Carcinoma	Primary	70277	Renal Cell Carcinoma
TCGA-A4-8310	TCGA-A4-8310-01	Kidney	C64.9	Renal Non-Clear Cell Carcinoma	Papillary Renal Cell Carcinoma	Kidney Papillary Renal Cell Carcinoma	Primary	70277	Renal Cell Carcinoma
TCGA-A4-8311	TCGA-A4-8311-01	Kidney	C64.9	Renal Non-Clear Cell Carcinoma	Papillary Renal Cell Carcinoma	Kidney Papillary Renal Cell Carcinoma	Primary	70277	Renal Cell Carcinoma
TCGA-A4-8312	TCGA-A4-8312-01	Kidney	C64.9	Renal Non-Clear Cell Carcinoma	Papillary Renal Cell Carcinoma	Kidney Papillary Renal Cell Carcinoma	Primary	70277	Renal Cell Carcinoma
TCGA-A4-8515	TCGA-A4-8515-01	Kidney	C64.9	Renal Non-Clear Cell Carcinoma	Papillary Renal Cell Carcinoma	Kidney Papillary Renal Cell Carcinoma	Primary	70277	Renal Cell Carcinoma
TCGA-A4-8516	TCGA-A4-8516-01	Kidney	C64.9	Renal Non-Clear Cell Carcinoma	Papillary Renal Cell Carcinoma	Kidney Papillary Renal Cell Carcinoma	Primary	70277	Renal Cell Carcinoma
TCGA-A4-8517	TCGA-A4-8517-01	Kidney	C64.9	Renal Non-Clear Cell Carcinoma	Papillary Renal Cell Carcinoma	Kidney Papillary Renal Cell Carcinoma	Primary	70277	Renal Cell Carcinoma
TCGA-A4-8518	TCGA-A4-8518-01	Kidney	C64.9	Renal Non-Clear Cell Carcinoma	Papillary Renal Cell Carcinoma	Kidney Papillary Renal Cell Carcinoma	Primary	70277	Renal Cell Carcinoma
TCGA-A4-8630	TCGA-A4-8630-01	Kidney	C64.9	Renal Non-Clear Cell Carcinoma	Papillary Renal Cell Carcinoma	Kidney Papillary Renal Cell Carcinoma	Primary	70277	Renal Cell Carcinoma
TCGA-A4-A48D	TCGA-A4-A48D-01	Kidney	C64.9	Renal Non-Clear Cell Carcinoma	Papillary Renal Cell Carcinoma	Kidney Papillary Renal Cell Carcinoma	Primary	70277	Renal Cell Carcinoma
TCGA-A4-A4ZT	TCGA-A4-A4ZT-01	Kidney	C64.9	Renal Non-Clear Cell Carcinoma	Papillary Renal Cell Carcinoma	Kidney Papillary Renal Cell Carcinoma	Primary	70277	Renal Cell Carcinoma
TCGA-A4-A57E	TCGA-A4-A57E-01	Kidney	C64.9	Renal Non-Clear Cell Carcinoma	Papillary Renal Cell Carcinoma	Kidney Papillary Renal Cell Carcinoma	Primary	70277	Renal Cell Carcinoma
TCGA-A4-A5DU	TCGA-A4-A5DU-01	Kidney	C64.9	Renal Non-Clear Cell Carcinoma	Papillary Renal Cell Carcinoma	Kidney Papillary Renal Cell Carcinoma	Primary	70277	Renal Cell Carcinoma
TCGA-A4-A5XZ	TCGA-A4-A5XZ-01	Kidney	C64.9	Renal Non-Clear Cell Carcinoma	Papillary Renal Cell Carcinoma	Kidney Papillary Renal Cell Carcinoma	Primary	70277	Renal Cell Carcinoma
TCGA-A4-A5Y0	TCGA-A4-A5Y0-01	Kidney	C64.9	Renal Non-Clear Cell Carcinoma	Papillary Renal Cell Carcinoma	Kidney Papillary Renal Cell Carcinoma	Primary	70277	Renal Cell Carcinoma
TCGA-A4-A5Y1	TCGA-A4-A5Y1-01	Kidney	C64.9	Renal Non-Clear Cell Carcinoma	Papillary Renal Cell Carcinoma	Kidney Papillary Renal Cell Carcinoma	Primary	70277	Renal Cell Carcinoma
TCGA-A4-A6HP	TCGA-A4-A6HP-01	Kidney	C64.9	Renal Non-Clear Cell Carcinoma	Papillary Renal Cell Carcinoma	Kidney Papillary Renal Cell Carcinoma	Primary	70277	Renal Cell Carcinoma
TCGA-A4-A772	TCGA-A4-A772-01	Kidney	C64.9	Renal Non-Clear Cell Carcinoma	Papillary Renal Cell Carcinoma	Kidney Papillary Renal Cell Carcinoma	Primary	70277	Renal Cell Carcinoma
TCGA-A4-A7UZ	TCGA-A4-A7UZ-01	Kidney	C64.9	Renal Non-Clear Cell Carcinoma	Papillary Renal Cell Carcinoma	Kidney Papillary Renal Cell Carcinoma	Primary	70277	Renal Cell Carcinoma
TCGA-AL-3466	TCGA-AL-3466-01	Kidney	C64.9	Renal Non-Clear Cell Carcinoma	Papillary Renal Cell Carcinoma	Kidney Papillary Renal Cell Carcinoma	Primary	70277	Renal Cell Carcinoma
TCGA-AL-3467	TCGA-AL-3467-01	Kidney	C64.9	Renal Non-Clear Cell Carcinoma	Papillary Renal Cell Carcinoma	Kidney Papillary Renal Cell Carcinoma	Primary	70277	Renal Cell Carcinoma
TCGA-AL-3471	TCGA-AL-3471-01	Kidney	C64.9	Renal Non-Clear Cell Carcinoma	Papillary Renal Cell Carcinoma	Kidney Papillary Renal Cell Carcinoma	Primary	70277	Renal Cell Carcinoma
TCGA-AL-3472	TCGA-AL-3472-01	Kidney	C64.9	Renal Non-Clear Cell Carcinoma	Papillary Renal Cell Carcinoma	Kidney Papillary Renal Cell Carcinoma	Primary	70277	Renal Cell Carcinoma
TCGA-AL-3473	TCGA-AL-3473-01	Kidney	C64.9	Renal Non-Clear Cell Carcinoma	Papillary Renal Cell Carcinoma	Kidney Papillary Renal Cell Carcinoma	Primary	70277	Renal Cell Carcinoma
TCGA-AL-7173	TCGA-AL-7173-01	Kidney	C64.9	Renal Non-Clear Cell Carcinoma	Papillary Renal Cell Carcinoma	Kidney Papillary Renal Cell Carcinoma	Primary	70277	Renal Cell Carcinoma
TCGA-AT-A5NU	TCGA-AT-A5NU-01	Kidney	C64.9	Renal Non-Clear Cell Carcinoma	Papillary Renal Cell Carcinoma	Kidney Papillary Renal Cell Carcinoma	Primary	70277	Renal Cell Carcinoma
TCGA-B1-5398	TCGA-B1-5398-01	Kidney	C64.9	Renal Non-Clear Cell Carcinoma	Papillary Renal Cell Carcinoma	Kidney Papillary Renal Cell Carcinoma	Primary	70277	Renal Cell Carcinoma
TCGA-B1-7332	TCGA-B1-7332-01	Kidney	C64.9	Renal Non-Clear Cell Carcinoma	Papillary Renal Cell Carcinoma	Kidney Papillary Renal Cell Carcinoma	Primary	70277	Renal Cell Carcinoma
TCGA-B1-A47M	TCGA-B1-A47M-01	Kidney	C64.9	Renal Non-Clear Cell Carcinoma	Papillary Renal Cell Carcinoma	Kidney Papillary Renal Cell Carcinoma	Primary	70277	Renal Cell Carcinoma
TCGA-B1-A47N	TCGA-B1-A47N-01	Kidney	C64.9	Renal Non-Clear Cell Carcinoma	Papillary Renal Cell Carcinoma	Kidney Papillary Renal Cell Carcinoma	Primary	70277	Renal Cell Carcinoma
TCGA-B1-A654	TCGA-B1-A654-01	Kidney	C64.9	Renal Non-Clear Cell Carcinoma	Papillary Renal Cell Carcinoma	Kidney Papillary Renal Cell Carcinoma	Primary	70277	Renal Cell Carcinoma
TCGA-B1-A655	TCGA-B1-A655-01	Kidney	C64.9	Renal Non-Clear Cell Carcinoma	Papillary Renal Cell Carcinoma	Kidney Papillary Renal Cell Carcinoma	Primary	70277	Renal Cell Carcinoma
TCGA-B1-A656	TCGA-B1-A656-01	Kidney	C64.9	Renal Non-Clear Cell Carcinoma	Papillary Renal Cell Carcinoma	Kidney Papillary Renal Cell Carcinoma	Primary	70277	Renal Cell Carcinoma
TCGA-B1-A657	TCGA-B1-A657-01	Kidney	C64.9	Renal Non-Clear Cell Carcinoma	Papillary Renal Cell Carcinoma	Kidney Papillary Renal Cell Carcinoma	Primary	70277	Renal Cell Carcinoma
TCGA-B3-3925	TCGA-B3-3925-01	Kidney	C64.9	Renal Non-Clear Cell Carcinoma	Papillary Renal Cell Carcinoma	Kidney Papillary Renal Cell Carcinoma	Primary	70277	Renal Cell Carcinoma
TCGA-B3-3926	TCGA-B3-3926-01	Kidney	C64.9	Renal Non-Clear Cell Carcinoma	Papillary Renal Cell Carcinoma	Kidney Papillary Renal Cell Carcinoma	Primary	70277	Renal Cell Carcinoma
TCGA-B3-4103	TCGA-B3-4103-01	Kidney	C64.9	Renal Non-Clear Cell Carcinoma	Papillary Renal Cell Carcinoma	Kidney Papillary Renal Cell Carcinoma	Primary	70277	Renal Cell Carcinoma
TCGA-B3-4104	TCGA-B3-4104-01	Kidney	C64.9	Renal Non-Clear Cell Carcinoma	Papillary Renal Cell Carcinoma	Kidney Papillary Renal Cell Carcinoma	Primary	70277	Renal Cell Carcinoma
TCGA-B3-8121	TCGA-B3-8121-01	Kidney	C64.9	Renal Non-Clear Cell Carcinoma	Papillary Renal Cell Carcinoma	Kidney Papillary Renal Cell Carcinoma	Primary	70277	Renal Cell Carcinoma
TCGA-B3-A6W5	TCGA-B3-A6W5-01	Kidney	C64.9	Renal Non-Clear Cell Carcinoma	Papillary Renal Cell Carcinoma	Kidney Papillary Renal Cell Carcinoma	Primary	70277	Renal Cell Carcinoma
TCGA-B9-4113	TCGA-B9-4113-01	Kidney	C64.9	Renal Non-Clear Cell Carcinoma	Papillary Renal Cell Carcinoma	Kidney Papillary Renal Cell Carcinoma	Primary	70277	Renal Cell Carcinoma
TCGA-B9-4114	TCGA-B9-4114-01	Kidney	C64.9	Renal Non-Clear Cell Carcinoma	Papillary Renal Cell Carcinoma	Kidney Papillary Renal Cell Carcinoma	Primary	70277	Renal Cell Carcinoma
TCGA-B9-4115	TCGA-B9-4115-01	Kidney	C64.9	Renal Non-Clear Cell Carcinoma	Papillary Renal Cell Carcinoma	Kidney Papillary Renal Cell Carcinoma	Primary	70277	Renal Cell Carcinoma
TCGA-B9-4116	TCGA-B9-4116-01	Kidney	C64.9	Renal Non-Clear Cell Carcinoma	Papillary Renal Cell Carcinoma	Kidney Papillary Renal Cell Carcinoma	Primary	70277	Renal Cell Carcinoma
TCGA-B9-4117	TCGA-B9-4117-01	Kidney	C64.9	Renal Non-Clear Cell Carcinoma	Papillary Renal Cell Carcinoma	Kidney Papillary Renal Cell Carcinoma	Primary	70277	Renal Cell Carcinoma
TCGA-B9-4617	TCGA-B9-4617-01	Kidney	C64.9	Renal Non-Clear Cell Carcinoma	Papillary Renal Cell Carcinoma	Kidney Papillary Renal Cell Carcinoma	Primary	70277	Renal Cell Carcinoma
TCGA-B9-5155	TCGA-B9-5155-01	Kidney	C64.9	Renal Non-Clear Cell Carcinoma	Papillary Renal Cell Carcinoma	Kidney Papillary Renal Cell Carcinoma	Primary	70277	Renal Cell Carcinoma
TCGA-B9-5156	TCGA-B9-5156-01	Kidney	C64.9	Renal Non-Clear Cell Carcinoma	Papillary Renal Cell Carcinoma	Kidney Papillary Renal Cell Carcinoma	Primary	70277	Renal Cell Carcinoma
TCGA-B9-7268	TCGA-B9-7268-01	Kidney	C64.9	Renal Non-Clear Cell Carcinoma	Papillary Renal Cell Carcinoma	Kidney Papillary Renal Cell Carcinoma	Primary	70277	Renal Cell Carcinoma
TCGA-B9-A44B	TCGA-B9-A44B-01	Kidney	C64.9	Renal Non-Clear Cell Carcinoma	Papillary Renal Cell Carcinoma	Kidney Papillary Renal Cell Carcinoma	Primary	70277	Renal Cell Carcinoma
TCGA-B9-A5W7	TCGA-B9-A5W7-01	Kidney	C64.9	Renal Non-Clear Cell Carcinoma	Papillary Renal Cell Carcinoma	Kidney Papillary Renal Cell Carcinoma	Primary	70277	Renal Cell Carcinoma
TCGA-B9-A5W8	TCGA-B9-A5W8-01	Kidney	C64.9	Renal Non-Clear Cell Carcinoma	Papillary Renal Cell Carcinoma	Kidney Papillary Renal Cell Carcinoma	Primary	70277	Renal Cell Carcinoma
TCGA-B9-A5W9	TCGA-B9-A5W9-01	Kidney	C64.9	Renal Non-Clear Cell Carcinoma	Papillary Renal Cell Carcinoma	Kidney Papillary Renal Cell Carcinoma	Primary	70277	Renal Cell Carcinoma
TCGA-B9-A69E	TCGA-B9-A69E-01	Kidney	C64.9	Renal Non-Clear Cell Carcinoma	Papillary Renal Cell Carcinoma	Kidney Papillary Renal Cell Carcinoma	Primary	70277	Renal Cell Carcinoma
TCGA-B9-A8YH	TCGA-B9-A8YH-01	Kidney	C64.9	Renal Non-Clear Cell Carcinoma	Papillary Renal Cell Carcinoma	Kidney Papillary Renal Cell Carcinoma	Primary	70277	Renal Cell Carcinoma
TCGA-B9-A8YI	TCGA-B9-A8YI-01	Kidney	C64.9	Renal Non-Clear Cell Carcinoma	Papillary Renal Cell Carcinoma	Kidney Papillary Renal Cell Carcinoma	Primary	70277	Renal Cell Carcinoma
TCGA-BQ-5875	TCGA-BQ-5875-01	Kidney	C64.9	Renal Non-Clear Cell Carcinoma	Papillary Renal Cell Carcinoma	Kidney Papillary Renal Cell Carcinoma	Primary	70277	Renal Cell Carcinoma
TCGA-BQ-5876	TCGA-BQ-5876-01	Kidney	C64.9	Renal Non-Clear Cell Carcinoma	Papillary Renal Cell Carcinoma	Kidney Papillary Renal Cell Carcinoma	Primary	70277	Renal Cell Carcinoma
TCGA-BQ-5877	TCGA-BQ-5877-01	Kidney	C64.9	Renal Non-Clear Cell Carcinoma	Papillary Renal Cell Carcinoma	Kidney Papillary Renal Cell Carcinoma	Primary	70277	Renal Cell Carcinoma
TCGA-BQ-5878	TCGA-BQ-5878-01	Kidney	C64.9	Renal Non-Clear Cell Carcinoma	Papillary Renal Cell Carcinoma	Kidney Papillary Renal Cell Carcinoma	Primary	70277	Renal Cell Carcinoma
TCGA-BQ-5879	TCGA-BQ-5879-01	Kidney	C64.9	Renal Non-Clear Cell Carcinoma	Papillary Renal Cell Carcinoma	Kidney Papillary Renal Cell Carcinoma	Primary	70277	Renal Cell Carcinoma
TCGA-BQ-5880	TCGA-BQ-5880-01	Kidney	C64.9	Renal Non-Clear Cell Carcinoma	Papillary Renal Cell Carcinoma	Kidney Papillary Renal Cell Carcinoma	Primary	70277	Renal Cell Carcinoma
TCGA-BQ-5881	TCGA-BQ-5881-01	Kidney	C64.9	Renal Non-Clear Cell Carcinoma	Papillary Renal Cell Carcinoma	Kidney Papillary Renal Cell Carcinoma	Primary	70277	Renal Cell Carcinoma
TCGA-BQ-5882	TCGA-BQ-5882-01	Kidney	C64.9	Renal Non-Clear Cell Carcinoma	Papillary Renal Cell Carcinoma	Kidney Papillary Renal Cell Carcinoma	Primary	70277	Renal Cell Carcinoma
TCGA-BQ-5883	TCGA-BQ-5883-01	Kidney	C64.9	Renal Non-Clear Cell Carcinoma	Papillary Renal Cell Carcinoma	Kidney Papillary Renal Cell Carcinoma	Primary	70277	Renal Cell Carcinoma
TCGA-BQ-5884	TCGA-BQ-5884-01	Kidney	C64.9	Renal Non-Clear Cell Carcinoma	Papillary Renal Cell Carcinoma	Kidney Papillary Renal Cell Carcinoma	Primary	70277	Renal Cell Carcinoma
TCGA-BQ-5885	TCGA-BQ-5885-01	Kidney	C64.9	Renal Non-Clear Cell Carcinoma	Papillary Renal Cell Carcinoma	Kidney Papillary Renal Cell Carcinoma	Primary	70277	Renal Cell Carcinoma
TCGA-BQ-5886	TCGA-BQ-5886-01	Kidney	C64.9	Renal Non-Clear Cell Carcinoma	Papillary Renal Cell Carcinoma	Kidney Papillary Renal Cell Carcinoma	Primary	70277	Renal Cell Carcinoma
TCGA-BQ-5887	TCGA-BQ-5887-01	Kidney	C64.9	Renal Non-Clear Cell Carcinoma	Papillary Renal Cell Carcinoma	Kidney Papillary Renal Cell Carcinoma	Primary	70277	Renal Cell Carcinoma
TCGA-BQ-5888	TCGA-BQ-5888-01	Kidney	C64.9	Renal Non-Clear Cell Carcinoma	Papillary Renal Cell Carcinoma	Kidney Papillary Renal Cell Carcinoma	Primary	70277	Renal Cell Carcinoma
TCGA-BQ-5889	TCGA-BQ-5889-01	Kidney	C64.9	Renal Non-Clear Cell Carcinoma	Papillary Renal Cell Carcinoma	Kidney Papillary Renal Cell Carcinoma	Primary	70277	Renal Cell Carcinoma
TCGA-BQ-5890	TCGA-BQ-5890-01	Kidney	C64.9	Renal Non-Clear Cell Carcinoma	Papillary Renal Cell Carcinoma	Kidney Papillary Renal Cell Carcinoma	Primary	70277	Renal Cell Carcinoma
TCGA-BQ-5891	TCGA-BQ-5891-01	Kidney	C64.9	Renal Non-Clear Cell Carcinoma	Papillary Renal Cell Carcinoma	Kidney Papillary Renal Cell Carcinoma	Primary	70277	Renal Cell Carcinoma
TCGA-BQ-5892	TCGA-BQ-5892-01	Kidney	C64.9	Renal Non-Clear Cell Carcinoma	Papillary Renal Cell Carcinoma	Kidney Papillary Renal Cell Carcinoma	Primary	70277	Renal Cell Carcinoma
TCGA-BQ-5893	TCGA-BQ-5893-01	Kidney	C64.9	Renal Non-Clear Cell Carcinoma	Papillary Renal Cell Carcinoma	Kidney Papillary Renal Cell Carcinoma	Primary	70277	Renal Cell Carcinoma
TCGA-BQ-5894	TCGA-BQ-5894-01	Kidney	C64.9	Renal Non-Clear Cell Carcinoma	Papillary Renal Cell Carcinoma	Kidney Papillary Renal Cell Carcinoma	Primary	70277	Renal Cell Carcinoma
TCGA-BQ-7044	TCGA-BQ-7044-01	Kidney	C64.9	Renal Non-Clear Cell Carcinoma	Papillary Renal Cell Carcinoma	Kidney Papillary Renal Cell Carcinoma	Primary	70277	Renal Cell Carcinoma
TCGA-BQ-7045	TCGA-BQ-7045-01	Kidney	C64.9	Renal Non-Clear Cell Carcinoma	Papillary Renal Cell Carcinoma	Kidney Papillary Renal Cell Carcinoma	Primary	70277	Renal Cell Carcinoma
TCGA-BQ-7046	TCGA-BQ-7046-01	Kidney	C64.9	Renal Non-Clear Cell Carcinoma	Papillary Renal Cell Carcinoma	Kidney Papillary Renal Cell Carcinoma	Primary	70277	Renal Cell Carcinoma
TCGA-BQ-7048	TCGA-BQ-7048-01	Kidney	C64.9	Renal Non-Clear Cell Carcinoma	Papillary Renal Cell Carcinoma	Kidney Papillary Renal Cell Carcinoma	Primary	70277	Renal Cell Carcinoma
TCGA-BQ-7050	TCGA-BQ-7050-01	Kidney	C64.9	Renal Non-Clear Cell Carcinoma	Papillary Renal Cell Carcinoma	Kidney Papillary Renal Cell Carcinoma	Primary	70277	Renal Cell Carcinoma
TCGA-BQ-7051	TCGA-BQ-7051-01	Kidney	C64.9	Renal Non-Clear Cell Carcinoma	Papillary Renal Cell Carcinoma	Kidney Papillary Renal Cell Carcinoma	Primary	70277	Renal Cell Carcinoma
TCGA-BQ-7053	TCGA-BQ-7053-01	Kidney	C64.9	Renal Non-Clear Cell Carcinoma	Papillary Renal Cell Carcinoma	Kidney Papillary Renal Cell Carcinoma	Primary	70277	Renal Cell Carcinoma
TCGA-BQ-7055	TCGA-BQ-7055-01	Kidney	C64.9	Renal Non-Clear Cell Carcinoma	Papillary Renal Cell Carcinoma	Kidney Papillary Renal Cell Carcinoma	Primary	70277	Renal Cell Carcinoma
TCGA-BQ-7058	TCGA-BQ-7058-01	Kidney	C64.9	Renal Non-Clear Cell Carcinoma	Papillary Renal Cell Carcinoma	Kidney Papillary Renal Cell Carcinoma	Primary	70277	Renal Cell Carcinoma
TCGA-BQ-7059	TCGA-BQ-7059-01	Kidney	C64.9	Renal Non-Clear Cell Carcinoma	Papillary Renal Cell Carcinoma	Kidney Papillary Renal Cell Carcinoma	Primary	70277	Renal Cell Carcinoma
TCGA-BQ-7060	TCGA-BQ-7060-01	Kidney	C64.9	Renal Non-Clear Cell Carcinoma	Papillary Renal Cell Carcinoma	Kidney Papillary Renal Cell Carcinoma	Primary	70277	Renal Cell Carcinoma
TCGA-BQ-7061	TCGA-BQ-7061-01	Kidney	C64.9	Renal Non-Clear Cell Carcinoma	Papillary Renal Cell Carcinoma	Kidney Papillary Renal Cell Carcinoma	Primary	70277	Renal Cell Carcinoma
TCGA-BQ-7062	TCGA-BQ-7062-01	Kidney	C64.9	Renal Non-Clear Cell Carcinoma	Papillary Renal Cell Carcinoma	Kidney Papillary Renal Cell Carcinoma	Primary	70277	Renal Cell Carcinoma
TCGA-DW-5560	TCGA-DW-5560-01	Kidney	C64.9	Renal Non-Clear Cell Carcinoma	Papillary Renal Cell Carcinoma	Kidney Papillary Renal Cell Carcinoma	Primary	70277	Renal Cell Carcinoma
TCGA-DW-5561	TCGA-DW-5561-01	Kidney	C64.9	Renal Non-Clear Cell Carcinoma	Papillary Renal Cell Carcinoma	Kidney Papillary Renal Cell Carcinoma	Primary	70277	Renal Cell Carcinoma
TCGA-DW-7834	TCGA-DW-7834-01	Kidney	C64.9	Renal Non-Clear Cell Carcinoma	Papillary Renal Cell Carcinoma	Kidney Papillary Renal Cell Carcinoma	Primary	70277	Renal Cell Carcinoma
TCGA-DW-7836	TCGA-DW-7836-01	Kidney	C64.9	Renal Non-Clear Cell Carcinoma	Papillary Renal Cell Carcinoma	Kidney Papillary Renal Cell Carcinoma	Primary	70277	Renal Cell Carcinoma
TCGA-DW-7837	TCGA-DW-7837-01	Kidney	C64.9	Renal Non-Clear Cell Carcinoma	Papillary Renal Cell Carcinoma	Kidney Papillary Renal Cell Carcinoma	Primary	70277	Renal Cell Carcinoma
TCGA-DW-7838	TCGA-DW-7838-01	Kidney	C64.9	Renal Non-Clear Cell Carcinoma	Papillary Renal Cell Carcinoma	Kidney Papillary Renal Cell Carcinoma	Primary	70277	Renal Cell Carcinoma
TCGA-DW-7839	TCGA-DW-7839-01	Kidney	C64.9	Renal Non-Clear Cell Carcinoma	Papillary Renal Cell Carcinoma	Kidney Papillary Renal Cell Carcinoma	Primary	70277	Renal Cell Carcinoma
TCGA-DW-7840	TCGA-DW-7840-01	Kidney	C64.9	Renal Non-Clear Cell Carcinoma	Papillary Renal Cell Carcinoma	Kidney Papillary Renal Cell Carcinoma	Primary	70277	Renal Cell Carcinoma
TCGA-DW-7841	TCGA-DW-7841-01	Kidney	C64.9	Renal Non-Clear Cell Carcinoma	Papillary Renal Cell Carcinoma	Kidney Papillary Renal Cell Carcinoma	Primary	70277	Renal Cell Carcinoma
TCGA-DW-7842	TCGA-DW-7842-01	Kidney	C64.9	Renal Non-Clear Cell Carcinoma	Papillary Renal Cell Carcinoma	Kidney Papillary Renal Cell Carcinoma	Primary	70277	Renal Cell Carcinoma
TCGA-DW-7963	TCGA-DW-7963-01	Kidney	C64.9	Renal Non-Clear Cell Carcinoma	Papillary Renal Cell Carcinoma	Kidney Papillary Renal Cell Carcinoma	Primary	70277	Renal Cell Carcinoma
TCGA-DZ-6131	TCGA-DZ-6131-01	Kidney	C64.9	Renal Non-Clear Cell Carcinoma	Papillary Renal Cell Carcinoma	Kidney Papillary Renal Cell Carcinoma	Primary	70277	Renal Cell Carcinoma
TCGA-DZ-6132	TCGA-DZ-6132-01	Kidney	C64.9	Renal Non-Clear Cell Carcinoma	Papillary Renal Cell Carcinoma	Kidney Papillary Renal Cell Carcinoma	Primary	70277	Renal Cell Carcinoma
TCGA-DZ-6133	TCGA-DZ-6133-01	Kidney	C64.9	Renal Non-Clear Cell Carcinoma	Papillary Renal Cell Carcinoma	Kidney Papillary Renal Cell Carcinoma	Primary	70277	Renal Cell Carcinoma
TCGA-DZ-6134	TCGA-DZ-6134-01	Kidney	C64.9	Renal Non-Clear Cell Carcinoma	Papillary Renal Cell Carcinoma	Kidney Papillary Renal Cell Carcinoma	Primary	70277	Renal Cell Carcinoma
TCGA-DZ-6135	TCGA-DZ-6135-01	Kidney	C64.9	Renal Non-Clear Cell Carcinoma	Papillary Renal Cell Carcinoma	Kidney Papillary Renal Cell Carcinoma	Primary	70277	Renal Cell Carcinoma
TCGA-EV-5901	TCGA-EV-5901-01	Kidney	C64.9	Renal Non-Clear Cell Carcinoma	Papillary Renal Cell Carcinoma	Kidney Papillary Renal Cell Carcinoma	Primary	70277	Renal Cell Carcinoma
TCGA-EV-5902	TCGA-EV-5902-01	Kidney	C64.9	Renal Non-Clear Cell Carcinoma	Papillary Renal Cell Carcinoma	Kidney Papillary Renal Cell Carcinoma	Primary	70277	Renal Cell Carcinoma
TCGA-EV-5903	TCGA-EV-5903-01	Kidney	C64.9	Renal Non-Clear Cell Carcinoma	Papillary Renal Cell Carcinoma	Kidney Papillary Renal Cell Carcinoma	Primary	70277	Renal Cell Carcinoma
TCGA-F9-A4JJ	TCGA-F9-A4JJ-01	Kidney	C64.9	Renal Non-Clear Cell Carcinoma	Papillary Renal Cell Carcinoma	Kidney Papillary Renal Cell Carcinoma	Primary	70277	Renal Cell Carcinoma
TCGA-F9-A7Q0	TCGA-F9-A7Q0-01	Kidney	C64.9	Renal Non-Clear Cell Carcinoma	Papillary Renal Cell Carcinoma	Kidney Papillary Renal Cell Carcinoma	Primary	70277	Renal Cell Carcinoma
TCGA-F9-A7VF	TCGA-F9-A7VF-01	Kidney	C64.9	Renal Non-Clear Cell Carcinoma	Papillary Renal Cell Carcinoma	Kidney Papillary Renal Cell Carcinoma	Primary	70277	Renal Cell Carcinoma
TCGA-F9-A8NY	TCGA-F9-A8NY-01	Kidney	C64.9	Renal Non-Clear Cell Carcinoma	Papillary Renal Cell Carcinoma	Kidney Papillary Renal Cell Carcinoma	Primary	70277	Renal Cell Carcinoma
TCGA-F9-A97G	TCGA-F9-A97G-01	Kidney	C64.9	Renal Non-Clear Cell Carcinoma	Papillary Renal Cell Carcinoma	Kidney Papillary Renal Cell Carcinoma	Primary	70277	Renal Cell Carcinoma
TCGA-G7-6789	TCGA-G7-6789-01	Kidney	C64.9	Renal Non-Clear Cell Carcinoma	Papillary Renal Cell Carcinoma	Kidney Papillary Renal Cell Carcinoma	Primary	70277	Renal Cell Carcinoma
TCGA-G7-6790	TCGA-G7-6790-01	Kidney	C64.9	Renal Non-Clear Cell Carcinoma	Papillary Renal Cell Carcinoma	Kidney Papillary Renal Cell Carcinoma	Primary	70277	Renal Cell Carcinoma
TCGA-G7-6792	TCGA-G7-6792-01	Kidney	C64.9	Renal Non-Clear Cell Carcinoma	Papillary Renal Cell Carcinoma	Kidney Papillary Renal Cell Carcinoma	Primary	70277	Renal Cell Carcinoma
TCGA-G7-6793	TCGA-G7-6793-01	Kidney	C64.9	Renal Non-Clear Cell Carcinoma	Papillary Renal Cell Carcinoma	Kidney Papillary Renal Cell Carcinoma	Primary	70277	Renal Cell Carcinoma
TCGA-G7-6795	TCGA-G7-6795-01	Kidney	C64.9	Renal Non-Clear Cell Carcinoma	Papillary Renal Cell Carcinoma	Kidney Papillary Renal Cell Carcinoma	Primary	70277	Renal Cell Carcinoma
TCGA-G7-6796	TCGA-G7-6796-01	Kidney	C64.9	Renal Non-Clear Cell Carcinoma	Papillary Renal Cell Carcinoma	Kidney Papillary Renal Cell Carcinoma	Primary	70277	Renal Cell Carcinoma
TCGA-G7-6797	TCGA-G7-6797-01	Kidney	C64.9	Renal Non-Clear Cell Carcinoma	Papillary Renal Cell Carcinoma	Kidney Papillary Renal Cell Carcinoma	Primary	70277	Renal Cell Carcinoma
TCGA-G7-7501	TCGA-G7-7501-01	Kidney	C64.9	Renal Non-Clear Cell Carcinoma	Papillary Renal Cell Carcinoma	Kidney Papillary Renal Cell Carcinoma	Primary	70277	Renal Cell Carcinoma
TCGA-G7-7502	TCGA-G7-7502-01	Kidney	C64.9	Renal Non-Clear Cell Carcinoma	Papillary Renal Cell Carcinoma	Kidney Papillary Renal Cell Carcinoma	Primary	70277	Renal Cell Carcinoma
TCGA-G7-A4TM	TCGA-G7-A4TM-01	Kidney	C64.9	Renal Non-Clear Cell Carcinoma	Papillary Renal Cell Carcinoma	Kidney Papillary Renal Cell Carcinoma	Primary	70277	Renal Cell Carcinoma
TCGA-G7-A8LB	TCGA-G7-A8LB-01	Kidney	C64.9	Renal Non-Clear Cell Carcinoma	Papillary Renal Cell Carcinoma	Kidney Papillary Renal Cell Carcinoma	Primary	70277	Renal Cell Carcinoma
TCGA-G7-A8LC	TCGA-G7-A8LC-01	Kidney	C64.9	Renal Non-Clear Cell Carcinoma	Papillary Renal Cell Carcinoma	Kidney Papillary Renal Cell Carcinoma	Primary	70277	Renal Cell Carcinoma
TCGA-G7-A8LD	TCGA-G7-A8LD-01	Kidney	C64.9	Renal Non-Clear Cell Carcinoma	Papillary Renal Cell Carcinoma	Kidney Papillary Renal Cell Carcinoma	Primary	70277	Renal Cell Carcinoma
TCGA-G7-A8LE	TCGA-G7-A8LE-01	Kidney	C64.9	Renal Non-Clear Cell Carcinoma	Papillary Renal Cell Carcinoma	Kidney Papillary Renal Cell Carcinoma	Primary	70277	Renal Cell Carcinoma
TCGA-GL-6846	TCGA-GL-6846-01	Kidney	C64.9	Renal Non-Clear Cell Carcinoma	Papillary Renal Cell Carcinoma	Kidney Papillary Renal Cell Carcinoma	Primary	70277	Renal Cell Carcinoma
TCGA-GL-7773	TCGA-GL-7773-01	Kidney	C64.9	Renal Non-Clear Cell Carcinoma	Papillary Renal Cell Carcinoma	Kidney Papillary Renal Cell Carcinoma	Primary	70277	Renal Cell Carcinoma
TCGA-GL-7966	TCGA-GL-7966-01	Kidney	C64.9	Renal Non-Clear Cell Carcinoma	Papillary Renal Cell Carcinoma	Kidney Papillary Renal Cell Carcinoma	Primary	70277	Renal Cell Carcinoma
TCGA-GL-8500	TCGA-GL-8500-01	Kidney	C64.9	Renal Non-Clear Cell Carcinoma	Papillary Renal Cell Carcinoma	Kidney Papillary Renal Cell Carcinoma	Primary	70277	Renal Cell Carcinoma
TCGA-GL-A4EM	TCGA-GL-A4EM-01	Kidney	C64.9	Renal Non-Clear Cell Carcinoma	Papillary Renal Cell Carcinoma	Kidney Papillary Renal Cell Carcinoma	Primary	70277	Renal Cell Carcinoma
TCGA-GL-A59R	TCGA-GL-A59R-01	Kidney	C64.9	Renal Non-Clear Cell Carcinoma	Papillary Renal Cell Carcinoma	Kidney Papillary Renal Cell Carcinoma	Primary	70277	Renal Cell Carcinoma
TCGA-GL-A59T	TCGA-GL-A59T-01	Kidney	C64.9	Renal Non-Clear Cell Carcinoma	Papillary Renal Cell Carcinoma	Kidney Papillary Renal Cell Carcinoma	Primary	70277	Renal Cell Carcinoma
TCGA-GL-A9DC	TCGA-GL-A9DC-01	Kidney	C64.9	Renal Non-Clear Cell Carcinoma	Papillary Renal Cell Carcinoma	Kidney Papillary Renal Cell Carcinoma	Primary	70277	Renal Cell Carcinoma
TCGA-GL-A9DD	TCGA-GL-A9DD-01	Kidney	C64.9	Renal Non-Clear Cell Carcinoma	Papillary Renal Cell Carcinoma	Kidney Papillary Renal Cell Carcinoma	Primary	70277	Renal Cell Carcinoma
TCGA-GL-A9DE	TCGA-GL-A9DE-01	Kidney	C64.9	Renal Non-Clear Cell Carcinoma	Papillary Renal Cell Carcinoma	Kidney Papillary Renal Cell Carcinoma	Primary	70277	Renal Cell Carcinoma
TCGA-HE-7128	TCGA-HE-7128-01	Kidney	C64.9	Renal Non-Clear Cell Carcinoma	Papillary Renal Cell Carcinoma	Kidney Papillary Renal Cell Carcinoma	Primary	70277	Renal Cell Carcinoma
TCGA-HE-7129	TCGA-HE-7129-01	Kidney	C64.9	Renal Non-Clear Cell Carcinoma	Papillary Renal Cell Carcinoma	Kidney Papillary Renal Cell Carcinoma	Primary	70277	Renal Cell Carcinoma
TCGA-HE-7130	TCGA-HE-7130-01	Kidney	C64.9	Renal Non-Clear Cell Carcinoma	Papillary Renal Cell Carcinoma	Kidney Papillary Renal Cell Carcinoma	Primary	70277	Renal Cell Carcinoma
TCGA-HE-A5NF	TCGA-HE-A5NF-01	Kidney	C64.9	Renal Non-Clear Cell Carcinoma	Papillary Renal Cell Carcinoma	Kidney Papillary Renal Cell Carcinoma	Primary	70277	Renal Cell Carcinoma
TCGA-HE-A5NH	TCGA-HE-A5NH-01	Kidney	C64.9	Renal Non-Clear Cell Carcinoma	Papillary Renal Cell Carcinoma	Kidney Papillary Renal Cell Carcinoma	Primary	70277	Renal Cell Carcinoma
TCGA-HE-A5NI	TCGA-HE-A5NI-01	Kidney	C64.9	Renal Non-Clear Cell Carcinoma	Papillary Renal Cell Carcinoma	Kidney Papillary Renal Cell Carcinoma	Primary	70277	Renal Cell Carcinoma
TCGA-HE-A5NJ	TCGA-HE-A5NJ-01	Kidney	C64.9	Renal Non-Clear Cell Carcinoma	Papillary Renal Cell Carcinoma	Kidney Papillary Renal Cell Carcinoma	Primary	70277	Renal Cell Carcinoma
TCGA-HE-A5NK	TCGA-HE-A5NK-01	Kidney	C64.9	Renal Non-Clear Cell Carcinoma	Papillary Renal Cell Carcinoma	Kidney Papillary Renal Cell Carcinoma	Primary	70277	Renal Cell Carcinoma
TCGA-HE-A5NL	TCGA-HE-A5NL-01	Kidney	C64.9	Renal Non-Clear Cell Carcinoma	Papillary Renal Cell Carcinoma	Kidney Papillary Renal Cell Carcinoma	Primary	70277	Renal Cell Carcinoma
TCGA-IA-A40U	TCGA-IA-A40U-01	Kidney	C64.9	Renal Non-Clear Cell Carcinoma	Papillary Renal Cell Carcinoma	Kidney Papillary Renal Cell Carcinoma	Primary	70277	Renal Cell Carcinoma
TCGA-IA-A40X	TCGA-IA-A40X-01	Kidney	C64.9	Renal Non-Clear Cell Carcinoma	Papillary Renal Cell Carcinoma	Kidney Papillary Renal Cell Carcinoma	Primary	70277	Renal Cell Carcinoma
TCGA-IA-A40Y	TCGA-IA-A40Y-01	Kidney	C64.9	Renal Non-Clear Cell Carcinoma	Papillary Renal Cell Carcinoma	Kidney Papillary Renal Cell Carcinoma	Primary	70277	Renal Cell Carcinoma
TCGA-IA-A83S	TCGA-IA-A83S-01	Kidney	C64.9	Renal Non-Clear Cell Carcinoma	Papillary Renal Cell Carcinoma	Kidney Papillary Renal Cell Carcinoma	Primary	70277	Renal Cell Carcinoma
TCGA-IA-A83T	TCGA-IA-A83T-01	Kidney	C64.9	Renal Non-Clear Cell Carcinoma	Papillary Renal Cell Carcinoma	Kidney Papillary Renal Cell Carcinoma	Primary	70277	Renal Cell Carcinoma
TCGA-IA-A83V	TCGA-IA-A83V-01	Kidney	C64.9	Renal Non-Clear Cell Carcinoma	Papillary Renal Cell Carcinoma	Kidney Papillary Renal Cell Carcinoma	Primary	70277	Renal Cell Carcinoma
TCGA-IA-A83W	TCGA-IA-A83W-01	Kidney	C64.9	Renal Non-Clear Cell Carcinoma	Papillary Renal Cell Carcinoma	Kidney Papillary Renal Cell Carcinoma	Primary	70277	Renal Cell Carcinoma
TCGA-IZ-8195	TCGA-IZ-8195-01	Kidney	C64.9	Renal Non-Clear Cell Carcinoma	Papillary Renal Cell Carcinoma	Kidney Papillary Renal Cell Carcinoma	Primary	70277	Renal Cell Carcinoma
TCGA-IZ-8196	TCGA-IZ-8196-01	Kidney	C64.9	Renal Non-Clear Cell Carcinoma	Papillary Renal Cell Carcinoma	Kidney Papillary Renal Cell Carcinoma	Primary	70277	Renal Cell Carcinoma
TCGA-IZ-A6M8	TCGA-IZ-A6M8-01	Kidney	C64.9	Renal Non-Clear Cell Carcinoma	Papillary Renal Cell Carcinoma	Kidney Papillary Renal Cell Carcinoma	Primary	70277	Renal Cell Carcinoma
TCGA-IZ-A6M9	TCGA-IZ-A6M9-01	Kidney	C64.9	Renal Non-Clear Cell Carcinoma	Papillary Renal Cell Carcinoma	Kidney Papillary Renal Cell Carcinoma	Primary	70277	Renal Cell Carcinoma
TCGA-J7-6720	TCGA-J7-6720-01	Kidney	C64.9	Renal Non-Clear Cell Carcinoma	Papillary Renal Cell Carcinoma	Kidney Papillary Renal Cell Carcinoma	Primary	70277	Renal Cell Carcinoma
TCGA-J7-8537	TCGA-J7-8537-01	Kidney	C64.9	Renal Non-Clear Cell Carcinoma	Papillary Renal Cell Carcinoma	Kidney Papillary Renal Cell Carcinoma	Primary	70277	Renal Cell Carcinoma
TCGA-J7-A8I2	TCGA-J7-A8I2-01	Kidney	C64.9	Renal Non-Clear Cell Carcinoma	Papillary Renal Cell Carcinoma	Kidney Papillary Renal Cell Carcinoma	Primary	70277	Renal Cell Carcinoma
TCGA-KV-A6GD	TCGA-KV-A6GD-01	Kidney	C64.9	Renal Non-Clear Cell Carcinoma	Papillary Renal Cell Carcinoma	Kidney Papillary Renal Cell Carcinoma	Primary	70277	Renal Cell Carcinoma
TCGA-KV-A6GE	TCGA-KV-A6GE-01	Kidney	C64.9	Renal Non-Clear Cell Carcinoma	Papillary Renal Cell Carcinoma	Kidney Papillary Renal Cell Carcinoma	Primary	70277	Renal Cell Carcinoma
TCGA-KV-A74V	TCGA-KV-A74V-01	Kidney	C64.9	Renal Non-Clear Cell Carcinoma	Papillary Renal Cell Carcinoma	Kidney Papillary Renal Cell Carcinoma	Primary	70277	Renal Cell Carcinoma
TCGA-MH-A55W	TCGA-MH-A55W-01	Kidney	C64.9	Renal Non-Clear Cell Carcinoma	Papillary Renal Cell Carcinoma	Kidney Papillary Renal Cell Carcinoma	Primary	70277	Renal Cell Carcinoma
TCGA-MH-A55Z	TCGA-MH-A55Z-01	Kidney	C64.9	Renal Non-Clear Cell Carcinoma	Papillary Renal Cell Carcinoma	Kidney Papillary Renal Cell Carcinoma	Primary	70277	Renal Cell Carcinoma
TCGA-MH-A560	TCGA-MH-A560-01	Kidney	C64.9	Renal Non-Clear Cell Carcinoma	Papillary Renal Cell Carcinoma	Kidney Papillary Renal Cell Carcinoma	Primary	70277	Renal Cell Carcinoma
TCGA-MH-A561	TCGA-MH-A561-01	Kidney	C64.9	Renal Non-Clear Cell Carcinoma	Papillary Renal Cell Carcinoma	Kidney Papillary Renal Cell Carcinoma	Primary	70277	Renal Cell Carcinoma
TCGA-MH-A562	TCGA-MH-A562-01	Kidney	C64.9	Renal Non-Clear Cell Carcinoma	Papillary Renal Cell Carcinoma	Kidney Papillary Renal Cell Carcinoma	Primary	70277	Renal Cell Carcinoma
TCGA-MH-A854	TCGA-MH-A854-01	Kidney	C64.9	Renal Non-Clear Cell Carcinoma	Papillary Renal Cell Carcinoma	Kidney Papillary Renal Cell Carcinoma	Primary	70277	Renal Cell Carcinoma
TCGA-MH-A855	TCGA-MH-A855-01	Kidney	C64.9	Renal Non-Clear Cell Carcinoma	Papillary Renal Cell Carcinoma	Kidney Papillary Renal Cell Carcinoma	Primary	70277	Renal Cell Carcinoma
TCGA-MH-A856	TCGA-MH-A856-01	Kidney	C64.9	Renal Non-Clear Cell Carcinoma	Papillary Renal Cell Carcinoma	Kidney Papillary Renal Cell Carcinoma	Primary	70277	Renal Cell Carcinoma
TCGA-MH-A857	TCGA-MH-A857-01	Kidney	C64.9	Renal Non-Clear Cell Carcinoma	Papillary Renal Cell Carcinoma	Kidney Papillary Renal Cell Carcinoma	Primary	70277	Renal Cell Carcinoma
TCGA-O9-A75Z	TCGA-O9-A75Z-01	Kidney	C64.9	Renal Non-Clear Cell Carcinoma	Papillary Renal Cell Carcinoma	Kidney Papillary Renal Cell Carcinoma	Primary	70277	Renal Cell Carcinoma
TCGA-P4-A5E6	TCGA-P4-A5E6-01	Kidney	C64.9	Renal Non-Clear Cell Carcinoma	Papillary Renal Cell Carcinoma	Kidney Papillary Renal Cell Carcinoma	Primary	70277	Renal Cell Carcinoma
TCGA-P4-A5E7	TCGA-P4-A5E7-01	Kidney	C64.9	Renal Non-Clear Cell Carcinoma	Papillary Renal Cell Carcinoma	Kidney Papillary Renal Cell Carcinoma	Primary	70277	Renal Cell Carcinoma
TCGA-P4-A5E8	TCGA-P4-A5E8-01	Kidney	C64.9	Renal Non-Clear Cell Carcinoma	Papillary Renal Cell Carcinoma	Kidney Papillary Renal Cell Carcinoma	Primary	70277	Renal Cell Carcinoma
TCGA-P4-A5EA	TCGA-P4-A5EA-01	Kidney	C64.9	Renal Non-Clear Cell Carcinoma	Papillary Renal Cell Carcinoma	Kidney Papillary Renal Cell Carcinoma	Primary	70277	Renal Cell Carcinoma
TCGA-P4-A5EB	TCGA-P4-A5EB-01	Kidney	C64.9	Renal Non-Clear Cell Carcinoma	Papillary Renal Cell Carcinoma	Kidney Papillary Renal Cell Carcinoma	Primary	70277	Renal Cell Carcinoma
TCGA-P4-A5ED	TCGA-P4-A5ED-01	Kidney	C64.9	Renal Non-Clear Cell Carcinoma	Papillary Renal Cell Carcinoma	Kidney Papillary Renal Cell Carcinoma	Primary	70277	Renal Cell Carcinoma
TCGA-P4-AAVK	TCGA-P4-AAVK-01	Kidney	C64.9	Renal Non-Clear Cell Carcinoma	Papillary Renal Cell Carcinoma	Kidney Papillary Renal Cell Carcinoma	Primary	70277	Renal Cell Carcinoma
TCGA-P4-AAVL	TCGA-P4-AAVL-01	Kidney	C64.9	Renal Non-Clear Cell Carcinoma	Papillary Renal Cell Carcinoma	Kidney Papillary Renal Cell Carcinoma	Primary	70277	Renal Cell Carcinoma
TCGA-P4-AAVM	TCGA-P4-AAVM-01	Kidney	C64.9	Renal Non-Clear Cell Carcinoma	Papillary Renal Cell Carcinoma	Kidney Papillary Renal Cell Carcinoma	Primary	70277	Renal Cell Carcinoma
TCGA-P4-AAVO	TCGA-P4-AAVO-01	Kidney	C64.9	Renal Non-Clear Cell Carcinoma	Papillary Renal Cell Carcinoma	Kidney Papillary Renal Cell Carcinoma	Primary	70277	Renal Cell Carcinoma
TCGA-PJ-A5Z8	TCGA-PJ-A5Z8-01	Kidney	C64.9	Renal Non-Clear Cell Carcinoma	Papillary Renal Cell Carcinoma	Kidney Papillary Renal Cell Carcinoma	Primary	70277	Renal Cell Carcinoma
TCGA-PJ-A5Z9	TCGA-PJ-A5Z9-01	Kidney	C64.9	Renal Non-Clear Cell Carcinoma	Papillary Renal Cell Carcinoma	Kidney Papillary Renal Cell Carcinoma	Primary	70277	Renal Cell Carcinoma
TCGA-Q2-A5QZ	TCGA-Q2-A5QZ-01	Kidney	C64.9	Renal Non-Clear Cell Carcinoma	Papillary Renal Cell Carcinoma	Kidney Papillary Renal Cell Carcinoma	Primary	70277	Renal Cell Carcinoma
TCGA-SX-A71R	TCGA-SX-A71R-01	Kidney	C64.9	Renal Non-Clear Cell Carcinoma	Papillary Renal Cell Carcinoma	Kidney Papillary Renal Cell Carcinoma	Primary	70277	Renal Cell Carcinoma
TCGA-SX-A71S	TCGA-SX-A71S-01	Kidney	C64.9	Renal Non-Clear Cell Carcinoma	Papillary Renal Cell Carcinoma	Kidney Papillary Renal Cell Carcinoma	Primary	70277	Renal Cell Carcinoma
TCGA-SX-A71U	TCGA-SX-A71U-01	Kidney	C64.9	Renal Non-Clear Cell Carcinoma	Papillary Renal Cell Carcinoma	Kidney Papillary Renal Cell Carcinoma	Primary	70277	Renal Cell Carcinoma
TCGA-SX-A71V	TCGA-SX-A71V-01	Kidney	C64.9	Renal Non-Clear Cell Carcinoma	Papillary Renal Cell Carcinoma	Kidney Papillary Renal Cell Carcinoma	Primary	70277	Renal Cell Carcinoma
TCGA-SX-A7SL	TCGA-SX-A7SL-01	Kidney	C64.9	Renal Non-Clear Cell Carcinoma	Papillary Renal Cell Carcinoma	Kidney Papillary Renal Cell Carcinoma	Primary	70277	Renal Cell Carcinoma
TCGA-SX-A7SM	TCGA-SX-A7SM-01	Kidney	C64.9	Renal Non-Clear Cell Carcinoma	Papillary Renal Cell Carcinoma	Kidney Papillary Renal Cell Carcinoma	Primary	70277	Renal Cell Carcinoma
TCGA-SX-A7SN	TCGA-SX-A7SN-01	Kidney	C64.9	Renal Non-Clear Cell Carcinoma	Papillary Renal Cell Carcinoma	Kidney Papillary Renal Cell Carcinoma	Primary	70277	Renal Cell Carcinoma
TCGA-SX-A7SO	TCGA-SX-A7SO-01	Kidney	C64.9	Renal Non-Clear Cell Carcinoma	Papillary Renal Cell Carcinoma	Kidney Papillary Renal Cell Carcinoma	Primary	70277	Renal Cell Carcinoma
TCGA-SX-A7SP	TCGA-SX-A7SP-01	Kidney	C64.9	Renal Non-Clear Cell Carcinoma	Papillary Renal Cell Carcinoma	Kidney Papillary Renal Cell Carcinoma	Primary	70277	Renal Cell Carcinoma
TCGA-SX-A7SQ	TCGA-SX-A7SQ-01	Kidney	C64.9	Renal Non-Clear Cell Carcinoma	Papillary Renal Cell Carcinoma	Kidney Papillary Renal Cell Carcinoma	Primary	70277	Renal Cell Carcinoma
TCGA-SX-A7SR	TCGA-SX-A7SR-01	Kidney	C64.9	Renal Non-Clear Cell Carcinoma	Papillary Renal Cell Carcinoma	Kidney Papillary Renal Cell Carcinoma	Primary	70277	Renal Cell Carcinoma
TCGA-SX-A7SS	TCGA-SX-A7SS-01	Kidney	C64.9	Renal Non-Clear Cell Carcinoma	Papillary Renal Cell Carcinoma	Kidney Papillary Renal Cell Carcinoma	Primary	70277	Renal Cell Carcinoma
TCGA-SX-A7SU	TCGA-SX-A7SU-01	Kidney	C64.9	Renal Non-Clear Cell Carcinoma	Papillary Renal Cell Carcinoma	Kidney Papillary Renal Cell Carcinoma	Primary	70277	Renal Cell Carcinoma
TCGA-UN-AAZ9	TCGA-UN-AAZ9-01	Kidney	C64.9	Renal Non-Clear Cell Carcinoma	Papillary Renal Cell Carcinoma	Kidney Papillary Renal Cell Carcinoma	Primary	70277	Renal Cell Carcinoma
TCGA-UZ-A9PJ	TCGA-UZ-A9PJ-01	Kidney	C64.9	Renal Non-Clear Cell Carcinoma	Papillary Renal Cell Carcinoma	Kidney Papillary Renal Cell Carcinoma	Primary	70277	Renal Cell Carcinoma
TCGA-UZ-A9PK	TCGA-UZ-A9PK-01	Kidney	C64.9	Renal Non-Clear Cell Carcinoma	Papillary Renal Cell Carcinoma	Kidney Papillary Renal Cell Carcinoma	Primary	70277	Renal Cell Carcinoma
TCGA-UZ-A9PL	TCGA-UZ-A9PL-01	Kidney	C64.9	Renal Non-Clear Cell Carcinoma	Papillary Renal Cell Carcinoma	Kidney Papillary Renal Cell Carcinoma	Primary	70277	Renal Cell Carcinoma
TCGA-UZ-A9PM	TCGA-UZ-A9PM-01	Kidney	C64.9	Renal Non-Clear Cell Carcinoma	Papillary Renal Cell Carcinoma	Kidney Papillary Renal Cell Carcinoma	Primary	70277	Renal Cell Carcinoma
TCGA-UZ-A9PN	TCGA-UZ-A9PN-01	Kidney	C64.9	Renal Non-Clear Cell Carcinoma	Papillary Renal Cell Carcinoma	Kidney Papillary Renal Cell Carcinoma	Primary	70277	Renal Cell Carcinoma
TCGA-UZ-A9PO	TCGA-UZ-A9PO-01	Kidney	C64.9	Renal Non-Clear Cell Carcinoma	Papillary Renal Cell Carcinoma	Kidney Papillary Renal Cell Carcinoma	Primary	70277	Renal Cell Carcinoma
TCGA-UZ-A9PP	TCGA-UZ-A9PP-01	Kidney	C64.9	Renal Non-Clear Cell Carcinoma	Papillary Renal Cell Carcinoma	Kidney Papillary Renal Cell Carcinoma	Primary	70277	Renal Cell Carcinoma
TCGA-UZ-A9PQ	TCGA-UZ-A9PQ-01	Kidney	C64.9	Renal Non-Clear Cell Carcinoma	Papillary Renal Cell Carcinoma	Kidney Papillary Renal Cell Carcinoma	Primary	70277	Renal Cell Carcinoma
TCGA-UZ-A9PR	TCGA-UZ-A9PR-01	Kidney	C64.9	Renal Non-Clear Cell Carcinoma	Papillary Renal Cell Carcinoma	Kidney Papillary Renal Cell Carcinoma	Primary	70277	Renal Cell Carcinoma
TCGA-UZ-A9PS	TCGA-UZ-A9PS-01	Kidney	C64.9	Renal Non-Clear Cell Carcinoma	Papillary Renal Cell Carcinoma	Kidney Papillary Renal Cell Carcinoma	Primary	70277	Renal Cell Carcinoma
TCGA-UZ-A9PU	TCGA-UZ-A9PU-01	Kidney	C64.9	Renal Non-Clear Cell Carcinoma	Papillary Renal Cell Carcinoma	Kidney Papillary Renal Cell Carcinoma	Primary	70277	Renal Cell Carcinoma
TCGA-UZ-A9PV	TCGA-UZ-A9PV-01	Kidney	C64.9	Renal Non-Clear Cell Carcinoma	Papillary Renal Cell Carcinoma	Kidney Papillary Renal Cell Carcinoma	Primary	70277	Renal Cell Carcinoma
TCGA-UZ-A9PX	TCGA-UZ-A9PX-01	Kidney	C64.9	Renal Non-Clear Cell Carcinoma	Papillary Renal Cell Carcinoma	Kidney Papillary Renal Cell Carcinoma	Primary	70277	Renal Cell Carcinoma
TCGA-UZ-A9PZ	TCGA-UZ-A9PZ-01	Kidney	C64.9	Renal Non-Clear Cell Carcinoma	Papillary Renal Cell Carcinoma	Kidney Papillary Renal Cell Carcinoma	Primary	70277	Renal Cell Carcinoma
TCGA-UZ-A9Q0	TCGA-UZ-A9Q0-01	Kidney	C64.9	Renal Non-Clear Cell Carcinoma	Papillary Renal Cell Carcinoma	Kidney Papillary Renal Cell Carcinoma	Primary	70277	Renal Cell Carcinoma
TCGA-UZ-A9Q1	TCGA-UZ-A9Q1-01	Kidney	C64.9	Renal Non-Clear Cell Carcinoma	Papillary Renal Cell Carcinoma	Kidney Papillary Renal Cell Carcinoma	Primary	70277	Renal Cell Carcinoma
TCGA-V9-A7HT	TCGA-V9-A7HT-01	Kidney	C64.9	Renal Non-Clear Cell Carcinoma	Papillary Renal Cell Carcinoma	Kidney Papillary Renal Cell Carcinoma	Primary	70277	Renal Cell Carcinoma
TCGA-WN-A9G9	TCGA-WN-A9G9-01	Kidney	C64.9	Renal Non-Clear Cell Carcinoma	Papillary Renal Cell Carcinoma	Kidney Papillary Renal Cell Carcinoma	Primary	70277	Renal Cell Carcinoma
TCGA-WN-AB4C	TCGA-WN-AB4C-01	Kidney	C64.9	Renal Non-Clear Cell Carcinoma	Papillary Renal Cell Carcinoma	Kidney Papillary Renal Cell Carcinoma	Primary	70277	Renal Cell Carcinoma
TCGA-Y8-A894	TCGA-Y8-A894-01	Kidney	C64.9	Renal Non-Clear Cell Carcinoma	Papillary Renal Cell Carcinoma	Kidney Papillary Renal Cell Carcinoma	Primary	70277	Renal Cell Carcinoma
TCGA-Y8-A895	TCGA-Y8-A895-01	Kidney	C64.9	Renal Non-Clear Cell Carcinoma	Papillary Renal Cell Carcinoma	Kidney Papillary Renal Cell Carcinoma	Primary	70277	Renal Cell Carcinoma
TCGA-Y8-A896	TCGA-Y8-A896-01	Kidney	C64.9	Renal Non-Clear Cell Carcinoma	Papillary Renal Cell Carcinoma	Kidney Papillary Renal Cell Carcinoma	Primary	70277	Renal Cell Carcinoma
TCGA-Y8-A897	TCGA-Y8-A897-01	Kidney	C64.9	Renal Non-Clear Cell Carcinoma	Papillary Renal Cell Carcinoma	Kidney Papillary Renal Cell Carcinoma	Primary	70277	Renal Cell Carcinoma
TCGA-Y8-A898	TCGA-Y8-A898-01	Kidney	C64.9	Renal Non-Clear Cell Carcinoma	Papillary Renal Cell Carcinoma	Kidney Papillary Renal Cell Carcinoma	Primary	70277	Renal Cell Carcinoma
TCGA-Y8-A8RY	TCGA-Y8-A8RY-01	Kidney	C64.9	Renal Non-Clear Cell Carcinoma	Papillary Renal Cell Carcinoma	Kidney Papillary Renal Cell Carcinoma	Primary	70277	Renal Cell Carcinoma
TCGA-Y8-A8RZ	TCGA-Y8-A8RZ-01	Kidney	C64.9	Renal Non-Clear Cell Carcinoma	Papillary Renal Cell Carcinoma	Kidney Papillary Renal Cell Carcinoma	Primary	70277	Renal Cell Carcinoma
TCGA-Y8-A8S0	TCGA-Y8-A8S0-01	Kidney	C64.9	Renal Non-Clear Cell Carcinoma	Papillary Renal Cell Carcinoma	Kidney Papillary Renal Cell Carcinoma	Primary	70277	Renal Cell Carcinoma
TCGA-Y8-A8S1	TCGA-Y8-A8S1-01	Kidney	C64.9	Renal Non-Clear Cell Carcinoma	Papillary Renal Cell Carcinoma	Kidney Papillary Renal Cell Carcinoma	Primary	70277	Renal Cell Carcinoma
