# Supplementary material for: Cancer gene mutation frequencies for the U.S. population
Source: Nat Commun. 2021 Oct 13;12:5961. doi: 10.1038/s41467-021-26213-y (PMC8514428; doi:10.1038/s41467-021-26213-y)
Supplement: Supplementary file 8 — Supplementary Software 1 [file 41467_2021_26213_MOESM8_ESM.zip › Supplementary Software 1/Genomics_Analysis/clinical/kidney/mrt_bcgsc_2016/data_clinical_sample_v2.txt]

PATIENT_ID	SAMPLE_ID	CANCER_TYPE	CANCER_TYPE_DETAILED	SAMPLE_TYPE	TUMOR_SITE	CODE	CATEGORY_NAME
PABKLN	TARGET-52-PABKLN	Rhabdoid Cancer	Rhabdoid Cancer	Primary	Kidney	89633	Malignant rhabdoid tumor
PADYZI	TARGET-52-PADYZI	Rhabdoid Cancer	Rhabdoid Cancer	Primary	Kidney	89633	Malignant rhabdoid tumor
PAJLWM	TARGET-52-PAJLWM	Rhabdoid Cancer	Rhabdoid Cancer	Primary	Kidney	89633	Malignant rhabdoid tumor
PAJMRB	TARGET-52-PAJMRB	Rhabdoid Cancer	Rhabdoid Cancer	Primary	Kidney	89633	Malignant rhabdoid tumor
PAJNER	TARGET-52-PAJNER	Rhabdoid Cancer	Rhabdoid Cancer	Primary	Kidney	89633	Malignant rhabdoid tumor
PAJNFP	TARGET-52-PAJNFP	Rhabdoid Cancer	Rhabdoid Cancer	Primary	Kidney	89633	Malignant rhabdoid tumor
PAJNFZ	TARGET-52-PAJNFZ	Rhabdoid Cancer	Rhabdoid Cancer	Primary	Kidney	89633	Malignant rhabdoid tumor
PAKHTL	TARGET-52-PAKHTL	Rhabdoid Cancer	Rhabdoid Cancer	Primary	Kidney	89633	Malignant rhabdoid tumor
PARECB	TARGET-52-PARECB	Rhabdoid Cancer	Rhabdoid Cancer	Primary	Kidney	89633	Malignant rhabdoid tumor
PARGRN	TARGET-52-PARGRN	Rhabdoid Cancer	Rhabdoid Cancer	Primary	Kidney	89633	Malignant rhabdoid tumor
PARIRN	TARGET-52-PARIRN	Rhabdoid Cancer	Rhabdoid Cancer	Primary	Kidney	89633	Malignant rhabdoid tumor
PARPFY	TARGET-52-PARPFY	Rhabdoid Cancer	Rhabdoid Cancer	Primary	Kidney	89633	Malignant rhabdoid tumor
PARRCL	TARGET-52-PARRCL	Rhabdoid Cancer	Rhabdoid Cancer	Primary	Kidney	89633	Malignant rhabdoid tumor
PARUGK	TARGET-52-PARUGK	Rhabdoid Cancer	Rhabdoid Cancer	Primary	Kidney	89633	Malignant rhabdoid tumor
PARZBI	TARGET-52-PARZBI	Rhabdoid Cancer	Rhabdoid Cancer	Primary	Kidney	89633	Malignant rhabdoid tumor
PASABD	TARGET-52-PASABD	Rhabdoid Cancer	Rhabdoid Cancer	Primary	Kidney	89633	Malignant rhabdoid tumor
PASADZ	TARGET-52-PASADZ	Rhabdoid Cancer	Rhabdoid Cancer	Primary	Kidney	89633	Malignant rhabdoid tumor
PASCDH	TARGET-52-PASCDH	Rhabdoid Cancer	Rhabdoid Cancer	Metastasis	Soft tissue	89633	Malignant rhabdoid tumor
PASDLA	TARGET-52-PASDLA	Rhabdoid Cancer	Rhabdoid Cancer	Primary	Kidney	89633	Malignant rhabdoid tumor
PASRHU	TARGET-52-PASRHU	Rhabdoid Cancer	Rhabdoid Cancer	Primary	Kidney	89633	Malignant rhabdoid tumor
PASVDP	TARGET-52-PASVDP	Rhabdoid Cancer	Rhabdoid Cancer	Metastasis	Soft tissue	89633	Malignant rhabdoid tumor
PASWZZ	TARGET-52-PASWZZ	Rhabdoid Cancer	Rhabdoid Cancer	Primary	Kidney	89633	Malignant rhabdoid tumor
PASXNA	TARGET-52-PASXNA	Rhabdoid Cancer	Rhabdoid Cancer	Primary	Kidney	89633	Malignant rhabdoid tumor
PASYNF	TARGET-52-PASYNF	Rhabdoid Cancer	Rhabdoid Cancer	Primary	Kidney	89633	Malignant rhabdoid tumor
PASZYE	TARGET-52-PASZYE	Rhabdoid Cancer	Rhabdoid Cancer	Primary	Kidney	89633	Malignant rhabdoid tumor
PATAFT	TARGET-52-PATAFT	Rhabdoid Cancer	Rhabdoid Cancer	Metastasis	Liver	89633	Malignant rhabdoid tumor
PATBLF	TARGET-52-PATBLF	Rhabdoid Cancer	Rhabdoid Cancer	Metastasis	Soft tissue	89633	Malignant rhabdoid tumor
PATDVL	TARGET-52-PATDVL	Rhabdoid Cancer	Rhabdoid Cancer	Primary	Kidney	89633	Malignant rhabdoid tumor
PATENH	TARGET-52-PATENH	Rhabdoid Cancer	Rhabdoid Cancer	Primary	Kidney	89633	Malignant rhabdoid tumor
PATFXW	TARGET-52-PATFXW	Rhabdoid Cancer	Rhabdoid Cancer	Primary	Kidney	89633	Malignant rhabdoid tumor
PATFZZ	TARGET-52-PATFZZ	Rhabdoid Cancer	Rhabdoid Cancer	Primary	Kidney	89633	Malignant rhabdoid tumor
PATXEE	TARGET-52-PATXEE	Rhabdoid Cancer	Rhabdoid Cancer	Primary	Kidney	89633	Malignant rhabdoid tumor
PATXKA	TARGET-52-PATXKA	Rhabdoid Cancer	Rhabdoid Cancer	Metastasis	Liver	89633	Malignant rhabdoid tumor
PAUCGJ	TARGET-52-PAUCGJ	Rhabdoid Cancer	Rhabdoid Cancer	Primary	Kidney	89633	Malignant rhabdoid tumor
PAUDPV	TARGET-52-PAUDPV	Rhabdoid Cancer	Rhabdoid Cancer	Primary	Kidney	89633	Malignant rhabdoid tumor
PAUEKW	TARGET-52-PAUEKW	Rhabdoid Cancer	Rhabdoid Cancer	Metastasis	Soft tissue	89633	Malignant rhabdoid tumor
PAUFVP	TARGET-52-PAUFVP	Rhabdoid Cancer	Rhabdoid Cancer	Primary	Kidney	89633	Malignant rhabdoid tumor
PAUGYZ	TARGET-52-PAUGYZ	Rhabdoid Cancer	Rhabdoid Cancer	Primary	Kidney	89633	Malignant rhabdoid tumor
PAUHAZ	TARGET-52-PAUHAZ	Rhabdoid Cancer	Rhabdoid Cancer	Primary	Kidney	89633	Malignant rhabdoid tumor
PAUNPA	TARGET-52-PAUNPA	Rhabdoid Cancer	Rhabdoid Cancer	Primary	Kidney	89633	Malignant rhabdoid tumor
