# Supplementary material for: Cancer gene mutation frequencies for the U.S. population
Source: Nat Commun. 2021 Oct 13;12:5961. doi: 10.1038/s41467-021-26213-y (PMC8514428; doi:10.1038/s41467-021-26213-y)
Supplement: Supplementary file 8 — Supplementary Software 1 [file 41467_2021_26213_MOESM8_ESM.zip › Supplementary Software 1/Genomics_Analysis/clinical/kidney/nccrcc_genentech_2014/data_clinical_sample_v2.txt]

PATIENT_ID	SAMPLE_ID	SITE	SAMPLE_TYPE	CANCER_TYPE	CANCER_TYPE_DETAILED	CODE	CATEGORY_NAME
1	9266788	Kidney	Primary	Renal Cell Carcinoma	Renal Non-Clear Cell Carcinoma	83173	Renal cell carcinoma chromophobe type
2	9266790	Kidney	Primary	Renal Cell Carcinoma	Renal Non-Clear Cell Carcinoma	83173	Renal cell carcinoma chromophobe type
3	9266792	Kidney	Primary	Renal Cell Carcinoma	Renal Non-Clear Cell Carcinoma	83173	Renal cell carcinoma chromophobe type
4	9266794	Kidney	Primary	Renal Cell Carcinoma	Renal Non-Clear Cell Carcinoma	83173	Renal cell carcinoma chromophobe type
5	9266796	Kidney	Primary	Renal Cell Carcinoma	Renal Non-Clear Cell Carcinoma	83173	Renal cell carcinoma chromophobe type
6	9266798	Kidney	Primary	Renal Cell Carcinoma	Renal Non-Clear Cell Carcinoma	83173	Renal cell carcinoma chromophobe type
7	9266800	Kidney	Primary	Renal Cell Carcinoma	Renal Non-Clear Cell Carcinoma	83173	Renal cell carcinoma chromophobe type
8	9266802	Kidney	Primary	Renal Cell Carcinoma	Renal Non-Clear Cell Carcinoma	83173	Renal cell carcinoma chromophobe type
9	9266804	Kidney	Primary	Renal Cell Carcinoma	Renal Non-Clear Cell Carcinoma	83173	Renal cell carcinoma chromophobe type
10	9266806	Kidney	Primary	Renal Cell Carcinoma	Renal Non-Clear Cell Carcinoma	83173	Renal cell carcinoma chromophobe type
11	9266808	Kidney	Primary	Renal Cell Carcinoma	Renal Non-Clear Cell Carcinoma	83173	Renal cell carcinoma chromophobe type
12	9266810	Kidney	Primary	Renal Cell Carcinoma	Renal Non-Clear Cell Carcinoma	83173	Renal cell carcinoma chromophobe type
13	9266811	Kidney	Primary	Renal Cell Carcinoma	Renal Non-Clear Cell Carcinoma	83173	Renal cell carcinoma chromophobe type
14	9266814	Kidney	Primary	Renal Cell Carcinoma	Renal Non-Clear Cell Carcinoma	83173	Renal cell carcinoma chromophobe type
15	9266816	Kidney	Primary	Renal Cell Carcinoma	Renal Non-Clear Cell Carcinoma	83173	Renal cell carcinoma chromophobe type
16	9266818	Kidney	Primary	Renal Cell Carcinoma	Renal Non-Clear Cell Carcinoma	83173	Renal cell carcinoma chromophobe type
17	9266820	Kidney	Primary	Renal Cell Carcinoma	Renal Non-Clear Cell Carcinoma	83173	Renal cell carcinoma chromophobe type
18	9266822	Kidney	Primary	Renal Cell Carcinoma	Renal Non-Clear Cell Carcinoma	83173	Renal cell carcinoma chromophobe type
19	9266824	Kidney	Primary	Renal Cell Carcinoma	Renal Non-Clear Cell Carcinoma	83173	Renal cell carcinoma chromophobe type
20	9266826	Kidney	Primary	Renal Cell Carcinoma	Renal Non-Clear Cell Carcinoma	83173	Renal cell carcinoma chromophobe type
21	9266828	Kidney	Primary	Renal Cell Carcinoma	Renal Non-Clear Cell Carcinoma	83173	Renal cell carcinoma chromophobe type
22	9266830	Kidney	Primary	Renal Cell Carcinoma	Renal Non-Clear Cell Carcinoma	83173	Renal cell carcinoma chromophobe type
23	9266832	Kidney	Primary	Renal Cell Carcinoma	Renal Non-Clear Cell Carcinoma	83173	Renal cell carcinoma chromophobe type
24	9266834	Kidney	Primary	Renal Cell Carcinoma	Renal Non-Clear Cell Carcinoma	83173	Renal cell carcinoma chromophobe type
25	9266836	Kidney	Primary	Renal Cell Carcinoma	Renal Non-Clear Cell Carcinoma	83173	Renal cell carcinoma chromophobe type
26	9266838	Kidney	Primary	Renal Cell Carcinoma	Renal Non-Clear Cell Carcinoma	83173	Renal cell carcinoma chromophobe type
27	9266840	Kidney	Primary	Renal Cell Carcinoma	Renal Non-Clear Cell Carcinoma	83173	Renal cell carcinoma chromophobe type
28	9266842	Kidney	Primary	Renal Cell Carcinoma	Renal Non-Clear Cell Carcinoma	83173	Renal cell carcinoma chromophobe type
29	9266844	Kidney	Primary	Renal Cell Carcinoma	Renal Non-Clear Cell Carcinoma	83173	Renal cell carcinoma chromophobe type
30	9266846	Kidney	Primary	Renal Cell Carcinoma	Renal Non-Clear Cell Carcinoma	83173	Renal cell carcinoma chromophobe type
32	9266850	Kidney	Primary	Renal Cell Carcinoma	Renal Non-Clear Cell Carcinoma	83173	Renal cell carcinoma chromophobe type
33	9266852	Kidney	Primary	Renal Cell Carcinoma	Renal Non-Clear Cell Carcinoma	83173	Renal cell carcinoma chromophobe type
34	9266854	Kidney	Primary	Renal Cell Carcinoma	Renal Non-Clear Cell Carcinoma	83173	Renal cell carcinoma chromophobe type
35	9266856	Kidney	Primary	Renal Cell Carcinoma	Renal Non-Clear Cell Carcinoma	83173	Renal cell carcinoma chromophobe type
38	9266862	Kidney	Primary	Renal Cell Carcinoma	Renal Non-Clear Cell Carcinoma	83173	Renal cell carcinoma chromophobe type
39	9266864	Kidney	Primary	Renal Cell Carcinoma	Renal Non-Clear Cell Carcinoma	83173	Renal cell carcinoma chromophobe type
40	9266866	Kidney	Primary	Renal Cell Carcinoma	Renal Non-Clear Cell Carcinoma	83173	Renal cell carcinoma chromophobe type
41	9266868	Kidney	Primary	Renal Cell Carcinoma	Renal Non-Clear Cell Carcinoma	83173	Renal cell carcinoma chromophobe type
42	9266870	Kidney	Primary	Renal Cell Carcinoma	Renal Non-Clear Cell Carcinoma	83173	Renal cell carcinoma chromophobe type
43	9266872	Kidney	Primary	Renal Cell Carcinoma	Renal Non-Clear Cell Carcinoma	83173	Renal cell carcinoma chromophobe type
44	9266874	Kidney	Primary	Renal Cell Carcinoma	Renal Non-Clear Cell Carcinoma	83173	Renal cell carcinoma chromophobe type
45	9266876	Kidney	Primary	Renal Cell Carcinoma	Renal Non-Clear Cell Carcinoma	83173	Renal cell carcinoma chromophobe type
46	9266878	Kidney	Primary	Renal Cell Carcinoma	Renal Non-Clear Cell Carcinoma	83173	Renal cell carcinoma chromophobe type
47	9266880	Kidney	Primary	Renal Cell Carcinoma	Renal Non-Clear Cell Carcinoma	83173	Renal cell carcinoma chromophobe type
48	9266882	Kidney	Primary	Renal Cell Carcinoma	Renal Non-Clear Cell Carcinoma	83173	Renal cell carcinoma chromophobe type
49	9266884	Kidney	Primary	Renal Cell Carcinoma	Renal Non-Clear Cell Carcinoma	83173	Renal cell carcinoma chromophobe type
50	9266886	Kidney	Primary	Renal Cell Carcinoma	Renal Non-Clear Cell Carcinoma	83173	Renal cell carcinoma chromophobe type
51	9266888	Kidney	Primary	Renal Cell Carcinoma	Renal Non-Clear Cell Carcinoma	83173	Renal cell carcinoma chromophobe type
52	9266890	Kidney	Primary	Renal Cell Carcinoma	Renal Non-Clear Cell Carcinoma	83173	Renal cell carcinoma chromophobe type
53	9266892	Kidney	Primary	Renal Cell Carcinoma	Renal Non-Clear Cell Carcinoma	83173	Renal cell carcinoma chromophobe type
54	9266894	Kidney	Primary	Renal Cell Carcinoma	Renal Non-Clear Cell Carcinoma	83173	Renal cell carcinoma chromophobe type
55	9266896	Kidney	Primary	Renal Cell Carcinoma	Renal Non-Clear Cell Carcinoma	83173	Renal cell carcinoma chromophobe type
56	9266898	Kidney	Primary	Renal Cell Carcinoma	Renal Non-Clear Cell Carcinoma	83173	Renal cell carcinoma chromophobe type
57	9266900	Kidney	Primary	Renal Cell Carcinoma	Renal Non-Clear Cell Carcinoma	83173	Renal cell carcinoma chromophobe type
58	9266902	Kidney	Primary	Renal Cell Carcinoma	Renal Non-Clear Cell Carcinoma	83173	Renal cell carcinoma chromophobe type
59	9266904	Kidney	Primary	Renal Cell Carcinoma	Renal Non-Clear Cell Carcinoma	83173	Renal cell carcinoma chromophobe type
60	9266906	Kidney	Primary	Renal Cell Carcinoma	Renal Non-Clear Cell Carcinoma	83173	Renal cell carcinoma chromophobe type
61	9266908	Kidney	Primary	Renal Cell Carcinoma	Renal Non-Clear Cell Carcinoma	83173	Renal cell carcinoma chromophobe type
63	9266912	Kidney	Primary	Renal Cell Carcinoma	Renal Non-Clear Cell Carcinoma	83173	Renal cell carcinoma chromophobe type
64	9266914	Kidney	Primary	Renal Cell Carcinoma	Renal Non-Clear Cell Carcinoma	83173	Renal cell carcinoma chromophobe type
65	9266916	Kidney	Primary	Renal Cell Carcinoma	Renal Non-Clear Cell Carcinoma	83173	Renal cell carcinoma chromophobe type
66	9266918	Kidney	Primary	Renal Cell Carcinoma	Renal Non-Clear Cell Carcinoma	83173	Renal cell carcinoma chromophobe type
67	9266920	Kidney	Primary	Renal Cell Carcinoma	Renal Non-Clear Cell Carcinoma	83173	Renal cell carcinoma chromophobe type
68	9266922	Kidney	Primary	Renal Cell Carcinoma	Renal Non-Clear Cell Carcinoma	83173	Renal cell carcinoma chromophobe type
69	9266924	Kidney	Primary	Renal Cell Carcinoma	Renal Non-Clear Cell Carcinoma	83173	Renal cell carcinoma chromophobe type
70	9266926	Kidney	Primary	Renal Cell Carcinoma	Renal Non-Clear Cell Carcinoma	83173	Renal cell carcinoma chromophobe type
71	9266928	Kidney	Primary	Renal Cell Carcinoma	Renal Non-Clear Cell Carcinoma	83173	Renal cell carcinoma chromophobe type
72	9266930	Kidney	Primary	Renal Cell Carcinoma	Renal Non-Clear Cell Carcinoma	83173	Renal cell carcinoma chromophobe type
73	9266932	Kidney	Primary	Renal Cell Carcinoma	Renal Non-Clear Cell Carcinoma	83173	Renal cell carcinoma chromophobe type
74	9266934	Kidney	Primary	Renal Cell Carcinoma	Renal Non-Clear Cell Carcinoma	83173	Renal cell carcinoma chromophobe type
75	9266936	Kidney	Primary	Renal Cell Carcinoma	Renal Non-Clear Cell Carcinoma	83173	Renal cell carcinoma chromophobe type
76	9266938	Kidney	Primary	Renal Cell Carcinoma	Renal Non-Clear Cell Carcinoma	83173	Renal cell carcinoma chromophobe type
77	9266940	Kidney	Primary	Renal Cell Carcinoma	Renal Non-Clear Cell Carcinoma	83173	Renal cell carcinoma chromophobe type
78	9266942	Kidney	Primary	Renal Cell Carcinoma	Renal Non-Clear Cell Carcinoma	83173	Renal cell carcinoma chromophobe type
79	9266944	Kidney	Primary	Renal Cell Carcinoma	Renal Non-Clear Cell Carcinoma	83173	Renal cell carcinoma chromophobe type
80	9266946	Kidney	Primary	Renal Cell Carcinoma	Renal Non-Clear Cell Carcinoma	83173	Renal cell carcinoma chromophobe type
82	9266950	Kidney	Primary	Renal Cell Carcinoma	Renal Non-Clear Cell Carcinoma	83173	Renal cell carcinoma chromophobe type
83	9266952	Kidney	Primary	Renal Cell Carcinoma	Renal Non-Clear Cell Carcinoma	83173	Renal cell carcinoma chromophobe type
84	9266954	Kidney	Primary	Renal Cell Carcinoma	Renal Non-Clear Cell Carcinoma	83173	Renal cell carcinoma chromophobe type
85	9266956	Kidney	Primary	Renal Cell Carcinoma	Renal Non-Clear Cell Carcinoma	83173	Renal cell carcinoma chromophobe type
87	9266960	Kidney	Primary	Renal Cell Carcinoma	Renal Non-Clear Cell Carcinoma	83173	Renal cell carcinoma chromophobe type
88	9266962	Kidney	Primary	Renal Cell Carcinoma	Renal Non-Clear Cell Carcinoma	83173	Renal cell carcinoma chromophobe type
89	9266964	Kidney	Primary	Renal Cell Carcinoma	Renal Non-Clear Cell Carcinoma	83173	Renal cell carcinoma chromophobe type
90	9266966	Kidney	Primary	Renal Cell Carcinoma	Renal Non-Clear Cell Carcinoma	83173	Renal cell carcinoma chromophobe type
91	9266968	Kidney	Primary	Renal Cell Carcinoma	Renal Non-Clear Cell Carcinoma	83173	Renal cell carcinoma chromophobe type
92	9266970	Kidney	Primary	Renal Cell Carcinoma	Renal Non-Clear Cell Carcinoma	83173	Renal cell carcinoma chromophobe type
93	9266972	Kidney	Primary	Renal Cell Carcinoma	Renal Non-Clear Cell Carcinoma	83173	Renal cell carcinoma chromophobe type
94	9266974	Kidney	Primary	Renal Cell Carcinoma	Renal Non-Clear Cell Carcinoma	83173	Renal cell carcinoma chromophobe type
95	9266976	Kidney	Primary	Renal Cell Carcinoma	Renal Non-Clear Cell Carcinoma	83173	Renal cell carcinoma chromophobe type
96	9266978	Kidney	Primary	Renal Cell Carcinoma	Renal Non-Clear Cell Carcinoma	83173	Renal cell carcinoma chromophobe type
97	9266980	Kidney	Primary	Renal Cell Carcinoma	Renal Non-Clear Cell Carcinoma	83173	Renal cell carcinoma chromophobe type
98	9266982	Kidney	Primary	Renal Cell Carcinoma	Renal Non-Clear Cell Carcinoma	83173	Renal cell carcinoma chromophobe type
99	9266984	Kidney	Primary	Renal Cell Carcinoma	Renal Non-Clear Cell Carcinoma	83173	Renal cell carcinoma chromophobe type
100	9266986	Kidney	Primary	Renal Cell Carcinoma	Renal Non-Clear Cell Carcinoma	83173	Renal cell carcinoma chromophobe type
101	9266988	Kidney	Primary	Renal Cell Carcinoma	Renal Non-Clear Cell Carcinoma	83173	Renal cell carcinoma chromophobe type
102	9266990	Kidney	Primary	Renal Cell Carcinoma	Renal Non-Clear Cell Carcinoma	83173	Renal cell carcinoma chromophobe type
103	9266992	Kidney	Primary	Renal Cell Carcinoma	Renal Non-Clear Cell Carcinoma	83173	Renal cell carcinoma chromophobe type
104	9266994	Kidney	Primary	Renal Cell Carcinoma	Renal Non-Clear Cell Carcinoma	83173	Renal cell carcinoma chromophobe type
107	9267000	Kidney	Primary	Renal Cell Carcinoma	Renal Non-Clear Cell Carcinoma	83173	Renal cell carcinoma chromophobe type
109	9267005	Kidney (Lung met)	Primary	Renal Cell Carcinoma	Renal Non-Clear Cell Carcinoma	83173	Renal cell carcinoma chromophobe type
110	9267007	Kidney	Primary	Renal Cell Carcinoma	Renal Non-Clear Cell Carcinoma	83173	Renal cell carcinoma chromophobe type
112	9267011	Kidney	Primary	Renal Cell Carcinoma	Renal Non-Clear Cell Carcinoma	83173	Renal cell carcinoma chromophobe type
113	9267013	Kidney	Primary	Renal Cell Carcinoma	Renal Non-Clear Cell Carcinoma	83173	Renal cell carcinoma chromophobe type
114	16676204	Kidney	Primary	Renal Cell Carcinoma	Renal Non-Clear Cell Carcinoma	83173	Renal cell carcinoma chromophobe type
115	16676210	Kidney	Primary	Renal Cell Carcinoma	Renal Non-Clear Cell Carcinoma	83173	Renal cell carcinoma chromophobe type
116	9259814	Kidney	Primary	Renal Cell Carcinoma	Renal Non-Clear Cell Carcinoma	83173	Renal cell carcinoma chromophobe type
2150	19424681	Kidney	Primary	Renal Cell Carcinoma	Renal Non-Clear Cell Carcinoma	83173	Renal cell carcinoma chromophobe type
2151	19424687	Kidney	Primary	Renal Cell Carcinoma	Renal Non-Clear Cell Carcinoma	83173	Renal cell carcinoma chromophobe type
2152	19424699	Kidney	Primary	Renal Cell Carcinoma	Renal Non-Clear Cell Carcinoma	83173	Renal cell carcinoma chromophobe type
2153	19424701	Kidney	Primary	Renal Cell Carcinoma	Renal Non-Clear Cell Carcinoma	83173	Renal cell carcinoma chromophobe type
2154	19424711	Kidney	Primary	Renal Cell Carcinoma	Renal Non-Clear Cell Carcinoma	83173	Renal cell carcinoma chromophobe type
2155	19424713	Kidney	Primary	Renal Cell Carcinoma	Renal Non-Clear Cell Carcinoma	83173	Renal cell carcinoma chromophobe type
2156	19424721	Kidney	Primary	Renal Cell Carcinoma	Renal Non-Clear Cell Carcinoma	83173	Renal cell carcinoma chromophobe type
2157	19424723	Kidney	Primary	Renal Cell Carcinoma	Renal Non-Clear Cell Carcinoma	83173	Renal cell carcinoma chromophobe type
2158	19424732	Kidney	Primary	Renal Cell Carcinoma	Renal Non-Clear Cell Carcinoma	83173	Renal cell carcinoma chromophobe type
2159	19424734	Kidney	Primary	Renal Cell Carcinoma	Renal Non-Clear Cell Carcinoma	83173	Renal cell carcinoma chromophobe type
2160	19424736	Kidney	Primary	Renal Cell Carcinoma	Renal Non-Clear Cell Carcinoma	83173	Renal cell carcinoma chromophobe type
2162	19424743	Kidney	Primary	Renal Cell Carcinoma	Renal Non-Clear Cell Carcinoma	83173	Renal cell carcinoma chromophobe type
2164	19424751	Kidney	Primary	Renal Cell Carcinoma	Renal Non-Clear Cell Carcinoma	83173	Renal cell carcinoma chromophobe type
2165	19424753	Kidney	Primary	Renal Cell Carcinoma	Renal Non-Clear Cell Carcinoma	83173	Renal cell carcinoma chromophobe type
2166	19424759	Kidney	Primary	Renal Cell Carcinoma	Renal Non-Clear Cell Carcinoma	83173	Renal cell carcinoma chromophobe type
2167	19424763	Kidney	Primary	Renal Cell Carcinoma	Renal Non-Clear Cell Carcinoma	83173	Renal cell carcinoma chromophobe type
2168	19424772	Kidney	Primary	Renal Cell Carcinoma	Renal Non-Clear Cell Carcinoma	83173	Renal cell carcinoma chromophobe type
2170	19424786	Kidney	Primary	Renal Cell Carcinoma	Renal Non-Clear Cell Carcinoma	83173	Renal cell carcinoma chromophobe type
2171	19424791	Kidney	Primary	Renal Cell Carcinoma	Renal Non-Clear Cell Carcinoma	83173	Renal cell carcinoma chromophobe type
2173	19424703	Kidney	Primary	Renal Cell Carcinoma	Renal Non-Clear Cell Carcinoma	83173	Renal cell carcinoma chromophobe type
2174	19424717	Kidney	Primary	Renal Cell Carcinoma	Renal Non-Clear Cell Carcinoma	83173	Renal cell carcinoma chromophobe type
2175	19424745	Kidney	Primary	Renal Cell Carcinoma	Renal Non-Clear Cell Carcinoma	83173	Renal cell carcinoma chromophobe type
2176	19424755	Kidney	Primary	Renal Cell Carcinoma	Renal Non-Clear Cell Carcinoma	83173	Renal cell carcinoma chromophobe type
2177	19424761	Kidney	Primary	Renal Cell Carcinoma	Renal Non-Clear Cell Carcinoma	83173	Renal cell carcinoma chromophobe type
2178	19424766	Kidney	Primary	Renal Cell Carcinoma	Renal Non-Clear Cell Carcinoma	83173	Renal cell carcinoma chromophobe type
2179	19424778	Kidney	Primary	Renal Cell Carcinoma	Renal Non-Clear Cell Carcinoma	83173	Renal cell carcinoma chromophobe type
2205	19424709	Kidney	Primary	Renal Cell Carcinoma	Renal Non-Clear Cell Carcinoma	83173	Renal cell carcinoma chromophobe type
2206	19424776	Kidney	Primary	Renal Cell Carcinoma	Renal Non-Clear Cell Carcinoma	83173	Renal cell carcinoma chromophobe type
2207	19424728	Kidney	Primary	Renal Cell Carcinoma	Renal Non-Clear Cell Carcinoma	83173	Renal cell carcinoma chromophobe type
2208	19424739	Kidney	Primary	Renal Cell Carcinoma	Renal Non-Clear Cell Carcinoma	83173	Renal cell carcinoma chromophobe type
2169	19424782		Primary	Renal Cell Carcinoma	Renal Non-Clear Cell Carcinoma	83173	Renal cell carcinoma chromophobe type
2172	19424685		Primary	Renal Cell Carcinoma	Renal Non-Clear Cell Carcinoma	83173	Renal cell carcinoma chromophobe type
2172	19424695		Primary	Renal Cell Carcinoma	Renal Non-Clear Cell Carcinoma	83173	Renal cell carcinoma chromophobe type
9267059	9267059		Primary	Renal Cell Carcinoma	Renal Non-Clear Cell Carcinoma	83173	Renal cell carcinoma chromophobe type
9267049	9267049		Primary	Renal Cell Carcinoma	Renal Non-Clear Cell Carcinoma	83173	Renal cell carcinoma chromophobe type
9267234	9267234		Primary	Renal Cell Carcinoma	Renal Non-Clear Cell Carcinoma	83173	Renal cell carcinoma chromophobe type
9267236	9267236		Primary	Renal Cell Carcinoma	Renal Non-Clear Cell Carcinoma	83173	Renal cell carcinoma chromophobe type
9267229	9267229		Primary	Renal Cell Carcinoma	Renal Non-Clear Cell Carcinoma	83173	Renal cell carcinoma chromophobe type
19424851	19424851		Primary	Renal Cell Carcinoma	Renal Non-Clear Cell Carcinoma	83173	Renal cell carcinoma chromophobe type
19424821	19424821		Primary	Renal Cell Carcinoma	Renal Non-Clear Cell Carcinoma	83173	Renal cell carcinoma chromophobe type
