# Supplementary material for: Cancer gene mutation frequencies for the U.S. population
Source: Nat Commun. 2021 Oct 13;12:5961. doi: 10.1038/s41467-021-26213-y (PMC8514428; doi:10.1038/s41467-021-26213-y)
Supplement: Supplementary file 8 — Supplementary Software 1 [file 41467_2021_26213_MOESM8_ESM.zip › Supplementary Software 1/Genomics_Analysis/clinical/kidney/rt_target_2018_pub/data_clinical_sample_v2.txt]

PATIENT_ID	SAMPLE_ID	SITE	SAMPLE_TYPE	CLINICAL_STAGE	HISTOLOGICAL_TYPE	CANCER_TYPE	CANCER_TYPE_DETAILED	CODE	CATEGORY_NAME
TARGET-52-PAVYKD	TARGET-52-PAVYKD-01	Kidney	Primary	II	RT	Rhabdoid Cancer	Rhabdoid Cancer	89633	Rhabdoid Cancer
TARGET-52-PASILR	TARGET-52-PASILR-01	Kidney	Primary	III	RT	Rhabdoid Cancer	Rhabdoid Cancer	89633	Rhabdoid Cancer
TARGET-52-PARIRN	TARGET-52-PARIRN-01	Kidney	Primary	II/IV	RT	Rhabdoid Cancer	Rhabdoid Cancer	89633	Rhabdoid Cancer
TARGET-52-PARTKH	TARGET-52-PARTKH-01	Kidney	Primary	II	RT	Rhabdoid Cancer	Rhabdoid Cancer	89633	Rhabdoid Cancer
TARGET-52-PARUGK	TARGET-52-PARUGK-01	Kidney	Primary	III	RT	Rhabdoid Cancer	Rhabdoid Cancer	89633	Rhabdoid Cancer
TARGET-52-NAAELY	TARGET-52-NAAELY-50	Kidney	Primary			Rhabdoid Cancer	Rhabdoid Cancer	89633	Rhabdoid Cancer
TARGET-52-PAVVIT	TARGET-52-PAVVIT-01	Kidney	Primary	III/IV	RT	Rhabdoid Cancer	Rhabdoid Cancer	89633	Rhabdoid Cancer
TARGET-52-NAAELV	TARGET-52-NAAELV-50	Kidney	Primary			Rhabdoid Cancer	Rhabdoid Cancer	89633	Rhabdoid Cancer
TARGET-52-PASZYE	TARGET-52-PASZYE-01	Kidney	Primary	III/IV	RT	Rhabdoid Cancer	Rhabdoid Cancer	89633	Rhabdoid Cancer
TARGET-52-PARPFY	TARGET-52-PARPFY-01	Kidney	Primary	III	RT	Rhabdoid Cancer	Rhabdoid Cancer	89633	Rhabdoid Cancer
TARGET-52-PARRCL	TARGET-52-PARRCL-01	Kidney	Primary	II	RT	Rhabdoid Cancer	Rhabdoid Cancer	89633	Rhabdoid Cancer
TARGET-52-PAJNFP	TARGET-52-PAJNFP-01	Kidney	Primary	III	RT	Rhabdoid Cancer	Rhabdoid Cancer	89633	Rhabdoid Cancer
TARGET-52-PAWFBL	TARGET-52-PAWFBL-01	Kidney	Primary	II	RT	Rhabdoid Cancer	Rhabdoid Cancer	89633	Rhabdoid Cancer
TARGET-52-PATXKA	TARGET-52-PATXKA-01	Kidney	Primary	III/IV	RT	Rhabdoid Cancer	Rhabdoid Cancer	89633	Rhabdoid Cancer
TARGET-52-PADWRZ	TARGET-52-PADWRZ-01	Kidney	Primary	III	RT	Rhabdoid Cancer	Rhabdoid Cancer	89633	Rhabdoid Cancer
TARGET-52-PAVDPR	TARGET-52-PAVDPR-01	Kidney	Primary	IIIB/IV	RT	Rhabdoid Cancer	Rhabdoid Cancer	89633	Rhabdoid Cancer
TARGET-52-PAUCGJ	TARGET-52-PAUCGJ-01	Kidney	Primary	II	RT	Rhabdoid Cancer	Rhabdoid Cancer	89633	Rhabdoid Cancer
TARGET-52-PADYCE	TARGET-52-PADYCE-01	Kidney	Primary		RT	Rhabdoid Cancer	Rhabdoid Cancer	89633	Rhabdoid Cancer
TARGET-52-PAJLRA	TARGET-52-PAJLRA-01	Kidney	Primary	III	RT	Rhabdoid Cancer	Rhabdoid Cancer	89633	Rhabdoid Cancer
TARGET-52-PARGRN	TARGET-52-PARGRN-01	Kidney	Primary	III/IV	RT	Rhabdoid Cancer	Rhabdoid Cancer	89633	Rhabdoid Cancer
TARGET-52-PARECB	TARGET-52-PARECB-01	Kidney	Primary	III	RT	Rhabdoid Cancer	Rhabdoid Cancer	89633	Rhabdoid Cancer
TARGET-52-PAUFVP	TARGET-52-PAUFVP-01	Kidney	Primary	I	RT	Rhabdoid Cancer	Rhabdoid Cancer	89633	Rhabdoid Cancer
TARGET-52-PABKLN	TARGET-52-PABKLN-01	Kidney	Primary	III	RT	Rhabdoid Cancer	Rhabdoid Cancer	89633	Rhabdoid Cancer
TARGET-52-PATAFT	TARGET-52-PATAFT-01	Kidney	Primary	III	RT	Rhabdoid Cancer	Rhabdoid Cancer	89633	Rhabdoid Cancer
TARGET-52-PASDLA	TARGET-52-PASDLA-01	Kidney	Primary	II	RT	Rhabdoid Cancer	Rhabdoid Cancer	89633	Rhabdoid Cancer
TARGET-52-NAAELZ	TARGET-52-NAAELZ-50	Kidney	Primary			Rhabdoid Cancer	Rhabdoid Cancer	89633	Rhabdoid Cancer
TARGET-52-PAJMRB	TARGET-52-PAJMRB-01	Kidney	Primary	III	RT	Rhabdoid Cancer	Rhabdoid Cancer	89633	Rhabdoid Cancer
TARGET-52-PAKTCT	TARGET-52-PAKTCT-01	Kidney	Primary	III	RT	Rhabdoid Cancer	Rhabdoid Cancer	89633	Rhabdoid Cancer
TARGET-52-PASAMZ	TARGET-52-PASAMZ-01	Kidney	Primary	I	RT	Rhabdoid Cancer	Rhabdoid Cancer	89633	Rhabdoid Cancer
TARGET-52-PAUNPA	TARGET-52-PAUNPA-01	Kidney	Primary	II	RT	Rhabdoid Cancer	Rhabdoid Cancer	89633	Rhabdoid Cancer
TARGET-52-PADYZI	TARGET-52-PADYZI-01	Kidney	Primary	III	RT	Rhabdoid Cancer	Rhabdoid Cancer	89633	Rhabdoid Cancer
TARGET-52-PATBLF	TARGET-52-PATBLF-01	Kidney	Primary	IIIB	RT	Rhabdoid Cancer	Rhabdoid Cancer	89633	Rhabdoid Cancer
TARGET-52-PATENH	TARGET-52-PATENH-01	Kidney	Primary	III/IV	RT	Rhabdoid Cancer	Rhabdoid Cancer	89633	Rhabdoid Cancer
TARGET-52-PASCDH	TARGET-52-PASCDH-01	Kidney	Primary	IIIB/IV	RT	Rhabdoid Cancer	Rhabdoid Cancer	89633	Rhabdoid Cancer
TARGET-52-PAKHTL	TARGET-52-PAKHTL-01	Kidney	Primary	III	RT	Rhabdoid Cancer	Rhabdoid Cancer	89633	Rhabdoid Cancer
TARGET-52-PATFXW	TARGET-52-PATFXW-01	Kidney	Primary	II	RT	Rhabdoid Cancer	Rhabdoid Cancer	89633	Rhabdoid Cancer
TARGET-52-PAUGYZ	TARGET-52-PAUGYZ-01	Kidney	Primary	II	RT	Rhabdoid Cancer	Rhabdoid Cancer	89633	Rhabdoid Cancer
TARGET-52-PARKKN	TARGET-52-PARKKN-01	Kidney	Primary	IIIB	RT	Rhabdoid Cancer	Rhabdoid Cancer	89633	Rhabdoid Cancer
TARGET-52-PASVDP	TARGET-52-PASVDP-01	Kidney	Primary	IIIB	RT	Rhabdoid Cancer	Rhabdoid Cancer	89633	Rhabdoid Cancer
TARGET-52-PARZRH	TARGET-52-PARZRH-01	Kidney	Primary	IIIB	RT	Rhabdoid Cancer	Rhabdoid Cancer	89633	Rhabdoid Cancer
TARGET-52-PASADZ	TARGET-52-PASADZ-01	Kidney	Primary	III	RT	Rhabdoid Cancer	Rhabdoid Cancer	89633	Rhabdoid Cancer
TARGET-52-PAKPEW	TARGET-52-PAKPEW-01	Kidney	Primary	III/IV	RT	Rhabdoid Cancer	Rhabdoid Cancer	89633	Rhabdoid Cancer
TARGET-52-PAJNER	TARGET-52-PAJNER-01	Kidney	Primary	II	RT	Rhabdoid Cancer	Rhabdoid Cancer	89633	Rhabdoid Cancer
TARGET-52-PATFZZ	TARGET-52-PATFZZ-01	Kidney	Primary	III/IV	RT	Rhabdoid Cancer	Rhabdoid Cancer	89633	Rhabdoid Cancer
TARGET-52-PASRHU	TARGET-52-PASRHU-01	Kidney	Primary	III	RT	Rhabdoid Cancer	Rhabdoid Cancer	89633	Rhabdoid Cancer
TARGET-52-PAJMBW	TARGET-52-PAJMBW-01	Kidney	Primary	II	RT	Rhabdoid Cancer	Rhabdoid Cancer	89633	Rhabdoid Cancer
TARGET-52-PAUEKW	TARGET-52-PAUEKW-01	Kidney	Primary	III	RT	Rhabdoid Cancer	Rhabdoid Cancer	89633	Rhabdoid Cancer
TARGET-52-PASWZZ	TARGET-52-PASWZZ-01	Kidney	Primary	III	RT	Rhabdoid Cancer	Rhabdoid Cancer	89633	Rhabdoid Cancer
TARGET-52-PAKLYZ	TARGET-52-PAKLYZ-01	Kidney	Primary	III	RT	Rhabdoid Cancer	Rhabdoid Cancer	89633	Rhabdoid Cancer
TARGET-52-PASXNA	TARGET-52-PASXNA-01	Kidney	Primary	III/IV	RT	Rhabdoid Cancer	Rhabdoid Cancer	89633	Rhabdoid Cancer
TARGET-52-PAJLWM	TARGET-52-PAJLWM-01	Kidney	Primary	III/IV	RT	Rhabdoid Cancer	Rhabdoid Cancer	89633	Rhabdoid Cancer
TARGET-52-PAUDPV	TARGET-52-PAUDPV-01	Kidney	Primary	III/IV	RT	Rhabdoid Cancer	Rhabdoid Cancer	89633	Rhabdoid Cancer
TARGET-52-PAEHIP	TARGET-52-PAEHIP-01	Kidney	Primary	II	RT	Rhabdoid Cancer	Rhabdoid Cancer	89633	Rhabdoid Cancer
TARGET-52-PAWFWK	TARGET-52-PAWFWK-01	Kidney	Primary	IIIB	RT	Rhabdoid Cancer	Rhabdoid Cancer	89633	Rhabdoid Cancer
TARGET-52-PAVITI	TARGET-52-PAVITI-01	Kidney	Primary	III	RT	Rhabdoid Cancer	Rhabdoid Cancer	89633	Rhabdoid Cancer
TARGET-52-PAJPHJ	TARGET-52-PAJPHJ-01	Kidney	Primary	IIIB	RT	Rhabdoid Cancer	Rhabdoid Cancer	89633	Rhabdoid Cancer
TARGET-52-PAUHAZ	TARGET-52-PAUHAZ-01	Kidney	Primary	III	RT	Rhabdoid Cancer	Rhabdoid Cancer	89633	Rhabdoid Cancer
TARGET-52-PAVYDM	TARGET-52-PAVYDM-01	Kidney	Primary	III	RT	Rhabdoid Cancer	Rhabdoid Cancer	89633	Rhabdoid Cancer
TARGET-52-PAVCKS	TARGET-52-PAVCKS-01	Kidney	Primary	III	RT	Rhabdoid Cancer	Rhabdoid Cancer	89633	Rhabdoid Cancer
TARGET-52-PASXGF	TARGET-52-PASXGF-01	Kidney	Primary	III	RT	Rhabdoid Cancer	Rhabdoid Cancer	89633	Rhabdoid Cancer
TARGET-52-PASYNF	TARGET-52-PASYNF-01	Kidney	Primary	III/IV	RT	Rhabdoid Cancer	Rhabdoid Cancer	89633	Rhabdoid Cancer
TARGET-52-PAREWI	TARGET-52-PAREWI-01	Kidney	Primary	III	RT	Rhabdoid Cancer	Rhabdoid Cancer	89633	Rhabdoid Cancer
TARGET-52-PATYUA	TARGET-52-PATYUA-01	Kidney	Primary	III	RT	Rhabdoid Cancer	Rhabdoid Cancer	89633	Rhabdoid Cancer
TARGET-52-PARZBI	TARGET-52-PARZBI-01	Kidney	Primary	III	RT	Rhabdoid Cancer	Rhabdoid Cancer	89633	Rhabdoid Cancer
TARGET-52-PAWDGA	TARGET-52-PAWDGA-01	Kidney	Primary	III/IV	RT	Rhabdoid Cancer	Rhabdoid Cancer	89633	Rhabdoid Cancer
TARGET-52-PASGCL	TARGET-52-PASGCL-01	Kidney	Primary	III	RT	Rhabdoid Cancer	Rhabdoid Cancer	89633	Rhabdoid Cancer
TARGET-52-PASABD	TARGET-52-PASABD-01	Kidney	Primary	III	RT	Rhabdoid Cancer	Rhabdoid Cancer	89633	Rhabdoid Cancer
TARGET-52-PATDVL	TARGET-52-PATDVL-01	Kidney	Primary	II	RT	Rhabdoid Cancer	Rhabdoid Cancer	89633	Rhabdoid Cancer
TARGET-52-PAJNFZ	TARGET-52-PAJNFZ-01	Kidney	Primary	III/IV	RT	Rhabdoid Cancer	Rhabdoid Cancer	89633	Rhabdoid Cancer
TARGET-52-PASNED	TARGET-52-PASNED-01	Kidney	Primary	II	RT	Rhabdoid Cancer	Rhabdoid Cancer	89633	Rhabdoid Cancer
TARGET-52-PASGGN	TARGET-52-PASGGN-01	Kidney	Primary	IIIB/IV	RT	Rhabdoid Cancer	Rhabdoid Cancer	89633	Rhabdoid Cancer
TARGET-52-PATXEE	TARGET-52-PATXEE-01	Kidney	Primary	III/IV	RT	Rhabdoid Cancer	Rhabdoid Cancer	89633	Rhabdoid Cancer
