# Supplementary material for: Cancer gene mutation frequencies for the U.S. population
Source: Nat Commun. 2021 Oct 13;12:5961. doi: 10.1038/s41467-021-26213-y (PMC8514428; doi:10.1038/s41467-021-26213-y)
Supplement: Supplementary file 8 — Supplementary Software 1 [file 41467_2021_26213_MOESM8_ESM.zip › Supplementary Software 1/Genomics_Analysis/clinical/kidney/wt_target_2018_pub/data_clinical_sample_v2.txt]

PATIENT_ID	SAMPLE_ID	SITE	SAMPLE_TYPE	ICD_0_3_T	HISTOLOGY_CLASSIFICATION_IN_PRIMARY_TUMOR	CANCER_TYPE	CANCER_TYPE_DETAILED	CODE	CATEGORY_NAME
TARGET-50-PAJNFD	TARGET-50-PAJNFD-01	Kidney	Primary	C649	FHWT	Wilms Tumor	Wilms' Tumor	89603	Wilms' Tumor
TARGET-50-PAECWU	TARGET-50-PAECWU-01	Kidney	Primary	C649	FHWT	Wilms Tumor	Wilms' Tumor	89603	Wilms' Tumor
TARGET-50-PAKXSD	TARGET-50-PAKXSD-01	Kidney	Primary	C649	FHWT	Wilms Tumor	Wilms' Tumor	89603	Wilms' Tumor
TARGET-50-PAJLLD	TARGET-50-PAJLLD-01	Kidney	Primary	C649	DAWT	Wilms Tumor	Wilms' Tumor	89603	Wilms' Tumor
TARGET-50-PAKZMW	TARGET-50-PAKZMW-01	Kidney	Primary	C649	FHWT	Wilms Tumor	Wilms' Tumor	89603	Wilms' Tumor
TARGET-50-CAAAAQ	TARGET-50-CAAAAQ-01	Kidney	Primary	C649	FHWT	Wilms Tumor	Wilms' Tumor	89603	Wilms' Tumor
TARGET-50-PADCRV	TARGET-50-PADCRV-01	Kidney	Primary	C649	FHWT	Wilms Tumor	Wilms' Tumor	89603	Wilms' Tumor
TARGET-50-PALEJW	TARGET-50-PALEJW-01	Kidney	Primary	C649	FHWT	Wilms Tumor	Wilms' Tumor	89603	Wilms' Tumor
TARGET-50-PAJNME	TARGET-50-PAJNME-01	Kidney	Primary	C649	FHWT	Wilms Tumor	Wilms' Tumor	89603	Wilms' Tumor
TARGET-50-PAJPEJ	TARGET-50-PAJPEJ-01	Kidney	Primary	C649	FHWT	Wilms Tumor	Wilms' Tumor	89603	Wilms' Tumor
TARGET-50-PAJLSL	TARGET-50-PAJLSL-01	Kidney	Primary	C649	FHWT	Wilms Tumor	Wilms' Tumor	89603	Wilms' Tumor
TARGET-50-PAJNFB	TARGET-50-PAJNFB-01	Kidney	Primary	C649	FHWT	Wilms Tumor	Wilms' Tumor	89603	Wilms' Tumor
TARGET-50-PAJMSK	TARGET-50-PAJMSK-01	Kidney	Primary	C649	FHWT	Wilms Tumor	Wilms' Tumor	89603	Wilms' Tumor
TARGET-50-PAKMDX	TARGET-50-PAKMDX-01	Kidney	Primary	C649	FHWT	Wilms Tumor	Wilms' Tumor	89603	Wilms' Tumor
TARGET-50-PAJMKW	TARGET-50-PAJMKW-01	Kidney	Primary	C649	DAWT	Wilms Tumor	Wilms' Tumor	89603	Wilms' Tumor
TARGET-50-PAJMXK	TARGET-50-PAJMXK-01	Kidney	Primary	C649	FHWT	Wilms Tumor	Wilms' Tumor	89603	Wilms' Tumor
TARGET-50-PAJNNR	TARGET-50-PAJNNR-01	Kidney	Primary	C649	DAWT	Wilms Tumor	Wilms' Tumor	89603	Wilms' Tumor
TARGET-50-PAJLMB	TARGET-50-PAJLMB-01	Kidney	Primary	C649	FHWT	Wilms Tumor	Wilms' Tumor	89603	Wilms' Tumor
TARGET-50-PAKHNC	TARGET-50-PAKHNC-01	Kidney	Primary	C649	FHWT	Wilms Tumor	Wilms' Tumor	89603	Wilms' Tumor
TARGET-50-PAJMNW	TARGET-50-PAJMNW-01	Kidney	Primary	C649	FHWT	Wilms Tumor	Wilms' Tumor	89603	Wilms' Tumor
TARGET-50-PAKGZX	TARGET-50-PAKGZX-01	Kidney	Primary	C649	FHWT	Wilms Tumor	Wilms' Tumor	89603	Wilms' Tumor
TARGET-50-PAKGMM	TARGET-50-PAKGMM-01	Kidney	Primary	C649	FHWT	Wilms Tumor	Wilms' Tumor	89603	Wilms' Tumor
TARGET-50-PAJLTJ	TARGET-50-PAJLTJ-01	Kidney	Primary	C649	FHWT	Wilms Tumor	Wilms' Tumor	89603	Wilms' Tumor
TARGET-50-CAAAAM	TARGET-50-CAAAAM-01	Kidney	Primary	C649	DAWT	Wilms Tumor	Wilms' Tumor	89603	Wilms' Tumor
TARGET-50-PADWUE	TARGET-50-PADWUE-01	Kidney	Primary	C649	FHWT	Wilms Tumor	Wilms' Tumor	89603	Wilms' Tumor
TARGET-50-PAJMRX	TARGET-50-PAJMRX-01	Kidney	Primary	C649	FHWT	Wilms Tumor	Wilms' Tumor	89603	Wilms' Tumor
TARGET-50-PAJLND	TARGET-50-PAJLND-01	Kidney	Primary	C649	FHWT	Wilms Tumor	Wilms' Tumor	89603	Wilms' Tumor
TARGET-50-PAJMJK	TARGET-50-PAJMJK-01	Kidney	Primary	C649	FHWT	Wilms Tumor	Wilms' Tumor	89603	Wilms' Tumor
TARGET-50-PAKTCE	TARGET-50-PAKTCE-01	Kidney	Primary	C649	FHWT	Wilms Tumor	Wilms' Tumor	89603	Wilms' Tumor
TARGET-50-PALCVC	TARGET-50-PALCVC-01	Kidney	Primary	C649	FHWT	Wilms Tumor	Wilms' Tumor	89603	Wilms' Tumor
TARGET-50-PAJNPW	TARGET-50-PAJNPW-01	Kidney	Primary	C649	FHWT	Wilms Tumor	Wilms' Tumor	89603	Wilms' Tumor
TARGET-50-PADYHT	TARGET-50-PADYHT-01	Kidney	Primary	C649	FHWT	Wilms Tumor	Wilms' Tumor	89603	Wilms' Tumor
TARGET-50-PAJPFN	TARGET-50-PAJPFN-01	Kidney	Primary	C649	FHWT	Wilms Tumor	Wilms' Tumor	89603	Wilms' Tumor
TARGET-50-PAKGXL	TARGET-50-PAKGXL-01	Kidney	Primary	C649	FHWT	Wilms Tumor	Wilms' Tumor	89603	Wilms' Tumor
TARGET-50-CAAAAS	TARGET-50-CAAAAS-01	Kidney	Primary	C649	FHWT	Wilms Tumor	Wilms' Tumor	89603	Wilms' Tumor
TARGET-50-PAJNTM	TARGET-50-PAJNTM-01	Kidney	Primary	C649	FHWT	Wilms Tumor	Wilms' Tumor	89603	Wilms' Tumor
TARGET-50-PAJLXM	TARGET-50-PAJLXM-01	Kidney	Primary	C649	FHWT	Wilms Tumor	Wilms' Tumor	89603	Wilms' Tumor
TARGET-50-PAJNWD	TARGET-50-PAJNWD-01	Kidney	Primary	C649	FHWT	Wilms Tumor	Wilms' Tumor	89603	Wilms' Tumor
TARGET-50-PAKKRK	TARGET-50-PAKKRK-01	Kidney	Primary	C649	DAWT	Wilms Tumor	Wilms' Tumor	89603	Wilms' Tumor
TARGET-50-PAJNDX	TARGET-50-PAJNDX-01	Kidney	Primary	C649	FHWT	Wilms Tumor	Wilms' Tumor	89603	Wilms' Tumor
TARGET-50-PAJNHN	TARGET-50-PAJNHN-01	Kidney	Primary	C649	FHWT	Wilms Tumor	Wilms' Tumor	89603	Wilms' Tumor
TARGET-50-PAKGDL	TARGET-50-PAKGDL-01	Kidney	Primary	C649	FHWT	Wilms Tumor	Wilms' Tumor	89603	Wilms' Tumor
TARGET-50-PAJLYP	TARGET-50-PAJLYP-01	Kidney	Primary	C649	FHWT	Wilms Tumor	Wilms' Tumor	89603	Wilms' Tumor
TARGET-50-PAJPCV	TARGET-50-PAJPCV-01	Kidney	Primary	C649	FHWT	Wilms Tumor	Wilms' Tumor	89603	Wilms' Tumor
TARGET-50-PAJNEH	TARGET-50-PAJNEH-01	Kidney	Primary	C649	FHWT	Wilms Tumor	Wilms' Tumor	89603	Wilms' Tumor
TARGET-50-PAJPAD	TARGET-50-PAJPAD-01	Kidney	Primary	C649	FHWT	Wilms Tumor	Wilms' Tumor	89603	Wilms' Tumor
TARGET-50-CAAAAA	TARGET-50-CAAAAA-01	Kidney	Primary	C649	DAWT	Wilms Tumor	Wilms' Tumor	89603	Wilms' Tumor
TARGET-50-PAEJJR	TARGET-50-PAEJJR-01	Kidney	Primary	C649	FHWT	Wilms Tumor	Wilms' Tumor	89603	Wilms' Tumor
TARGET-50-PAKFYV	TARGET-50-PAKFYV-01	Kidney	Primary	C649	DAWT	Wilms Tumor	Wilms' Tumor	89603	Wilms' Tumor
TARGET-50-PAKMDF	TARGET-50-PAKMDF-01	Kidney	Primary	C649	FHWT	Wilms Tumor	Wilms' Tumor	89603	Wilms' Tumor
TARGET-50-PAKWVW	TARGET-50-PAKWVW-01	Kidney	Primary	C649	FHWT	Wilms Tumor	Wilms' Tumor	89603	Wilms' Tumor
TARGET-50-PALKAW	TARGET-50-PALKAW-01	Kidney	Primary	C649	FHWT	Wilms Tumor	Wilms' Tumor	89603	Wilms' Tumor
TARGET-50-PAKECR	TARGET-50-PAKECR-01	Kidney	Primary	C649	DAWT	Wilms Tumor	Wilms' Tumor	89603	Wilms' Tumor
TARGET-50-PAJNBN	TARGET-50-PAJNBN-01	Kidney	Primary	C649	FHWT	Wilms Tumor	Wilms' Tumor	89603	Wilms' Tumor
TARGET-50-PALMAM	TARGET-50-PALMAM-01	Kidney	Primary	C649	FHWT	Wilms Tumor	Wilms' Tumor	89603	Wilms' Tumor
TARGET-50-PAJNGR	TARGET-50-PAJNGR-01	Kidney	Primary	C649	FHWT	Wilms Tumor	Wilms' Tumor	89603	Wilms' Tumor
TARGET-50-PAJNDB	TARGET-50-PAJNDB-01	Kidney	Primary	C649	FHWT	Wilms Tumor	Wilms' Tumor	89603	Wilms' Tumor
TARGET-50-PAJNHW	TARGET-50-PAJNHW-01	Kidney	Primary	C649	FHWT	Wilms Tumor	Wilms' Tumor	89603	Wilms' Tumor
TARGET-50-PAJLZN	TARGET-50-PAJLZN-01	Kidney	Primary	C649	FHWT	Wilms Tumor	Wilms' Tumor	89603	Wilms' Tumor
TARGET-50-PADWYZ	TARGET-50-PADWYZ-01	Kidney	Primary	C649	FHWT	Wilms Tumor	Wilms' Tumor	89603	Wilms' Tumor
TARGET-50-PAJNEB	TARGET-50-PAJNEB-01	Kidney	Primary	C649	FHWT	Wilms Tumor	Wilms' Tumor	89603	Wilms' Tumor
TARGET-50-PAJMVI	TARGET-50-PAJMVI-01	Kidney	Primary	C649	FHWT	Wilms Tumor	Wilms' Tumor	89603	Wilms' Tumor
TARGET-50-PAKRCC	TARGET-50-PAKRCC-01	Kidney	Primary	C649	DAWT	Wilms Tumor	Wilms' Tumor	89603	Wilms' Tumor
TARGET-50-PAKMTZ	TARGET-50-PAKMTZ-01	Kidney	Primary	C649	FHWT	Wilms Tumor	Wilms' Tumor	89603	Wilms' Tumor
TARGET-50-PAJNBZ	TARGET-50-PAJNBZ-01	Kidney	Primary	C649	FHWT	Wilms Tumor	Wilms' Tumor	89603	Wilms' Tumor
TARGET-50-PAJMKN	TARGET-50-PAJMKN-01	Kidney	Primary	C649	FHWT	Wilms Tumor	Wilms' Tumor	89603	Wilms' Tumor
TARGET-50-PALLCK	TARGET-50-PALLCK-01	Kidney	Primary	C649	DAWT	Wilms Tumor	Wilms' Tumor	89603	Wilms' Tumor
TARGET-50-PAJNWK	TARGET-50-PAJNWK-01	Kidney	Primary	C649	FHWT	Wilms Tumor	Wilms' Tumor	89603	Wilms' Tumor
TARGET-50-PAKJHT	TARGET-50-PAKJHT-01	Kidney	Primary	C649	FHWT	Wilms Tumor	Wilms' Tumor	89603	Wilms' Tumor
TARGET-50-PALFJZ	TARGET-50-PALFJZ-01	Kidney	Primary	C649	FHWT	Wilms Tumor	Wilms' Tumor	89603	Wilms' Tumor
TARGET-50-PAJLPW	TARGET-50-PAJLPW-01	Kidney	Primary	C649	FHWT	Wilms Tumor	Wilms' Tumor	89603	Wilms' Tumor
TARGET-50-PAJNWH	TARGET-50-PAJNWH-01	Kidney	Primary	C649	FHWT	Wilms Tumor	Wilms' Tumor	89603	Wilms' Tumor
TARGET-50-PAKSCC	TARGET-50-PAKSCC-01	Kidney	Primary	C649	FHWT	Wilms Tumor	Wilms' Tumor	89603	Wilms' Tumor
TARGET-50-PAJNYX	TARGET-50-PAJNYX-01	Kidney	Primary	C649	DAWT	Wilms Tumor	Wilms' Tumor	89603	Wilms' Tumor
TARGET-50-PAJLWG	TARGET-50-PAJLWG-01	Kidney	Primary	C649	FHWT	Wilms Tumor	Wilms' Tumor	89603	Wilms' Tumor
TARGET-50-PAKKZG	TARGET-50-PAKKZG-01	Kidney	Primary	C649	DAWT	Wilms Tumor	Wilms' Tumor	89603	Wilms' Tumor
TARGET-50-PAJMJR	TARGET-50-PAJMJR-01	Kidney	Primary	C649	FHWT	Wilms Tumor	Wilms' Tumor	89603	Wilms' Tumor
TARGET-50-PAJMRS	TARGET-50-PAJMRS-01	Kidney	Primary	C649	FHWT	Wilms Tumor	Wilms' Tumor	89603	Wilms' Tumor
TARGET-50-PALKUD	TARGET-50-PALKUD-01	Kidney	Primary	C649	DAWT	Wilms Tumor	Wilms' Tumor	89603	Wilms' Tumor
TARGET-50-PAJNHL	TARGET-50-PAJNHL-01	Kidney	Primary	C649	FHWT	Wilms Tumor	Wilms' Tumor	89603	Wilms' Tumor
TARGET-50-PAJPGA	TARGET-50-PAJPGA-01	Kidney	Primary	C649	FHWT	Wilms Tumor	Wilms' Tumor	89603	Wilms' Tumor
TARGET-50-PAJNVL	TARGET-50-PAJNVL-01	Kidney	Primary	C649	FHWT	Wilms Tumor	Wilms' Tumor	89603	Wilms' Tumor
TARGET-50-PAJNNV	TARGET-50-PAJNNV-01	Kidney	Primary	C649	FHWT	Wilms Tumor	Wilms' Tumor	89603	Wilms' Tumor
TARGET-50-PALDEU	TARGET-50-PALDEU-01	Kidney	Primary	C649	FHWT	Wilms Tumor	Wilms' Tumor	89603	Wilms' Tumor
TARGET-50-PADYVH	TARGET-50-PADYVH-01	Kidney	Primary	C649	FHWT	Wilms Tumor	Wilms' Tumor	89603	Wilms' Tumor
TARGET-50-PAJNWA	TARGET-50-PAJNWA-01	Kidney	Primary	C649	FHWT	Wilms Tumor	Wilms' Tumor	89603	Wilms' Tumor
TARGET-50-PAJNND	TARGET-50-PAJNND-01	Kidney	Primary	C649	FHWT	Wilms Tumor	Wilms' Tumor	89603	Wilms' Tumor
TARGET-50-PAJMWN	TARGET-50-PAJMWN-01	Kidney	Primary	C649	FHWT	Wilms Tumor	Wilms' Tumor	89603	Wilms' Tumor
TARGET-50-PAJMZI	TARGET-50-PAJMZI-01	Kidney	Primary	C649	FHWT	Wilms Tumor	Wilms' Tumor	89603	Wilms' Tumor
TARGET-50-PAJPFK	TARGET-50-PAJPFK-01	Kidney	Primary	C649	FHWT	Wilms Tumor	Wilms' Tumor	89603	Wilms' Tumor
TARGET-50-PAKIZP	TARGET-50-PAKIZP-01	Kidney	Primary	C649	FHWT	Wilms Tumor	Wilms' Tumor	89603	Wilms' Tumor
TARGET-50-PAJPET	TARGET-50-PAJPET-01	Kidney	Primary	C649	FHWT	Wilms Tumor	Wilms' Tumor	89603	Wilms' Tumor
TARGET-50-PAJPBG	TARGET-50-PAJPBG-01	Kidney	Primary	C649	FHWT	Wilms Tumor	Wilms' Tumor	89603	Wilms' Tumor
TARGET-50-PAJNIH	TARGET-50-PAJNIH-01	Kidney	Primary	C649	FHWT	Wilms Tumor	Wilms' Tumor	89603	Wilms' Tumor
TARGET-50-PAJNCZ	TARGET-50-PAJNCZ-01	Kidney	Primary	C649	FHWT	Wilms Tumor	Wilms' Tumor	89603	Wilms' Tumor
TARGET-50-PAJNHV	TARGET-50-PAJNHV-01	Kidney	Primary	C649	FHWT	Wilms Tumor	Wilms' Tumor	89603	Wilms' Tumor
TARGET-50-PAJLRF	TARGET-50-PAJLRF-01	Kidney	Primary	C649	FHWT	Wilms Tumor	Wilms' Tumor	89603	Wilms' Tumor
TARGET-50-PAEDJU	TARGET-50-PAEDJU-01	Kidney	Primary	C649	DAWT	Wilms Tumor	Wilms' Tumor	89603	Wilms' Tumor
TARGET-50-PAJPGY	TARGET-50-PAJPGY-01	Kidney	Primary	C649	FHWT	Wilms Tumor	Wilms' Tumor	89603	Wilms' Tumor
TARGET-50-PAKXSE	TARGET-50-PAKXSE-01	Kidney	Primary	C649	FHWT	Wilms Tumor	Wilms' Tumor	89603	Wilms' Tumor
TARGET-50-PAKIRF	TARGET-50-PAKIRF-01	Kidney	Primary	C649	DAWT	Wilms Tumor	Wilms' Tumor	89603	Wilms' Tumor
TARGET-50-PAJPBR	TARGET-50-PAJPBR-01	Kidney	Primary	C649	DAWT	Wilms Tumor	Wilms' Tumor	89603	Wilms' Tumor
TARGET-50-PAKHBL	TARGET-50-PAKHBL-01	Kidney	Primary	C649	FHWT	Wilms Tumor	Wilms' Tumor	89603	Wilms' Tumor
TARGET-50-PAJLNX	TARGET-50-PAJLNX-01	Kidney	Primary	C649	FHWT	Wilms Tumor	Wilms' Tumor	89603	Wilms' Tumor
TARGET-50-PALMHS	TARGET-50-PALMHS-01	Kidney	Primary	C649	FHWT	Wilms Tumor	Wilms' Tumor	89603	Wilms' Tumor
TARGET-50-PAJNXG	TARGET-50-PAJNXG-01	Kidney	Primary	C649	FHWT	Wilms Tumor	Wilms' Tumor	89603	Wilms' Tumor
TARGET-50-PAJMVD	TARGET-50-PAJMVD-01	Kidney	Primary	C649	FHWT	Wilms Tumor	Wilms' Tumor	89603	Wilms' Tumor
TARGET-50-PAJMVL	TARGET-50-PAJMVL-01	Kidney	Primary	C649	FHWT	Wilms Tumor	Wilms' Tumor	89603	Wilms' Tumor
TARGET-50-PAJNLR	TARGET-50-PAJNLR-01	Kidney	Primary	C649	FHWT	Wilms Tumor	Wilms' Tumor	89603	Wilms' Tumor
TARGET-50-PAJNAP	TARGET-50-PAJNAP-01	Kidney	Primary	C649	FHWT	Wilms Tumor	Wilms' Tumor	89603	Wilms' Tumor
TARGET-50-PAJNZK	TARGET-50-PAJNZK-01	Kidney	Primary	C649	FHWT	Wilms Tumor	Wilms' Tumor	89603	Wilms' Tumor
TARGET-50-PADWNP	TARGET-50-PADWNP-01	Kidney	Primary	C649	FHWT	Wilms Tumor	Wilms' Tumor	89603	Wilms' Tumor
TARGET-50-PAJLTI	TARGET-50-PAJLTI-01	Kidney	Primary	C649	FHWT	Wilms Tumor	Wilms' Tumor	89603	Wilms' Tumor
TARGET-50-PALLFV	TARGET-50-PALLFV-01	Kidney	Primary	C649	FHWT	Wilms Tumor	Wilms' Tumor	89603	Wilms' Tumor
TARGET-50-PAJPCF	TARGET-50-PAJPCF-01	Kidney	Primary	C649	FHWT	Wilms Tumor	Wilms' Tumor	89603	Wilms' Tumor
TARGET-50-PAKWZR	TARGET-50-PAKWZR-01	Kidney	Primary	C649	DAWT	Wilms Tumor	Wilms' Tumor	89603	Wilms' Tumor
TARGET-50-PAKHMM	TARGET-50-PAKHMM-01	Kidney	Primary	C649	FHWT	Wilms Tumor	Wilms' Tumor	89603	Wilms' Tumor
TARGET-50-PAJLWW	TARGET-50-PAJLWW-01	Kidney	Primary	C649	FHWT	Wilms Tumor	Wilms' Tumor	89603	Wilms' Tumor
TARGET-50-PAJLSY	TARGET-50-PAJLSY-01	Kidney	Primary	C649	FHWT	Wilms Tumor	Wilms' Tumor	89603	Wilms' Tumor
TARGET-50-PAKFZA	TARGET-50-PAKFZA-01	Kidney	Primary	C649	FHWT	Wilms Tumor	Wilms' Tumor	89603	Wilms' Tumor
TARGET-50-PAJNXS	TARGET-50-PAJNXS-01	Kidney	Primary	C649	DAWT	Wilms Tumor	Wilms' Tumor	89603	Wilms' Tumor
TARGET-50-PAJLIT	TARGET-50-PAJLIT-01	Kidney	Primary	C649	DAWT	Wilms Tumor	Wilms' Tumor	89603	Wilms' Tumor
TARGET-50-PAJNPZ	TARGET-50-PAJNPZ-01	Kidney	Primary	C649	FHWT	Wilms Tumor	Wilms' Tumor	89603	Wilms' Tumor
TARGET-50-PAJMRT	TARGET-50-PAJMRT-01	Kidney	Primary	C649	FHWT	Wilms Tumor	Wilms' Tumor	89603	Wilms' Tumor
TARGET-50-PAEAFZ	TARGET-50-PAEAFZ-01	Kidney	Primary	C649	FHWT	Wilms Tumor	Wilms' Tumor	89603	Wilms' Tumor
TARGET-50-PAJMBN	TARGET-50-PAJMBN-01	Kidney	Primary	C649	FHWT	Wilms Tumor	Wilms' Tumor	89603	Wilms' Tumor
TARGET-50-PAJNZZ	TARGET-50-PAJNZZ-01	Kidney	Primary	C649	FHWT	Wilms Tumor	Wilms' Tumor	89603	Wilms' Tumor
TARGET-50-PAJLIJ	TARGET-50-PAJLIJ-01	Kidney	Primary	C649	FHWT	Wilms Tumor	Wilms' Tumor	89603	Wilms' Tumor
TARGET-50-PAJNAU	TARGET-50-PAJNAU-01	Kidney	Primary	C649	FHWT	Wilms Tumor	Wilms' Tumor	89603	Wilms' Tumor
TARGET-50-PAJNBG	TARGET-50-PAJNBG-01	Kidney	Primary	C649	FHWT	Wilms Tumor	Wilms' Tumor	89603	Wilms' Tumor
TARGET-50-PAJLSM	TARGET-50-PAJLSM-01	Kidney	Primary	C649	DAWT	Wilms Tumor	Wilms' Tumor	89603	Wilms' Tumor
TARGET-50-PAJNCU	TARGET-50-PAJNCU-01	Kidney	Primary	C649	FHWT	Wilms Tumor	Wilms' Tumor	89603	Wilms' Tumor
TARGET-50-PAJMKI	TARGET-50-PAJMKI-01	Kidney	Primary	C649	DAWT	Wilms Tumor	Wilms' Tumor	89603	Wilms' Tumor
TARGET-50-PAKJKT	TARGET-50-PAKJKT-01	Kidney	Primary	C649	FHWT	Wilms Tumor	Wilms' Tumor	89603	Wilms' Tumor
TARGET-50-PAJNWX	TARGET-50-PAJNWX-01	Kidney	Primary	C649	FHWT	Wilms Tumor	Wilms' Tumor	89603	Wilms' Tumor
TARGET-50-PAJNUT	TARGET-50-PAJNUT-01	Kidney	Primary	C649	FHWT	Wilms Tumor	Wilms' Tumor	89603	Wilms' Tumor
TARGET-50-PAJPDN	TARGET-50-PAJPDN-01	Kidney	Primary	C649	DAWT	Wilms Tumor	Wilms' Tumor	89603	Wilms' Tumor
TARGET-50-PAKPTZ	TARGET-50-PAKPTZ-01	Kidney	Primary	C649	FHWT	Wilms Tumor	Wilms' Tumor	89603	Wilms' Tumor
TARGET-50-PAKYGM	TARGET-50-PAKYGM-01	Kidney	Primary	C649	FHWT	Wilms Tumor	Wilms' Tumor	89603	Wilms' Tumor
TARGET-50-PADYAS	TARGET-50-PADYAS-01	Kidney	Primary	C649	FHWT	Wilms Tumor	Wilms' Tumor	89603	Wilms' Tumor
TARGET-50-PAJNSV	TARGET-50-PAJNSV-01	Kidney	Primary	C649	FHWT	Wilms Tumor	Wilms' Tumor	89603	Wilms' Tumor
TARGET-50-PAKYFF	TARGET-50-PAKYFF-01	Kidney	Primary	C649	FHWT	Wilms Tumor	Wilms' Tumor	89603	Wilms' Tumor
TARGET-50-PALJHR	TARGET-50-PALJHR-01	Kidney	Primary	C649	FHWT	Wilms Tumor	Wilms' Tumor	89603	Wilms' Tumor
TARGET-50-PAEFPT	TARGET-50-PAEFPT-01	Kidney	Primary	C649	FHWT	Wilms Tumor	Wilms' Tumor	89603	Wilms' Tumor
TARGET-50-PAJPFR	TARGET-50-PAJPFR-01	Kidney	Primary	C649	FHWT	Wilms Tumor	Wilms' Tumor	89603	Wilms' Tumor
TARGET-50-PAKXWB	TARGET-50-PAKXWB-01	Kidney	Primary	C649	FHWT	Wilms Tumor	Wilms' Tumor	89603	Wilms' Tumor
TARGET-50-PAJLWZ	TARGET-50-PAJLWZ-01	Kidney	Primary	C649	FHWT	Wilms Tumor	Wilms' Tumor	89603	Wilms' Tumor
TARGET-50-PAKNSG	TARGET-50-PAKNSG-01	Kidney	Primary	C649	DAWT	Wilms Tumor	Wilms' Tumor	89603	Wilms' Tumor
TARGET-50-PAKYJS	TARGET-50-PAKYJS-01	Kidney	Primary	C649	FHWT	Wilms Tumor	Wilms' Tumor	89603	Wilms' Tumor
TARGET-50-PAKSJN	TARGET-50-PAKSJN-01	Kidney	Primary	C649	FHWT	Wilms Tumor	Wilms' Tumor	89603	Wilms' Tumor
TARGET-50-PAJNVX	TARGET-50-PAJNVX-01	Kidney	Primary	C649	DAWT	Wilms Tumor	Wilms' Tumor	89603	Wilms' Tumor
TARGET-50-PAJLYG	TARGET-50-PAJLYG-01	Kidney	Primary	C649	FHWT	Wilms Tumor	Wilms' Tumor	89603	Wilms' Tumor
TARGET-50-PAJLMH	TARGET-50-PAJLMH-01	Kidney	Primary	C649	FHWT	Wilms Tumor	Wilms' Tumor	89603	Wilms' Tumor
TARGET-50-PAJNBU	TARGET-50-PAJNBU-01	Kidney	Primary	C649	FHWT	Wilms Tumor	Wilms' Tumor	89603	Wilms' Tumor
TARGET-50-PALGMA	TARGET-50-PALGMA-01	Kidney	Primary	C649	FHWT	Wilms Tumor	Wilms' Tumor	89603	Wilms' Tumor
TARGET-50-PAKILU	TARGET-50-PAKILU-01	Kidney	Primary	C649	FHWT	Wilms Tumor	Wilms' Tumor	89603	Wilms' Tumor
TARGET-50-PALDND	TARGET-50-PALDND-01	Kidney	Primary	C649	FHWT	Wilms Tumor	Wilms' Tumor	89603	Wilms' Tumor
TARGET-50-PAJNCK	TARGET-50-PAJNCK-01	Kidney	Primary	C649	FHWT	Wilms Tumor	Wilms' Tumor	89603	Wilms' Tumor
TARGET-50-PAECJY	TARGET-50-PAECJY-01	Kidney	Primary	C649	FHWT	Wilms Tumor	Wilms' Tumor	89603	Wilms' Tumor
TARGET-50-PAJMLS	TARGET-50-PAJMLS-01	Kidney	Primary	C649	DAWT	Wilms Tumor	Wilms' Tumor	89603	Wilms' Tumor
TARGET-50-PAJMFY	TARGET-50-PAJMFY-01	Kidney	Primary	C649	FHWT	Wilms Tumor	Wilms' Tumor	89603	Wilms' Tumor
TARGET-50-PAKKNS	TARGET-50-PAKKNS-01	Kidney	Primary	C649	DAWT	Wilms Tumor	Wilms' Tumor	89603	Wilms' Tumor
TARGET-50-PAJNYT	TARGET-50-PAJNYT-01	Kidney	Primary	C649	FHWT	Wilms Tumor	Wilms' Tumor	89603	Wilms' Tumor
TARGET-50-PAEBXA	TARGET-50-PAEBXA-01	Kidney	Primary	C649	FHWT	Wilms Tumor	Wilms' Tumor	89603	Wilms' Tumor
TARGET-50-PAJLJP	TARGET-50-PAJLJP-01	Kidney	Primary	C649	FHWT	Wilms Tumor	Wilms' Tumor	89603	Wilms' Tumor
TARGET-50-PALCMK	TARGET-50-PALCMK-01	Kidney	Primary	C649	FHWT	Wilms Tumor	Wilms' Tumor	89603	Wilms' Tumor
TARGET-50-PAKKSE	TARGET-50-PAKKSE-01	Kidney	Primary	C649	FHWT	Wilms Tumor	Wilms' Tumor	89603	Wilms' Tumor
TARGET-50-PAJNKJ	TARGET-50-PAJNKJ-01	Kidney	Primary	C649	FHWT	Wilms Tumor	Wilms' Tumor	89603	Wilms' Tumor
TARGET-50-PAJMUE	TARGET-50-PAJMUE-01	Kidney	Primary	C649	FHWT	Wilms Tumor	Wilms' Tumor	89603	Wilms' Tumor
TARGET-50-PAJPCM	TARGET-50-PAJPCM-01	Kidney	Primary	C649	DAWT	Wilms Tumor	Wilms' Tumor	89603	Wilms' Tumor
TARGET-50-PAKPEU	TARGET-50-PAKPEU-01	Kidney	Primary	C649	FHWT	Wilms Tumor	Wilms' Tumor	89603	Wilms' Tumor
TARGET-50-PALKNP	TARGET-50-PALKNP-01	Kidney	Primary	C649	FHWT	Wilms Tumor	Wilms' Tumor	89603	Wilms' Tumor
TARGET-50-PAJNMD	TARGET-50-PAJNMD-01	Kidney	Primary	C649	FHWT	Wilms Tumor	Wilms' Tumor	89603	Wilms' Tumor
TARGET-50-PAJMIP	TARGET-50-PAJMIP-01	Kidney	Primary	C649	FHWT	Wilms Tumor	Wilms' Tumor	89603	Wilms' Tumor
TARGET-50-PAJMUY	TARGET-50-PAJMUY-01	Kidney	Primary	C649	FHWT	Wilms Tumor	Wilms' Tumor	89603	Wilms' Tumor
TARGET-50-PAEAFB	TARGET-50-PAEAFB-01	Kidney	Primary	C649	FHWT	Wilms Tumor	Wilms' Tumor	89603	Wilms' Tumor
TARGET-50-PAJLTD	TARGET-50-PAJLTD-01	Kidney	Primary	C649	FHWT	Wilms Tumor	Wilms' Tumor	89603	Wilms' Tumor
TARGET-50-PAJMME	TARGET-50-PAJMME-01	Kidney	Primary	C649	FHWT	Wilms Tumor	Wilms' Tumor	89603	Wilms' Tumor
TARGET-50-PAKGED	TARGET-50-PAKGED-01	Kidney	Primary	C649	DAWT	Wilms Tumor	Wilms' Tumor	89603	Wilms' Tumor
TARGET-50-PAKUMS	TARGET-50-PAKUMS-01	Kidney	Primary	C649	FHWT	Wilms Tumor	Wilms' Tumor	89603	Wilms' Tumor
TARGET-50-PAJNUP	TARGET-50-PAJNUP-01	Kidney	Primary	C649	DAWT	Wilms Tumor	Wilms' Tumor	89603	Wilms' Tumor
TARGET-50-PAJMLW	TARGET-50-PAJMLW-01	Kidney	Primary	C649	FHWT	Wilms Tumor	Wilms' Tumor	89603	Wilms' Tumor
TARGET-50-PAJPHG	TARGET-50-PAJPHG-01	Kidney	Primary	C649	DAWT	Wilms Tumor	Wilms' Tumor	89603	Wilms' Tumor
TARGET-50-PAJNXI	TARGET-50-PAJNXI-01	Kidney	Primary	C649	FHWT	Wilms Tumor	Wilms' Tumor	89603	Wilms' Tumor
TARGET-50-PAJLTL	TARGET-50-PAJLTL-01	Kidney	Primary	C649	FHWT	Wilms Tumor	Wilms' Tumor	89603	Wilms' Tumor
TARGET-50-PAKYFC	TARGET-50-PAKYFC-01	Kidney	Primary	C649	FHWT	Wilms Tumor	Wilms' Tumor	89603	Wilms' Tumor
TARGET-50-PAJNKD	TARGET-50-PAJNKD-01	Kidney	Primary	C649	FHWT	Wilms Tumor	Wilms' Tumor	89603	Wilms' Tumor
TARGET-50-PAJPEW	TARGET-50-PAJPEW-01	Kidney	Primary	C649	FHWT	Wilms Tumor	Wilms' Tumor	89603	Wilms' Tumor
TARGET-50-PALEWU	TARGET-50-PALEWU-01	Kidney	Primary	C649	FHWT	Wilms Tumor	Wilms' Tumor	89603	Wilms' Tumor
TARGET-50-PALFJK	TARGET-50-PALFJK-01	Kidney	Primary	C649	FHWT	Wilms Tumor	Wilms' Tumor	89603	Wilms' Tumor
TARGET-50-PADYWT	TARGET-50-PADYWT-01	Kidney	Primary	C649	FHWT	Wilms Tumor	Wilms' Tumor	89603	Wilms' Tumor
TARGET-50-PAJNKP	TARGET-50-PAJNKP-01	Kidney	Primary	C649	FHWT	Wilms Tumor	Wilms' Tumor	89603	Wilms' Tumor
TARGET-50-CAAAAB	TARGET-50-CAAAAB-01	Kidney	Primary	C649	DAWT	Wilms Tumor	Wilms' Tumor	89603	Wilms' Tumor
TARGET-50-PAJMUF	TARGET-50-PAJMUF-01	Kidney	Primary	C649	FHWT	Wilms Tumor	Wilms' Tumor	89603	Wilms' Tumor
TARGET-50-PAJNXB	TARGET-50-PAJNXB-01	Kidney	Primary	C649	FHWT	Wilms Tumor	Wilms' Tumor	89603	Wilms' Tumor
TARGET-50-PAJLVL	TARGET-50-PAJLVL-01	Kidney	Primary	C649	FHWT	Wilms Tumor	Wilms' Tumor	89603	Wilms' Tumor
TARGET-50-PAJMRL	TARGET-50-PAJMRL-01	Kidney	Primary	C649	DAWT	Wilms Tumor	Wilms' Tumor	89603	Wilms' Tumor
TARGET-50-PAKNFF	TARGET-50-PAKNFF-01	Kidney	Primary	C649	FHWT	Wilms Tumor	Wilms' Tumor	89603	Wilms' Tumor
TARGET-50-PALDWP	TARGET-50-PALDWP-01	Kidney	Primary	C649	FHWT	Wilms Tumor	Wilms' Tumor	89603	Wilms' Tumor
TARGET-50-PAJLVX	TARGET-50-PAJLVX-01	Kidney	Primary	C649	FHWT	Wilms Tumor	Wilms' Tumor	89603	Wilms' Tumor
TARGET-50-PALMII	TARGET-50-PALMII-01	Kidney	Primary	C649	DAWT	Wilms Tumor	Wilms' Tumor	89603	Wilms' Tumor
TARGET-50-PAJLLV	TARGET-50-PAJLLV-01	Kidney	Primary	C649	DAWT	Wilms Tumor	Wilms' Tumor	89603	Wilms' Tumor
TARGET-50-PAJNRL	TARGET-50-PAJNRL-01	Kidney	Primary	C649	FHWT	Wilms Tumor	Wilms' Tumor	89603	Wilms' Tumor
TARGET-50-PAKPIJ	TARGET-50-PAKPIJ-01	Kidney	Primary	C649	FHWT	Wilms Tumor	Wilms' Tumor	89603	Wilms' Tumor
TARGET-50-PAJMYU	TARGET-50-PAJMYU-01	Kidney	Primary	C649	FHWT	Wilms Tumor	Wilms' Tumor	89603	Wilms' Tumor
TARGET-50-PAEIJB	TARGET-50-PAEIJB-01	Kidney	Primary	C649	FHWT	Wilms Tumor	Wilms' Tumor	89603	Wilms' Tumor
TARGET-50-PALGAZ	TARGET-50-PALGAZ-01	Kidney	Primary	C649	FHWT	Wilms Tumor	Wilms' Tumor	89603	Wilms' Tumor
TARGET-50-PADXIP	TARGET-50-PADXIP-01	Kidney	Primary	C649	FHWT	Wilms Tumor	Wilms' Tumor	89603	Wilms' Tumor
TARGET-50-PAJMLY	TARGET-50-PAJMLY-01	Kidney	Primary	C649	FHWT	Wilms Tumor	Wilms' Tumor	89603	Wilms' Tumor
TARGET-50-PAJPEA	TARGET-50-PAJPEA-01	Kidney	Primary	C649	FHWT	Wilms Tumor	Wilms' Tumor	89603	Wilms' Tumor
TARGET-50-PALJIP	TARGET-50-PALJIP-01	Kidney	Primary	C649	FHWT	Wilms Tumor	Wilms' Tumor	89603	Wilms' Tumor
TARGET-50-PALJIP	TARGET-50-PALJIP-02	Kidney	Primary	C649	FHWT	Wilms Tumor	Wilms' Tumor	89603	Wilms' Tumor
TARGET-50-PAJPAU	TARGET-50-PAJPAU-01	Kidney	Primary	C649	FHWT	Wilms Tumor	Wilms' Tumor	89603	Wilms' Tumor
TARGET-50-PAKMLA	TARGET-50-PAKMLA-01	Kidney	Primary	C649	FHWT	Wilms Tumor	Wilms' Tumor	89603	Wilms' Tumor
TARGET-50-PAJMRH	TARGET-50-PAJMRH-01	Kidney	Primary	C649	DAWT	Wilms Tumor	Wilms' Tumor	89603	Wilms' Tumor
TARGET-50-CAAAAO	TARGET-50-CAAAAO-01	Kidney	Primary	C649	FHWT	Wilms Tumor	Wilms' Tumor	89603	Wilms' Tumor
TARGET-50-PAJLXH	TARGET-50-PAJLXH-01	Kidney	Primary	C649	DAWT	Wilms Tumor	Wilms' Tumor	89603	Wilms' Tumor
TARGET-50-PAJPGU	TARGET-50-PAJPGU-01	Kidney	Primary	C649	FHWT	Wilms Tumor	Wilms' Tumor	89603	Wilms' Tumor
TARGET-50-PAKUIT	TARGET-50-PAKUIT-01	Kidney	Primary	C649	DAWT	Wilms Tumor	Wilms' Tumor	89603	Wilms' Tumor
TARGET-50-PADZCH	TARGET-50-PADZCH-01	Kidney	Primary	C649	FHWT	Wilms Tumor	Wilms' Tumor	89603	Wilms' Tumor
TARGET-50-PAJLSV	TARGET-50-PAJLSV-01	Kidney	Primary	C649	DAWT	Wilms Tumor	Wilms' Tumor	89603	Wilms' Tumor
TARGET-50-PAJNVA	TARGET-50-PAJNVA-01	Kidney	Primary	C649	FHWT	Wilms Tumor	Wilms' Tumor	89603	Wilms' Tumor
TARGET-50-PAJNWZ	TARGET-50-PAJNWZ-01	Kidney	Primary	C649	FHWT	Wilms Tumor	Wilms' Tumor	89603	Wilms' Tumor
TARGET-50-PALFGK	TARGET-50-PALFGK-01	Kidney	Primary	C649	FHWT	Wilms Tumor	Wilms' Tumor	89603	Wilms' Tumor
TARGET-50-PAJNCJ	TARGET-50-PAJNCJ-01	Kidney	Primary	C649	FHWT	Wilms Tumor	Wilms' Tumor	89603	Wilms' Tumor
TARGET-50-PAKIDV	TARGET-50-PAKIDV-01	Kidney	Primary	C649	FHWT	Wilms Tumor	Wilms' Tumor	89603	Wilms' Tumor
TARGET-50-PAKAPI	TARGET-50-PAKAPI-01	Kidney	Primary	C649	FHWT	Wilms Tumor	Wilms' Tumor	89603	Wilms' Tumor
TARGET-50-PALFYP	TARGET-50-PALFYP-01	Kidney	Primary	C649	FHWT	Wilms Tumor	Wilms' Tumor	89603	Wilms' Tumor
TARGET-50-PAJLKC	TARGET-50-PAJLKC-01	Kidney	Primary	C649	DAWT	Wilms Tumor	Wilms' Tumor	89603	Wilms' Tumor
TARGET-50-PAJLTH	TARGET-50-PAJLTH-01	Kidney	Primary	C649	FHWT	Wilms Tumor	Wilms' Tumor	89603	Wilms' Tumor
TARGET-50-PAJNIS	TARGET-50-PAJNIS-01	Kidney	Primary	C649	DAWT	Wilms Tumor	Wilms' Tumor	89603	Wilms' Tumor
TARGET-50-PAKNXS	TARGET-50-PAKNXS-01	Kidney	Primary	C649	DAWT	Wilms Tumor	Wilms' Tumor	89603	Wilms' Tumor
TARGET-50-PAJLPD	TARGET-50-PAJLPD-01	Kidney	Primary	C649	FHWT	Wilms Tumor	Wilms' Tumor	89603	Wilms' Tumor
TARGET-50-PAJNMT	TARGET-50-PAJNMT-01	Kidney	Primary	C649	FHWT	Wilms Tumor	Wilms' Tumor	89603	Wilms' Tumor
TARGET-50-PAJNUX	TARGET-50-PAJNUX-01	Kidney	Primary	C649	FHWT	Wilms Tumor	Wilms' Tumor	89603	Wilms' Tumor
TARGET-50-PAKWDE	TARGET-50-PAKWDE-01	Kidney	Primary	C649	FHWT	Wilms Tumor	Wilms' Tumor	89603	Wilms' Tumor
TARGET-50-PAJNML	TARGET-50-PAJNML-01	Kidney	Primary	C649	DAWT	Wilms Tumor	Wilms' Tumor	89603	Wilms' Tumor
TARGET-50-PADYGD	TARGET-50-PADYGD-01	Kidney	Primary	C649	FHWT	Wilms Tumor	Wilms' Tumor	89603	Wilms' Tumor
TARGET-50-PAJLSW	TARGET-50-PAJLSW-01	Kidney	Primary	C649	FHWT	Wilms Tumor	Wilms' Tumor	89603	Wilms' Tumor
TARGET-50-PALGWU	TARGET-50-PALGWU-01	Kidney	Primary	C649	FHWT	Wilms Tumor	Wilms' Tumor	89603	Wilms' Tumor
TARGET-50-PAJNEX	TARGET-50-PAJNEX-01	Kidney	Primary	C649	FHWT	Wilms Tumor	Wilms' Tumor	89603	Wilms' Tumor
TARGET-50-PAJNSK	TARGET-50-PAJNSK-01	Kidney	Primary	C649	FHWT	Wilms Tumor	Wilms' Tumor	89603	Wilms' Tumor
TARGET-50-PAJNIY	TARGET-50-PAJNIY-01	Kidney	Primary	C649	FHWT	Wilms Tumor	Wilms' Tumor	89603	Wilms' Tumor
TARGET-50-PAJPCX	TARGET-50-PAJPCX-01	Kidney	Primary	C649	FHWT	Wilms Tumor	Wilms' Tumor	89603	Wilms' Tumor
TARGET-50-PAJNLA	TARGET-50-PAJNLA-01	Kidney	Primary	C649	FHWT	Wilms Tumor	Wilms' Tumor	89603	Wilms' Tumor
TARGET-50-PAJMLI	TARGET-50-PAJMLI-01	Kidney	Primary	C649	DAWT	Wilms Tumor	Wilms' Tumor	89603	Wilms' Tumor
TARGET-50-PAJNZS	TARGET-50-PAJNZS-01	Kidney	Primary	C649	DAWT	Wilms Tumor	Wilms' Tumor	89603	Wilms' Tumor
TARGET-50-PAJLTU	TARGET-50-PAJLTU-01	Kidney	Primary	C649	FHWT	Wilms Tumor	Wilms' Tumor	89603	Wilms' Tumor
TARGET-50-PALERC	TARGET-50-PALERC-01	Kidney	Primary	C649	FHWT	Wilms Tumor	Wilms' Tumor	89603	Wilms' Tumor
TARGET-50-PAJNEE	TARGET-50-PAJNEE-01	Kidney	Primary	C649	FHWT	Wilms Tumor	Wilms' Tumor	89603	Wilms' Tumor
TARGET-50-PAJNNT	TARGET-50-PAJNNT-01	Kidney	Primary	C649	DAWT	Wilms Tumor	Wilms' Tumor	89603	Wilms' Tumor
TARGET-50-PALKJY	TARGET-50-PALKJY-01	Kidney	Primary	C649	FHWT	Wilms Tumor	Wilms' Tumor	89603	Wilms' Tumor
TARGET-50-CAAAAC	TARGET-50-CAAAAC-01	Kidney	Primary	C649	FHWT	Wilms Tumor	Wilms' Tumor	89603	Wilms' Tumor
TARGET-50-PADZNH	TARGET-50-PADZNH-01	Kidney	Primary	C649	FHWT	Wilms Tumor	Wilms' Tumor	89603	Wilms' Tumor
TARGET-50-PADXJK	TARGET-50-PADXJK-01	Kidney	Primary	C649	FHWT	Wilms Tumor	Wilms' Tumor	89603	Wilms' Tumor
TARGET-50-PAKGWP	TARGET-50-PAKGWP-01	Kidney	Primary	C649	FHWT	Wilms Tumor	Wilms' Tumor	89603	Wilms' Tumor
TARGET-50-PADWHM	TARGET-50-PADWHM-01	Kidney	Primary	C649	FHWT	Wilms Tumor	Wilms' Tumor	89603	Wilms' Tumor
TARGET-50-PADWYJ	TARGET-50-PADWYJ-01	Kidney	Primary	C649	FHWT	Wilms Tumor	Wilms' Tumor	89603	Wilms' Tumor
TARGET-50-PAJMSR	TARGET-50-PAJMSR-01	Kidney	Primary	C649	FHWT	Wilms Tumor	Wilms' Tumor	89603	Wilms' Tumor
TARGET-50-PAJPFC	TARGET-50-PAJPFC-01	Kidney	Primary	C649	FHWT	Wilms Tumor	Wilms' Tumor	89603	Wilms' Tumor
TARGET-50-PAJMBG	TARGET-50-PAJMBG-01	Kidney	Primary	C649	FHWT	Wilms Tumor	Wilms' Tumor	89603	Wilms' Tumor
TARGET-50-PAJMFU	TARGET-50-PAJMFU-01	Kidney	Primary	C649	DAWT	Wilms Tumor	Wilms' Tumor	89603	Wilms' Tumor
TARGET-50-PAJNHZ	TARGET-50-PAJNHZ-01	Kidney	Primary	C649	MXED	Wilms Tumor	Wilms' Tumor	89603	Wilms' Tumor
TARGET-50-PAKYXG	TARGET-50-PAKYXG-01	Kidney	Primary	C649	FHWT	Wilms Tumor	Wilms' Tumor	89603	Wilms' Tumor
TARGET-50-PALDWR	TARGET-50-PALDWR-01	Kidney	Primary	C649	FHWT	Wilms Tumor	Wilms' Tumor	89603	Wilms' Tumor
TARGET-50-PAJNID	TARGET-50-PAJNID-01	Kidney	Primary	C649	FHWT	Wilms Tumor	Wilms' Tumor	89603	Wilms' Tumor
TARGET-50-PAKNTW	TARGET-50-PAKNTW-01	Kidney	Primary	C649	FHWT	Wilms Tumor	Wilms' Tumor	89603	Wilms' Tumor
TARGET-50-PAJLWX	TARGET-50-PAJLWX-01	Kidney	Primary	C649	DAWT	Wilms Tumor	Wilms' Tumor	89603	Wilms' Tumor
TARGET-50-PAKZHG	TARGET-50-PAKZHG-01	Kidney	Primary	C649	FHWT	Wilms Tumor	Wilms' Tumor	89603	Wilms' Tumor
TARGET-50-PAKFTB	TARGET-50-PAKFTB-01	Kidney	Primary	C649	FHWT	Wilms Tumor	Wilms' Tumor	89603	Wilms' Tumor
TARGET-50-PAECIE	TARGET-50-PAECIE-01	Kidney	Primary	C649	FHWT	Wilms Tumor	Wilms' Tumor	89603	Wilms' Tumor
TARGET-50-PAJNKS	TARGET-50-PAJNKS-01	Kidney	Primary	C649	FHWT	Wilms Tumor	Wilms' Tumor	89603	Wilms' Tumor
TARGET-50-PAKMUB	TARGET-50-PAKMUB-01	Kidney	Primary	C649	FHWT	Wilms Tumor	Wilms' Tumor	89603	Wilms' Tumor
TARGET-50-PAJNIE	TARGET-50-PAJNIE-01	Kidney	Primary	C649	FHWT	Wilms Tumor	Wilms' Tumor	89603	Wilms' Tumor
TARGET-50-PAKZHF	TARGET-50-PAKZHF-01	Kidney	Primary	C649	FHWT	Wilms Tumor	Wilms' Tumor	89603	Wilms' Tumor
TARGET-50-PAJMMY	TARGET-50-PAJMMY-01	Kidney	Primary	C649	FHWT	Wilms Tumor	Wilms' Tumor	89603	Wilms' Tumor
TARGET-50-PAJMWZ	TARGET-50-PAJMWZ-01	Kidney	Primary	C649	FHWT	Wilms Tumor	Wilms' Tumor	89603	Wilms' Tumor
TARGET-50-PAJLVS	TARGET-50-PAJLVS-01	Kidney	Primary	C649	FHWT	Wilms Tumor	Wilms' Tumor	89603	Wilms' Tumor
TARGET-50-PAJMMK	TARGET-50-PAJMMK-01	Kidney	Primary	C649	FHWT	Wilms Tumor	Wilms' Tumor	89603	Wilms' Tumor
TARGET-50-PAJPAX	TARGET-50-PAJPAX-01	Kidney	Primary	C649	FHWT	Wilms Tumor	Wilms' Tumor	89603	Wilms' Tumor
TARGET-50-PAJLVV	TARGET-50-PAJLVV-01	Kidney	Primary	C649	FHWT	Wilms Tumor	Wilms' Tumor	89603	Wilms' Tumor
TARGET-50-PADXRC	TARGET-50-PADXRC-01	Kidney	Primary	C649	FHWT	Wilms Tumor	Wilms' Tumor	89603	Wilms' Tumor
TARGET-50-PAJNYM	TARGET-50-PAJNYM-01	Kidney	Primary	C649	FHWT	Wilms Tumor	Wilms' Tumor	89603	Wilms' Tumor
TARGET-50-PAJNLK	TARGET-50-PAJNLK-01	Kidney	Primary	C649	FHWT	Wilms Tumor	Wilms' Tumor	89603	Wilms' Tumor
TARGET-50-PAKJGM	TARGET-50-PAKJGM-01	Kidney	Primary	C649	FHWT	Wilms Tumor	Wilms' Tumor	89603	Wilms' Tumor
TARGET-50-PAJLRC	TARGET-50-PAJLRC-01	Kidney	Primary	C649	DAWT	Wilms Tumor	Wilms' Tumor	89603	Wilms' Tumor
TARGET-50-PAKEMV	TARGET-50-PAKEMV-01	Kidney	Primary	C649	FHWT	Wilms Tumor	Wilms' Tumor	89603	Wilms' Tumor
TARGET-50-PAJNRE	TARGET-50-PAJNRE-01	Kidney	Primary	C649	FHWT	Wilms Tumor	Wilms' Tumor	89603	Wilms' Tumor
TARGET-50-PADYYC	TARGET-50-PADYYC-01	Kidney	Primary	C649	DAWT	Wilms Tumor	Wilms' Tumor	89603	Wilms' Tumor
TARGET-50-PAJNVE	TARGET-50-PAJNVE-01	Kidney	Primary	C649	DAWT	Wilms Tumor	Wilms' Tumor	89603	Wilms' Tumor
TARGET-50-PAJMYM	TARGET-50-PAJMYM-01	Kidney	Primary	C649	FHWT	Wilms Tumor	Wilms' Tumor	89603	Wilms' Tumor
TARGET-50-PAJNLS	TARGET-50-PAJNLS-01	Kidney	Primary	C649	FHWT	Wilms Tumor	Wilms' Tumor	89603	Wilms' Tumor
TARGET-50-PAJMWC	TARGET-50-PAJMWC-01	Kidney	Primary	C649	FHWT	Wilms Tumor	Wilms' Tumor	89603	Wilms' Tumor
TARGET-50-PAJNNU	TARGET-50-PAJNNU-01	Kidney	Primary	C649	FHWT	Wilms Tumor	Wilms' Tumor	89603	Wilms' Tumor
TARGET-50-CAAAAL	TARGET-50-CAAAAL-01	Kidney	Primary	C649	FHWT	Wilms Tumor	Wilms' Tumor	89603	Wilms' Tumor
TARGET-50-PALEFG	TARGET-50-PALEFG-01	Kidney	Primary	C649	FHWT	Wilms Tumor	Wilms' Tumor	89603	Wilms' Tumor
TARGET-50-PAJMVJ	TARGET-50-PAJMVJ-01	Kidney	Primary	C649	FHWT	Wilms Tumor	Wilms' Tumor	89603	Wilms' Tumor
TARGET-50-PAJPGM	TARGET-50-PAJPGM-01	Kidney	Primary	C649	FHWT	Wilms Tumor	Wilms' Tumor	89603	Wilms' Tumor
TARGET-50-PAJLZA	TARGET-50-PAJLZA-01	Kidney	Primary	C649	FHWT	Wilms Tumor	Wilms' Tumor	89603	Wilms' Tumor
TARGET-50-PAJLVB	TARGET-50-PAJLVB-01	Kidney	Primary	C649	FHWT	Wilms Tumor	Wilms' Tumor	89603	Wilms' Tumor
TARGET-50-PAJMJB	TARGET-50-PAJMJB-01	Kidney	Primary	C649	DAWT	Wilms Tumor	Wilms' Tumor	89603	Wilms' Tumor
TARGET-50-PAKMGV	TARGET-50-PAKMGV-01	Kidney	Primary	C649	DAWT	Wilms Tumor	Wilms' Tumor	89603	Wilms' Tumor
TARGET-50-PAJLNA	TARGET-50-PAJLNA-01	Kidney	Primary	C649	FHWT	Wilms Tumor	Wilms' Tumor	89603	Wilms' Tumor
TARGET-50-PAKMKW	TARGET-50-PAKMKW-01	Kidney	Primary	C649	FHWT	Wilms Tumor	Wilms' Tumor	89603	Wilms' Tumor
TARGET-50-PAKGUP	TARGET-50-PAKGUP-01	Kidney	Primary	C649	DAWT	Wilms Tumor	Wilms' Tumor	89603	Wilms' Tumor
TARGET-50-PAKYPP	TARGET-50-PAKYPP-01	Kidney	Primary	C649	FHWT	Wilms Tumor	Wilms' Tumor	89603	Wilms' Tumor
TARGET-50-PAJPGF	TARGET-50-PAJPGF-01	Kidney	Primary	C649	FHWT	Wilms Tumor	Wilms' Tumor	89603	Wilms' Tumor
TARGET-50-PAJPAG	TARGET-50-PAJPAG-01	Kidney	Primary	C649	FHWT	Wilms Tumor	Wilms' Tumor	89603	Wilms' Tumor
TARGET-50-PAJNJC	TARGET-50-PAJNJC-01	Kidney	Primary	C649	FHWT	Wilms Tumor	Wilms' Tumor	89603	Wilms' Tumor
TARGET-50-PAJNBW	TARGET-50-PAJNBW-01	Kidney	Primary	C649	FHWT	Wilms Tumor	Wilms' Tumor	89603	Wilms' Tumor
TARGET-50-PAJLZT	TARGET-50-PAJLZT-01	Kidney	Primary	C649	FHWT	Wilms Tumor	Wilms' Tumor	89603	Wilms' Tumor
TARGET-50-PALKCW	TARGET-50-PALKCW-01	Kidney	Primary	C649	FHWT	Wilms Tumor	Wilms' Tumor	89603	Wilms' Tumor
TARGET-50-PAJLMW	TARGET-50-PAJLMW-01	Kidney	Primary	C649	FHWT	Wilms Tumor	Wilms' Tumor	89603	Wilms' Tumor
TARGET-50-PAJLLI	TARGET-50-PAJLLI-01	Kidney	Primary	C649	FHWT	Wilms Tumor	Wilms' Tumor	89603	Wilms' Tumor
TARGET-50-PAJNZU	TARGET-50-PAJNZU-01	Kidney	Primary	C649	FHWT	Wilms Tumor	Wilms' Tumor	89603	Wilms' Tumor
TARGET-50-PAKYNT	TARGET-50-PAKYNT-01	Kidney	Primary	C649	FHWT	Wilms Tumor	Wilms' Tumor	89603	Wilms' Tumor
TARGET-50-PAJMWF	TARGET-50-PAJMWF-01	Kidney	Primary	C649	DAWT	Wilms Tumor	Wilms' Tumor	89603	Wilms' Tumor
TARGET-50-PAKHWZ	TARGET-50-PAKHWZ-01	Kidney	Primary	C649	FHWT	Wilms Tumor	Wilms' Tumor	89603	Wilms' Tumor
TARGET-50-PAKKJB	TARGET-50-PAKKJB-01	Kidney	Primary	C649	FHWT	Wilms Tumor	Wilms' Tumor	89603	Wilms' Tumor
TARGET-50-PALJDK	TARGET-50-PALJDK-01	Kidney	Primary	C649	FHWT	Wilms Tumor	Wilms' Tumor	89603	Wilms' Tumor
TARGET-50-PAJPDF	TARGET-50-PAJPDF-01	Kidney	Primary	C649	FHWT	Wilms Tumor	Wilms' Tumor	89603	Wilms' Tumor
TARGET-50-PAJMED	TARGET-50-PAJMED-01	Kidney	Primary	C649	FHWT	Wilms Tumor	Wilms' Tumor	89603	Wilms' Tumor
TARGET-50-PAJMXP	TARGET-50-PAJMXP-01	Kidney	Primary	C649	DAWT	Wilms Tumor	Wilms' Tumor	89603	Wilms' Tumor
TARGET-50-PAJPEY	TARGET-50-PAJPEY-01	Kidney	Primary	C649	FHWT	Wilms Tumor	Wilms' Tumor	89603	Wilms' Tumor
TARGET-50-PAJNWU	TARGET-50-PAJNWU-01	Kidney	Primary	C649	DAWT	Wilms Tumor	Wilms' Tumor	89603	Wilms' Tumor
TARGET-50-PAKJVW	TARGET-50-PAKJVW-01	Kidney	Primary	C649	FHWT	Wilms Tumor	Wilms' Tumor	89603	Wilms' Tumor
TARGET-50-PAJMVC	TARGET-50-PAJMVC-01	Kidney	Primary	C649	DAWT	Wilms Tumor	Wilms' Tumor	89603	Wilms' Tumor
TARGET-50-PAJMVG	TARGET-50-PAJMVG-01	Kidney	Primary	C649	FHWT	Wilms Tumor	Wilms' Tumor	89603	Wilms' Tumor
TARGET-50-PAJNIJ	TARGET-50-PAJNIJ-01	Kidney	Primary	C649	FHWT	Wilms Tumor	Wilms' Tumor	89603	Wilms' Tumor
TARGET-50-PAJNGK	TARGET-50-PAJNGK-01	Kidney	Primary	C649	FHWT	Wilms Tumor	Wilms' Tumor	89603	Wilms' Tumor
TARGET-50-PAJMVX	TARGET-50-PAJMVX-01	Kidney	Primary	C649	FHWT	Wilms Tumor	Wilms' Tumor	89603	Wilms' Tumor
TARGET-50-PAJNEC	TARGET-50-PAJNEC-01	Kidney	Primary	C649	FHWT	Wilms Tumor	Wilms' Tumor	89603	Wilms' Tumor
TARGET-50-PAJMDP	TARGET-50-PAJMDP-01	Kidney	Primary	C649	DAWT	Wilms Tumor	Wilms' Tumor	89603	Wilms' Tumor
TARGET-50-PALKRS	TARGET-50-PALKRS-01	Kidney	Primary	C649	FHWT	Wilms Tumor	Wilms' Tumor	89603	Wilms' Tumor
TARGET-50-PAKVXU	TARGET-50-PAKVXU-01	Kidney	Primary	C649	FHWT	Wilms Tumor	Wilms' Tumor	89603	Wilms' Tumor
TARGET-50-PAJNGA	TARGET-50-PAJNGA-01	Kidney	Primary	C649	FHWT	Wilms Tumor	Wilms' Tumor	89603	Wilms' Tumor
TARGET-50-PAJNGC	TARGET-50-PAJNGC-01	Kidney	Primary	C649	FHWT	Wilms Tumor	Wilms' Tumor	89603	Wilms' Tumor
TARGET-50-PAJMYA	TARGET-50-PAJMYA-01	Kidney	Primary	C649	FHWT	Wilms Tumor	Wilms' Tumor	89603	Wilms' Tumor
TARGET-50-PAKMMS	TARGET-50-PAKMMS-01	Kidney	Primary	C649	FHWT	Wilms Tumor	Wilms' Tumor	89603	Wilms' Tumor
TARGET-50-PAJLLF	TARGET-50-PAJLLF-01	Kidney	Primary	C649	DAWT	Wilms Tumor	Wilms' Tumor	89603	Wilms' Tumor
TARGET-50-PAKMAV	TARGET-50-PAKMAV-01	Kidney	Primary	C649	FHWT	Wilms Tumor	Wilms' Tumor	89603	Wilms' Tumor
TARGET-50-PAJLIP	TARGET-50-PAJLIP-01	Kidney	Primary	C649	DAWT	Wilms Tumor	Wilms' Tumor	89603	Wilms' Tumor
TARGET-50-PAJLWI	TARGET-50-PAJLWI-01	Kidney	Primary	C649	FHWT	Wilms Tumor	Wilms' Tumor	89603	Wilms' Tumor
TARGET-50-PAJNZI	TARGET-50-PAJNZI-01	Kidney	Primary	C649	DAWT	Wilms Tumor	Wilms' Tumor	89603	Wilms' Tumor
TARGET-50-PAJMNZ	TARGET-50-PAJMNZ-01	Kidney	Primary	C649	FHWT	Wilms Tumor	Wilms' Tumor	89603	Wilms' Tumor
TARGET-50-PAJNCA	TARGET-50-PAJNCA-01	Kidney	Primary	C649	FHWT	Wilms Tumor	Wilms' Tumor	89603	Wilms' Tumor
TARGET-50-PAJLVI	TARGET-50-PAJLVI-01	Kidney	Primary	C649	FHWT	Wilms Tumor	Wilms' Tumor	89603	Wilms' Tumor
TARGET-50-PALLMF	TARGET-50-PALLMF-01	Kidney	Primary	C649	FHWT	Wilms Tumor	Wilms' Tumor	89603	Wilms' Tumor
TARGET-50-PAJMJM	TARGET-50-PAJMJM-01	Kidney	Primary	C649	FHWT	Wilms Tumor	Wilms' Tumor	89603	Wilms' Tumor
TARGET-50-PAKHFY	TARGET-50-PAKHFY-01	Kidney	Primary	C649	FHWT	Wilms Tumor	Wilms' Tumor	89603	Wilms' Tumor
TARGET-50-PAKPET	TARGET-50-PAKPET-01	Kidney	Primary	C649	FHWT	Wilms Tumor	Wilms' Tumor	89603	Wilms' Tumor
TARGET-50-PAJMEL	TARGET-50-PAJMEL-01	Kidney	Primary	C649	FHWT	Wilms Tumor	Wilms' Tumor	89603	Wilms' Tumor
TARGET-50-PAJPBD	TARGET-50-PAJPBD-01	Kidney	Primary	C649	FHWT	Wilms Tumor	Wilms' Tumor	89603	Wilms' Tumor
TARGET-50-PAKSDG	TARGET-50-PAKSDG-01	Kidney	Primary	C649	FHWT	Wilms Tumor	Wilms' Tumor	89603	Wilms' Tumor
TARGET-50-PAJMIY	TARGET-50-PAJMIY-01	Kidney	Primary	C649	FHWT	Wilms Tumor	Wilms' Tumor	89603	Wilms' Tumor
TARGET-50-PAJNUS	TARGET-50-PAJNUS-01	Kidney	Primary	C649	FHWT	Wilms Tumor	Wilms' Tumor	89603	Wilms' Tumor
TARGET-50-PAJPFF	TARGET-50-PAJPFF-01	Kidney	Primary	C649	DAWT	Wilms Tumor	Wilms' Tumor	89603	Wilms' Tumor
TARGET-50-PAKHKU	TARGET-50-PAKHKU-01	Kidney	Primary	C649	FHWT	Wilms Tumor	Wilms' Tumor	89603	Wilms' Tumor
TARGET-50-PALFME	TARGET-50-PALFME-02	Kidney	Primary	C649	FHWT	Wilms Tumor	Wilms' Tumor	89603	Wilms' Tumor
TARGET-50-PALFME	TARGET-50-PALFME-01	Kidney	Primary	C649	FHWT	Wilms Tumor	Wilms' Tumor	89603	Wilms' Tumor
TARGET-50-PALLCW	TARGET-50-PALLCW-01	Kidney	Primary	C649	FHWT	Wilms Tumor	Wilms' Tumor	89603	Wilms' Tumor
TARGET-50-PADWKZ	TARGET-50-PADWKZ-01	Kidney	Primary	C649	FHWT	Wilms Tumor	Wilms' Tumor	89603	Wilms' Tumor
TARGET-50-PAJNHA	TARGET-50-PAJNHA-01	Kidney	Primary	C649	FHWT	Wilms Tumor	Wilms' Tumor	89603	Wilms' Tumor
TARGET-50-PADZSS	TARGET-50-PADZSS-01	Kidney	Primary	C649	FHWT	Wilms Tumor	Wilms' Tumor	89603	Wilms' Tumor
TARGET-50-PAKLRS	TARGET-50-PAKLRS-01	Kidney	Primary	C649	FHWT	Wilms Tumor	Wilms' Tumor	89603	Wilms' Tumor
TARGET-50-PAJMPL	TARGET-50-PAJMPL-01	Kidney	Primary	C649	FHWT	Wilms Tumor	Wilms' Tumor	89603	Wilms' Tumor
TARGET-50-CAAAAP	TARGET-50-CAAAAP-01	Kidney	Primary	C649	DAWT	Wilms Tumor	Wilms' Tumor	89603	Wilms' Tumor
TARGET-50-PAJPBZ	TARGET-50-PAJPBZ-01	Kidney	Primary	C649	DAWT	Wilms Tumor	Wilms' Tumor	89603	Wilms' Tumor
TARGET-50-PAKRRF	TARGET-50-PAKRRF-01	Kidney	Primary	C649	FHWT	Wilms Tumor	Wilms' Tumor	89603	Wilms' Tumor
TARGET-50-PAJLXI	TARGET-50-PAJLXI-01	Kidney	Primary	C649	FHWT	Wilms Tumor	Wilms' Tumor	89603	Wilms' Tumor
TARGET-50-PAKTLC	TARGET-50-PAKTLC-01	Kidney	Primary	C649	FHWT	Wilms Tumor	Wilms' Tumor	89603	Wilms' Tumor
TARGET-50-PADYRW	TARGET-50-PADYRW-01	Kidney	Primary	C649	FHWT	Wilms Tumor	Wilms' Tumor	89603	Wilms' Tumor
TARGET-50-PAJNNG	TARGET-50-PAJNNG-01	Kidney	Primary	C649	FHWT	Wilms Tumor	Wilms' Tumor	89603	Wilms' Tumor
TARGET-50-PAKRZW	TARGET-50-PAKRZW-01	Kidney	Primary	C649	FHWT	Wilms Tumor	Wilms' Tumor	89603	Wilms' Tumor
TARGET-50-PAJMPP	TARGET-50-PAJMPP-01	Kidney	Primary	C649	FHWT	Wilms Tumor	Wilms' Tumor	89603	Wilms' Tumor
TARGET-50-PAJMRK	TARGET-50-PAJMRK-01	Kidney	Primary	C649	FHWT	Wilms Tumor	Wilms' Tumor	89603	Wilms' Tumor
TARGET-50-PAJPHH	TARGET-50-PAJPHH-01	Kidney	Primary	C649	FHWT	Wilms Tumor	Wilms' Tumor	89603	Wilms' Tumor
TARGET-50-PAJMUM	TARGET-50-PAJMUM-01	Kidney	Primary	C649	FHWT	Wilms Tumor	Wilms' Tumor	89603	Wilms' Tumor
TARGET-50-PALKWP	TARGET-50-PALKWP-01	Kidney	Primary	C649	FHWT	Wilms Tumor	Wilms' Tumor	89603	Wilms' Tumor
TARGET-50-PAKDUM	TARGET-50-PAKDUM-01	Kidney	Primary	C649	FHWT	Wilms Tumor	Wilms' Tumor	89603	Wilms' Tumor
TARGET-50-PAJNBA	TARGET-50-PAJNBA-01	Kidney	Primary	C649	FHWT	Wilms Tumor	Wilms' Tumor	89603	Wilms' Tumor
TARGET-50-PAJLYF	TARGET-50-PAJLYF-01	Kidney	Primary	C649	FHWT	Wilms Tumor	Wilms' Tumor	89603	Wilms' Tumor
TARGET-50-PALGLU	TARGET-50-PALGLU-01	Kidney	Primary	C649	FHWT	Wilms Tumor	Wilms' Tumor	89603	Wilms' Tumor
TARGET-50-PADZUB	TARGET-50-PADZUB-01	Kidney	Primary	C649	FHWT	Wilms Tumor	Wilms' Tumor	89603	Wilms' Tumor
TARGET-50-PAJLYD	TARGET-50-PAJLYD-01	Kidney	Primary	C649	FHWT	Wilms Tumor	Wilms' Tumor	89603	Wilms' Tumor
TARGET-50-PAKUCW	TARGET-50-PAKUCW-01	Kidney	Primary	C649	DAWT	Wilms Tumor	Wilms' Tumor	89603	Wilms' Tumor
TARGET-50-PAJMDF	TARGET-50-PAJMDF-01	Kidney	Primary	C649	FHWT	Wilms Tumor	Wilms' Tumor	89603	Wilms' Tumor
TARGET-50-PAEHLJ	TARGET-50-PAEHLJ-01	Kidney	Primary	C649	FHWT	Wilms Tumor	Wilms' Tumor	89603	Wilms' Tumor
TARGET-50-PADYJI	TARGET-50-PADYJI-01	Kidney	Primary	C649	FHWT	Wilms Tumor	Wilms' Tumor	89603	Wilms' Tumor
TARGET-50-PAJMWP	TARGET-50-PAJMWP-01	Kidney	Primary	C649	FHWT	Wilms Tumor	Wilms' Tumor	89603	Wilms' Tumor
TARGET-50-PAJLNJ	TARGET-50-PAJLNJ-01	Kidney	Primary	C649	FHWT	Wilms Tumor	Wilms' Tumor	89603	Wilms' Tumor
TARGET-50-PAJMKJ	TARGET-50-PAJMKJ-01	Kidney	Primary	C649	FHWT	Wilms Tumor	Wilms' Tumor	89603	Wilms' Tumor
TARGET-50-PADXAY	TARGET-50-PADXAY-01	Kidney	Primary	C649	DAWT	Wilms Tumor	Wilms' Tumor	89603	Wilms' Tumor
TARGET-50-PAKWCB	TARGET-50-PAKWCB-01	Kidney	Primary	C649	DAWT	Wilms Tumor	Wilms' Tumor	89603	Wilms' Tumor
TARGET-50-PAKNRX	TARGET-50-PAKNRX-01	Kidney	Primary	C649	DAWT	Wilms Tumor	Wilms' Tumor	89603	Wilms' Tumor
TARGET-50-PAKYNK	TARGET-50-PAKYNK-01	Kidney	Primary	C649	FHWT	Wilms Tumor	Wilms' Tumor	89603	Wilms' Tumor
TARGET-50-PAJMVU	TARGET-50-PAJMVU-01	Kidney	Primary	C649	DAWT	Wilms Tumor	Wilms' Tumor	89603	Wilms' Tumor
TARGET-50-PAJMXF	TARGET-50-PAJMXF-01	Kidney	Primary	C649	FHWT	Wilms Tumor	Wilms' Tumor	89603	Wilms' Tumor
TARGET-50-PAJLPJ	TARGET-50-PAJLPJ-01	Kidney	Primary	C649	FHWT	Wilms Tumor	Wilms' Tumor	89603	Wilms' Tumor
TARGET-50-PAKVJN	TARGET-50-PAKVJN-01	Kidney	Primary	C649	FHWT	Wilms Tumor	Wilms' Tumor	89603	Wilms' Tumor
TARGET-50-PAJLJH	TARGET-50-PAJLJH-01	Kidney	Primary	C649	FHWT	Wilms Tumor	Wilms' Tumor	89603	Wilms' Tumor
TARGET-50-PAKRYJ	TARGET-50-PAKRYJ-01	Kidney	Primary	C649	FHWT	Wilms Tumor	Wilms' Tumor	89603	Wilms' Tumor
TARGET-50-PAKXFS	TARGET-50-PAKXFS-01	Kidney	Primary	C649	DAWT	Wilms Tumor	Wilms' Tumor	89603	Wilms' Tumor
TARGET-50-PAJPGP	TARGET-50-PAJPGP-01	Kidney	Primary	C649	FHWT	Wilms Tumor	Wilms' Tumor	89603	Wilms' Tumor
TARGET-50-PAKKSG	TARGET-50-PAKKSG-01	Kidney	Primary	C649	DAWT	Wilms Tumor	Wilms' Tumor	89603	Wilms' Tumor
TARGET-50-PAJNCL	TARGET-50-PAJNCL-01	Kidney	Primary	C649	DAWT	Wilms Tumor	Wilms' Tumor	89603	Wilms' Tumor
TARGET-50-PAJMMC	TARGET-50-PAJMMC-01	Kidney	Primary	C649	FHWT	Wilms Tumor	Wilms' Tumor	89603	Wilms' Tumor
TARGET-50-PAKMCI	TARGET-50-PAKMCI-01	Kidney	Primary	C649	FHWT	Wilms Tumor	Wilms' Tumor	89603	Wilms' Tumor
TARGET-50-PAKPRZ	TARGET-50-PAKPRZ-01	Kidney	Primary	C649	DAWT	Wilms Tumor	Wilms' Tumor	89603	Wilms' Tumor
TARGET-50-PAJNNF	TARGET-50-PAJNNF-01	Kidney	Primary	C649	FHWT	Wilms Tumor	Wilms' Tumor	89603	Wilms' Tumor
TARGET-50-PAJLST	TARGET-50-PAJLST-01	Kidney	Primary	C649	FHWT	Wilms Tumor	Wilms' Tumor	89603	Wilms' Tumor
TARGET-50-PALCTR	TARGET-50-PALCTR-01	Kidney	Primary	C649	FHWT	Wilms Tumor	Wilms' Tumor	89603	Wilms' Tumor
TARGET-50-PAJLJG	TARGET-50-PAJLJG-01	Kidney	Primary	C649	FHWT	Wilms Tumor	Wilms' Tumor	89603	Wilms' Tumor
TARGET-50-PADYWB	TARGET-50-PADYWB-01	Kidney	Primary	C649	FHWT	Wilms Tumor	Wilms' Tumor	89603	Wilms' Tumor
TARGET-50-PAJNRK	TARGET-50-PAJNRK-01	Kidney	Primary	C649	FHWT	Wilms Tumor	Wilms' Tumor	89603	Wilms' Tumor
TARGET-50-PAKXXF	TARGET-50-PAKXXF-01	Kidney	Primary	C649	DAWT	Wilms Tumor	Wilms' Tumor	89603	Wilms' Tumor
TARGET-50-PAKYCN	TARGET-50-PAKYCN-01	Kidney	Primary	C649	FHWT	Wilms Tumor	Wilms' Tumor	89603	Wilms' Tumor
TARGET-50-PAJLXD	TARGET-50-PAJLXD-01	Kidney	Primary	C649	DAWT	Wilms Tumor	Wilms' Tumor	89603	Wilms' Tumor
TARGET-50-PAJMVW	TARGET-50-PAJMVW-01	Kidney	Primary	C649	FHWT	Wilms Tumor	Wilms' Tumor	89603	Wilms' Tumor
TARGET-50-PADYGE	TARGET-50-PADYGE-01	Kidney	Primary	C649	DAWT	Wilms Tumor	Wilms' Tumor	89603	Wilms' Tumor
TARGET-50-PAJLZC	TARGET-50-PAJLZC-01	Kidney	Primary	C649	FHWT	Wilms Tumor	Wilms' Tumor	89603	Wilms' Tumor
TARGET-50-PAJNNY	TARGET-50-PAJNNY-01	Kidney	Primary	C649	FHWT	Wilms Tumor	Wilms' Tumor	89603	Wilms' Tumor
TARGET-50-PAJPCN	TARGET-50-PAJPCN-01	Kidney	Primary	C649	FHWT	Wilms Tumor	Wilms' Tumor	89603	Wilms' Tumor
TARGET-50-PAJNHG	TARGET-50-PAJNHG-01	Kidney	Primary	C649	FHWT	Wilms Tumor	Wilms' Tumor	89603	Wilms' Tumor
TARGET-50-PAJMMZ	TARGET-50-PAJMMZ-01	Kidney	Primary	C649	FHWT	Wilms Tumor	Wilms' Tumor	89603	Wilms' Tumor
TARGET-50-PAJNTJ	TARGET-50-PAJNTJ-02	Kidney	Primary	C649	FHWT	Wilms Tumor	Wilms' Tumor	89603	Wilms' Tumor
TARGET-50-PAJNTJ	TARGET-50-PAJNTJ-01	Kidney	Primary	C649	FHWT	Wilms Tumor	Wilms' Tumor	89603	Wilms' Tumor
TARGET-50-PAJNRH	TARGET-50-PAJNRH-01	Kidney	Primary	C649	DAWT	Wilms Tumor	Wilms' Tumor	89603	Wilms' Tumor
TARGET-50-PAJMKK	TARGET-50-PAJMKK-01	Kidney	Primary	C649	FHWT	Wilms Tumor	Wilms' Tumor	89603	Wilms' Tumor
TARGET-50-PAJLSS	TARGET-50-PAJLSS-01	Kidney	Primary	C649	FHWT	Wilms Tumor	Wilms' Tumor	89603	Wilms' Tumor
TARGET-50-PADYPH	TARGET-50-PADYPH-01	Kidney	Primary	C649	DAWT	Wilms Tumor	Wilms' Tumor	89603	Wilms' Tumor
TARGET-50-PALDAF	TARGET-50-PALDAF-01	Kidney	Primary	C649	FHWT	Wilms Tumor	Wilms' Tumor	89603	Wilms' Tumor
TARGET-50-PAJLIH	TARGET-50-PAJLIH-01	Kidney	Primary	C649	FHWT	Wilms Tumor	Wilms' Tumor	89603	Wilms' Tumor
TARGET-50-PAECPC	TARGET-50-PAECPC-01	Kidney	Primary	C649	FHWT	Wilms Tumor	Wilms' Tumor	89603	Wilms' Tumor
TARGET-50-PALEBJ	TARGET-50-PALEBJ-01	Kidney	Primary	C649	FHWT	Wilms Tumor	Wilms' Tumor	89603	Wilms' Tumor
TARGET-50-PAJNGB	TARGET-50-PAJNGB-01	Kidney	Primary	C649	FHWT	Wilms Tumor	Wilms' Tumor	89603	Wilms' Tumor
TARGET-50-PAJMKD	TARGET-50-PAJMKD-01	Kidney	Primary	C649	DAWT	Wilms Tumor	Wilms' Tumor	89603	Wilms' Tumor
TARGET-50-PAJMNR	TARGET-50-PAJMNR-01	Kidney	Primary	C649	DAWT	Wilms Tumor	Wilms' Tumor	89603	Wilms' Tumor
TARGET-50-PAJLRH	TARGET-50-PAJLRH-01	Kidney	Primary	C649	FHWT	Wilms Tumor	Wilms' Tumor	89603	Wilms' Tumor
TARGET-50-PAJPAH	TARGET-50-PAJPAH-01	Kidney	Primary	C649	FHWT	Wilms Tumor	Wilms' Tumor	89603	Wilms' Tumor
TARGET-50-PACFNR	TARGET-50-PACFNR-01	Kidney	Primary	C649	FHWT	Wilms Tumor	Wilms' Tumor	89603	Wilms' Tumor
TARGET-50-PAJNLT	TARGET-50-PAJNLT-01	Kidney	Primary	C649	FHWT	Wilms Tumor	Wilms' Tumor	89603	Wilms' Tumor
TARGET-50-PALDYU	TARGET-50-PALDYU-01	Kidney	Primary	C649	FHWT	Wilms Tumor	Wilms' Tumor	89603	Wilms' Tumor
TARGET-50-PAEALK	TARGET-50-PAEALK-01	Kidney	Primary	C649	FHWT	Wilms Tumor	Wilms' Tumor	89603	Wilms' Tumor
TARGET-50-PAJPFJ	TARGET-50-PAJPFJ-01	Kidney	Primary	C649	FHWT	Wilms Tumor	Wilms' Tumor	89603	Wilms' Tumor
TARGET-50-PALLFB	TARGET-50-PALLFB-01	Kidney	Primary	C649	DAWT	Wilms Tumor	Wilms' Tumor	89603	Wilms' Tumor
TARGET-50-PADDLL	TARGET-50-PADDLL-01	Kidney	Primary	C649	FHWT	Wilms Tumor	Wilms' Tumor	89603	Wilms' Tumor
TARGET-50-PAJNBS	TARGET-50-PAJNBS-01	Kidney	Primary	C649	DAWT	Wilms Tumor	Wilms' Tumor	89603	Wilms' Tumor
TARGET-50-PADWXC	TARGET-50-PADWXC-01	Kidney	Primary	C649	FHWT	Wilms Tumor	Wilms' Tumor	89603	Wilms' Tumor
TARGET-50-PAJLKS	TARGET-50-PAJLKS-01	Kidney	Primary	C649	FHWT	Wilms Tumor	Wilms' Tumor	89603	Wilms' Tumor
TARGET-50-PALCAB	TARGET-50-PALCAB-01	Kidney	Primary	C649	FHWT	Wilms Tumor	Wilms' Tumor	89603	Wilms' Tumor
TARGET-50-PAJLRP	TARGET-50-PAJLRP-01	Kidney	Primary	C649	FHWT	Wilms Tumor	Wilms' Tumor	89603	Wilms' Tumor
TARGET-50-PAKFME	TARGET-50-PAKFME-01	Kidney	Primary	C649	FHWT	Wilms Tumor	Wilms' Tumor	89603	Wilms' Tumor
TARGET-50-PAJNIM	TARGET-50-PAJNIM-01	Kidney	Primary	C649	FHWT	Wilms Tumor	Wilms' Tumor	89603	Wilms' Tumor
TARGET-50-PAJLUI	TARGET-50-PAJLUI-01	Kidney	Primary	C649	FHWT	Wilms Tumor	Wilms' Tumor	89603	Wilms' Tumor
TARGET-50-PAJMBR	TARGET-50-PAJMBR-01	Kidney	Primary	C649	FHWT	Wilms Tumor	Wilms' Tumor	89603	Wilms' Tumor
TARGET-50-PAKLYC	TARGET-50-PAKLYC-01	Kidney	Primary	C649	DAWT	Wilms Tumor	Wilms' Tumor	89603	Wilms' Tumor
TARGET-50-PAJNBI	TARGET-50-PAJNBI-01	Kidney	Primary	C649	FHWT	Wilms Tumor	Wilms' Tumor	89603	Wilms' Tumor
TARGET-50-PAJMUI	TARGET-50-PAJMUI-01	Kidney	Primary	C649	FHWT	Wilms Tumor	Wilms' Tumor	89603	Wilms' Tumor
TARGET-50-PALDTE	TARGET-50-PALDTE-01	Kidney	Primary	C649	FHWT	Wilms Tumor	Wilms' Tumor	89603	Wilms' Tumor
TARGET-50-PAJNAA	TARGET-50-PAJNAA-01	Kidney	Primary	C649	DAWT	Wilms Tumor	Wilms' Tumor	89603	Wilms' Tumor
TARGET-50-PAJNVB	TARGET-50-PAJNVB-01	Kidney	Primary	C649	FHWT	Wilms Tumor	Wilms' Tumor	89603	Wilms' Tumor
TARGET-50-PAKNGF	TARGET-50-PAKNGF-01	Kidney	Primary	C649	FHWT	Wilms Tumor	Wilms' Tumor	89603	Wilms' Tumor
TARGET-50-PAKHYJ	TARGET-50-PAKHYJ-01	Kidney	Primary	C649	FHWT	Wilms Tumor	Wilms' Tumor	89603	Wilms' Tumor
TARGET-50-PAJNGJ	TARGET-50-PAJNGJ-01	Kidney	Primary	C649	FHWT	Wilms Tumor	Wilms' Tumor	89603	Wilms' Tumor
TARGET-50-PAJPDX	TARGET-50-PAJPDX-01	Kidney	Primary	C649	FHWT	Wilms Tumor	Wilms' Tumor	89603	Wilms' Tumor
TARGET-50-PAJLWA	TARGET-50-PAJLWA-01	Kidney	Primary	C649	DAWT	Wilms Tumor	Wilms' Tumor	89603	Wilms' Tumor
TARGET-50-PAJMMN	TARGET-50-PAJMMN-01	Kidney	Primary	C649	FHWT	Wilms Tumor	Wilms' Tumor	89603	Wilms' Tumor
TARGET-50-PAKGMU	TARGET-50-PAKGMU-01	Kidney	Primary	C649	DAWT	Wilms Tumor	Wilms' Tumor	89603	Wilms' Tumor
TARGET-50-PAKJIS	TARGET-50-PAKJIS-01	Kidney	Primary	C649	FHWT	Wilms Tumor	Wilms' Tumor	89603	Wilms' Tumor
TARGET-50-PAJMGI	TARGET-50-PAJMGI-01	Kidney	Primary	C649	FHWT	Wilms Tumor	Wilms' Tumor	89603	Wilms' Tumor
TARGET-50-PAJPHA	TARGET-50-PAJPHA-01	Kidney	Primary	C649	FHWT	Wilms Tumor	Wilms' Tumor	89603	Wilms' Tumor
TARGET-50-PAJMFP	TARGET-50-PAJMFP-01	Kidney	Primary	C649	FHWT	Wilms Tumor	Wilms' Tumor	89603	Wilms' Tumor
TARGET-50-PAJNJL	TARGET-50-PAJNJL-01	Kidney	Primary	C649	DAWT	Wilms Tumor	Wilms' Tumor	89603	Wilms' Tumor
TARGET-50-PAJMEN	TARGET-50-PAJMEN-01	Kidney	Primary	C649	FHWT	Wilms Tumor	Wilms' Tumor	89603	Wilms' Tumor
TARGET-50-PAJMPH	TARGET-50-PAJMPH-01	Kidney	Primary	C649	DAWT	Wilms Tumor	Wilms' Tumor	89603	Wilms' Tumor
TARGET-50-PALBRC	TARGET-50-PALBRC-01	Kidney	Primary	C649	FHWT	Wilms Tumor	Wilms' Tumor	89603	Wilms' Tumor
TARGET-50-PAJMTR	TARGET-50-PAJMTR-01	Kidney	Primary	C649	FHWT	Wilms Tumor	Wilms' Tumor	89603	Wilms' Tumor
TARGET-50-PAJNXC	TARGET-50-PAJNXC-01	Kidney	Primary	C649	DAWT	Wilms Tumor	Wilms' Tumor	89603	Wilms' Tumor
TARGET-50-PAJMAX	TARGET-50-PAJMAX-01	Kidney	Primary	C649	FHWT	Wilms Tumor	Wilms' Tumor	89603	Wilms' Tumor
TARGET-50-PAKHIU	TARGET-50-PAKHIU-01	Kidney	Primary	C649	FHWT	Wilms Tumor	Wilms' Tumor	89603	Wilms' Tumor
TARGET-50-PALGVY	TARGET-50-PALGVY-01	Kidney	Primary	C649	FHWT	Wilms Tumor	Wilms' Tumor	89603	Wilms' Tumor
TARGET-50-PAJNCN	TARGET-50-PAJNCN-01	Kidney	Primary	C649	FHWT	Wilms Tumor	Wilms' Tumor	89603	Wilms' Tumor
TARGET-50-PAEEPR	TARGET-50-PAEEPR-01	Kidney	Primary	C649	FHWT	Wilms Tumor	Wilms' Tumor	89603	Wilms' Tumor
TARGET-50-PAJNKA	TARGET-50-PAJNKA-01	Kidney	Primary	C649	DAWT	Wilms Tumor	Wilms' Tumor	89603	Wilms' Tumor
TARGET-50-PAKAPZ	TARGET-50-PAKAPZ-01	Kidney	Primary	C649	FHWT	Wilms Tumor	Wilms' Tumor	89603	Wilms' Tumor
TARGET-50-PAECTY	TARGET-50-PAECTY-01	Kidney	Primary	C649	FHWT	Wilms Tumor	Wilms' Tumor	89603	Wilms' Tumor
TARGET-50-PAJPDC	TARGET-50-PAJPDC-01	Kidney	Primary	C649	FHWT	Wilms Tumor	Wilms' Tumor	89603	Wilms' Tumor
TARGET-50-PAJPDC	TARGET-50-PAJPDC-02	Kidney	Primary	C649	FHWT	Wilms Tumor	Wilms' Tumor	89603	Wilms' Tumor
TARGET-50-PAJNWE	TARGET-50-PAJNWE-01	Kidney	Primary	C649	FHWT	Wilms Tumor	Wilms' Tumor	89603	Wilms' Tumor
TARGET-50-PAJLMV	TARGET-50-PAJLMV-01	Kidney	Primary	C649	DAWT	Wilms Tumor	Wilms' Tumor	89603	Wilms' Tumor
TARGET-50-PALEZT	TARGET-50-PALEZT-01	Kidney	Primary	C649	DAWT	Wilms Tumor	Wilms' Tumor	89603	Wilms' Tumor
TARGET-50-PAJNVW	TARGET-50-PAJNVW-01	Kidney	Primary	C649	FHWT	Wilms Tumor	Wilms' Tumor	89603	Wilms' Tumor
TARGET-50-PAJLUB	TARGET-50-PAJLUB-01	Kidney	Primary	C649	FHWT	Wilms Tumor	Wilms' Tumor	89603	Wilms' Tumor
TARGET-50-PAKKAE	TARGET-50-PAKKAE-01	Kidney	Primary	C649	DAWT	Wilms Tumor	Wilms' Tumor	89603	Wilms' Tumor
TARGET-50-PAKPDF	TARGET-50-PAKPDF-01	Kidney	Primary	C649	DAWT	Wilms Tumor	Wilms' Tumor	89603	Wilms' Tumor
TARGET-50-CAAAAR	TARGET-50-CAAAAR-01	Kidney	Primary	C649	FHWT	Wilms Tumor	Wilms' Tumor	89603	Wilms' Tumor
TARGET-50-PAKZGW	TARGET-50-PAKZGW-01	Kidney	Primary	C649	FHWT	Wilms Tumor	Wilms' Tumor	89603	Wilms' Tumor
TARGET-50-PADXJZ	TARGET-50-PADXJZ-01	Kidney	Primary	C649	FHWT	Wilms Tumor	Wilms' Tumor	89603	Wilms' Tumor
TARGET-50-PAJNZY	TARGET-50-PAJNZY-01	Kidney	Primary	C649	FHWT	Wilms Tumor	Wilms' Tumor	89603	Wilms' Tumor
TARGET-50-PAJNVF	TARGET-50-PAJNVF-01	Kidney	Primary	C649	FHWT	Wilms Tumor	Wilms' Tumor	89603	Wilms' Tumor
TARGET-50-PAKLDH	TARGET-50-PAKLDH-01	Kidney	Primary	C649	FHWT	Wilms Tumor	Wilms' Tumor	89603	Wilms' Tumor
TARGET-50-PAJMCH	TARGET-50-PAJMCH-01	Kidney	Primary	C649	FHWT	Wilms Tumor	Wilms' Tumor	89603	Wilms' Tumor
TARGET-50-PAJMRY	TARGET-50-PAJMRY-01	Kidney	Primary	C649	FHWT	Wilms Tumor	Wilms' Tumor	89603	Wilms' Tumor
TARGET-50-PAJMPR	TARGET-50-PAJMPR-01	Kidney	Primary	C649	FHWT	Wilms Tumor	Wilms' Tumor	89603	Wilms' Tumor
TARGET-50-PALMPF	TARGET-50-PALMPF-01	Kidney	Primary	C649	FHWT	Wilms Tumor	Wilms' Tumor	89603	Wilms' Tumor
TARGET-50-PALHNG	TARGET-50-PALHNG-01	Kidney	Primary	C649	FHWT	Wilms Tumor	Wilms' Tumor	89603	Wilms' Tumor
TARGET-50-PAJMWX	TARGET-50-PAJMWX-01	Kidney	Primary	C649	FHWT	Wilms Tumor	Wilms' Tumor	89603	Wilms' Tumor
TARGET-50-PAJMXR	TARGET-50-PAJMXR-01	Kidney	Primary	C649	FHWT	Wilms Tumor	Wilms' Tumor	89603	Wilms' Tumor
TARGET-50-PAEHDE	TARGET-50-PAEHDE-01	Kidney	Primary	C649	FHWT	Wilms Tumor	Wilms' Tumor	89603	Wilms' Tumor
TARGET-50-PAJPER	TARGET-50-PAJPER-01	Kidney	Primary	C649	FHWT	Wilms Tumor	Wilms' Tumor	89603	Wilms' Tumor
TARGET-50-PAKJJF	TARGET-50-PAKJJF-01	Kidney	Primary	C649	FHWT	Wilms Tumor	Wilms' Tumor	89603	Wilms' Tumor
TARGET-50-PAJNSI	TARGET-50-PAJNSI-01	Kidney	Primary	C649	FHWT	Wilms Tumor	Wilms' Tumor	89603	Wilms' Tumor
TARGET-50-PAKYLT	TARGET-50-PAKYLT-01	Kidney	Primary	C649	DAWT	Wilms Tumor	Wilms' Tumor	89603	Wilms' Tumor
TARGET-50-PAEAMT	TARGET-50-PAEAMT-01	Kidney	Primary	C649	DAWT	Wilms Tumor	Wilms' Tumor	89603	Wilms' Tumor
TARGET-50-PAJNWR	TARGET-50-PAJNWR-01	Kidney	Primary	C649	FHWT	Wilms Tumor	Wilms' Tumor	89603	Wilms' Tumor
TARGET-50-PAJMLZ	TARGET-50-PAJMLZ-01	Kidney	Primary	C649	DAWT	Wilms Tumor	Wilms' Tumor	89603	Wilms' Tumor
TARGET-50-PAJNGU	TARGET-50-PAJNGU-01	Kidney	Primary	C649	FHWT	Wilms Tumor	Wilms' Tumor	89603	Wilms' Tumor
TARGET-50-PAJNDU	TARGET-50-PAJNDU-01	Kidney	Primary	C649	FHWT	Wilms Tumor	Wilms' Tumor	89603	Wilms' Tumor
TARGET-50-PAKSRE	TARGET-50-PAKSRE-01	Kidney	Primary	C649	FHWT	Wilms Tumor	Wilms' Tumor	89603	Wilms' Tumor
TARGET-50-PAJMBZ	TARGET-50-PAJMBZ-01	Kidney	Primary	C649	DAWT	Wilms Tumor	Wilms' Tumor	89603	Wilms' Tumor
TARGET-50-PAJLSP	TARGET-50-PAJLSP-01	Kidney	Primary	C649	FHWT	Wilms Tumor	Wilms' Tumor	89603	Wilms' Tumor
TARGET-50-PAJMPG	TARGET-50-PAJMPG-01	Kidney	Primary	C649	FHWT	Wilms Tumor	Wilms' Tumor	89603	Wilms' Tumor
TARGET-50-PAJNNC	TARGET-50-PAJNNC-01	Kidney	Primary	C649	FHWT	Wilms Tumor	Wilms' Tumor	89603	Wilms' Tumor
TARGET-50-PAJMKT	TARGET-50-PAJMKT-01	Kidney	Primary	C649	FHWT	Wilms Tumor	Wilms' Tumor	89603	Wilms' Tumor
TARGET-50-PAJNSF	TARGET-50-PAJNSF-01	Kidney	Primary	C649	FHWT	Wilms Tumor	Wilms' Tumor	89603	Wilms' Tumor
TARGET-50-PAJNXR	TARGET-50-PAJNXR-01	Kidney	Primary	C649	FHWT	Wilms Tumor	Wilms' Tumor	89603	Wilms' Tumor
TARGET-50-PAJLUW	TARGET-50-PAJLUW-01	Kidney	Primary	C649	FHWT	Wilms Tumor	Wilms' Tumor	89603	Wilms' Tumor
TARGET-50-PAJNSB	TARGET-50-PAJNSB-01	Kidney	Primary	C649	DAWT	Wilms Tumor	Wilms' Tumor	89603	Wilms' Tumor
TARGET-50-PAJMDL	TARGET-50-PAJMDL-01	Kidney	Primary	C649	FHWT	Wilms Tumor	Wilms' Tumor	89603	Wilms' Tumor
TARGET-50-PAEALI	TARGET-50-PAEALI-01	Kidney	Primary	C649	FHWT	Wilms Tumor	Wilms' Tumor	89603	Wilms' Tumor
TARGET-50-PAJNCX	TARGET-50-PAJNCX-01	Kidney	Primary	C649	FHWT	Wilms Tumor	Wilms' Tumor	89603	Wilms' Tumor
TARGET-50-PAJMSE	TARGET-50-PAJMSE-01	Kidney	Primary	C649	FHWT	Wilms Tumor	Wilms' Tumor	89603	Wilms' Tumor
TARGET-50-PAJNMV	TARGET-50-PAJNMV-01	Kidney	Primary	C649	FHWT	Wilms Tumor	Wilms' Tumor	89603	Wilms' Tumor
TARGET-50-PALNDB	TARGET-50-PALNDB-01	Kidney	Primary	C649	DAWT	Wilms Tumor	Wilms' Tumor	89603	Wilms' Tumor
TARGET-50-PAJNAV	TARGET-50-PAJNAV-01	Kidney	Primary	C649	FHWT	Wilms Tumor	Wilms' Tumor	89603	Wilms' Tumor
TARGET-50-PAJPEP	TARGET-50-PAJPEP-01	Kidney	Primary	C649	FHWT	Wilms Tumor	Wilms' Tumor	89603	Wilms' Tumor
TARGET-50-PAJNDC	TARGET-50-PAJNDC-01	Kidney	Primary	C649	FHWT	Wilms Tumor	Wilms' Tumor	89603	Wilms' Tumor
TARGET-50-PAKVXE	TARGET-50-PAKVXE-01	Kidney	Primary	C649	DAWT	Wilms Tumor	Wilms' Tumor	89603	Wilms' Tumor
TARGET-50-PALDNR	TARGET-50-PALDNR-01	Kidney	Primary	C649	FHWT	Wilms Tumor	Wilms' Tumor	89603	Wilms' Tumor
TARGET-50-PAKMSV	TARGET-50-PAKMSV-01	Kidney	Primary	C649	FHWT	Wilms Tumor	Wilms' Tumor	89603	Wilms' Tumor
TARGET-50-PAJMEG	TARGET-50-PAJMEG-01	Kidney	Primary	C649	FHWT	Wilms Tumor	Wilms' Tumor	89603	Wilms' Tumor
TARGET-50-PAKZFK	TARGET-50-PAKZFK-01	Kidney	Primary	C649	FHWT	Wilms Tumor	Wilms' Tumor	89603	Wilms' Tumor
TARGET-50-PAJLKR	TARGET-50-PAJLKR-01	Kidney	Primary	C649	FHWT	Wilms Tumor	Wilms' Tumor	89603	Wilms' Tumor
TARGET-50-PAJMVK	TARGET-50-PAJMVK-01	Kidney	Primary	C649	FHWT	Wilms Tumor	Wilms' Tumor	89603	Wilms' Tumor
TARGET-50-PAJLWT	TARGET-50-PAJLWT-01	Kidney	Primary	C649	FHWT	Wilms Tumor	Wilms' Tumor	89603	Wilms' Tumor
TARGET-50-PAECHG	TARGET-50-PAECHG-01	Kidney	Primary	C649	FHWT	Wilms Tumor	Wilms' Tumor	89603	Wilms' Tumor
TARGET-50-PAJNPI	TARGET-50-PAJNPI-01	Kidney	Primary	C649	DAWT	Wilms Tumor	Wilms' Tumor	89603	Wilms' Tumor
TARGET-50-PAJNSL	TARGET-50-PAJNSL-01	Kidney	Primary	C649	FHWT	Wilms Tumor	Wilms' Tumor	89603	Wilms' Tumor
TARGET-50-PAJMEJ	TARGET-50-PAJMEJ-01	Kidney	Primary	C649	FHWT	Wilms Tumor	Wilms' Tumor	89603	Wilms' Tumor
TARGET-50-PAJMDU	TARGET-50-PAJMDU-01	Kidney	Primary	C649	DAWT	Wilms Tumor	Wilms' Tumor	89603	Wilms' Tumor
TARGET-50-PAJNMA	TARGET-50-PAJNMA-01	Kidney	Primary	C649	FHWT	Wilms Tumor	Wilms' Tumor	89603	Wilms' Tumor
TARGET-50-PAJNCC	TARGET-50-PAJNCC-01	Kidney	Primary	C649	FHWT	Wilms Tumor	Wilms' Tumor	89603	Wilms' Tumor
TARGET-50-PAJLNC	TARGET-50-PAJLNC-01	Kidney	Primary	C649	FHWT	Wilms Tumor	Wilms' Tumor	89603	Wilms' Tumor
TARGET-50-PALCPP	TARGET-50-PALCPP-01	Kidney	Primary	C649	FHWT	Wilms Tumor	Wilms' Tumor	89603	Wilms' Tumor
TARGET-50-PAKTRB	TARGET-50-PAKTRB-01	Kidney	Primary	C649	FHWT	Wilms Tumor	Wilms' Tumor	89603	Wilms' Tumor
TARGET-50-PAKULH	TARGET-50-PAKULH-01	Kidney	Primary	C649	FHWT	Wilms Tumor	Wilms' Tumor	89603	Wilms' Tumor
TARGET-50-PAJNPX	TARGET-50-PAJNPX-01	Kidney	Primary	C649	FHWT	Wilms Tumor	Wilms' Tumor	89603	Wilms' Tumor
TARGET-50-PAJLRV	TARGET-50-PAJLRV-01	Kidney	Primary	C649	FHWT	Wilms Tumor	Wilms' Tumor	89603	Wilms' Tumor
TARGET-50-PAKHWF	TARGET-50-PAKHWF-01	Kidney	Primary	C649	FHWT	Wilms Tumor	Wilms' Tumor	89603	Wilms' Tumor
TARGET-50-PAEAND	TARGET-50-PAEAND-01	Kidney	Primary	C649	FHWT	Wilms Tumor	Wilms' Tumor	89603	Wilms' Tumor
TARGET-50-PALEZR	TARGET-50-PALEZR-01	Kidney	Primary	C649	FHWT	Wilms Tumor	Wilms' Tumor	89603	Wilms' Tumor
TARGET-50-PAKISF	TARGET-50-PAKISF-01	Kidney	Primary	C649	DAWT	Wilms Tumor	Wilms' Tumor	89603	Wilms' Tumor
TARGET-50-PAJMJT	TARGET-50-PAJMJT-01	Kidney	Primary	C649	FHWT	Wilms Tumor	Wilms' Tumor	89603	Wilms' Tumor
TARGET-50-PAJMEP	TARGET-50-PAJMEP-01	Kidney	Primary	C649	FHWT	Wilms Tumor	Wilms' Tumor	89603	Wilms' Tumor
TARGET-50-PAKNUD	TARGET-50-PAKNUD-01	Kidney	Primary	C649	FHWT	Wilms Tumor	Wilms' Tumor	89603	Wilms' Tumor
TARGET-50-PAKGRG	TARGET-50-PAKGRG-01	Kidney	Primary	C649	FHWT	Wilms Tumor	Wilms' Tumor	89603	Wilms' Tumor
TARGET-50-PALIMN	TARGET-50-PALIMN-01	Kidney	Primary	C649	FHWT	Wilms Tumor	Wilms' Tumor	89603	Wilms' Tumor
TARGET-50-CAAAAJ	TARGET-50-CAAAAJ-01	Kidney	Primary	C649	FHWT	Wilms Tumor	Wilms' Tumor	89603	Wilms' Tumor
TARGET-50-PAJNHP	TARGET-50-PAJNHP-01	Kidney	Primary	C649	FHWT	Wilms Tumor	Wilms' Tumor	89603	Wilms' Tumor
TARGET-50-PAJNUJ	TARGET-50-PAJNUJ-01	Kidney	Primary	C649	FHWT	Wilms Tumor	Wilms' Tumor	89603	Wilms' Tumor
TARGET-50-PADXBA	TARGET-50-PADXBA-01	Kidney	Primary	C649	DAWT	Wilms Tumor	Wilms' Tumor	89603	Wilms' Tumor
TARGET-50-PADYUS	TARGET-50-PADYUS-01	Kidney	Primary	C649	FHWT	Wilms Tumor	Wilms' Tumor	89603	Wilms' Tumor
TARGET-50-PAJLXE	TARGET-50-PAJLXE-01	Kidney	Primary	C649	FHWT	Wilms Tumor	Wilms' Tumor	89603	Wilms' Tumor
TARGET-50-PADZNG	TARGET-50-PADZNG-01	Kidney	Primary	C649	FHWT	Wilms Tumor	Wilms' Tumor	89603	Wilms' Tumor
TARGET-50-PAJMKP	TARGET-50-PAJMKP-01	Kidney	Primary	C649	FHWT	Wilms Tumor	Wilms' Tumor	89603	Wilms' Tumor
TARGET-50-PADVNN	TARGET-50-PADVNN-01	Kidney	Primary	C649	DAWT	Wilms Tumor	Wilms' Tumor	89603	Wilms' Tumor
TARGET-50-PAKLRW	TARGET-50-PAKLRW-01	Kidney	Primary	C649	FHWT	Wilms Tumor	Wilms' Tumor	89603	Wilms' Tumor
TARGET-50-PAEHLE	TARGET-50-PAEHLE-01	Kidney	Primary	C649	FHWT	Wilms Tumor	Wilms' Tumor	89603	Wilms' Tumor
TARGET-50-PAKVET	TARGET-50-PAKVET-01	Kidney	Primary	C649	FHWT	Wilms Tumor	Wilms' Tumor	89603	Wilms' Tumor
TARGET-50-PADXYT	TARGET-50-PADXYT-01	Kidney	Primary	C649	FHWT	Wilms Tumor	Wilms' Tumor	89603	Wilms' Tumor
TARGET-50-PAJNBE	TARGET-50-PAJNBE-01	Kidney	Primary	C649	FHWT	Wilms Tumor	Wilms' Tumor	89603	Wilms' Tumor
TARGET-50-PAJNAM	TARGET-50-PAJNAM-01	Kidney	Primary	C649	DAWT	Wilms Tumor	Wilms' Tumor	89603	Wilms' Tumor
TARGET-50-PAJNFH	TARGET-50-PAJNFH-01	Kidney	Primary	C649	FHWT	Wilms Tumor	Wilms' Tumor	89603	Wilms' Tumor
TARGET-50-PADZTP	TARGET-50-PADZTP-01	Kidney	Primary	C649	FHWT	Wilms Tumor	Wilms' Tumor	89603	Wilms' Tumor
TARGET-50-PAKRVH	TARGET-50-PAKRVH-01	Kidney	Primary	C649	FHWT	Wilms Tumor	Wilms' Tumor	89603	Wilms' Tumor
TARGET-50-PAJNXT	TARGET-50-PAJNXT-01	Kidney	Primary	C649	DAWT	Wilms Tumor	Wilms' Tumor	89603	Wilms' Tumor
TARGET-50-PAKMZU	TARGET-50-PAKMZU-01	Kidney	Primary	C649	FHWT	Wilms Tumor	Wilms' Tumor	89603	Wilms' Tumor
TARGET-50-PAJPEF	TARGET-50-PAJPEF-01	Kidney	Primary	C649	FHWT	Wilms Tumor	Wilms' Tumor	89603	Wilms' Tumor
TARGET-50-PAKNAL	TARGET-50-PAKNAL-01	Kidney	Primary	C649	DAWT	Wilms Tumor	Wilms' Tumor	89603	Wilms' Tumor
TARGET-50-PAKLZH	TARGET-50-PAKLZH-01	Kidney	Primary	C649	DAWT	Wilms Tumor	Wilms' Tumor	89603	Wilms' Tumor
TARGET-50-PAKJZU	TARGET-50-PAKJZU-01	Kidney	Primary	C649	FHWT	Wilms Tumor	Wilms' Tumor	89603	Wilms' Tumor
TARGET-50-PAJMZV	TARGET-50-PAJMZV-01	Kidney	Primary	C649	FHWT	Wilms Tumor	Wilms' Tumor	89603	Wilms' Tumor
TARGET-50-PAJNGH	TARGET-50-PAJNGH-02	Kidney	Primary	C649	FHWT	Wilms Tumor	Wilms' Tumor	89603	Wilms' Tumor
TARGET-50-PAJNGH	TARGET-50-PAJNGH-01	Kidney	Primary	C649	FHWT	Wilms Tumor	Wilms' Tumor	89603	Wilms' Tumor
TARGET-50-PAKWPM	TARGET-50-PAKWPM-01	Kidney	Primary	C649	FHWT	Wilms Tumor	Wilms' Tumor	89603	Wilms' Tumor
TARGET-50-PAECJB	TARGET-50-PAECJB-01	Kidney	Primary	C649	FHWT	Wilms Tumor	Wilms' Tumor	89603	Wilms' Tumor
TARGET-50-PAEIGE	TARGET-50-PAEIGE-01	Kidney	Primary	C649	FHWT	Wilms Tumor	Wilms' Tumor	89603	Wilms' Tumor
TARGET-50-PADXWJ	TARGET-50-PADXWJ-01	Kidney	Primary	C649	FHWT	Wilms Tumor	Wilms' Tumor	89603	Wilms' Tumor
TARGET-50-PAJPAR	TARGET-50-PAJPAR-01	Kidney	Primary	C649	DAWT	Wilms Tumor	Wilms' Tumor	89603	Wilms' Tumor
TARGET-50-PAJMBP	TARGET-50-PAJMBP-01	Kidney	Primary	C649	FHWT	Wilms Tumor	Wilms' Tumor	89603	Wilms' Tumor
TARGET-50-PAJMMW	TARGET-50-PAJMMW-01	Kidney	Primary	C649	DAWT	Wilms Tumor	Wilms' Tumor	89603	Wilms' Tumor
TARGET-50-PAJLLY	TARGET-50-PAJLLY-01	Kidney	Primary	C649	FHWT	Wilms Tumor	Wilms' Tumor	89603	Wilms' Tumor
TARGET-50-PAJMIB	TARGET-50-PAJMIB-01	Kidney	Primary	C649	FHWT	Wilms Tumor	Wilms' Tumor	89603	Wilms' Tumor
TARGET-50-PALMSA	TARGET-50-PALMSA-01	Kidney	Primary	C649	FHWT	Wilms Tumor	Wilms' Tumor	89603	Wilms' Tumor
TARGET-50-CAAAAH	TARGET-50-CAAAAH-01	Kidney	Primary	C649	DAWT	Wilms Tumor	Wilms' Tumor	89603	Wilms' Tumor
TARGET-50-PAJLLN	TARGET-50-PAJLLN-01	Kidney	Primary	C649	FHWT	Wilms Tumor	Wilms' Tumor	89603	Wilms' Tumor
TARGET-50-PAJMIE	TARGET-50-PAJMIE-01	Kidney	Primary	C649	FHWT	Wilms Tumor	Wilms' Tumor	89603	Wilms' Tumor
TARGET-50-PAJNEL	TARGET-50-PAJNEL-01	Kidney	Primary	C649	FHWT	Wilms Tumor	Wilms' Tumor	89603	Wilms' Tumor
TARGET-50-PAKJXM	TARGET-50-PAKJXM-01	Kidney	Primary	C649	FHWT	Wilms Tumor	Wilms' Tumor	89603	Wilms' Tumor
TARGET-50-PADZPL	TARGET-50-PADZPL-01	Kidney	Primary	C649	FHWT	Wilms Tumor	Wilms' Tumor	89603	Wilms' Tumor
TARGET-50-PAJMZN	TARGET-50-PAJMZN-01	Kidney	Primary	C649	FHWT	Wilms Tumor	Wilms' Tumor	89603	Wilms' Tumor
TARGET-50-PAENVA	TARGET-50-PAENVA-01	Kidney	Primary	C649	FHWT	Wilms Tumor	Wilms' Tumor	89603	Wilms' Tumor
TARGET-50-PAJLUM	TARGET-50-PAJLUM-01	Kidney	Primary	C649	FHWT	Wilms Tumor	Wilms' Tumor	89603	Wilms' Tumor
TARGET-50-PAJMJL	TARGET-50-PAJMJL-01	Kidney	Primary	C649	FHWT	Wilms Tumor	Wilms' Tumor	89603	Wilms' Tumor
TARGET-50-PAJMMU	TARGET-50-PAJMMU-01	Kidney	Primary	C649	FHWT	Wilms Tumor	Wilms' Tumor	89603	Wilms' Tumor
TARGET-50-PALAXJ	TARGET-50-PALAXJ-01	Kidney	Primary	C649	DAWT	Wilms Tumor	Wilms' Tumor	89603	Wilms' Tumor
TARGET-50-PAJLPU	TARGET-50-PAJLPU-01	Kidney	Primary	C649	FHWT	Wilms Tumor	Wilms' Tumor	89603	Wilms' Tumor
TARGET-50-PAJLWR	TARGET-50-PAJLWR-01	Kidney	Primary	C649	FHWT	Wilms Tumor	Wilms' Tumor	89603	Wilms' Tumor
TARGET-50-PAJNBP	TARGET-50-PAJNBP-01	Kidney	Primary	C649	FHWT	Wilms Tumor	Wilms' Tumor	89603	Wilms' Tumor
TARGET-50-PAJLTE	TARGET-50-PAJLTE-01	Kidney	Primary	C649	FHWT	Wilms Tumor	Wilms' Tumor	89603	Wilms' Tumor
TARGET-50-PAKMHJ	TARGET-50-PAKMHJ-01	Kidney	Primary	C649	FHWT	Wilms Tumor	Wilms' Tumor	89603	Wilms' Tumor
TARGET-50-PAJLML	TARGET-50-PAJLML-01	Kidney	Primary	C649	FHWT	Wilms Tumor	Wilms' Tumor	89603	Wilms' Tumor
TARGET-50-PAKRVV	TARGET-50-PAKRVV-01	Kidney	Primary	C649	FHWT	Wilms Tumor	Wilms' Tumor	89603	Wilms' Tumor
TARGET-50-PAJNRW	TARGET-50-PAJNRW-01	Kidney	Primary	C649	FHWT	Wilms Tumor	Wilms' Tumor	89603	Wilms' Tumor
TARGET-50-PAJLUJ	TARGET-50-PAJLUJ-06	Kidney	Primary	C649	FHWT	Wilms Tumor	Wilms' Tumor	89603	Wilms' Tumor
TARGET-50-PAECFM	TARGET-50-PAECFM-01	Kidney	Primary	C649	FHWT	Wilms Tumor	Wilms' Tumor	89603	Wilms' Tumor
TARGET-50-PAJNKL	TARGET-50-PAJNKL-01	Kidney	Primary	C649	FHWT	Wilms Tumor	Wilms' Tumor	89603	Wilms' Tumor
TARGET-50-PAKKSI	TARGET-50-PAKKSI-01	Kidney	Primary	C649	FHWT	Wilms Tumor	Wilms' Tumor	89603	Wilms' Tumor
TARGET-50-PAJMHV	TARGET-50-PAJMHV-01	Kidney	Primary	C649	FHWT	Wilms Tumor	Wilms' Tumor	89603	Wilms' Tumor
TARGET-50-PAJLSZ	TARGET-50-PAJLSZ-01	Kidney	Primary	C649	FHWT	Wilms Tumor	Wilms' Tumor	89603	Wilms' Tumor
TARGET-50-PALFRD	TARGET-50-PALFRD-01	Kidney	Primary	C649	FHWT	Wilms Tumor	Wilms' Tumor	89603	Wilms' Tumor
TARGET-50-PAJLRL	TARGET-50-PAJLRL-01	Kidney	Primary	C649	FHWT	Wilms Tumor	Wilms' Tumor	89603	Wilms' Tumor
TARGET-50-PAJMPV	TARGET-50-PAJMPV-01	Kidney	Primary	C649	FHWT	Wilms Tumor	Wilms' Tumor	89603	Wilms' Tumor
TARGET-50-PAKGJK	TARGET-50-PAKGJK-01	Kidney	Primary	C649	FHWT	Wilms Tumor	Wilms' Tumor	89603	Wilms' Tumor
TARGET-50-PAKHNH	TARGET-50-PAKHNH-01	Kidney	Primary	C649	FHWT	Wilms Tumor	Wilms' Tumor	89603	Wilms' Tumor
TARGET-50-PAJLPX	TARGET-50-PAJLPX-01	Kidney	Primary	C649	DAWT	Wilms Tumor	Wilms' Tumor	89603	Wilms' Tumor
TARGET-50-PADZUD	TARGET-50-PADZUD-01	Kidney	Primary	C649	DAWT	Wilms Tumor	Wilms' Tumor	89603	Wilms' Tumor
TARGET-50-PAJPFY	TARGET-50-PAJPFY-01	Kidney	Primary	C649	FHWT	Wilms Tumor	Wilms' Tumor	89603	Wilms' Tumor
TARGET-50-PAJNDS	TARGET-50-PAJNDS-01	Kidney	Primary	C649	FHWT	Wilms Tumor	Wilms' Tumor	89603	Wilms' Tumor
TARGET-50-PAJLSF	TARGET-50-PAJLSF-01	Kidney	Primary	C649	DAWT	Wilms Tumor	Wilms' Tumor	89603	Wilms' Tumor
TARGET-50-PAJMZF	TARGET-50-PAJMZF-01	Kidney	Primary	C649	FHWT	Wilms Tumor	Wilms' Tumor	89603	Wilms' Tumor
TARGET-50-PAJNMZ	TARGET-50-PAJNMZ-01	Kidney	Primary	C649	DAWT	Wilms Tumor	Wilms' Tumor	89603	Wilms' Tumor
TARGET-50-PAJLWC	TARGET-50-PAJLWC-01	Kidney	Primary	C649	FHWT	Wilms Tumor	Wilms' Tumor	89603	Wilms' Tumor
TARGET-50-PAJNKX	TARGET-50-PAJNKX-01	Kidney	Primary	C649	FHWT	Wilms Tumor	Wilms' Tumor	89603	Wilms' Tumor
TARGET-50-PAJLMJ	TARGET-50-PAJLMJ-01	Kidney	Primary	C649	FHWT	Wilms Tumor	Wilms' Tumor	89603	Wilms' Tumor
TARGET-50-PAJMIZ	TARGET-50-PAJMIZ-01	Kidney	Primary	C649	FHWT	Wilms Tumor	Wilms' Tumor	89603	Wilms' Tumor
TARGET-50-PAJMXE	TARGET-50-PAJMXE-01	Kidney	Primary	C649	FHWT	Wilms Tumor	Wilms' Tumor	89603	Wilms' Tumor
TARGET-50-PAJMUS	TARGET-50-PAJMUS-01	Kidney	Primary	C649	FHWT	Wilms Tumor	Wilms' Tumor	89603	Wilms' Tumor
TARGET-50-PAKUJY	TARGET-50-PAKUJY-01	Kidney	Primary	C649	FHWT	Wilms Tumor	Wilms' Tumor	89603	Wilms' Tumor
TARGET-50-PAJMCB	TARGET-50-PAJMCB-01	Kidney	Primary	C649	FHWT	Wilms Tumor	Wilms' Tumor	89603	Wilms' Tumor
TARGET-50-PALEHA	TARGET-50-PALEHA-01	Kidney	Primary	C649	FHWT	Wilms Tumor	Wilms' Tumor	89603	Wilms' Tumor
TARGET-50-PAEIIW	TARGET-50-PAEIIW-01	Kidney	Primary	C649	FHWT	Wilms Tumor	Wilms' Tumor	89603	Wilms' Tumor
TARGET-50-PADXBG	TARGET-50-PADXBG-01	Kidney	Primary	C649	FHWT	Wilms Tumor	Wilms' Tumor	89603	Wilms' Tumor
TARGET-50-PAKZER	TARGET-50-PAKZER-01	Kidney	Primary	C649	FHWT	Wilms Tumor	Wilms' Tumor	89603	Wilms' Tumor
TARGET-50-PAKGZY	TARGET-50-PAKGZY-01	Kidney	Primary	C649	FHWT	Wilms Tumor	Wilms' Tumor	89603	Wilms' Tumor
TARGET-50-PAJNJJ	TARGET-50-PAJNJJ-01	Kidney	Primary	C649	FHWT	Wilms Tumor	Wilms' Tumor	89603	Wilms' Tumor
