# Supplementary material for: Cancer gene mutation frequencies for the U.S. population
Source: Nat Commun. 2021 Oct 13;12:5961. doi: 10.1038/s41467-021-26213-y (PMC8514428; doi:10.1038/s41467-021-26213-y)
Supplement: Supplementary file 8 — Supplementary Software 1 [file 41467_2021_26213_MOESM8_ESM.zip › Supplementary Software 1/Genomics_Analysis/clinical/Liver/hcc_inserm_fr_2015/data_clinical_sample_v2.txt]

PATIENT_ID	SAMPLE_ID	SITE	SAMPLE_TYPE	DIFFERENTIATION	DISEASE_STAGE	CANCER_TYPE	CANCER_TYPE_DETAILED	CODE	CATEGORY_NAME
BCB109T	BCB109T	Liver	Primary	III_IV	Poor prognosis HCC	Hepatobiliary Cancer	Hepatocellular Carcinoma	70187	Hepatocellular Carcinoma
BCB111T	BCB111T	Liver	Primary	I_II	Classic HCC	Hepatobiliary Cancer	Hepatocellular Carcinoma	70187	Hepatocellular Carcinoma
BCB151T	BCB151T	Liver	Primary	III_IV	Classic HCC	Hepatobiliary Cancer	Hepatocellular Carcinoma	70187	Hepatocellular Carcinoma
BCB157T	BCB157T	Liver	Primary	III_IV	Classic HCC	Hepatobiliary Cancer	Hepatocellular Carcinoma	70187	Hepatocellular Carcinoma
BCB167T	BCB167T	Liver	Primary	III_IV	Small HCC	Hepatobiliary Cancer	Hepatocellular Carcinoma	70187	Hepatocellular Carcinoma
BCB231T	BCB231T	Liver	Primary	III_IV	Classic HCC	Hepatobiliary Cancer	Hepatocellular Carcinoma	70187	Hepatocellular Carcinoma
BCB301T	BCB301T	Liver	Primary	III_IV	Classic HCC	Hepatobiliary Cancer	Hepatocellular Carcinoma	70187	Hepatocellular Carcinoma
BCB307T	BCB307T	Liver	Primary	I_II	Classic HCC	Hepatobiliary Cancer	Hepatocellular Carcinoma	70187	Hepatocellular Carcinoma
BCB325T	BCB325T	Liver	Primary	III_IV	Classic HCC	Hepatobiliary Cancer	Hepatocellular Carcinoma	70187	Hepatocellular Carcinoma
BCM229T	BCM229T	Liver	Primary	III_IV	Poor prognosis HCC	Hepatobiliary Cancer	Hepatocellular Carcinoma	70187	Hepatocellular Carcinoma
BCM257T	BCM257T	Liver	Primary	III_IV	Classic HCC	Hepatobiliary Cancer	Hepatocellular Carcinoma	70187	Hepatocellular Carcinoma
BCM265T	BCM265T	Liver	Primary	III_IV	Poor prognosis HCC	Hepatobiliary Cancer	Hepatocellular Carcinoma	70187	Hepatocellular Carcinoma
BCM269T	BCM269T	Liver	Primary	III_IV	Poor prognosis HCC	Hepatobiliary Cancer	Hepatocellular Carcinoma	70187	Hepatocellular Carcinoma
BCM275T	BCM275T	Liver	Primary	I_II	Poor prognosis HCC	Hepatobiliary Cancer	Hepatocellular Carcinoma	70187	Hepatocellular Carcinoma
BCM321T	BCM321T	Liver	Primary	III_IV	Small HCC	Hepatobiliary Cancer	Hepatocellular Carcinoma	70187	Hepatocellular Carcinoma
BCM325T	BCM325T	Liver	Primary	III_IV	Small HCC	Hepatobiliary Cancer	Hepatocellular Carcinoma	70187	Hepatocellular Carcinoma
BCM329T	BCM329T	Liver	Primary	III_IV	Small HCC	Hepatobiliary Cancer	Hepatocellular Carcinoma	70187	Hepatocellular Carcinoma
BCM337T	BCM337T	Liver	Primary	III_IV	Classic HCC	Hepatobiliary Cancer	Hepatocellular Carcinoma	70187	Hepatocellular Carcinoma
BCM339T	BCM339T	Liver	Primary	III_IV	Classic HCC	Hepatobiliary Cancer	Hepatocellular Carcinoma	70187	Hepatocellular Carcinoma
BCM371T	BCM371T	Liver	Primary	I_II	Small HCC	Hepatobiliary Cancer	Hepatocellular Carcinoma	70187	Hepatocellular Carcinoma
BCM375T	BCM375T	Liver	Primary	III_IV	Poor prognosis HCC	Hepatobiliary Cancer	Hepatocellular Carcinoma	70187	Hepatocellular Carcinoma
BCM397T	BCM397T	Liver	Primary	III_IV	Classic HCC	Hepatobiliary Cancer	Hepatocellular Carcinoma	70187	Hepatocellular Carcinoma
BCM399T	BCM399T	Liver	Primary	III_IV	Poor prognosis HCC	Hepatobiliary Cancer	Hepatocellular Carcinoma	70187	Hepatocellular Carcinoma
BCM423T	BCM423T	Liver	Primary	III_IV	Classic HCC	Hepatobiliary Cancer	Hepatocellular Carcinoma	70187	Hepatocellular Carcinoma
BCM439T	BCM439T	Liver	Primary	III_IV	Poor prognosis HCC	Hepatobiliary Cancer	Hepatocellular Carcinoma	70187	Hepatocellular Carcinoma
BCM455T	BCM455T	Liver	Primary	III_IV	Classic HCC	Hepatobiliary Cancer	Hepatocellular Carcinoma	70187	Hepatocellular Carcinoma
BCM483T	BCM483T	Liver	Primary	I_II	Poor prognosis HCC	Hepatobiliary Cancer	Hepatocellular Carcinoma	70187	Hepatocellular Carcinoma
BCM489T	BCM489T	Liver	Primary	III_IV	Classic HCC	Hepatobiliary Cancer	Hepatocellular Carcinoma	70187	Hepatocellular Carcinoma
BCM501T	BCM501T	Liver	Primary	III_IV	Poor prognosis HCC	Hepatobiliary Cancer	Hepatocellular Carcinoma	70187	Hepatocellular Carcinoma
BCM529T	BCM529T	Liver	Primary	III_IV	Classic HCC	Hepatobiliary Cancer	Hepatocellular Carcinoma	70187	Hepatocellular Carcinoma
BCM531T	BCM531T	Liver	Primary	III_IV	Poor prognosis HCC	Hepatobiliary Cancer	Hepatocellular Carcinoma	70187	Hepatocellular Carcinoma
BCM543T	BCM543T	Liver	Primary	III_IV	Poor prognosis HCC	Hepatobiliary Cancer	Hepatocellular Carcinoma	70187	Hepatocellular Carcinoma
BCM545T	BCM545T	Liver	Primary	III_IV	Poor prognosis HCC	Hepatobiliary Cancer	Hepatocellular Carcinoma	70187	Hepatocellular Carcinoma
BCM565T	BCM565T	Liver	Primary	III_IV	Classic HCC	Hepatobiliary Cancer	Hepatocellular Carcinoma	70187	Hepatocellular Carcinoma
BCM567T	BCM567T	Liver	Primary	III_IV	Small HCC	Hepatobiliary Cancer	Hepatocellular Carcinoma	70187	Hepatocellular Carcinoma
BCM617T	BCM617T	Liver	Primary	III_IV	Poor prognosis HCC	Hepatobiliary Cancer	Hepatocellular Carcinoma	70187	Hepatocellular Carcinoma
BCM643T	BCM643T	Liver	Primary	III_IV	Classic HCC	Hepatobiliary Cancer	Hepatocellular Carcinoma	70187	Hepatocellular Carcinoma
BCM671T	BCM671T	Liver	Primary	III_IV	Classic HCC	Hepatobiliary Cancer	Hepatocellular Carcinoma	70187	Hepatocellular Carcinoma
BCM683T	BCM683T	Liver	Primary	III_IV	Classic HCC	Hepatobiliary Cancer	Hepatocellular Carcinoma	70187	Hepatocellular Carcinoma
BCM689T	BCM689T	Liver	Primary	III_IV	Classic HCC	Hepatobiliary Cancer	Hepatocellular Carcinoma	70187	Hepatocellular Carcinoma
BCM695T	BCM695T	Liver	Primary	III_IV	Poor prognosis HCC	Hepatobiliary Cancer	Hepatocellular Carcinoma	70187	Hepatocellular Carcinoma
BCM703T	BCM703T	Liver	Primary	III_IV	Classic HCC	Hepatobiliary Cancer	Hepatocellular Carcinoma	70187	Hepatocellular Carcinoma
BCM711T	BCM711T	Liver	Primary	III_IV	Classic HCC	Hepatobiliary Cancer	Hepatocellular Carcinoma	70187	Hepatocellular Carcinoma
BCM723T	BCM723T	Liver	Primary		Poor prognosis HCC	Hepatobiliary Cancer	Hepatocellular Carcinoma	70187	Hepatocellular Carcinoma
BCM735T	BCM735T	Liver	Primary	III_IV	Poor prognosis HCC	Hepatobiliary Cancer	Hepatocellular Carcinoma	70187	Hepatocellular Carcinoma
BCM739T	BCM739T	Liver	Primary	III_IV	Small HCC	Hepatobiliary Cancer	Hepatocellular Carcinoma	70187	Hepatocellular Carcinoma
BCM759T	BCM759T	Liver	Primary	III_IV	Poor prognosis HCC	Hepatobiliary Cancer	Hepatocellular Carcinoma	70187	Hepatocellular Carcinoma
BCM769T	BCM769T	Liver	Primary	III_IV	Poor prognosis HCC	Hepatobiliary Cancer	Hepatocellular Carcinoma	70187	Hepatocellular Carcinoma
BCM783T	BCM783T	Liver	Primary	III_IV	Classic HCC	Hepatobiliary Cancer	Hepatocellular Carcinoma	70187	Hepatocellular Carcinoma
BCM791T	BCM791T	Liver	Primary	III_IV	Poor prognosis HCC	Hepatobiliary Cancer	Hepatocellular Carcinoma	70187	Hepatocellular Carcinoma
CHC051T	CHC051T	Liver	Primary	III_IV	Classic HCC	Hepatobiliary Cancer	Hepatocellular Carcinoma	70187	Hepatocellular Carcinoma
CHC059T	CHC059T	Liver	Primary	III_IV	F0_F1 non cirrhotic HCC	Hepatobiliary Cancer	Hepatocellular Carcinoma	70187	Hepatocellular Carcinoma
CHC060T	CHC060T	Liver	Primary	III_IV	Classic HCC	Hepatobiliary Cancer	Hepatocellular Carcinoma	70187	Hepatocellular Carcinoma
CHC097T	CHC097T	Liver	Primary	I_II	F0_F1 non cirrhotic HCC	Hepatobiliary Cancer	Hepatocellular Carcinoma	70187	Hepatocellular Carcinoma
CHC1010T	CHC1010T	Liver	Primary	III_IV	F0_F1 non cirrhotic HCC	Hepatobiliary Cancer	Hepatocellular Carcinoma	70187	Hepatocellular Carcinoma
CHC1028T	CHC1028T	Liver	Primary	I_II	Classic HCC	Hepatobiliary Cancer	Hepatocellular Carcinoma	70187	Hepatocellular Carcinoma
CHC1035T	CHC1035T	Liver	Primary	I_II	F2_F3 non cirrhotic HCC	Hepatobiliary Cancer	Hepatocellular Carcinoma	70187	Hepatocellular Carcinoma
CHC1040T	CHC1040T	Liver	Primary	III_IV	F2_F3 non cirrhotic HCC	Hepatobiliary Cancer	Hepatocellular Carcinoma	70187	Hepatocellular Carcinoma
CHC1041T	CHC1041T	Liver	Primary	I_II	F0_F1 non cirrhotic HCC	Hepatobiliary Cancer	Hepatocellular Carcinoma	70187	Hepatocellular Carcinoma
CHC1044T	CHC1044T	Liver	Primary	III_IV	F2_F3 non cirrhotic HCC	Hepatobiliary Cancer	Hepatocellular Carcinoma	70187	Hepatocellular Carcinoma
CHC1052T	CHC1052T	Liver	Primary	III_IV	F2_F3 non cirrhotic HCC	Hepatobiliary Cancer	Hepatocellular Carcinoma	70187	Hepatocellular Carcinoma
CHC1053T	CHC1053T	Liver	Primary	III_IV	Poor prognosis HCC	Hepatobiliary Cancer	Hepatocellular Carcinoma	70187	Hepatocellular Carcinoma
CHC1055T	CHC1055T	Liver	Primary	III_IV	F2_F3 non cirrhotic HCC	Hepatobiliary Cancer	Hepatocellular Carcinoma	70187	Hepatocellular Carcinoma
CHC1060T	CHC1060T	Liver	Primary	III_IV	Classic HCC	Hepatobiliary Cancer	Hepatocellular Carcinoma	70187	Hepatocellular Carcinoma
CHC1061T	CHC1061T	Liver	Primary	I_II	F0_F1 non cirrhotic HCC	Hepatobiliary Cancer	Hepatocellular Carcinoma	70187	Hepatocellular Carcinoma
CHC1062T	CHC1062T	Liver	Primary	I_II	F2_F3 non cirrhotic HCC	Hepatobiliary Cancer	Hepatocellular Carcinoma	70187	Hepatocellular Carcinoma
CHC1065T	CHC1065T	Liver	Primary	I_II	F0_F1 non cirrhotic HCC	Hepatobiliary Cancer	Hepatocellular Carcinoma	70187	Hepatocellular Carcinoma
CHC1079T	CHC1079T	Liver	Primary	III_IV	F2_F3 non cirrhotic HCC	Hepatobiliary Cancer	Hepatocellular Carcinoma	70187	Hepatocellular Carcinoma
CHC1081T	CHC1081T	Liver	Primary	III_IV	Small HCC	Hepatobiliary Cancer	Hepatocellular Carcinoma	70187	Hepatocellular Carcinoma
CHC1085T	CHC1085T	Liver	Primary	I_II	Small HCC	Hepatobiliary Cancer	Hepatocellular Carcinoma	70187	Hepatocellular Carcinoma
CHC1137T	CHC1137T	Liver	Primary	III_IV	Classic HCC	Hepatobiliary Cancer	Hepatocellular Carcinoma	70187	Hepatocellular Carcinoma
CHC1148T	CHC1148T	Liver	Primary	I_II	F0_F1 non cirrhotic HCC	Hepatobiliary Cancer	Hepatocellular Carcinoma	70187	Hepatocellular Carcinoma
CHC1152T	CHC1152T	Liver	Primary	III_IV	Poor prognosis HCC	Hepatobiliary Cancer	Hepatocellular Carcinoma	70187	Hepatocellular Carcinoma
CHC1154T	CHC1154T	Liver	Primary	I_II	F0_F1 non cirrhotic HCC	Hepatobiliary Cancer	Hepatocellular Carcinoma	70187	Hepatocellular Carcinoma
CHC1162T	CHC1162T	Liver	Primary	I_II	Classic HCC	Hepatobiliary Cancer	Hepatocellular Carcinoma	70187	Hepatocellular Carcinoma
CHC1177T	CHC1177T	Liver	Primary	III_IV	Small HCC	Hepatobiliary Cancer	Hepatocellular Carcinoma	70187	Hepatocellular Carcinoma
CHC1180T	CHC1180T	Liver	Primary	I_II	F2_F3 non cirrhotic HCC	Hepatobiliary Cancer	Hepatocellular Carcinoma	70187	Hepatocellular Carcinoma
CHC1182T	CHC1182T	Liver	Primary	III_IV	F2_F3 non cirrhotic HCC	Hepatobiliary Cancer	Hepatocellular Carcinoma	70187	Hepatocellular Carcinoma
CHC1183T	CHC1183T	Liver	Primary	I_II	F2_F3 non cirrhotic HCC	Hepatobiliary Cancer	Hepatocellular Carcinoma	70187	Hepatocellular Carcinoma
CHC1185T	CHC1185T	Liver	Primary	III_IV	Classic HCC	Hepatobiliary Cancer	Hepatocellular Carcinoma	70187	Hepatocellular Carcinoma
CHC1186T	CHC1186T	Liver	Primary	III_IV	F2_F3 non cirrhotic HCC	Hepatobiliary Cancer	Hepatocellular Carcinoma	70187	Hepatocellular Carcinoma
CHC1190T	CHC1190T	Liver	Primary	I_II	F2_F3 non cirrhotic HCC	Hepatobiliary Cancer	Hepatocellular Carcinoma	70187	Hepatocellular Carcinoma
CHC1191T	CHC1191T	Liver	Primary	I_II	Classic HCC	Hepatobiliary Cancer	Hepatocellular Carcinoma	70187	Hepatocellular Carcinoma
CHC1192T	CHC1192T	Liver	Primary	III_IV	Poor prognosis HCC	Hepatobiliary Cancer	Hepatocellular Carcinoma	70187	Hepatocellular Carcinoma
CHC1201T	CHC1201T	Liver	Primary	I_II	Classic HCC	Hepatobiliary Cancer	Hepatocellular Carcinoma	70187	Hepatocellular Carcinoma
CHC1205T	CHC1205T	Liver	Primary	III_IV	Classic HCC	Hepatobiliary Cancer	Hepatocellular Carcinoma	70187	Hepatocellular Carcinoma
CHC1207T	CHC1207T	Liver	Primary	I_II	F0_F1 non cirrhotic HCC	Hepatobiliary Cancer	Hepatocellular Carcinoma	70187	Hepatocellular Carcinoma
CHC1209T	CHC1209T	Liver	Primary	I_II	F0_F1 non cirrhotic HCC	Hepatobiliary Cancer	Hepatocellular Carcinoma	70187	Hepatocellular Carcinoma
CHC1210T	CHC1210T	Liver	Primary	III_IV	F2_F3 non cirrhotic HCC	Hepatobiliary Cancer	Hepatocellular Carcinoma	70187	Hepatocellular Carcinoma
CHC1211T	CHC1211T	Liver	Primary	III_IV	F0_F1 non cirrhotic HCC	Hepatobiliary Cancer	Hepatocellular Carcinoma	70187	Hepatocellular Carcinoma
CHC121T	CHC121T	Liver	Primary	I_II	F0_F1 non cirrhotic HCC	Hepatobiliary Cancer	Hepatocellular Carcinoma	70187	Hepatocellular Carcinoma
CHC1530T	CHC1530T	Liver	Primary	III_IV	F2_F3 non cirrhotic HCC	Hepatobiliary Cancer	Hepatocellular Carcinoma	70187	Hepatocellular Carcinoma
CHC1531T	CHC1531T	Liver	Primary	I_II	F0_F1 non cirrhotic HCC	Hepatobiliary Cancer	Hepatocellular Carcinoma	70187	Hepatocellular Carcinoma
CHC1534T	CHC1534T	Liver	Primary	III_IV	F2_F3 non cirrhotic HCC	Hepatobiliary Cancer	Hepatocellular Carcinoma	70187	Hepatocellular Carcinoma
CHC1539T	CHC1539T	Liver	Primary	III_IV	Classic HCC	Hepatobiliary Cancer	Hepatocellular Carcinoma	70187	Hepatocellular Carcinoma
CHC1545T	CHC1545T	Liver	Primary	I_II	Classic HCC	Hepatobiliary Cancer	Hepatocellular Carcinoma	70187	Hepatocellular Carcinoma
CHC1556T	CHC1556T	Liver	Primary	III_IV	F2_F3 non cirrhotic HCC	Hepatobiliary Cancer	Hepatocellular Carcinoma	70187	Hepatocellular Carcinoma
CHC155T	CHC155T	Liver	Primary	I_II	Classic HCC	Hepatobiliary Cancer	Hepatocellular Carcinoma	70187	Hepatocellular Carcinoma
CHC1566T	CHC1566T	Liver	Primary	I_II	Classic HCC	Hepatobiliary Cancer	Hepatocellular Carcinoma	70187	Hepatocellular Carcinoma
CHC1568T	CHC1568T	Liver	Primary	III_IV	Classic HCC	Hepatobiliary Cancer	Hepatocellular Carcinoma	70187	Hepatocellular Carcinoma
CHC1569T	CHC1569T	Liver	Primary	III_IV	F0_F1 non cirrhotic HCC	Hepatobiliary Cancer	Hepatocellular Carcinoma	70187	Hepatocellular Carcinoma
CHC1591T	CHC1591T	Liver	Primary	III_IV	F0_F1 non cirrhotic HCC	Hepatobiliary Cancer	Hepatocellular Carcinoma	70187	Hepatocellular Carcinoma
CHC1592T	CHC1592T	Liver	Primary	III_IV	Small HCC	Hepatobiliary Cancer	Hepatocellular Carcinoma	70187	Hepatocellular Carcinoma
CHC1594T	CHC1594T	Liver	Primary	I_II	F0_F1 non cirrhotic HCC	Hepatobiliary Cancer	Hepatocellular Carcinoma	70187	Hepatocellular Carcinoma
CHC1595T	CHC1595T	Liver	Primary	III_IV	F2_F3 non cirrhotic HCC	Hepatobiliary Cancer	Hepatocellular Carcinoma	70187	Hepatocellular Carcinoma
CHC1596T	CHC1596T	Liver	Primary	III_IV	Classic HCC	Hepatobiliary Cancer	Hepatocellular Carcinoma	70187	Hepatocellular Carcinoma
CHC1597T	CHC1597T	Liver	Primary	III_IV	Poor prognosis HCC	Hepatobiliary Cancer	Hepatocellular Carcinoma	70187	Hepatocellular Carcinoma
CHC1598T	CHC1598T	Liver	Primary	III_IV	F0_F1 non cirrhotic HCC	Hepatobiliary Cancer	Hepatocellular Carcinoma	70187	Hepatocellular Carcinoma
CHC1600T	CHC1600T	Liver	Primary	I_II	F0_F1 non cirrhotic HCC	Hepatobiliary Cancer	Hepatocellular Carcinoma	70187	Hepatocellular Carcinoma
CHC1601T	CHC1601T	Liver	Primary	I_II	F2_F3 non cirrhotic HCC	Hepatobiliary Cancer	Hepatocellular Carcinoma	70187	Hepatocellular Carcinoma
CHC1602T	CHC1602T	Liver	Primary	I_II	F0_F1 non cirrhotic HCC	Hepatobiliary Cancer	Hepatocellular Carcinoma	70187	Hepatocellular Carcinoma
CHC1603T	CHC1603T	Liver	Primary	III_IV	Poor prognosis HCC	Hepatobiliary Cancer	Hepatocellular Carcinoma	70187	Hepatocellular Carcinoma
CHC1604T	CHC1604T	Liver	Primary	III_IV	F2_F3 non cirrhotic HCC	Hepatobiliary Cancer	Hepatocellular Carcinoma	70187	Hepatocellular Carcinoma
CHC1611T	CHC1611T	Liver	Primary	III_IV	F0_F1 non cirrhotic HCC	Hepatobiliary Cancer	Hepatocellular Carcinoma	70187	Hepatocellular Carcinoma
CHC1616T	CHC1616T	Liver	Primary	III_IV	Classic HCC	Hepatobiliary Cancer	Hepatocellular Carcinoma	70187	Hepatocellular Carcinoma
CHC1624T	CHC1624T	Liver	Primary	I_II	Early HCC	Hepatobiliary Cancer	Hepatocellular Carcinoma	70187	Hepatocellular Carcinoma
CHC1626T	CHC1626T	Liver	Primary	III_IV	F0_F1 non cirrhotic HCC	Hepatobiliary Cancer	Hepatocellular Carcinoma	70187	Hepatocellular Carcinoma
CHC1629T	CHC1629T	Liver	Primary	I_II	F0_F1 non cirrhotic HCC	Hepatobiliary Cancer	Hepatocellular Carcinoma	70187	Hepatocellular Carcinoma
CHC1700T	CHC1700T	Liver	Primary	I_II	Small HCC	Hepatobiliary Cancer	Hepatocellular Carcinoma	70187	Hepatocellular Carcinoma
CHC1704T	CHC1704T	Liver	Primary	III_IV	F2_F3 non cirrhotic HCC	Hepatobiliary Cancer	Hepatocellular Carcinoma	70187	Hepatocellular Carcinoma
CHC1708T	CHC1708T	Liver	Primary	I_II	F2_F3 non cirrhotic HCC	Hepatobiliary Cancer	Hepatocellular Carcinoma	70187	Hepatocellular Carcinoma
CHC1712T	CHC1712T	Liver	Primary	III_IV	F2_F3 non cirrhotic HCC	Hepatobiliary Cancer	Hepatocellular Carcinoma	70187	Hepatocellular Carcinoma
CHC1714T	CHC1714T	Liver	Primary	III_IV	F0_F1 non cirrhotic HCC	Hepatobiliary Cancer	Hepatocellular Carcinoma	70187	Hepatocellular Carcinoma
CHC1715T	CHC1715T	Liver	Primary	I_II	F0_F1 non cirrhotic HCC	Hepatobiliary Cancer	Hepatocellular Carcinoma	70187	Hepatocellular Carcinoma
CHC1717T	CHC1717T	Liver	Primary	I_II	Classic HCC	Hepatobiliary Cancer	Hepatocellular Carcinoma	70187	Hepatocellular Carcinoma
CHC1719T	CHC1719T	Liver	Primary	I_II	Small HCC	Hepatobiliary Cancer	Hepatocellular Carcinoma	70187	Hepatocellular Carcinoma
CHC1720T	CHC1720T	Liver	Primary	III_IV	Small HCC	Hepatobiliary Cancer	Hepatocellular Carcinoma	70187	Hepatocellular Carcinoma
CHC1725T	CHC1725T	Liver	Primary	I_II	F2_F3 non cirrhotic HCC	Hepatobiliary Cancer	Hepatocellular Carcinoma	70187	Hepatocellular Carcinoma
CHC1731T	CHC1731T	Liver	Primary	I_II	F0_F1 non cirrhotic HCC	Hepatobiliary Cancer	Hepatocellular Carcinoma	70187	Hepatocellular Carcinoma
CHC1732T	CHC1732T	Liver	Primary	III_IV	Poor prognosis HCC	Hepatobiliary Cancer	Hepatocellular Carcinoma	70187	Hepatocellular Carcinoma
CHC1734T	CHC1734T	Liver	Primary	III_IV	F0_F1 non cirrhotic HCC	Hepatobiliary Cancer	Hepatocellular Carcinoma	70187	Hepatocellular Carcinoma
CHC1736T	CHC1736T	Liver	Primary	III_IV	Poor prognosis HCC	Hepatobiliary Cancer	Hepatocellular Carcinoma	70187	Hepatocellular Carcinoma
CHC1737T	CHC1737T	Liver	Primary	III_IV	F2_F3 non cirrhotic HCC	Hepatobiliary Cancer	Hepatocellular Carcinoma	70187	Hepatocellular Carcinoma
CHC1738T	CHC1738T	Liver	Primary	I_II	Small HCC	Hepatobiliary Cancer	Hepatocellular Carcinoma	70187	Hepatocellular Carcinoma
CHC1739T	CHC1739T	Liver	Primary	III_IV	Classic HCC	Hepatobiliary Cancer	Hepatocellular Carcinoma	70187	Hepatocellular Carcinoma
CHC1741T	CHC1741T	Liver	Primary	I_II	Classic HCC	Hepatobiliary Cancer	Hepatocellular Carcinoma	70187	Hepatocellular Carcinoma
CHC1742T	CHC1742T	Liver	Primary	III_IV	F2_F3 non cirrhotic HCC	Hepatobiliary Cancer	Hepatocellular Carcinoma	70187	Hepatocellular Carcinoma
CHC1743T	CHC1743T	Liver	Primary	I_II	Classic HCC	Hepatobiliary Cancer	Hepatocellular Carcinoma	70187	Hepatocellular Carcinoma
CHC1744T	CHC1744T	Liver	Primary	III_IV	Classic HCC	Hepatobiliary Cancer	Hepatocellular Carcinoma	70187	Hepatocellular Carcinoma
CHC1745T	CHC1745T	Liver	Primary	III_IV	Classic HCC	Hepatobiliary Cancer	Hepatocellular Carcinoma	70187	Hepatocellular Carcinoma
CHC1746T	CHC1746T	Liver	Primary	III_IV	F2_F3 non cirrhotic HCC	Hepatobiliary Cancer	Hepatocellular Carcinoma	70187	Hepatocellular Carcinoma
CHC1747T	CHC1747T	Liver	Primary	III_IV	Classic HCC	Hepatobiliary Cancer	Hepatocellular Carcinoma	70187	Hepatocellular Carcinoma
CHC1749T	CHC1749T	Liver	Primary	III_IV	F0_F1 non cirrhotic HCC	Hepatobiliary Cancer	Hepatocellular Carcinoma	70187	Hepatocellular Carcinoma
CHC1750T	CHC1750T	Liver	Primary	III_IV	Classic HCC	Hepatobiliary Cancer	Hepatocellular Carcinoma	70187	Hepatocellular Carcinoma
CHC1751T	CHC1751T	Liver	Primary	III_IV	Classic HCC	Hepatobiliary Cancer	Hepatocellular Carcinoma	70187	Hepatocellular Carcinoma
CHC1753T	CHC1753T	Liver	Primary	III_IV	F2_F3 non cirrhotic HCC	Hepatobiliary Cancer	Hepatocellular Carcinoma	70187	Hepatocellular Carcinoma
CHC1754T	CHC1754T	Liver	Primary	III_IV	F2_F3 non cirrhotic HCC	Hepatobiliary Cancer	Hepatocellular Carcinoma	70187	Hepatocellular Carcinoma
CHC1756T	CHC1756T	Liver	Primary	III_IV	Classic HCC	Hepatobiliary Cancer	Hepatocellular Carcinoma	70187	Hepatocellular Carcinoma
CHC1757T	CHC1757T	Liver	Primary	I_II	Small HCC	Hepatobiliary Cancer	Hepatocellular Carcinoma	70187	Hepatocellular Carcinoma
CHC1763T	CHC1763T	Liver	Primary	III_IV	F2_F3 non cirrhotic HCC	Hepatobiliary Cancer	Hepatocellular Carcinoma	70187	Hepatocellular Carcinoma
CHC1774T	CHC1774T	Liver	Primary	I_II	Early HCC	Hepatobiliary Cancer	Hepatocellular Carcinoma	70187	Hepatocellular Carcinoma
CHC1775T	CHC1775T	Liver	Primary	I_II	Early HCC	Hepatobiliary Cancer	Hepatocellular Carcinoma	70187	Hepatocellular Carcinoma
CHC1915T	CHC1915T	Liver	Primary	I_II	HCC in Adenoma	Hepatobiliary Cancer	Hepatocellular Carcinoma	70187	Hepatocellular Carcinoma
CHC197T	CHC197T	Liver	Primary	III_IV	F2_F3 non cirrhotic HCC	Hepatobiliary Cancer	Hepatocellular Carcinoma	70187	Hepatocellular Carcinoma
CHC2029T	CHC2029T	Liver	Primary	III_IV	F0_F1 non cirrhotic HCC	Hepatobiliary Cancer	Hepatocellular Carcinoma	70187	Hepatocellular Carcinoma
CHC2034T	CHC2034T	Liver	Primary	III_IV	F0_F1 non cirrhotic HCC	Hepatobiliary Cancer	Hepatocellular Carcinoma	70187	Hepatocellular Carcinoma
CHC2039Tbis	CHC2039Tbis	Liver	Primary	III_IV	F0_F1 non cirrhotic HCC	Hepatobiliary Cancer	Hepatocellular Carcinoma	70187	Hepatocellular Carcinoma
CHC2043T	CHC2043T	Liver	Primary	III_IV	F0_F1 non cirrhotic HCC	Hepatobiliary Cancer	Hepatocellular Carcinoma	70187	Hepatocellular Carcinoma
CHC2048T	CHC2048T	Liver	Primary	III_IV	F0_F1 non cirrhotic HCC	Hepatobiliary Cancer	Hepatocellular Carcinoma	70187	Hepatocellular Carcinoma
CHC2052T	CHC2052T	Liver	Primary	III_IV	F0_F1 non cirrhotic HCC	Hepatobiliary Cancer	Hepatocellular Carcinoma	70187	Hepatocellular Carcinoma
CHC205T	CHC205T	Liver	Primary	III_IV	F0_F1 non cirrhotic HCC	Hepatobiliary Cancer	Hepatocellular Carcinoma	70187	Hepatocellular Carcinoma
CHC2098T	CHC2098T	Liver	Primary	III_IV	F0_F1 non cirrhotic HCC	Hepatobiliary Cancer	Hepatocellular Carcinoma	70187	Hepatocellular Carcinoma
CHC2099T	CHC2099T	Liver	Primary	III_IV	F0_F1 non cirrhotic HCC	Hepatobiliary Cancer	Hepatocellular Carcinoma	70187	Hepatocellular Carcinoma
CHC2103T	CHC2103T	Liver	Primary	III_IV	F0_F1 non cirrhotic HCC	Hepatobiliary Cancer	Hepatocellular Carcinoma	70187	Hepatocellular Carcinoma
CHC2110Tbis	CHC2110Tbis	Liver	Primary	III_IV	F0_F1 non cirrhotic HCC	Hepatobiliary Cancer	Hepatocellular Carcinoma	70187	Hepatocellular Carcinoma
CHC2111T	CHC2111T	Liver	Primary	I_II	F0_F1 non cirrhotic HCC	Hepatobiliary Cancer	Hepatocellular Carcinoma	70187	Hepatocellular Carcinoma
CHC2112T	CHC2112T	Liver	Primary	III_IV	F0_F1 non cirrhotic HCC	Hepatobiliary Cancer	Hepatocellular Carcinoma	70187	Hepatocellular Carcinoma
CHC2113T	CHC2113T	Liver	Primary	III_IV	F0_F1 non cirrhotic HCC	Hepatobiliary Cancer	Hepatocellular Carcinoma	70187	Hepatocellular Carcinoma
CHC2115T	CHC2115T	Liver	Primary	III_IV	F0_F1 non cirrhotic HCC	Hepatobiliary Cancer	Hepatocellular Carcinoma	70187	Hepatocellular Carcinoma
CHC2127T	CHC2127T	Liver	Primary	III_IV	F0_F1 non cirrhotic HCC	Hepatobiliary Cancer	Hepatocellular Carcinoma	70187	Hepatocellular Carcinoma
CHC2128T	CHC2128T	Liver	Primary	III_IV	F0_F1 non cirrhotic HCC	Hepatobiliary Cancer	Hepatocellular Carcinoma	70187	Hepatocellular Carcinoma
CHC2134T	CHC2134T	Liver	Primary	III_IV	F0_F1 non cirrhotic HCC	Hepatobiliary Cancer	Hepatocellular Carcinoma	70187	Hepatocellular Carcinoma
CHC2141T	CHC2141T	Liver	Primary	III_IV	F2_F3 non cirrhotic HCC	Hepatobiliary Cancer	Hepatocellular Carcinoma	70187	Hepatocellular Carcinoma
CHC218T	CHC218T	Liver	Primary	III_IV	F0_F1 non cirrhotic HCC	Hepatobiliary Cancer	Hepatocellular Carcinoma	70187	Hepatocellular Carcinoma
CHC2200T	CHC2200T	Liver	Primary	III_IV	F0_F1 non cirrhotic HCC	Hepatobiliary Cancer	Hepatocellular Carcinoma	70187	Hepatocellular Carcinoma
CHC2202T	CHC2202T	Liver	Primary	I_II	F0_F1 non cirrhotic HCC	Hepatobiliary Cancer	Hepatocellular Carcinoma	70187	Hepatocellular Carcinoma
CHC2206T	CHC2206T	Liver	Primary	III_IV	F0_F1 non cirrhotic HCC	Hepatobiliary Cancer	Hepatocellular Carcinoma	70187	Hepatocellular Carcinoma
CHC2208T	CHC2208T	Liver	Primary	III_IV	F0_F1 non cirrhotic HCC	Hepatobiliary Cancer	Hepatocellular Carcinoma	70187	Hepatocellular Carcinoma
CHC2211T	CHC2211T	Liver	Primary	III_IV	F0_F1 non cirrhotic HCC	Hepatobiliary Cancer	Hepatocellular Carcinoma	70187	Hepatocellular Carcinoma
CHC2213T	CHC2213T	Liver	Primary	I_II	HCC in Adenoma	Hepatobiliary Cancer	Hepatocellular Carcinoma	70187	Hepatocellular Carcinoma
CHC2215T	CHC2215T	Liver	Primary	I_II	F2_F3 non cirrhotic HCC	Hepatobiliary Cancer	Hepatocellular Carcinoma	70187	Hepatocellular Carcinoma
CHC2216T	CHC2216T	Liver	Primary	I_II	F0_F1 non cirrhotic HCC	Hepatobiliary Cancer	Hepatocellular Carcinoma	70187	Hepatocellular Carcinoma
CHC2321T	CHC2321T	Liver	Primary	I_II	HCC in Adenoma	Hepatobiliary Cancer	Hepatocellular Carcinoma	70187	Hepatocellular Carcinoma
CHC2351T	CHC2351T	Liver	Primary	III_IV	Early HCC	Hepatobiliary Cancer	Hepatocellular Carcinoma	70187	Hepatocellular Carcinoma
CHC2358T	CHC2358T	Liver	Primary	I_II	Early HCC	Hepatobiliary Cancer	Hepatocellular Carcinoma	70187	Hepatocellular Carcinoma
CHC2362T	CHC2362T	Liver	Primary	I_II	Early HCC	Hepatobiliary Cancer	Hepatocellular Carcinoma	70187	Hepatocellular Carcinoma
CHC253T	CHC253T	Liver	Primary	III_IV	Classic HCC	Hepatobiliary Cancer	Hepatocellular Carcinoma	70187	Hepatocellular Carcinoma
CHC258T	CHC258T	Liver	Primary	I_II	F0_F1 non cirrhotic HCC	Hepatobiliary Cancer	Hepatocellular Carcinoma	70187	Hepatocellular Carcinoma
CHC301T	CHC301T	Liver	Primary	III_IV	F2_F3 non cirrhotic HCC	Hepatobiliary Cancer	Hepatocellular Carcinoma	70187	Hepatocellular Carcinoma
CHC302T	CHC302T	Liver	Primary	I_II	F2_F3 non cirrhotic HCC	Hepatobiliary Cancer	Hepatocellular Carcinoma	70187	Hepatocellular Carcinoma
CHC303T	CHC303T	Liver	Primary	III_IV	Classic HCC	Hepatobiliary Cancer	Hepatocellular Carcinoma	70187	Hepatocellular Carcinoma
CHC304T	CHC304T	Liver	Primary	III_IV	F0_F1 non cirrhotic HCC	Hepatobiliary Cancer	Hepatocellular Carcinoma	70187	Hepatocellular Carcinoma
CHC306T	CHC306T	Liver	Primary	I_II	Small HCC	Hepatobiliary Cancer	Hepatocellular Carcinoma	70187	Hepatocellular Carcinoma
CHC307T	CHC307T	Liver	Primary	III_IV	Classic HCC	Hepatobiliary Cancer	Hepatocellular Carcinoma	70187	Hepatocellular Carcinoma
CHC313T	CHC313T	Liver	Primary	III_IV	F0_F1 non cirrhotic HCC	Hepatobiliary Cancer	Hepatocellular Carcinoma	70187	Hepatocellular Carcinoma
CHC314T	CHC314T	Liver	Primary	I_II	F2_F3 non cirrhotic HCC	Hepatobiliary Cancer	Hepatocellular Carcinoma	70187	Hepatocellular Carcinoma
CHC320T	CHC320T	Liver	Primary	III_IV	Classic HCC	Hepatobiliary Cancer	Hepatocellular Carcinoma	70187	Hepatocellular Carcinoma
CHC322T	CHC322T	Liver	Primary	III_IV	Poor prognosis HCC	Hepatobiliary Cancer	Hepatocellular Carcinoma	70187	Hepatocellular Carcinoma
CHC326T	CHC326T	Liver	Primary	I_II	Early HCC	Hepatobiliary Cancer	Hepatocellular Carcinoma	70187	Hepatocellular Carcinoma
CHC327T	CHC327T	Liver	Primary	I_II	Classic HCC	Hepatobiliary Cancer	Hepatocellular Carcinoma	70187	Hepatocellular Carcinoma
CHC361TA	CHC361TA	Liver	Primary	I_II	HCC in Adenoma	Hepatobiliary Cancer	Hepatocellular Carcinoma	70187	Hepatocellular Carcinoma
CHC429T	CHC429T	Liver	Primary	III_IV	F0_F1 non cirrhotic HCC	Hepatobiliary Cancer	Hepatocellular Carcinoma	70187	Hepatocellular Carcinoma
CHC432T	CHC432T	Liver	Primary	I_II	F2_F3 non cirrhotic HCC	Hepatobiliary Cancer	Hepatocellular Carcinoma	70187	Hepatocellular Carcinoma
CHC433T	CHC433T	Liver	Primary	I_II	F0_F1 non cirrhotic HCC	Hepatobiliary Cancer	Hepatocellular Carcinoma	70187	Hepatocellular Carcinoma
CHC434T	CHC434T	Liver	Primary	III_IV	F0_F1 non cirrhotic HCC	Hepatobiliary Cancer	Hepatocellular Carcinoma	70187	Hepatocellular Carcinoma
CHC437T	CHC437T	Liver	Primary	I_II	Classic HCC	Hepatobiliary Cancer	Hepatocellular Carcinoma	70187	Hepatocellular Carcinoma
CHC451T	CHC451T	Liver	Primary	I_II	F2_F3 non cirrhotic HCC	Hepatobiliary Cancer	Hepatocellular Carcinoma	70187	Hepatocellular Carcinoma
CHC465T	CHC465T	Liver	Primary	I_II	HCC in Adenoma	Hepatobiliary Cancer	Hepatocellular Carcinoma	70187	Hepatocellular Carcinoma
CHC469T	CHC469T	Liver	Primary	III_IV	HCC in Adenoma	Hepatobiliary Cancer	Hepatocellular Carcinoma	70187	Hepatocellular Carcinoma
CHC510T	CHC510T	Liver	Primary	I_II	HCC in Adenoma	Hepatobiliary Cancer	Hepatocellular Carcinoma	70187	Hepatocellular Carcinoma
CHC609T	CHC609T	Liver	Primary	III_IV	F2_F3 non cirrhotic HCC	Hepatobiliary Cancer	Hepatocellular Carcinoma	70187	Hepatocellular Carcinoma
CHC614T	CHC614T	Liver	Primary	III_IV	F0_F1 non cirrhotic HCC	Hepatobiliary Cancer	Hepatocellular Carcinoma	70187	Hepatocellular Carcinoma
CHC703T	CHC703T	Liver	Primary	III_IV	Classic HCC	Hepatobiliary Cancer	Hepatocellular Carcinoma	70187	Hepatocellular Carcinoma
CHC734T	CHC734T	Liver	Primary	III_IV	F0_F1 non cirrhotic HCC	Hepatobiliary Cancer	Hepatocellular Carcinoma	70187	Hepatocellular Carcinoma
CHC736T	CHC736T	Liver	Primary	III_IV	F0_F1 non cirrhotic HCC	Hepatobiliary Cancer	Hepatocellular Carcinoma	70187	Hepatocellular Carcinoma
CHC789T	CHC789T	Liver	Primary	I_II	F2_F3 non cirrhotic HCC	Hepatobiliary Cancer	Hepatocellular Carcinoma	70187	Hepatocellular Carcinoma
CHC793T	CHC793T	Liver	Primary	III_IV	F0_F1 non cirrhotic HCC	Hepatobiliary Cancer	Hepatocellular Carcinoma	70187	Hepatocellular Carcinoma
CHC794T	CHC794T	Liver	Primary	III_IV	F0_F1 non cirrhotic HCC	Hepatobiliary Cancer	Hepatocellular Carcinoma	70187	Hepatocellular Carcinoma
CHC796T	CHC796T	Liver	Primary	I_II	F2_F3 non cirrhotic HCC	Hepatobiliary Cancer	Hepatocellular Carcinoma	70187	Hepatocellular Carcinoma
CHC798T	CHC798T	Liver	Primary	I_II	F0_F1 non cirrhotic HCC	Hepatobiliary Cancer	Hepatocellular Carcinoma	70187	Hepatocellular Carcinoma
CHC799T	CHC799T	Liver	Primary	I_II	F0_F1 non cirrhotic HCC	Hepatobiliary Cancer	Hepatocellular Carcinoma	70187	Hepatocellular Carcinoma
CHC801T	CHC801T	Liver	Primary	I_II	F0_F1 non cirrhotic HCC	Hepatobiliary Cancer	Hepatocellular Carcinoma	70187	Hepatocellular Carcinoma
CHC805T	CHC805T	Liver	Primary	I_II	F0_F1 non cirrhotic HCC	Hepatobiliary Cancer	Hepatocellular Carcinoma	70187	Hepatocellular Carcinoma
CHC879T	CHC879T	Liver	Primary	III_IV	Classic HCC	Hepatobiliary Cancer	Hepatocellular Carcinoma	70187	Hepatocellular Carcinoma
CHC884T	CHC884T	Liver	Primary	III_IV	F2_F3 non cirrhotic HCC	Hepatobiliary Cancer	Hepatocellular Carcinoma	70187	Hepatocellular Carcinoma
CHC889T	CHC889T	Liver	Primary	I_II	F2_F3 non cirrhotic HCC	Hepatobiliary Cancer	Hepatocellular Carcinoma	70187	Hepatocellular Carcinoma
CHC891T	CHC891T	Liver	Primary	III_IV	Poor prognosis HCC	Hepatobiliary Cancer	Hepatocellular Carcinoma	70187	Hepatocellular Carcinoma
CHC892T	CHC892T	Liver	Primary	I_II	Hypermutated HCC	Hepatobiliary Cancer	Hepatocellular Carcinoma	70187	Hepatocellular Carcinoma
CHC896T	CHC896T	Liver	Primary	I_II	F0_F1 non cirrhotic HCC	Hepatobiliary Cancer	Hepatocellular Carcinoma	70187	Hepatocellular Carcinoma
CHC898T	CHC898T	Liver	Primary	III_IV	F2_F3 non cirrhotic HCC	Hepatobiliary Cancer	Hepatocellular Carcinoma	70187	Hepatocellular Carcinoma
CHC902T	CHC902T	Liver	Primary	I_II	F2_F3 non cirrhotic HCC	Hepatobiliary Cancer	Hepatocellular Carcinoma	70187	Hepatocellular Carcinoma
CHC909T	CHC909T	Liver	Primary	III_IV	F0_F1 non cirrhotic HCC	Hepatobiliary Cancer	Hepatocellular Carcinoma	70187	Hepatocellular Carcinoma
CHC912T	CHC912T	Liver	Primary	III_IV	F0_F1 non cirrhotic HCC	Hepatobiliary Cancer	Hepatocellular Carcinoma	70187	Hepatocellular Carcinoma
CHC917T	CHC917T	Liver	Primary	I_II	HCC in Adenoma	Hepatobiliary Cancer	Hepatocellular Carcinoma	70187	Hepatocellular Carcinoma
CHC923T	CHC923T	Liver	Primary	III_IV	F2_F3 non cirrhotic HCC	Hepatobiliary Cancer	Hepatocellular Carcinoma	70187	Hepatocellular Carcinoma
CHC961T	CHC961T	Liver	Primary	III_IV	F0_F1 non cirrhotic HCC	Hepatobiliary Cancer	Hepatocellular Carcinoma	70187	Hepatocellular Carcinoma
