# Supplementary material for: Cancer gene mutation frequencies for the U.S. population
Source: Nat Commun. 2021 Oct 13;12:5961. doi: 10.1038/s41467-021-26213-y (PMC8514428; doi:10.1038/s41467-021-26213-y)
Supplement: Supplementary file 8 — Supplementary Software 1 [file 41467_2021_26213_MOESM8_ESM.zip › Supplementary Software 1/Genomics_Analysis/clinical/Liver/lihc_amc_prv/data_clinical_sample_v2.txt]

PATIENT_ID	SAMPLE_ID	GRADE	SITE	SAMPLE_TYPE	CANCER_TYPE	CANCER_TYPE_DETAILED	CODE	CATEGORY_NAME
H050150	H050150	I	Liver	Primary	Hepatobiliary Cancer	Hepatocellular Adenoma	70187	Hepatocellular Carcinoma
H050154	H050154	II	Liver	Primary	Hepatobiliary Cancer	Hepatocellular Adenoma	70187	Hepatocellular Carcinoma
H050226	H050226	IIII	Liver	Primary	Hepatobiliary Cancer	Hepatocellular Adenoma	70187	Hepatocellular Carcinoma
H050227	H050227	III	Liver	Primary	Hepatobiliary Cancer	Hepatocellular Adenoma	70187	Hepatocellular Carcinoma
H050250	H050250	IIII	Liver	Primary	Hepatobiliary Cancer	Hepatocellular Adenoma	70187	Hepatocellular Carcinoma
H050267	H050267	III	Liver	Primary	Hepatobiliary Cancer	Hepatocellular Adenoma	70187	Hepatocellular Carcinoma
H050313	H050313	III	Liver	Primary	Hepatobiliary Cancer	Hepatocellular Adenoma	70187	Hepatocellular Carcinoma
H050329	H050329	IIII	Liver	Primary	Hepatobiliary Cancer	Hepatocellular Adenoma	70187	Hepatocellular Carcinoma
H050350	H050350	III	Liver	Primary	Hepatobiliary Cancer	Hepatocellular Adenoma	70187	Hepatocellular Carcinoma
H050401	H050401	IIII	Liver	Primary	Hepatobiliary Cancer	Hepatocellular Adenoma	70187	Hepatocellular Carcinoma
H050420	H050420	III	Liver	Primary	Hepatobiliary Cancer	Hepatocellular Adenoma	70187	Hepatocellular Carcinoma
H050452	H050452	III	Liver	Primary	Hepatobiliary Cancer	Hepatocellular Adenoma	70187	Hepatocellular Carcinoma
H050493	H050493	III	Liver	Primary	Hepatobiliary Cancer	Hepatocellular Adenoma	70187	Hepatocellular Carcinoma
H050510	H050510	III	Liver	Primary	Hepatobiliary Cancer	Hepatocellular Adenoma	70187	Hepatocellular Carcinoma
H050566	H050566	III	Liver	Primary	Hepatobiliary Cancer	Hepatocellular Adenoma	70187	Hepatocellular Carcinoma
H050572	H050572	III	Liver	Primary	Hepatobiliary Cancer	Hepatocellular Adenoma	70187	Hepatocellular Carcinoma
H050603	H050603	IIII	Liver	Primary	Hepatobiliary Cancer	Hepatocellular Adenoma	70187	Hepatocellular Carcinoma
H050604	H050604	III	Liver	Primary	Hepatobiliary Cancer	Hepatocellular Adenoma	70187	Hepatocellular Carcinoma
H060018	H060018	II	Liver	Primary	Hepatobiliary Cancer	Hepatocellular Adenoma	70187	Hepatocellular Carcinoma
H060030	H060030	II	Liver	Primary	Hepatobiliary Cancer	Hepatocellular Adenoma	70187	Hepatocellular Carcinoma
H060098	H060098	III	Liver	Primary	Hepatobiliary Cancer	Hepatocellular Adenoma	70187	Hepatocellular Carcinoma
H060115	H060115	III	Liver	Primary	Hepatobiliary Cancer	Hepatocellular Adenoma	70187	Hepatocellular Carcinoma
H060203	H060203	IIII	Liver	Primary	Hepatobiliary Cancer	Hepatocellular Adenoma	70187	Hepatocellular Carcinoma
H060228	H060228	III	Liver	Primary	Hepatobiliary Cancer	Hepatocellular Adenoma	70187	Hepatocellular Carcinoma
H060236	H060236	II	Liver	Primary	Hepatobiliary Cancer	Hepatocellular Adenoma	70187	Hepatocellular Carcinoma
H060264	H060264	IIII	Liver	Primary	Hepatobiliary Cancer	Hepatocellular Adenoma	70187	Hepatocellular Carcinoma
H060272	H060272	IIII	Liver	Primary	Hepatobiliary Cancer	Hepatocellular Adenoma	70187	Hepatocellular Carcinoma
H060303	H060303	III	Liver	Primary	Hepatobiliary Cancer	Hepatocellular Adenoma	70187	Hepatocellular Carcinoma
H060362	H060362	III	Liver	Primary	Hepatobiliary Cancer	Hepatocellular Adenoma	70187	Hepatocellular Carcinoma
H060417	H060417	II	Liver	Primary	Hepatobiliary Cancer	Hepatocellular Adenoma	70187	Hepatocellular Carcinoma
H060509	H060509	III	Liver	Primary	Hepatobiliary Cancer	Hepatocellular Adenoma	70187	Hepatocellular Carcinoma
H060515	H060515	III	Liver	Primary	Hepatobiliary Cancer	Hepatocellular Adenoma	70187	Hepatocellular Carcinoma
H060555	H060555	II	Liver	Primary	Hepatobiliary Cancer	Hepatocellular Adenoma	70187	Hepatocellular Carcinoma
H060566	H060566	III	Liver	Primary	Hepatobiliary Cancer	Hepatocellular Adenoma	70187	Hepatocellular Carcinoma
H060607	H060607	II	Liver	Primary	Hepatobiliary Cancer	Hepatocellular Adenoma	70187	Hepatocellular Carcinoma
H060616	H060616	III	Liver	Primary	Hepatobiliary Cancer	Hepatocellular Adenoma	70187	Hepatocellular Carcinoma
H060617	H060617	III	Liver	Primary	Hepatobiliary Cancer	Hepatocellular Adenoma	70187	Hepatocellular Carcinoma
H060638	H060638	II	Liver	Primary	Hepatobiliary Cancer	Hepatocellular Adenoma	70187	Hepatocellular Carcinoma
H060664	H060664	III	Liver	Primary	Hepatobiliary Cancer	Hepatocellular Adenoma	70187	Hepatocellular Carcinoma
H060670	H060670	III	Liver	Primary	Hepatobiliary Cancer	Hepatocellular Adenoma	70187	Hepatocellular Carcinoma
H060674	H060674	III	Liver	Primary	Hepatobiliary Cancer	Hepatocellular Adenoma	70187	Hepatocellular Carcinoma
H060690	H060690	III	Liver	Primary	Hepatobiliary Cancer	Hepatocellular Adenoma	70187	Hepatocellular Carcinoma
H060776	H060776	II	Liver	Primary	Hepatobiliary Cancer	Hepatocellular Adenoma	70187	Hepatocellular Carcinoma
H060795	H060795	II	Liver	Primary	Hepatobiliary Cancer	Hepatocellular Adenoma	70187	Hepatocellular Carcinoma
H060859	H060859	IIII	Liver	Primary	Hepatobiliary Cancer	Hepatocellular Adenoma	70187	Hepatocellular Carcinoma
H060877	H060877	IIII	Liver	Primary	Hepatobiliary Cancer	Hepatocellular Adenoma	70187	Hepatocellular Carcinoma
H060891	H060891	II	Liver	Primary	Hepatobiliary Cancer	Hepatocellular Adenoma	70187	Hepatocellular Carcinoma
H061039	H061039	III	Liver	Primary	Hepatobiliary Cancer	Hepatocellular Adenoma	70187	Hepatocellular Carcinoma
H061095	H061095	IIII	Liver	Primary	Hepatobiliary Cancer	Hepatocellular Adenoma	70187	Hepatocellular Carcinoma
H061142	H061142	II	Liver	Primary	Hepatobiliary Cancer	Hepatocellular Adenoma	70187	Hepatocellular Carcinoma
H061195	H061195	III	Liver	Primary	Hepatobiliary Cancer	Hepatocellular Adenoma	70187	Hepatocellular Carcinoma
H061350	H061350	I	Liver	Primary	Hepatobiliary Cancer	Hepatocellular Adenoma	70187	Hepatocellular Carcinoma
H061394	H061394	III	Liver	Primary	Hepatobiliary Cancer	Hepatocellular Adenoma	70187	Hepatocellular Carcinoma
H061464	H061464	III	Liver	Primary	Hepatobiliary Cancer	Hepatocellular Adenoma	70187	Hepatocellular Carcinoma
H061840	H061840	III	Liver	Primary	Hepatobiliary Cancer	Hepatocellular Adenoma	70187	Hepatocellular Carcinoma
H062024	H062024	II	Liver	Primary	Hepatobiliary Cancer	Hepatocellular Adenoma	70187	Hepatocellular Carcinoma
H062262	H062262	III	Liver	Primary	Hepatobiliary Cancer	Hepatocellular Adenoma	70187	Hepatocellular Carcinoma
H070487	H070487	II	Liver	Primary	Hepatobiliary Cancer	Hepatocellular Adenoma	70187	Hepatocellular Carcinoma
H070599	H070599	IIII	Liver	Primary	Hepatobiliary Cancer	Hepatocellular Adenoma	70187	Hepatocellular Carcinoma
H071380	H071380	IIII	Liver	Primary	Hepatobiliary Cancer	Hepatocellular Adenoma	70187	Hepatocellular Carcinoma
H071591	H071591	III	Liver	Primary	Hepatobiliary Cancer	Hepatocellular Adenoma	70187	Hepatocellular Carcinoma
H071859	H071859	III	Liver	Primary	Hepatobiliary Cancer	Hepatocellular Adenoma	70187	Hepatocellular Carcinoma
H071899	H071899	IIII	Liver	Primary	Hepatobiliary Cancer	Hepatocellular Adenoma	70187	Hepatocellular Carcinoma
H071904	H071904	III	Liver	Primary	Hepatobiliary Cancer	Hepatocellular Adenoma	70187	Hepatocellular Carcinoma
H071941	H071941	II	Liver	Primary	Hepatobiliary Cancer	Hepatocellular Adenoma	70187	Hepatocellular Carcinoma
H072012	H072012	III	Liver	Primary	Hepatobiliary Cancer	Hepatocellular Adenoma	70187	Hepatocellular Carcinoma
H072032	H072032	III	Liver	Primary	Hepatobiliary Cancer	Hepatocellular Adenoma	70187	Hepatocellular Carcinoma
H072056	H072056	III	Liver	Primary	Hepatobiliary Cancer	Hepatocellular Adenoma	70187	Hepatocellular Carcinoma
H072059	H072059	III	Liver	Primary	Hepatobiliary Cancer	Hepatocellular Adenoma	70187	Hepatocellular Carcinoma
H072103	H072103	II	Liver	Primary	Hepatobiliary Cancer	Hepatocellular Adenoma	70187	Hepatocellular Carcinoma
H072441	H072441	IIII	Liver	Primary	Hepatobiliary Cancer	Hepatocellular Adenoma	70187	Hepatocellular Carcinoma
H072447	H072447	III	Liver	Primary	Hepatobiliary Cancer	Hepatocellular Adenoma	70187	Hepatocellular Carcinoma
H072511	H072511	III	Liver	Primary	Hepatobiliary Cancer	Hepatocellular Adenoma	70187	Hepatocellular Carcinoma
H072525	H072525	III	Liver	Primary	Hepatobiliary Cancer	Hepatocellular Adenoma	70187	Hepatocellular Carcinoma
H072543	H072543	IIII	Liver	Primary	Hepatobiliary Cancer	Hepatocellular Adenoma	70187	Hepatocellular Carcinoma
H072601	H072601	II	Liver	Primary	Hepatobiliary Cancer	Hepatocellular Adenoma	70187	Hepatocellular Carcinoma
H072623	H072623	IIII	Liver	Primary	Hepatobiliary Cancer	Hepatocellular Adenoma	70187	Hepatocellular Carcinoma
H072658	H072658	II	Liver	Primary	Hepatobiliary Cancer	Hepatocellular Adenoma	70187	Hepatocellular Carcinoma
H072749	H072749	II	Liver	Primary	Hepatobiliary Cancer	Hepatocellular Adenoma	70187	Hepatocellular Carcinoma
H072777	H072777	II	Liver	Primary	Hepatobiliary Cancer	Hepatocellular Adenoma	70187	Hepatocellular Carcinoma
H072813	H072813	II	Liver	Primary	Hepatobiliary Cancer	Hepatocellular Adenoma	70187	Hepatocellular Carcinoma
H072820	H072820	III	Liver	Primary	Hepatobiliary Cancer	Hepatocellular Adenoma	70187	Hepatocellular Carcinoma
H072849	H072849	III	Liver	Primary	Hepatobiliary Cancer	Hepatocellular Adenoma	70187	Hepatocellular Carcinoma
H072896	H072896	III	Liver	Primary	Hepatobiliary Cancer	Hepatocellular Adenoma	70187	Hepatocellular Carcinoma
H072926	H072926	II	Liver	Primary	Hepatobiliary Cancer	Hepatocellular Adenoma	70187	Hepatocellular Carcinoma
H072932	H072932	II	Liver	Primary	Hepatobiliary Cancer	Hepatocellular Adenoma	70187	Hepatocellular Carcinoma
H072961	H072961	III	Liver	Primary	Hepatobiliary Cancer	Hepatocellular Adenoma	70187	Hepatocellular Carcinoma
H072969	H072969	IIII	Liver	Primary	Hepatobiliary Cancer	Hepatocellular Adenoma	70187	Hepatocellular Carcinoma
H072992	H072992	III	Liver	Primary	Hepatobiliary Cancer	Hepatocellular Adenoma	70187	Hepatocellular Carcinoma
H072999	H072999	III	Liver	Primary	Hepatobiliary Cancer	Hepatocellular Adenoma	70187	Hepatocellular Carcinoma
H080015	H080015	III	Liver	Primary	Hepatobiliary Cancer	Hepatocellular Adenoma	70187	Hepatocellular Carcinoma
H080025	H080025	III	Liver	Primary	Hepatobiliary Cancer	Hepatocellular Adenoma	70187	Hepatocellular Carcinoma
H080037	H080037	II	Liver	Primary	Hepatobiliary Cancer	Hepatocellular Adenoma	70187	Hepatocellular Carcinoma
H080061	H080061	II	Liver	Primary	Hepatobiliary Cancer	Hepatocellular Adenoma	70187	Hepatocellular Carcinoma
H080074	H080074	III	Liver	Primary	Hepatobiliary Cancer	Hepatocellular Adenoma	70187	Hepatocellular Carcinoma
H080174	H080174	III	Liver	Primary	Hepatobiliary Cancer	Hepatocellular Adenoma	70187	Hepatocellular Carcinoma
H080196	H080196	II	Liver	Primary	Hepatobiliary Cancer	Hepatocellular Adenoma	70187	Hepatocellular Carcinoma
H080204	H080204	III	Liver	Primary	Hepatobiliary Cancer	Hepatocellular Adenoma	70187	Hepatocellular Carcinoma
H080212	H080212	IV	Liver	Primary	Hepatobiliary Cancer	Hepatocellular Adenoma	70187	Hepatocellular Carcinoma
H080217	H080217	III	Liver	Primary	Hepatobiliary Cancer	Hepatocellular Adenoma	70187	Hepatocellular Carcinoma
H080357	H080357	II	Liver	Primary	Hepatobiliary Cancer	Hepatocellular Adenoma	70187	Hepatocellular Carcinoma
H080360	H080360	II	Liver	Primary	Hepatobiliary Cancer	Hepatocellular Adenoma	70187	Hepatocellular Carcinoma
H080411	H080411	II	Liver	Primary	Hepatobiliary Cancer	Hepatocellular Adenoma	70187	Hepatocellular Carcinoma
H080486	H080486	II	Liver	Primary	Hepatobiliary Cancer	Hepatocellular Adenoma	70187	Hepatocellular Carcinoma
H080503	H080503	II	Liver	Primary	Hepatobiliary Cancer	Hepatocellular Adenoma	70187	Hepatocellular Carcinoma
H080530	H080530	III	Liver	Primary	Hepatobiliary Cancer	Hepatocellular Adenoma	70187	Hepatocellular Carcinoma
H080540	H080540	IV	Liver	Primary	Hepatobiliary Cancer	Hepatocellular Adenoma	70187	Hepatocellular Carcinoma
H080750	H080750	III	Liver	Primary	Hepatobiliary Cancer	Hepatocellular Adenoma	70187	Hepatocellular Carcinoma
H080774	H080774	III	Liver	Primary	Hepatobiliary Cancer	Hepatocellular Adenoma	70187	Hepatocellular Carcinoma
H080775	H080775	III	Liver	Primary	Hepatobiliary Cancer	Hepatocellular Adenoma	70187	Hepatocellular Carcinoma
H080782	H080782	III	Liver	Primary	Hepatobiliary Cancer	Hepatocellular Adenoma	70187	Hepatocellular Carcinoma
H080854	H080854	III	Liver	Primary	Hepatobiliary Cancer	Hepatocellular Adenoma	70187	Hepatocellular Carcinoma
H080895	H080895	II	Liver	Primary	Hepatobiliary Cancer	Hepatocellular Adenoma	70187	Hepatocellular Carcinoma
H080931	H080931	II	Liver	Primary	Hepatobiliary Cancer	Hepatocellular Adenoma	70187	Hepatocellular Carcinoma
H080939	H080939	III	Liver	Primary	Hepatobiliary Cancer	Hepatocellular Adenoma	70187	Hepatocellular Carcinoma
H080971	H080971	II	Liver	Primary	Hepatobiliary Cancer	Hepatocellular Adenoma	70187	Hepatocellular Carcinoma
H081003	H081003	II	Liver	Primary	Hepatobiliary Cancer	Hepatocellular Adenoma	70187	Hepatocellular Carcinoma
H081048	H081048	III	Liver	Primary	Hepatobiliary Cancer	Hepatocellular Adenoma	70187	Hepatocellular Carcinoma
H081077	H081077	II	Liver	Primary	Hepatobiliary Cancer	Hepatocellular Adenoma	70187	Hepatocellular Carcinoma
H081081	H081081	III	Liver	Primary	Hepatobiliary Cancer	Hepatocellular Adenoma	70187	Hepatocellular Carcinoma
H081559	H081559	II	Liver	Primary	Hepatobiliary Cancer	Hepatocellular Adenoma	70187	Hepatocellular Carcinoma
H081665	H081665	II	Liver	Primary	Hepatobiliary Cancer	Hepatocellular Adenoma	70187	Hepatocellular Carcinoma
H090156	H090156	II	Liver	Primary	Hepatobiliary Cancer	Hepatocellular Adenoma	70187	Hepatocellular Carcinoma
H090284	H090284	II	Liver	Primary	Hepatobiliary Cancer	Hepatocellular Adenoma	70187	Hepatocellular Carcinoma
H090285	H090285	II	Liver	Primary	Hepatobiliary Cancer	Hepatocellular Adenoma	70187	Hepatocellular Carcinoma
H090515	H090515	II	Liver	Primary	Hepatobiliary Cancer	Hepatocellular Adenoma	70187	Hepatocellular Carcinoma
H090528	H090528	III	Liver	Primary	Hepatobiliary Cancer	Hepatocellular Adenoma	70187	Hepatocellular Carcinoma
H090745	H090745	III	Liver	Primary	Hepatobiliary Cancer	Hepatocellular Adenoma	70187	Hepatocellular Carcinoma
H090798	H090798	II	Liver	Primary	Hepatobiliary Cancer	Hepatocellular Adenoma	70187	Hepatocellular Carcinoma
H090866	H090866	IV	Liver	Primary	Hepatobiliary Cancer	Hepatocellular Adenoma	70187	Hepatocellular Carcinoma
H090901	H090901	II	Liver	Primary	Hepatobiliary Cancer	Hepatocellular Adenoma	70187	Hepatocellular Carcinoma
H091225	H091225	II	Liver	Primary	Hepatobiliary Cancer	Hepatocellular Adenoma	70187	Hepatocellular Carcinoma
H091227	H091227	III	Liver	Primary	Hepatobiliary Cancer	Hepatocellular Adenoma	70187	Hepatocellular Carcinoma
H091269	H091269	III	Liver	Primary	Hepatobiliary Cancer	Hepatocellular Adenoma	70187	Hepatocellular Carcinoma
H091309	H091309	III	Liver	Primary	Hepatobiliary Cancer	Hepatocellular Adenoma	70187	Hepatocellular Carcinoma
H091449	H091449	III	Liver	Primary	Hepatobiliary Cancer	Hepatocellular Adenoma	70187	Hepatocellular Carcinoma
H091469	H091469	III	Liver	Primary	Hepatobiliary Cancer	Hepatocellular Adenoma	70187	Hepatocellular Carcinoma
H091504	H091504	II	Liver	Primary	Hepatobiliary Cancer	Hepatocellular Adenoma	70187	Hepatocellular Carcinoma
H091547	H091547	II	Liver	Primary	Hepatobiliary Cancer	Hepatocellular Adenoma	70187	Hepatocellular Carcinoma
H091616	H091616	II	Liver	Primary	Hepatobiliary Cancer	Hepatocellular Adenoma	70187	Hepatocellular Carcinoma
H091652	H091652	II	Liver	Primary	Hepatobiliary Cancer	Hepatocellular Adenoma	70187	Hepatocellular Carcinoma
H091665	H091665	IV	Liver	Primary	Hepatobiliary Cancer	Hepatocellular Adenoma	70187	Hepatocellular Carcinoma
H091689	H091689	III	Liver	Primary	Hepatobiliary Cancer	Hepatocellular Adenoma	70187	Hepatocellular Carcinoma
H091730	H091730	III	Liver	Primary	Hepatobiliary Cancer	Hepatocellular Adenoma	70187	Hepatocellular Carcinoma
H091794	H091794	II	Liver	Primary	Hepatobiliary Cancer	Hepatocellular Adenoma	70187	Hepatocellular Carcinoma
H091831	H091831	IV	Liver	Primary	Hepatobiliary Cancer	Hepatocellular Adenoma	70187	Hepatocellular Carcinoma
H091867	H091867	III	Liver	Primary	Hepatobiliary Cancer	Hepatocellular Adenoma	70187	Hepatocellular Carcinoma
H091869	H091869	II	Liver	Primary	Hepatobiliary Cancer	Hepatocellular Adenoma	70187	Hepatocellular Carcinoma
H091908	H091908	III	Liver	Primary	Hepatobiliary Cancer	Hepatocellular Adenoma	70187	Hepatocellular Carcinoma
H091920	H091920	III	Liver	Primary	Hepatobiliary Cancer	Hepatocellular Adenoma	70187	Hepatocellular Carcinoma
H091972	H091972	III	Liver	Primary	Hepatobiliary Cancer	Hepatocellular Adenoma	70187	Hepatocellular Carcinoma
H092093	H092093	II	Liver	Primary	Hepatobiliary Cancer	Hepatocellular Adenoma	70187	Hepatocellular Carcinoma
H092293	H092293	II	Liver	Primary	Hepatobiliary Cancer	Hepatocellular Adenoma	70187	Hepatocellular Carcinoma
H092431	H092431	II	Liver	Primary	Hepatobiliary Cancer	Hepatocellular Adenoma	70187	Hepatocellular Carcinoma
H092452	H092452	II	Liver	Primary	Hepatobiliary Cancer	Hepatocellular Adenoma	70187	Hepatocellular Carcinoma
H092489	H092489	II	Liver	Primary	Hepatobiliary Cancer	Hepatocellular Adenoma	70187	Hepatocellular Carcinoma
H092610	H092610	III	Liver	Primary	Hepatobiliary Cancer	Hepatocellular Adenoma	70187	Hepatocellular Carcinoma
H092773	H092773	III	Liver	Primary	Hepatobiliary Cancer	Hepatocellular Adenoma	70187	Hepatocellular Carcinoma
H092789	H092789	III	Liver	Primary	Hepatobiliary Cancer	Hepatocellular Adenoma	70187	Hepatocellular Carcinoma
H092933	H092933	III	Liver	Primary	Hepatobiliary Cancer	Hepatocellular Adenoma	70187	Hepatocellular Carcinoma
H093001	H093001	III	Liver	Primary	Hepatobiliary Cancer	Hepatocellular Adenoma	70187	Hepatocellular Carcinoma
H093002	H093002	II	Liver	Primary	Hepatobiliary Cancer	Hepatocellular Adenoma	70187	Hepatocellular Carcinoma
H093006	H093006	III	Liver	Primary	Hepatobiliary Cancer	Hepatocellular Adenoma	70187	Hepatocellular Carcinoma
H093030	H093030	III	Liver	Primary	Hepatobiliary Cancer	Hepatocellular Adenoma	70187	Hepatocellular Carcinoma
H093032	H093032	II	Liver	Primary	Hepatobiliary Cancer	Hepatocellular Adenoma	70187	Hepatocellular Carcinoma
H093134	H093134	II	Liver	Primary	Hepatobiliary Cancer	Hepatocellular Adenoma	70187	Hepatocellular Carcinoma
H093295	H093295	II	Liver	Primary	Hepatobiliary Cancer	Hepatocellular Adenoma	70187	Hepatocellular Carcinoma
H093428	H093428	IV	Liver	Primary	Hepatobiliary Cancer	Hepatocellular Adenoma	70187	Hepatocellular Carcinoma
H093471	H093471	III	Liver	Primary	Hepatobiliary Cancer	Hepatocellular Adenoma	70187	Hepatocellular Carcinoma
H093528	H093528	II	Liver	Primary	Hepatobiliary Cancer	Hepatocellular Adenoma	70187	Hepatocellular Carcinoma
H093609	H093609	IV	Liver	Primary	Hepatobiliary Cancer	Hepatocellular Adenoma	70187	Hepatocellular Carcinoma
H093624	H093624	IV	Liver	Primary	Hepatobiliary Cancer	Hepatocellular Adenoma	70187	Hepatocellular Carcinoma
H093650	H093650	III	Liver	Primary	Hepatobiliary Cancer	Hepatocellular Adenoma	70187	Hepatocellular Carcinoma
H093770	H093770	II	Liver	Primary	Hepatobiliary Cancer	Hepatocellular Adenoma	70187	Hepatocellular Carcinoma
H093843	H093843	III	Liver	Primary	Hepatobiliary Cancer	Hepatocellular Adenoma	70187	Hepatocellular Carcinoma
H093867	H093867	III	Liver	Primary	Hepatobiliary Cancer	Hepatocellular Adenoma	70187	Hepatocellular Carcinoma
H093884	H093884	IV	Liver	Primary	Hepatobiliary Cancer	Hepatocellular Adenoma	70187	Hepatocellular Carcinoma
H093892	H093892	III	Liver	Primary	Hepatobiliary Cancer	Hepatocellular Adenoma	70187	Hepatocellular Carcinoma
H093904	H093904	II	Liver	Primary	Hepatobiliary Cancer	Hepatocellular Adenoma	70187	Hepatocellular Carcinoma
H104025	H104025	II	Liver	Primary	Hepatobiliary Cancer	Hepatocellular Adenoma	70187	Hepatocellular Carcinoma
H104044	H104044	IV	Liver	Primary	Hepatobiliary Cancer	Hepatocellular Adenoma	70187	Hepatocellular Carcinoma
H104351	H104351	III	Liver	Primary	Hepatobiliary Cancer	Hepatocellular Adenoma	70187	Hepatocellular Carcinoma
H104362	H104362	III	Liver	Primary	Hepatobiliary Cancer	Hepatocellular Adenoma	70187	Hepatocellular Carcinoma
H104490	H104490	II	Liver	Primary	Hepatobiliary Cancer	Hepatocellular Adenoma	70187	Hepatocellular Carcinoma
H104529	H104529	III	Liver	Primary	Hepatobiliary Cancer	Hepatocellular Adenoma	70187	Hepatocellular Carcinoma
H104572	H104572	IV	Liver	Primary	Hepatobiliary Cancer	Hepatocellular Adenoma	70187	Hepatocellular Carcinoma
H104656	H104656	III	Liver	Primary	Hepatobiliary Cancer	Hepatocellular Adenoma	70187	Hepatocellular Carcinoma
H104773	H104773	III	Liver	Primary	Hepatobiliary Cancer	Hepatocellular Adenoma	70187	Hepatocellular Carcinoma
H104792	H104792	IV	Liver	Primary	Hepatobiliary Cancer	Hepatocellular Adenoma	70187	Hepatocellular Carcinoma
H105106	H105106	II	Liver	Primary	Hepatobiliary Cancer	Hepatocellular Adenoma	70187	Hepatocellular Carcinoma
H105140	H105140	II	Liver	Primary	Hepatobiliary Cancer	Hepatocellular Adenoma	70187	Hepatocellular Carcinoma
H110058	H110058	III	Liver	Primary	Hepatobiliary Cancer	Hepatocellular Adenoma	70187	Hepatocellular Carcinoma
H110061	H110061	III	Liver	Primary	Hepatobiliary Cancer	Hepatocellular Adenoma	70187	Hepatocellular Carcinoma
H110104	H110104	IV	Liver	Primary	Hepatobiliary Cancer	Hepatocellular Adenoma	70187	Hepatocellular Carcinoma
H110129	H110129	IV	Liver	Primary	Hepatobiliary Cancer	Hepatocellular Adenoma	70187	Hepatocellular Carcinoma
H110134	H110134	III	Liver	Primary	Hepatobiliary Cancer	Hepatocellular Adenoma	70187	Hepatocellular Carcinoma
H110146	H110146	III	Liver	Primary	Hepatobiliary Cancer	Hepatocellular Adenoma	70187	Hepatocellular Carcinoma
H110170	H110170	III	Liver	Primary	Hepatobiliary Cancer	Hepatocellular Adenoma	70187	Hepatocellular Carcinoma
H110180	H110180	III	Liver	Primary	Hepatobiliary Cancer	Hepatocellular Adenoma	70187	Hepatocellular Carcinoma
H110193	H110193	II	Liver	Primary	Hepatobiliary Cancer	Hepatocellular Adenoma	70187	Hepatocellular Carcinoma
H110224	H110224	IV	Liver	Primary	Hepatobiliary Cancer	Hepatocellular Adenoma	70187	Hepatocellular Carcinoma
H110261	H110261	II	Liver	Primary	Hepatobiliary Cancer	Hepatocellular Adenoma	70187	Hepatocellular Carcinoma
H110321	H110321	II	Liver	Primary	Hepatobiliary Cancer	Hepatocellular Adenoma	70187	Hepatocellular Carcinoma
H110362	H110362	III	Liver	Primary	Hepatobiliary Cancer	Hepatocellular Adenoma	70187	Hepatocellular Carcinoma
H110379	H110379	III	Liver	Primary	Hepatobiliary Cancer	Hepatocellular Adenoma	70187	Hepatocellular Carcinoma
H110451	H110451	II	Liver	Primary	Hepatobiliary Cancer	Hepatocellular Adenoma	70187	Hepatocellular Carcinoma
H110467	H110467	II	Liver	Primary	Hepatobiliary Cancer	Hepatocellular Adenoma	70187	Hepatocellular Carcinoma
H110610	H110610	IV	Liver	Primary	Hepatobiliary Cancer	Hepatocellular Adenoma	70187	Hepatocellular Carcinoma
H110669	H110669	III	Liver	Primary	Hepatobiliary Cancer	Hepatocellular Adenoma	70187	Hepatocellular Carcinoma
H110702	H110702	III	Liver	Primary	Hepatobiliary Cancer	Hepatocellular Adenoma	70187	Hepatocellular Carcinoma
H110772	H110772	IV	Liver	Primary	Hepatobiliary Cancer	Hepatocellular Adenoma	70187	Hepatocellular Carcinoma
H110773	H110773	II	Liver	Primary	Hepatobiliary Cancer	Hepatocellular Adenoma	70187	Hepatocellular Carcinoma
H110795	H110795	IV	Liver	Primary	Hepatobiliary Cancer	Hepatocellular Adenoma	70187	Hepatocellular Carcinoma
H110908	H110908	II	Liver	Primary	Hepatobiliary Cancer	Hepatocellular Adenoma	70187	Hepatocellular Carcinoma
H111183	H111183	III	Liver	Primary	Hepatobiliary Cancer	Hepatocellular Adenoma	70187	Hepatocellular Carcinoma
H111209	H111209	II	Liver	Primary	Hepatobiliary Cancer	Hepatocellular Adenoma	70187	Hepatocellular Carcinoma
H111362	H111362	II	Liver	Primary	Hepatobiliary Cancer	Hepatocellular Adenoma	70187	Hepatocellular Carcinoma
H111720	H111720	III	Liver	Primary	Hepatobiliary Cancer	Hepatocellular Adenoma	70187	Hepatocellular Carcinoma
H111728	H111728	III	Liver	Primary	Hepatobiliary Cancer	Hepatocellular Adenoma	70187	Hepatocellular Carcinoma
H111889	H111889	III	Liver	Primary	Hepatobiliary Cancer	Hepatocellular Adenoma	70187	Hepatocellular Carcinoma
H111909	H111909	III	Liver	Primary	Hepatobiliary Cancer	Hepatocellular Adenoma	70187	Hepatocellular Carcinoma
H111988	H111988	III	Liver	Primary	Hepatobiliary Cancer	Hepatocellular Adenoma	70187	Hepatocellular Carcinoma
H112288	H112288	II	Liver	Primary	Hepatobiliary Cancer	Hepatocellular Adenoma	70187	Hepatocellular Carcinoma
H112290	H112290	IV	Liver	Primary	Hepatobiliary Cancer	Hepatocellular Adenoma	70187	Hepatocellular Carcinoma
H112306	H112306	III	Liver	Primary	Hepatobiliary Cancer	Hepatocellular Adenoma	70187	Hepatocellular Carcinoma
H112345	H112345	III	Liver	Primary	Hepatobiliary Cancer	Hepatocellular Adenoma	70187	Hepatocellular Carcinoma
H112352	H112352	II	Liver	Primary	Hepatobiliary Cancer	Hepatocellular Adenoma	70187	Hepatocellular Carcinoma
H112501	H112501	III	Liver	Primary	Hepatobiliary Cancer	Hepatocellular Adenoma	70187	Hepatocellular Carcinoma
H112562	H112562	III	Liver	Primary	Hepatobiliary Cancer	Hepatocellular Adenoma	70187	Hepatocellular Carcinoma
H112665	H112665	III	Liver	Primary	Hepatobiliary Cancer	Hepatocellular Adenoma	70187	Hepatocellular Carcinoma
H112971	H112971	II	Liver	Primary	Hepatobiliary Cancer	Hepatocellular Adenoma	70187	Hepatocellular Carcinoma
