# Supplementary material for: Cancer gene mutation frequencies for the U.S. population
Source: Nat Commun. 2021 Oct 13;12:5961. doi: 10.1038/s41467-021-26213-y (PMC8514428; doi:10.1038/s41467-021-26213-y)
Supplement: Supplementary file 8 — Supplementary Software 1 [file 41467_2021_26213_MOESM8_ESM.zip › Supplementary Software 1/Genomics_Analysis/clinical/Liver/lihc_riken/data_clinical_sample_v2.txt]

PATIENT_ID	SAMPLE_ID	SITE	CANCER_TYPE	CANCER_TYPE_DETAILED	SAMPLE_TYPE	CODE	CATEGORY_NAME
HB1	HB1	Liver	Heptocellular Carcinoma	Heptocellular Carcinoma	Primary	70187	Hepatocellular Carcinoma
HB2	HB2	Liver	Heptocellular Carcinoma	Heptocellular Carcinoma	Primary	70187	Hepatocellular Carcinoma
HB3	HB3	Liver	Heptocellular Carcinoma	Heptocellular Carcinoma	Primary	70187	Hepatocellular Carcinoma
HB4	HB4	Liver	Heptocellular Carcinoma	Heptocellular Carcinoma	Primary	70187	Hepatocellular Carcinoma
HB5	HB5	Liver	Heptocellular Carcinoma	Heptocellular Carcinoma	Primary	70187	Hepatocellular Carcinoma
HB6	HB6	Liver	Heptocellular Carcinoma	Heptocellular Carcinoma	Primary	70187	Hepatocellular Carcinoma
HB7	HB7	Liver	Heptocellular Carcinoma	Heptocellular Carcinoma	Primary	70187	Hepatocellular Carcinoma
HB8	HB8	Liver	Heptocellular Carcinoma	Heptocellular Carcinoma	Primary	70187	Hepatocellular Carcinoma
HB9	HB9	Liver	Heptocellular Carcinoma	Heptocellular Carcinoma	Primary	70187	Hepatocellular Carcinoma
HB10	HB10	Liver	Heptocellular Carcinoma	Heptocellular Carcinoma	Primary	70187	Hepatocellular Carcinoma
HB11	HB11	Liver	Heptocellular Carcinoma	Heptocellular Carcinoma	Primary	70187	Hepatocellular Carcinoma
HC1	HC1	Liver	Heptocellular Carcinoma	Heptocellular Carcinoma	Primary	70187	Hepatocellular Carcinoma
HC2	HC2	Liver	Heptocellular Carcinoma	Heptocellular Carcinoma	Primary	70187	Hepatocellular Carcinoma
HC3	HC3-1	Liver	Heptocellular Carcinoma	Heptocellular Carcinoma	Primary	70187	Hepatocellular Carcinoma
HC3	HC3-2	Liver	Heptocellular Carcinoma	Heptocellular Carcinoma	Primary	70187	Hepatocellular Carcinoma
HC4	HC4	Liver	Heptocellular Carcinoma	Heptocellular Carcinoma	Primary	70187	Hepatocellular Carcinoma
HC5	HC5	Liver	Heptocellular Carcinoma	Heptocellular Carcinoma	Primary	70187	Hepatocellular Carcinoma
HC6	HC6	Liver	Heptocellular Carcinoma	Heptocellular Carcinoma	Primary	70187	Hepatocellular Carcinoma
HC7	HC7-1	Liver	Heptocellular Carcinoma	Heptocellular Carcinoma	Primary	70187	Hepatocellular Carcinoma
HC7	HC7-2	Liver	Heptocellular Carcinoma	Heptocellular Carcinoma	Primary	70187	Hepatocellular Carcinoma
HC8	HC8	Liver	Heptocellular Carcinoma	Heptocellular Carcinoma	Primary	70187	Hepatocellular Carcinoma
HC9	HC9	Liver	Heptocellular Carcinoma	Heptocellular Carcinoma	Primary	70187	Hepatocellular Carcinoma
HC10	HC10	Liver	Heptocellular Carcinoma	Heptocellular Carcinoma	Primary	70187	Hepatocellular Carcinoma
HC11	HC11	Liver	Heptocellular Carcinoma	Heptocellular Carcinoma	Primary	70187	Hepatocellular Carcinoma
HC12	HC12	Liver	Heptocellular Carcinoma	Heptocellular Carcinoma	Primary	70187	Hepatocellular Carcinoma
NBNC1	NBNC1	Liver	Heptocellular Carcinoma	Heptocellular Carcinoma	Primary	70187	Hepatocellular Carcinoma
NBNC2	NBNC2	Liver	Heptocellular Carcinoma	Heptocellular Carcinoma	Primary	70187	Hepatocellular Carcinoma
