# Supplementary material for: Cancer gene mutation frequencies for the U.S. population
Source: Nat Commun. 2021 Oct 13;12:5961. doi: 10.1038/s41467-021-26213-y (PMC8514428; doi:10.1038/s41467-021-26213-y)
Supplement: Supplementary file 8 — Supplementary Software 1 [file 41467_2021_26213_MOESM8_ESM.zip › Supplementary Software 1/Genomics_Analysis/clinical/Liver/lihc_tcga_pan_can_atlas_2018/data_clinical_sample_v2.txt]

PATIENT_ID	SAMPLE_ID	CANCER_TYPE	CANCER_TYPE_DETAILED	TUMOR_TYPE	GRADE	SITE	SAMPLE_TYPE	ICD_O_3_SITE	CODE	CATEGORY_NAME
TCGA-2V-A95S	TCGA-2V-A95S-01	Hepatocellular Carcinoma	Hepatocellular Carcinoma	Hepatocellular Carcinoma	G3	Liver	Primary	C22.0	70187	Hepatocellular Carcinoma
TCGA-2Y-A9GS	TCGA-2Y-A9GS-01	Hepatocellular Carcinoma	Hepatocellular Carcinoma	Hepatocellular Carcinoma	G2	Liver	Primary	C22.0	70187	Hepatocellular Carcinoma
TCGA-2Y-A9GT	TCGA-2Y-A9GT-01	Hepatocellular Carcinoma	Hepatocellular Carcinoma	Hepatocellular Carcinoma	G2	Liver	Primary	C22.0	70187	Hepatocellular Carcinoma
TCGA-2Y-A9GU	TCGA-2Y-A9GU-01	Hepatocellular Carcinoma	Hepatocellular Carcinoma	Hepatocellular Carcinoma	G2	Liver	Primary	C22.0	70187	Hepatocellular Carcinoma
TCGA-2Y-A9GV	TCGA-2Y-A9GV-01	Hepatocellular Carcinoma	Hepatocellular Carcinoma	Hepatocellular Carcinoma	G1	Liver	Primary	C22.0	70187	Hepatocellular Carcinoma
TCGA-2Y-A9GW	TCGA-2Y-A9GW-01	Hepatocellular Carcinoma	Hepatocellular Carcinoma	Hepatocellular Carcinoma	G2	Liver	Primary	C22.0	70187	Hepatocellular Carcinoma
TCGA-2Y-A9GX	TCGA-2Y-A9GX-01	Hepatocellular Carcinoma	Hepatocellular Carcinoma	Hepatocellular Carcinoma	G2	Liver	Primary	C22.0	70187	Hepatocellular Carcinoma
TCGA-2Y-A9GY	TCGA-2Y-A9GY-01	Hepatocellular Carcinoma	Hepatocellular Carcinoma	Hepatocellular Carcinoma	G3	Liver	Primary	C22.0	70187	Hepatocellular Carcinoma
TCGA-2Y-A9GZ	TCGA-2Y-A9GZ-01	Hepatocellular Carcinoma	Hepatocellular Carcinoma	Hepatocellular Carcinoma	G2	Liver	Primary	C22.0	70187	Hepatocellular Carcinoma
TCGA-2Y-A9H0	TCGA-2Y-A9H0-01	Hepatocellular Carcinoma	Hepatocellular Carcinoma	Hepatocellular Carcinoma	G1	Liver	Primary	C22.0	70187	Hepatocellular Carcinoma
TCGA-2Y-A9H1	TCGA-2Y-A9H1-01	Hepatocellular Carcinoma	Hepatocellular Carcinoma	Hepatocellular Carcinoma	G2	Liver	Primary	C22.0	70187	Hepatocellular Carcinoma
TCGA-2Y-A9H2	TCGA-2Y-A9H2-01	Hepatocellular Carcinoma	Hepatocellular Carcinoma	Hepatocellular Carcinoma	G3	Liver	Primary	C22.0	70187	Hepatocellular Carcinoma
TCGA-2Y-A9H3	TCGA-2Y-A9H3-01	Hepatocellular Carcinoma	Hepatocellular Carcinoma	Hepatocellular Carcinoma	G1	Liver	Primary	C22.0	70187	Hepatocellular Carcinoma
TCGA-2Y-A9H4	TCGA-2Y-A9H4-01	Hepatocellular Carcinoma	Hepatocellular Carcinoma	Hepatocellular Carcinoma	G2	Liver	Primary	C22.0	70187	Hepatocellular Carcinoma
TCGA-2Y-A9H5	TCGA-2Y-A9H5-01	Hepatocellular Carcinoma	Hepatocellular Carcinoma	Hepatocellular Carcinoma	G3	Liver	Primary	C22.0	70187	Hepatocellular Carcinoma
TCGA-2Y-A9H6	TCGA-2Y-A9H6-01	Hepatocellular Carcinoma	Hepatocellular Carcinoma	Hepatocellular Carcinoma	G2	Liver	Primary	C22.0	70187	Hepatocellular Carcinoma
TCGA-2Y-A9H7	TCGA-2Y-A9H7-01	Hepatocellular Carcinoma	Hepatocellular Carcinoma	Hepatocellular Carcinoma	G2	Liver	Primary	C22.0	70187	Hepatocellular Carcinoma
TCGA-2Y-A9H8	TCGA-2Y-A9H8-01	Hepatocellular Carcinoma	Hepatocellular Carcinoma	Hepatocellular Carcinoma	G2	Liver	Primary	C22.0	70187	Hepatocellular Carcinoma
TCGA-2Y-A9H9	TCGA-2Y-A9H9-01	Hepatocellular Carcinoma	Hepatocellular Carcinoma	Hepatocellular Carcinoma	G2	Liver	Primary	C22.0	70187	Hepatocellular Carcinoma
TCGA-2Y-A9HA	TCGA-2Y-A9HA-01	Hepatocellular Carcinoma	Hepatocellular Carcinoma	Hepatocellular Carcinoma	G2	Liver	Primary	C22.0	70187	Hepatocellular Carcinoma
TCGA-2Y-A9HB	TCGA-2Y-A9HB-01	Hepatocellular Carcinoma	Hepatocellular Carcinoma	Hepatocellular Carcinoma	G2	Liver	Primary	C22.0	70187	Hepatocellular Carcinoma
TCGA-3K-AAZ8	TCGA-3K-AAZ8-01	Hepatocellular Carcinoma	Hepatocellular Carcinoma	Hepatocellular Carcinoma	G1	Liver	Primary	C22.0	70187	Hepatocellular Carcinoma
TCGA-4R-AA8I	TCGA-4R-AA8I-01	Hepatocellular Carcinoma	Hepatocellular Carcinoma	Hepatocellular Carcinoma	G2	Liver	Primary	C22.0	70187	Hepatocellular Carcinoma
TCGA-5C-A9VG	TCGA-5C-A9VG-01	Hepatocellular Carcinoma	Hepatocellular Carcinoma	Hepatocellular Carcinoma	G2	Liver	Primary	C22.0	70187	Hepatocellular Carcinoma
TCGA-5C-A9VH	TCGA-5C-A9VH-01	Hepatocellular Carcinoma	Hepatocellular Carcinoma	Hepatocellular Carcinoma	G2	Liver	Primary	C22.0	70187	Hepatocellular Carcinoma
TCGA-5C-AAPD	TCGA-5C-AAPD-01	Hepatocellular Carcinoma	Hepatocellular Carcinoma	Hepatocholangiocarcinoma (Mixed)	G1	Liver	Primary	C22.0	70187	Hepatocellular Carcinoma
TCGA-5R-AA1C	TCGA-5R-AA1C-01	Hepatocellular Carcinoma	Hepatocellular Carcinoma	Hepatocellular Carcinoma	G2	Liver	Primary	C22.0	70187	Hepatocellular Carcinoma
TCGA-5R-AA1D	TCGA-5R-AA1D-01	Hepatocellular Carcinoma	Hepatocellular Carcinoma	Hepatocellular Carcinoma	G3	Liver	Primary	C22.0	70187	Hepatocellular Carcinoma
TCGA-5R-AAAM	TCGA-5R-AAAM-01	Hepatocellular Carcinoma	Hepatocellular Carcinoma	Hepatocellular Carcinoma	G2	Liver	Primary	C22.0	70187	Hepatocellular Carcinoma
TCGA-BC-4072	TCGA-BC-4072-01	Hepatocellular Carcinoma	Hepatocellular Carcinoma	Hepatocellular Carcinoma	G3	Liver	Primary	C22.0	70187	Hepatocellular Carcinoma
TCGA-BC-4073	TCGA-BC-4073-01	Hepatocellular Carcinoma	Hepatocellular Carcinoma	Hepatocellular Carcinoma	G3	Liver	Primary	C22.0	70187	Hepatocellular Carcinoma
TCGA-BC-A10Q	TCGA-BC-A10Q-01	Hepatocellular Carcinoma	Hepatocellular Carcinoma	Hepatocellular Carcinoma	NA	Liver	Primary	C22.0	70187	Hepatocellular Carcinoma
TCGA-BC-A10R	TCGA-BC-A10R-01	Hepatocellular Carcinoma	Hepatocellular Carcinoma	Hepatocellular Carcinoma	G2	Liver	Primary	C22.0	70187	Hepatocellular Carcinoma
TCGA-BC-A10S	TCGA-BC-A10S-01	Hepatocellular Carcinoma	Hepatocellular Carcinoma	Hepatocellular Carcinoma	G1	Liver	Primary	C22.0	70187	Hepatocellular Carcinoma
TCGA-BC-A10T	TCGA-BC-A10T-01	Hepatocellular Carcinoma	Hepatocellular Carcinoma	Hepatocellular Carcinoma	G1	Liver	Primary	C22.0	70187	Hepatocellular Carcinoma
TCGA-BC-A10U	TCGA-BC-A10U-01	Hepatocellular Carcinoma	Hepatocellular Carcinoma	Hepatocellular Carcinoma	G2	Liver	Primary	C22.0	70187	Hepatocellular Carcinoma
TCGA-BC-A10W	TCGA-BC-A10W-01	Hepatocellular Carcinoma	Hepatocellular Carcinoma	Hepatocellular Carcinoma	G3	Liver	Primary	C22.0	70187	Hepatocellular Carcinoma
TCGA-BC-A10X	TCGA-BC-A10X-01	Hepatocellular Carcinoma	Hepatocellular Carcinoma	Hepatocellular Carcinoma	G2	Liver	Primary	C22.0	70187	Hepatocellular Carcinoma
TCGA-BC-A10Y	TCGA-BC-A10Y-01	Hepatocellular Carcinoma	Hepatocellular Carcinoma	Hepatocellular Carcinoma	G3	Liver	Primary	C22.0	70187	Hepatocellular Carcinoma
TCGA-BC-A10Z	TCGA-BC-A10Z-01	Hepatocellular Carcinoma	Hepatocellular Carcinoma	Hepatocellular Carcinoma	G2	Liver	Primary	C22.0	70187	Hepatocellular Carcinoma
TCGA-BC-A110	TCGA-BC-A110-01	Hepatocellular Carcinoma	Hepatocellular Carcinoma	Hepatocellular Carcinoma	G1	Liver	Primary	C22.0	70187	Hepatocellular Carcinoma
TCGA-BC-A112	TCGA-BC-A112-01	Hepatocellular Carcinoma	Hepatocellular Carcinoma	Hepatocellular Carcinoma	G2	Liver	Primary	C22.0	70187	Hepatocellular Carcinoma
TCGA-BC-A216	TCGA-BC-A216-01	Hepatocellular Carcinoma	Hepatocellular Carcinoma	Hepatocellular Carcinoma	G2	Liver	Primary	C22.0	70187	Hepatocellular Carcinoma
TCGA-BC-A217	TCGA-BC-A217-01	Hepatocellular Carcinoma	Hepatocellular Carcinoma	Hepatocellular Carcinoma	G3	Liver	Primary	C22.0	70187	Hepatocellular Carcinoma
TCGA-BC-A3KF	TCGA-BC-A3KF-01	Hepatocellular Carcinoma	Hepatocellular Carcinoma	Hepatocellular Carcinoma	G2	Liver	Primary	C22.0	70187	Hepatocellular Carcinoma
TCGA-BC-A3KG	TCGA-BC-A3KG-01	Hepatocellular Carcinoma	Hepatocellular Carcinoma	Hepatocellular Carcinoma	G3	Liver	Primary	C22.0	70187	Hepatocellular Carcinoma
TCGA-BC-A5W4	TCGA-BC-A5W4-01	Hepatocellular Carcinoma	Hepatocellular Carcinoma	Hepatocellular Carcinoma	G3	Liver	Primary	C22.0	70187	Hepatocellular Carcinoma
TCGA-BC-A69H	TCGA-BC-A69H-01	Hepatocellular Carcinoma	Hepatocellular Carcinoma	Hepatocellular Carcinoma	G3	Liver	Primary	C22.0	70187	Hepatocellular Carcinoma
TCGA-BC-A69I	TCGA-BC-A69I-01	Hepatocellular Carcinoma	Hepatocellular Carcinoma	Hepatocellular Carcinoma	G1	Liver	Primary	C22.0	70187	Hepatocellular Carcinoma
TCGA-BC-A8YO	TCGA-BC-A8YO-01	Hepatocellular Carcinoma	Hepatocellular Carcinoma	Hepatocellular Carcinoma	G3	Liver	Primary	C22.0	70187	Hepatocellular Carcinoma
TCGA-BD-A2L6	TCGA-BD-A2L6-01	Hepatocellular Carcinoma	Hepatocellular Carcinoma	Hepatocellular Carcinoma	G2	Liver	Primary	C22.0	70187	Hepatocellular Carcinoma
TCGA-BD-A3EP	TCGA-BD-A3EP-01	Hepatocellular Carcinoma	Hepatocellular Carcinoma	Hepatocellular Carcinoma	G2	Liver	Primary	C22.0	70187	Hepatocellular Carcinoma
TCGA-BW-A5NO	TCGA-BW-A5NO-01	Hepatocellular Carcinoma	Hepatocellular Carcinoma	Hepatocellular Carcinoma	G2	Liver	Primary	C22.0	70187	Hepatocellular Carcinoma
TCGA-BW-A5NP	TCGA-BW-A5NP-01	Hepatocellular Carcinoma	Hepatocellular Carcinoma	Hepatocellular Carcinoma	G3	Liver	Primary	C22.0	70187	Hepatocellular Carcinoma
TCGA-BW-A5NQ	TCGA-BW-A5NQ-01	Hepatocellular Carcinoma	Hepatocellular Carcinoma	Hepatocellular Carcinoma	G3	Liver	Primary	C22.0	70187	Hepatocellular Carcinoma
TCGA-CC-5258	TCGA-CC-5258-01	Hepatocellular Carcinoma	Hepatocellular Carcinoma	Hepatocellular Carcinoma	G2	Liver	Primary	C22.0	70187	Hepatocellular Carcinoma
TCGA-CC-5259	TCGA-CC-5259-01	Hepatocellular Carcinoma	Hepatocellular Carcinoma	Hepatocellular Carcinoma	G2	Liver	Primary	C22.0	70187	Hepatocellular Carcinoma
TCGA-CC-5260	TCGA-CC-5260-01	Hepatocellular Carcinoma	Hepatocellular Carcinoma	Hepatocellular Carcinoma	G1	Liver	Primary	C22.0	70187	Hepatocellular Carcinoma
TCGA-CC-5261	TCGA-CC-5261-01	Hepatocellular Carcinoma	Hepatocellular Carcinoma	Hepatocellular Carcinoma	G2	Liver	Primary	C22.0	70187	Hepatocellular Carcinoma
TCGA-CC-5262	TCGA-CC-5262-01	Hepatocellular Carcinoma	Hepatocellular Carcinoma	Hepatocellular Carcinoma	G1	Liver	Primary	C22.0	70187	Hepatocellular Carcinoma
TCGA-CC-5263	TCGA-CC-5263-01	Hepatocellular Carcinoma	Hepatocellular Carcinoma	Hepatocellular Carcinoma	G1	Liver	Primary	C22.0	70187	Hepatocellular Carcinoma
TCGA-CC-5264	TCGA-CC-5264-01	Hepatocellular Carcinoma	Hepatocellular Carcinoma	Hepatocellular Carcinoma	G2	Liver	Primary	C22.0	70187	Hepatocellular Carcinoma
TCGA-CC-A123	TCGA-CC-A123-01	Hepatocellular Carcinoma	Hepatocellular Carcinoma	Hepatocellular Carcinoma	G1	Liver	Primary	C22.0	70187	Hepatocellular Carcinoma
TCGA-CC-A1HT	TCGA-CC-A1HT-01	Hepatocellular Carcinoma	Hepatocellular Carcinoma	Hepatocellular Carcinoma	G3	Liver	Primary	C22.0	70187	Hepatocellular Carcinoma
TCGA-CC-A3M9	TCGA-CC-A3M9-01	Hepatocellular Carcinoma	Hepatocellular Carcinoma	Hepatocellular Carcinoma	G3	Liver	Primary	C22.0	70187	Hepatocellular Carcinoma
TCGA-CC-A3MA	TCGA-CC-A3MA-01	Hepatocellular Carcinoma	Hepatocellular Carcinoma	Hepatocellular Carcinoma	G2	Liver	Primary	C22.0	70187	Hepatocellular Carcinoma
TCGA-CC-A3MB	TCGA-CC-A3MB-01	Hepatocellular Carcinoma	Hepatocellular Carcinoma	Hepatocellular Carcinoma	G1	Liver	Primary	C22.0	70187	Hepatocellular Carcinoma
TCGA-CC-A3MC	TCGA-CC-A3MC-01	Hepatocellular Carcinoma	Hepatocellular Carcinoma	Hepatocellular Carcinoma	G2	Liver	Primary	C22.0	70187	Hepatocellular Carcinoma
TCGA-CC-A5UC	TCGA-CC-A5UC-01	Hepatocellular Carcinoma	Hepatocellular Carcinoma	Hepatocellular Carcinoma	G3	Liver	Primary	C22.0	70187	Hepatocellular Carcinoma
TCGA-CC-A5UD	TCGA-CC-A5UD-01	Hepatocellular Carcinoma	Hepatocellular Carcinoma	Hepatocellular Carcinoma	G2	Liver	Primary	C22.0	70187	Hepatocellular Carcinoma
TCGA-CC-A5UE	TCGA-CC-A5UE-01	Hepatocellular Carcinoma	Hepatocellular Carcinoma	Hepatocellular Carcinoma	G2	Liver	Primary	C22.0	70187	Hepatocellular Carcinoma
TCGA-CC-A7IE	TCGA-CC-A7IE-01	Hepatocellular Carcinoma	Hepatocellular Carcinoma	Hepatocellular Carcinoma	G2	Liver	Primary	C22.0	70187	Hepatocellular Carcinoma
TCGA-CC-A7IF	TCGA-CC-A7IF-01	Hepatocellular Carcinoma	Hepatocellular Carcinoma	Hepatocellular Carcinoma	G1	Liver	Primary	C22.0	70187	Hepatocellular Carcinoma
TCGA-CC-A7IG	TCGA-CC-A7IG-01	Hepatocellular Carcinoma	Hepatocellular Carcinoma	Hepatocellular Carcinoma	G2	Liver	Primary	C22.0	70187	Hepatocellular Carcinoma
TCGA-CC-A7IH	TCGA-CC-A7IH-01	Hepatocellular Carcinoma	Hepatocellular Carcinoma	Hepatocellular Carcinoma	G1	Liver	Primary	C22.0	70187	Hepatocellular Carcinoma
TCGA-CC-A7II	TCGA-CC-A7II-01	Hepatocellular Carcinoma	Hepatocellular Carcinoma	Hepatocellular Carcinoma	G3	Liver	Primary	C22.0	70187	Hepatocellular Carcinoma
TCGA-CC-A7IJ	TCGA-CC-A7IJ-01	Hepatocellular Carcinoma	Hepatocellular Carcinoma	Hepatocellular Carcinoma	G3	Liver	Primary	C22.0	70187	Hepatocellular Carcinoma
TCGA-CC-A7IK	TCGA-CC-A7IK-01	Hepatocellular Carcinoma	Hepatocellular Carcinoma	Hepatocellular Carcinoma	G3	Liver	Primary	C22.0	70187	Hepatocellular Carcinoma
TCGA-CC-A7IL	TCGA-CC-A7IL-01	Hepatocellular Carcinoma	Hepatocellular Carcinoma	Hepatocellular Carcinoma	G1	Liver	Primary	C22.0	70187	Hepatocellular Carcinoma
TCGA-CC-A8HT	TCGA-CC-A8HT-01	Hepatocellular Carcinoma	Hepatocellular Carcinoma	Hepatocellular Carcinoma	G2	Liver	Primary	C22.0	70187	Hepatocellular Carcinoma
TCGA-CC-A8HU	TCGA-CC-A8HU-01	Hepatocellular Carcinoma	Hepatocellular Carcinoma	Hepatocellular Carcinoma	G3	Liver	Primary	C22.0	70187	Hepatocellular Carcinoma
TCGA-CC-A8HV	TCGA-CC-A8HV-01	Hepatocellular Carcinoma	Hepatocellular Carcinoma	Hepatocellular Carcinoma	G2	Liver	Primary	C22.0	70187	Hepatocellular Carcinoma
TCGA-CC-A9FS	TCGA-CC-A9FS-01	Hepatocellular Carcinoma	Hepatocellular Carcinoma	Hepatocellular Carcinoma	G2	Liver	Primary	C22.0	70187	Hepatocellular Carcinoma
TCGA-CC-A9FU	TCGA-CC-A9FU-01	Hepatocellular Carcinoma	Hepatocellular Carcinoma	Hepatocellular Carcinoma	G2	Liver	Primary	C22.0	70187	Hepatocellular Carcinoma
TCGA-CC-A9FV	TCGA-CC-A9FV-01	Hepatocellular Carcinoma	Hepatocellular Carcinoma	Hepatocellular Carcinoma	G2	Liver	Primary	C22.0	70187	Hepatocellular Carcinoma
TCGA-CC-A9FW	TCGA-CC-A9FW-01	Hepatocellular Carcinoma	Hepatocellular Carcinoma	Hepatocellular Carcinoma	G2	Liver	Primary	C22.0	70187	Hepatocellular Carcinoma
TCGA-DD-A113	TCGA-DD-A113-01	Hepatocellular Carcinoma	Hepatocellular Carcinoma	Hepatocellular Carcinoma	G3	Liver	Primary	C22.0	70187	Hepatocellular Carcinoma
TCGA-DD-A114	TCGA-DD-A114-01	Hepatocellular Carcinoma	Hepatocellular Carcinoma	Hepatocellular Carcinoma	G3	Liver	Primary	C22.0	70187	Hepatocellular Carcinoma
TCGA-DD-A115	TCGA-DD-A115-01	Hepatocellular Carcinoma	Hepatocellular Carcinoma	Hepatocellular Carcinoma	G2	Liver	Primary	C22.0	70187	Hepatocellular Carcinoma
TCGA-DD-A116	TCGA-DD-A116-01	Hepatocellular Carcinoma	Hepatocellular Carcinoma	Hepatocellular Carcinoma	G3	Liver	Primary	C22.0	70187	Hepatocellular Carcinoma
TCGA-DD-A118	TCGA-DD-A118-01	Hepatocellular Carcinoma	Hepatocellular Carcinoma	Hepatocellular Carcinoma	G2	Liver	Primary	C22.0	70187	Hepatocellular Carcinoma
TCGA-DD-A119	TCGA-DD-A119-01	Hepatocellular Carcinoma	Hepatocellular Carcinoma	Hepatocellular Carcinoma	G3	Liver	Primary	C22.0	70187	Hepatocellular Carcinoma
TCGA-DD-A11A	TCGA-DD-A11A-01	Hepatocellular Carcinoma	Hepatocellular Carcinoma	Hepatocellular Carcinoma	G3	Liver	Primary	C22.0	70187	Hepatocellular Carcinoma
TCGA-DD-A11B	TCGA-DD-A11B-01	Hepatocellular Carcinoma	Hepatocellular Carcinoma	Hepatocellular Carcinoma	G2	Liver	Primary	C22.0	70187	Hepatocellular Carcinoma
TCGA-DD-A11C	TCGA-DD-A11C-01	Hepatocellular Carcinoma	Hepatocellular Carcinoma	Hepatocellular Carcinoma	G3	Liver	Primary	C22.0	70187	Hepatocellular Carcinoma
TCGA-DD-A11D	TCGA-DD-A11D-01	Hepatocellular Carcinoma	Hepatocellular Carcinoma	Hepatocellular Carcinoma	G2	Liver	Primary	C22.0	70187	Hepatocellular Carcinoma
TCGA-DD-A1E9	TCGA-DD-A1E9-01	Hepatocellular Carcinoma	Hepatocellular Carcinoma	Hepatocellular Carcinoma	G2	Liver	Primary	C22.0	70187	Hepatocellular Carcinoma
TCGA-DD-A1EA	TCGA-DD-A1EA-01	Hepatocellular Carcinoma	Hepatocellular Carcinoma	Hepatocellular Carcinoma	G2	Liver	Primary	C22.0	70187	Hepatocellular Carcinoma
TCGA-DD-A1EB	TCGA-DD-A1EB-01	Hepatocellular Carcinoma	Hepatocellular Carcinoma	Hepatocellular Carcinoma	G2	Liver	Primary	C22.0	70187	Hepatocellular Carcinoma
TCGA-DD-A1EC	TCGA-DD-A1EC-01	Hepatocellular Carcinoma	Hepatocellular Carcinoma	Hepatocellular Carcinoma	G3	Liver	Primary	C22.0	70187	Hepatocellular Carcinoma
TCGA-DD-A1ED	TCGA-DD-A1ED-01	Hepatocellular Carcinoma	Hepatocellular Carcinoma	Hepatocellular Carcinoma	G1	Liver	Primary	C22.0	70187	Hepatocellular Carcinoma
TCGA-DD-A1EE	TCGA-DD-A1EE-01	Hepatocellular Carcinoma	Hepatocellular Carcinoma	Hepatocellular Carcinoma	G3	Liver	Primary	C22.0	70187	Hepatocellular Carcinoma
TCGA-DD-A1EF	TCGA-DD-A1EF-01	Hepatocellular Carcinoma	Hepatocellular Carcinoma	Hepatocellular Carcinoma	G3	Liver	Primary	C22.0	70187	Hepatocellular Carcinoma
TCGA-DD-A1EG	TCGA-DD-A1EG-01	Hepatocellular Carcinoma	Hepatocellular Carcinoma	Hepatocellular Carcinoma	G3	Liver	Primary	C22.0	70187	Hepatocellular Carcinoma
TCGA-DD-A1EH	TCGA-DD-A1EH-01	Hepatocellular Carcinoma	Hepatocellular Carcinoma	Hepatocellular Carcinoma	G3	Liver	Primary	C22.0	70187	Hepatocellular Carcinoma
TCGA-DD-A1EI	TCGA-DD-A1EI-01	Hepatocellular Carcinoma	Hepatocellular Carcinoma	Hepatocellular Carcinoma	G2	Liver	Primary	C22.0	70187	Hepatocellular Carcinoma
TCGA-DD-A1EJ	TCGA-DD-A1EJ-01	Hepatocellular Carcinoma	Hepatocellular Carcinoma	Hepatocellular Carcinoma	G2	Liver	Primary	C22.0	70187	Hepatocellular Carcinoma
TCGA-DD-A1EK	TCGA-DD-A1EK-01	Hepatocellular Carcinoma	Hepatocellular Carcinoma	Hepatocellular Carcinoma	G2	Liver	Primary	C22.0	70187	Hepatocellular Carcinoma
TCGA-DD-A1EL	TCGA-DD-A1EL-01	Hepatocellular Carcinoma	Hepatocellular Carcinoma	Hepatocellular Carcinoma	G3	Liver	Primary	C22.0	70187	Hepatocellular Carcinoma
TCGA-DD-A39V	TCGA-DD-A39V-01	Hepatocellular Carcinoma	Hepatocellular Carcinoma	Hepatocellular Carcinoma	G3	Liver	Primary	C22.0	70187	Hepatocellular Carcinoma
TCGA-DD-A39W	TCGA-DD-A39W-01	Hepatocellular Carcinoma	Hepatocellular Carcinoma	Hepatocellular Carcinoma	G2	Liver	Primary	C22.0	70187	Hepatocellular Carcinoma
TCGA-DD-A39X	TCGA-DD-A39X-01	Hepatocellular Carcinoma	Hepatocellular Carcinoma	Hepatocellular Carcinoma	G2	Liver	Primary	C22.0	70187	Hepatocellular Carcinoma
TCGA-DD-A39Y	TCGA-DD-A39Y-01	Hepatocellular Carcinoma	Hepatocellular Carcinoma	Hepatocellular Carcinoma	G3	Liver	Primary	C22.0	70187	Hepatocellular Carcinoma
TCGA-DD-A39Z	TCGA-DD-A39Z-01	Hepatocellular Carcinoma	Hepatocellular Carcinoma	Hepatocellular Carcinoma	G2	Liver	Primary	C22.0	70187	Hepatocellular Carcinoma
TCGA-DD-A3A0	TCGA-DD-A3A0-01	Hepatocellular Carcinoma	Hepatocellular Carcinoma	Hepatocellular Carcinoma	G2	Liver	Primary	C22.0	70187	Hepatocellular Carcinoma
TCGA-DD-A3A1	TCGA-DD-A3A1-01	Hepatocellular Carcinoma	Hepatocellular Carcinoma	Hepatocellular Carcinoma	G2	Liver	Primary	C22.0	70187	Hepatocellular Carcinoma
TCGA-DD-A3A2	TCGA-DD-A3A2-01	Hepatocellular Carcinoma	Hepatocellular Carcinoma	Hepatocellular Carcinoma	G1	Liver	Primary	C22.0	70187	Hepatocellular Carcinoma
TCGA-DD-A3A3	TCGA-DD-A3A3-01	Hepatocellular Carcinoma	Hepatocellular Carcinoma	Hepatocellular Carcinoma	G2	Liver	Primary	C22.0	70187	Hepatocellular Carcinoma
TCGA-DD-A3A4	TCGA-DD-A3A4-01	Hepatocellular Carcinoma	Hepatocellular Carcinoma	Hepatocellular Carcinoma	G3	Liver	Primary	C22.0	70187	Hepatocellular Carcinoma
TCGA-DD-A3A5	TCGA-DD-A3A5-01	Hepatocellular Carcinoma	Hepatocellular Carcinoma	Hepatocellular Carcinoma	G2	Liver	Primary	C22.0	70187	Hepatocellular Carcinoma
TCGA-DD-A3A6	TCGA-DD-A3A6-01	Hepatocellular Carcinoma	Hepatocellular Carcinoma	Hepatocellular Carcinoma	G2	Liver	Primary	C22.0	70187	Hepatocellular Carcinoma
TCGA-DD-A3A7	TCGA-DD-A3A7-01	Hepatocellular Carcinoma	Hepatocellular Carcinoma	Hepatocellular Carcinoma	G3	Liver	Primary	C22.0	70187	Hepatocellular Carcinoma
TCGA-DD-A3A8	TCGA-DD-A3A8-01	Hepatocellular Carcinoma	Hepatocellular Carcinoma	Hepatocellular Carcinoma	G2	Liver	Primary	C22.0	70187	Hepatocellular Carcinoma
TCGA-DD-A3A9	TCGA-DD-A3A9-01	Hepatocellular Carcinoma	Hepatocellular Carcinoma	Hepatocellular Carcinoma	G2	Liver	Primary	C22.0	70187	Hepatocellular Carcinoma
TCGA-DD-A4NA	TCGA-DD-A4NA-01	Hepatocellular Carcinoma	Hepatocellular Carcinoma	Hepatocellular Carcinoma	G3	Liver	Primary	C22.0	70187	Hepatocellular Carcinoma
TCGA-DD-A4NB	TCGA-DD-A4NB-01	Fibrolamellar Carcinoma	Fibrolamellar Carcinoma	Fibrolamellar Carcinoma	G2	Liver	Primary	C22.0	70187	Hepatocellular Carcinoma
TCGA-DD-A4ND	TCGA-DD-A4ND-01	Hepatocellular Carcinoma	Hepatocellular Carcinoma	Hepatocellular Carcinoma	G3	Liver	Primary	C22.0	70187	Hepatocellular Carcinoma
TCGA-DD-A4NE	TCGA-DD-A4NE-01	Hepatocellular Carcinoma	Hepatocellular Carcinoma	Hepatocellular Carcinoma	G3	Liver	Primary	C22.0	70187	Hepatocellular Carcinoma
TCGA-DD-A4NF	TCGA-DD-A4NF-01	Hepatocellular Carcinoma	Hepatocellular Carcinoma	Hepatocellular Carcinoma	G2	Liver	Primary	C22.0	70187	Hepatocellular Carcinoma
TCGA-DD-A4NG	TCGA-DD-A4NG-01	Hepatocellular Carcinoma	Hepatocellular Carcinoma	Hepatocellular Carcinoma	G2	Liver	Primary	C22.0	70187	Hepatocellular Carcinoma
TCGA-DD-A4NH	TCGA-DD-A4NH-01	Hepatocellular Carcinoma	Hepatocellular Carcinoma	Hepatocellular Carcinoma	G3	Liver	Primary	C22.0	70187	Hepatocellular Carcinoma
TCGA-DD-A4NI	TCGA-DD-A4NI-01	Hepatocellular Carcinoma	Hepatocellular Carcinoma	Hepatocellular Carcinoma	G2	Liver	Primary	C22.0	70187	Hepatocellular Carcinoma
TCGA-DD-A4NJ	TCGA-DD-A4NJ-01	Hepatocellular Carcinoma	Hepatocellular Carcinoma	Hepatocellular Carcinoma	G2	Liver	Primary	C22.0	70187	Hepatocellular Carcinoma
TCGA-DD-A4NK	TCGA-DD-A4NK-01	Hepatocellular Carcinoma	Hepatocellular Carcinoma	Hepatocellular Carcinoma	G2	Liver	Primary	C22.0	70187	Hepatocellular Carcinoma
TCGA-DD-A4NL	TCGA-DD-A4NL-01	Hepatocellular Carcinoma	Hepatocellular Carcinoma	Hepatocellular Carcinoma	G1	Liver	Primary	C22.0	70187	Hepatocellular Carcinoma
TCGA-DD-A4NN	TCGA-DD-A4NN-01	Hepatocellular Carcinoma	Hepatocellular Carcinoma	Hepatocellular Carcinoma	G3	Liver	Primary	C22.0	70187	Hepatocellular Carcinoma
TCGA-DD-A4NO	TCGA-DD-A4NO-01	Hepatocellular Carcinoma	Hepatocellular Carcinoma	Hepatocellular Carcinoma	G1	Liver	Primary	C22.0	70187	Hepatocellular Carcinoma
TCGA-DD-A4NP	TCGA-DD-A4NP-01	Hepatocellular Carcinoma	Hepatocellular Carcinoma	Hepatocellular Carcinoma	G3	Liver	Primary	C22.0	70187	Hepatocellular Carcinoma
TCGA-DD-A4NQ	TCGA-DD-A4NQ-01	Hepatocellular Carcinoma	Hepatocellular Carcinoma	Hepatocellular Carcinoma	G3	Liver	Primary	C22.0	70187	Hepatocellular Carcinoma
TCGA-DD-A4NR	TCGA-DD-A4NR-01	Hepatocellular Carcinoma	Hepatocellular Carcinoma	Hepatocellular Carcinoma	G3	Liver	Primary	C22.0	70187	Hepatocellular Carcinoma
TCGA-DD-A4NS	TCGA-DD-A4NS-01	Hepatocellular Carcinoma	Hepatocellular Carcinoma	Hepatocellular Carcinoma	G2	Liver	Primary	C22.0	70187	Hepatocellular Carcinoma
TCGA-DD-A4NV	TCGA-DD-A4NV-01	Hepatocellular Carcinoma	Hepatocellular Carcinoma	Hepatocellular Carcinoma	G1	Liver	Primary	C22.0	70187	Hepatocellular Carcinoma
TCGA-DD-A73A	TCGA-DD-A73A-01	Hepatocellular Carcinoma	Hepatocellular Carcinoma	Hepatocellular Carcinoma	G2	Liver	Primary	C22.0	70187	Hepatocellular Carcinoma
TCGA-DD-A73B	TCGA-DD-A73B-01	Hepatocellular Carcinoma	Hepatocellular Carcinoma	Hepatocellular Carcinoma	G2	Liver	Primary	C22.0	70187	Hepatocellular Carcinoma
TCGA-DD-A73C	TCGA-DD-A73C-01	Hepatocellular Carcinoma	Hepatocellular Carcinoma	Hepatocellular Carcinoma	G1	Liver	Primary	C22.0	70187	Hepatocellular Carcinoma
TCGA-DD-A73D	TCGA-DD-A73D-01	Hepatocellular Carcinoma	Hepatocellular Carcinoma	Hepatocellular Carcinoma	G1	Liver	Primary	C22.0	70187	Hepatocellular Carcinoma
TCGA-DD-A73E	TCGA-DD-A73E-01	Hepatocellular Carcinoma	Hepatocellular Carcinoma	Hepatocellular Carcinoma	G1	Liver	Primary	C22.0	70187	Hepatocellular Carcinoma
TCGA-DD-A73F	TCGA-DD-A73F-01	Hepatocellular Carcinoma	Hepatocellular Carcinoma	Hepatocellular Carcinoma	G1	Liver	Primary	C22.0	70187	Hepatocellular Carcinoma
TCGA-DD-A73G	TCGA-DD-A73G-01	Hepatocellular Carcinoma	Hepatocellular Carcinoma	Hepatocellular Carcinoma	G3	Liver	Primary	C22.0	70187	Hepatocellular Carcinoma
TCGA-DD-AA3A	TCGA-DD-AA3A-01	Hepatocellular Carcinoma	Hepatocellular Carcinoma	Hepatocholangiocarcinoma (Mixed)	G4	Liver	Primary	C22.0	70187	Hepatocellular Carcinoma
TCGA-DD-AAC8	TCGA-DD-AAC8-01	Hepatocellular Carcinoma	Hepatocellular Carcinoma	Hepatocellular Carcinoma	G3	Liver	Primary	C22.0	70187	Hepatocellular Carcinoma
TCGA-DD-AAC9	TCGA-DD-AAC9-01	Hepatocellular Carcinoma	Hepatocellular Carcinoma	Hepatocellular Carcinoma	G2	Liver	Primary	C22.0	70187	Hepatocellular Carcinoma
TCGA-DD-AACA	TCGA-DD-AACA-01	Hepatocellular Carcinoma	Hepatocellular Carcinoma	Hepatocellular Carcinoma	G3	Liver	Primary	C22.0	70187	Hepatocellular Carcinoma
TCGA-DD-AACB	TCGA-DD-AACB-01	Hepatocellular Carcinoma	Hepatocellular Carcinoma	Hepatocellular Carcinoma	G3	Liver	Primary	C22.0	70187	Hepatocellular Carcinoma
TCGA-DD-AACC	TCGA-DD-AACC-01	Hepatocellular Carcinoma	Hepatocellular Carcinoma	Hepatocellular Carcinoma	G2	Liver	Primary	C22.0	70187	Hepatocellular Carcinoma
TCGA-DD-AACD	TCGA-DD-AACD-01	Hepatocellular Carcinoma	Hepatocellular Carcinoma	Hepatocellular Carcinoma	G4	Liver	Primary	C22.0	70187	Hepatocellular Carcinoma
TCGA-DD-AACE	TCGA-DD-AACE-01	Hepatocellular Carcinoma	Hepatocellular Carcinoma	Hepatocellular Carcinoma	G3	Liver	Primary	C22.0	70187	Hepatocellular Carcinoma
TCGA-DD-AACF	TCGA-DD-AACF-01	Hepatocellular Carcinoma	Hepatocellular Carcinoma	Hepatocellular Carcinoma	G3	Liver	Primary	C22.0	70187	Hepatocellular Carcinoma
TCGA-DD-AACG	TCGA-DD-AACG-01	Hepatocellular Carcinoma	Hepatocellular Carcinoma	Hepatocellular Carcinoma	G4	Liver	Primary	C22.0	70187	Hepatocellular Carcinoma
TCGA-DD-AACH	TCGA-DD-AACH-01	Hepatocellular Carcinoma	Hepatocellular Carcinoma	Hepatocellular Carcinoma	G3	Liver	Primary	C22.0	70187	Hepatocellular Carcinoma
TCGA-DD-AACI	TCGA-DD-AACI-01	Hepatocellular Carcinoma	Hepatocellular Carcinoma	Hepatocellular Carcinoma	G3	Liver	Primary	C22.0	70187	Hepatocellular Carcinoma
TCGA-DD-AACJ	TCGA-DD-AACJ-01	Hepatocellular Carcinoma	Hepatocellular Carcinoma	Hepatocellular Carcinoma	G2	Liver	Primary	C22.0	70187	Hepatocellular Carcinoma
TCGA-DD-AACK	TCGA-DD-AACK-01	Hepatocellular Carcinoma	Hepatocellular Carcinoma	Hepatocellular Carcinoma	G2	Liver	Primary	C22.0	70187	Hepatocellular Carcinoma
TCGA-DD-AACL	TCGA-DD-AACL-01	Hepatocellular Carcinoma	Hepatocellular Carcinoma	Hepatocellular Carcinoma	G3	Liver	Primary	C22.0	70187	Hepatocellular Carcinoma
TCGA-DD-AACM	TCGA-DD-AACM-01	Hepatocellular Carcinoma	Hepatocellular Carcinoma	Hepatocellular Carcinoma	G3	Liver	Primary	C22.0	70187	Hepatocellular Carcinoma
TCGA-DD-AACN	TCGA-DD-AACN-01	Hepatocellular Carcinoma	Hepatocellular Carcinoma	Hepatocellular Carcinoma	G3	Liver	Primary	C22.0	70187	Hepatocellular Carcinoma
TCGA-DD-AACO	TCGA-DD-AACO-01	Hepatocellular Carcinoma	Hepatocellular Carcinoma	Hepatocellular Carcinoma	G3	Liver	Primary	C22.0	70187	Hepatocellular Carcinoma
TCGA-DD-AACP	TCGA-DD-AACP-01	Hepatocellular Carcinoma	Hepatocellular Carcinoma	Hepatocellular Carcinoma	G3	Liver	Primary	C22.0	70187	Hepatocellular Carcinoma
TCGA-DD-AACQ	TCGA-DD-AACQ-01	Hepatocellular Carcinoma	Hepatocellular Carcinoma	Hepatocellular Carcinoma	G3	Liver	Primary	C22.0	70187	Hepatocellular Carcinoma
TCGA-DD-AACS	TCGA-DD-AACS-01	Hepatocellular Carcinoma	Hepatocellular Carcinoma	Hepatocellular Carcinoma	G3	Liver	Primary	C22.0	70187	Hepatocellular Carcinoma
TCGA-DD-AACT	TCGA-DD-AACT-01	Hepatocellular Carcinoma	Hepatocellular Carcinoma	Hepatocellular Carcinoma	G2	Liver	Primary	C22.0	70187	Hepatocellular Carcinoma
TCGA-DD-AACU	TCGA-DD-AACU-01	Hepatocellular Carcinoma	Hepatocellular Carcinoma	Hepatocellular Carcinoma	G3	Liver	Primary	C22.0	70187	Hepatocellular Carcinoma
TCGA-DD-AACV	TCGA-DD-AACV-01	Hepatocellular Carcinoma	Hepatocellular Carcinoma	Hepatocellular Carcinoma	G3	Liver	Primary	C22.0	70187	Hepatocellular Carcinoma
TCGA-DD-AACW	TCGA-DD-AACW-01	Hepatocellular Carcinoma	Hepatocellular Carcinoma	Hepatocellular Carcinoma	G3	Liver	Primary	C22.0	70187	Hepatocellular Carcinoma
TCGA-DD-AACX	TCGA-DD-AACX-01	Hepatocellular Carcinoma	Hepatocellular Carcinoma	Hepatocellular Carcinoma	G3	Liver	Primary	C22.0	70187	Hepatocellular Carcinoma
TCGA-DD-AACY	TCGA-DD-AACY-01	Hepatocellular Carcinoma	Hepatocellular Carcinoma	Hepatocellular Carcinoma	G3	Liver	Primary	C22.0	70187	Hepatocellular Carcinoma
TCGA-DD-AACZ	TCGA-DD-AACZ-01	Hepatocellular Carcinoma	Hepatocellular Carcinoma	Hepatocellular Carcinoma	G4	Liver	Primary	C22.0	70187	Hepatocellular Carcinoma
TCGA-DD-AAD0	TCGA-DD-AAD0-01	Hepatocellular Carcinoma	Hepatocellular Carcinoma	Hepatocellular Carcinoma	G2	Liver	Primary	C22.0	70187	Hepatocellular Carcinoma
TCGA-DD-AAD1	TCGA-DD-AAD1-01	Hepatocellular Carcinoma	Hepatocellular Carcinoma	Hepatocellular Carcinoma	G4	Liver	Primary	C22.0	70187	Hepatocellular Carcinoma
TCGA-DD-AAD2	TCGA-DD-AAD2-01	Hepatocellular Carcinoma	Hepatocellular Carcinoma	Hepatocellular Carcinoma	G2	Liver	Primary	C22.0	70187	Hepatocellular Carcinoma
TCGA-DD-AAD3	TCGA-DD-AAD3-01	Hepatocellular Carcinoma	Hepatocellular Carcinoma	Hepatocellular Carcinoma	G2	Liver	Primary	C22.0	70187	Hepatocellular Carcinoma
TCGA-DD-AAD5	TCGA-DD-AAD5-01	Hepatocellular Carcinoma	Hepatocellular Carcinoma	Hepatocellular Carcinoma	G3	Liver	Primary	C22.0	70187	Hepatocellular Carcinoma
TCGA-DD-AAD6	TCGA-DD-AAD6-01	Hepatocellular Carcinoma	Hepatocellular Carcinoma	Hepatocellular Carcinoma	G3	Liver	Primary	C22.0	70187	Hepatocellular Carcinoma
TCGA-DD-AAD8	TCGA-DD-AAD8-01	Hepatocellular Carcinoma	Hepatocellular Carcinoma	Hepatocellular Carcinoma	G2	Liver	Primary	C22.0	70187	Hepatocellular Carcinoma
TCGA-DD-AADA	TCGA-DD-AADA-01	Hepatocellular Carcinoma	Hepatocellular Carcinoma	Hepatocellular Carcinoma	G3	Liver	Primary	C22.0	70187	Hepatocellular Carcinoma
TCGA-DD-AADB	TCGA-DD-AADB-01	Hepatocellular Carcinoma	Hepatocellular Carcinoma	Hepatocellular Carcinoma	G4	Liver	Primary	C22.0	70187	Hepatocellular Carcinoma
TCGA-DD-AADC	TCGA-DD-AADC-01	Hepatocellular Carcinoma	Hepatocellular Carcinoma	Hepatocellular Carcinoma	G3	Liver	Primary	C22.0	70187	Hepatocellular Carcinoma
TCGA-DD-AADD	TCGA-DD-AADD-01	Hepatocellular Carcinoma	Hepatocellular Carcinoma	Hepatocellular Carcinoma	G4	Liver	Primary	C22.0	70187	Hepatocellular Carcinoma
TCGA-DD-AADE	TCGA-DD-AADE-01	Hepatocellular Carcinoma	Hepatocellular Carcinoma	Hepatocellular Carcinoma	G4	Liver	Primary	C22.0	70187	Hepatocellular Carcinoma
TCGA-DD-AADF	TCGA-DD-AADF-01	Hepatocellular Carcinoma	Hepatocellular Carcinoma	Hepatocellular Carcinoma	G4	Liver	Primary	C22.0	70187	Hepatocellular Carcinoma
TCGA-DD-AADG	TCGA-DD-AADG-01	Hepatocellular Carcinoma	Hepatocellular Carcinoma	Hepatocellular Carcinoma	G3	Liver	Primary	C22.0	70187	Hepatocellular Carcinoma
TCGA-DD-AADI	TCGA-DD-AADI-01	Hepatocellular Carcinoma	Hepatocellular Carcinoma	Hepatocellular Carcinoma	G3	Liver	Primary	C22.0	70187	Hepatocellular Carcinoma
TCGA-DD-AADJ	TCGA-DD-AADJ-01	Hepatocellular Carcinoma	Hepatocellular Carcinoma	Hepatocellular Carcinoma	G3	Liver	Primary	C22.0	70187	Hepatocellular Carcinoma
TCGA-DD-AADK	TCGA-DD-AADK-01	Hepatocellular Carcinoma	Hepatocellular Carcinoma	Hepatocellular Carcinoma	G3	Liver	Primary	C22.0	70187	Hepatocellular Carcinoma
TCGA-DD-AADL	TCGA-DD-AADL-01	Hepatocellular Carcinoma	Hepatocellular Carcinoma	Hepatocellular Carcinoma	G4	Liver	Primary	C22.0	70187	Hepatocellular Carcinoma
TCGA-DD-AADM	TCGA-DD-AADM-01	Hepatocellular Carcinoma	Hepatocellular Carcinoma	Hepatocellular Carcinoma	G3	Liver	Primary	C22.0	70187	Hepatocellular Carcinoma
TCGA-DD-AADN	TCGA-DD-AADN-01	Hepatocellular Carcinoma	Hepatocellular Carcinoma	Hepatocellular Carcinoma	G4	Liver	Primary	C22.0	70187	Hepatocellular Carcinoma
TCGA-DD-AADO	TCGA-DD-AADO-01	Hepatocellular Carcinoma	Hepatocellular Carcinoma	Hepatocellular Carcinoma	G3	Liver	Primary	C22.0	70187	Hepatocellular Carcinoma
TCGA-DD-AADP	TCGA-DD-AADP-01	Hepatocellular Carcinoma	Hepatocellular Carcinoma	Hepatocellular Carcinoma	G3	Liver	Primary	C22.0	70187	Hepatocellular Carcinoma
TCGA-DD-AADQ	TCGA-DD-AADQ-01	Hepatocellular Carcinoma	Hepatocellular Carcinoma	Hepatocellular Carcinoma	G3	Liver	Primary	C22.0	70187	Hepatocellular Carcinoma
TCGA-DD-AADR	TCGA-DD-AADR-01	Hepatocellular Carcinoma	Hepatocellular Carcinoma	Hepatocellular Carcinoma	G3	Liver	Primary	C22.0	70187	Hepatocellular Carcinoma
TCGA-DD-AADS	TCGA-DD-AADS-01	Hepatocellular Carcinoma	Hepatocellular Carcinoma	Hepatocellular Carcinoma	G2	Liver	Primary	C22.0	70187	Hepatocellular Carcinoma
TCGA-DD-AADU	TCGA-DD-AADU-01	Hepatocellular Carcinoma	Hepatocellular Carcinoma	Hepatocellular Carcinoma	G3	Liver	Primary	C22.0	70187	Hepatocellular Carcinoma
TCGA-DD-AADV	TCGA-DD-AADV-01	Hepatocellular Carcinoma	Hepatocellular Carcinoma	Hepatocellular Carcinoma	G3	Liver	Primary	C22.0	70187	Hepatocellular Carcinoma
TCGA-DD-AADW	TCGA-DD-AADW-01	Hepatocellular Carcinoma	Hepatocellular Carcinoma	Hepatocellular Carcinoma	G3	Liver	Primary	C22.0	70187	Hepatocellular Carcinoma
TCGA-DD-AADY	TCGA-DD-AADY-01	Hepatocellular Carcinoma	Hepatocellular Carcinoma	Hepatocellular Carcinoma	G2	Liver	Primary	C22.0	70187	Hepatocellular Carcinoma
TCGA-DD-AAE0	TCGA-DD-AAE0-01	Hepatocellular Carcinoma	Hepatocellular Carcinoma	Hepatocellular Carcinoma	G4	Liver	Primary	C22.0	70187	Hepatocellular Carcinoma
TCGA-DD-AAE1	TCGA-DD-AAE1-01	Hepatocellular Carcinoma	Hepatocellular Carcinoma	Hepatocellular Carcinoma	G3	Liver	Primary	C22.0	70187	Hepatocellular Carcinoma
TCGA-DD-AAE2	TCGA-DD-AAE2-01	Hepatocellular Carcinoma	Hepatocellular Carcinoma	Hepatocellular Carcinoma	G3	Liver	Primary	C22.0	70187	Hepatocellular Carcinoma
TCGA-DD-AAE3	TCGA-DD-AAE3-01	Hepatocellular Carcinoma	Hepatocellular Carcinoma	Hepatocellular Carcinoma	G2	Liver	Primary	C22.0	70187	Hepatocellular Carcinoma
TCGA-DD-AAE4	TCGA-DD-AAE4-01	Hepatocellular Carcinoma	Hepatocellular Carcinoma	Hepatocellular Carcinoma	G1	Liver	Primary	C22.0	70187	Hepatocellular Carcinoma
TCGA-DD-AAE6	TCGA-DD-AAE6-01	Hepatocellular Carcinoma	Hepatocellular Carcinoma	Hepatocellular Carcinoma	G2	Liver	Primary	C22.0	70187	Hepatocellular Carcinoma
TCGA-DD-AAE7	TCGA-DD-AAE7-01	Hepatocellular Carcinoma	Hepatocellular Carcinoma	Hepatocellular Carcinoma	G2	Liver	Primary	C22.0	70187	Hepatocellular Carcinoma
TCGA-DD-AAE8	TCGA-DD-AAE8-01	Hepatocellular Carcinoma	Hepatocellular Carcinoma	Hepatocellular Carcinoma	G3	Liver	Primary	C22.0	70187	Hepatocellular Carcinoma
TCGA-DD-AAE9	TCGA-DD-AAE9-01	Hepatocellular Carcinoma	Hepatocellular Carcinoma	Hepatocellular Carcinoma	G3	Liver	Primary	C22.0	70187	Hepatocellular Carcinoma
TCGA-DD-AAEA	TCGA-DD-AAEA-01	Hepatocellular Carcinoma	Hepatocellular Carcinoma	Hepatocellular Carcinoma	G3	Liver	Primary	C22.0	70187	Hepatocellular Carcinoma
TCGA-DD-AAEB	TCGA-DD-AAEB-01	Hepatocellular Carcinoma	Hepatocellular Carcinoma	Hepatocellular Carcinoma	G2	Liver	Primary	C22.0	70187	Hepatocellular Carcinoma
TCGA-DD-AAED	TCGA-DD-AAED-01	Hepatocellular Carcinoma	Hepatocellular Carcinoma	Hepatocellular Carcinoma	G3	Liver	Primary	C22.0	70187	Hepatocellular Carcinoma
TCGA-DD-AAEE	TCGA-DD-AAEE-01	Hepatocellular Carcinoma	Hepatocellular Carcinoma	Hepatocellular Carcinoma	G4	Liver	Primary	C22.0	70187	Hepatocellular Carcinoma
TCGA-DD-AAEG	TCGA-DD-AAEG-01	Hepatocellular Carcinoma	Hepatocellular Carcinoma	Hepatocellular Carcinoma	G3	Liver	Primary	C22.0	70187	Hepatocellular Carcinoma
TCGA-DD-AAEH	TCGA-DD-AAEH-01	Hepatocellular Carcinoma	Hepatocellular Carcinoma	Hepatocellular Carcinoma	G2	Liver	Primary	C22.0	70187	Hepatocellular Carcinoma
TCGA-DD-AAEI	TCGA-DD-AAEI-01	Hepatocellular Carcinoma	Hepatocellular Carcinoma	Hepatocellular Carcinoma	G2	Liver	Primary	C22.0	70187	Hepatocellular Carcinoma
TCGA-DD-AAEK	TCGA-DD-AAEK-01	Hepatocellular Carcinoma	Hepatocellular Carcinoma	Hepatocellular Carcinoma	G3	Liver	Primary	C22.0	70187	Hepatocellular Carcinoma
TCGA-DD-AAVP	TCGA-DD-AAVP-01	Hepatocellular Carcinoma	Hepatocellular Carcinoma	Hepatocellular Carcinoma	G1	Liver	Primary	C22.0	70187	Hepatocellular Carcinoma
TCGA-DD-AAVQ	TCGA-DD-AAVQ-01	Hepatocellular Carcinoma	Hepatocellular Carcinoma	Hepatocellular Carcinoma	G2	Liver	Primary	C22.0	70187	Hepatocellular Carcinoma
TCGA-DD-AAVR	TCGA-DD-AAVR-01	Hepatocellular Carcinoma	Hepatocellular Carcinoma	Hepatocellular Carcinoma	G2	Liver	Primary	C22.0	70187	Hepatocellular Carcinoma
TCGA-DD-AAVS	TCGA-DD-AAVS-01	Hepatocellular Carcinoma	Hepatocellular Carcinoma	Hepatocellular Carcinoma	G2	Liver	Primary	C22.0	70187	Hepatocellular Carcinoma
TCGA-DD-AAVU	TCGA-DD-AAVU-01	Hepatocellular Carcinoma	Hepatocellular Carcinoma	Hepatocellular Carcinoma	G2	Liver	Primary	C22.0	70187	Hepatocellular Carcinoma
TCGA-DD-AAVV	TCGA-DD-AAVV-01	Hepatocellular Carcinoma	Hepatocellular Carcinoma	Hepatocellular Carcinoma	G3	Liver	Primary	C22.0	70187	Hepatocellular Carcinoma
TCGA-DD-AAVW	TCGA-DD-AAVW-01	Hepatocellular Carcinoma	Hepatocellular Carcinoma	Hepatocellular Carcinoma	G2	Liver	Primary	C22.0	70187	Hepatocellular Carcinoma
TCGA-DD-AAVX	TCGA-DD-AAVX-01	Hepatocellular Carcinoma	Hepatocellular Carcinoma	Hepatocellular Carcinoma	G2	Liver	Primary	C22.0	70187	Hepatocellular Carcinoma
TCGA-DD-AAVY	TCGA-DD-AAVY-01	Hepatocellular Carcinoma	Hepatocellular Carcinoma	Hepatocellular Carcinoma	G2	Liver	Primary	C22.0	70187	Hepatocellular Carcinoma
TCGA-DD-AAVZ	TCGA-DD-AAVZ-01	Hepatocellular Carcinoma	Hepatocellular Carcinoma	Hepatocellular Carcinoma	G2	Liver	Primary	C22.0	70187	Hepatocellular Carcinoma
TCGA-DD-AAW0	TCGA-DD-AAW0-01	Hepatocellular Carcinoma	Hepatocellular Carcinoma	Hepatocellular Carcinoma	G2	Liver	Primary	C22.0	70187	Hepatocellular Carcinoma
TCGA-DD-AAW1	TCGA-DD-AAW1-01	Hepatocellular Carcinoma	Hepatocellular Carcinoma	Hepatocellular Carcinoma	G2	Liver	Primary	C22.0	70187	Hepatocellular Carcinoma
TCGA-DD-AAW2	TCGA-DD-AAW2-01	Hepatocellular Carcinoma	Hepatocellular Carcinoma	Hepatocellular Carcinoma	G2	Liver	Primary	C22.0	70187	Hepatocellular Carcinoma
TCGA-DD-AAW3	TCGA-DD-AAW3-01	Hepatocellular Carcinoma	Hepatocellular Carcinoma	Hepatocellular Carcinoma	G2	Liver	Primary	C22.0	70187	Hepatocellular Carcinoma
TCGA-ED-A459	TCGA-ED-A459-01	Hepatocellular Carcinoma	Hepatocellular Carcinoma	Hepatocellular Carcinoma	G2	Liver	Primary	C22.0	70187	Hepatocellular Carcinoma
TCGA-ED-A4XI	TCGA-ED-A4XI-01	Hepatocellular Carcinoma	Hepatocellular Carcinoma	Hepatocellular Carcinoma	G3	Liver	Primary	C22.0	70187	Hepatocellular Carcinoma
TCGA-ED-A5KG	TCGA-ED-A5KG-01	Hepatocellular Carcinoma	Hepatocellular Carcinoma	Hepatocellular Carcinoma	G2	Liver	Primary	C22.0	70187	Hepatocellular Carcinoma
TCGA-ED-A627	TCGA-ED-A627-01	Hepatocellular Carcinoma	Hepatocellular Carcinoma	Hepatocellular Carcinoma	G2	Liver	Primary	C22.0	70187	Hepatocellular Carcinoma
TCGA-ED-A66X	TCGA-ED-A66X-01	Hepatocellular Carcinoma	Hepatocellular Carcinoma	Hepatocellular Carcinoma	G3	Liver	Primary	C22.0	70187	Hepatocellular Carcinoma
TCGA-ED-A66Y	TCGA-ED-A66Y-01	Hepatocellular Carcinoma	Hepatocellular Carcinoma	Hepatocellular Carcinoma	G3	Liver	Primary	C22.0	70187	Hepatocellular Carcinoma
TCGA-ED-A7PX	TCGA-ED-A7PX-01	Hepatocellular Carcinoma	Hepatocellular Carcinoma	Hepatocellular Carcinoma	G3	Liver	Primary	C22.0	70187	Hepatocellular Carcinoma
TCGA-ED-A7PY	TCGA-ED-A7PY-01	Hepatocellular Carcinoma	Hepatocellular Carcinoma	Hepatocellular Carcinoma	G3	Liver	Primary	C22.0	70187	Hepatocellular Carcinoma
TCGA-ED-A7PZ	TCGA-ED-A7PZ-01	Hepatocellular Carcinoma	Hepatocellular Carcinoma	Hepatocellular Carcinoma	G2	Liver	Primary	C22.0	70187	Hepatocellular Carcinoma
TCGA-ED-A7XO	TCGA-ED-A7XO-01	Hepatocellular Carcinoma	Hepatocellular Carcinoma	Hepatocellular Carcinoma	G2	Liver	Primary	C22.0	70187	Hepatocellular Carcinoma
TCGA-ED-A7XP	TCGA-ED-A7XP-01	Hepatocellular Carcinoma	Hepatocellular Carcinoma	Hepatocellular Carcinoma	G3	Liver	Primary	C22.0	70187	Hepatocellular Carcinoma
TCGA-ED-A82E	TCGA-ED-A82E-01	Hepatocellular Carcinoma	Hepatocellular Carcinoma	Hepatocellular Carcinoma	G2	Liver	Primary	C22.0	70187	Hepatocellular Carcinoma
TCGA-ED-A8O5	TCGA-ED-A8O5-01	Hepatocellular Carcinoma	Hepatocellular Carcinoma	Hepatocellular Carcinoma	G3	Liver	Primary	C22.0	70187	Hepatocellular Carcinoma
TCGA-ED-A8O6	TCGA-ED-A8O6-01	Hepatocellular Carcinoma	Hepatocellular Carcinoma	Hepatocellular Carcinoma	G3	Liver	Primary	C22.0	70187	Hepatocellular Carcinoma
TCGA-ED-A97K	TCGA-ED-A97K-01	Hepatocellular Carcinoma	Hepatocellular Carcinoma	Hepatocholangiocarcinoma (Mixed)	G2	Liver	Primary	C22.0	70187	Hepatocellular Carcinoma
TCGA-EP-A12J	TCGA-EP-A12J-01	Hepatocellular Carcinoma	Hepatocellular Carcinoma	Hepatocellular Carcinoma	G1	Liver	Primary	C22.0	70187	Hepatocellular Carcinoma
TCGA-EP-A26S	TCGA-EP-A26S-01	Hepatocellular Carcinoma	Hepatocellular Carcinoma	Hepatocellular Carcinoma	G2	Liver	Primary	C22.0	70187	Hepatocellular Carcinoma
TCGA-EP-A2KA	TCGA-EP-A2KA-01	Hepatocellular Carcinoma	Hepatocellular Carcinoma	Hepatocellular Carcinoma	G3	Liver	Primary	C22.0	70187	Hepatocellular Carcinoma
TCGA-EP-A2KB	TCGA-EP-A2KB-01	Hepatocellular Carcinoma	Hepatocellular Carcinoma	Hepatocellular Carcinoma	G2	Liver	Primary	C22.0	70187	Hepatocellular Carcinoma
TCGA-EP-A2KC	TCGA-EP-A2KC-01	Hepatocellular Carcinoma	Hepatocellular Carcinoma	Hepatocellular Carcinoma	G3	Liver	Primary	C22.0	70187	Hepatocellular Carcinoma
TCGA-EP-A3JL	TCGA-EP-A3JL-01	Hepatocellular Carcinoma	Hepatocellular Carcinoma	Hepatocellular Carcinoma	G2	Liver	Primary	C22.0	70187	Hepatocellular Carcinoma
TCGA-EP-A3RK	TCGA-EP-A3RK-01	Hepatocellular Carcinoma	Hepatocellular Carcinoma	Hepatocellular Carcinoma	G2	Liver	Primary	C22.0	70187	Hepatocellular Carcinoma
TCGA-ES-A2HS	TCGA-ES-A2HS-01	Hepatocellular Carcinoma	Hepatocellular Carcinoma	Hepatocellular Carcinoma	G2	Liver	Primary	C22.0	70187	Hepatocellular Carcinoma
TCGA-ES-A2HT	TCGA-ES-A2HT-01	Hepatocellular Carcinoma	Hepatocellular Carcinoma	Hepatocellular Carcinoma	G2	Liver	Primary	C22.0	70187	Hepatocellular Carcinoma
TCGA-FV-A23B	TCGA-FV-A23B-01	Hepatocellular Carcinoma	Hepatocellular Carcinoma	Hepatocellular Carcinoma	NA	Liver	Primary	C22.0	70187	Hepatocellular Carcinoma
TCGA-FV-A2QQ	TCGA-FV-A2QQ-01	Hepatocellular Carcinoma	Hepatocellular Carcinoma	Hepatocellular Carcinoma	G2	Liver	Primary	C22.0	70187	Hepatocellular Carcinoma
TCGA-FV-A2QR	TCGA-FV-A2QR-01	Hepatocellular Carcinoma	Hepatocellular Carcinoma	Hepatocellular Carcinoma	G1	Liver	Primary	C22.0	70187	Hepatocellular Carcinoma
TCGA-FV-A3I0	TCGA-FV-A3I0-01	Hepatocellular Carcinoma	Hepatocellular Carcinoma	Hepatocholangiocarcinoma (Mixed)	G2	Liver	Primary	C22.0	70187	Hepatocellular Carcinoma
TCGA-FV-A3I1	TCGA-FV-A3I1-01	Hepatocellular Carcinoma	Hepatocellular Carcinoma	Hepatocellular Carcinoma	G2	Liver	Primary	C22.0	70187	Hepatocellular Carcinoma
TCGA-FV-A3R2	TCGA-FV-A3R2-01	Hepatocellular Carcinoma	Hepatocellular Carcinoma	Hepatocellular Carcinoma	NA	Liver	Primary	C22.0	70187	Hepatocellular Carcinoma
TCGA-FV-A3R3	TCGA-FV-A3R3-01	Hepatocellular Carcinoma	Hepatocellular Carcinoma	Hepatocellular Carcinoma	G2	Liver	Primary	C22.0	70187	Hepatocellular Carcinoma
TCGA-FV-A495	TCGA-FV-A495-01	Hepatocellular Carcinoma	Hepatocellular Carcinoma	Hepatocellular Carcinoma	G2	Liver	Primary	C22.0	70187	Hepatocellular Carcinoma
TCGA-FV-A496	TCGA-FV-A496-01	Hepatocellular Carcinoma	Hepatocellular Carcinoma	Hepatocellular Carcinoma	G2	Liver	Primary	C22.0	70187	Hepatocellular Carcinoma
TCGA-FV-A4ZP	TCGA-FV-A4ZP-01	Hepatocellular Carcinoma	Hepatocellular Carcinoma	Hepatocellular Carcinoma	G2	Liver	Primary	C22.0	70187	Hepatocellular Carcinoma
TCGA-FV-A4ZQ	TCGA-FV-A4ZQ-01	Hepatocellular Carcinoma	Hepatocellular Carcinoma	Hepatocellular Carcinoma	G2	Liver	Primary	C22.0	70187	Hepatocellular Carcinoma
TCGA-G3-A25S	TCGA-G3-A25S-01	Hepatocellular Carcinoma	Hepatocellular Carcinoma	Hepatocellular Carcinoma	G2	Liver	Primary	C22.0	70187	Hepatocellular Carcinoma
TCGA-G3-A25T	TCGA-G3-A25T-01	Hepatocellular Carcinoma	Hepatocellular Carcinoma	Hepatocellular Carcinoma	G2	Liver	Primary	C22.0	70187	Hepatocellular Carcinoma
TCGA-G3-A25U	TCGA-G3-A25U-01	Hepatocellular Carcinoma	Hepatocellular Carcinoma	Hepatocellular Carcinoma	G3	Liver	Primary	C22.0	70187	Hepatocellular Carcinoma
TCGA-G3-A25V	TCGA-G3-A25V-01	Hepatocellular Carcinoma	Hepatocellular Carcinoma	Hepatocellular Carcinoma	G2	Liver	Primary	C22.0	70187	Hepatocellular Carcinoma
TCGA-G3-A25W	TCGA-G3-A25W-01	Hepatocellular Carcinoma	Hepatocellular Carcinoma	Hepatocellular Carcinoma	G2	Liver	Primary	C22.0	70187	Hepatocellular Carcinoma
TCGA-G3-A25X	TCGA-G3-A25X-01	Hepatocellular Carcinoma	Hepatocellular Carcinoma	Hepatocellular Carcinoma	G3	Liver	Primary	C22.0	70187	Hepatocellular Carcinoma
TCGA-G3-A25Y	TCGA-G3-A25Y-01	Hepatocellular Carcinoma	Hepatocellular Carcinoma	Hepatocellular Carcinoma	G3	Liver	Primary	C22.0	70187	Hepatocellular Carcinoma
TCGA-G3-A25Z	TCGA-G3-A25Z-01	Hepatocellular Carcinoma	Hepatocellular Carcinoma	Hepatocellular Carcinoma	G2	Liver	Primary	C22.0	70187	Hepatocellular Carcinoma
TCGA-G3-A3CH	TCGA-G3-A3CH-01	Hepatocellular Carcinoma	Hepatocellular Carcinoma	Hepatocellular Carcinoma	G2	Liver	Primary	C22.0	70187	Hepatocellular Carcinoma
TCGA-G3-A3CI	TCGA-G3-A3CI-01	Hepatocellular Carcinoma	Hepatocellular Carcinoma	Hepatocellular Carcinoma	G2	Liver	Primary	C22.0	70187	Hepatocellular Carcinoma
TCGA-G3-A3CJ	TCGA-G3-A3CJ-01	Hepatocellular Carcinoma	Hepatocellular Carcinoma	Hepatocellular Carcinoma	G2	Liver	Primary	C22.0	70187	Hepatocellular Carcinoma
TCGA-G3-A3CK	TCGA-G3-A3CK-01	Hepatocellular Carcinoma	Hepatocellular Carcinoma	Hepatocellular Carcinoma	G2	Liver	Primary	C22.0	70187	Hepatocellular Carcinoma
TCGA-G3-A5SI	TCGA-G3-A5SI-01	Hepatocellular Carcinoma	Hepatocellular Carcinoma	Hepatocellular Carcinoma	G2	Liver	Primary	C22.0	70187	Hepatocellular Carcinoma
TCGA-G3-A5SJ	TCGA-G3-A5SJ-01	Hepatocellular Carcinoma	Hepatocellular Carcinoma	Hepatocellular Carcinoma	G2	Liver	Primary	C22.0	70187	Hepatocellular Carcinoma
TCGA-G3-A5SK	TCGA-G3-A5SK-01	Hepatocellular Carcinoma	Hepatocellular Carcinoma	Hepatocellular Carcinoma	G1	Liver	Primary	C22.0	70187	Hepatocellular Carcinoma
TCGA-G3-A5SL	TCGA-G3-A5SL-01	Hepatocellular Carcinoma	Hepatocellular Carcinoma	Hepatocellular Carcinoma	G2	Liver	Primary	C22.0	70187	Hepatocellular Carcinoma
TCGA-G3-A5SM	TCGA-G3-A5SM-01	Hepatocellular Carcinoma	Hepatocellular Carcinoma	Hepatocellular Carcinoma	G3	Liver	Primary	C22.0	70187	Hepatocellular Carcinoma
TCGA-G3-A6UC	TCGA-G3-A6UC-01	Hepatocellular Carcinoma	Hepatocellular Carcinoma	Hepatocellular Carcinoma	G2	Liver	Primary	C22.0	70187	Hepatocellular Carcinoma
TCGA-G3-A7M5	TCGA-G3-A7M5-01	Hepatocellular Carcinoma	Hepatocellular Carcinoma	Hepatocellular Carcinoma	G2	Liver	Primary	C22.0	70187	Hepatocellular Carcinoma
TCGA-G3-A7M6	TCGA-G3-A7M6-01	Hepatocellular Carcinoma	Hepatocellular Carcinoma	Hepatocellular Carcinoma	G3	Liver	Primary	C22.0	70187	Hepatocellular Carcinoma
TCGA-G3-A7M7	TCGA-G3-A7M7-01	Hepatocellular Carcinoma	Hepatocellular Carcinoma	Hepatocellular Carcinoma	G1	Liver	Primary	C22.0	70187	Hepatocellular Carcinoma
TCGA-G3-A7M8	TCGA-G3-A7M8-01	Hepatocellular Carcinoma	Hepatocellular Carcinoma	Hepatocellular Carcinoma	G1	Liver	Primary	C22.0	70187	Hepatocellular Carcinoma
TCGA-G3-A7M9	TCGA-G3-A7M9-01	Hepatocellular Carcinoma	Hepatocellular Carcinoma	Hepatocellular Carcinoma	G2	Liver	Primary	C22.0	70187	Hepatocellular Carcinoma
TCGA-G3-AAUZ	TCGA-G3-AAUZ-01	Hepatocellular Carcinoma	Hepatocellular Carcinoma	Hepatocellular Carcinoma	G2	Liver	Primary	C22.0	70187	Hepatocellular Carcinoma
TCGA-G3-AAV0	TCGA-G3-AAV0-01	Hepatocellular Carcinoma	Hepatocellular Carcinoma	Hepatocellular Carcinoma	G2	Liver	Primary	C22.0	70187	Hepatocellular Carcinoma
TCGA-G3-AAV1	TCGA-G3-AAV1-01	Hepatocellular Carcinoma	Hepatocellular Carcinoma	Hepatocellular Carcinoma	G3	Liver	Primary	C22.0	70187	Hepatocellular Carcinoma
TCGA-G3-AAV2	TCGA-G3-AAV2-01	Hepatocellular Carcinoma	Hepatocellular Carcinoma	Hepatocellular Carcinoma	G1	Liver	Primary	C22.0	70187	Hepatocellular Carcinoma
TCGA-G3-AAV3	TCGA-G3-AAV3-01	Hepatocellular Carcinoma	Hepatocellular Carcinoma	Hepatocellular Carcinoma	G2	Liver	Primary	C22.0	70187	Hepatocellular Carcinoma
TCGA-G3-AAV4	TCGA-G3-AAV4-01	Hepatocellular Carcinoma	Hepatocellular Carcinoma	Hepatocellular Carcinoma	G1	Liver	Primary	C22.0	70187	Hepatocellular Carcinoma
TCGA-G3-AAV5	TCGA-G3-AAV5-01	Hepatocellular Carcinoma	Hepatocellular Carcinoma	Hepatocellular Carcinoma	G2	Liver	Primary	C22.0	70187	Hepatocellular Carcinoma
TCGA-G3-AAV6	TCGA-G3-AAV6-01	Hepatocellular Carcinoma	Hepatocellular Carcinoma	Hepatocellular Carcinoma	G3	Liver	Primary	C22.0	70187	Hepatocellular Carcinoma
TCGA-G3-AAV7	TCGA-G3-AAV7-01	Hepatocellular Carcinoma	Hepatocellular Carcinoma	Hepatocellular Carcinoma	G2	Liver	Primary	C22.0	70187	Hepatocellular Carcinoma
TCGA-GJ-A3OU	TCGA-GJ-A3OU-01	Hepatocellular Carcinoma	Hepatocellular Carcinoma	Hepatocellular Carcinoma	G2	Liver	Primary	C22.0	70187	Hepatocellular Carcinoma
TCGA-GJ-A6C0	TCGA-GJ-A6C0-01	Hepatocellular Carcinoma	Hepatocellular Carcinoma	Hepatocellular Carcinoma	G2	Liver	Primary	C22.0	70187	Hepatocellular Carcinoma
TCGA-GJ-A9DB	TCGA-GJ-A9DB-01	Hepatocellular Carcinoma	Hepatocellular Carcinoma	Hepatocellular Carcinoma	G2	Liver	Primary	C22.0	70187	Hepatocellular Carcinoma
TCGA-HP-A5MZ	TCGA-HP-A5MZ-01	Hepatocellular Carcinoma	Hepatocellular Carcinoma	Hepatocellular Carcinoma	G2	Liver	Primary	C22.0	70187	Hepatocellular Carcinoma
TCGA-HP-A5N0	TCGA-HP-A5N0-01	Hepatocellular Carcinoma	Hepatocellular Carcinoma	Hepatocellular Carcinoma	NA	Liver	Primary	C22.0	70187	Hepatocellular Carcinoma
TCGA-K7-A5RF	TCGA-K7-A5RF-01	Hepatocellular Carcinoma	Hepatocellular Carcinoma	Hepatocellular Carcinoma	G1	Liver	Primary	C22.0	70187	Hepatocellular Carcinoma
TCGA-K7-A5RG	TCGA-K7-A5RG-01	Hepatocellular Carcinoma	Hepatocellular Carcinoma	Hepatocellular Carcinoma	G1	Liver	Primary	C22.0	70187	Hepatocellular Carcinoma
TCGA-K7-A6G5	TCGA-K7-A6G5-01	Hepatocellular Carcinoma	Hepatocellular Carcinoma	Hepatocellular Carcinoma	G2	Liver	Primary	C22.0	70187	Hepatocellular Carcinoma
TCGA-K7-AAU7	TCGA-K7-AAU7-01	Hepatocellular Carcinoma	Hepatocellular Carcinoma	Hepatocholangiocarcinoma (Mixed)	G2	Liver	Primary	C22.0	70187	Hepatocellular Carcinoma
TCGA-KR-A7K0	TCGA-KR-A7K0-01	Hepatocellular Carcinoma	Hepatocellular Carcinoma	Hepatocellular Carcinoma	G1	Liver	Primary	C22.0	70187	Hepatocellular Carcinoma
TCGA-KR-A7K2	TCGA-KR-A7K2-01	Hepatocellular Carcinoma	Hepatocellular Carcinoma	Hepatocholangiocarcinoma (Mixed)	G1	Liver	Primary	C22.0	70187	Hepatocellular Carcinoma
TCGA-KR-A7K7	TCGA-KR-A7K7-01	Hepatocellular Carcinoma	Hepatocellular Carcinoma	Hepatocellular Carcinoma	G1	Liver	Primary	C22.0	70187	Hepatocellular Carcinoma
TCGA-KR-A7K8	TCGA-KR-A7K8-01	Hepatocellular Carcinoma	Hepatocellular Carcinoma	Hepatocellular Carcinoma	G1	Liver	Primary	C22.0	70187	Hepatocellular Carcinoma
TCGA-LG-A6GG	TCGA-LG-A6GG-01	Hepatocellular Carcinoma	Hepatocellular Carcinoma	Hepatocellular Carcinoma	G2	Liver	Primary	C22.0	70187	Hepatocellular Carcinoma
TCGA-LG-A9QC	TCGA-LG-A9QC-01	Hepatocellular Carcinoma	Hepatocellular Carcinoma	Hepatocellular Carcinoma	G2	Liver	Primary	C22.0	70187	Hepatocellular Carcinoma
TCGA-LG-A9QD	TCGA-LG-A9QD-01	Hepatocellular Carcinoma	Hepatocellular Carcinoma	Hepatocellular Carcinoma	G2	Liver	Primary	C22.0	70187	Hepatocellular Carcinoma
TCGA-MI-A75C	TCGA-MI-A75C-01	Hepatocellular Carcinoma	Hepatocellular Carcinoma	Hepatocellular Carcinoma	G3	Liver	Primary	C22.0	70187	Hepatocellular Carcinoma
TCGA-MI-A75E	TCGA-MI-A75E-01	Hepatocellular Carcinoma	Hepatocellular Carcinoma	Hepatocellular Carcinoma	G2	Liver	Primary	C22.0	70187	Hepatocellular Carcinoma
TCGA-MI-A75G	TCGA-MI-A75G-01	Hepatocellular Carcinoma	Hepatocellular Carcinoma	Hepatocellular Carcinoma	G2	Liver	Primary	C22.0	70187	Hepatocellular Carcinoma
TCGA-MI-A75H	TCGA-MI-A75H-01	Hepatocellular Carcinoma	Hepatocellular Carcinoma	Hepatocellular Carcinoma	NA	Liver	Primary	C22.0	70187	Hepatocellular Carcinoma
TCGA-MI-A75I	TCGA-MI-A75I-01	Hepatocellular Carcinoma	Hepatocellular Carcinoma	Hepatocellular Carcinoma	G1	Liver	Primary	C22.0	70187	Hepatocellular Carcinoma
TCGA-MR-A520	TCGA-MR-A520-01	Hepatocellular Carcinoma	Hepatocellular Carcinoma	Hepatocellular Carcinoma	G1	Liver	Primary	C22.0	70187	Hepatocellular Carcinoma
TCGA-MR-A8JO	TCGA-MR-A8JO-01	Fibrolamellar Carcinoma	Fibrolamellar Carcinoma	Fibrolamellar Carcinoma	G3	Liver	Primary	C22.0	70187	Hepatocellular Carcinoma
TCGA-NI-A4U2	TCGA-NI-A4U2-01	Hepatocellular Carcinoma	Hepatocellular Carcinoma	Hepatocellular Carcinoma	G1	Liver	Primary	C22.0	70187	Hepatocellular Carcinoma
TCGA-NI-A8LF	TCGA-NI-A8LF-01	Hepatocellular Carcinoma	Hepatocellular Carcinoma	Hepatocellular Carcinoma	G3	Liver	Primary	C22.0	70187	Hepatocellular Carcinoma
TCGA-O8-A75V	TCGA-O8-A75V-01	Hepatocellular Carcinoma	Hepatocellular Carcinoma	Hepatocellular Carcinoma	G2	Liver	Primary	C22.0	70187	Hepatocellular Carcinoma
TCGA-PD-A5DF	TCGA-PD-A5DF-01	Hepatocellular Carcinoma	Hepatocellular Carcinoma	Hepatocellular Carcinoma	G2	Liver	Primary	C22.0	70187	Hepatocellular Carcinoma
TCGA-QA-A7B7	TCGA-QA-A7B7-01	Hepatocellular Carcinoma	Hepatocellular Carcinoma	Hepatocellular Carcinoma	G2	Liver	Primary	C22.0	70187	Hepatocellular Carcinoma
TCGA-RC-A6M3	TCGA-RC-A6M3-01	Hepatocellular Carcinoma	Hepatocellular Carcinoma	Hepatocellular Carcinoma	G3	Liver	Primary	C22.0	70187	Hepatocellular Carcinoma
TCGA-RC-A6M4	TCGA-RC-A6M4-01	Hepatocellular Carcinoma	Hepatocellular Carcinoma	Hepatocellular Carcinoma	G2	Liver	Primary	C22.0	70187	Hepatocellular Carcinoma
TCGA-RC-A6M5	TCGA-RC-A6M5-01	Fibrolamellar Carcinoma	Fibrolamellar Carcinoma	Fibrolamellar Carcinoma	G2	Liver	Primary	C22.0	70187	Hepatocellular Carcinoma
TCGA-RC-A6M6	TCGA-RC-A6M6-01	Hepatocellular Carcinoma	Hepatocellular Carcinoma	Hepatocellular Carcinoma	G3	Liver	Primary	C22.0	70187	Hepatocellular Carcinoma
TCGA-RC-A7S9	TCGA-RC-A7S9-01	Hepatocellular Carcinoma	Hepatocellular Carcinoma	Hepatocellular Carcinoma	G3	Liver	Primary	C22.0	70187	Hepatocellular Carcinoma
TCGA-RC-A7SB	TCGA-RC-A7SB-01	Hepatocellular Carcinoma	Hepatocellular Carcinoma	Hepatocellular Carcinoma	G2	Liver	Primary	C22.0	70187	Hepatocellular Carcinoma
TCGA-RC-A7SF	TCGA-RC-A7SF-01	Hepatocellular Carcinoma	Hepatocellular Carcinoma	Hepatocellular Carcinoma	G2	Liver	Primary	C22.0	70187	Hepatocellular Carcinoma
TCGA-RC-A7SH	TCGA-RC-A7SH-01	Hepatocellular Carcinoma	Hepatocellular Carcinoma	Hepatocellular Carcinoma	G3	Liver	Primary	C22.0	70187	Hepatocellular Carcinoma
TCGA-RC-A7SK	TCGA-RC-A7SK-01	Hepatocellular Carcinoma	Hepatocellular Carcinoma	Hepatocellular Carcinoma	G3	Liver	Primary	C22.0	70187	Hepatocellular Carcinoma
TCGA-RG-A7D4	TCGA-RG-A7D4-01	Hepatocellular Carcinoma	Hepatocellular Carcinoma	Hepatocellular Carcinoma	G2	Liver	Primary	C22.0	70187	Hepatocellular Carcinoma
TCGA-UB-A7MA	TCGA-UB-A7MA-01	Hepatocellular Carcinoma	Hepatocellular Carcinoma	Hepatocholangiocarcinoma (Mixed)	G2	Liver	Primary	C22.0	70187	Hepatocellular Carcinoma
TCGA-UB-A7MB	TCGA-UB-A7MB-01	Hepatocellular Carcinoma	Hepatocellular Carcinoma	Hepatocellular Carcinoma	G3	Liver	Primary	C22.0	70187	Hepatocellular Carcinoma
TCGA-UB-A7MC	TCGA-UB-A7MC-01	Hepatocellular Carcinoma	Hepatocellular Carcinoma	Hepatocellular Carcinoma	G3	Liver	Primary	C22.0	70187	Hepatocellular Carcinoma
TCGA-UB-A7MD	TCGA-UB-A7MD-01	Hepatocellular Carcinoma	Hepatocellular Carcinoma	Hepatocellular Carcinoma	G3	Liver	Primary	C22.0	70187	Hepatocellular Carcinoma
TCGA-UB-A7ME	TCGA-UB-A7ME-01	Hepatocellular Carcinoma	Hepatocellular Carcinoma	Hepatocellular Carcinoma	G2	Liver	Primary	C22.0	70187	Hepatocellular Carcinoma
TCGA-UB-A7MF	TCGA-UB-A7MF-01	Hepatocellular Carcinoma	Hepatocellular Carcinoma	Hepatocellular Carcinoma	G2	Liver	Primary	C22.0	70187	Hepatocellular Carcinoma
TCGA-UB-AA0U	TCGA-UB-AA0U-01	Hepatocellular Carcinoma	Hepatocellular Carcinoma	Hepatocellular Carcinoma	G2	Liver	Primary	C22.0	70187	Hepatocellular Carcinoma
TCGA-UB-AA0V	TCGA-UB-AA0V-01	Hepatocellular Carcinoma	Hepatocellular Carcinoma	Hepatocellular Carcinoma	G1	Liver	Primary	C22.0	70187	Hepatocellular Carcinoma
TCGA-WJ-A86L	TCGA-WJ-A86L-01	Hepatocellular Carcinoma	Hepatocellular Carcinoma	Hepatocellular Carcinoma	G2	Liver	Primary	C22.0	70187	Hepatocellular Carcinoma
TCGA-WQ-A9G7	TCGA-WQ-A9G7-01	Hepatocellular Carcinoma	Hepatocellular Carcinoma	Hepatocellular Carcinoma	G3	Liver	Primary	C22.0	70187	Hepatocellular Carcinoma
TCGA-WQ-AB4B	TCGA-WQ-AB4B-01	Hepatocellular Carcinoma	Hepatocellular Carcinoma	Hepatocellular Carcinoma	G2	Liver	Primary	C22.0	70187	Hepatocellular Carcinoma
TCGA-WX-AA44	TCGA-WX-AA44-01	Hepatocellular Carcinoma	Hepatocellular Carcinoma	Hepatocellular Carcinoma	G3	Liver	Primary	C22.0	70187	Hepatocellular Carcinoma
TCGA-WX-AA46	TCGA-WX-AA46-01	Hepatocellular Carcinoma	Hepatocellular Carcinoma	Hepatocellular Carcinoma	G1	Liver	Primary	C22.0	70187	Hepatocellular Carcinoma
TCGA-WX-AA47	TCGA-WX-AA47-01	Hepatocellular Carcinoma	Hepatocellular Carcinoma	Hepatocellular Carcinoma	G2	Liver	Primary	C22.0	70187	Hepatocellular Carcinoma
TCGA-XR-A8TD	TCGA-XR-A8TD-01	Hepatocellular Carcinoma	Hepatocellular Carcinoma	Hepatocellular Carcinoma	G3	Liver	Primary	C22.0	70187	Hepatocellular Carcinoma
TCGA-XR-A8TE	TCGA-XR-A8TE-01	Hepatocellular Carcinoma	Hepatocellular Carcinoma	Hepatocellular Carcinoma	G1	Liver	Primary	C22.0	70187	Hepatocellular Carcinoma
TCGA-XR-A8TF	TCGA-XR-A8TF-01	Hepatocellular Carcinoma	Hepatocellular Carcinoma	Hepatocellular Carcinoma	G1	Liver	Primary	C22.0	70187	Hepatocellular Carcinoma
TCGA-XR-A8TG	TCGA-XR-A8TG-01	Hepatocellular Carcinoma	Hepatocellular Carcinoma	Hepatocellular Carcinoma	G2	Liver	Primary	C22.0	70187	Hepatocellular Carcinoma
TCGA-YA-A8S7	TCGA-YA-A8S7-01	Hepatocellular Carcinoma	Hepatocellular Carcinoma	Hepatocellular Carcinoma	G3	Liver	Primary	C22.0	70187	Hepatocellular Carcinoma
TCGA-ZP-A9CV	TCGA-ZP-A9CV-01	Hepatocellular Carcinoma	Hepatocellular Carcinoma	Hepatocellular Carcinoma	G1	Liver	Primary	C22.0	70187	Hepatocellular Carcinoma
TCGA-ZP-A9CY	TCGA-ZP-A9CY-01	Hepatocellular Carcinoma	Hepatocellular Carcinoma	Hepatocellular Carcinoma	G1	Liver	Primary	C22.0	70187	Hepatocellular Carcinoma
TCGA-ZP-A9CZ	TCGA-ZP-A9CZ-01	Hepatocellular Carcinoma	Hepatocellular Carcinoma	Hepatocellular Carcinoma	G1	Liver	Primary	C22.0	70187	Hepatocellular Carcinoma
TCGA-ZP-A9D0	TCGA-ZP-A9D0-01	Hepatocellular Carcinoma	Hepatocellular Carcinoma	Hepatocellular Carcinoma	G1	Liver	Primary	C22.0	70187	Hepatocellular Carcinoma
TCGA-ZP-A9D1	TCGA-ZP-A9D1-01	Hepatocellular Carcinoma	Hepatocellular Carcinoma	Hepatocellular Carcinoma	G2	Liver	Primary	C22.0	70187	Hepatocellular Carcinoma
TCGA-ZP-A9D2	TCGA-ZP-A9D2-01	Hepatocellular Carcinoma	Hepatocellular Carcinoma	Hepatocellular Carcinoma	G2	Liver	Primary	C22.0	70187	Hepatocellular Carcinoma
TCGA-ZP-A9D4	TCGA-ZP-A9D4-01	Hepatocellular Carcinoma	Hepatocellular Carcinoma	Hepatocellular Carcinoma	G1	Liver	Primary	C22.0	70187	Hepatocellular Carcinoma
TCGA-ZS-A9CD	TCGA-ZS-A9CD-01	Hepatocellular Carcinoma	Hepatocellular Carcinoma	Hepatocellular Carcinoma	G2	Liver	Primary	C22.0	70187	Hepatocellular Carcinoma
TCGA-ZS-A9CE	TCGA-ZS-A9CE-01	Hepatocellular Carcinoma	Hepatocellular Carcinoma	Hepatocellular Carcinoma	G1	Liver	Primary	C22.0	70187	Hepatocellular Carcinoma
TCGA-ZS-A9CF	TCGA-ZS-A9CF-01	Hepatocellular Carcinoma	Hepatocellular Carcinoma	Hepatocellular Carcinoma	G2	Liver	Primary	C22.0	70187	Hepatocellular Carcinoma
TCGA-ZS-A9CG	TCGA-ZS-A9CG-01	Hepatocellular Carcinoma	Hepatocellular Carcinoma	Hepatocellular Carcinoma	G2	Liver	Primary	C22.0	70187	Hepatocellular Carcinoma
