# Supplementary material for: Cancer gene mutation frequencies for the U.S. population
Source: Nat Commun. 2021 Oct 13;12:5961. doi: 10.1038/s41467-021-26213-y (PMC8514428; doi:10.1038/s41467-021-26213-y)
Supplement: Supplementary file 8 — Supplementary Software 1 [file 41467_2021_26213_MOESM8_ESM.zip › Supplementary Software 1/Genomics_Analysis/clinical/Lung/luad_mskcc_2015/data_clinical_sample_v2.txt]

PATIENT_ID	SAMPLE_ID	SITE	SAMPLE_TYPE	CANCER_TYPE	CANCER_TYPE_DETAILED	Code_alternate	CODE	CATEGORY_NAME
luad_mskcc_2015_1	SA9755	Lung	Primary	Non-Small Cell Lung Cancer	Lung Adenocarcinoma	80463	70357	Lung Adenocarcinoma
luad_mskcc_2015_2	HE3202	Lung	Primary	Non-Small Cell Lung Cancer	Lung Adenocarcinoma	80463	70357	Lung Adenocarcinoma
luad_mskcc_2015_3	TU0428	Lung	Primary	Non-Small Cell Lung Cancer	Lung Adenocarcinoma	80463	70357	Lung Adenocarcinoma
luad_mskcc_2015_4	Y2087	Lung	Primary	Non-Small Cell Lung Cancer	Lung Adenocarcinoma	80463	70357	Lung Adenocarcinoma
luad_mskcc_2015_6	RI1933	Lung	Primary	Non-Small Cell Lung Cancer	Lung Adenocarcinoma	80463	70357	Lung Adenocarcinoma
luad_mskcc_2015_5	M4945	Lung	Primary	Non-Small Cell Lung Cancer	Lung Adenocarcinoma	80463	70357	Lung Adenocarcinoma
luad_mskcc_2015_7	ZA6505	Lung	Primary	Non-Small Cell Lung Cancer	Lung Adenocarcinoma	80463	70357	Lung Adenocarcinoma
luad_mskcc_2015_8	CU9061	Lung	Primary	Non-Small Cell Lung Cancer	Lung Adenocarcinoma	80463	70357	Lung Adenocarcinoma
luad_mskcc_2015_9	CA9903	Lung	Primary	Non-Small Cell Lung Cancer	Lung Adenocarcinoma	80463	70357	Lung Adenocarcinoma
luad_mskcc_2015_12	KA3947	Lung	Primary	Non-Small Cell Lung Cancer	Lung Adenocarcinoma	80463	70357	Lung Adenocarcinoma
luad_mskcc_2015_10	SC0899	Lung	Primary	Non-Small Cell Lung Cancer	Lung Adenocarcinoma	80463	70357	Lung Adenocarcinoma
luad_mskcc_2015_13	MA7027	Lung	Primary	Non-Small Cell Lung Cancer	Lung Adenocarcinoma	80463	70357	Lung Adenocarcinoma
luad_mskcc_2015_11	FR9547	Lung	Primary	Non-Small Cell Lung Cancer	Lung Adenocarcinoma	80463	70357	Lung Adenocarcinoma
luad_mskcc_2015_15	AL4602	Lung	Primary	Non-Small Cell Lung Cancer	Lung Adenocarcinoma	80463	70357	Lung Adenocarcinoma
luad_mskcc_2015_18	DI6359	Lung	Primary	Non-Small Cell Lung Cancer	Lung Adenocarcinoma	80463	70357	Lung Adenocarcinoma
luad_mskcc_2015_14	ZA6965	Lung	Primary	Non-Small Cell Lung Cancer	Lung Adenocarcinoma	80463	70357	Lung Adenocarcinoma
luad_mskcc_2015_20	RH090935	Lung	Primary	Non-Small Cell Lung Cancer	Lung Adenocarcinoma	80463	70357	Lung Adenocarcinoma
luad_mskcc_2015_19	SB010944	Lung	Primary	Non-Small Cell Lung Cancer	Lung Adenocarcinoma	80463	70357	Lung Adenocarcinoma
luad_mskcc_2015_16	JB112852	Lung	Primary	Non-Small Cell Lung Cancer	Lung Adenocarcinoma	80463	70357	Lung Adenocarcinoma
luad_mskcc_2015_21	SC6470	Lung	Primary	Non-Small Cell Lung Cancer	Lung Adenocarcinoma	80463	70357	Lung Adenocarcinoma
luad_mskcc_2015_17	SR070761	Lung	Primary	Non-Small Cell Lung Cancer	Lung Adenocarcinoma	80463	70357	Lung Adenocarcinoma
luad_mskcc_2015_23	GR4788	Lung	Primary	Non-Small Cell Lung Cancer	Lung Adenocarcinoma	80463	70357	Lung Adenocarcinoma
luad_mskcc_2015_22	BL3403	Lung	Primary	Non-Small Cell Lung Cancer	Lung Adenocarcinoma	80463	70357	Lung Adenocarcinoma
luad_mskcc_2015_24	DM123062	Lung	Primary	Non-Small Cell Lung Cancer	Lung Adenocarcinoma	80463	70357	Lung Adenocarcinoma
luad_mskcc_2015_26	WA7899	Lung	Primary	Non-Small Cell Lung Cancer	Lung Adenocarcinoma	80463	70357	Lung Adenocarcinoma
luad_mskcc_2015_25	R7495	Lung	Primary	Non-Small Cell Lung Cancer	Lung Adenocarcinoma	80463	70357	Lung Adenocarcinoma
luad_mskcc_2015_28	LO3793	Lung	Primary	Non-Small Cell Lung Cancer	Lung Adenocarcinoma	80463	70357	Lung Adenocarcinoma
luad_mskcc_2015_27	RO3338	Lung	Primary	Non-Small Cell Lung Cancer	Lung Adenocarcinoma	80463	70357	Lung Adenocarcinoma
luad_mskcc_2015_29	LO5004	Lung	Primary	Non-Small Cell Lung Cancer	Lung Adenocarcinoma	80463	70357	Lung Adenocarcinoma
luad_mskcc_2015_30	GR0134	Lung	Primary	Non-Small Cell Lung Cancer	Lung Adenocarcinoma	80463	70357	Lung Adenocarcinoma
luad_mskcc_2015_32	NI9507	Lung	Primary	Non-Small Cell Lung Cancer	Lung Adenocarcinoma	80463	70357	Lung Adenocarcinoma
luad_mskcc_2015_33	AU5884	Lung	Primary	Non-Small Cell Lung Cancer	Lung Adenocarcinoma	80463	70357	Lung Adenocarcinoma
luad_mskcc_2015_31	VA1330	Lung	Primary	Non-Small Cell Lung Cancer	Lung Adenocarcinoma	80463	70357	Lung Adenocarcinoma
luad_mskcc_2015_34	VA7859	Lung	Primary	Non-Small Cell Lung Cancer	Lung Adenocarcinoma	80463	70357	Lung Adenocarcinoma
R7495_2	R7495_2	Lung	Primary	Non-Small Cell Lung Cancer	Lung Adenocarcinoma	80463	70357	Lung Adenocarcinoma
