# Supplementary material for: Cancer gene mutation frequencies for the U.S. population
Source: Nat Commun. 2021 Oct 13;12:5961. doi: 10.1038/s41467-021-26213-y (PMC8514428; doi:10.1038/s41467-021-26213-y)
Supplement: Supplementary file 8 — Supplementary Software 1 [file 41467_2021_26213_MOESM8_ESM.zip › Supplementary Software 1/Genomics_Analysis/clinical/Lung/lusc_tcga_pan_can_atlas_2018/data_clinical_sample_v2.txt]

PATIENT_ID	SAMPLE_ID	ICD_O_3_SITE	CANCER_TYPE	CANCER_TYPE_DETAILED	TUMOR_TYPE	SITE	SAMPLE_TYPE	CODE	CATEGORY_NAME
TCGA-18-3406	TCGA-18-3406-01	C34.1	Non-Small Cell Lung Cancer	Lung Squamous Cell Carcinoma	Lung Squamous Cell Carcinoma (NOS)	Lung	Primary	70237	Lung Squamous Cell Carcinoma
TCGA-18-3407	TCGA-18-3407-01	C34.1	Non-Small Cell Lung Cancer	Lung Squamous Cell Carcinoma	Lung Squamous Cell Carcinoma (NOS)	Lung	Primary	70237	Lung Squamous Cell Carcinoma
TCGA-18-3408	TCGA-18-3408-01	C34.3	Non-Small Cell Lung Cancer	Lung Squamous Cell Carcinoma	Lung Squamous Cell Carcinoma (NOS)	Lung	Primary	70237	Lung Squamous Cell Carcinoma
TCGA-18-3410	TCGA-18-3410-01	C34.3	Non-Small Cell Lung Cancer	Lung Squamous Cell Carcinoma	Lung Squamous Cell Carcinoma (NOS)	Lung	Primary	70237	Lung Squamous Cell Carcinoma
TCGA-18-3411	TCGA-18-3411-01	C34.1	Non-Small Cell Lung Cancer	Lung Squamous Cell Carcinoma	Lung Squamous Cell Carcinoma (NOS)	Lung	Primary	70237	Lung Squamous Cell Carcinoma
TCGA-18-3412	TCGA-18-3412-01	C34.3	Non-Small Cell Lung Cancer	Lung Squamous Cell Carcinoma	Lung Squamous Cell Carcinoma (NOS)	Lung	Primary	70237	Lung Squamous Cell Carcinoma
TCGA-18-3414	TCGA-18-3414-01	C34.3	Non-Small Cell Lung Cancer	Lung Squamous Cell Carcinoma	Lung Squamous Cell Carcinoma (NOS)	Lung	Primary	70237	Lung Squamous Cell Carcinoma
TCGA-18-3415	TCGA-18-3415-01	C34.1	Non-Small Cell Lung Cancer	Lung Squamous Cell Carcinoma	Lung Squamous Cell Carcinoma (NOS)	Lung	Primary	70237	Lung Squamous Cell Carcinoma
TCGA-18-3416	TCGA-18-3416-01	C34.1	Non-Small Cell Lung Cancer	Lung Squamous Cell Carcinoma	Lung Squamous Cell Carcinoma (NOS)	Lung	Primary	70237	Lung Squamous Cell Carcinoma
TCGA-18-3417	TCGA-18-3417-01	C34.9	Non-Small Cell Lung Cancer	Lung Squamous Cell Carcinoma	Lung Squamous Cell Carcinoma (NOS)	Lung	Primary	70237	Lung Squamous Cell Carcinoma
TCGA-18-3419	TCGA-18-3419-01	C34.3	Non-Small Cell Lung Cancer	Lung Squamous Cell Carcinoma	Lung Squamous Cell Carcinoma (NOS)	Lung	Primary	70237	Lung Squamous Cell Carcinoma
TCGA-18-3421	TCGA-18-3421-01	C34.3	Non-Small Cell Lung Cancer	Lung Squamous Cell Carcinoma	Lung Squamous Cell Carcinoma (NOS)	Lung	Primary	70237	Lung Squamous Cell Carcinoma
TCGA-18-4083	TCGA-18-4083-01	C34.3	Non-Small Cell Lung Cancer	Lung Squamous Cell Carcinoma	Lung Squamous Cell Carcinoma (NOS)	Lung	Primary	70237	Lung Squamous Cell Carcinoma
TCGA-18-4086	TCGA-18-4086-01	C34.3	Non-Small Cell Lung Cancer	Lung Squamous Cell Carcinoma	Lung Squamous Cell Carcinoma (NOS)	Lung	Primary	70237	Lung Squamous Cell Carcinoma
TCGA-18-4721	TCGA-18-4721-01	C34.3	Non-Small Cell Lung Cancer	Lung Squamous Cell Carcinoma	Lung Squamous Cell Carcinoma (NOS)	Lung	Primary	70237	Lung Squamous Cell Carcinoma
TCGA-18-5592	TCGA-18-5592-01	C34.1	Non-Small Cell Lung Cancer	Lung Squamous Cell Carcinoma	Lung Squamous Cell Carcinoma (NOS)	Lung	Primary	70237	Lung Squamous Cell Carcinoma
TCGA-21-1071	TCGA-21-1071-01	C34.1	Non-Small Cell Lung Cancer	Lung Squamous Cell Carcinoma	Lung Squamous Cell Carcinoma (NOS)	Lung	Primary	70237	Lung Squamous Cell Carcinoma
TCGA-21-1072	TCGA-21-1072-01	C34.9	Non-Small Cell Lung Cancer	Lung Squamous Cell Carcinoma	Lung Squamous Cell Carcinoma (NOS)	Lung	Primary	70237	Lung Squamous Cell Carcinoma
TCGA-21-1075	TCGA-21-1075-01	C34.3	Non-Small Cell Lung Cancer	Lung Squamous Cell Carcinoma	Lung Squamous Cell Carcinoma (NOS)	Lung	Primary	70237	Lung Squamous Cell Carcinoma
TCGA-21-1076	TCGA-21-1076-01	C34.3	Non-Small Cell Lung Cancer	Lung Squamous Cell Carcinoma	Lung Squamous Cell Carcinoma (NOS)	Lung	Primary	70237	Lung Squamous Cell Carcinoma
TCGA-21-1079	TCGA-21-1079-01	C34.1	Non-Small Cell Lung Cancer	Lung Squamous Cell Carcinoma	Lung Squamous Cell Carcinoma (NOS)	Lung	Primary	70237	Lung Squamous Cell Carcinoma
TCGA-21-1080	TCGA-21-1080-01	C34.3	Non-Small Cell Lung Cancer	Lung Squamous Cell Carcinoma	Lung Squamous Cell Carcinoma (NOS)	Lung	Primary	70237	Lung Squamous Cell Carcinoma
TCGA-21-1081	TCGA-21-1081-01	C34.3	Non-Small Cell Lung Cancer	Lung Squamous Cell Carcinoma	Lung Squamous Cell Carcinoma (NOS)	Lung	Primary	70237	Lung Squamous Cell Carcinoma
TCGA-21-1082	TCGA-21-1082-01	C34.3	Non-Small Cell Lung Cancer	Lung Squamous Cell Carcinoma	Lung Squamous Cell Carcinoma (NOS)	Lung	Primary	70237	Lung Squamous Cell Carcinoma
TCGA-21-5782	TCGA-21-5782-01	C34.3	Non-Small Cell Lung Cancer	Lung Squamous Cell Carcinoma	Lung Squamous Cell Carcinoma (NOS)	Lung	Primary	70237	Lung Squamous Cell Carcinoma
TCGA-21-5783	TCGA-21-5783-01	C34.1	Non-Small Cell Lung Cancer	Lung Squamous Cell Carcinoma	Lung Squamous Cell Carcinoma (NOS)	Lung	Primary	70237	Lung Squamous Cell Carcinoma
TCGA-21-5784	TCGA-21-5784-01	C34.1	Non-Small Cell Lung Cancer	Lung Squamous Cell Carcinoma	Lung Squamous Cell Carcinoma (NOS)	Lung	Primary	70237	Lung Squamous Cell Carcinoma
TCGA-21-5786	TCGA-21-5786-01	C34.1	Non-Small Cell Lung Cancer	Lung Squamous Cell Carcinoma	Lung Squamous Cell Carcinoma (NOS)	Lung	Primary	70237	Lung Squamous Cell Carcinoma
TCGA-21-5787	TCGA-21-5787-01	C34.1	Non-Small Cell Lung Cancer	Lung Squamous Cell Carcinoma	Lung Squamous Cell Carcinoma (NOS)	Lung	Primary	70237	Lung Squamous Cell Carcinoma
TCGA-22-1000	TCGA-22-1000-01	C34.9	Non-Small Cell Lung Cancer	Lung Squamous Cell Carcinoma	Lung Squamous Cell Carcinoma (NOS)	Lung	Primary	70237	Lung Squamous Cell Carcinoma
TCGA-22-1002	TCGA-22-1002-01	C34.9	Non-Small Cell Lung Cancer	Lung Squamous Cell Carcinoma	Lung Squamous Cell Carcinoma (NOS)	Lung	Primary	70237	Lung Squamous Cell Carcinoma
TCGA-22-1005	TCGA-22-1005-01	C34.9	Non-Small Cell Lung Cancer	Lung Squamous Cell Carcinoma	Lung Squamous Cell Carcinoma (NOS)	Lung	Primary	70237	Lung Squamous Cell Carcinoma
TCGA-22-1011	TCGA-22-1011-01	C34.9	Non-Small Cell Lung Cancer	Lung Squamous Cell Carcinoma	Lung Squamous Cell Carcinoma (NOS)	Lung	Primary	70237	Lung Squamous Cell Carcinoma
TCGA-22-1012	TCGA-22-1012-01	C34.9	Non-Small Cell Lung Cancer	Lung Squamous Cell Carcinoma	Lung Squamous Cell Carcinoma (NOS)	Lung	Primary	70237	Lung Squamous Cell Carcinoma
TCGA-22-1016	TCGA-22-1016-01	C34.9	Non-Small Cell Lung Cancer	Lung Squamous Cell Carcinoma	Lung Squamous Cell Carcinoma (NOS)	Lung	Primary	70237	Lung Squamous Cell Carcinoma
TCGA-22-1017	TCGA-22-1017-01	C34.9	Non-Small Cell Lung Cancer	Lung Squamous Cell Carcinoma	Lung Squamous Cell Carcinoma (NOS)	Lung	Primary	70237	Lung Squamous Cell Carcinoma
TCGA-22-4591	TCGA-22-4591-01	C34.3	Non-Small Cell Lung Cancer	Lung Squamous Cell Carcinoma	Lung Squamous Cell Carcinoma (NOS)	Lung	Primary	70237	Lung Squamous Cell Carcinoma
TCGA-22-4593	TCGA-22-4593-01	C34.3	Non-Small Cell Lung Cancer	Lung Squamous Cell Carcinoma	Lung Squamous Cell Carcinoma (NOS)	Lung	Primary	70237	Lung Squamous Cell Carcinoma
TCGA-22-4594	TCGA-22-4594-01	C34.1	Non-Small Cell Lung Cancer	Lung Squamous Cell Carcinoma	Lung Squamous Cell Carcinoma (NOS)	Lung	Primary	70237	Lung Squamous Cell Carcinoma
TCGA-22-4595	TCGA-22-4595-01	C34.3	Non-Small Cell Lung Cancer	Lung Squamous Cell Carcinoma	Lung Squamous Cell Carcinoma (NOS)	Lung	Primary	70237	Lung Squamous Cell Carcinoma
TCGA-22-4596	TCGA-22-4596-01	C34.1	Non-Small Cell Lung Cancer	Lung Squamous Cell Carcinoma	Lung Squamous Cell Carcinoma (NOS)	Lung	Primary	70237	Lung Squamous Cell Carcinoma
TCGA-22-4599	TCGA-22-4599-01	C34.8	Non-Small Cell Lung Cancer	Lung Squamous Cell Carcinoma	Lung Squamous Cell Carcinoma (NOS)	Lung	Primary	70237	Lung Squamous Cell Carcinoma
TCGA-22-4601	TCGA-22-4601-01	C34.1	Non-Small Cell Lung Cancer	Lung Squamous Cell Carcinoma	Lung Squamous Cell Carcinoma (NOS)	Lung	Primary	70237	Lung Squamous Cell Carcinoma
TCGA-22-4604	TCGA-22-4604-01	C34.1	Non-Small Cell Lung Cancer	Lung Squamous Cell Carcinoma	Lung Squamous Cell Carcinoma (NOS)	Lung	Primary	70237	Lung Squamous Cell Carcinoma
TCGA-22-4605	TCGA-22-4605-01	C34.1	Non-Small Cell Lung Cancer	Lung Squamous Cell Carcinoma	Lung Squamous Cell Carcinoma (NOS)	Lung	Primary	70237	Lung Squamous Cell Carcinoma
TCGA-22-4607	TCGA-22-4607-01	C34.3	Non-Small Cell Lung Cancer	Lung Squamous Cell Carcinoma	Lung Squamous Cell Carcinoma (NOS)	Lung	Primary	70237	Lung Squamous Cell Carcinoma
TCGA-22-4609	TCGA-22-4609-01	C34.1	Non-Small Cell Lung Cancer	Lung Squamous Cell Carcinoma	Lung Squamous Cell Carcinoma (NOS)	Lung	Primary	70237	Lung Squamous Cell Carcinoma
TCGA-22-4613	TCGA-22-4613-01	C34.1	Non-Small Cell Lung Cancer	Lung Squamous Cell Carcinoma	Lung Squamous Cell Carcinoma (NOS)	Lung	Primary	70237	Lung Squamous Cell Carcinoma
TCGA-22-5471	TCGA-22-5471-01	C34.3	Non-Small Cell Lung Cancer	Lung Squamous Cell Carcinoma	Lung Squamous Cell Carcinoma (NOS)	Lung	Primary	70237	Lung Squamous Cell Carcinoma
TCGA-22-5472	TCGA-22-5472-01	C34.3	Non-Small Cell Lung Cancer	Lung Squamous Cell Carcinoma	Lung Squamous Cell Carcinoma (NOS)	Lung	Primary	70237	Lung Squamous Cell Carcinoma
TCGA-22-5473	TCGA-22-5473-01	C34.3	Non-Small Cell Lung Cancer	Lung Squamous Cell Carcinoma	Lung Squamous Cell Carcinoma (NOS)	Lung	Primary	70237	Lung Squamous Cell Carcinoma
TCGA-22-5474	TCGA-22-5474-01	C34.1	Non-Small Cell Lung Cancer	Lung Squamous Cell Carcinoma	Lung Squamous Cell Carcinoma (NOS)	Lung	Primary	70237	Lung Squamous Cell Carcinoma
TCGA-22-5477	TCGA-22-5477-01	C34.3	Non-Small Cell Lung Cancer	Lung Squamous Cell Carcinoma	Lung Squamous Cell Carcinoma (NOS)	Lung	Primary	70237	Lung Squamous Cell Carcinoma
TCGA-22-5478	TCGA-22-5478-01	C34.3	Non-Small Cell Lung Cancer	Lung Squamous Cell Carcinoma	Lung Squamous Cell Carcinoma (NOS)	Lung	Primary	70237	Lung Squamous Cell Carcinoma
TCGA-22-5479	TCGA-22-5479-01	C34.3	Non-Small Cell Lung Cancer	Lung Squamous Cell Carcinoma	Lung Squamous Cell Carcinoma (NOS)	Lung	Primary	70237	Lung Squamous Cell Carcinoma
TCGA-22-5480	TCGA-22-5480-01	C34.1	Non-Small Cell Lung Cancer	Lung Squamous Cell Carcinoma	Lung Squamous Cell Carcinoma (NOS)	Lung	Primary	70237	Lung Squamous Cell Carcinoma
TCGA-22-5481	TCGA-22-5481-01	C34.3	Non-Small Cell Lung Cancer	Lung Squamous Cell Carcinoma	Lung Squamous Cell Carcinoma (NOS)	Lung	Primary	70237	Lung Squamous Cell Carcinoma
TCGA-22-5482	TCGA-22-5482-01	C34.1	Non-Small Cell Lung Cancer	Lung Squamous Cell Carcinoma	Lung Squamous Cell Carcinoma (NOS)	Lung	Primary	70237	Lung Squamous Cell Carcinoma
TCGA-22-5483	TCGA-22-5483-01	C34.1	Non-Small Cell Lung Cancer	Lung Squamous Cell Carcinoma	Lung Squamous Cell Carcinoma (NOS)	Lung	Primary	70237	Lung Squamous Cell Carcinoma
TCGA-22-5485	TCGA-22-5485-01	C34.1	Non-Small Cell Lung Cancer	Lung Squamous Cell Carcinoma	Lung Squamous Cell Carcinoma (NOS)	Lung	Primary	70237	Lung Squamous Cell Carcinoma
TCGA-22-5489	TCGA-22-5489-01	C34.1	Non-Small Cell Lung Cancer	Lung Squamous Cell Carcinoma	Lung Squamous Cell Carcinoma (NOS)	Lung	Primary	70237	Lung Squamous Cell Carcinoma
TCGA-22-5491	TCGA-22-5491-01	C34.3	Non-Small Cell Lung Cancer	Lung Squamous Cell Carcinoma	Lung Squamous Cell Carcinoma (NOS)	Lung	Primary	70237	Lung Squamous Cell Carcinoma
TCGA-22-5492	TCGA-22-5492-01	C34.1	Non-Small Cell Lung Cancer	Lung Squamous Cell Carcinoma	Lung Squamous Cell Carcinoma (NOS)	Lung	Primary	70237	Lung Squamous Cell Carcinoma
TCGA-22-A5C4	TCGA-22-A5C4-01	C34.3	Non-Small Cell Lung Cancer	Lung Squamous Cell Carcinoma	Lung Squamous Cell Carcinoma (NOS)	Lung	Primary	70237	Lung Squamous Cell Carcinoma
TCGA-33-4532	TCGA-33-4532-01	C34.3	Non-Small Cell Lung Cancer	Lung Squamous Cell Carcinoma	Lung Squamous Cell Carcinoma (NOS)	Lung	Primary	70237	Lung Squamous Cell Carcinoma
TCGA-33-4533	TCGA-33-4533-01	C34.9	Non-Small Cell Lung Cancer	Lung Squamous Cell Carcinoma	Lung Squamous Cell Carcinoma (NOS)	Lung	Primary	70237	Lung Squamous Cell Carcinoma
TCGA-33-4538	TCGA-33-4538-01	C34.1	Non-Small Cell Lung Cancer	Lung Squamous Cell Carcinoma	Lung Squamous Cell Carcinoma (NOS)	Lung	Primary	70237	Lung Squamous Cell Carcinoma
TCGA-33-4547	TCGA-33-4547-01	C34.1	Non-Small Cell Lung Cancer	Lung Squamous Cell Carcinoma	Lung Squamous Cell Carcinoma (NOS)	Lung	Primary	70237	Lung Squamous Cell Carcinoma
TCGA-33-4566	TCGA-33-4566-01	C34.1	Non-Small Cell Lung Cancer	Lung Squamous Cell Carcinoma	Lung Squamous Cell Carcinoma (NOS)	Lung	Primary	70237	Lung Squamous Cell Carcinoma
TCGA-33-4582	TCGA-33-4582-01	C34.3	Non-Small Cell Lung Cancer	Lung Squamous Cell Carcinoma	Lung Squamous Cell Carcinoma (NOS)	Lung	Primary	70237	Lung Squamous Cell Carcinoma
TCGA-33-4583	TCGA-33-4583-01	C34.3	Non-Small Cell Lung Cancer	Lung Squamous Cell Carcinoma	Lung Squamous Cell Carcinoma (NOS)	Lung	Primary	70237	Lung Squamous Cell Carcinoma
TCGA-33-4586	TCGA-33-4586-01	C34.3	Non-Small Cell Lung Cancer	Lung Squamous Cell Carcinoma	Lung Squamous Cell Carcinoma (NOS)	Lung	Primary	70237	Lung Squamous Cell Carcinoma
TCGA-33-4587	TCGA-33-4587-01	C34.2	Non-Small Cell Lung Cancer	Lung Squamous Cell Carcinoma	Lung Small Cell Squamous Cell Carcinoma	Lung	Primary	70237	Lung Squamous Cell Carcinoma
TCGA-33-4589	TCGA-33-4589-01	C34.9	Non-Small Cell Lung Cancer	Lung Squamous Cell Carcinoma	Lung Squamous Cell Carcinoma (NOS)	Lung	Primary	70237	Lung Squamous Cell Carcinoma
TCGA-33-6738	TCGA-33-6738-01	C34.1	Non-Small Cell Lung Cancer	Lung Squamous Cell Carcinoma	Lung Squamous Cell Carcinoma (NOS)	Lung	Primary	70237	Lung Squamous Cell Carcinoma
TCGA-33-A4WN	TCGA-33-A4WN-01	C34.1	Non-Small Cell Lung Cancer	Lung Squamous Cell Carcinoma	Lung Squamous Cell Carcinoma (NOS)	Lung	Primary	70237	Lung Squamous Cell Carcinoma
TCGA-33-A5GW	TCGA-33-A5GW-01	C34.3	Non-Small Cell Lung Cancer	Lung Squamous Cell Carcinoma	Lung Squamous Cell Carcinoma (NOS)	Lung	Primary	70237	Lung Squamous Cell Carcinoma
TCGA-33-AAS8	TCGA-33-AAS8-01	C34.1	Non-Small Cell Lung Cancer	Lung Squamous Cell Carcinoma	Lung Squamous Cell Carcinoma (NOS)	Lung	Primary	70237	Lung Squamous Cell Carcinoma
TCGA-33-AASB	TCGA-33-AASB-01	C34.1	Non-Small Cell Lung Cancer	Lung Squamous Cell Carcinoma	Lung Squamous Cell Carcinoma (NOS)	Lung	Primary	70237	Lung Squamous Cell Carcinoma
TCGA-33-AASD	TCGA-33-AASD-01	C34.3	Non-Small Cell Lung Cancer	Lung Squamous Cell Carcinoma	Lung Squamous Cell Carcinoma (NOS)	Lung	Primary	70237	Lung Squamous Cell Carcinoma
TCGA-33-AASI	TCGA-33-AASI-01	C34.1	Non-Small Cell Lung Cancer	Lung Squamous Cell Carcinoma	Lung Squamous Cell Carcinoma (NOS)	Lung	Primary	70237	Lung Squamous Cell Carcinoma
TCGA-33-AASJ	TCGA-33-AASJ-01	C34.1	Non-Small Cell Lung Cancer	Lung Squamous Cell Carcinoma	Lung Squamous Cell Carcinoma (NOS)	Lung	Primary	70237	Lung Squamous Cell Carcinoma
TCGA-33-AASL	TCGA-33-AASL-01	C34.1	Non-Small Cell Lung Cancer	Lung Squamous Cell Carcinoma	Lung Squamous Cell Carcinoma (NOS)	Lung	Primary	70237	Lung Squamous Cell Carcinoma
TCGA-34-2596	TCGA-34-2596-01	C34.9	Non-Small Cell Lung Cancer	Lung Squamous Cell Carcinoma	Lung Squamous Cell Carcinoma (NOS)	Lung	Primary	70237	Lung Squamous Cell Carcinoma
TCGA-34-2600	TCGA-34-2600-01	C34.3	Non-Small Cell Lung Cancer	Lung Squamous Cell Carcinoma	Lung Squamous Cell Carcinoma (NOS)	Lung	Primary	70237	Lung Squamous Cell Carcinoma
TCGA-34-2604	TCGA-34-2604-01	C34.3	Non-Small Cell Lung Cancer	Lung Squamous Cell Carcinoma	Lung Squamous Cell Carcinoma (NOS)	Lung	Primary	70237	Lung Squamous Cell Carcinoma
TCGA-34-2605	TCGA-34-2605-01	C34.1	Non-Small Cell Lung Cancer	Lung Squamous Cell Carcinoma	Lung Squamous Cell Carcinoma (NOS)	Lung	Primary	70237	Lung Squamous Cell Carcinoma
TCGA-34-2608	TCGA-34-2608-01	C34.1	Non-Small Cell Lung Cancer	Lung Squamous Cell Carcinoma	Lung Squamous Cell Carcinoma (NOS)	Lung	Primary	70237	Lung Squamous Cell Carcinoma
TCGA-34-2609	TCGA-34-2609-01	C34.3	Non-Small Cell Lung Cancer	Lung Squamous Cell Carcinoma	Lung Squamous Cell Carcinoma (NOS)	Lung	Primary	70237	Lung Squamous Cell Carcinoma
TCGA-34-5231	TCGA-34-5231-01	C34.1	Non-Small Cell Lung Cancer	Lung Squamous Cell Carcinoma	Lung Squamous Cell Carcinoma (NOS)	Lung	Primary	70237	Lung Squamous Cell Carcinoma
TCGA-34-5232	TCGA-34-5232-01	C34.1	Non-Small Cell Lung Cancer	Lung Squamous Cell Carcinoma	Lung Squamous Cell Carcinoma (NOS)	Lung	Primary	70237	Lung Squamous Cell Carcinoma
TCGA-34-5234	TCGA-34-5234-01	C34.1	Non-Small Cell Lung Cancer	Lung Squamous Cell Carcinoma	Lung Squamous Cell Carcinoma (NOS)	Lung	Primary	70237	Lung Squamous Cell Carcinoma
TCGA-34-5236	TCGA-34-5236-01	C34.1	Non-Small Cell Lung Cancer	Lung Squamous Cell Carcinoma	Lung Squamous Cell Carcinoma (NOS)	Lung	Primary	70237	Lung Squamous Cell Carcinoma
TCGA-34-5239	TCGA-34-5239-01	C34.1	Non-Small Cell Lung Cancer	Lung Squamous Cell Carcinoma	Lung Squamous Cell Carcinoma (NOS)	Lung	Primary	70237	Lung Squamous Cell Carcinoma
TCGA-34-5240	TCGA-34-5240-01	C34.1	Non-Small Cell Lung Cancer	Lung Squamous Cell Carcinoma	Lung Basaloid Squamous Cell Carcinoma	Lung	Primary	70237	Lung Squamous Cell Carcinoma
TCGA-34-5241	TCGA-34-5241-01	C34.3	Non-Small Cell Lung Cancer	Lung Squamous Cell Carcinoma	Lung Squamous Cell Carcinoma (NOS)	Lung	Primary	70237	Lung Squamous Cell Carcinoma
TCGA-34-5927	TCGA-34-5927-01	C34.3	Non-Small Cell Lung Cancer	Lung Squamous Cell Carcinoma	Lung Squamous Cell Carcinoma (NOS)	Lung	Primary	70237	Lung Squamous Cell Carcinoma
TCGA-34-5928	TCGA-34-5928-01	C34.3	Non-Small Cell Lung Cancer	Lung Squamous Cell Carcinoma	Lung Squamous Cell Carcinoma (NOS)	Lung	Primary	70237	Lung Squamous Cell Carcinoma
TCGA-34-5929	TCGA-34-5929-01	C34.1	Non-Small Cell Lung Cancer	Lung Squamous Cell Carcinoma	Lung Squamous Cell Carcinoma (NOS)	Lung	Primary	70237	Lung Squamous Cell Carcinoma
TCGA-34-7107	TCGA-34-7107-01	C34.3	Non-Small Cell Lung Cancer	Lung Squamous Cell Carcinoma	Lung Squamous Cell Carcinoma (NOS)	Lung	Primary	70237	Lung Squamous Cell Carcinoma
TCGA-34-8454	TCGA-34-8454-01	C34.3	Non-Small Cell Lung Cancer	Lung Squamous Cell Carcinoma	Lung Squamous Cell Carcinoma (NOS)	Lung	Primary	70237	Lung Squamous Cell Carcinoma
TCGA-34-8455	TCGA-34-8455-01	C34.1	Non-Small Cell Lung Cancer	Lung Squamous Cell Carcinoma	Lung Squamous Cell Carcinoma (NOS)	Lung	Primary	70237	Lung Squamous Cell Carcinoma
TCGA-34-8456	TCGA-34-8456-01	C34.3	Non-Small Cell Lung Cancer	Lung Squamous Cell Carcinoma	Lung Squamous Cell Carcinoma (NOS)	Lung	Primary	70237	Lung Squamous Cell Carcinoma
TCGA-34-A5IX	TCGA-34-A5IX-01	C34.3	Non-Small Cell Lung Cancer	Lung Squamous Cell Carcinoma	Lung Squamous Cell Carcinoma (NOS)	Lung	Primary	70237	Lung Squamous Cell Carcinoma
TCGA-37-3783	TCGA-37-3783-01	C34.1	Non-Small Cell Lung Cancer	Lung Squamous Cell Carcinoma	Lung Squamous Cell Carcinoma (NOS)	Lung	Primary	70237	Lung Squamous Cell Carcinoma
TCGA-37-3789	TCGA-37-3789-01	C34.1	Non-Small Cell Lung Cancer	Lung Squamous Cell Carcinoma	Lung Squamous Cell Carcinoma (NOS)	Lung	Primary	70237	Lung Squamous Cell Carcinoma
TCGA-37-3792	TCGA-37-3792-01	C34.1	Non-Small Cell Lung Cancer	Lung Squamous Cell Carcinoma	Lung Squamous Cell Carcinoma (NOS)	Lung	Primary	70237	Lung Squamous Cell Carcinoma
TCGA-37-4129	TCGA-37-4129-01	C34.2	Non-Small Cell Lung Cancer	Lung Squamous Cell Carcinoma	Lung Squamous Cell Carcinoma (NOS)	Lung	Primary	70237	Lung Squamous Cell Carcinoma
TCGA-37-4130	TCGA-37-4130-01	C34.1	Non-Small Cell Lung Cancer	Lung Squamous Cell Carcinoma	Lung Squamous Cell Carcinoma (NOS)	Lung	Primary	70237	Lung Squamous Cell Carcinoma
TCGA-37-4132	TCGA-37-4132-01	C34.3	Non-Small Cell Lung Cancer	Lung Squamous Cell Carcinoma	Lung Squamous Cell Carcinoma (NOS)	Lung	Primary	70237	Lung Squamous Cell Carcinoma
TCGA-37-4133	TCGA-37-4133-01	C34.9	Non-Small Cell Lung Cancer	Lung Squamous Cell Carcinoma	Lung Squamous Cell Carcinoma (NOS)	Lung	Primary	70237	Lung Squamous Cell Carcinoma
TCGA-37-4135	TCGA-37-4135-01	C34.3	Non-Small Cell Lung Cancer	Lung Squamous Cell Carcinoma	Lung Squamous Cell Carcinoma (NOS)	Lung	Primary	70237	Lung Squamous Cell Carcinoma
TCGA-37-4141	TCGA-37-4141-01	C34.1	Non-Small Cell Lung Cancer	Lung Squamous Cell Carcinoma	Lung Squamous Cell Carcinoma (NOS)	Lung	Primary	70237	Lung Squamous Cell Carcinoma
TCGA-37-5819	TCGA-37-5819-01	C34.1	Non-Small Cell Lung Cancer	Lung Squamous Cell Carcinoma	Lung Squamous Cell Carcinoma (NOS)	Lung	Primary	70237	Lung Squamous Cell Carcinoma
TCGA-37-A5EL	TCGA-37-A5EL-01	C34.1	Non-Small Cell Lung Cancer	Lung Squamous Cell Carcinoma	Lung Squamous Cell Carcinoma (NOS)	Lung	Primary	70237	Lung Squamous Cell Carcinoma
TCGA-37-A5EN	TCGA-37-A5EN-01	C34.2	Non-Small Cell Lung Cancer	Lung Squamous Cell Carcinoma	Lung Squamous Cell Carcinoma (NOS)	Lung	Primary	70237	Lung Squamous Cell Carcinoma
TCGA-39-5011	TCGA-39-5011-01	C34.9	Non-Small Cell Lung Cancer	Lung Squamous Cell Carcinoma	Lung Squamous Cell Carcinoma (NOS)	Lung	Primary	70237	Lung Squamous Cell Carcinoma
TCGA-39-5016	TCGA-39-5016-01	C34.3	Non-Small Cell Lung Cancer	Lung Squamous Cell Carcinoma	Lung Basaloid Squamous Cell Carcinoma	Lung	Primary	70237	Lung Squamous Cell Carcinoma
TCGA-39-5019	TCGA-39-5019-01	C34.1	Non-Small Cell Lung Cancer	Lung Squamous Cell Carcinoma	Lung Squamous Cell Carcinoma (NOS)	Lung	Primary	70237	Lung Squamous Cell Carcinoma
TCGA-39-5021	TCGA-39-5021-01	C34.1	Non-Small Cell Lung Cancer	Lung Squamous Cell Carcinoma	Lung Squamous Cell Carcinoma (NOS)	Lung	Primary	70237	Lung Squamous Cell Carcinoma
TCGA-39-5022	TCGA-39-5022-01	C34.1	Non-Small Cell Lung Cancer	Lung Squamous Cell Carcinoma	Lung Squamous Cell Carcinoma (NOS)	Lung	Primary	70237	Lung Squamous Cell Carcinoma
TCGA-39-5024	TCGA-39-5024-01	C34.9	Non-Small Cell Lung Cancer	Lung Squamous Cell Carcinoma	Lung Squamous Cell Carcinoma (NOS)	Lung	Primary	70237	Lung Squamous Cell Carcinoma
TCGA-39-5027	TCGA-39-5027-01	C34.3	Non-Small Cell Lung Cancer	Lung Squamous Cell Carcinoma	Lung Squamous Cell Carcinoma (NOS)	Lung	Primary	70237	Lung Squamous Cell Carcinoma
TCGA-39-5028	TCGA-39-5028-01	C34.1	Non-Small Cell Lung Cancer	Lung Squamous Cell Carcinoma	Lung Squamous Cell Carcinoma (NOS)	Lung	Primary	70237	Lung Squamous Cell Carcinoma
TCGA-39-5029	TCGA-39-5029-01	C34.3	Non-Small Cell Lung Cancer	Lung Squamous Cell Carcinoma	Lung Squamous Cell Carcinoma (NOS)	Lung	Primary	70237	Lung Squamous Cell Carcinoma
TCGA-39-5030	TCGA-39-5030-01	C34.3	Non-Small Cell Lung Cancer	Lung Squamous Cell Carcinoma	Lung Squamous Cell Carcinoma (NOS)	Lung	Primary	70237	Lung Squamous Cell Carcinoma
TCGA-39-5031	TCGA-39-5031-01	C34.1	Non-Small Cell Lung Cancer	Lung Squamous Cell Carcinoma	Lung Squamous Cell Carcinoma (NOS)	Lung	Primary	70237	Lung Squamous Cell Carcinoma
TCGA-39-5034	TCGA-39-5034-01	C34.1	Non-Small Cell Lung Cancer	Lung Squamous Cell Carcinoma	Lung Squamous Cell Carcinoma (NOS)	Lung	Primary	70237	Lung Squamous Cell Carcinoma
TCGA-39-5035	TCGA-39-5035-01	C34.3	Non-Small Cell Lung Cancer	Lung Squamous Cell Carcinoma	Lung Squamous Cell Carcinoma (NOS)	Lung	Primary	70237	Lung Squamous Cell Carcinoma
TCGA-39-5036	TCGA-39-5036-01	C34.1	Non-Small Cell Lung Cancer	Lung Squamous Cell Carcinoma	Lung Squamous Cell Carcinoma (NOS)	Lung	Primary	70237	Lung Squamous Cell Carcinoma
TCGA-39-5037	TCGA-39-5037-01	C34.3	Non-Small Cell Lung Cancer	Lung Squamous Cell Carcinoma	Lung Squamous Cell Carcinoma (NOS)	Lung	Primary	70237	Lung Squamous Cell Carcinoma
TCGA-39-5039	TCGA-39-5039-01	C34.1	Non-Small Cell Lung Cancer	Lung Squamous Cell Carcinoma	Lung Squamous Cell Carcinoma (NOS)	Lung	Primary	70237	Lung Squamous Cell Carcinoma
TCGA-39-5040	TCGA-39-5040-01	C34.1	Non-Small Cell Lung Cancer	Lung Squamous Cell Carcinoma	Lung Squamous Cell Carcinoma (NOS)	Lung	Primary	70237	Lung Squamous Cell Carcinoma
TCGA-43-2576	TCGA-43-2576-01	C34.1	Non-Small Cell Lung Cancer	Lung Squamous Cell Carcinoma	Lung Squamous Cell Carcinoma (NOS)	Lung	Primary	70237	Lung Squamous Cell Carcinoma
TCGA-43-2578	TCGA-43-2578-01	C34.1	Non-Small Cell Lung Cancer	Lung Squamous Cell Carcinoma	Lung Squamous Cell Carcinoma (NOS)	Lung	Primary	70237	Lung Squamous Cell Carcinoma
TCGA-43-2581	TCGA-43-2581-01	C34.1	Non-Small Cell Lung Cancer	Lung Squamous Cell Carcinoma	Lung Squamous Cell Carcinoma (NOS)	Lung	Primary	70237	Lung Squamous Cell Carcinoma
TCGA-43-3394	TCGA-43-3394-01	C34.3	Non-Small Cell Lung Cancer	Lung Squamous Cell Carcinoma	Lung Squamous Cell Carcinoma (NOS)	Lung	Primary	70237	Lung Squamous Cell Carcinoma
TCGA-43-3920	TCGA-43-3920-01	C34.1	Non-Small Cell Lung Cancer	Lung Squamous Cell Carcinoma	Lung Squamous Cell Carcinoma (NOS)	Lung	Primary	70237	Lung Squamous Cell Carcinoma
TCGA-43-5668	TCGA-43-5668-01	C34.1	Non-Small Cell Lung Cancer	Lung Squamous Cell Carcinoma	Lung Squamous Cell Carcinoma (NOS)	Lung	Primary	70237	Lung Squamous Cell Carcinoma
TCGA-43-5670	TCGA-43-5670-01	C34.3	Non-Small Cell Lung Cancer	Lung Squamous Cell Carcinoma	Lung Squamous Cell Carcinoma (NOS)	Lung	Primary	70237	Lung Squamous Cell Carcinoma
TCGA-43-6143	TCGA-43-6143-01	C34.3	Non-Small Cell Lung Cancer	Lung Squamous Cell Carcinoma	Lung Basaloid Squamous Cell Carcinoma	Lung	Primary	70237	Lung Squamous Cell Carcinoma
TCGA-43-6647	TCGA-43-6647-01	C34.3	Non-Small Cell Lung Cancer	Lung Squamous Cell Carcinoma	Lung Squamous Cell Carcinoma (NOS)	Lung	Primary	70237	Lung Squamous Cell Carcinoma
TCGA-43-6770	TCGA-43-6770-01	C34.1	Non-Small Cell Lung Cancer	Lung Squamous Cell Carcinoma	Lung Squamous Cell Carcinoma (NOS)	Lung	Primary	70237	Lung Squamous Cell Carcinoma
TCGA-43-6771	TCGA-43-6771-01	C34.1	Non-Small Cell Lung Cancer	Lung Squamous Cell Carcinoma	Lung Squamous Cell Carcinoma (NOS)	Lung	Primary	70237	Lung Squamous Cell Carcinoma
TCGA-43-6773	TCGA-43-6773-01	C34.2	Non-Small Cell Lung Cancer	Lung Squamous Cell Carcinoma	Lung Squamous Cell Carcinoma (NOS)	Lung	Primary	70237	Lung Squamous Cell Carcinoma
TCGA-43-7656	TCGA-43-7656-01	C34.3	Non-Small Cell Lung Cancer	Lung Squamous Cell Carcinoma	Lung Squamous Cell Carcinoma (NOS)	Lung	Primary	70237	Lung Squamous Cell Carcinoma
TCGA-43-7657	TCGA-43-7657-01	C34.1	Non-Small Cell Lung Cancer	Lung Squamous Cell Carcinoma	Lung Squamous Cell Carcinoma (NOS)	Lung	Primary	70237	Lung Squamous Cell Carcinoma
TCGA-43-7658	TCGA-43-7658-01	C34.1	Non-Small Cell Lung Cancer	Lung Squamous Cell Carcinoma	Lung Squamous Cell Carcinoma (NOS)	Lung	Primary	70237	Lung Squamous Cell Carcinoma
TCGA-43-8115	TCGA-43-8115-01	C34.3	Non-Small Cell Lung Cancer	Lung Squamous Cell Carcinoma	Lung Squamous Cell Carcinoma (NOS)	Lung	Primary	70237	Lung Squamous Cell Carcinoma
TCGA-43-8116	TCGA-43-8116-01	C34.1	Non-Small Cell Lung Cancer	Lung Squamous Cell Carcinoma	Lung Squamous Cell Carcinoma (NOS)	Lung	Primary	70237	Lung Squamous Cell Carcinoma
TCGA-43-A474	TCGA-43-A474-01	C34.1	Non-Small Cell Lung Cancer	Lung Squamous Cell Carcinoma	Lung Squamous Cell Carcinoma (NOS)	Lung	Primary	70237	Lung Squamous Cell Carcinoma
TCGA-43-A475	TCGA-43-A475-01	C34.1	Non-Small Cell Lung Cancer	Lung Squamous Cell Carcinoma	Lung Squamous Cell Carcinoma (NOS)	Lung	Primary	70237	Lung Squamous Cell Carcinoma
TCGA-43-A56U	TCGA-43-A56U-01	C34.1	Non-Small Cell Lung Cancer	Lung Squamous Cell Carcinoma	Lung Squamous Cell Carcinoma (NOS)	Lung	Primary	70237	Lung Squamous Cell Carcinoma
TCGA-43-A56V	TCGA-43-A56V-01	C34.2	Non-Small Cell Lung Cancer	Lung Squamous Cell Carcinoma	Lung Squamous Cell Carcinoma (NOS)	Lung	Primary	70237	Lung Squamous Cell Carcinoma
TCGA-46-3765	TCGA-46-3765-01	C34.1	Non-Small Cell Lung Cancer	Lung Squamous Cell Carcinoma	Lung Squamous Cell Carcinoma (NOS)	Lung	Primary	70237	Lung Squamous Cell Carcinoma
TCGA-46-3766	TCGA-46-3766-01	C34.3	Non-Small Cell Lung Cancer	Lung Squamous Cell Carcinoma	Lung Squamous Cell Carcinoma (NOS)	Lung	Primary	70237	Lung Squamous Cell Carcinoma
TCGA-46-3767	TCGA-46-3767-01	C34.3	Non-Small Cell Lung Cancer	Lung Squamous Cell Carcinoma	Lung Squamous Cell Carcinoma (NOS)	Lung	Primary	70237	Lung Squamous Cell Carcinoma
TCGA-46-3768	TCGA-46-3768-01	C34.1	Non-Small Cell Lung Cancer	Lung Squamous Cell Carcinoma	Lung Squamous Cell Carcinoma (NOS)	Lung	Primary	70237	Lung Squamous Cell Carcinoma
TCGA-46-3769	TCGA-46-3769-01	C34.1	Non-Small Cell Lung Cancer	Lung Squamous Cell Carcinoma	Lung Squamous Cell Carcinoma (NOS)	Lung	Primary	70237	Lung Squamous Cell Carcinoma
TCGA-46-6025	TCGA-46-6025-01	C34.3	Non-Small Cell Lung Cancer	Lung Squamous Cell Carcinoma	Lung Squamous Cell Carcinoma (NOS)	Lung	Primary	70237	Lung Squamous Cell Carcinoma
TCGA-46-6026	TCGA-46-6026-01	C34.3	Non-Small Cell Lung Cancer	Lung Squamous Cell Carcinoma	Lung Squamous Cell Carcinoma (NOS)	Lung	Primary	70237	Lung Squamous Cell Carcinoma
TCGA-51-4079	TCGA-51-4079-01	C34.1	Non-Small Cell Lung Cancer	Lung Squamous Cell Carcinoma	Lung Squamous Cell Carcinoma (NOS)	Lung	Primary	70237	Lung Squamous Cell Carcinoma
TCGA-51-4080	TCGA-51-4080-01	C34.1	Non-Small Cell Lung Cancer	Lung Squamous Cell Carcinoma	Lung Basaloid Squamous Cell Carcinoma	Lung	Primary	70237	Lung Squamous Cell Carcinoma
TCGA-51-4081	TCGA-51-4081-01	C34.1	Non-Small Cell Lung Cancer	Lung Squamous Cell Carcinoma	Lung Squamous Cell Carcinoma (NOS)	Lung	Primary	70237	Lung Squamous Cell Carcinoma
TCGA-52-7622	TCGA-52-7622-01	C34.3	Non-Small Cell Lung Cancer	Lung Squamous Cell Carcinoma	Lung Squamous Cell Carcinoma (NOS)	Lung	Primary	70237	Lung Squamous Cell Carcinoma
TCGA-52-7809	TCGA-52-7809-01	C34.1	Non-Small Cell Lung Cancer	Lung Squamous Cell Carcinoma	Lung Basaloid Squamous Cell Carcinoma	Lung	Primary	70237	Lung Squamous Cell Carcinoma
TCGA-52-7810	TCGA-52-7810-01	C34.8	Non-Small Cell Lung Cancer	Lung Squamous Cell Carcinoma	Lung Squamous Cell Carcinoma (NOS)	Lung	Primary	70237	Lung Squamous Cell Carcinoma
TCGA-52-7811	TCGA-52-7811-01	C34.3	Non-Small Cell Lung Cancer	Lung Squamous Cell Carcinoma	Lung Squamous Cell Carcinoma (NOS)	Lung	Primary	70237	Lung Squamous Cell Carcinoma
TCGA-52-7812	TCGA-52-7812-01	C34.9	Non-Small Cell Lung Cancer	Lung Squamous Cell Carcinoma	Lung Squamous Cell Carcinoma (NOS)	Lung	Primary	70237	Lung Squamous Cell Carcinoma
TCGA-56-1622	TCGA-56-1622-01	C34.3	Non-Small Cell Lung Cancer	Lung Squamous Cell Carcinoma	Lung Squamous Cell Carcinoma (NOS)	Lung	Primary	70237	Lung Squamous Cell Carcinoma
TCGA-56-5897	TCGA-56-5897-01	C34.1	Non-Small Cell Lung Cancer	Lung Squamous Cell Carcinoma	Lung Squamous Cell Carcinoma (NOS)	Lung	Primary	70237	Lung Squamous Cell Carcinoma
TCGA-56-5898	TCGA-56-5898-01	C34.1	Non-Small Cell Lung Cancer	Lung Squamous Cell Carcinoma	Lung Squamous Cell Carcinoma (NOS)	Lung	Primary	70237	Lung Squamous Cell Carcinoma
TCGA-56-6545	TCGA-56-6545-01	C34.1	Non-Small Cell Lung Cancer	Lung Squamous Cell Carcinoma	Lung Squamous Cell Carcinoma (NOS)	Lung	Primary	70237	Lung Squamous Cell Carcinoma
TCGA-56-6546	TCGA-56-6546-01	C34.1	Non-Small Cell Lung Cancer	Lung Squamous Cell Carcinoma	Lung Squamous Cell Carcinoma (NOS)	Lung	Primary	70237	Lung Squamous Cell Carcinoma
TCGA-56-7221	TCGA-56-7221-01	C34.3	Non-Small Cell Lung Cancer	Lung Squamous Cell Carcinoma	Lung Squamous Cell Carcinoma (NOS)	Lung	Primary	70237	Lung Squamous Cell Carcinoma
TCGA-56-7222	TCGA-56-7222-01	C34.1	Non-Small Cell Lung Cancer	Lung Squamous Cell Carcinoma	Lung Squamous Cell Carcinoma (NOS)	Lung	Primary	70237	Lung Squamous Cell Carcinoma
TCGA-56-7223	TCGA-56-7223-01	C34.8	Non-Small Cell Lung Cancer	Lung Squamous Cell Carcinoma	Lung Squamous Cell Carcinoma (NOS)	Lung	Primary	70237	Lung Squamous Cell Carcinoma
TCGA-56-7579	TCGA-56-7579-01	C34.1	Non-Small Cell Lung Cancer	Lung Squamous Cell Carcinoma	Lung Squamous Cell Carcinoma (NOS)	Lung	Primary	70237	Lung Squamous Cell Carcinoma
TCGA-56-7580	TCGA-56-7580-01	C34.3	Non-Small Cell Lung Cancer	Lung Squamous Cell Carcinoma	Lung Squamous Cell Carcinoma (NOS)	Lung	Primary	70237	Lung Squamous Cell Carcinoma
TCGA-56-7582	TCGA-56-7582-01	C34.3	Non-Small Cell Lung Cancer	Lung Squamous Cell Carcinoma	Lung Squamous Cell Carcinoma (NOS)	Lung	Primary	70237	Lung Squamous Cell Carcinoma
TCGA-56-7730	TCGA-56-7730-01	C34.1	Non-Small Cell Lung Cancer	Lung Squamous Cell Carcinoma	Lung Squamous Cell Carcinoma (NOS)	Lung	Primary	70237	Lung Squamous Cell Carcinoma
TCGA-56-7731	TCGA-56-7731-01	C34.1	Non-Small Cell Lung Cancer	Lung Squamous Cell Carcinoma	Lung Squamous Cell Carcinoma (NOS)	Lung	Primary	70237	Lung Squamous Cell Carcinoma
TCGA-56-7822	TCGA-56-7822-01	C34.1	Non-Small Cell Lung Cancer	Lung Squamous Cell Carcinoma	Lung Squamous Cell Carcinoma (NOS)	Lung	Primary	70237	Lung Squamous Cell Carcinoma
TCGA-56-7823	TCGA-56-7823-01	C34.1	Non-Small Cell Lung Cancer	Lung Squamous Cell Carcinoma	Lung Squamous Cell Carcinoma (NOS)	Lung	Primary	70237	Lung Squamous Cell Carcinoma
TCGA-56-8082	TCGA-56-8082-01	C34.3	Non-Small Cell Lung Cancer	Lung Squamous Cell Carcinoma	Lung Squamous Cell Carcinoma (NOS)	Lung	Primary	70237	Lung Squamous Cell Carcinoma
TCGA-56-8083	TCGA-56-8083-01	C34.1	Non-Small Cell Lung Cancer	Lung Squamous Cell Carcinoma	Lung Squamous Cell Carcinoma (NOS)	Lung	Primary	70237	Lung Squamous Cell Carcinoma
TCGA-56-8201	TCGA-56-8201-01	C34.1	Non-Small Cell Lung Cancer	Lung Squamous Cell Carcinoma	Lung Squamous Cell Carcinoma (NOS)	Lung	Primary	70237	Lung Squamous Cell Carcinoma
TCGA-56-8304	TCGA-56-8304-01	C34.1	Non-Small Cell Lung Cancer	Lung Squamous Cell Carcinoma	Lung Squamous Cell Carcinoma (NOS)	Lung	Primary	70237	Lung Squamous Cell Carcinoma
TCGA-56-8305	TCGA-56-8305-01	C34.1	Non-Small Cell Lung Cancer	Lung Squamous Cell Carcinoma	Lung Squamous Cell Carcinoma (NOS)	Lung	Primary	70237	Lung Squamous Cell Carcinoma
TCGA-56-8307	TCGA-56-8307-01	C34.3	Non-Small Cell Lung Cancer	Lung Squamous Cell Carcinoma	Lung Squamous Cell Carcinoma (NOS)	Lung	Primary	70237	Lung Squamous Cell Carcinoma
TCGA-56-8308	TCGA-56-8308-01	C34.1	Non-Small Cell Lung Cancer	Lung Squamous Cell Carcinoma	Lung Squamous Cell Carcinoma (NOS)	Lung	Primary	70237	Lung Squamous Cell Carcinoma
TCGA-56-8309	TCGA-56-8309-01	C34.3	Non-Small Cell Lung Cancer	Lung Squamous Cell Carcinoma	Lung Squamous Cell Carcinoma (NOS)	Lung	Primary	70237	Lung Squamous Cell Carcinoma
TCGA-56-8503	TCGA-56-8503-01	C34.3	Non-Small Cell Lung Cancer	Lung Squamous Cell Carcinoma	Lung Squamous Cell Carcinoma (NOS)	Lung	Primary	70237	Lung Squamous Cell Carcinoma
TCGA-56-8504	TCGA-56-8504-01	C34.1	Non-Small Cell Lung Cancer	Lung Squamous Cell Carcinoma	Lung Squamous Cell Carcinoma (NOS)	Lung	Primary	70237	Lung Squamous Cell Carcinoma
TCGA-56-8622	TCGA-56-8622-01	C34.3	Non-Small Cell Lung Cancer	Lung Squamous Cell Carcinoma	Lung Squamous Cell Carcinoma (NOS)	Lung	Primary	70237	Lung Squamous Cell Carcinoma
TCGA-56-8623	TCGA-56-8623-01	C34.1	Non-Small Cell Lung Cancer	Lung Squamous Cell Carcinoma	Lung Squamous Cell Carcinoma (NOS)	Lung	Primary	70237	Lung Squamous Cell Carcinoma
TCGA-56-8624	TCGA-56-8624-01	C34.3	Non-Small Cell Lung Cancer	Lung Squamous Cell Carcinoma	Lung Squamous Cell Carcinoma (NOS)	Lung	Primary	70237	Lung Squamous Cell Carcinoma
TCGA-56-8625	TCGA-56-8625-01	C34.3	Non-Small Cell Lung Cancer	Lung Squamous Cell Carcinoma	Lung Squamous Cell Carcinoma (NOS)	Lung	Primary	70237	Lung Squamous Cell Carcinoma
TCGA-56-8626	TCGA-56-8626-01	C34.1	Non-Small Cell Lung Cancer	Lung Squamous Cell Carcinoma	Lung Squamous Cell Carcinoma (NOS)	Lung	Primary	70237	Lung Squamous Cell Carcinoma
TCGA-56-8628	TCGA-56-8628-01	C34.1	Non-Small Cell Lung Cancer	Lung Squamous Cell Carcinoma	Lung Squamous Cell Carcinoma (NOS)	Lung	Primary	70237	Lung Squamous Cell Carcinoma
TCGA-56-8629	TCGA-56-8629-01	C34.3	Non-Small Cell Lung Cancer	Lung Squamous Cell Carcinoma	Lung Squamous Cell Carcinoma (NOS)	Lung	Primary	70237	Lung Squamous Cell Carcinoma
TCGA-56-A49D	TCGA-56-A49D-01	C34.1	Non-Small Cell Lung Cancer	Lung Squamous Cell Carcinoma	Lung Squamous Cell Carcinoma (NOS)	Lung	Primary	70237	Lung Squamous Cell Carcinoma
TCGA-56-A4BW	TCGA-56-A4BW-01	C34.1	Non-Small Cell Lung Cancer	Lung Squamous Cell Carcinoma	Lung Squamous Cell Carcinoma (NOS)	Lung	Primary	70237	Lung Squamous Cell Carcinoma
TCGA-56-A4BX	TCGA-56-A4BX-01	C34.3	Non-Small Cell Lung Cancer	Lung Squamous Cell Carcinoma	Lung Squamous Cell Carcinoma (NOS)	Lung	Primary	70237	Lung Squamous Cell Carcinoma
TCGA-56-A4BY	TCGA-56-A4BY-01	C34.1	Non-Small Cell Lung Cancer	Lung Squamous Cell Carcinoma	Lung Squamous Cell Carcinoma (NOS)	Lung	Primary	70237	Lung Squamous Cell Carcinoma
TCGA-56-A4ZJ	TCGA-56-A4ZJ-01	C34.3	Non-Small Cell Lung Cancer	Lung Squamous Cell Carcinoma	Lung Squamous Cell Carcinoma (NOS)	Lung	Primary	70237	Lung Squamous Cell Carcinoma
TCGA-56-A4ZK	TCGA-56-A4ZK-01	C34.3	Non-Small Cell Lung Cancer	Lung Squamous Cell Carcinoma	Lung Squamous Cell Carcinoma (NOS)	Lung	Primary	70237	Lung Squamous Cell Carcinoma
TCGA-56-A5DR	TCGA-56-A5DR-01	C34.1	Non-Small Cell Lung Cancer	Lung Squamous Cell Carcinoma	Lung Squamous Cell Carcinoma (NOS)	Lung	Primary	70237	Lung Squamous Cell Carcinoma
TCGA-56-A5DS	TCGA-56-A5DS-01	C34.3	Non-Small Cell Lung Cancer	Lung Squamous Cell Carcinoma	Lung Squamous Cell Carcinoma (NOS)	Lung	Primary	70237	Lung Squamous Cell Carcinoma
TCGA-56-A62T	TCGA-56-A62T-01	C34.1	Non-Small Cell Lung Cancer	Lung Squamous Cell Carcinoma	Lung Squamous Cell Carcinoma (NOS)	Lung	Primary	70237	Lung Squamous Cell Carcinoma
TCGA-58-8386	TCGA-58-8386-01	C34.1	Non-Small Cell Lung Cancer	Lung Squamous Cell Carcinoma	Lung Squamous Cell Carcinoma (NOS)	Lung	Primary	70237	Lung Squamous Cell Carcinoma
TCGA-58-8387	TCGA-58-8387-01	C34.3	Non-Small Cell Lung Cancer	Lung Squamous Cell Carcinoma	Lung Squamous Cell Carcinoma (NOS)	Lung	Primary	70237	Lung Squamous Cell Carcinoma
TCGA-58-8388	TCGA-58-8388-01	C34.1	Non-Small Cell Lung Cancer	Lung Squamous Cell Carcinoma	Lung Basaloid Squamous Cell Carcinoma	Lung	Primary	70237	Lung Squamous Cell Carcinoma
TCGA-58-8390	TCGA-58-8390-01	C34.3	Non-Small Cell Lung Cancer	Lung Squamous Cell Carcinoma	Lung Squamous Cell Carcinoma (NOS)	Lung	Primary	70237	Lung Squamous Cell Carcinoma
TCGA-58-8391	TCGA-58-8391-01	C34.9	Non-Small Cell Lung Cancer	Lung Squamous Cell Carcinoma	Lung Squamous Cell Carcinoma (NOS)	Lung	Primary	70237	Lung Squamous Cell Carcinoma
TCGA-58-8392	TCGA-58-8392-01	C34.1	Non-Small Cell Lung Cancer	Lung Squamous Cell Carcinoma	Lung Squamous Cell Carcinoma (NOS)	Lung	Primary	70237	Lung Squamous Cell Carcinoma
TCGA-58-8393	TCGA-58-8393-01	C34.3	Non-Small Cell Lung Cancer	Lung Squamous Cell Carcinoma	Lung Squamous Cell Carcinoma (NOS)	Lung	Primary	70237	Lung Squamous Cell Carcinoma
TCGA-58-A46J	TCGA-58-A46J-01	C34.3	Non-Small Cell Lung Cancer	Lung Squamous Cell Carcinoma	Lung Squamous Cell Carcinoma (NOS)	Lung	Primary	70237	Lung Squamous Cell Carcinoma
TCGA-58-A46K	TCGA-58-A46K-01	C34.3	Non-Small Cell Lung Cancer	Lung Squamous Cell Carcinoma	Lung Basaloid Squamous Cell Carcinoma	Lung	Primary	70237	Lung Squamous Cell Carcinoma
TCGA-58-A46L	TCGA-58-A46L-01	C34.1	Non-Small Cell Lung Cancer	Lung Squamous Cell Carcinoma	Lung Basaloid Squamous Cell Carcinoma	Lung	Primary	70237	Lung Squamous Cell Carcinoma
TCGA-58-A46M	TCGA-58-A46M-01	C34.3	Non-Small Cell Lung Cancer	Lung Squamous Cell Carcinoma	Lung Squamous Cell Carcinoma (NOS)	Lung	Primary	70237	Lung Squamous Cell Carcinoma
TCGA-58-A46N	TCGA-58-A46N-01	C34.3	Non-Small Cell Lung Cancer	Lung Squamous Cell Carcinoma	Lung Basaloid Squamous Cell Carcinoma	Lung	Primary	70237	Lung Squamous Cell Carcinoma
TCGA-60-2695	TCGA-60-2695-01	C34.1	Non-Small Cell Lung Cancer	Lung Squamous Cell Carcinoma	Lung Basaloid Squamous Cell Carcinoma	Lung	Primary	70237	Lung Squamous Cell Carcinoma
TCGA-60-2697	TCGA-60-2697-01	C34.9	Non-Small Cell Lung Cancer	Lung Squamous Cell Carcinoma	Lung Squamous Cell Carcinoma (NOS)	Lung	Primary	70237	Lung Squamous Cell Carcinoma
TCGA-60-2698	TCGA-60-2698-01	C34.3	Non-Small Cell Lung Cancer	Lung Squamous Cell Carcinoma	Lung Squamous Cell Carcinoma (NOS)	Lung	Primary	70237	Lung Squamous Cell Carcinoma
TCGA-60-2703	TCGA-60-2703-01	C34.9	Non-Small Cell Lung Cancer	Lung Squamous Cell Carcinoma	Lung Squamous Cell Carcinoma (NOS)	Lung	Primary	70237	Lung Squamous Cell Carcinoma
TCGA-60-2704	TCGA-60-2704-01	C34.1	Non-Small Cell Lung Cancer	Lung Squamous Cell Carcinoma	Lung Squamous Cell Carcinoma (NOS)	Lung	Primary	70237	Lung Squamous Cell Carcinoma
TCGA-60-2706	TCGA-60-2706-01	C34.9	Non-Small Cell Lung Cancer	Lung Squamous Cell Carcinoma	Lung Squamous Cell Carcinoma (NOS)	Lung	Primary	70237	Lung Squamous Cell Carcinoma
TCGA-60-2707	TCGA-60-2707-01	C34.1	Non-Small Cell Lung Cancer	Lung Squamous Cell Carcinoma	Lung Squamous Cell Carcinoma (NOS)	Lung	Primary	70237	Lung Squamous Cell Carcinoma
TCGA-60-2708	TCGA-60-2708-01	C34.3	Non-Small Cell Lung Cancer	Lung Squamous Cell Carcinoma	Lung Squamous Cell Carcinoma (NOS)	Lung	Primary	70237	Lung Squamous Cell Carcinoma
TCGA-60-2709	TCGA-60-2709-01	C34.1	Non-Small Cell Lung Cancer	Lung Squamous Cell Carcinoma	Lung Squamous Cell Carcinoma (NOS)	Lung	Primary	70237	Lung Squamous Cell Carcinoma
TCGA-60-2710	TCGA-60-2710-01	C34.1	Non-Small Cell Lung Cancer	Lung Squamous Cell Carcinoma	Lung Squamous Cell Carcinoma (NOS)	Lung	Primary	70237	Lung Squamous Cell Carcinoma
TCGA-60-2711	TCGA-60-2711-01	C34.9	Non-Small Cell Lung Cancer	Lung Squamous Cell Carcinoma	Lung Squamous Cell Carcinoma (NOS)	Lung	Primary	70237	Lung Squamous Cell Carcinoma
TCGA-60-2713	TCGA-60-2713-01	C34.3	Non-Small Cell Lung Cancer	Lung Squamous Cell Carcinoma	Lung Squamous Cell Carcinoma (NOS)	Lung	Primary	70237	Lung Squamous Cell Carcinoma
TCGA-60-2714	TCGA-60-2714-01	C34.9	Non-Small Cell Lung Cancer	Lung Squamous Cell Carcinoma	Lung Squamous Cell Carcinoma (NOS)	Lung	Primary	70237	Lung Squamous Cell Carcinoma
TCGA-60-2716	TCGA-60-2716-01	C34.9	Non-Small Cell Lung Cancer	Lung Squamous Cell Carcinoma	Lung Papillary Squamous Cell Caricnoma	Lung	Primary	70237	Lung Squamous Cell Carcinoma
TCGA-60-2719	TCGA-60-2719-01	C34.9	Non-Small Cell Lung Cancer	Lung Squamous Cell Carcinoma	Lung Squamous Cell Carcinoma (NOS)	Lung	Primary	70237	Lung Squamous Cell Carcinoma
TCGA-60-2720	TCGA-60-2720-01	C34.3	Non-Small Cell Lung Cancer	Lung Squamous Cell Carcinoma	Lung Squamous Cell Carcinoma (NOS)	Lung	Primary	70237	Lung Squamous Cell Carcinoma
TCGA-60-2721	TCGA-60-2721-01	C34.1	Non-Small Cell Lung Cancer	Lung Squamous Cell Carcinoma	Lung Squamous Cell Carcinoma (NOS)	Lung	Primary	70237	Lung Squamous Cell Carcinoma
TCGA-60-2722	TCGA-60-2722-01	C34.1	Non-Small Cell Lung Cancer	Lung Squamous Cell Carcinoma	Lung Squamous Cell Carcinoma (NOS)	Lung	Primary	70237	Lung Squamous Cell Carcinoma
TCGA-60-2723	TCGA-60-2723-01	C34.9	Non-Small Cell Lung Cancer	Lung Squamous Cell Carcinoma	Lung Squamous Cell Carcinoma (NOS)	Lung	Primary	70237	Lung Squamous Cell Carcinoma
TCGA-60-2724	TCGA-60-2724-01	C34.9	Non-Small Cell Lung Cancer	Lung Squamous Cell Carcinoma	Lung Squamous Cell Carcinoma (NOS)	Lung	Primary	70237	Lung Squamous Cell Carcinoma
TCGA-60-2725	TCGA-60-2725-01	C34.1	Non-Small Cell Lung Cancer	Lung Squamous Cell Carcinoma	Lung Squamous Cell Carcinoma (NOS)	Lung	Primary	70237	Lung Squamous Cell Carcinoma
TCGA-60-2726	TCGA-60-2726-01	C34.2	Non-Small Cell Lung Cancer	Lung Squamous Cell Carcinoma	Lung Squamous Cell Carcinoma (NOS)	Lung	Primary	70237	Lung Squamous Cell Carcinoma
TCGA-63-5128	TCGA-63-5128-01	C34.1	Non-Small Cell Lung Cancer	Lung Squamous Cell Carcinoma	Lung Squamous Cell Carcinoma (NOS)	Lung	Primary	70237	Lung Squamous Cell Carcinoma
TCGA-63-5131	TCGA-63-5131-01	C34.9	Non-Small Cell Lung Cancer	Lung Squamous Cell Carcinoma	Lung Squamous Cell Carcinoma (NOS)	Lung	Primary	70237	Lung Squamous Cell Carcinoma
TCGA-63-6202	TCGA-63-6202-01	C34.1	Non-Small Cell Lung Cancer	Lung Squamous Cell Carcinoma	Lung Squamous Cell Carcinoma (NOS)	Lung	Primary	70237	Lung Squamous Cell Carcinoma
TCGA-63-7020	TCGA-63-7020-01	C34.1	Non-Small Cell Lung Cancer	Lung Squamous Cell Carcinoma	Lung Squamous Cell Carcinoma (NOS)	Lung	Primary	70237	Lung Squamous Cell Carcinoma
TCGA-63-7021	TCGA-63-7021-01	C34.1	Non-Small Cell Lung Cancer	Lung Squamous Cell Carcinoma	Lung Squamous Cell Carcinoma (NOS)	Lung	Primary	70237	Lung Squamous Cell Carcinoma
TCGA-63-7022	TCGA-63-7022-01	C34.1	Non-Small Cell Lung Cancer	Lung Squamous Cell Carcinoma	Lung Squamous Cell Carcinoma (NOS)	Lung	Primary	70237	Lung Squamous Cell Carcinoma
TCGA-63-7023	TCGA-63-7023-01	C34.3	Non-Small Cell Lung Cancer	Lung Squamous Cell Carcinoma	Lung Squamous Cell Carcinoma (NOS)	Lung	Primary	70237	Lung Squamous Cell Carcinoma
TCGA-63-A5M9	TCGA-63-A5M9-01	C34.3	Non-Small Cell Lung Cancer	Lung Squamous Cell Carcinoma	Lung Squamous Cell Carcinoma (NOS)	Lung	Primary	70237	Lung Squamous Cell Carcinoma
TCGA-63-A5MB	TCGA-63-A5MB-01	C34.1	Non-Small Cell Lung Cancer	Lung Squamous Cell Carcinoma	Lung Squamous Cell Carcinoma (NOS)	Lung	Primary	70237	Lung Squamous Cell Carcinoma
TCGA-63-A5MG	TCGA-63-A5MG-01	C34.3	Non-Small Cell Lung Cancer	Lung Squamous Cell Carcinoma	Lung Squamous Cell Carcinoma (NOS)	Lung	Primary	70237	Lung Squamous Cell Carcinoma
TCGA-63-A5MH	TCGA-63-A5MH-01	C34.3	Non-Small Cell Lung Cancer	Lung Squamous Cell Carcinoma	Lung Squamous Cell Carcinoma (NOS)	Lung	Primary	70237	Lung Squamous Cell Carcinoma
TCGA-63-A5MI	TCGA-63-A5MI-01	C34.3	Non-Small Cell Lung Cancer	Lung Squamous Cell Carcinoma	Lung Squamous Cell Carcinoma (NOS)	Lung	Primary	70237	Lung Squamous Cell Carcinoma
TCGA-63-A5MJ	TCGA-63-A5MJ-01	C34.9	Non-Small Cell Lung Cancer	Lung Squamous Cell Carcinoma	Lung Squamous Cell Carcinoma (NOS)	Lung	Primary	70237	Lung Squamous Cell Carcinoma
TCGA-63-A5ML	TCGA-63-A5ML-01	C34.3	Non-Small Cell Lung Cancer	Lung Squamous Cell Carcinoma	Lung Squamous Cell Carcinoma (NOS)	Lung	Primary	70237	Lung Squamous Cell Carcinoma
TCGA-63-A5MM	TCGA-63-A5MM-01	C34.8	Non-Small Cell Lung Cancer	Lung Squamous Cell Carcinoma	Lung Squamous Cell Carcinoma (NOS)	Lung	Primary	70237	Lung Squamous Cell Carcinoma
TCGA-63-A5MN	TCGA-63-A5MN-01	C34.1	Non-Small Cell Lung Cancer	Lung Squamous Cell Carcinoma	Lung Squamous Cell Carcinoma (NOS)	Lung	Primary	70237	Lung Squamous Cell Carcinoma
TCGA-63-A5MP	TCGA-63-A5MP-01	C34.3	Non-Small Cell Lung Cancer	Lung Squamous Cell Carcinoma	Lung Squamous Cell Carcinoma (NOS)	Lung	Primary	70237	Lung Squamous Cell Carcinoma
TCGA-63-A5MR	TCGA-63-A5MR-01	C34.1	Non-Small Cell Lung Cancer	Lung Squamous Cell Carcinoma	Lung Squamous Cell Carcinoma (NOS)	Lung	Primary	70237	Lung Squamous Cell Carcinoma
TCGA-63-A5MS	TCGA-63-A5MS-01	C34.1	Non-Small Cell Lung Cancer	Lung Squamous Cell Carcinoma	Lung Squamous Cell Carcinoma (NOS)	Lung	Primary	70237	Lung Squamous Cell Carcinoma
TCGA-63-A5MT	TCGA-63-A5MT-01	C34.1	Non-Small Cell Lung Cancer	Lung Squamous Cell Carcinoma	Lung Squamous Cell Carcinoma (NOS)	Lung	Primary	70237	Lung Squamous Cell Carcinoma
TCGA-63-A5MU	TCGA-63-A5MU-01	C34.3	Non-Small Cell Lung Cancer	Lung Squamous Cell Carcinoma	Lung Squamous Cell Carcinoma (NOS)	Lung	Primary	70237	Lung Squamous Cell Carcinoma
TCGA-63-A5MV	TCGA-63-A5MV-01	C34.3	Non-Small Cell Lung Cancer	Lung Squamous Cell Carcinoma	Lung Squamous Cell Carcinoma (NOS)	Lung	Primary	70237	Lung Squamous Cell Carcinoma
TCGA-63-A5MW	TCGA-63-A5MW-01	C34.1	Non-Small Cell Lung Cancer	Lung Squamous Cell Carcinoma	Lung Squamous Cell Carcinoma (NOS)	Lung	Primary	70237	Lung Squamous Cell Carcinoma
TCGA-63-A5MY	TCGA-63-A5MY-01	C34.3	Non-Small Cell Lung Cancer	Lung Squamous Cell Carcinoma	Lung Squamous Cell Carcinoma (NOS)	Lung	Primary	70237	Lung Squamous Cell Carcinoma
TCGA-66-2727	TCGA-66-2727-01	C34.3	Non-Small Cell Lung Cancer	Lung Squamous Cell Carcinoma	Lung Squamous Cell Carcinoma (NOS)	Lung	Primary	70237	Lung Squamous Cell Carcinoma
TCGA-66-2734	TCGA-66-2734-01	C34.3	Non-Small Cell Lung Cancer	Lung Squamous Cell Carcinoma	Lung Squamous Cell Carcinoma (NOS)	Lung	Primary	70237	Lung Squamous Cell Carcinoma
TCGA-66-2737	TCGA-66-2737-01	C34.2	Non-Small Cell Lung Cancer	Lung Squamous Cell Carcinoma	Lung Squamous Cell Carcinoma (NOS)	Lung	Primary	70237	Lung Squamous Cell Carcinoma
TCGA-66-2742	TCGA-66-2742-01	C34.1	Non-Small Cell Lung Cancer	Lung Squamous Cell Carcinoma	Lung Squamous Cell Carcinoma (NOS)	Lung	Primary	70237	Lung Squamous Cell Carcinoma
TCGA-66-2744	TCGA-66-2744-01	C34.3	Non-Small Cell Lung Cancer	Lung Squamous Cell Carcinoma	Lung Squamous Cell Carcinoma (NOS)	Lung	Primary	70237	Lung Squamous Cell Carcinoma
TCGA-66-2753	TCGA-66-2753-01	C34.3	Non-Small Cell Lung Cancer	Lung Squamous Cell Carcinoma	Lung Squamous Cell Carcinoma (NOS)	Lung	Primary	70237	Lung Squamous Cell Carcinoma
TCGA-66-2754	TCGA-66-2754-01	C34.1	Non-Small Cell Lung Cancer	Lung Squamous Cell Carcinoma	Lung Squamous Cell Carcinoma (NOS)	Lung	Primary	70237	Lung Squamous Cell Carcinoma
TCGA-66-2755	TCGA-66-2755-01	C34.1	Non-Small Cell Lung Cancer	Lung Squamous Cell Carcinoma	Lung Squamous Cell Carcinoma (NOS)	Lung	Primary	70237	Lung Squamous Cell Carcinoma
TCGA-66-2756	TCGA-66-2756-01	C34.1	Non-Small Cell Lung Cancer	Lung Squamous Cell Carcinoma	Lung Squamous Cell Carcinoma (NOS)	Lung	Primary	70237	Lung Squamous Cell Carcinoma
TCGA-66-2757	TCGA-66-2757-01	C34.1	Non-Small Cell Lung Cancer	Lung Squamous Cell Carcinoma	Lung Squamous Cell Carcinoma (NOS)	Lung	Primary	70237	Lung Squamous Cell Carcinoma
TCGA-66-2758	TCGA-66-2758-01	C34.1	Non-Small Cell Lung Cancer	Lung Squamous Cell Carcinoma	Lung Squamous Cell Carcinoma (NOS)	Lung	Primary	70237	Lung Squamous Cell Carcinoma
TCGA-66-2759	TCGA-66-2759-01	C34.3	Non-Small Cell Lung Cancer	Lung Squamous Cell Carcinoma	Lung Squamous Cell Carcinoma (NOS)	Lung	Primary	70237	Lung Squamous Cell Carcinoma
TCGA-66-2763	TCGA-66-2763-01	C34.1	Non-Small Cell Lung Cancer	Lung Squamous Cell Carcinoma	Lung Squamous Cell Carcinoma (NOS)	Lung	Primary	70237	Lung Squamous Cell Carcinoma
TCGA-66-2765	TCGA-66-2765-01	C34.3	Non-Small Cell Lung Cancer	Lung Squamous Cell Carcinoma	Lung Squamous Cell Carcinoma (NOS)	Lung	Primary	70237	Lung Squamous Cell Carcinoma
TCGA-66-2766	TCGA-66-2766-01	C34.1	Non-Small Cell Lung Cancer	Lung Squamous Cell Carcinoma	Lung Squamous Cell Carcinoma (NOS)	Lung	Primary	70237	Lung Squamous Cell Carcinoma
TCGA-66-2767	TCGA-66-2767-01	C34.3	Non-Small Cell Lung Cancer	Lung Squamous Cell Carcinoma	Lung Squamous Cell Carcinoma (NOS)	Lung	Primary	70237	Lung Squamous Cell Carcinoma
TCGA-66-2768	TCGA-66-2768-01	C34.3	Non-Small Cell Lung Cancer	Lung Squamous Cell Carcinoma	Lung Squamous Cell Carcinoma (NOS)	Lung	Primary	70237	Lung Squamous Cell Carcinoma
TCGA-66-2769	TCGA-66-2769-01	C34.1	Non-Small Cell Lung Cancer	Lung Squamous Cell Carcinoma	Lung Squamous Cell Carcinoma (NOS)	Lung	Primary	70237	Lung Squamous Cell Carcinoma
TCGA-66-2770	TCGA-66-2770-01	C34.3	Non-Small Cell Lung Cancer	Lung Squamous Cell Carcinoma	Lung Squamous Cell Carcinoma (NOS)	Lung	Primary	70237	Lung Squamous Cell Carcinoma
TCGA-66-2771	TCGA-66-2771-01	C34.1	Non-Small Cell Lung Cancer	Lung Squamous Cell Carcinoma	Lung Squamous Cell Carcinoma (NOS)	Lung	Primary	70237	Lung Squamous Cell Carcinoma
TCGA-66-2773	TCGA-66-2773-01	C34.3	Non-Small Cell Lung Cancer	Lung Squamous Cell Carcinoma	Lung Squamous Cell Carcinoma (NOS)	Lung	Primary	70237	Lung Squamous Cell Carcinoma
TCGA-66-2777	TCGA-66-2777-01	C34.2	Non-Small Cell Lung Cancer	Lung Squamous Cell Carcinoma	Lung Squamous Cell Carcinoma (NOS)	Lung	Primary	70237	Lung Squamous Cell Carcinoma
TCGA-66-2778	TCGA-66-2778-01	C34.3	Non-Small Cell Lung Cancer	Lung Squamous Cell Carcinoma	Lung Squamous Cell Carcinoma (NOS)	Lung	Primary	70237	Lung Squamous Cell Carcinoma
TCGA-66-2780	TCGA-66-2780-01	C34.1	Non-Small Cell Lung Cancer	Lung Squamous Cell Carcinoma	Lung Squamous Cell Carcinoma (NOS)	Lung	Primary	70237	Lung Squamous Cell Carcinoma
TCGA-66-2781	TCGA-66-2781-01	C34.1	Non-Small Cell Lung Cancer	Lung Squamous Cell Carcinoma	Lung Squamous Cell Carcinoma (NOS)	Lung	Primary	70237	Lung Squamous Cell Carcinoma
TCGA-66-2782	TCGA-66-2782-01	C34.1	Non-Small Cell Lung Cancer	Lung Squamous Cell Carcinoma	Lung Squamous Cell Carcinoma (NOS)	Lung	Primary	70237	Lung Squamous Cell Carcinoma
TCGA-66-2783	TCGA-66-2783-01	C34.3	Non-Small Cell Lung Cancer	Lung Squamous Cell Carcinoma	Lung Squamous Cell Carcinoma (NOS)	Lung	Primary	70237	Lung Squamous Cell Carcinoma
TCGA-66-2785	TCGA-66-2785-01	C34.1	Non-Small Cell Lung Cancer	Lung Squamous Cell Carcinoma	Lung Squamous Cell Carcinoma (NOS)	Lung	Primary	70237	Lung Squamous Cell Carcinoma
TCGA-66-2786	TCGA-66-2786-01	C34.1	Non-Small Cell Lung Cancer	Lung Squamous Cell Carcinoma	Lung Squamous Cell Carcinoma (NOS)	Lung	Primary	70237	Lung Squamous Cell Carcinoma
TCGA-66-2787	TCGA-66-2787-01	C34.1	Non-Small Cell Lung Cancer	Lung Squamous Cell Carcinoma	Lung Squamous Cell Carcinoma (NOS)	Lung	Primary	70237	Lung Squamous Cell Carcinoma
TCGA-66-2788	TCGA-66-2788-01	C34.3	Non-Small Cell Lung Cancer	Lung Squamous Cell Carcinoma	Lung Squamous Cell Carcinoma (NOS)	Lung	Primary	70237	Lung Squamous Cell Carcinoma
TCGA-66-2789	TCGA-66-2789-01	C34.3	Non-Small Cell Lung Cancer	Lung Squamous Cell Carcinoma	Lung Squamous Cell Carcinoma (NOS)	Lung	Primary	70237	Lung Squamous Cell Carcinoma
TCGA-66-2790	TCGA-66-2790-01	C34.1	Non-Small Cell Lung Cancer	Lung Squamous Cell Carcinoma	Lung Squamous Cell Carcinoma (NOS)	Lung	Primary	70237	Lung Squamous Cell Carcinoma
TCGA-66-2791	TCGA-66-2791-01	C34.3	Non-Small Cell Lung Cancer	Lung Squamous Cell Carcinoma	Lung Squamous Cell Carcinoma (NOS)	Lung	Primary	70237	Lung Squamous Cell Carcinoma
TCGA-66-2792	TCGA-66-2792-01	C34.3	Non-Small Cell Lung Cancer	Lung Squamous Cell Carcinoma	Lung Squamous Cell Carcinoma (NOS)	Lung	Primary	70237	Lung Squamous Cell Carcinoma
TCGA-66-2793	TCGA-66-2793-01	C34.2	Non-Small Cell Lung Cancer	Lung Squamous Cell Carcinoma	Lung Squamous Cell Carcinoma (NOS)	Lung	Primary	70237	Lung Squamous Cell Carcinoma
TCGA-66-2794	TCGA-66-2794-01	C34.1	Non-Small Cell Lung Cancer	Lung Squamous Cell Carcinoma	Lung Squamous Cell Carcinoma (NOS)	Lung	Primary	70237	Lung Squamous Cell Carcinoma
TCGA-66-2795	TCGA-66-2795-01	C34.1	Non-Small Cell Lung Cancer	Lung Squamous Cell Carcinoma	Lung Squamous Cell Carcinoma (NOS)	Lung	Primary	70237	Lung Squamous Cell Carcinoma
TCGA-66-2800	TCGA-66-2800-01	C34.1	Non-Small Cell Lung Cancer	Lung Squamous Cell Carcinoma	Lung Squamous Cell Carcinoma (NOS)	Lung	Primary	70237	Lung Squamous Cell Carcinoma
TCGA-68-7755	TCGA-68-7755-01	C34.3	Non-Small Cell Lung Cancer	Lung Squamous Cell Carcinoma	Lung Squamous Cell Carcinoma (NOS)	Lung	Primary	70237	Lung Squamous Cell Carcinoma
TCGA-68-7756	TCGA-68-7756-01	C34.1	Non-Small Cell Lung Cancer	Lung Squamous Cell Carcinoma	Lung Squamous Cell Carcinoma (NOS)	Lung	Primary	70237	Lung Squamous Cell Carcinoma
TCGA-68-7757	TCGA-68-7757-01	C34.1	Non-Small Cell Lung Cancer	Lung Squamous Cell Carcinoma	Lung Squamous Cell Carcinoma (NOS)	Lung	Primary	70237	Lung Squamous Cell Carcinoma
TCGA-68-8250	TCGA-68-8250-01	C34.1	Non-Small Cell Lung Cancer	Lung Squamous Cell Carcinoma	Lung Squamous Cell Carcinoma (NOS)	Lung	Primary	70237	Lung Squamous Cell Carcinoma
TCGA-68-8251	TCGA-68-8251-01	C34.1	Non-Small Cell Lung Cancer	Lung Squamous Cell Carcinoma	Lung Squamous Cell Carcinoma (NOS)	Lung	Primary	70237	Lung Squamous Cell Carcinoma
TCGA-68-A59I	TCGA-68-A59I-01	C34.3	Non-Small Cell Lung Cancer	Lung Squamous Cell Carcinoma	Lung Squamous Cell Carcinoma (NOS)	Lung	Primary	70237	Lung Squamous Cell Carcinoma
TCGA-68-A59J	TCGA-68-A59J-01	C34.3	Non-Small Cell Lung Cancer	Lung Squamous Cell Carcinoma	Lung Squamous Cell Carcinoma (NOS)	Lung	Primary	70237	Lung Squamous Cell Carcinoma
TCGA-6A-AB49	TCGA-6A-AB49-01	C34.3	Non-Small Cell Lung Cancer	Lung Squamous Cell Carcinoma	Lung Squamous Cell Carcinoma (NOS)	Lung	Primary	70237	Lung Squamous Cell Carcinoma
TCGA-70-6722	TCGA-70-6722-01	C34.1	Non-Small Cell Lung Cancer	Lung Squamous Cell Carcinoma	Lung Squamous Cell Carcinoma (NOS)	Lung	Primary	70237	Lung Squamous Cell Carcinoma
TCGA-70-6723	TCGA-70-6723-01	C34.1	Non-Small Cell Lung Cancer	Lung Squamous Cell Carcinoma	Lung Papillary Squamous Cell Caricnoma	Lung	Primary	70237	Lung Squamous Cell Carcinoma
TCGA-77-6842	TCGA-77-6842-01	C34.8	Non-Small Cell Lung Cancer	Lung Squamous Cell Carcinoma	Lung Squamous Cell Carcinoma (NOS)	Lung	Primary	70237	Lung Squamous Cell Carcinoma
TCGA-77-6843	TCGA-77-6843-01	C34.1	Non-Small Cell Lung Cancer	Lung Squamous Cell Carcinoma	Lung Squamous Cell Carcinoma (NOS)	Lung	Primary	70237	Lung Squamous Cell Carcinoma
TCGA-77-6844	TCGA-77-6844-01	C34.3	Non-Small Cell Lung Cancer	Lung Squamous Cell Carcinoma	Lung Squamous Cell Carcinoma (NOS)	Lung	Primary	70237	Lung Squamous Cell Carcinoma
TCGA-77-6845	TCGA-77-6845-01	C34.2	Non-Small Cell Lung Cancer	Lung Squamous Cell Carcinoma	Lung Squamous Cell Carcinoma (NOS)	Lung	Primary	70237	Lung Squamous Cell Carcinoma
TCGA-77-7138	TCGA-77-7138-01	C34.3	Non-Small Cell Lung Cancer	Lung Squamous Cell Carcinoma	Lung Squamous Cell Carcinoma (NOS)	Lung	Primary	70237	Lung Squamous Cell Carcinoma
TCGA-77-7139	TCGA-77-7139-01	C34.3	Non-Small Cell Lung Cancer	Lung Squamous Cell Carcinoma	Lung Squamous Cell Carcinoma (NOS)	Lung	Primary	70237	Lung Squamous Cell Carcinoma
TCGA-77-7140	TCGA-77-7140-01	C34.1	Non-Small Cell Lung Cancer	Lung Squamous Cell Carcinoma	Lung Squamous Cell Carcinoma (NOS)	Lung	Primary	70237	Lung Squamous Cell Carcinoma
TCGA-77-7141	TCGA-77-7141-01	C34.1	Non-Small Cell Lung Cancer	Lung Squamous Cell Carcinoma	Lung Squamous Cell Carcinoma (NOS)	Lung	Primary	70237	Lung Squamous Cell Carcinoma
TCGA-77-7142	TCGA-77-7142-01	C34.1	Non-Small Cell Lung Cancer	Lung Squamous Cell Carcinoma	Lung Squamous Cell Carcinoma (NOS)	Lung	Primary	70237	Lung Squamous Cell Carcinoma
TCGA-77-7335	TCGA-77-7335-01	C34.9	Non-Small Cell Lung Cancer	Lung Squamous Cell Carcinoma	Lung Squamous Cell Carcinoma (NOS)	Lung	Primary	70237	Lung Squamous Cell Carcinoma
TCGA-77-7337	TCGA-77-7337-01	C34.9	Non-Small Cell Lung Cancer	Lung Squamous Cell Carcinoma	Lung Squamous Cell Carcinoma (NOS)	Lung	Primary	70237	Lung Squamous Cell Carcinoma
TCGA-77-7338	TCGA-77-7338-01	C34.1	Non-Small Cell Lung Cancer	Lung Squamous Cell Carcinoma	Lung Squamous Cell Carcinoma (NOS)	Lung	Primary	70237	Lung Squamous Cell Carcinoma
TCGA-77-7463	TCGA-77-7463-01	C34.1	Non-Small Cell Lung Cancer	Lung Squamous Cell Carcinoma	Lung Squamous Cell Carcinoma (NOS)	Lung	Primary	70237	Lung Squamous Cell Carcinoma
TCGA-77-7465	TCGA-77-7465-01	C34.1	Non-Small Cell Lung Cancer	Lung Squamous Cell Carcinoma	Lung Squamous Cell Carcinoma (NOS)	Lung	Primary	70237	Lung Squamous Cell Carcinoma
TCGA-77-8007	TCGA-77-8007-01	C34.1	Non-Small Cell Lung Cancer	Lung Squamous Cell Carcinoma	Lung Squamous Cell Carcinoma (NOS)	Lung	Primary	70237	Lung Squamous Cell Carcinoma
TCGA-77-8008	TCGA-77-8008-01	C34.3	Non-Small Cell Lung Cancer	Lung Squamous Cell Carcinoma	Lung Squamous Cell Carcinoma (NOS)	Lung	Primary	70237	Lung Squamous Cell Carcinoma
TCGA-77-8009	TCGA-77-8009-01	C34.9	Non-Small Cell Lung Cancer	Lung Squamous Cell Carcinoma	Lung Squamous Cell Carcinoma (NOS)	Lung	Primary	70237	Lung Squamous Cell Carcinoma
TCGA-77-8128	TCGA-77-8128-01	C34.9	Non-Small Cell Lung Cancer	Lung Squamous Cell Carcinoma	Lung Squamous Cell Carcinoma (NOS)	Lung	Primary	70237	Lung Squamous Cell Carcinoma
TCGA-77-8130	TCGA-77-8130-01	C34.1	Non-Small Cell Lung Cancer	Lung Squamous Cell Carcinoma	Lung Squamous Cell Carcinoma (NOS)	Lung	Primary	70237	Lung Squamous Cell Carcinoma
TCGA-77-8131	TCGA-77-8131-01	C34.3	Non-Small Cell Lung Cancer	Lung Squamous Cell Carcinoma	Lung Squamous Cell Carcinoma (NOS)	Lung	Primary	70237	Lung Squamous Cell Carcinoma
TCGA-77-8133	TCGA-77-8133-01	C34.9	Non-Small Cell Lung Cancer	Lung Squamous Cell Carcinoma	Lung Squamous Cell Carcinoma (NOS)	Lung	Primary	70237	Lung Squamous Cell Carcinoma
TCGA-77-8136	TCGA-77-8136-01	C34.3	Non-Small Cell Lung Cancer	Lung Squamous Cell Carcinoma	Lung Squamous Cell Carcinoma (NOS)	Lung	Primary	70237	Lung Squamous Cell Carcinoma
TCGA-77-8138	TCGA-77-8138-01	C34.1	Non-Small Cell Lung Cancer	Lung Squamous Cell Carcinoma	Lung Squamous Cell Carcinoma (NOS)	Lung	Primary	70237	Lung Squamous Cell Carcinoma
TCGA-77-8139	TCGA-77-8139-01	C34.1	Non-Small Cell Lung Cancer	Lung Squamous Cell Carcinoma	Lung Squamous Cell Carcinoma (NOS)	Lung	Primary	70237	Lung Squamous Cell Carcinoma
TCGA-77-8140	TCGA-77-8140-01	C34.3	Non-Small Cell Lung Cancer	Lung Squamous Cell Carcinoma	Lung Squamous Cell Carcinoma (NOS)	Lung	Primary	70237	Lung Squamous Cell Carcinoma
TCGA-77-8143	TCGA-77-8143-01	C34.1	Non-Small Cell Lung Cancer	Lung Squamous Cell Carcinoma	Lung Squamous Cell Carcinoma (NOS)	Lung	Primary	70237	Lung Squamous Cell Carcinoma
TCGA-77-8144	TCGA-77-8144-01	C34.1	Non-Small Cell Lung Cancer	Lung Squamous Cell Carcinoma	Lung Squamous Cell Carcinoma (NOS)	Lung	Primary	70237	Lung Squamous Cell Carcinoma
TCGA-77-8145	TCGA-77-8145-01	C34.9	Non-Small Cell Lung Cancer	Lung Squamous Cell Carcinoma	Lung Squamous Cell Carcinoma (NOS)	Lung	Primary	70237	Lung Squamous Cell Carcinoma
TCGA-77-8148	TCGA-77-8148-01	C34.9	Non-Small Cell Lung Cancer	Lung Squamous Cell Carcinoma	Lung Squamous Cell Carcinoma (NOS)	Lung	Primary	70237	Lung Squamous Cell Carcinoma
TCGA-77-8150	TCGA-77-8150-01	C34.9	Non-Small Cell Lung Cancer	Lung Squamous Cell Carcinoma	Lung Squamous Cell Carcinoma (NOS)	Lung	Primary	70237	Lung Squamous Cell Carcinoma
TCGA-77-8153	TCGA-77-8153-01	C34.3	Non-Small Cell Lung Cancer	Lung Squamous Cell Carcinoma	Lung Squamous Cell Carcinoma (NOS)	Lung	Primary	70237	Lung Squamous Cell Carcinoma
TCGA-77-8154	TCGA-77-8154-01	C34.3	Non-Small Cell Lung Cancer	Lung Squamous Cell Carcinoma	Lung Squamous Cell Carcinoma (NOS)	Lung	Primary	70237	Lung Squamous Cell Carcinoma
TCGA-77-8156	TCGA-77-8156-01	C34.1	Non-Small Cell Lung Cancer	Lung Squamous Cell Carcinoma	Lung Squamous Cell Carcinoma (NOS)	Lung	Primary	70237	Lung Squamous Cell Carcinoma
TCGA-77-A5FZ	TCGA-77-A5FZ-01	C34.1	Non-Small Cell Lung Cancer	Lung Squamous Cell Carcinoma	Lung Papillary Squamous Cell Caricnoma	Lung	Primary	70237	Lung Squamous Cell Carcinoma
TCGA-77-A5G1	TCGA-77-A5G1-01	C34.3	Non-Small Cell Lung Cancer	Lung Squamous Cell Carcinoma	Lung Squamous Cell Carcinoma (NOS)	Lung	Primary	70237	Lung Squamous Cell Carcinoma
TCGA-77-A5G3	TCGA-77-A5G3-01	C34.1	Non-Small Cell Lung Cancer	Lung Squamous Cell Carcinoma	Lung Squamous Cell Carcinoma (NOS)	Lung	Primary	70237	Lung Squamous Cell Carcinoma
TCGA-77-A5G6	TCGA-77-A5G6-01	C34.1	Non-Small Cell Lung Cancer	Lung Squamous Cell Carcinoma	Lung Squamous Cell Carcinoma (NOS)	Lung	Primary	70237	Lung Squamous Cell Carcinoma
TCGA-77-A5G7	TCGA-77-A5G7-01	C34.1	Non-Small Cell Lung Cancer	Lung Squamous Cell Carcinoma	Lung Squamous Cell Carcinoma (NOS)	Lung	Primary	70237	Lung Squamous Cell Carcinoma
TCGA-77-A5G8	TCGA-77-A5G8-01	C34.1	Non-Small Cell Lung Cancer	Lung Squamous Cell Carcinoma	Lung Squamous Cell Carcinoma (NOS)	Lung	Primary	70237	Lung Squamous Cell Carcinoma
TCGA-77-A5GB	TCGA-77-A5GB-01	C34.1	Non-Small Cell Lung Cancer	Lung Squamous Cell Carcinoma	Lung Squamous Cell Carcinoma (NOS)	Lung	Primary	70237	Lung Squamous Cell Carcinoma
TCGA-77-A5GF	TCGA-77-A5GF-01	C34.3	Non-Small Cell Lung Cancer	Lung Squamous Cell Carcinoma	Lung Squamous Cell Carcinoma (NOS)	Lung	Primary	70237	Lung Squamous Cell Carcinoma
TCGA-77-A5GH	TCGA-77-A5GH-01	C34.3	Non-Small Cell Lung Cancer	Lung Squamous Cell Carcinoma	Lung Squamous Cell Carcinoma (NOS)	Lung	Primary	70237	Lung Squamous Cell Carcinoma
TCGA-79-5596	TCGA-79-5596-01	C34.1	Non-Small Cell Lung Cancer	Lung Squamous Cell Carcinoma	Lung Squamous Cell Carcinoma (NOS)	Lung	Primary	70237	Lung Squamous Cell Carcinoma
TCGA-85-6175	TCGA-85-6175-01	C34.1	Non-Small Cell Lung Cancer	Lung Squamous Cell Carcinoma	Lung Squamous Cell Carcinoma (NOS)	Lung	Primary	70237	Lung Squamous Cell Carcinoma
TCGA-85-6560	TCGA-85-6560-01	C34.1	Non-Small Cell Lung Cancer	Lung Squamous Cell Carcinoma	Lung Squamous Cell Carcinoma (NOS)	Lung	Primary	70237	Lung Squamous Cell Carcinoma
TCGA-85-6561	TCGA-85-6561-01	C34.1	Non-Small Cell Lung Cancer	Lung Squamous Cell Carcinoma	Lung Squamous Cell Carcinoma (NOS)	Lung	Primary	70237	Lung Squamous Cell Carcinoma
TCGA-85-6798	TCGA-85-6798-01	C34.1	Non-Small Cell Lung Cancer	Lung Squamous Cell Carcinoma	Lung Squamous Cell Carcinoma (NOS)	Lung	Primary	70237	Lung Squamous Cell Carcinoma
TCGA-85-7696	TCGA-85-7696-01	C34.1	Non-Small Cell Lung Cancer	Lung Squamous Cell Carcinoma	Lung Squamous Cell Carcinoma (NOS)	Lung	Primary	70237	Lung Squamous Cell Carcinoma
TCGA-85-7697	TCGA-85-7697-01	C34.1	Non-Small Cell Lung Cancer	Lung Squamous Cell Carcinoma	Lung Squamous Cell Carcinoma (NOS)	Lung	Primary	70237	Lung Squamous Cell Carcinoma
TCGA-85-7698	TCGA-85-7698-01	C34.1	Non-Small Cell Lung Cancer	Lung Squamous Cell Carcinoma	Lung Squamous Cell Carcinoma (NOS)	Lung	Primary	70237	Lung Squamous Cell Carcinoma
TCGA-85-7699	TCGA-85-7699-01	C34.1	Non-Small Cell Lung Cancer	Lung Squamous Cell Carcinoma	Lung Squamous Cell Carcinoma (NOS)	Lung	Primary	70237	Lung Squamous Cell Carcinoma
TCGA-85-7710	TCGA-85-7710-01	C34.1	Non-Small Cell Lung Cancer	Lung Squamous Cell Carcinoma	Lung Squamous Cell Carcinoma (NOS)	Lung	Primary	70237	Lung Squamous Cell Carcinoma
TCGA-85-7843	TCGA-85-7843-01	C34.1	Non-Small Cell Lung Cancer	Lung Squamous Cell Carcinoma	Lung Squamous Cell Carcinoma (NOS)	Lung	Primary	70237	Lung Squamous Cell Carcinoma
TCGA-85-7844	TCGA-85-7844-01	C34.1	Non-Small Cell Lung Cancer	Lung Squamous Cell Carcinoma	Lung Squamous Cell Carcinoma (NOS)	Lung	Primary	70237	Lung Squamous Cell Carcinoma
TCGA-85-7950	TCGA-85-7950-01	C34.1	Non-Small Cell Lung Cancer	Lung Squamous Cell Carcinoma	Lung Squamous Cell Carcinoma (NOS)	Lung	Primary	70237	Lung Squamous Cell Carcinoma
TCGA-85-8048	TCGA-85-8048-01	C34.3	Non-Small Cell Lung Cancer	Lung Squamous Cell Carcinoma	Lung Squamous Cell Carcinoma (NOS)	Lung	Primary	70237	Lung Squamous Cell Carcinoma
TCGA-85-8049	TCGA-85-8049-01	C34.3	Non-Small Cell Lung Cancer	Lung Squamous Cell Carcinoma	Lung Squamous Cell Carcinoma (NOS)	Lung	Primary	70237	Lung Squamous Cell Carcinoma
TCGA-85-8052	TCGA-85-8052-01	C34.1	Non-Small Cell Lung Cancer	Lung Squamous Cell Carcinoma	Lung Squamous Cell Carcinoma (NOS)	Lung	Primary	70237	Lung Squamous Cell Carcinoma
TCGA-85-8070	TCGA-85-8070-01	C34.1	Non-Small Cell Lung Cancer	Lung Squamous Cell Carcinoma	Lung Squamous Cell Carcinoma (NOS)	Lung	Primary	70237	Lung Squamous Cell Carcinoma
TCGA-85-8071	TCGA-85-8071-01	C34.1	Non-Small Cell Lung Cancer	Lung Squamous Cell Carcinoma	Lung Squamous Cell Carcinoma (NOS)	Lung	Primary	70237	Lung Squamous Cell Carcinoma
TCGA-85-8072	TCGA-85-8072-01	C34.1	Non-Small Cell Lung Cancer	Lung Squamous Cell Carcinoma	Lung Squamous Cell Carcinoma (NOS)	Lung	Primary	70237	Lung Squamous Cell Carcinoma
TCGA-85-8276	TCGA-85-8276-01	C34.1	Non-Small Cell Lung Cancer	Lung Squamous Cell Carcinoma	Lung Squamous Cell Carcinoma (NOS)	Lung	Primary	70237	Lung Squamous Cell Carcinoma
TCGA-85-8277	TCGA-85-8277-01	C34.1	Non-Small Cell Lung Cancer	Lung Squamous Cell Carcinoma	Lung Squamous Cell Carcinoma (NOS)	Lung	Primary	70237	Lung Squamous Cell Carcinoma
TCGA-85-8287	TCGA-85-8287-01	C34.1	Non-Small Cell Lung Cancer	Lung Squamous Cell Carcinoma	Lung Squamous Cell Carcinoma (NOS)	Lung	Primary	70237	Lung Squamous Cell Carcinoma
TCGA-85-8288	TCGA-85-8288-01	C34.2	Non-Small Cell Lung Cancer	Lung Squamous Cell Carcinoma	Lung Squamous Cell Carcinoma (NOS)	Lung	Primary	70237	Lung Squamous Cell Carcinoma
TCGA-85-8350	TCGA-85-8350-01	C34.1	Non-Small Cell Lung Cancer	Lung Squamous Cell Carcinoma	Lung Squamous Cell Carcinoma (NOS)	Lung	Primary	70237	Lung Squamous Cell Carcinoma
TCGA-85-8351	TCGA-85-8351-01	C34.3	Non-Small Cell Lung Cancer	Lung Squamous Cell Carcinoma	Lung Squamous Cell Carcinoma (NOS)	Lung	Primary	70237	Lung Squamous Cell Carcinoma
TCGA-85-8352	TCGA-85-8352-01	C34.1	Non-Small Cell Lung Cancer	Lung Squamous Cell Carcinoma	Lung Squamous Cell Carcinoma (NOS)	Lung	Primary	70237	Lung Squamous Cell Carcinoma
TCGA-85-8353	TCGA-85-8353-01	C34.3	Non-Small Cell Lung Cancer	Lung Squamous Cell Carcinoma	Lung Squamous Cell Carcinoma (NOS)	Lung	Primary	70237	Lung Squamous Cell Carcinoma
TCGA-85-8354	TCGA-85-8354-01	C34.3	Non-Small Cell Lung Cancer	Lung Squamous Cell Carcinoma	Lung Squamous Cell Carcinoma (NOS)	Lung	Primary	70237	Lung Squamous Cell Carcinoma
TCGA-85-8355	TCGA-85-8355-01	C34.1	Non-Small Cell Lung Cancer	Lung Squamous Cell Carcinoma	Lung Squamous Cell Carcinoma (NOS)	Lung	Primary	70237	Lung Squamous Cell Carcinoma
TCGA-85-8479	TCGA-85-8479-01	C34.3	Non-Small Cell Lung Cancer	Lung Squamous Cell Carcinoma	Lung Papillary Squamous Cell Caricnoma	Lung	Primary	70237	Lung Squamous Cell Carcinoma
TCGA-85-8481	TCGA-85-8481-01	C34.1	Non-Small Cell Lung Cancer	Lung Squamous Cell Carcinoma	Lung Papillary Squamous Cell Caricnoma	Lung	Primary	70237	Lung Squamous Cell Carcinoma
TCGA-85-8580	TCGA-85-8580-01	C34.3	Non-Small Cell Lung Cancer	Lung Squamous Cell Carcinoma	Lung Squamous Cell Carcinoma (NOS)	Lung	Primary	70237	Lung Squamous Cell Carcinoma
TCGA-85-8582	TCGA-85-8582-01	C34.1	Non-Small Cell Lung Cancer	Lung Squamous Cell Carcinoma	Lung Squamous Cell Carcinoma (NOS)	Lung	Primary	70237	Lung Squamous Cell Carcinoma
TCGA-85-8584	TCGA-85-8584-01	C34.1	Non-Small Cell Lung Cancer	Lung Squamous Cell Carcinoma	Lung Papillary Squamous Cell Caricnoma	Lung	Primary	70237	Lung Squamous Cell Carcinoma
TCGA-85-8664	TCGA-85-8664-01	C34.1	Non-Small Cell Lung Cancer	Lung Squamous Cell Carcinoma	Lung Squamous Cell Carcinoma (NOS)	Lung	Primary	70237	Lung Squamous Cell Carcinoma
TCGA-85-8666	TCGA-85-8666-01	C34.1	Non-Small Cell Lung Cancer	Lung Squamous Cell Carcinoma	Lung Squamous Cell Carcinoma (NOS)	Lung	Primary	70237	Lung Squamous Cell Carcinoma
TCGA-85-A4CL	TCGA-85-A4CL-01	C34.3	Non-Small Cell Lung Cancer	Lung Squamous Cell Carcinoma	Lung Squamous Cell Carcinoma (NOS)	Lung	Primary	70237	Lung Squamous Cell Carcinoma
TCGA-85-A4CN	TCGA-85-A4CN-01	C34.3	Non-Small Cell Lung Cancer	Lung Squamous Cell Carcinoma	Lung Squamous Cell Carcinoma (NOS)	Lung	Primary	70237	Lung Squamous Cell Carcinoma
TCGA-85-A4JB	TCGA-85-A4JB-01	C34.1	Non-Small Cell Lung Cancer	Lung Squamous Cell Carcinoma	Lung Squamous Cell Carcinoma (NOS)	Lung	Primary	70237	Lung Squamous Cell Carcinoma
TCGA-85-A4JC	TCGA-85-A4JC-01	C34.1	Non-Small Cell Lung Cancer	Lung Squamous Cell Carcinoma	Lung Squamous Cell Carcinoma (NOS)	Lung	Primary	70237	Lung Squamous Cell Carcinoma
TCGA-85-A4PA	TCGA-85-A4PA-01	C34.3	Non-Small Cell Lung Cancer	Lung Squamous Cell Carcinoma	Lung Squamous Cell Carcinoma (NOS)	Lung	Primary	70237	Lung Squamous Cell Carcinoma
TCGA-85-A4QQ	TCGA-85-A4QQ-01	C34.3	Non-Small Cell Lung Cancer	Lung Squamous Cell Carcinoma	Lung Squamous Cell Carcinoma (NOS)	Lung	Primary	70237	Lung Squamous Cell Carcinoma
TCGA-85-A4QR	TCGA-85-A4QR-01	C34.1	Non-Small Cell Lung Cancer	Lung Squamous Cell Carcinoma	Lung Squamous Cell Carcinoma (NOS)	Lung	Primary	70237	Lung Squamous Cell Carcinoma
TCGA-85-A50M	TCGA-85-A50M-01	C34.1	Non-Small Cell Lung Cancer	Lung Squamous Cell Carcinoma	Lung Squamous Cell Carcinoma (NOS)	Lung	Primary	70237	Lung Squamous Cell Carcinoma
TCGA-85-A50Z	TCGA-85-A50Z-01	C34.1	Non-Small Cell Lung Cancer	Lung Squamous Cell Carcinoma	Lung Squamous Cell Carcinoma (NOS)	Lung	Primary	70237	Lung Squamous Cell Carcinoma
TCGA-85-A510	TCGA-85-A510-01	C34.3	Non-Small Cell Lung Cancer	Lung Squamous Cell Carcinoma	Lung Squamous Cell Carcinoma (NOS)	Lung	Primary	70237	Lung Squamous Cell Carcinoma
TCGA-85-A511	TCGA-85-A511-01	C34.3	Non-Small Cell Lung Cancer	Lung Squamous Cell Carcinoma	Lung Squamous Cell Carcinoma (NOS)	Lung	Primary	70237	Lung Squamous Cell Carcinoma
TCGA-85-A512	TCGA-85-A512-01	C34.3	Non-Small Cell Lung Cancer	Lung Squamous Cell Carcinoma	Lung Squamous Cell Carcinoma (NOS)	Lung	Primary	70237	Lung Squamous Cell Carcinoma
TCGA-85-A513	TCGA-85-A513-01	C34.1	Non-Small Cell Lung Cancer	Lung Squamous Cell Carcinoma	Lung Squamous Cell Carcinoma (NOS)	Lung	Primary	70237	Lung Squamous Cell Carcinoma
TCGA-85-A53L	TCGA-85-A53L-01	C34.2	Non-Small Cell Lung Cancer	Lung Squamous Cell Carcinoma	Lung Squamous Cell Carcinoma (NOS)	Lung	Primary	70237	Lung Squamous Cell Carcinoma
TCGA-85-A5B5	TCGA-85-A5B5-01	C34.1	Non-Small Cell Lung Cancer	Lung Squamous Cell Carcinoma	Lung Squamous Cell Carcinoma (NOS)	Lung	Primary	70237	Lung Squamous Cell Carcinoma
TCGA-90-6837	TCGA-90-6837-01	C34.8	Non-Small Cell Lung Cancer	Lung Squamous Cell Carcinoma	Lung Squamous Cell Carcinoma (NOS)	Lung	Primary	70237	Lung Squamous Cell Carcinoma
TCGA-90-7766	TCGA-90-7766-01	C34.1	Non-Small Cell Lung Cancer	Lung Squamous Cell Carcinoma	Lung Squamous Cell Carcinoma (NOS)	Lung	Primary	70237	Lung Squamous Cell Carcinoma
TCGA-90-7767	TCGA-90-7767-01	C34.1	Non-Small Cell Lung Cancer	Lung Squamous Cell Carcinoma	Lung Squamous Cell Carcinoma (NOS)	Lung	Primary	70237	Lung Squamous Cell Carcinoma
TCGA-90-7769	TCGA-90-7769-01	C34.9	Non-Small Cell Lung Cancer	Lung Squamous Cell Carcinoma	Lung Squamous Cell Carcinoma (NOS)	Lung	Primary	70237	Lung Squamous Cell Carcinoma
TCGA-90-7964	TCGA-90-7964-01	C34.1	Non-Small Cell Lung Cancer	Lung Squamous Cell Carcinoma	Lung Squamous Cell Carcinoma (NOS)	Lung	Primary	70237	Lung Squamous Cell Carcinoma
TCGA-90-A4ED	TCGA-90-A4ED-01	C34.1	Non-Small Cell Lung Cancer	Lung Squamous Cell Carcinoma	Lung Squamous Cell Carcinoma (NOS)	Lung	Primary	70237	Lung Squamous Cell Carcinoma
TCGA-90-A4EE	TCGA-90-A4EE-01	C34.9	Non-Small Cell Lung Cancer	Lung Squamous Cell Carcinoma	Lung Squamous Cell Carcinoma (NOS)	Lung	Primary	70237	Lung Squamous Cell Carcinoma
TCGA-90-A59Q	TCGA-90-A59Q-01	C34.1	Non-Small Cell Lung Cancer	Lung Squamous Cell Carcinoma	Lung Squamous Cell Carcinoma (NOS)	Lung	Primary	70237	Lung Squamous Cell Carcinoma
TCGA-92-7340	TCGA-92-7340-01	C34.1	Non-Small Cell Lung Cancer	Lung Squamous Cell Carcinoma	Lung Squamous Cell Carcinoma (NOS)	Lung	Primary	70237	Lung Squamous Cell Carcinoma
TCGA-92-7341	TCGA-92-7341-01	C34.1	Non-Small Cell Lung Cancer	Lung Squamous Cell Carcinoma	Lung Squamous Cell Carcinoma (NOS)	Lung	Primary	70237	Lung Squamous Cell Carcinoma
TCGA-92-8063	TCGA-92-8063-01	C34.1	Non-Small Cell Lung Cancer	Lung Squamous Cell Carcinoma	Lung Squamous Cell Carcinoma (NOS)	Lung	Primary	70237	Lung Squamous Cell Carcinoma
TCGA-92-8064	TCGA-92-8064-01	C34.1	Non-Small Cell Lung Cancer	Lung Squamous Cell Carcinoma	Lung Squamous Cell Carcinoma (NOS)	Lung	Primary	70237	Lung Squamous Cell Carcinoma
TCGA-92-8065	TCGA-92-8065-01	C34.3	Non-Small Cell Lung Cancer	Lung Squamous Cell Carcinoma	Lung Squamous Cell Carcinoma (NOS)	Lung	Primary	70237	Lung Squamous Cell Carcinoma
TCGA-94-7033	TCGA-94-7033-01	C34.3	Non-Small Cell Lung Cancer	Lung Squamous Cell Carcinoma	Lung Squamous Cell Carcinoma (NOS)	Lung	Primary	70237	Lung Squamous Cell Carcinoma
TCGA-94-7557	TCGA-94-7557-01	C34.1	Non-Small Cell Lung Cancer	Lung Squamous Cell Carcinoma	Lung Squamous Cell Carcinoma (NOS)	Lung	Primary	70237	Lung Squamous Cell Carcinoma
TCGA-94-7943	TCGA-94-7943-01	C34.3	Non-Small Cell Lung Cancer	Lung Squamous Cell Carcinoma	Lung Squamous Cell Carcinoma (NOS)	Lung	Primary	70237	Lung Squamous Cell Carcinoma
TCGA-94-8035	TCGA-94-8035-01	C34.1	Non-Small Cell Lung Cancer	Lung Squamous Cell Carcinoma	Lung Squamous Cell Carcinoma (NOS)	Lung	Primary	70237	Lung Squamous Cell Carcinoma
TCGA-94-8490	TCGA-94-8490-01	C34.1	Non-Small Cell Lung Cancer	Lung Squamous Cell Carcinoma	Lung Squamous Cell Carcinoma (NOS)	Lung	Primary	70237	Lung Squamous Cell Carcinoma
TCGA-94-8491	TCGA-94-8491-01	C34.3	Non-Small Cell Lung Cancer	Lung Squamous Cell Carcinoma	Lung Squamous Cell Carcinoma (NOS)	Lung	Primary	70237	Lung Squamous Cell Carcinoma
TCGA-94-A4VJ	TCGA-94-A4VJ-01	C34.9	Non-Small Cell Lung Cancer	Lung Squamous Cell Carcinoma	Lung Squamous Cell Carcinoma (NOS)	Lung	Primary	70237	Lung Squamous Cell Carcinoma
TCGA-94-A5I4	TCGA-94-A5I4-01	C34.0	Non-Small Cell Lung Cancer	Lung Squamous Cell Carcinoma	Lung Squamous Cell Carcinoma (NOS)	Lung	Primary	70237	Lung Squamous Cell Carcinoma
TCGA-94-A5I6	TCGA-94-A5I6-01	C34.3	Non-Small Cell Lung Cancer	Lung Squamous Cell Carcinoma	Lung Squamous Cell Carcinoma (NOS)	Lung	Primary	70237	Lung Squamous Cell Carcinoma
TCGA-96-7544	TCGA-96-7544-01	C34.3	Non-Small Cell Lung Cancer	Lung Squamous Cell Carcinoma	Lung Squamous Cell Carcinoma (NOS)	Lung	Primary	70237	Lung Squamous Cell Carcinoma
TCGA-96-7545	TCGA-96-7545-01	C34.3	Non-Small Cell Lung Cancer	Lung Squamous Cell Carcinoma	Lung Squamous Cell Carcinoma (NOS)	Lung	Primary	70237	Lung Squamous Cell Carcinoma
TCGA-96-8169	TCGA-96-8169-01	C34.3	Non-Small Cell Lung Cancer	Lung Squamous Cell Carcinoma	Lung Squamous Cell Carcinoma (NOS)	Lung	Primary	70237	Lung Squamous Cell Carcinoma
TCGA-96-8170	TCGA-96-8170-01	C34.3	Non-Small Cell Lung Cancer	Lung Squamous Cell Carcinoma	Lung Squamous Cell Carcinoma (NOS)	Lung	Primary	70237	Lung Squamous Cell Carcinoma
TCGA-96-A4JL	TCGA-96-A4JL-01	C34.3	Non-Small Cell Lung Cancer	Lung Squamous Cell Carcinoma	Lung Squamous Cell Carcinoma (NOS)	Lung	Primary	70237	Lung Squamous Cell Carcinoma
TCGA-98-7454	TCGA-98-7454-01	C34.1	Non-Small Cell Lung Cancer	Lung Squamous Cell Carcinoma	Lung Squamous Cell Carcinoma (NOS)	Lung	Primary	70237	Lung Squamous Cell Carcinoma
TCGA-98-8020	TCGA-98-8020-01	C34.1	Non-Small Cell Lung Cancer	Lung Squamous Cell Carcinoma	Lung Squamous Cell Carcinoma (NOS)	Lung	Primary	70237	Lung Squamous Cell Carcinoma
TCGA-98-8021	TCGA-98-8021-01	C34.1	Non-Small Cell Lung Cancer	Lung Squamous Cell Carcinoma	Lung Squamous Cell Carcinoma (NOS)	Lung	Primary	70237	Lung Squamous Cell Carcinoma
TCGA-98-8022	TCGA-98-8022-01	C34.1	Non-Small Cell Lung Cancer	Lung Squamous Cell Carcinoma	Lung Squamous Cell Carcinoma (NOS)	Lung	Primary	70237	Lung Squamous Cell Carcinoma
TCGA-98-8023	TCGA-98-8023-01	C34.9	Non-Small Cell Lung Cancer	Lung Squamous Cell Carcinoma	Lung Squamous Cell Carcinoma (NOS)	Lung	Primary	70237	Lung Squamous Cell Carcinoma
TCGA-98-A538	TCGA-98-A538-01	C34.1	Non-Small Cell Lung Cancer	Lung Squamous Cell Carcinoma	Lung Squamous Cell Carcinoma (NOS)	Lung	Primary	70237	Lung Squamous Cell Carcinoma
TCGA-98-A539	TCGA-98-A539-01	C34.1	Non-Small Cell Lung Cancer	Lung Squamous Cell Carcinoma	Lung Squamous Cell Carcinoma (NOS)	Lung	Primary	70237	Lung Squamous Cell Carcinoma
TCGA-98-A53A	TCGA-98-A53A-01	C34.2	Non-Small Cell Lung Cancer	Lung Squamous Cell Carcinoma	Lung Squamous Cell Carcinoma (NOS)	Lung	Primary	70237	Lung Squamous Cell Carcinoma
TCGA-98-A53B	TCGA-98-A53B-01	C34.1	Non-Small Cell Lung Cancer	Lung Squamous Cell Carcinoma	Lung Squamous Cell Carcinoma (NOS)	Lung	Primary	70237	Lung Squamous Cell Carcinoma
TCGA-98-A53C	TCGA-98-A53C-01	C34.3	Non-Small Cell Lung Cancer	Lung Squamous Cell Carcinoma	Lung Squamous Cell Carcinoma (NOS)	Lung	Primary	70237	Lung Squamous Cell Carcinoma
TCGA-98-A53D	TCGA-98-A53D-01	C34.1	Non-Small Cell Lung Cancer	Lung Squamous Cell Carcinoma	Lung Squamous Cell Carcinoma (NOS)	Lung	Primary	70237	Lung Squamous Cell Carcinoma
TCGA-98-A53H	TCGA-98-A53H-01	C34.1	Non-Small Cell Lung Cancer	Lung Squamous Cell Carcinoma	Lung Squamous Cell Carcinoma (NOS)	Lung	Primary	70237	Lung Squamous Cell Carcinoma
TCGA-98-A53I	TCGA-98-A53I-01	C34.1	Non-Small Cell Lung Cancer	Lung Squamous Cell Carcinoma	Lung Squamous Cell Carcinoma (NOS)	Lung	Primary	70237	Lung Squamous Cell Carcinoma
TCGA-98-A53J	TCGA-98-A53J-01	C34.1	Non-Small Cell Lung Cancer	Lung Squamous Cell Carcinoma	Lung Squamous Cell Carcinoma (NOS)	Lung	Primary	70237	Lung Squamous Cell Carcinoma
TCGA-J1-A4AH	TCGA-J1-A4AH-01	C34.3	Non-Small Cell Lung Cancer	Lung Squamous Cell Carcinoma	Lung Squamous Cell Carcinoma (NOS)	Lung	Primary	70237	Lung Squamous Cell Carcinoma
TCGA-L3-A4E7	TCGA-L3-A4E7-01	C34.3	Non-Small Cell Lung Cancer	Lung Squamous Cell Carcinoma	Lung Squamous Cell Carcinoma (NOS)	Lung	Primary	70237	Lung Squamous Cell Carcinoma
TCGA-L3-A524	TCGA-L3-A524-01	C34.1	Non-Small Cell Lung Cancer	Lung Squamous Cell Carcinoma	Lung Squamous Cell Carcinoma (NOS)	Lung	Primary	70237	Lung Squamous Cell Carcinoma
TCGA-LA-A446	TCGA-LA-A446-01	C34.3	Non-Small Cell Lung Cancer	Lung Squamous Cell Carcinoma	Lung Squamous Cell Carcinoma (NOS)	Lung	Primary	70237	Lung Squamous Cell Carcinoma
TCGA-LA-A7SW	TCGA-LA-A7SW-01	C34.3	Non-Small Cell Lung Cancer	Lung Squamous Cell Carcinoma	Lung Squamous Cell Carcinoma (NOS)	Lung	Primary	70237	Lung Squamous Cell Carcinoma
TCGA-MF-A522	TCGA-MF-A522-01	C34.1	Non-Small Cell Lung Cancer	Lung Squamous Cell Carcinoma	Lung Squamous Cell Carcinoma (NOS)	Lung	Primary	70237	Lung Squamous Cell Carcinoma
TCGA-NC-A5HD	TCGA-NC-A5HD-01	C34.1	Non-Small Cell Lung Cancer	Lung Squamous Cell Carcinoma	Lung Squamous Cell Carcinoma (NOS)	Lung	Primary	70237	Lung Squamous Cell Carcinoma
TCGA-NC-A5HE	TCGA-NC-A5HE-01	C34.1	Non-Small Cell Lung Cancer	Lung Squamous Cell Carcinoma	Lung Squamous Cell Carcinoma (NOS)	Lung	Primary	70237	Lung Squamous Cell Carcinoma
TCGA-NC-A5HF	TCGA-NC-A5HF-01	C34.3	Non-Small Cell Lung Cancer	Lung Squamous Cell Carcinoma	Lung Squamous Cell Carcinoma (NOS)	Lung	Primary	70237	Lung Squamous Cell Carcinoma
TCGA-NC-A5HG	TCGA-NC-A5HG-01	C34.3	Non-Small Cell Lung Cancer	Lung Squamous Cell Carcinoma	Lung Basaloid Squamous Cell Carcinoma	Lung	Primary	70237	Lung Squamous Cell Carcinoma
TCGA-NC-A5HH	TCGA-NC-A5HH-01	C34.3	Non-Small Cell Lung Cancer	Lung Squamous Cell Carcinoma	Lung Basaloid Squamous Cell Carcinoma	Lung	Primary	70237	Lung Squamous Cell Carcinoma
TCGA-NC-A5HI	TCGA-NC-A5HI-01	C34.3	Non-Small Cell Lung Cancer	Lung Squamous Cell Carcinoma	Lung Squamous Cell Carcinoma (NOS)	Lung	Primary	70237	Lung Squamous Cell Carcinoma
TCGA-NC-A5HJ	TCGA-NC-A5HJ-01	C34.2	Non-Small Cell Lung Cancer	Lung Squamous Cell Carcinoma	Lung Squamous Cell Carcinoma (NOS)	Lung	Primary	70237	Lung Squamous Cell Carcinoma
TCGA-NC-A5HK	TCGA-NC-A5HK-01	C34.8	Non-Small Cell Lung Cancer	Lung Squamous Cell Carcinoma	Lung Squamous Cell Carcinoma (NOS)	Lung	Primary	70237	Lung Squamous Cell Carcinoma
TCGA-NC-A5HL	TCGA-NC-A5HL-01	C34.1	Non-Small Cell Lung Cancer	Lung Squamous Cell Carcinoma	Lung Squamous Cell Carcinoma (NOS)	Lung	Primary	70237	Lung Squamous Cell Carcinoma
TCGA-NC-A5HM	TCGA-NC-A5HM-01	C34.1	Non-Small Cell Lung Cancer	Lung Squamous Cell Carcinoma	Lung Squamous Cell Carcinoma (NOS)	Lung	Primary	70237	Lung Squamous Cell Carcinoma
TCGA-NC-A5HN	TCGA-NC-A5HN-01	C34.3	Non-Small Cell Lung Cancer	Lung Squamous Cell Carcinoma	Lung Squamous Cell Carcinoma (NOS)	Lung	Primary	70237	Lung Squamous Cell Carcinoma
TCGA-NC-A5HO	TCGA-NC-A5HO-01	C34.1	Non-Small Cell Lung Cancer	Lung Squamous Cell Carcinoma	Lung Squamous Cell Carcinoma (NOS)	Lung	Primary	70237	Lung Squamous Cell Carcinoma
TCGA-NC-A5HP	TCGA-NC-A5HP-01	C34.1	Non-Small Cell Lung Cancer	Lung Squamous Cell Carcinoma	Lung Squamous Cell Carcinoma (NOS)	Lung	Primary	70237	Lung Squamous Cell Carcinoma
TCGA-NC-A5HQ	TCGA-NC-A5HQ-01	C34.2	Non-Small Cell Lung Cancer	Lung Squamous Cell Carcinoma	Lung Squamous Cell Carcinoma (NOS)	Lung	Primary	70237	Lung Squamous Cell Carcinoma
TCGA-NC-A5HR	TCGA-NC-A5HR-01	C34.3	Non-Small Cell Lung Cancer	Lung Squamous Cell Carcinoma	Lung Basaloid Squamous Cell Carcinoma	Lung	Primary	70237	Lung Squamous Cell Carcinoma
TCGA-NC-A5HT	TCGA-NC-A5HT-01	C34.8	Non-Small Cell Lung Cancer	Lung Squamous Cell Carcinoma	Lung Squamous Cell Carcinoma (NOS)	Lung	Primary	70237	Lung Squamous Cell Carcinoma
TCGA-NK-A5CR	TCGA-NK-A5CR-01	C34.1	Non-Small Cell Lung Cancer	Lung Squamous Cell Carcinoma	Lung Squamous Cell Carcinoma (NOS)	Lung	Primary	70237	Lung Squamous Cell Carcinoma
TCGA-NK-A5CT	TCGA-NK-A5CT-01	C34.3	Non-Small Cell Lung Cancer	Lung Squamous Cell Carcinoma	Lung Squamous Cell Carcinoma (NOS)	Lung	Primary	70237	Lung Squamous Cell Carcinoma
TCGA-NK-A5CX	TCGA-NK-A5CX-01	C34.3	Non-Small Cell Lung Cancer	Lung Squamous Cell Carcinoma	Lung Squamous Cell Carcinoma (NOS)	Lung	Primary	70237	Lung Squamous Cell Carcinoma
TCGA-NK-A7XE	TCGA-NK-A7XE-01	C34.1	Non-Small Cell Lung Cancer	Lung Squamous Cell Carcinoma	Lung Squamous Cell Carcinoma (NOS)	Lung	Primary	70237	Lung Squamous Cell Carcinoma
TCGA-O2-A52N	TCGA-O2-A52N-01	C34.1	Non-Small Cell Lung Cancer	Lung Squamous Cell Carcinoma	Lung Squamous Cell Carcinoma (NOS)	Lung	Primary	70237	Lung Squamous Cell Carcinoma
TCGA-O2-A52Q	TCGA-O2-A52Q-01	C34.1	Non-Small Cell Lung Cancer	Lung Squamous Cell Carcinoma	Lung Squamous Cell Carcinoma (NOS)	Lung	Primary	70237	Lung Squamous Cell Carcinoma
TCGA-O2-A52S	TCGA-O2-A52S-01	C34.3	Non-Small Cell Lung Cancer	Lung Squamous Cell Carcinoma	Lung Squamous Cell Carcinoma (NOS)	Lung	Primary	70237	Lung Squamous Cell Carcinoma
TCGA-O2-A52V	TCGA-O2-A52V-01	C34.1	Non-Small Cell Lung Cancer	Lung Squamous Cell Carcinoma	Lung Squamous Cell Carcinoma (NOS)	Lung	Primary	70237	Lung Squamous Cell Carcinoma
TCGA-O2-A52W	TCGA-O2-A52W-01	C34.2	Non-Small Cell Lung Cancer	Lung Squamous Cell Carcinoma	Lung Squamous Cell Carcinoma (NOS)	Lung	Primary	70237	Lung Squamous Cell Carcinoma
TCGA-O2-A5IB	TCGA-O2-A5IB-01	C34.2	Non-Small Cell Lung Cancer	Lung Squamous Cell Carcinoma	Lung Squamous Cell Carcinoma (NOS)	Lung	Primary	70237	Lung Squamous Cell Carcinoma
TCGA-XC-AA0X	TCGA-XC-AA0X-01	C34.3	Non-Small Cell Lung Cancer	Lung Squamous Cell Carcinoma	Lung Squamous Cell Carcinoma (NOS)	Lung	Primary	70237	Lung Squamous Cell Carcinoma
