# Supplementary material for: Cancer gene mutation frequencies for the U.S. population
Source: Nat Commun. 2021 Oct 13;12:5961. doi: 10.1038/s41467-021-26213-y (PMC8514428; doi:10.1038/s41467-021-26213-y)
Supplement: Supplementary file 8 — Supplementary Software 1 [file 41467_2021_26213_MOESM8_ESM.zip › Supplementary Software 1/Genomics_Analysis/clinical/Lung/sclc_cancercell_gardner_2017/data_clinical_sample_v2.txt]

PATIENT_ID	SAMPLE_ID	SITE	SAMPLE_TYPE	CANCER_TYPE	CANCER_TYPE_DETAILED	CODE	CATEGORY_NAME
p_CR_pdx_095	MSK-LX95	Lung	Baseline	Small Cell Lung Cancer	Small Cell Lung Cancer	70137	Lung Small Cell Carcinoma
p_CR_pdx_040	MSK-LX40	Lung	Baseline	Small Cell Lung Cancer	Small Cell Lung Cancer	70137	Lung Small Cell Carcinoma
p_SCRX-Lu149	SCRX-Lu149	Lung	Baseline	Small Cell Lung Cancer	Small Cell Lung Cancer	70137	Lung Small Cell Carcinoma
p_SCRX-Lu149	SCRX-Lu149-R	Lung	Relapse	Small Cell Lung Cancer	Small Cell Lung Cancer	70137	Lung Small Cell Carcinoma
p_CR_pdx_095	MSK-LX95-R	Lung	Relapse	Small Cell Lung Cancer	Small Cell Lung Cancer	70137	Lung Small Cell Carcinoma
p_CR_pdx_040	MSK-LX40-R	Lung	Relapse	Small Cell Lung Cancer	Small Cell Lung Cancer	70137	Lung Small Cell Carcinoma
p_JHU-LX110	JHU-LX110	Lung	Baseline	Small Cell Lung Cancer	Small Cell Lung Cancer	70137	Lung Small Cell Carcinoma
p_JHU-LX110	JHU-LX110-R	Lung	Relapse	Small Cell Lung Cancer	Small Cell Lung Cancer	70137	Lung Small Cell Carcinoma
p_JHU-LX108	JHU-LX108	Lung	Baseline	Small Cell Lung Cancer	Small Cell Lung Cancer	70137	Lung Small Cell Carcinoma
p_JHU-LX108	JHU-LX108-R	Lung	Relapse	Small Cell Lung Cancer	Small Cell Lung Cancer	70137	Lung Small Cell Carcinoma
p_JHU-LX102	JHU-LX102	Lung	Baseline	Small Cell Lung Cancer	Small Cell Lung Cancer	70137	Lung Small Cell Carcinoma
p_JHU-LX102	JHU-LX102-R	Lung	Relapse	Small Cell Lung Cancer	Small Cell Lung Cancer	70137	Lung Small Cell Carcinoma
p_JHU-LX101	JHU-LX101	Lung	Baseline	Small Cell Lung Cancer	Small Cell Lung Cancer	70137	Lung Small Cell Carcinoma
p_JHU-LX101	JHU-LX101-R	Lung	Relapse	Small Cell Lung Cancer	Small Cell Lung Cancer	70137	Lung Small Cell Carcinoma
p_JHU-LX48	JHU-LX48	Lung	Baseline	Small Cell Lung Cancer	Small Cell Lung Cancer	70137	Lung Small Cell Carcinoma
p_JHU-LX48	JHU-LX48-R	Lung	Relapse	Small Cell Lung Cancer	Small Cell Lung Cancer	70137	Lung Small Cell Carcinoma
p_JHU-LX33	JHU-LX33	Lung	Baseline	Small Cell Lung Cancer	Small Cell Lung Cancer	70137	Lung Small Cell Carcinoma
p_JHU-LX33	JHU-LX33-R	Lung	Relapse	Small Cell Lung Cancer	Small Cell Lung Cancer	70137	Lung Small Cell Carcinoma
p_JHU-LX22	JHU-LX22	Lung	Baseline	Small Cell Lung Cancer	Small Cell Lung Cancer	70137	Lung Small Cell Carcinoma
p_JHU-LX22	JHU-LX22-R	Lung	Relapse	Small Cell Lung Cancer	Small Cell Lung Cancer	70137	Lung Small Cell Carcinoma
