# Supplementary material for: Cancer gene mutation frequencies for the U.S. population
Source: Nat Commun. 2021 Oct 13;12:5961. doi: 10.1038/s41467-021-26213-y (PMC8514428; doi:10.1038/s41467-021-26213-y)
Supplement: Supplementary file 8 — Supplementary Software 1 [file 41467_2021_26213_MOESM8_ESM.zip › Supplementary Software 1/Genomics_Analysis/clinical/Lung/sclc_clcgp/data_clinical_sample_v2.txt]

PATIENT_ID	SAMPLE_ID	SITE	SAMPLE_TYPE	CANCER_TYPE	CANCER_TYPE_DETAILED	CODE	CATEGORY_NAME
H1672	H1672	Lung	Primary	Small Cell Lung Cancer	Small Cell Lung Cancer	70137	Lung Small Cell Carcinoma
H2171	H2171	Lung	Primary	Small Cell Lung Cancer	Small Cell Lung Cancer	70137	Lung Small Cell Carcinoma
S00022	S00022	Lung	Primary	Small Cell Lung Cancer	Small Cell Lung Cancer	70137	Lung Small Cell Carcinoma
S00050	S00050	Lung	Primary	Small Cell Lung Cancer	Small Cell Lung Cancer	70137	Lung Small Cell Carcinoma
S00356	S00356	Lung	Primary	Small Cell Lung Cancer	Small Cell Lung Cancer	70137	Lung Small Cell Carcinoma
S00472	S00472	Lung	Primary	Small Cell Lung Cancer	Small Cell Lung Cancer	70137	Lung Small Cell Carcinoma
S00501	S00501	Lung	Primary	Small Cell Lung Cancer	Small Cell Lung Cancer	70137	Lung Small Cell Carcinoma
S00539	S00539	Lung	Primary	Small Cell Lung Cancer	Small Cell Lung Cancer	70137	Lung Small Cell Carcinoma
S00827	S00827	Lung	Primary	Small Cell Lung Cancer	Small Cell Lung Cancer	70137	Lung Small Cell Carcinoma
S00830	S00830	Lung	Primary	Small Cell Lung Cancer	Small Cell Lung Cancer	70137	Lung Small Cell Carcinoma
S00833	S00833	Lung	Primary	Small Cell Lung Cancer	Small Cell Lung Cancer	70137	Lung Small Cell Carcinoma
S00836	S00836	Lung	Primary	Small Cell Lung Cancer	Small Cell Lung Cancer	70137	Lung Small Cell Carcinoma
S00837	S00837	Lung	Primary	Small Cell Lung Cancer	Small Cell Lung Cancer	70137	Lung Small Cell Carcinoma
S00841	S00841	Lung	Primary	Small Cell Lung Cancer	Small Cell Lung Cancer	70137	Lung Small Cell Carcinoma
S00932	S00932	Lung	Primary	Small Cell Lung Cancer	Small Cell Lung Cancer	70137	Lung Small Cell Carcinoma
S00933	S00933	Lung	Primary	Small Cell Lung Cancer	Small Cell Lung Cancer	70137	Lung Small Cell Carcinoma
S00935	S00935	Lung	Primary	Small Cell Lung Cancer	Small Cell Lung Cancer	70137	Lung Small Cell Carcinoma
S00936	S00936	Lung	Primary	Small Cell Lung Cancer	Small Cell Lung Cancer	70137	Lung Small Cell Carcinoma
S00943	S00943	Lung	Primary	Small Cell Lung Cancer	Small Cell Lung Cancer	70137	Lung Small Cell Carcinoma
S00944	S00944	Lung	Primary	Small Cell Lung Cancer	Small Cell Lung Cancer	70137	Lung Small Cell Carcinoma
S00945	S00945	Lung	Primary	Small Cell Lung Cancer	Small Cell Lung Cancer	70137	Lung Small Cell Carcinoma
S00946	S00946	Lung	Primary	Small Cell Lung Cancer	Small Cell Lung Cancer	70137	Lung Small Cell Carcinoma
S00947	S00947	Lung	Primary	Small Cell Lung Cancer	Small Cell Lung Cancer	70137	Lung Small Cell Carcinoma
S01366	S01366	Lung	Primary	Small Cell Lung Cancer	Small Cell Lung Cancer	70137	Lung Small Cell Carcinoma
S01453	S01453	Lung	Primary	Small Cell Lung Cancer	Small Cell Lung Cancer	70137	Lung Small Cell Carcinoma
S01494	S01494	Lung	Primary	Small Cell Lung Cancer	Small Cell Lung Cancer	70137	Lung Small Cell Carcinoma
S01512	S01512	Lung	Primary	Small Cell Lung Cancer	Small Cell Lung Cancer	70137	Lung Small Cell Carcinoma
S01563	S01563	Lung	Primary	Small Cell Lung Cancer	Small Cell Lung Cancer	70137	Lung Small Cell Carcinoma
S01728	S01728	Lung	Primary	Small Cell Lung Cancer	Small Cell Lung Cancer	70137	Lung Small Cell Carcinoma
