# Supplementary material for: Cancer gene mutation frequencies for the U.S. population
Source: Nat Commun. 2021 Oct 13;12:5961. doi: 10.1038/s41467-021-26213-y (PMC8514428; doi:10.1038/s41467-021-26213-y)
Supplement: Supplementary file 8 — Supplementary Software 1 [file 41467_2021_26213_MOESM8_ESM.zip › Supplementary Software 1/Genomics_Analysis/clinical/Lung/sclc_jhu/data_clinical_sample_v2.txt]

PATIENT_ID	SAMPLE_ID	SITE	SAMPLE_TYPE	SAMPLE_CLASS	CANCER_TYPE	CANCER_TYPE_DETAILED	CODE	CATEGORY_NAME
32970	98687	Lung	Paired Primary Tumor		Small Cell Lung Cancer	Small Cell Lung Cancer	70137	Lung Small Cell Carcinoma
65928	134426	Lung	Paired Primary Tumor		Small Cell Lung Cancer	Small Cell Lung Cancer	70137	Lung Small Cell Carcinoma
65929	134427	Lung	Paired Primary Tumor		Small Cell Lung Cancer	Small Cell Lung Cancer	70137	Lung Small Cell Carcinoma
65948	134430	Lung	Paired Primary Tumor		Small Cell Lung Cancer	Small Cell Lung Cancer	70137	Lung Small Cell Carcinoma
67589	585210	Lung	Paired Primary Tumor		Small Cell Lung Cancer	Small Cell Lung Cancer	70137	Lung Small Cell Carcinoma
67590	585276	Lung	Paired Primary Tumor		Small Cell Lung Cancer	Small Cell Lung Cancer	70137	Lung Small Cell Carcinoma
67591	585265	Lung	Paired Primary Tumor		Small Cell Lung Cancer	Small Cell Lung Cancer	70137	Lung Small Cell Carcinoma
67595	585203	Lung	Paired Primary Tumor		Small Cell Lung Cancer	Small Cell Lung Cancer	70137	Lung Small Cell Carcinoma
67596	585270	Lung	Paired Primary Tumor		Small Cell Lung Cancer	Small Cell Lung Cancer	70137	Lung Small Cell Carcinoma
67597	585258	Lung	Paired Primary Tumor		Small Cell Lung Cancer	Small Cell Lung Cancer	70137	Lung Small Cell Carcinoma
67599	585208	Lung	Paired Primary Tumor		Small Cell Lung Cancer	Small Cell Lung Cancer	70137	Lung Small Cell Carcinoma
33033	98711	Lung	Paired Primary Tumor		Small Cell Lung Cancer	Small Cell Lung Cancer	70137	Lung Small Cell Carcinoma
67608	585260	Lung	Paired Primary Tumor		Small Cell Lung Cancer	Small Cell Lung Cancer	70137	Lung Small Cell Carcinoma
67609	585272	Lung	Paired Primary Tumor		Small Cell Lung Cancer	Small Cell Lung Cancer	70137	Lung Small Cell Carcinoma
67610	585205	Lung	Paired Primary Tumor		Small Cell Lung Cancer	Small Cell Lung Cancer	70137	Lung Small Cell Carcinoma
67629	585223	Lung	Paired Primary Tumor		Small Cell Lung Cancer	Small Cell Lung Cancer	70137	Lung Small Cell Carcinoma
67630	585267	Lung	Paired Primary Tumor		Small Cell Lung Cancer	Small Cell Lung Cancer	70137	Lung Small Cell Carcinoma
68309	585268	Lung	Paired Primary Tumor		Small Cell Lung Cancer	Small Cell Lung Cancer	70137	Lung Small Cell Carcinoma
94708	631052	Lung	Paired Primary Tumor		Small Cell Lung Cancer	Small Cell Lung Cancer	70137	Lung Small Cell Carcinoma
94709	631056	Lung	Paired Primary Tumor		Small Cell Lung Cancer	Small Cell Lung Cancer	70137	Lung Small Cell Carcinoma
94710	631060	Lung	Paired Primary Tumor		Small Cell Lung Cancer	Small Cell Lung Cancer	70137	Lung Small Cell Carcinoma
33038	98735	Lung	Paired Primary Tumor		Small Cell Lung Cancer	Small Cell Lung Cancer	70137	Lung Small Cell Carcinoma
94711	631064	Lung	Paired Primary Tumor		Small Cell Lung Cancer	Small Cell Lung Cancer	70137	Lung Small Cell Carcinoma
94714	631076	Lung	Paired Primary Tumor		Small Cell Lung Cancer	Small Cell Lung Cancer	70137	Lung Small Cell Carcinoma
94716	631084	Lung	Paired Primary Tumor		Small Cell Lung Cancer	Small Cell Lung Cancer	70137	Lung Small Cell Carcinoma
94718	631092	Lung	Paired Primary Tumor		Small Cell Lung Cancer	Small Cell Lung Cancer	70137	Lung Small Cell Carcinoma
40288	588421	Lung	Paired Primary Tumor		Small Cell Lung Cancer	Small Cell Lung Cancer	70137	Lung Small Cell Carcinoma
40289	113368	Lung	Paired Primary Tumor		Small Cell Lung Cancer	Small Cell Lung Cancer	70137	Lung Small Cell Carcinoma
63013	134398	Lung	Paired Primary Tumor		Small Cell Lung Cancer	Small Cell Lung Cancer	70137	Lung Small Cell Carcinoma
65510	134421	Lung	Paired Primary Tumor		Small Cell Lung Cancer	Small Cell Lung Cancer	70137	Lung Small Cell Carcinoma
63011	134413	Lung	Paired Primary Tumor		Small Cell Lung Cancer	Small Cell Lung Cancer	70137	Lung Small Cell Carcinoma
63010	134417	Lung	Paired Primary Tumor		Small Cell Lung Cancer	Small Cell Lung Cancer	70137	Lung Small Cell Carcinoma
