# Supplementary material for: Cancer gene mutation frequencies for the U.S. population
Source: Nat Commun. 2021 Oct 13;12:5961. doi: 10.1038/s41467-021-26213-y (PMC8514428; doi:10.1038/s41467-021-26213-y)
Supplement: Supplementary file 8 — Supplementary Software 1 [file 41467_2021_26213_MOESM8_ESM.zip › Supplementary Software 1/Genomics_Analysis/clinical/Lung/sclc_ucologne_2015/data_clinical_sample_v2.txt]

PATIENT_ID	SAMPLE_ID	SITE	SAMPLE_TYPE	CANCER_TYPE	CANCER_TYPE_DETAILED	CODE	CATEGORY_NAME
S00022	S00022	Lung	Primary	Small Cell Lung Cancer	Small Cell Lung Cancer	70137	Lung Small Cell Carcinoma
S00035	S00035	Lung	Primary	Small Cell Lung Cancer	Small Cell Lung Cancer	70137	Lung Small Cell Carcinoma
S00050	S00050	Lung	Primary	Small Cell Lung Cancer	Small Cell Lung Cancer	70137	Lung Small Cell Carcinoma
S00339	S00339	Lung	Primary	Small Cell Lung Cancer	Small Cell Lung Cancer	70137	Lung Small Cell Carcinoma
S00356	S00356	Lung	Primary	Small Cell Lung Cancer	Small Cell Lung Cancer	70137	Lung Small Cell Carcinoma
S00472	S00472	Lung	Primary	Small Cell Lung Cancer	Small Cell Lung Cancer	70137	Lung Small Cell Carcinoma
S00501	S00501	Lung	Primary	Small Cell Lung Cancer	Small Cell Lung Cancer	70137	Lung Small Cell Carcinoma
S00539	S00539	Lung	Primary	Small Cell Lung Cancer	Small Cell Lung Cancer	70137	Lung Small Cell Carcinoma
S00825	S00825	Lung	Primary	Small Cell Lung Cancer	Small Cell Lung Cancer	70137	Lung Small Cell Carcinoma
S00827	S00827	Lung	Primary	Small Cell Lung Cancer	Small Cell Lung Cancer	70137	Lung Small Cell Carcinoma
S00829	S00829	Lung	Primary	Small Cell Lung Cancer	Small Cell Lung Cancer	70137	Lung Small Cell Carcinoma
S00830	S00830	Lung	Primary	Small Cell Lung Cancer	Small Cell Lung Cancer	70137	Lung Small Cell Carcinoma
S00831	S00831	Lung	Primary	Small Cell Lung Cancer	Small Cell Lung Cancer	70137	Lung Small Cell Carcinoma
S00832	S00832	Lung	Primary	Small Cell Lung Cancer	Small Cell Lung Cancer	70137	Lung Small Cell Carcinoma
S00833	S00833	Lung	Primary	Small Cell Lung Cancer	Small Cell Lung Cancer	70137	Lung Small Cell Carcinoma
S00837	S00837	Lung	Primary	Small Cell Lung Cancer	Small Cell Lung Cancer	70137	Lung Small Cell Carcinoma
S00838	S00838	Lung	Primary	Small Cell Lung Cancer	Small Cell Lung Cancer	70137	Lung Small Cell Carcinoma
S00841	S00841	Lung	Primary	Small Cell Lung Cancer	Small Cell Lung Cancer	70137	Lung Small Cell Carcinoma
S00842	S00842	Lung	Primary	Small Cell Lung Cancer	Small Cell Lung Cancer	70137	Lung Small Cell Carcinoma
S00932	S00932	Lung	Primary	Small Cell Lung Cancer	Small Cell Lung Cancer	70137	Lung Small Cell Carcinoma
S00933	S00933	Lung	Primary	Small Cell Lung Cancer	Small Cell Lung Cancer	70137	Lung Small Cell Carcinoma
S00934	S00934	Lung	Primary	Small Cell Lung Cancer	Small Cell Lung Cancer	70137	Lung Small Cell Carcinoma
S00935	S00935	Lung	Primary	Small Cell Lung Cancer	Small Cell Lung Cancer	70137	Lung Small Cell Carcinoma
S00938	S00938	Lung	Primary	Small Cell Lung Cancer	Small Cell Lung Cancer	70137	Lung Small Cell Carcinoma
S00941	S00941	Lung	Primary	Small Cell Lung Cancer	Small Cell Lung Cancer	70137	Lung Small Cell Carcinoma
S00944	S00944	Lung	Primary	Small Cell Lung Cancer	Small Cell Lung Cancer	70137	Lung Small Cell Carcinoma
S00945	S00945	Lung	Primary	Small Cell Lung Cancer	Small Cell Lung Cancer	70137	Lung Small Cell Carcinoma
S00947	S00947	Lung	Primary	Small Cell Lung Cancer	Small Cell Lung Cancer	70137	Lung Small Cell Carcinoma
S01020	S01020	Lung	Primary	Small Cell Lung Cancer	Small Cell Lung Cancer	70137	Lung Small Cell Carcinoma
S01022	S01022	Lung	Primary	Small Cell Lung Cancer	Small Cell Lung Cancer	70137	Lung Small Cell Carcinoma
S01023	S01023	Lung	Primary	Small Cell Lung Cancer	Small Cell Lung Cancer	70137	Lung Small Cell Carcinoma
S01170	S01170	Lung	Primary	Small Cell Lung Cancer	Small Cell Lung Cancer	70137	Lung Small Cell Carcinoma
S01297	S01297	Lung	Primary	Small Cell Lung Cancer	Small Cell Lung Cancer	70137	Lung Small Cell Carcinoma
S01366	S01366	Lung	Primary	Small Cell Lung Cancer	Small Cell Lung Cancer	70137	Lung Small Cell Carcinoma
S01453	S01453	Lung	Primary	Small Cell Lung Cancer	Small Cell Lung Cancer	70137	Lung Small Cell Carcinoma
S01494	S01494	Lung	Primary	Small Cell Lung Cancer	Small Cell Lung Cancer	70137	Lung Small Cell Carcinoma
S01512	S01512	Lung	Primary	Small Cell Lung Cancer	Small Cell Lung Cancer	70137	Lung Small Cell Carcinoma
S01516	S01516	Lung	Primary	Small Cell Lung Cancer	Small Cell Lung Cancer	70137	Lung Small Cell Carcinoma
S01524	S01524	Lung	Primary	Small Cell Lung Cancer	Small Cell Lung Cancer	70137	Lung Small Cell Carcinoma
S01542	S01542	Lung	Primary	Small Cell Lung Cancer	Small Cell Lung Cancer	70137	Lung Small Cell Carcinoma
S01563	S01563	Lung	Primary	Small Cell Lung Cancer	Small Cell Lung Cancer	70137	Lung Small Cell Carcinoma
S01578	S01578	Lung	Primary	Small Cell Lung Cancer	Small Cell Lung Cancer	70137	Lung Small Cell Carcinoma
S01728	S01728	Lung	Primary	Small Cell Lung Cancer	Small Cell Lung Cancer	70137	Lung Small Cell Carcinoma
S01861	S01861	Lung	Primary	Small Cell Lung Cancer	Small Cell Lung Cancer	70137	Lung Small Cell Carcinoma
S01864	S01864	Lung	Primary	Small Cell Lung Cancer	Small Cell Lung Cancer	70137	Lung Small Cell Carcinoma
S01873	S01873	Lung	Primary	Small Cell Lung Cancer	Small Cell Lung Cancer	70137	Lung Small Cell Carcinoma
S02065	S02065	Lung	Primary	Small Cell Lung Cancer	Small Cell Lung Cancer	70137	Lung Small Cell Carcinoma
S02093	S02093	Lung	Primary	Small Cell Lung Cancer	Small Cell Lung Cancer	70137	Lung Small Cell Carcinoma
S02120	S02120	Lung	Primary	Small Cell Lung Cancer	Small Cell Lung Cancer	70137	Lung Small Cell Carcinoma
S02139	S02139	Lung	Primary	Small Cell Lung Cancer	Small Cell Lung Cancer	70137	Lung Small Cell Carcinoma
S02194	S02194	Pleura	Metastasis	Small Cell Lung Cancer	Small Cell Lung Cancer	70137	Lung Small Cell Carcinoma
S02209	S02209	Lung	Primary	Small Cell Lung Cancer	Small Cell Lung Cancer	70137	Lung Small Cell Carcinoma
S02219	S02219	Lung	Primary	Small Cell Lung Cancer	Small Cell Lung Cancer	70137	Lung Small Cell Carcinoma
S02234	S02234	Lung	Primary	Small Cell Lung Cancer	Small Cell Lung Cancer	70137	Lung Small Cell Carcinoma
S02237	S02237	Lung	Primary	Small Cell Lung Cancer	Small Cell Lung Cancer	70137	Lung Small Cell Carcinoma
S02241	S02241	Lung	Primary	Small Cell Lung Cancer	Small Cell Lung Cancer	70137	Lung Small Cell Carcinoma
S02242	S02242	Lung	Primary	Small Cell Lung Cancer	Small Cell Lung Cancer	70137	Lung Small Cell Carcinoma
S02243	S02243	Lung	Primary	Small Cell Lung Cancer	Small Cell Lung Cancer	70137	Lung Small Cell Carcinoma
S02244	S02244	Lung	Primary	Small Cell Lung Cancer	Small Cell Lung Cancer	70137	Lung Small Cell Carcinoma
S02245	S02245	Lung	Primary	Small Cell Lung Cancer	Small Cell Lung Cancer	70137	Lung Small Cell Carcinoma
S02246	S02246	Lung	Primary	Small Cell Lung Cancer	Small Cell Lung Cancer	70137	Lung Small Cell Carcinoma
S02248	S02248	Lung	Primary	Small Cell Lung Cancer	Small Cell Lung Cancer	70137	Lung Small Cell Carcinoma
S02249	S02249	Lung	Primary	Small Cell Lung Cancer	Small Cell Lung Cancer	70137	Lung Small Cell Carcinoma
S02255	S02255	Lung	Primary	Small Cell Lung Cancer	Small Cell Lung Cancer	70137	Lung Small Cell Carcinoma
S02256	S02256	Lung	Primary	Small Cell Lung Cancer	Small Cell Lung Cancer	70137	Lung Small Cell Carcinoma
S02273	S02273	Lung	Primary	Small Cell Lung Cancer	Small Cell Lung Cancer	70137	Lung Small Cell Carcinoma
S02274	S02274	Lung	Primary	Small Cell Lung Cancer	Small Cell Lung Cancer	70137	Lung Small Cell Carcinoma
S02275	S02275	Lung	Primary	Small Cell Lung Cancer	Small Cell Lung Cancer	70137	Lung Small Cell Carcinoma
S02277	S02277	Lung	Primary	Small Cell Lung Cancer	Small Cell Lung Cancer	70137	Lung Small Cell Carcinoma
S02279	S02279	Lung	Primary	Small Cell Lung Cancer	Small Cell Lung Cancer	70137	Lung Small Cell Carcinoma
S02284	S02284	Lung	Primary	Small Cell Lung Cancer	Small Cell Lung Cancer	70137	Lung Small Cell Carcinoma
S02285	S02285	Lung	Primary	Small Cell Lung Cancer	Small Cell Lung Cancer	70137	Lung Small Cell Carcinoma
S02286	S02286	Lung	Primary	Small Cell Lung Cancer	Small Cell Lung Cancer	70137	Lung Small Cell Carcinoma
S02287	S02287	Lung	Primary	Small Cell Lung Cancer	Small Cell Lung Cancer	70137	Lung Small Cell Carcinoma
S02289	S02289	Lung	Primary	Small Cell Lung Cancer	Small Cell Lung Cancer	70137	Lung Small Cell Carcinoma
S02290	S02290	Lung	Primary	Small Cell Lung Cancer	Small Cell Lung Cancer	70137	Lung Small Cell Carcinoma
S02291	S02291	Lung	Primary	Small Cell Lung Cancer	Small Cell Lung Cancer	70137	Lung Small Cell Carcinoma
S02292	S02292	Lung	Primary	Small Cell Lung Cancer	Small Cell Lung Cancer	70137	Lung Small Cell Carcinoma
S02293	S02293	Lung	Primary	Small Cell Lung Cancer	Small Cell Lung Cancer	70137	Lung Small Cell Carcinoma
S02294	S02294	Lung	Primary	Small Cell Lung Cancer	Small Cell Lung Cancer	70137	Lung Small Cell Carcinoma
S02295	S02295	Lung	Primary	Small Cell Lung Cancer	Small Cell Lung Cancer	70137	Lung Small Cell Carcinoma
S02296	S02296	Lung	Primary	Small Cell Lung Cancer	Small Cell Lung Cancer	70137	Lung Small Cell Carcinoma
S02297	S02297	Lung	Primary	Small Cell Lung Cancer	Small Cell Lung Cancer	70137	Lung Small Cell Carcinoma
S02299	S02299	Lung	Primary	Small Cell Lung Cancer	Small Cell Lung Cancer	70137	Lung Small Cell Carcinoma
S02322	S02322	Lung	Primary	Small Cell Lung Cancer	Small Cell Lung Cancer	70137	Lung Small Cell Carcinoma
S02328	S02328	Lung	Primary	Small Cell Lung Cancer	Small Cell Lung Cancer	70137	Lung Small Cell Carcinoma
S02342	S02342	Lung	Primary	Small Cell Lung Cancer	Small Cell Lung Cancer	70137	Lung Small Cell Carcinoma
S02344	S02344	Lung	Primary	Small Cell Lung Cancer	Small Cell Lung Cancer	70137	Lung Small Cell Carcinoma
S02347	S02347	Lymph Node	Metastasis	Small Cell Lung Cancer	Small Cell Lung Cancer	70137	Lung Small Cell Carcinoma
S02348	S02348	Lung	Primary	Small Cell Lung Cancer	Small Cell Lung Cancer	70137	Lung Small Cell Carcinoma
S02350	S02350	Lung	Primary	Small Cell Lung Cancer	Small Cell Lung Cancer	70137	Lung Small Cell Carcinoma
S02351	S02351	Lung	Primary	Small Cell Lung Cancer	Small Cell Lung Cancer	70137	Lung Small Cell Carcinoma
S02352	S02352	Lung	Primary	Small Cell Lung Cancer	Small Cell Lung Cancer	70137	Lung Small Cell Carcinoma
S02353	S02353	Lung	Primary	Small Cell Lung Cancer	Small Cell Lung Cancer	70137	Lung Small Cell Carcinoma
S02354	S02354	Lung	Primary	Small Cell Lung Cancer	Small Cell Lung Cancer	70137	Lung Small Cell Carcinoma
S02355	S02355	Lung	Primary	Small Cell Lung Cancer	Small Cell Lung Cancer	70137	Lung Small Cell Carcinoma
S02360	S02360	Lung	Primary	Small Cell Lung Cancer	Small Cell Lung Cancer	70137	Lung Small Cell Carcinoma
S02375	S02375	Lung	Primary	Small Cell Lung Cancer	Small Cell Lung Cancer	70137	Lung Small Cell Carcinoma
S02376	S02376	Lung	Primary	Small Cell Lung Cancer	Small Cell Lung Cancer	70137	Lung Small Cell Carcinoma
S02378	S02378	Lung	Primary	Small Cell Lung Cancer	Small Cell Lung Cancer	70137	Lung Small Cell Carcinoma
S02382	S02382	Lung	Primary	Small Cell Lung Cancer	Small Cell Lung Cancer	70137	Lung Small Cell Carcinoma
S02384	S02384	Lung	Primary	Small Cell Lung Cancer	Small Cell Lung Cancer	70137	Lung Small Cell Carcinoma
S02385	S02385	Lymph Node	Metastasis	Small Cell Lung Cancer	Small Cell Lung Cancer	70137	Lung Small Cell Carcinoma
S02397	S02397	Lung	Primary	Small Cell Lung Cancer	Small Cell Lung Cancer	70137	Lung Small Cell Carcinoma
S02398	S02398	Lung	Primary	Small Cell Lung Cancer	Small Cell Lung Cancer	70137	Lung Small Cell Carcinoma
S02400	S02400	Lung	Primary	Small Cell Lung Cancer	Small Cell Lung Cancer	70137	Lung Small Cell Carcinoma
S02401	S02401	Lung	Primary	Small Cell Lung Cancer	Small Cell Lung Cancer	70137	Lung Small Cell Carcinoma
S02402	S02402	Lung	Primary	Small Cell Lung Cancer	Small Cell Lung Cancer	70137	Lung Small Cell Carcinoma
S02403	S02403	Lung	Primary	Small Cell Lung Cancer	Small Cell Lung Cancer	70137	Lung Small Cell Carcinoma
S02404	S02404	Lung	Primary	Small Cell Lung Cancer	Small Cell Lung Cancer	70137	Lung Small Cell Carcinoma
