# Supplementary material for: Cancer gene mutation frequencies for the U.S. population
Source: Nat Commun. 2021 Oct 13;12:5961. doi: 10.1038/s41467-021-26213-y (PMC8514428; doi:10.1038/s41467-021-26213-y)
Supplement: Supplementary file 8 — Supplementary Software 1 [file 41467_2021_26213_MOESM8_ESM.zip › Supplementary Software 1/Genomics_Analysis/clinical/Lymphoid/all_phase2_target_2018_pub/data_clinical_sample_v2.txt]

PATIENT_ID	SAMPLE_ID	CELL_OF_ORIGIN	SAMPLE_TYPE	MOLECULAR_SUBTYPE	CANCER_TYPE	CANCER_TYPE_DETAILED	MERAJ_ANNOTATED_MOLECULAR_SUBTYPE	CODE	CATEGORY_NAME
TARGET-10-PANIEU	TARGET-10-PANIEU-03	B-Precursor	Primary	BCR-ABL1	B-Lymphoblastic Leukemia/Lymphoma	B-Lymphoblastic Leukemia/Lymphoma	B lymphoblastic leukemia/lymphoma with t(9;22)(q34;q11.2); BCR-ABL1	70537	B lymph/leuk
TARGET-10-PANIEU	TARGET-10-PANIEU-09	B-Precursor	Primary	BCR-ABL1	B-Lymphoblastic Leukemia/Lymphoma	B-Lymphoblastic Leukemia/Lymphoma	B lymphoblastic leukemia/lymphoma with t(9;22)(q34;q11.2); BCR-ABL1	70537	B lymph/leuk
TARGET-10-PANJWJ	TARGET-10-PANJWJ-09	B-Precursor	Primary	BCR-ABL1	B-Lymphoblastic Leukemia/Lymphoma	B-Lymphoblastic Leukemia/Lymphoma	B lymphoblastic leukemia/lymphoma with t(9;22)(q34;q11.2); BCR-ABL1	70537	B lymph/leuk
TARGET-10-PANSPW	TARGET-10-PANSPW-09	B-Precursor	Primary	BCR-ABL1	B-Lymphoblastic Leukemia/Lymphoma	B-Lymphoblastic Leukemia/Lymphoma	B lymphoblastic leukemia/lymphoma with t(9;22)(q34;q11.2); BCR-ABL1	70537	B lymph/leuk
TARGET-10-PAPHEK	TARGET-10-PAPHEK-03	B-Precursor	Primary	BCR-ABL1	B-Lymphoblastic Leukemia/Lymphoma	B-Lymphoblastic Leukemia/Lymphoma	B lymphoblastic leukemia/lymphoma with t(9;22)(q34;q11.2); BCR-ABL1	70537	B lymph/leuk
TARGET-10-PAPHEK	TARGET-10-PAPHEK-04	B-Precursor	Primary	BCR-ABL1	B-Lymphoblastic Leukemia/Lymphoma	B-Lymphoblastic Leukemia/Lymphoma	B lymphoblastic leukemia/lymphoma with t(9;22)(q34;q11.2); BCR-ABL1	70537	B lymph/leuk
TARGET-10-PAPIKG	TARGET-10-PAPIKG-09	B-Precursor	Primary	BCR-ABL1	B-Lymphoblastic Leukemia/Lymphoma	B-Lymphoblastic Leukemia/Lymphoma	B lymphoblastic leukemia/lymphoma with t(9;22)(q34;q11.2); BCR-ABL1	70537	B lymph/leuk
TARGET-10-PAPDNB	TARGET-10-PAPDNB-03	B-Precursor	Primary	BCR-ABL1	B-Lymphoblastic Leukemia/Lymphoma	B-Lymphoblastic Leukemia/Lymphoma	B lymphoblastic leukemia/lymphoma with t(9;22)(q34;q11.2); BCR-ABL1	70537	B lymph/leuk
TARGET-10-PAPDNB	TARGET-10-PAPDNB-09	B-Precursor	Primary	BCR-ABL1	B-Lymphoblastic Leukemia/Lymphoma	B-Lymphoblastic Leukemia/Lymphoma	B lymphoblastic leukemia/lymphoma with t(9;22)(q34;q11.2); BCR-ABL1	70537	B lymph/leuk
TARGET-10-PAPHWH	TARGET-10-PAPHWH-09	B-Precursor	Primary	BCR-ABL1	B-Lymphoblastic Leukemia/Lymphoma	B-Lymphoblastic Leukemia/Lymphoma	B lymphoblastic leukemia/lymphoma with t(9;22)(q34;q11.2); BCR-ABL1	70537	B lymph/leuk
TARGET-10-PARRAF	TARGET-10-PARRAF-03	B-Precursor	Primary	BCR-ABL1	B-Lymphoblastic Leukemia/Lymphoma	B-Lymphoblastic Leukemia/Lymphoma	B lymphoblastic leukemia/lymphoma with t(9;22)(q34;q11.2); BCR-ABL1	70537	B lymph/leuk
TARGET-10-PANURW	TARGET-10-PANURW-09	B-Precursor	Primary	BCR-ABL1	B-Lymphoblastic Leukemia/Lymphoma	B-Lymphoblastic Leukemia/Lymphoma	B lymphoblastic leukemia/lymphoma with t(9;22)(q34;q11.2); BCR-ABL1	70537	B lymph/leuk
TARGET-10-PARELH	TARGET-10-PARELH-03	B-Precursor	Primary	BCR-ABL1	B-Lymphoblastic Leukemia/Lymphoma	B-Lymphoblastic Leukemia/Lymphoma	B lymphoblastic leukemia/lymphoma with t(9;22)(q34;q11.2); BCR-ABL1	70537	B lymph/leuk
TARGET-10-PANWVW	TARGET-10-PANWVW-09	B-Precursor	Primary	BCR-ABL1	B-Lymphoblastic Leukemia/Lymphoma	B-Lymphoblastic Leukemia/Lymphoma	B lymphoblastic leukemia/lymphoma with t(9;22)(q34;q11.2); BCR-ABL1	70537	B lymph/leuk
TARGET-10-PAMYVH	TARGET-10-PAMYVH-09	B-Precursor	Primary	BCR-ABL1	B-Lymphoblastic Leukemia/Lymphoma	B-Lymphoblastic Leukemia/Lymphoma	B lymphoblastic leukemia/lymphoma with t(9;22)(q34;q11.2); BCR-ABL1	70537	B lymph/leuk
TARGET-10-PAMZDX	TARGET-10-PAMZDX-03	B-Precursor	Primary	BCR-ABL1	B-Lymphoblastic Leukemia/Lymphoma	B-Lymphoblastic Leukemia/Lymphoma	B lymphoblastic leukemia/lymphoma with t(9;22)(q34;q11.2); BCR-ABL1	70537	B lymph/leuk
TARGET-10-PANAKL	TARGET-10-PANAKL-03	B-Precursor	Primary	BCR-ABL1	B-Lymphoblastic Leukemia/Lymphoma	B-Lymphoblastic Leukemia/Lymphoma	B lymphoblastic leukemia/lymphoma with t(9;22)(q34;q11.2); BCR-ABL1	70537	B lymph/leuk
TARGET-10-PANDSH	TARGET-10-PANDSH-09	B-Precursor	Primary	BCR-ABL1	B-Lymphoblastic Leukemia/Lymphoma	B-Lymphoblastic Leukemia/Lymphoma	B lymphoblastic leukemia/lymphoma with t(9;22)(q34;q11.2); BCR-ABL1	70537	B lymph/leuk
TARGET-10-PANHRW	TARGET-10-PANHRW-09	B-Precursor	Primary	BCR-ABL1	B-Lymphoblastic Leukemia/Lymphoma	B-Lymphoblastic Leukemia/Lymphoma	B lymphoblastic leukemia/lymphoma with t(9;22)(q34;q11.2); BCR-ABL1	70537	B lymph/leuk
TARGET-10-PANNWH	TARGET-10-PANNWH-09	B-Precursor	Primary	BCR-ABL1	B-Lymphoblastic Leukemia/Lymphoma	B-Lymphoblastic Leukemia/Lymphoma	B lymphoblastic leukemia/lymphoma with t(9;22)(q34;q11.2); BCR-ABL1	70537	B lymph/leuk
TARGET-10-PANRXJ	TARGET-10-PANRXJ-09	B-Precursor	Primary	BCR-ABL1	B-Lymphoblastic Leukemia/Lymphoma	B-Lymphoblastic Leukemia/Lymphoma	B lymphoblastic leukemia/lymphoma with t(9;22)(q34;q11.2); BCR-ABL1	70537	B lymph/leuk
TARGET-10-PANSIL	TARGET-10-PANSIL-09	B-Precursor	Primary	BCR-ABL1	B-Lymphoblastic Leukemia/Lymphoma	B-Lymphoblastic Leukemia/Lymphoma	B lymphoblastic leukemia/lymphoma with t(9;22)(q34;q11.2); BCR-ABL1	70537	B lymph/leuk
TARGET-10-PANUNW	TARGET-10-PANUNW-09	B-Precursor	Primary	BCR-ABL1	B-Lymphoblastic Leukemia/Lymphoma	B-Lymphoblastic Leukemia/Lymphoma	B lymphoblastic leukemia/lymphoma with t(9;22)(q34;q11.2); BCR-ABL1	70537	B lymph/leuk
TARGET-10-PANWDU	TARGET-10-PANWDU-09	B-Precursor	Primary	BCR-ABL1	B-Lymphoblastic Leukemia/Lymphoma	B-Lymphoblastic Leukemia/Lymphoma	B lymphoblastic leukemia/lymphoma with t(9;22)(q34;q11.2); BCR-ABL1	70537	B lymph/leuk
TARGET-10-PANWGI	TARGET-10-PANWGI-03	B-Precursor	Primary	BCR-ABL1	B-Lymphoblastic Leukemia/Lymphoma	B-Lymphoblastic Leukemia/Lymphoma	B lymphoblastic leukemia/lymphoma with t(9;22)(q34;q11.2); BCR-ABL1	70537	B lymph/leuk
TARGET-10-PANZRH	TARGET-10-PANZRH-09	B-Precursor	Primary	BCR-ABL1	B-Lymphoblastic Leukemia/Lymphoma	B-Lymphoblastic Leukemia/Lymphoma	B lymphoblastic leukemia/lymphoma with t(9;22)(q34;q11.2); BCR-ABL1	70537	B lymph/leuk
TARGET-10-PAPAKV	TARGET-10-PAPAKV-03	B-Precursor	Primary	BCR-ABL1	B-Lymphoblastic Leukemia/Lymphoma	B-Lymphoblastic Leukemia/Lymphoma	B lymphoblastic leukemia/lymphoma with t(9;22)(q34;q11.2); BCR-ABL1	70537	B lymph/leuk
TARGET-10-PAPARB	TARGET-10-PAPARB-03	B-Precursor	Primary	BCR-ABL1	B-Lymphoblastic Leukemia/Lymphoma	B-Lymphoblastic Leukemia/Lymphoma	B lymphoblastic leukemia/lymphoma with t(9;22)(q34;q11.2); BCR-ABL1	70537	B lymph/leuk
TARGET-10-PAPBCF	TARGET-10-PAPBCF-09	B-Precursor	Primary	BCR-ABL1	B-Lymphoblastic Leukemia/Lymphoma	B-Lymphoblastic Leukemia/Lymphoma	B lymphoblastic leukemia/lymphoma with t(9;22)(q34;q11.2); BCR-ABL1	70537	B lymph/leuk
TARGET-10-PAPBUR	TARGET-10-PAPBUR-09	B-Precursor	Primary	BCR-ABL1	B-Lymphoblastic Leukemia/Lymphoma	B-Lymphoblastic Leukemia/Lymphoma	B lymphoblastic leukemia/lymphoma with t(9;22)(q34;q11.2); BCR-ABL1	70537	B lymph/leuk
TARGET-10-PAPCGH	TARGET-10-PAPCGH-09	B-Precursor	Primary	BCR-ABL1	B-Lymphoblastic Leukemia/Lymphoma	B-Lymphoblastic Leukemia/Lymphoma	B lymphoblastic leukemia/lymphoma with t(9;22)(q34;q11.2); BCR-ABL1	70537	B lymph/leuk
TARGET-10-PAPDJT	TARGET-10-PAPDJT-09	B-Precursor	Primary	BCR-ABL1	B-Lymphoblastic Leukemia/Lymphoma	B-Lymphoblastic Leukemia/Lymphoma	B lymphoblastic leukemia/lymphoma with t(9;22)(q34;q11.2); BCR-ABL1	70537	B lymph/leuk
TARGET-10-PAPDXH	TARGET-10-PAPDXH-09	B-Precursor	Primary	BCR-ABL1	B-Lymphoblastic Leukemia/Lymphoma	B-Lymphoblastic Leukemia/Lymphoma	B lymphoblastic leukemia/lymphoma with t(9;22)(q34;q11.2); BCR-ABL1	70537	B lymph/leuk
TARGET-10-PAPERV	TARGET-10-PAPERV-09	B-Precursor	Primary	BCR-ABL1	B-Lymphoblastic Leukemia/Lymphoma	B-Lymphoblastic Leukemia/Lymphoma	B lymphoblastic leukemia/lymphoma with t(9;22)(q34;q11.2); BCR-ABL1	70537	B lymph/leuk
TARGET-10-PAPFEK	TARGET-10-PAPFEK-09	B-Precursor	Primary	BCR-ABL1	B-Lymphoblastic Leukemia/Lymphoma	B-Lymphoblastic Leukemia/Lymphoma	B lymphoblastic leukemia/lymphoma with t(9;22)(q34;q11.2); BCR-ABL1	70537	B lymph/leuk
TARGET-10-PAPFGV	TARGET-10-PAPFGV-09	B-Precursor	Primary	BCR-ABL1	B-Lymphoblastic Leukemia/Lymphoma	B-Lymphoblastic Leukemia/Lymphoma	B lymphoblastic leukemia/lymphoma with t(9;22)(q34;q11.2); BCR-ABL1	70537	B lymph/leuk
TARGET-10-PAPFWZ	TARGET-10-PAPFWZ-09	B-Precursor	Primary	BCR-ABL1	B-Lymphoblastic Leukemia/Lymphoma	B-Lymphoblastic Leukemia/Lymphoma	B lymphoblastic leukemia/lymphoma with t(9;22)(q34;q11.2); BCR-ABL1	70537	B lymph/leuk
TARGET-10-PAPGBY	TARGET-10-PAPGBY-09	B-Precursor	Primary	BCR-ABL1	B-Lymphoblastic Leukemia/Lymphoma	B-Lymphoblastic Leukemia/Lymphoma	B lymphoblastic leukemia/lymphoma with t(9;22)(q34;q11.2); BCR-ABL1	70537	B lymph/leuk
TARGET-10-PAPIAH	TARGET-10-PAPIAH-09	B-Precursor	Primary	BCR-ABL1	B-Lymphoblastic Leukemia/Lymphoma	B-Lymphoblastic Leukemia/Lymphoma	B lymphoblastic leukemia/lymphoma with t(9;22)(q34;q11.2); BCR-ABL1	70537	B lymph/leuk
TARGET-10-PAPIDE	TARGET-10-PAPIDE-03	B-Precursor	Primary	BCR-ABL1	B-Lymphoblastic Leukemia/Lymphoma	B-Lymphoblastic Leukemia/Lymphoma	B lymphoblastic leukemia/lymphoma with t(9;22)(q34;q11.2); BCR-ABL1	70537	B lymph/leuk
TARGET-10-PAPIMH	TARGET-10-PAPIMH-09	B-Precursor	Primary	BCR-ABL1	B-Lymphoblastic Leukemia/Lymphoma	B-Lymphoblastic Leukemia/Lymphoma	B lymphoblastic leukemia/lymphoma with t(9;22)(q34;q11.2); BCR-ABL1	70537	B lymph/leuk
TARGET-10-PANBXW	TARGET-10-PANBXW-09	B-Precursor	Primary	ETV6-RUNX1	B-Lymphoblastic Leukemia/Lymphoma	B-Lymphoblastic Leukemia/Lymphoma	B lymphoblastic leukemia/lymphoma with t(12;21)(p13;q22); TEL-AML1 (ETV6-RUNX1)	70537	B lymph/leuk
TARGET-10-PANUHA	TARGET-10-PANUHA-09	B-Precursor	Primary	ETV6-RUNX1	B-Lymphoblastic Leukemia/Lymphoma	B-Lymphoblastic Leukemia/Lymphoma	B lymphoblastic leukemia/lymphoma with t(12;21)(p13;q22); TEL-AML1 (ETV6-RUNX1)	70537	B lymph/leuk
TARGET-10-PANVJN	TARGET-10-PANVJN-04	B-Precursor	Primary	ETV6-RUNX1	B-Lymphoblastic Leukemia/Lymphoma	B-Lymphoblastic Leukemia/Lymphoma	B lymphoblastic leukemia/lymphoma with t(12;21)(p13;q22); TEL-AML1 (ETV6-RUNX1)	70537	B lymph/leuk
TARGET-10-PANXXY	TARGET-10-PANXXY-04	B-Precursor	Primary	ETV6-RUNX1	B-Lymphoblastic Leukemia/Lymphoma	B-Lymphoblastic Leukemia/Lymphoma	B lymphoblastic leukemia/lymphoma with t(12;21)(p13;q22); TEL-AML1 (ETV6-RUNX1)	70537	B lymph/leuk
TARGET-10-PAPDKJ	TARGET-10-PAPDKJ-04	B-Precursor	Primary	ETV6-RUNX1	B-Lymphoblastic Leukemia/Lymphoma	B-Lymphoblastic Leukemia/Lymphoma	B lymphoblastic leukemia/lymphoma with t(12;21)(p13;q22); TEL-AML1 (ETV6-RUNX1)	70537	B lymph/leuk
TARGET-10-PAPDKJ	TARGET-10-PAPDKJ-09	B-Precursor	Primary	ETV6-RUNX1	B-Lymphoblastic Leukemia/Lymphoma	B-Lymphoblastic Leukemia/Lymphoma	B lymphoblastic leukemia/lymphoma with t(12;21)(p13;q22); TEL-AML1 (ETV6-RUNX1)	70537	B lymph/leuk
TARGET-10-PAPECF	TARGET-10-PAPECF-04	B-Precursor	Primary	ETV6-RUNX1	B-Lymphoblastic Leukemia/Lymphoma	B-Lymphoblastic Leukemia/Lymphoma	B lymphoblastic leukemia/lymphoma with t(12;21)(p13;q22); TEL-AML1 (ETV6-RUNX1)	70537	B lymph/leuk
TARGET-10-PAPECF	TARGET-10-PAPECF-09	B-Precursor	Primary	ETV6-RUNX1	B-Lymphoblastic Leukemia/Lymphoma	B-Lymphoblastic Leukemia/Lymphoma	B lymphoblastic leukemia/lymphoma with t(12;21)(p13;q22); TEL-AML1 (ETV6-RUNX1)	70537	B lymph/leuk
TARGET-10-PAPEJN	TARGET-10-PAPEJN-04	B Cell ALL	Primary	ETV6-RUNX1	B-Lymphoblastic Leukemia/Lymphoma	B-Lymphoblastic Leukemia/Lymphoma	B lymphoblastic leukemia/lymphoma with t(12;21)(p13;q22); TEL-AML1 (ETV6-RUNX1)	70537	B lymph/leuk
TARGET-10-PAPEJN	TARGET-10-PAPEJN-09	B Cell ALL	Primary	ETV6-RUNX1	B-Lymphoblastic Leukemia/Lymphoma	B-Lymphoblastic Leukemia/Lymphoma	B lymphoblastic leukemia/lymphoma with t(12;21)(p13;q22); TEL-AML1 (ETV6-RUNX1)	70537	B lymph/leuk
TARGET-10-PAPLTZ	TARGET-10-PAPLTZ-04	B-Precursor	Primary	ETV6-RUNX1	B-Lymphoblastic Leukemia/Lymphoma	B-Lymphoblastic Leukemia/Lymphoma	B lymphoblastic leukemia/lymphoma with t(12;21)(p13;q22); TEL-AML1 (ETV6-RUNX1)	70537	B lymph/leuk
TARGET-10-PAPLTZ	TARGET-10-PAPLTZ-09	B-Precursor	Primary	ETV6-RUNX1	B-Lymphoblastic Leukemia/Lymphoma	B-Lymphoblastic Leukemia/Lymphoma	B lymphoblastic leukemia/lymphoma with t(12;21)(p13;q22); TEL-AML1 (ETV6-RUNX1)	70537	B lymph/leuk
TARGET-10-PAPMFI	TARGET-10-PAPMFI-04	B-Precursor	Primary	ETV6-RUNX1	B-Lymphoblastic Leukemia/Lymphoma	B-Lymphoblastic Leukemia/Lymphoma	B lymphoblastic leukemia/lymphoma with t(12;21)(p13;q22); TEL-AML1 (ETV6-RUNX1)	70537	B lymph/leuk
TARGET-10-PAPMFI	TARGET-10-PAPMFI-09	B-Precursor	Primary	ETV6-RUNX1	B-Lymphoblastic Leukemia/Lymphoma	B-Lymphoblastic Leukemia/Lymphoma	B lymphoblastic leukemia/lymphoma with t(12;21)(p13;q22); TEL-AML1 (ETV6-RUNX1)	70537	B lymph/leuk
TARGET-10-PAPMVB	TARGET-10-PAPMVB-04	B-Precursor	Primary	ETV6-RUNX1	B-Lymphoblastic Leukemia/Lymphoma	B-Lymphoblastic Leukemia/Lymphoma	B lymphoblastic leukemia/lymphoma with t(12;21)(p13;q22); TEL-AML1 (ETV6-RUNX1)	70537	B lymph/leuk
TARGET-10-PAPMVB	TARGET-10-PAPMVB-09	B-Precursor	Primary	ETV6-RUNX1	B-Lymphoblastic Leukemia/Lymphoma	B-Lymphoblastic Leukemia/Lymphoma	B lymphoblastic leukemia/lymphoma with t(12;21)(p13;q22); TEL-AML1 (ETV6-RUNX1)	70537	B lymph/leuk
TARGET-10-PAPPHL	TARGET-10-PAPPHL-04	B-Precursor	Primary	ETV6-RUNX1	B-Lymphoblastic Leukemia/Lymphoma	B-Lymphoblastic Leukemia/Lymphoma	B lymphoblastic leukemia/lymphoma with t(12;21)(p13;q22); TEL-AML1 (ETV6-RUNX1)	70537	B lymph/leuk
TARGET-10-PAPPHL	TARGET-10-PAPPHL-09	B-Precursor	Primary	ETV6-RUNX1	B-Lymphoblastic Leukemia/Lymphoma	B-Lymphoblastic Leukemia/Lymphoma	B lymphoblastic leukemia/lymphoma with t(12;21)(p13;q22); TEL-AML1 (ETV6-RUNX1)	70537	B lymph/leuk
TARGET-10-PARAKF	TARGET-10-PARAKF-03	B-Precursor	Primary	ETV6-RUNX1	B-Lymphoblastic Leukemia/Lymphoma	B-Lymphoblastic Leukemia/Lymphoma	B lymphoblastic leukemia/lymphoma with t(12;21)(p13;q22); TEL-AML1 (ETV6-RUNX1)	70537	B lymph/leuk
TARGET-10-PARAKF	TARGET-10-PARAKF-04	B-Precursor	Primary	ETV6-RUNX1	B-Lymphoblastic Leukemia/Lymphoma	B-Lymphoblastic Leukemia/Lymphoma	B lymphoblastic leukemia/lymphoma with t(12;21)(p13;q22); TEL-AML1 (ETV6-RUNX1)	70537	B lymph/leuk
TARGET-10-PARAKF	TARGET-10-PARAKF-09	B-Precursor	Primary	ETV6-RUNX1	B-Lymphoblastic Leukemia/Lymphoma	B-Lymphoblastic Leukemia/Lymphoma	B lymphoblastic leukemia/lymphoma with t(12;21)(p13;q22); TEL-AML1 (ETV6-RUNX1)	70537	B lymph/leuk
TARGET-10-PARBDN	TARGET-10-PARBDN-03	B-Precursor	Primary	ETV6-RUNX1	B-Lymphoblastic Leukemia/Lymphoma	B-Lymphoblastic Leukemia/Lymphoma	B lymphoblastic leukemia/lymphoma with t(12;21)(p13;q22); TEL-AML1 (ETV6-RUNX1)	70537	B lymph/leuk
TARGET-10-PARBDN	TARGET-10-PARBDN-04	B-Precursor	Primary	ETV6-RUNX1	B-Lymphoblastic Leukemia/Lymphoma	B-Lymphoblastic Leukemia/Lymphoma	B lymphoblastic leukemia/lymphoma with t(12;21)(p13;q22); TEL-AML1 (ETV6-RUNX1)	70537	B lymph/leuk
TARGET-10-PARFVZ	TARGET-10-PARFVZ-04	B-Precursor	Primary	ETV6-RUNX1	B-Lymphoblastic Leukemia/Lymphoma	B-Lymphoblastic Leukemia/Lymphoma	B lymphoblastic leukemia/lymphoma with t(12;21)(p13;q22); TEL-AML1 (ETV6-RUNX1)	70537	B lymph/leuk
TARGET-10-PARFVZ	TARGET-10-PARFVZ-09	B-Precursor	Primary	ETV6-RUNX1	B-Lymphoblastic Leukemia/Lymphoma	B-Lymphoblastic Leukemia/Lymphoma	B lymphoblastic leukemia/lymphoma with t(12;21)(p13;q22); TEL-AML1 (ETV6-RUNX1)	70537	B lymph/leuk
TARGET-10-PARLAF	TARGET-10-PARLAF-04	B-Precursor	Primary	ETV6-RUNX1	B-Lymphoblastic Leukemia/Lymphoma	B-Lymphoblastic Leukemia/Lymphoma	B lymphoblastic leukemia/lymphoma with t(12;21)(p13;q22); TEL-AML1 (ETV6-RUNX1)	70537	B lymph/leuk
TARGET-10-PARLAF	TARGET-10-PARLAF-09	B-Precursor	Primary	ETV6-RUNX1	B-Lymphoblastic Leukemia/Lymphoma	B-Lymphoblastic Leukemia/Lymphoma	B lymphoblastic leukemia/lymphoma with t(12;21)(p13;q22); TEL-AML1 (ETV6-RUNX1)	70537	B lymph/leuk
TARGET-10-PARNMF	TARGET-10-PARNMF-03	B-Precursor	Primary	ETV6-RUNX1	B-Lymphoblastic Leukemia/Lymphoma	B-Lymphoblastic Leukemia/Lymphoma	B lymphoblastic leukemia/lymphoma with t(12;21)(p13;q22); TEL-AML1 (ETV6-RUNX1)	70537	B lymph/leuk
TARGET-10-PARNMF	TARGET-10-PARNMF-04	B-Precursor	Primary	ETV6-RUNX1	B-Lymphoblastic Leukemia/Lymphoma	B-Lymphoblastic Leukemia/Lymphoma	B lymphoblastic leukemia/lymphoma with t(12;21)(p13;q22); TEL-AML1 (ETV6-RUNX1)	70537	B lymph/leuk
TARGET-10-PARNMF	TARGET-10-PARNMF-09	B-Precursor	Primary	ETV6-RUNX1	B-Lymphoblastic Leukemia/Lymphoma	B-Lymphoblastic Leukemia/Lymphoma	B lymphoblastic leukemia/lymphoma with t(12;21)(p13;q22); TEL-AML1 (ETV6-RUNX1)	70537	B lymph/leuk
TARGET-10-PARNMF	TARGET-10-PARNMF-40	B-Precursor	Primary	ETV6-RUNX1	B-Lymphoblastic Leukemia/Lymphoma	B-Lymphoblastic Leukemia/Lymphoma	B lymphoblastic leukemia/lymphoma with t(12;21)(p13;q22); TEL-AML1 (ETV6-RUNX1)	70537	B lymph/leuk
TARGET-10-PARPZJ	TARGET-10-PARPZJ-03	B-Precursor	Primary	ETV6-RUNX1	B-Lymphoblastic Leukemia/Lymphoma	B-Lymphoblastic Leukemia/Lymphoma	B lymphoblastic leukemia/lymphoma with t(12;21)(p13;q22); TEL-AML1 (ETV6-RUNX1)	70537	B lymph/leuk
TARGET-10-PARPZJ	TARGET-10-PARPZJ-04	B-Precursor	Primary	ETV6-RUNX1	B-Lymphoblastic Leukemia/Lymphoma	B-Lymphoblastic Leukemia/Lymphoma	B lymphoblastic leukemia/lymphoma with t(12;21)(p13;q22); TEL-AML1 (ETV6-RUNX1)	70537	B lymph/leuk
TARGET-10-PARPZJ	TARGET-10-PARPZJ-09	B-Precursor	Primary	ETV6-RUNX1	B-Lymphoblastic Leukemia/Lymphoma	B-Lymphoblastic Leukemia/Lymphoma	B lymphoblastic leukemia/lymphoma with t(12;21)(p13;q22); TEL-AML1 (ETV6-RUNX1)	70537	B lymph/leuk
TARGET-10-PARUIW	TARGET-10-PARUIW-03	B-Precursor	Primary	ETV6-RUNX1	B-Lymphoblastic Leukemia/Lymphoma	B-Lymphoblastic Leukemia/Lymphoma	B lymphoblastic leukemia/lymphoma with t(12;21)(p13;q22); TEL-AML1 (ETV6-RUNX1)	70537	B lymph/leuk
TARGET-10-PARXMC	TARGET-10-PARXMC-04	B-Precursor	Primary	ETV6-RUNX1	B-Lymphoblastic Leukemia/Lymphoma	B-Lymphoblastic Leukemia/Lymphoma	B lymphoblastic leukemia/lymphoma with t(12;21)(p13;q22); TEL-AML1 (ETV6-RUNX1)	70537	B lymph/leuk
TARGET-10-PARXMC	TARGET-10-PARXMC-09	B-Precursor	Primary	ETV6-RUNX1	B-Lymphoblastic Leukemia/Lymphoma	B-Lymphoblastic Leukemia/Lymphoma	B lymphoblastic leukemia/lymphoma with t(12;21)(p13;q22); TEL-AML1 (ETV6-RUNX1)	70537	B lymph/leuk
TARGET-10-PASMVF	TARGET-10-PASMVF-04	B-Precursor	Primary	ETV6-RUNX1	B-Lymphoblastic Leukemia/Lymphoma	B-Lymphoblastic Leukemia/Lymphoma	B lymphoblastic leukemia/lymphoma with t(12;21)(p13;q22); TEL-AML1 (ETV6-RUNX1)	70537	B lymph/leuk
TARGET-10-PASMVF	TARGET-10-PASMVF-09	B-Precursor	Primary	ETV6-RUNX1	B-Lymphoblastic Leukemia/Lymphoma	B-Lymphoblastic Leukemia/Lymphoma	B lymphoblastic leukemia/lymphoma with t(12;21)(p13;q22); TEL-AML1 (ETV6-RUNX1)	70537	B lymph/leuk
TARGET-10-PAMXGS	TARGET-10-PAMXGS-09	B-Precursor	Primary	ETV6-RUNX1	B-Lymphoblastic Leukemia/Lymphoma	B-Lymphoblastic Leukemia/Lymphoma	B lymphoblastic leukemia/lymphoma with t(12;21)(p13;q22); TEL-AML1 (ETV6-RUNX1)	70537	B lymph/leuk
TARGET-10-PAMYYP	TARGET-10-PAMYYP-09	B-Precursor	Primary	ETV6-RUNX1	B-Lymphoblastic Leukemia/Lymphoma	B-Lymphoblastic Leukemia/Lymphoma	B lymphoblastic leukemia/lymphoma with t(12;21)(p13;q22); TEL-AML1 (ETV6-RUNX1)	70537	B lymph/leuk
TARGET-10-PANCZY	TARGET-10-PANCZY-09	B-Precursor	Primary	ETV6-RUNX1	B-Lymphoblastic Leukemia/Lymphoma	B-Lymphoblastic Leukemia/Lymphoma	B lymphoblastic leukemia/lymphoma with t(12;21)(p13;q22); TEL-AML1 (ETV6-RUNX1)	70537	B lymph/leuk
TARGET-10-PANDJJ	TARGET-10-PANDJJ-09	B-Precursor	Primary	ETV6-RUNX1	B-Lymphoblastic Leukemia/Lymphoma	B-Lymphoblastic Leukemia/Lymphoma	B lymphoblastic leukemia/lymphoma with t(12;21)(p13;q22); TEL-AML1 (ETV6-RUNX1)	70537	B lymph/leuk
TARGET-10-PANDVD	TARGET-10-PANDVD-09	B-Precursor	Primary	ETV6-RUNX1	B-Lymphoblastic Leukemia/Lymphoma	B-Lymphoblastic Leukemia/Lymphoma	B lymphoblastic leukemia/lymphoma with t(12;21)(p13;q22); TEL-AML1 (ETV6-RUNX1)	70537	B lymph/leuk
TARGET-10-PANEZV	TARGET-10-PANEZV-09	B-Precursor	Primary	ETV6-RUNX1	B-Lymphoblastic Leukemia/Lymphoma	B-Lymphoblastic Leukemia/Lymphoma	B lymphoblastic leukemia/lymphoma with t(12;21)(p13;q22); TEL-AML1 (ETV6-RUNX1)	70537	B lymph/leuk
TARGET-10-PANGBH	TARGET-10-PANGBH-03	B-Precursor	Primary	ETV6-RUNX1	B-Lymphoblastic Leukemia/Lymphoma	B-Lymphoblastic Leukemia/Lymphoma	B lymphoblastic leukemia/lymphoma with t(12;21)(p13;q22); TEL-AML1 (ETV6-RUNX1)	70537	B lymph/leuk
TARGET-10-PANHPA	TARGET-10-PANHPA-09	B-Precursor	Primary	ETV6-RUNX1	B-Lymphoblastic Leukemia/Lymphoma	B-Lymphoblastic Leukemia/Lymphoma	B lymphoblastic leukemia/lymphoma with t(12;21)(p13;q22); TEL-AML1 (ETV6-RUNX1)	70537	B lymph/leuk
TARGET-10-PANLGM	TARGET-10-PANLGM-09	B-Precursor	Primary	ETV6-RUNX1	B-Lymphoblastic Leukemia/Lymphoma	B-Lymphoblastic Leukemia/Lymphoma	B lymphoblastic leukemia/lymphoma with t(12;21)(p13;q22); TEL-AML1 (ETV6-RUNX1)	70537	B lymph/leuk
TARGET-10-PANLWD	TARGET-10-PANLWD-09	B-Precursor	Primary	ETV6-RUNX1	B-Lymphoblastic Leukemia/Lymphoma	B-Lymphoblastic Leukemia/Lymphoma	B lymphoblastic leukemia/lymphoma with t(12;21)(p13;q22); TEL-AML1 (ETV6-RUNX1)	70537	B lymph/leuk
TARGET-10-PANMVY	TARGET-10-PANMVY-09	B-Precursor	Primary	ETV6-RUNX1	B-Lymphoblastic Leukemia/Lymphoma	B-Lymphoblastic Leukemia/Lymphoma	B lymphoblastic leukemia/lymphoma with t(12;21)(p13;q22); TEL-AML1 (ETV6-RUNX1)	70537	B lymph/leuk
TARGET-10-PANNPI	TARGET-10-PANNPI-09	B-Precursor	Primary	ETV6-RUNX1	B-Lymphoblastic Leukemia/Lymphoma	B-Lymphoblastic Leukemia/Lymphoma	B lymphoblastic leukemia/lymphoma with t(12;21)(p13;q22); TEL-AML1 (ETV6-RUNX1)	70537	B lymph/leuk
TARGET-10-PANRBJ	TARGET-10-PANRBJ-09	B-Precursor	Primary	ETV6-RUNX1	B-Lymphoblastic Leukemia/Lymphoma	B-Lymphoblastic Leukemia/Lymphoma	B lymphoblastic leukemia/lymphoma with t(12;21)(p13;q22); TEL-AML1 (ETV6-RUNX1)	70537	B lymph/leuk
TARGET-10-PANRSI	TARGET-10-PANRSI-09	B-Precursor	Primary	ETV6-RUNX1	B-Lymphoblastic Leukemia/Lymphoma	B-Lymphoblastic Leukemia/Lymphoma	B lymphoblastic leukemia/lymphoma with t(12;21)(p13;q22); TEL-AML1 (ETV6-RUNX1)	70537	B lymph/leuk
TARGET-10-PANRWZ	TARGET-10-PANRWZ-09	B-Precursor	Primary	ETV6-RUNX1	B-Lymphoblastic Leukemia/Lymphoma	B-Lymphoblastic Leukemia/Lymphoma	B lymphoblastic leukemia/lymphoma with t(12;21)(p13;q22); TEL-AML1 (ETV6-RUNX1)	70537	B lymph/leuk
TARGET-10-PANSKK	TARGET-10-PANSKK-09	B-Precursor	Primary	ETV6-RUNX1	B-Lymphoblastic Leukemia/Lymphoma	B-Lymphoblastic Leukemia/Lymphoma	B lymphoblastic leukemia/lymphoma with t(12;21)(p13;q22); TEL-AML1 (ETV6-RUNX1)	70537	B lymph/leuk
TARGET-10-PANSTB	TARGET-10-PANSTB-09	B-Precursor	Primary	ETV6-RUNX1	B-Lymphoblastic Leukemia/Lymphoma	B-Lymphoblastic Leukemia/Lymphoma	B lymphoblastic leukemia/lymphoma with t(12;21)(p13;q22); TEL-AML1 (ETV6-RUNX1)	70537	B lymph/leuk
TARGET-10-PANTEN	TARGET-10-PANTEN-09	B-Precursor	Primary	ETV6-RUNX1	B-Lymphoblastic Leukemia/Lymphoma	B-Lymphoblastic Leukemia/Lymphoma	B lymphoblastic leukemia/lymphoma with t(12;21)(p13;q22); TEL-AML1 (ETV6-RUNX1)	70537	B lymph/leuk
TARGET-10-PANTTR	TARGET-10-PANTTR-09	B-Precursor	Primary	ETV6-RUNX1	B-Lymphoblastic Leukemia/Lymphoma	B-Lymphoblastic Leukemia/Lymphoma	B lymphoblastic leukemia/lymphoma with t(12;21)(p13;q22); TEL-AML1 (ETV6-RUNX1)	70537	B lymph/leuk
TARGET-10-PANVJN	TARGET-10-PANVJN-09	B-Precursor	Primary	ETV6-RUNX1	B-Lymphoblastic Leukemia/Lymphoma	B-Lymphoblastic Leukemia/Lymphoma	B lymphoblastic leukemia/lymphoma with t(12;21)(p13;q22); TEL-AML1 (ETV6-RUNX1)	70537	B lymph/leuk
TARGET-10-PANWEZ	TARGET-10-PANWEZ-09	B-Precursor	Primary	ETV6-RUNX1	B-Lymphoblastic Leukemia/Lymphoma	B-Lymphoblastic Leukemia/Lymphoma	B lymphoblastic leukemia/lymphoma with t(12;21)(p13;q22); TEL-AML1 (ETV6-RUNX1)	70537	B lymph/leuk
TARGET-10-PANWNG	TARGET-10-PANWNG-09	B-Precursor	Primary	ETV6-RUNX1	B-Lymphoblastic Leukemia/Lymphoma	B-Lymphoblastic Leukemia/Lymphoma	B lymphoblastic leukemia/lymphoma with t(12;21)(p13;q22); TEL-AML1 (ETV6-RUNX1)	70537	B lymph/leuk
TARGET-10-PANWYL	TARGET-10-PANWYL-09	B-Precursor	Primary	ETV6-RUNX1	B-Lymphoblastic Leukemia/Lymphoma	B-Lymphoblastic Leukemia/Lymphoma	B lymphoblastic leukemia/lymphoma with t(12;21)(p13;q22); TEL-AML1 (ETV6-RUNX1)	70537	B lymph/leuk
TARGET-10-PANXDT	TARGET-10-PANXDT-09	B-Precursor	Primary	ETV6-RUNX1	B-Lymphoblastic Leukemia/Lymphoma	B-Lymphoblastic Leukemia/Lymphoma	B lymphoblastic leukemia/lymphoma with t(12;21)(p13;q22); TEL-AML1 (ETV6-RUNX1)	70537	B lymph/leuk
TARGET-10-PANZHD	TARGET-10-PANZHD-09	B-Precursor	Primary	ETV6-RUNX1	B-Lymphoblastic Leukemia/Lymphoma	B-Lymphoblastic Leukemia/Lymphoma	B lymphoblastic leukemia/lymphoma with t(12;21)(p13;q22); TEL-AML1 (ETV6-RUNX1)	70537	B lymph/leuk
TARGET-10-PANZJG	TARGET-10-PANZJG-09	B-Precursor	Primary	ETV6-RUNX1	B-Lymphoblastic Leukemia/Lymphoma	B-Lymphoblastic Leukemia/Lymphoma	B lymphoblastic leukemia/lymphoma with t(12;21)(p13;q22); TEL-AML1 (ETV6-RUNX1)	70537	B lymph/leuk
TARGET-10-PANZUE	TARGET-10-PANZUE-09	B-Precursor	Primary	ETV6-RUNX1	B-Lymphoblastic Leukemia/Lymphoma	B-Lymphoblastic Leukemia/Lymphoma	B lymphoblastic leukemia/lymphoma with t(12;21)(p13;q22); TEL-AML1 (ETV6-RUNX1)	70537	B lymph/leuk
TARGET-10-PAPAHP	TARGET-10-PAPAHP-09	B-Precursor	Primary	ETV6-RUNX1	B-Lymphoblastic Leukemia/Lymphoma	B-Lymphoblastic Leukemia/Lymphoma	B lymphoblastic leukemia/lymphoma with t(12;21)(p13;q22); TEL-AML1 (ETV6-RUNX1)	70537	B lymph/leuk
TARGET-10-PAPAMX	TARGET-10-PAPAMX-09	B-Precursor	Primary	ETV6-RUNX1	B-Lymphoblastic Leukemia/Lymphoma	B-Lymphoblastic Leukemia/Lymphoma	B lymphoblastic leukemia/lymphoma with t(12;21)(p13;q22); TEL-AML1 (ETV6-RUNX1)	70537	B lymph/leuk
TARGET-10-PAPASX	TARGET-10-PAPASX-09	B-Precursor	Primary	ETV6-RUNX1	B-Lymphoblastic Leukemia/Lymphoma	B-Lymphoblastic Leukemia/Lymphoma	B lymphoblastic leukemia/lymphoma with t(12;21)(p13;q22); TEL-AML1 (ETV6-RUNX1)	70537	B lymph/leuk
TARGET-10-PAPAWB	TARGET-10-PAPAWB-03	B-Precursor	Primary	ETV6-RUNX1	B-Lymphoblastic Leukemia/Lymphoma	B-Lymphoblastic Leukemia/Lymphoma	B lymphoblastic leukemia/lymphoma with t(12;21)(p13;q22); TEL-AML1 (ETV6-RUNX1)	70537	B lymph/leuk
TARGET-10-PAPBDI	TARGET-10-PAPBDI-09	B-Precursor	Primary	ETV6-RUNX1	B-Lymphoblastic Leukemia/Lymphoma	B-Lymphoblastic Leukemia/Lymphoma	B lymphoblastic leukemia/lymphoma with t(12;21)(p13;q22); TEL-AML1 (ETV6-RUNX1)	70537	B lymph/leuk
TARGET-10-PAPBDM	TARGET-10-PAPBDM-09	B-Precursor	Primary	ETV6-RUNX1	B-Lymphoblastic Leukemia/Lymphoma	B-Lymphoblastic Leukemia/Lymphoma	B lymphoblastic leukemia/lymphoma with t(12;21)(p13;q22); TEL-AML1 (ETV6-RUNX1)	70537	B lymph/leuk
TARGET-10-PAPBDR	TARGET-10-PAPBDR-03	B-Precursor	Primary	ETV6-RUNX1	B-Lymphoblastic Leukemia/Lymphoma	B-Lymphoblastic Leukemia/Lymphoma	B lymphoblastic leukemia/lymphoma with t(12;21)(p13;q22); TEL-AML1 (ETV6-RUNX1)	70537	B lymph/leuk
TARGET-10-PAPBTG	TARGET-10-PAPBTG-09	B-Precursor	Primary	ETV6-RUNX1	B-Lymphoblastic Leukemia/Lymphoma	B-Lymphoblastic Leukemia/Lymphoma	B lymphoblastic leukemia/lymphoma with t(12;21)(p13;q22); TEL-AML1 (ETV6-RUNX1)	70537	B lymph/leuk
TARGET-10-PAPCSR	TARGET-10-PAPCSR-09	B-Precursor	Primary	ETV6-RUNX1	B-Lymphoblastic Leukemia/Lymphoma	B-Lymphoblastic Leukemia/Lymphoma	B lymphoblastic leukemia/lymphoma with t(12;21)(p13;q22); TEL-AML1 (ETV6-RUNX1)	70537	B lymph/leuk
TARGET-10-PAPDGX	TARGET-10-PAPDGX-09	B-Precursor	Primary	ETV6-RUNX1	B-Lymphoblastic Leukemia/Lymphoma	B-Lymphoblastic Leukemia/Lymphoma	B lymphoblastic leukemia/lymphoma with t(12;21)(p13;q22); TEL-AML1 (ETV6-RUNX1)	70537	B lymph/leuk
TARGET-10-PAPDVX	TARGET-10-PAPDVX-09	B-Precursor	Primary	ETV6-RUNX1	B-Lymphoblastic Leukemia/Lymphoma	B-Lymphoblastic Leukemia/Lymphoma	B lymphoblastic leukemia/lymphoma with t(12;21)(p13;q22); TEL-AML1 (ETV6-RUNX1)	70537	B lymph/leuk
TARGET-10-PAPDZD	TARGET-10-PAPDZD-09	B-Precursor	Primary	ETV6-RUNX1	B-Lymphoblastic Leukemia/Lymphoma	B-Lymphoblastic Leukemia/Lymphoma	B lymphoblastic leukemia/lymphoma with t(12;21)(p13;q22); TEL-AML1 (ETV6-RUNX1)	70537	B lymph/leuk
TARGET-10-PAPEHY	TARGET-10-PAPEHY-09	B-Precursor	Primary	ETV6-RUNX1	B-Lymphoblastic Leukemia/Lymphoma	B-Lymphoblastic Leukemia/Lymphoma	B lymphoblastic leukemia/lymphoma with t(12;21)(p13;q22); TEL-AML1 (ETV6-RUNX1)	70537	B lymph/leuk
TARGET-10-PAPEUY	TARGET-10-PAPEUY-09	B-Precursor	Primary	ETV6-RUNX1	B-Lymphoblastic Leukemia/Lymphoma	B-Lymphoblastic Leukemia/Lymphoma	B lymphoblastic leukemia/lymphoma with t(12;21)(p13;q22); TEL-AML1 (ETV6-RUNX1)	70537	B lymph/leuk
TARGET-10-PAPEWA	TARGET-10-PAPEWA-09	B-Precursor	Primary	ETV6-RUNX1	B-Lymphoblastic Leukemia/Lymphoma	B-Lymphoblastic Leukemia/Lymphoma	B lymphoblastic leukemia/lymphoma with t(12;21)(p13;q22); TEL-AML1 (ETV6-RUNX1)	70537	B lymph/leuk
TARGET-10-PAPEWV	TARGET-10-PAPEWV-09	B-Precursor	Primary	ETV6-RUNX1	B-Lymphoblastic Leukemia/Lymphoma	B-Lymphoblastic Leukemia/Lymphoma	B lymphoblastic leukemia/lymphoma with t(12;21)(p13;q22); TEL-AML1 (ETV6-RUNX1)	70537	B lymph/leuk
TARGET-10-PAPEXA	TARGET-10-PAPEXA-09	B-Precursor	Primary	ETV6-RUNX1	B-Lymphoblastic Leukemia/Lymphoma	B-Lymphoblastic Leukemia/Lymphoma	B lymphoblastic leukemia/lymphoma with t(12;21)(p13;q22); TEL-AML1 (ETV6-RUNX1)	70537	B lymph/leuk
TARGET-10-PAPEYA	TARGET-10-PAPEYA-09	B-Precursor	Primary	ETV6-RUNX1	B-Lymphoblastic Leukemia/Lymphoma	B-Lymphoblastic Leukemia/Lymphoma	B lymphoblastic leukemia/lymphoma with t(12;21)(p13;q22); TEL-AML1 (ETV6-RUNX1)	70537	B lymph/leuk
TARGET-10-PAPEZX	TARGET-10-PAPEZX-09	B-Precursor	Primary	ETV6-RUNX1	B-Lymphoblastic Leukemia/Lymphoma	B-Lymphoblastic Leukemia/Lymphoma	B lymphoblastic leukemia/lymphoma with t(12;21)(p13;q22); TEL-AML1 (ETV6-RUNX1)	70537	B lymph/leuk
TARGET-10-PAPFPU	TARGET-10-PAPFPU-03	B-Precursor	Primary	ETV6-RUNX1	B-Lymphoblastic Leukemia/Lymphoma	B-Lymphoblastic Leukemia/Lymphoma	B lymphoblastic leukemia/lymphoma with t(12;21)(p13;q22); TEL-AML1 (ETV6-RUNX1)	70537	B lymph/leuk
TARGET-10-PAPFWE	TARGET-10-PAPFWE-09	B-Precursor	Primary	ETV6-RUNX1	B-Lymphoblastic Leukemia/Lymphoma	B-Lymphoblastic Leukemia/Lymphoma	B lymphoblastic leukemia/lymphoma with t(12;21)(p13;q22); TEL-AML1 (ETV6-RUNX1)	70537	B lymph/leuk
TARGET-10-PAPGAA	TARGET-10-PAPGAA-09	B-Precursor	Primary	ETV6-RUNX1	B-Lymphoblastic Leukemia/Lymphoma	B-Lymphoblastic Leukemia/Lymphoma	B lymphoblastic leukemia/lymphoma with t(12;21)(p13;q22); TEL-AML1 (ETV6-RUNX1)	70537	B lymph/leuk
TARGET-10-PAPGIZ	TARGET-10-PAPGIZ-09	B-Precursor	Primary	ETV6-RUNX1	B-Lymphoblastic Leukemia/Lymphoma	B-Lymphoblastic Leukemia/Lymphoma	B lymphoblastic leukemia/lymphoma with t(12;21)(p13;q22); TEL-AML1 (ETV6-RUNX1)	70537	B lymph/leuk
TARGET-10-PAPGME	TARGET-10-PAPGME-09	B-Precursor	Primary	ETV6-RUNX1	B-Lymphoblastic Leukemia/Lymphoma	B-Lymphoblastic Leukemia/Lymphoma	B lymphoblastic leukemia/lymphoma with t(12;21)(p13;q22); TEL-AML1 (ETV6-RUNX1)	70537	B lymph/leuk
TARGET-10-PAPGPW	TARGET-10-PAPGPW-09	B-Precursor	Primary	ETV6-RUNX1	B-Lymphoblastic Leukemia/Lymphoma	B-Lymphoblastic Leukemia/Lymphoma	B lymphoblastic leukemia/lymphoma with t(12;21)(p13;q22); TEL-AML1 (ETV6-RUNX1)	70537	B lymph/leuk
TARGET-10-PAPGRA	TARGET-10-PAPGRA-09	B-Precursor	Primary	ETV6-RUNX1	B-Lymphoblastic Leukemia/Lymphoma	B-Lymphoblastic Leukemia/Lymphoma	B lymphoblastic leukemia/lymphoma with t(12;21)(p13;q22); TEL-AML1 (ETV6-RUNX1)	70537	B lymph/leuk
TARGET-10-PAPGRZ	TARGET-10-PAPGRZ-03	B-Precursor	Primary	ETV6-RUNX1	B-Lymphoblastic Leukemia/Lymphoma	B-Lymphoblastic Leukemia/Lymphoma	B lymphoblastic leukemia/lymphoma with t(12;21)(p13;q22); TEL-AML1 (ETV6-RUNX1)	70537	B lymph/leuk
TARGET-10-PAPHBN	TARGET-10-PAPHBN-09	B-Precursor	Primary	ETV6-RUNX1	B-Lymphoblastic Leukemia/Lymphoma	B-Lymphoblastic Leukemia/Lymphoma	B lymphoblastic leukemia/lymphoma with t(12;21)(p13;q22); TEL-AML1 (ETV6-RUNX1)	70537	B lymph/leuk
TARGET-10-PAPHCD	TARGET-10-PAPHCD-09	B-Precursor	Primary	ETV6-RUNX1	B-Lymphoblastic Leukemia/Lymphoma	B-Lymphoblastic Leukemia/Lymphoma	B lymphoblastic leukemia/lymphoma with t(12;21)(p13;q22); TEL-AML1 (ETV6-RUNX1)	70537	B lymph/leuk
TARGET-10-PAPHHE	TARGET-10-PAPHHE-09	B-Precursor	Primary	ETV6-RUNX1	B-Lymphoblastic Leukemia/Lymphoma	B-Lymphoblastic Leukemia/Lymphoma	B lymphoblastic leukemia/lymphoma with t(12;21)(p13;q22); TEL-AML1 (ETV6-RUNX1)	70537	B lymph/leuk
TARGET-10-PAPIGJ	TARGET-10-PAPIGJ-09	B-Precursor	Primary	ETV6-RUNX1	B-Lymphoblastic Leukemia/Lymphoma	B-Lymphoblastic Leukemia/Lymphoma	B lymphoblastic leukemia/lymphoma with t(12;21)(p13;q22); TEL-AML1 (ETV6-RUNX1)	70537	B lymph/leuk
TARGET-10-PAPIII	TARGET-10-PAPIII-09	B-Precursor	Primary	ETV6-RUNX1	B-Lymphoblastic Leukemia/Lymphoma	B-Lymphoblastic Leukemia/Lymphoma	B lymphoblastic leukemia/lymphoma with t(12;21)(p13;q22); TEL-AML1 (ETV6-RUNX1)	70537	B lymph/leuk
TARGET-10-PARBDN	TARGET-10-PARBDN-09	B-Precursor	Primary	ETV6-RUNX1	B-Lymphoblastic Leukemia/Lymphoma	B-Lymphoblastic Leukemia/Lymphoma	B lymphoblastic leukemia/lymphoma with t(12;21)(p13;q22); TEL-AML1 (ETV6-RUNX1)	70537	B lymph/leuk
TARGET-10-PAPHXN	TARGET-10-PAPHXN-03	B-Precursor	Primary	Hyperdiploid; status of 4 and 10 unknown	B-Lymphoblastic Leukemia/Lymphoma	B-Lymphoblastic Leukemia/Lymphoma	B lymphoblastic leukemia/lymphoma with hyperdiploidy	70537	B lymph/leuk
TARGET-10-PAPHXN	TARGET-10-PAPHXN-04	B-Precursor	Primary	Hyperdiploid; status of 4 and 10 unknown	B-Lymphoblastic Leukemia/Lymphoma	B-Lymphoblastic Leukemia/Lymphoma	B lymphoblastic leukemia/lymphoma with hyperdiploidy	70537	B lymph/leuk
TARGET-10-PANYEJ	TARGET-10-PANYEJ-09	B-Precursor	Primary	Hyperdiploid; status of 4 and 10 unknown	B-Lymphoblastic Leukemia/Lymphoma	B-Lymphoblastic Leukemia/Lymphoma	B lymphoblastic leukemia/lymphoma with hyperdiploidy	70537	B lymph/leuk
TARGET-10-PAPBES	TARGET-10-PAPBES-03	B-Precursor	Primary	Hyperdiploid; status of 4 and 10 unknown	B-Lymphoblastic Leukemia/Lymphoma	B-Lymphoblastic Leukemia/Lymphoma	B lymphoblastic leukemia/lymphoma with hyperdiploidy	70537	B lymph/leuk
TARGET-10-PAMVYK	TARGET-10-PAMVYK-09	B-Precursor	Primary	Hyperdiploid; status of 4 and 10 unknown	B-Lymphoblastic Leukemia/Lymphoma	B-Lymphoblastic Leukemia/Lymphoma	B lymphoblastic leukemia/lymphoma with hyperdiploidy	70537	B lymph/leuk
TARGET-10-PAMZHB	TARGET-10-PAMZHB-09	B-Precursor	Primary	Hyperdiploid; status of 4 and 10 unknown	B-Lymphoblastic Leukemia/Lymphoma	B-Lymphoblastic Leukemia/Lymphoma	B lymphoblastic leukemia/lymphoma with hyperdiploidy	70537	B lymph/leuk
TARGET-10-PAMZKV	TARGET-10-PAMZKV-09	B-Precursor	Primary	Hyperdiploid; status of 4 and 10 unknown	B-Lymphoblastic Leukemia/Lymphoma	B-Lymphoblastic Leukemia/Lymphoma	B lymphoblastic leukemia/lymphoma with hyperdiploidy	70537	B lymph/leuk
TARGET-10-PANANL	TARGET-10-PANANL-09	B-Precursor	Primary	Hyperdiploid; status of 4 and 10 unknown	B-Lymphoblastic Leukemia/Lymphoma	B-Lymphoblastic Leukemia/Lymphoma	B lymphoblastic leukemia/lymphoma with hyperdiploidy	70537	B lymph/leuk
TARGET-10-PANGJC	TARGET-10-PANGJC-09	B-Precursor	Primary	Hyperdiploid; status of 4 and 10 unknown	B-Lymphoblastic Leukemia/Lymphoma	B-Lymphoblastic Leukemia/Lymphoma	B lymphoblastic leukemia/lymphoma with hyperdiploidy	70537	B lymph/leuk
TARGET-10-PANRSU	TARGET-10-PANRSU-09	B-Precursor	Primary	Hyperdiploid; status of 4 and 10 unknown	B-Lymphoblastic Leukemia/Lymphoma	B-Lymphoblastic Leukemia/Lymphoma	B lymphoblastic leukemia/lymphoma with hyperdiploidy	70537	B lymph/leuk
TARGET-10-PANSDV	TARGET-10-PANSDV-09	B-Precursor	Primary	Hyperdiploid; status of 4 and 10 unknown	B-Lymphoblastic Leukemia/Lymphoma	B-Lymphoblastic Leukemia/Lymphoma	B lymphoblastic leukemia/lymphoma with hyperdiploidy	70537	B lymph/leuk
TARGET-10-PANSGY	TARGET-10-PANSGY-09	B-Precursor	Primary	Hyperdiploid; status of 4 and 10 unknown	B-Lymphoblastic Leukemia/Lymphoma	B-Lymphoblastic Leukemia/Lymphoma	B lymphoblastic leukemia/lymphoma with hyperdiploidy	70537	B lymph/leuk
TARGET-10-PANSKH	TARGET-10-PANSKH-09	B-Precursor	Primary	Hyperdiploid; status of 4 and 10 unknown	B-Lymphoblastic Leukemia/Lymphoma	B-Lymphoblastic Leukemia/Lymphoma	B lymphoblastic leukemia/lymphoma with hyperdiploidy	70537	B lymph/leuk
TARGET-10-PANUEC	TARGET-10-PANUEC-09	B-Precursor	Primary	Hyperdiploid; status of 4 and 10 unknown	B-Lymphoblastic Leukemia/Lymphoma	B-Lymphoblastic Leukemia/Lymphoma	B lymphoblastic leukemia/lymphoma with hyperdiploidy	70537	B lymph/leuk
TARGET-10-PANVVB	TARGET-10-PANVVB-09	B-Precursor	Primary	Hyperdiploid; status of 4 and 10 unknown	B-Lymphoblastic Leukemia/Lymphoma	B-Lymphoblastic Leukemia/Lymphoma	B lymphoblastic leukemia/lymphoma with hyperdiploidy	70537	B lymph/leuk
TARGET-10-PANWHM	TARGET-10-PANWHM-09	B-Precursor	Primary	Hyperdiploid; status of 4 and 10 unknown	B-Lymphoblastic Leukemia/Lymphoma	B-Lymphoblastic Leukemia/Lymphoma	B lymphoblastic leukemia/lymphoma with hyperdiploidy	70537	B lymph/leuk
TARGET-10-PANXAC	TARGET-10-PANXAC-09	B-Precursor	Primary	Hyperdiploid; status of 4 and 10 unknown	B-Lymphoblastic Leukemia/Lymphoma	B-Lymphoblastic Leukemia/Lymphoma	B lymphoblastic leukemia/lymphoma with hyperdiploidy	70537	B lymph/leuk
TARGET-10-PANXPX	TARGET-10-PANXPX-09	B-Precursor	Primary	Hyperdiploid; status of 4 and 10 unknown	B-Lymphoblastic Leukemia/Lymphoma	B-Lymphoblastic Leukemia/Lymphoma	B lymphoblastic leukemia/lymphoma with hyperdiploidy	70537	B lymph/leuk
TARGET-10-PAPBYU	TARGET-10-PAPBYU-09	B-Precursor	Primary	Hyperdiploid; status of 4 and 10 unknown	B-Lymphoblastic Leukemia/Lymphoma	B-Lymphoblastic Leukemia/Lymphoma	B lymphoblastic leukemia/lymphoma with hyperdiploidy	70537	B lymph/leuk
TARGET-10-PAPFJB	TARGET-10-PAPFJB-09	B-Precursor	Primary	Hyperdiploid; status of 4 and 10 unknown	B-Lymphoblastic Leukemia/Lymphoma	B-Lymphoblastic Leukemia/Lymphoma	B lymphoblastic leukemia/lymphoma with hyperdiploidy	70537	B lymph/leuk
TARGET-10-PAPFNN	TARGET-10-PAPFNN-03	B-Precursor	Primary	Hyperdiploid; status of 4 and 10 unknown	B-Lymphoblastic Leukemia/Lymphoma	B-Lymphoblastic Leukemia/Lymphoma	B lymphoblastic leukemia/lymphoma with hyperdiploidy	70537	B lymph/leuk
TARGET-10-PANDCF	TARGET-10-PANDCF-03	B-Precursor	Primary	Hyperdiploidy without trisomy of both chromsomes 4 and 10	B-Lymphoblastic Leukemia/Lymphoma	B-Lymphoblastic Leukemia/Lymphoma	B lymphoblastic leukemia/lymphoma with hyperdiploidy	70537	B lymph/leuk
TARGET-10-PANDCF	TARGET-10-PANDCF-04	B-Precursor	Primary	Hyperdiploidy without trisomy of both chromsomes 4 and 10	B-Lymphoblastic Leukemia/Lymphoma	B-Lymphoblastic Leukemia/Lymphoma	B lymphoblastic leukemia/lymphoma with hyperdiploidy	70537	B lymph/leuk
TARGET-10-PANDCF	TARGET-10-PANDCF-09	B-Precursor	Primary	Hyperdiploidy without trisomy of both chromsomes 4 and 10	B-Lymphoblastic Leukemia/Lymphoma	B-Lymphoblastic Leukemia/Lymphoma	B lymphoblastic leukemia/lymphoma with hyperdiploidy	70537	B lymph/leuk
TARGET-10-PANWHJ	TARGET-10-PANWHJ-04	B-Precursor	Primary	Hyperdiploidy without trisomy of both chromsomes 4 and 10	B-Lymphoblastic Leukemia/Lymphoma	B-Lymphoblastic Leukemia/Lymphoma	B lymphoblastic leukemia/lymphoma with hyperdiploidy	70537	B lymph/leuk
TARGET-10-PANWHJ	TARGET-10-PANWHJ-09	B-Precursor	Primary	Hyperdiploidy without trisomy of both chromsomes 4 and 10	B-Lymphoblastic Leukemia/Lymphoma	B-Lymphoblastic Leukemia/Lymphoma	B lymphoblastic leukemia/lymphoma with hyperdiploidy	70537	B lymph/leuk
TARGET-10-PANXPE	TARGET-10-PANXPE-03	B-Precursor	Primary	Hyperdiploidy without trisomy of both chromsomes 4 and 10	B-Lymphoblastic Leukemia/Lymphoma	B-Lymphoblastic Leukemia/Lymphoma	B lymphoblastic leukemia/lymphoma with hyperdiploidy	70537	B lymph/leuk
TARGET-10-PANXPE	TARGET-10-PANXPE-04	B-Precursor	Primary	Hyperdiploidy without trisomy of both chromsomes 4 and 10	B-Lymphoblastic Leukemia/Lymphoma	B-Lymphoblastic Leukemia/Lymphoma	B lymphoblastic leukemia/lymphoma with hyperdiploidy	70537	B lymph/leuk
TARGET-10-PANXPE	TARGET-10-PANXPE-09	B-Precursor	Primary	Hyperdiploidy without trisomy of both chromsomes 4 and 10	B-Lymphoblastic Leukemia/Lymphoma	B-Lymphoblastic Leukemia/Lymphoma	B lymphoblastic leukemia/lymphoma with hyperdiploidy	70537	B lymph/leuk
TARGET-10-PAPAIZ	TARGET-10-PAPAIZ-09	B-Precursor	Primary	Hyperdiploidy without trisomy of both chromsomes 4 and 10	B-Lymphoblastic Leukemia/Lymphoma	B-Lymphoblastic Leukemia/Lymphoma	B lymphoblastic leukemia/lymphoma with hyperdiploidy	70537	B lymph/leuk
TARGET-10-PAPESW	TARGET-10-PAPESW-09	B-Precursor	Primary	Hyperdiploidy without trisomy of both chromsomes 4 and 10	B-Lymphoblastic Leukemia/Lymphoma	B-Lymphoblastic Leukemia/Lymphoma	B lymphoblastic leukemia/lymphoma with hyperdiploidy	70537	B lymph/leuk
TARGET-10-PAPFDT	TARGET-10-PAPFDT-04	B-Precursor	Primary	Hyperdiploidy without trisomy of both chromsomes 4 and 10	B-Lymphoblastic Leukemia/Lymphoma	B-Lymphoblastic Leukemia/Lymphoma	B lymphoblastic leukemia/lymphoma with hyperdiploidy	70537	B lymph/leuk
TARGET-10-PAPIJB	TARGET-10-PAPIJB-04	B-Precursor	Primary	Hyperdiploidy without trisomy of both chromsomes 4 and 10	B-Lymphoblastic Leukemia/Lymphoma	B-Lymphoblastic Leukemia/Lymphoma	B lymphoblastic leukemia/lymphoma with hyperdiploidy	70537	B lymph/leuk
TARGET-10-PAPIJB	TARGET-10-PAPIJB-09	B-Precursor	Primary	Hyperdiploidy without trisomy of both chromsomes 4 and 10	B-Lymphoblastic Leukemia/Lymphoma	B-Lymphoblastic Leukemia/Lymphoma	B lymphoblastic leukemia/lymphoma with hyperdiploidy	70537	B lymph/leuk
TARGET-10-PAPJIB	TARGET-10-PAPJIB-03	B-Precursor	Primary	Hyperdiploidy without trisomy of both chromsomes 4 and 10	B-Lymphoblastic Leukemia/Lymphoma	B-Lymphoblastic Leukemia/Lymphoma	B lymphoblastic leukemia/lymphoma with hyperdiploidy	70537	B lymph/leuk
TARGET-10-PAPJIB	TARGET-10-PAPJIB-04	B-Precursor	Primary	Hyperdiploidy without trisomy of both chromsomes 4 and 10	B-Lymphoblastic Leukemia/Lymphoma	B-Lymphoblastic Leukemia/Lymphoma	B lymphoblastic leukemia/lymphoma with hyperdiploidy	70537	B lymph/leuk
TARGET-10-PAPJIB	TARGET-10-PAPJIB-09	B-Precursor	Primary	Hyperdiploidy without trisomy of both chromsomes 4 and 10	B-Lymphoblastic Leukemia/Lymphoma	B-Lymphoblastic Leukemia/Lymphoma	B lymphoblastic leukemia/lymphoma with hyperdiploidy	70537	B lymph/leuk
TARGET-10-PAPLDM	TARGET-10-PAPLDM-04	B-Precursor	Primary	Hyperdiploidy without trisomy of both chromsomes 4 and 10	B-Lymphoblastic Leukemia/Lymphoma	B-Lymphoblastic Leukemia/Lymphoma	B lymphoblastic leukemia/lymphoma with hyperdiploidy	70537	B lymph/leuk
TARGET-10-PAPLDM	TARGET-10-PAPLDM-09	B-Precursor	Primary	Hyperdiploidy without trisomy of both chromsomes 4 and 10	B-Lymphoblastic Leukemia/Lymphoma	B-Lymphoblastic Leukemia/Lymphoma	B lymphoblastic leukemia/lymphoma with hyperdiploidy	70537	B lymph/leuk
TARGET-10-PAPTHJ	TARGET-10-PAPTHJ-03	B-Precursor	Primary	Hyperdiploidy without trisomy of both chromsomes 4 and 10	B-Lymphoblastic Leukemia/Lymphoma	B-Lymphoblastic Leukemia/Lymphoma	B lymphoblastic leukemia/lymphoma with hyperdiploidy	70537	B lymph/leuk
TARGET-10-PAPTHJ	TARGET-10-PAPTHJ-04	B-Precursor	Primary	Hyperdiploidy without trisomy of both chromsomes 4 and 10	B-Lymphoblastic Leukemia/Lymphoma	B-Lymphoblastic Leukemia/Lymphoma	B lymphoblastic leukemia/lymphoma with hyperdiploidy	70537	B lymph/leuk
TARGET-10-PAPTHJ	TARGET-10-PAPTHJ-09	B-Precursor	Primary	Hyperdiploidy without trisomy of both chromsomes 4 and 10	B-Lymphoblastic Leukemia/Lymphoma	B-Lymphoblastic Leukemia/Lymphoma	B lymphoblastic leukemia/lymphoma with hyperdiploidy	70537	B lymph/leuk
TARGET-10-PAPVTA	TARGET-10-PAPVTA-04	B-Precursor	Primary	Hyperdiploidy without trisomy of both chromsomes 4 and 10	B-Lymphoblastic Leukemia/Lymphoma	B-Lymphoblastic Leukemia/Lymphoma	B lymphoblastic leukemia/lymphoma with hyperdiploidy	70537	B lymph/leuk
TARGET-10-PAPVTA	TARGET-10-PAPVTA-09	B-Precursor	Primary	Hyperdiploidy without trisomy of both chromsomes 4 and 10	B-Lymphoblastic Leukemia/Lymphoma	B-Lymphoblastic Leukemia/Lymphoma	B lymphoblastic leukemia/lymphoma with hyperdiploidy	70537	B lymph/leuk
TARGET-10-PARBRK	TARGET-10-PARBRK-03	B-Precursor	Primary	Hyperdiploidy without trisomy of both chromsomes 4 and 10	B-Lymphoblastic Leukemia/Lymphoma	B-Lymphoblastic Leukemia/Lymphoma	B lymphoblastic leukemia/lymphoma with hyperdiploidy	70537	B lymph/leuk
TARGET-10-PARBRK	TARGET-10-PARBRK-04	B-Precursor	Primary	Hyperdiploidy without trisomy of both chromsomes 4 and 10	B-Lymphoblastic Leukemia/Lymphoma	B-Lymphoblastic Leukemia/Lymphoma	B lymphoblastic leukemia/lymphoma with hyperdiploidy	70537	B lymph/leuk
TARGET-10-PARBRK	TARGET-10-PARBRK-09	B-Precursor	Primary	Hyperdiploidy without trisomy of both chromsomes 4 and 10	B-Lymphoblastic Leukemia/Lymphoma	B-Lymphoblastic Leukemia/Lymphoma	B lymphoblastic leukemia/lymphoma with hyperdiploidy	70537	B lymph/leuk
TARGET-10-PARGVZ	TARGET-10-PARGVZ-03	B-Precursor	Primary	Hyperdiploidy without trisomy of both chromsomes 4 and 10	B-Lymphoblastic Leukemia/Lymphoma	B-Lymphoblastic Leukemia/Lymphoma	B lymphoblastic leukemia/lymphoma with hyperdiploidy	70537	B lymph/leuk
TARGET-10-PARGVZ	TARGET-10-PARGVZ-04	B-Precursor	Primary	Hyperdiploidy without trisomy of both chromsomes 4 and 10	B-Lymphoblastic Leukemia/Lymphoma	B-Lymphoblastic Leukemia/Lymphoma	B lymphoblastic leukemia/lymphoma with hyperdiploidy	70537	B lymph/leuk
TARGET-10-PARGVZ	TARGET-10-PARGVZ-09	B-Precursor	Primary	Hyperdiploidy without trisomy of both chromsomes 4 and 10	B-Lymphoblastic Leukemia/Lymphoma	B-Lymphoblastic Leukemia/Lymphoma	B lymphoblastic leukemia/lymphoma with hyperdiploidy	70537	B lymph/leuk
TARGET-10-PARJSR	TARGET-10-PARJSR-04	B-Precursor	Primary	Hyperdiploidy without trisomy of both chromsomes 4 and 10	B-Lymphoblastic Leukemia/Lymphoma	B-Lymphoblastic Leukemia/Lymphoma	B lymphoblastic leukemia/lymphoma with hyperdiploidy	70537	B lymph/leuk
TARGET-10-PARJSR	TARGET-10-PARJSR-09	B-Precursor	Primary	Hyperdiploidy without trisomy of both chromsomes 4 and 10	B-Lymphoblastic Leukemia/Lymphoma	B-Lymphoblastic Leukemia/Lymphoma	B lymphoblastic leukemia/lymphoma with hyperdiploidy	70537	B lymph/leuk
TARGET-10-PARMSP	TARGET-10-PARMSP-04	B Cell ALL	Primary	Hyperdiploidy without trisomy of both chromsomes 4 and 10	B-Lymphoblastic Leukemia/Lymphoma	B-Lymphoblastic Leukemia/Lymphoma	B lymphoblastic leukemia/lymphoma with hyperdiploidy	70537	B lymph/leuk
TARGET-10-PARMSP	TARGET-10-PARMSP-09	B Cell ALL	Primary	Hyperdiploidy without trisomy of both chromsomes 4 and 10	B-Lymphoblastic Leukemia/Lymphoma	B-Lymphoblastic Leukemia/Lymphoma	B lymphoblastic leukemia/lymphoma with hyperdiploidy	70537	B lymph/leuk
TARGET-10-PARTKL	TARGET-10-PARTKL-04	B-Precursor	Primary	Hyperdiploidy without trisomy of both chromsomes 4 and 10	B-Lymphoblastic Leukemia/Lymphoma	B-Lymphoblastic Leukemia/Lymphoma	B lymphoblastic leukemia/lymphoma with hyperdiploidy	70537	B lymph/leuk
TARGET-10-PARTKL	TARGET-10-PARTKL-09	B-Precursor	Primary	Hyperdiploidy without trisomy of both chromsomes 4 and 10	B-Lymphoblastic Leukemia/Lymphoma	B-Lymphoblastic Leukemia/Lymphoma	B lymphoblastic leukemia/lymphoma with hyperdiploidy	70537	B lymph/leuk
TARGET-10-PARVHA	TARGET-10-PARVHA-03	B-Precursor	Primary	Hyperdiploidy without trisomy of both chromsomes 4 and 10	B-Lymphoblastic Leukemia/Lymphoma	B-Lymphoblastic Leukemia/Lymphoma	B lymphoblastic leukemia/lymphoma with hyperdiploidy	70537	B lymph/leuk
TARGET-10-PASDYK	TARGET-10-PASDYK-03	B-Precursor	Primary	Hyperdiploidy without trisomy of both chromsomes 4 and 10	B-Lymphoblastic Leukemia/Lymphoma	B-Lymphoblastic Leukemia/Lymphoma	B lymphoblastic leukemia/lymphoma with hyperdiploidy	70537	B lymph/leuk
TARGET-10-PASDYK	TARGET-10-PASDYK-09	B-Precursor	Primary	Hyperdiploidy without trisomy of both chromsomes 4 and 10	B-Lymphoblastic Leukemia/Lymphoma	B-Lymphoblastic Leukemia/Lymphoma	B lymphoblastic leukemia/lymphoma with hyperdiploidy	70537	B lymph/leuk
TARGET-10-PASHUI	TARGET-10-PASHUI-04	B-Precursor	Primary	Hyperdiploidy without trisomy of both chromsomes 4 and 10	B-Lymphoblastic Leukemia/Lymphoma	B-Lymphoblastic Leukemia/Lymphoma	B lymphoblastic leukemia/lymphoma with hyperdiploidy	70537	B lymph/leuk
TARGET-10-PASHUI	TARGET-10-PASHUI-09	B-Precursor	Primary	Hyperdiploidy without trisomy of both chromsomes 4 and 10	B-Lymphoblastic Leukemia/Lymphoma	B-Lymphoblastic Leukemia/Lymphoma	B lymphoblastic leukemia/lymphoma with hyperdiploidy	70537	B lymph/leuk
TARGET-10-PALJCF	TARGET-10-PALJCF-60.1	B Cell ALL	Primary	Hyperdiploidy without trisomy of both chromsomes 4 and 10	B-Lymphoblastic Leukemia/Lymphoma	B-Lymphoblastic Leukemia/Lymphoma	B lymphoblastic leukemia/lymphoma with hyperdiploidy	70537	B lymph/leuk
TARGET-10-PALJCF	TARGET-10-PALJCF-60.2	B Cell ALL	Primary	Hyperdiploidy without trisomy of both chromsomes 4 and 10	B-Lymphoblastic Leukemia/Lymphoma	B-Lymphoblastic Leukemia/Lymphoma	B lymphoblastic leukemia/lymphoma with hyperdiploidy	70537	B lymph/leuk
TARGET-10-PALJCF	TARGET-10-PALJCF-60.3	B Cell ALL	Primary	Hyperdiploidy without trisomy of both chromsomes 4 and 10	B-Lymphoblastic Leukemia/Lymphoma	B-Lymphoblastic Leukemia/Lymphoma	B lymphoblastic leukemia/lymphoma with hyperdiploidy	70537	B lymph/leuk
TARGET-10-PALJCF	TARGET-10-PALJCF-60.4	B Cell ALL	Primary	Hyperdiploidy without trisomy of both chromsomes 4 and 10	B-Lymphoblastic Leukemia/Lymphoma	B-Lymphoblastic Leukemia/Lymphoma	B lymphoblastic leukemia/lymphoma with hyperdiploidy	70537	B lymph/leuk
TARGET-10-PALJCF	TARGET-10-PALJCF-60.5	B Cell ALL	Primary	Hyperdiploidy without trisomy of both chromsomes 4 and 10	B-Lymphoblastic Leukemia/Lymphoma	B-Lymphoblastic Leukemia/Lymphoma	B lymphoblastic leukemia/lymphoma with hyperdiploidy	70537	B lymph/leuk
TARGET-10-PANWYK	TARGET-10-PANWYK-09	B-Precursor	Primary	Hyperdiploidy without trisomy of both chromsomes 4 and 10	B-Lymphoblastic Leukemia/Lymphoma	B-Lymphoblastic Leukemia/Lymphoma	B lymphoblastic leukemia/lymphoma with hyperdiploidy	70537	B lymph/leuk
TARGET-10-PANWYK	TARGET-10-PANWYK-03	B-Precursor	Primary	Hyperdiploidy without trisomy of both chromsomes 4 and 10	B-Lymphoblastic Leukemia/Lymphoma	B-Lymphoblastic Leukemia/Lymphoma	B lymphoblastic leukemia/lymphoma with hyperdiploidy	70537	B lymph/leuk
TARGET-10-PANXDR	TARGET-10-PANXDR-09	B-Precursor	Primary	Hyperdiploidy without trisomy of both chromsomes 4 and 10	B-Lymphoblastic Leukemia/Lymphoma	B-Lymphoblastic Leukemia/Lymphoma	B lymphoblastic leukemia/lymphoma with hyperdiploidy	70537	B lymph/leuk
TARGET-10-PAMXSP	TARGET-10-PAMXSP-09	B-Precursor	Primary	Hyperdiploidy without trisomy of both chromsomes 4 and 10	B-Lymphoblastic Leukemia/Lymphoma	B-Lymphoblastic Leukemia/Lymphoma	B lymphoblastic leukemia/lymphoma with hyperdiploidy	70537	B lymph/leuk
TARGET-10-PANSXG	TARGET-10-PANSXG-09	B-Precursor	Primary	Hyperdiploidy without trisomy of both chromsomes 4 and 10	B-Lymphoblastic Leukemia/Lymphoma	B-Lymphoblastic Leukemia/Lymphoma	B lymphoblastic leukemia/lymphoma with hyperdiploidy	70537	B lymph/leuk
TARGET-10-PANSXG	TARGET-10-PANSXG-03	B-Precursor	Primary	Hyperdiploidy without trisomy of both chromsomes 4 and 10	B-Lymphoblastic Leukemia/Lymphoma	B-Lymphoblastic Leukemia/Lymphoma	B lymphoblastic leukemia/lymphoma with hyperdiploidy	70537	B lymph/leuk
TARGET-10-PALJCF	TARGET-10-PALJCF-09	B Cell ALL	Primary	Hyperdiploidy without trisomy of both chromsomes 4 and 10	B-Lymphoblastic Leukemia/Lymphoma	B-Lymphoblastic Leukemia/Lymphoma	B lymphoblastic leukemia/lymphoma with hyperdiploidy	70537	B lymph/leuk
TARGET-10-PANFRW	TARGET-10-PANFRW-09	B-Precursor	Primary	Hyperdiploidy without trisomy of both chromsomes 4 and 10	B-Lymphoblastic Leukemia/Lymphoma	B-Lymphoblastic Leukemia/Lymphoma	B lymphoblastic leukemia/lymphoma with hyperdiploidy	70537	B lymph/leuk
TARGET-10-PANGRZ	TARGET-10-PANGRZ-09	B-Precursor	Primary	Hyperdiploidy without trisomy of both chromsomes 4 and 10	B-Lymphoblastic Leukemia/Lymphoma	B-Lymphoblastic Leukemia/Lymphoma	B lymphoblastic leukemia/lymphoma with hyperdiploidy	70537	B lymph/leuk
TARGET-10-PANIPE	TARGET-10-PANIPE-09	B-Precursor	Primary	Hyperdiploidy without trisomy of both chromsomes 4 and 10	B-Lymphoblastic Leukemia/Lymphoma	B-Lymphoblastic Leukemia/Lymphoma	B lymphoblastic leukemia/lymphoma with hyperdiploidy	70537	B lymph/leuk
TARGET-10-PANMEN	TARGET-10-PANMEN-09	B-Precursor	Primary	Hyperdiploidy without trisomy of both chromsomes 4 and 10	B-Lymphoblastic Leukemia/Lymphoma	B-Lymphoblastic Leukemia/Lymphoma	B lymphoblastic leukemia/lymphoma with hyperdiploidy	70537	B lymph/leuk
TARGET-10-PANMVV	TARGET-10-PANMVV-09	B-Precursor	Primary	Hyperdiploidy without trisomy of both chromsomes 4 and 10	B-Lymphoblastic Leukemia/Lymphoma	B-Lymphoblastic Leukemia/Lymphoma	B lymphoblastic leukemia/lymphoma with hyperdiploidy	70537	B lymph/leuk
TARGET-10-PANSUF	TARGET-10-PANSUF-09	B-Precursor	Primary	Hyperdiploidy without trisomy of both chromsomes 4 and 10	B-Lymphoblastic Leukemia/Lymphoma	B-Lymphoblastic Leukemia/Lymphoma	B lymphoblastic leukemia/lymphoma with hyperdiploidy	70537	B lymph/leuk
TARGET-10-PANSZD	TARGET-10-PANSZD-09	B-Precursor	Primary	Hyperdiploidy without trisomy of both chromsomes 4 and 10	B-Lymphoblastic Leukemia/Lymphoma	B-Lymphoblastic Leukemia/Lymphoma	B lymphoblastic leukemia/lymphoma with hyperdiploidy	70537	B lymph/leuk
TARGET-10-PANVUV	TARGET-10-PANVUV-09	B-Precursor	Primary	Hyperdiploidy without trisomy of both chromsomes 4 and 10	B-Lymphoblastic Leukemia/Lymphoma	B-Lymphoblastic Leukemia/Lymphoma	B lymphoblastic leukemia/lymphoma with hyperdiploidy	70537	B lymph/leuk
TARGET-10-PANXPV	TARGET-10-PANXPV-09	B-Precursor	Primary	Hyperdiploidy without trisomy of both chromsomes 4 and 10	B-Lymphoblastic Leukemia/Lymphoma	B-Lymphoblastic Leukemia/Lymphoma	B lymphoblastic leukemia/lymphoma with hyperdiploidy	70537	B lymph/leuk
TARGET-10-PANYHE	TARGET-10-PANYHE-09	B-Precursor	Primary	Hyperdiploidy without trisomy of both chromsomes 4 and 10	B-Lymphoblastic Leukemia/Lymphoma	B-Lymphoblastic Leukemia/Lymphoma	B lymphoblastic leukemia/lymphoma with hyperdiploidy	70537	B lymph/leuk
TARGET-10-PANYYE	TARGET-10-PANYYE-09	B-Precursor	Primary	Hyperdiploidy without trisomy of both chromsomes 4 and 10	B-Lymphoblastic Leukemia/Lymphoma	B-Lymphoblastic Leukemia/Lymphoma	B lymphoblastic leukemia/lymphoma with hyperdiploidy	70537	B lymph/leuk
TARGET-10-PAPCNR	TARGET-10-PAPCNR-09	B-Precursor	Primary	Hyperdiploidy without trisomy of both chromsomes 4 and 10	B-Lymphoblastic Leukemia/Lymphoma	B-Lymphoblastic Leukemia/Lymphoma	B lymphoblastic leukemia/lymphoma with hyperdiploidy	70537	B lymph/leuk
TARGET-10-PAPCWN	TARGET-10-PAPCWN-09	B-Precursor	Primary	Hyperdiploidy without trisomy of both chromsomes 4 and 10	B-Lymphoblastic Leukemia/Lymphoma	B-Lymphoblastic Leukemia/Lymphoma	B lymphoblastic leukemia/lymphoma with hyperdiploidy	70537	B lymph/leuk
TARGET-10-PAPDLH	TARGET-10-PAPDLH-09	B-Precursor	Primary	Hyperdiploidy without trisomy of both chromsomes 4 and 10	B-Lymphoblastic Leukemia/Lymphoma	B-Lymphoblastic Leukemia/Lymphoma	B lymphoblastic leukemia/lymphoma with hyperdiploidy	70537	B lymph/leuk
TARGET-10-PAPERK	TARGET-10-PAPERK-09	B-Precursor	Primary	Hyperdiploidy without trisomy of both chromsomes 4 and 10	B-Lymphoblastic Leukemia/Lymphoma	B-Lymphoblastic Leukemia/Lymphoma	B lymphoblastic leukemia/lymphoma with hyperdiploidy	70537	B lymph/leuk
TARGET-10-PAPFKS	TARGET-10-PAPFKS-09	B-Precursor	Primary	Hyperdiploidy without trisomy of both chromsomes 4 and 10	B-Lymphoblastic Leukemia/Lymphoma	B-Lymphoblastic Leukemia/Lymphoma	B lymphoblastic leukemia/lymphoma with hyperdiploidy	70537	B lymph/leuk
TARGET-10-PAPFXN	TARGET-10-PAPFXN-09	B-Precursor	Primary	Hyperdiploidy without trisomy of both chromsomes 4 and 10	B-Lymphoblastic Leukemia/Lymphoma	B-Lymphoblastic Leukemia/Lymphoma	B lymphoblastic leukemia/lymphoma with hyperdiploidy	70537	B lymph/leuk
TARGET-10-PAPHEV	TARGET-10-PAPHEV-09	B-Precursor	Primary	Hyperdiploidy without trisomy of both chromsomes 4 and 10	B-Lymphoblastic Leukemia/Lymphoma	B-Lymphoblastic Leukemia/Lymphoma	B lymphoblastic leukemia/lymphoma with hyperdiploidy	70537	B lymph/leuk
TARGET-10-PANKNK	TARGET-10-PANKNK-09	B-Precursor	Primary	Hypodiploid	B-Lymphoblastic Leukemia/Lymphoma	B-Lymphoblastic Leukemia/Lymphoma	B lymphoblastic leukemia/lymphoma with hypodiploidy (Hypodiploid ALL)	70537	B lymph/leuk
TARGET-10-PANNMG	TARGET-10-PANNMG-03	B-Precursor	Primary	Hypodiploid	B-Lymphoblastic Leukemia/Lymphoma	B-Lymphoblastic Leukemia/Lymphoma	B lymphoblastic leukemia/lymphoma with hypodiploidy (Hypodiploid ALL)	70537	B lymph/leuk
TARGET-10-PANXTR	TARGET-10-PANXTR-09	B-Precursor	Primary	Hypodiploid	B-Lymphoblastic Leukemia/Lymphoma	B-Lymphoblastic Leukemia/Lymphoma	B lymphoblastic leukemia/lymphoma with hypodiploidy (Hypodiploid ALL)	70537	B lymph/leuk
TARGET-10-PAPAME	TARGET-10-PAPAME-09	B-Precursor	Primary	Hypodiploid	B-Lymphoblastic Leukemia/Lymphoma	B-Lymphoblastic Leukemia/Lymphoma	B lymphoblastic leukemia/lymphoma with hypodiploidy (Hypodiploid ALL)	70537	B lymph/leuk
TARGET-10-PAPCFS	TARGET-10-PAPCFS-09	B-Precursor	Primary	Hypodiploid	B-Lymphoblastic Leukemia/Lymphoma	B-Lymphoblastic Leukemia/Lymphoma	B lymphoblastic leukemia/lymphoma with hypodiploidy (Hypodiploid ALL)	70537	B lymph/leuk
TARGET-10-PAPECV	TARGET-10-PAPECV-09	B-Precursor	Primary	Hypodiploid	B-Lymphoblastic Leukemia/Lymphoma	B-Lymphoblastic Leukemia/Lymphoma	B lymphoblastic leukemia/lymphoma with hypodiploidy (Hypodiploid ALL)	70537	B lymph/leuk
TARGET-10-PAPHLA	TARGET-10-PAPHLA-09	B-Precursor	Primary	Hypodiploid	B-Lymphoblastic Leukemia/Lymphoma	B-Lymphoblastic Leukemia/Lymphoma	B lymphoblastic leukemia/lymphoma with hypodiploidy (Hypodiploid ALL)	70537	B lymph/leuk
TARGET-10-PAPHNS	TARGET-10-PAPHNS-09	B-Precursor	Primary	Hypodiploid	B-Lymphoblastic Leukemia/Lymphoma	B-Lymphoblastic Leukemia/Lymphoma	B lymphoblastic leukemia/lymphoma with hypodiploidy (Hypodiploid ALL)	70537	B lymph/leuk
TARGET-10-PAPHXH	TARGET-10-PAPHXH-09	B-Precursor	Primary	Hypodiploid	B-Lymphoblastic Leukemia/Lymphoma	B-Lymphoblastic Leukemia/Lymphoma	B lymphoblastic leukemia/lymphoma with hypodiploidy (Hypodiploid ALL)	70537	B lymph/leuk
TARGET-10-PAPIBW	TARGET-10-PAPIBW-09	B-Precursor	Primary	Hypodiploid	B-Lymphoblastic Leukemia/Lymphoma	B-Lymphoblastic Leukemia/Lymphoma	B lymphoblastic leukemia/lymphoma with hypodiploidy (Hypodiploid ALL)	70537	B lymph/leuk
TARGET-10-PAPILB	TARGET-10-PAPILB-09	B-Precursor	Primary	Hypodiploid	B-Lymphoblastic Leukemia/Lymphoma	B-Lymphoblastic Leukemia/Lymphoma	B lymphoblastic leukemia/lymphoma with hypodiploidy (Hypodiploid ALL)	70537	B lymph/leuk
TARGET-10-PANVIC	TARGET-10-PANVIC-09	B Cell ALL	Primary	iAMP21	B-Lymphoblastic Leukemia/Lymphoma	B-Lymphoblastic Leukemia/Lymphoma	B lymphoblastic leukemia/lymphoma, NOS	70537	B lymph/leuk
TARGET-10-PAPDUV	TARGET-10-PAPDUV-04	B Cell ALL	Primary	iAMP21	B-Lymphoblastic Leukemia/Lymphoma	B-Lymphoblastic Leukemia/Lymphoma	B lymphoblastic leukemia/lymphoma, NOS	70537	B lymph/leuk
TARGET-10-PAPDUV	TARGET-10-PAPDUV-09	B Cell ALL	Primary	iAMP21	B-Lymphoblastic Leukemia/Lymphoma	B-Lymphoblastic Leukemia/Lymphoma	B lymphoblastic leukemia/lymphoma, NOS	70537	B lymph/leuk
TARGET-10-PAPJXI	TARGET-10-PAPJXI-04	B-Precursor	Primary	iAMP21	B-Lymphoblastic Leukemia/Lymphoma	B-Lymphoblastic Leukemia/Lymphoma	B lymphoblastic leukemia/lymphoma, NOS	70537	B lymph/leuk
TARGET-10-PAPJXI	TARGET-10-PAPJXI-09	B-Precursor	Primary	iAMP21	B-Lymphoblastic Leukemia/Lymphoma	B-Lymphoblastic Leukemia/Lymphoma	B lymphoblastic leukemia/lymphoma, NOS	70537	B lymph/leuk
TARGET-10-PAPLDL	TARGET-10-PAPLDL-03	B-Precursor	Primary	iAMP21	B-Lymphoblastic Leukemia/Lymphoma	B-Lymphoblastic Leukemia/Lymphoma	B lymphoblastic leukemia/lymphoma, NOS	70537	B lymph/leuk
TARGET-10-PAPLDL	TARGET-10-PAPLDL-04	B-Precursor	Primary	iAMP21	B-Lymphoblastic Leukemia/Lymphoma	B-Lymphoblastic Leukemia/Lymphoma	B lymphoblastic leukemia/lymphoma, NOS	70537	B lymph/leuk
TARGET-10-PAPLDL	TARGET-10-PAPLDL-09	B-Precursor	Primary	iAMP21	B-Lymphoblastic Leukemia/Lymphoma	B-Lymphoblastic Leukemia/Lymphoma	B lymphoblastic leukemia/lymphoma, NOS	70537	B lymph/leuk
TARGET-10-PAPNMY	TARGET-10-PAPNMY-04	B-Precursor	Primary	iAMP21	B-Lymphoblastic Leukemia/Lymphoma	B-Lymphoblastic Leukemia/Lymphoma	B lymphoblastic leukemia/lymphoma, NOS	70537	B lymph/leuk
TARGET-10-PAPNMY	TARGET-10-PAPNMY-09	B-Precursor	Primary	iAMP21	B-Lymphoblastic Leukemia/Lymphoma	B-Lymphoblastic Leukemia/Lymphoma	B lymphoblastic leukemia/lymphoma, NOS	70537	B lymph/leuk
TARGET-10-PAPNMY	TARGET-10-PAPNMY-40	B-Precursor	Primary	iAMP21	B-Lymphoblastic Leukemia/Lymphoma	B-Lymphoblastic Leukemia/Lymphoma	B lymphoblastic leukemia/lymphoma, NOS	70537	B lymph/leuk
TARGET-10-PAPYEX	TARGET-10-PAPYEX-04	B-Precursor	Primary	iAMP21	B-Lymphoblastic Leukemia/Lymphoma	B-Lymphoblastic Leukemia/Lymphoma	B lymphoblastic leukemia/lymphoma, NOS	70537	B lymph/leuk
TARGET-10-PANVIC	TARGET-10-PANVIC-03	B Cell ALL	Primary	iAMP21	B-Lymphoblastic Leukemia/Lymphoma	B-Lymphoblastic Leukemia/Lymphoma	B lymphoblastic leukemia/lymphoma, NOS	70537	B lymph/leuk
TARGET-10-PANXPP	TARGET-10-PANXPP-09	B-Precursor	Primary	iAMP21	B-Lymphoblastic Leukemia/Lymphoma	B-Lymphoblastic Leukemia/Lymphoma	B lymphoblastic leukemia/lymphoma, NOS	70537	B lymph/leuk
TARGET-10-PAPBMI	TARGET-10-PAPBMI-09	B-Precursor	Primary	iAMP21	B-Lymphoblastic Leukemia/Lymphoma	B-Lymphoblastic Leukemia/Lymphoma	B lymphoblastic leukemia/lymphoma, NOS	70537	B lymph/leuk
TARGET-10-PANKKU	TARGET-10-PANKKU-03	B-Precursor	Primary	MLL-Rearranged	B-Lymphoblastic Leukemia/Lymphoma	B-Lymphoblastic Leukemia/Lymphoma	B lymphoblastic leukemia/lymphoma with t(v;11q23); MLL rearranged	70537	B lymph/leuk
TARGET-10-PAPHMH	TARGET-10-PAPHMH-09	B-Precursor	Primary	MLL-Rearranged	B-Lymphoblastic Leukemia/Lymphoma	B-Lymphoblastic Leukemia/Lymphoma	B lymphoblastic leukemia/lymphoma with t(v;11q23); MLL rearranged	70537	B lymph/leuk
TARGET-10-PAPZGR	TARGET-10-PAPZGR-04	B-Precursor	Primary	MLL-Rearranged	B-Lymphoblastic Leukemia/Lymphoma	B-Lymphoblastic Leukemia/Lymphoma	B lymphoblastic leukemia/lymphoma with t(v;11q23); MLL rearranged	70537	B lymph/leuk
TARGET-10-PAPZGR	TARGET-10-PAPZGR-09	B-Precursor	Primary	MLL-Rearranged	B-Lymphoblastic Leukemia/Lymphoma	B-Lymphoblastic Leukemia/Lymphoma	B lymphoblastic leukemia/lymphoma with t(v;11q23); MLL rearranged	70537	B lymph/leuk
TARGET-10-PARCBK	TARGET-10-PARCBK-04	B Cell ALL	Primary	MLL-Rearranged	B-Lymphoblastic Leukemia/Lymphoma	B-Lymphoblastic Leukemia/Lymphoma	B lymphoblastic leukemia/lymphoma with t(v;11q23); MLL rearranged	70537	B lymph/leuk
TARGET-10-PARCBK	TARGET-10-PARCBK-09	B Cell ALL	Primary	MLL-Rearranged	B-Lymphoblastic Leukemia/Lymphoma	B-Lymphoblastic Leukemia/Lymphoma	B lymphoblastic leukemia/lymphoma with t(v;11q23); MLL rearranged	70537	B lymph/leuk
TARGET-10-PARDNF	TARGET-10-PARDNF-09	B Cell ALL	Primary	MLL-Rearranged	B-Lymphoblastic Leukemia/Lymphoma	B-Lymphoblastic Leukemia/Lymphoma	B lymphoblastic leukemia/lymphoma with t(v;11q23); MLL rearranged	70537	B lymph/leuk
TARGET-10-PARKNJ	TARGET-10-PARKNJ-09	B-Precursor	Primary	MLL-Rearranged	B-Lymphoblastic Leukemia/Lymphoma	B-Lymphoblastic Leukemia/Lymphoma	B lymphoblastic leukemia/lymphoma with t(v;11q23); MLL rearranged	70537	B lymph/leuk
TARGET-10-PARLEK	TARGET-10-PARLEK-03	B-Precursor	Primary	MLL-Rearranged	B-Lymphoblastic Leukemia/Lymphoma	B-Lymphoblastic Leukemia/Lymphoma	B lymphoblastic leukemia/lymphoma with t(v;11q23); MLL rearranged	70537	B lymph/leuk
TARGET-10-PARLEK	TARGET-10-PARLEK-09	B-Precursor	Primary	MLL-Rearranged	B-Lymphoblastic Leukemia/Lymphoma	B-Lymphoblastic Leukemia/Lymphoma	B lymphoblastic leukemia/lymphoma with t(v;11q23); MLL rearranged	70537	B lymph/leuk
TARGET-10-PARPVU	TARGET-10-PARPVU-04	B-Precursor	Primary	MLL-Rearranged	B-Lymphoblastic Leukemia/Lymphoma	B-Lymphoblastic Leukemia/Lymphoma	B lymphoblastic leukemia/lymphoma with t(v;11q23); MLL rearranged	70537	B lymph/leuk
TARGET-10-PARPVU	TARGET-10-PARPVU-09	B-Precursor	Primary	MLL-Rearranged	B-Lymphoblastic Leukemia/Lymphoma	B-Lymphoblastic Leukemia/Lymphoma	B lymphoblastic leukemia/lymphoma with t(v;11q23); MLL rearranged	70537	B lymph/leuk
TARGET-10-PARSRH	TARGET-10-PARSRH-04	B-Precursor	Primary	MLL-Rearranged	B-Lymphoblastic Leukemia/Lymphoma	B-Lymphoblastic Leukemia/Lymphoma	B lymphoblastic leukemia/lymphoma with t(v;11q23); MLL rearranged	70537	B lymph/leuk
TARGET-10-PARUBK	TARGET-10-PARUBK-03	B-Precursor	Primary	MLL-Rearranged	B-Lymphoblastic Leukemia/Lymphoma	B-Lymphoblastic Leukemia/Lymphoma	B lymphoblastic leukemia/lymphoma with t(v;11q23); MLL rearranged	70537	B lymph/leuk
TARGET-10-PARUBK	TARGET-10-PARUBK-09	B-Precursor	Primary	MLL-Rearranged	B-Lymphoblastic Leukemia/Lymphoma	B-Lymphoblastic Leukemia/Lymphoma	B lymphoblastic leukemia/lymphoma with t(v;11q23); MLL rearranged	70537	B lymph/leuk
TARGET-10-PANXDB	TARGET-10-PANXDB-03	B-Precursor	Primary	MLL-Rearranged	B-Lymphoblastic Leukemia/Lymphoma	B-Lymphoblastic Leukemia/Lymphoma	B lymphoblastic leukemia/lymphoma with t(v;11q23); MLL rearranged	70537	B lymph/leuk
TARGET-10-PANEBL	TARGET-10-PANEBL-03	B-Precursor	Primary	MLL-Rearranged	B-Lymphoblastic Leukemia/Lymphoma	B-Lymphoblastic Leukemia/Lymphoma	B lymphoblastic leukemia/lymphoma with t(v;11q23); MLL rearranged	70537	B lymph/leuk
TARGET-10-PAMYWB	TARGET-10-PAMYWB-09	B-Precursor	Primary	MLL-Rearranged	B-Lymphoblastic Leukemia/Lymphoma	B-Lymphoblastic Leukemia/Lymphoma	B lymphoblastic leukemia/lymphoma with t(v;11q23); MLL rearranged	70537	B lymph/leuk
TARGET-10-PANIDC	TARGET-10-PANIDC-03	B-Precursor	Primary	MLL-Rearranged	B-Lymphoblastic Leukemia/Lymphoma	B-Lymphoblastic Leukemia/Lymphoma	B lymphoblastic leukemia/lymphoma with t(v;11q23); MLL rearranged	70537	B lymph/leuk
TARGET-10-PANMMK	TARGET-10-PANMMK-03	B-Precursor	Primary	MLL-Rearranged	B-Lymphoblastic Leukemia/Lymphoma	B-Lymphoblastic Leukemia/Lymphoma	B lymphoblastic leukemia/lymphoma with t(v;11q23); MLL rearranged	70537	B lymph/leuk
TARGET-10-PANWUJ	TARGET-10-PANWUJ-09	B-Precursor	Primary	MLL-Rearranged	B-Lymphoblastic Leukemia/Lymphoma	B-Lymphoblastic Leukemia/Lymphoma	B lymphoblastic leukemia/lymphoma with t(v;11q23); MLL rearranged	70537	B lymph/leuk
TARGET-10-PANXEH	TARGET-10-PANXEH-09	B-Precursor	Primary	MLL-Rearranged	B-Lymphoblastic Leukemia/Lymphoma	B-Lymphoblastic Leukemia/Lymphoma	B lymphoblastic leukemia/lymphoma with t(v;11q23); MLL rearranged	70537	B lymph/leuk
TARGET-10-PANXXR	TARGET-10-PANXXR-09	B-Precursor	Primary	MLL-Rearranged	B-Lymphoblastic Leukemia/Lymphoma	B-Lymphoblastic Leukemia/Lymphoma	B lymphoblastic leukemia/lymphoma with t(v;11q23); MLL rearranged	70537	B lymph/leuk
TARGET-10-PANZLS	TARGET-10-PANZLS-09	B-Precursor	Primary	MLL-Rearranged	B-Lymphoblastic Leukemia/Lymphoma	B-Lymphoblastic Leukemia/Lymphoma	B lymphoblastic leukemia/lymphoma with t(v;11q23); MLL rearranged	70537	B lymph/leuk
TARGET-10-PAPAGT	TARGET-10-PAPAGT-09	B-Precursor	Primary	MLL-Rearranged	B-Lymphoblastic Leukemia/Lymphoma	B-Lymphoblastic Leukemia/Lymphoma	B lymphoblastic leukemia/lymphoma with t(v;11q23); MLL rearranged	70537	B lymph/leuk
TARGET-10-PAPAMY	TARGET-10-PAPAMY-09	B-Precursor	Primary	MLL-Rearranged	B-Lymphoblastic Leukemia/Lymphoma	B-Lymphoblastic Leukemia/Lymphoma	B lymphoblastic leukemia/lymphoma with t(v;11q23); MLL rearranged	70537	B lymph/leuk
TARGET-10-PAPECK	TARGET-10-PAPECK-09	B-Precursor	Primary	MLL-Rearranged	B-Lymphoblastic Leukemia/Lymphoma	B-Lymphoblastic Leukemia/Lymphoma	B lymphoblastic leukemia/lymphoma with t(v;11q23); MLL rearranged	70537	B lymph/leuk
TARGET-10-PAPFFK	TARGET-10-PAPFFK-09	B-Precursor	Primary	MLL-Rearranged	B-Lymphoblastic Leukemia/Lymphoma	B-Lymphoblastic Leukemia/Lymphoma	B lymphoblastic leukemia/lymphoma with t(v;11q23); MLL rearranged	70537	B lymph/leuk
TARGET-10-PARSRH	TARGET-10-PARSRH-09	B-Precursor	Primary	MLL-Rearranged	B-Lymphoblastic Leukemia/Lymphoma	B-Lymphoblastic Leukemia/Lymphoma	B lymphoblastic leukemia/lymphoma with t(v;11q23); MLL rearranged	70537	B lymph/leuk
TARGET-10-PAKHZT	TARGET-10-PAKHZT-60.11	B Cell ALL	Primary	None of above	B-Lymphoblastic Leukemia/Lymphoma	B-Lymphoblastic Leukemia/Lymphoma	B lymphoblastic leukemia/lymphoma, NOS	70537	B lymph/leuk
TARGET-10-PAKHZT	TARGET-10-PAKHZT-60.13	B Cell ALL	Primary	None of above	B-Lymphoblastic Leukemia/Lymphoma	B-Lymphoblastic Leukemia/Lymphoma	B lymphoblastic leukemia/lymphoma, NOS	70537	B lymph/leuk
TARGET-10-PAKHZT	TARGET-10-PAKHZT-60.15	B Cell ALL	Primary	None of above	B-Lymphoblastic Leukemia/Lymphoma	B-Lymphoblastic Leukemia/Lymphoma	B lymphoblastic leukemia/lymphoma, NOS	70537	B lymph/leuk
TARGET-10-PAKHZT	TARGET-10-PAKHZT-60.16	B Cell ALL	Primary	None of above	B-Lymphoblastic Leukemia/Lymphoma	B-Lymphoblastic Leukemia/Lymphoma	B lymphoblastic leukemia/lymphoma, NOS	70537	B lymph/leuk
TARGET-10-PAKHZT	TARGET-10-PAKHZT-60.1	B Cell ALL	Primary	None of above	B-Lymphoblastic Leukemia/Lymphoma	B-Lymphoblastic Leukemia/Lymphoma	B lymphoblastic leukemia/lymphoma, NOS	70537	B lymph/leuk
TARGET-10-PAKHZT	TARGET-10-PAKHZT-60.2	B Cell ALL	Primary	None of above	B-Lymphoblastic Leukemia/Lymphoma	B-Lymphoblastic Leukemia/Lymphoma	B lymphoblastic leukemia/lymphoma, NOS	70537	B lymph/leuk
TARGET-10-PAKHZT	TARGET-10-PAKHZT-60.3	B Cell ALL	Primary	None of above	B-Lymphoblastic Leukemia/Lymphoma	B-Lymphoblastic Leukemia/Lymphoma	B lymphoblastic leukemia/lymphoma, NOS	70537	B lymph/leuk
TARGET-10-PAKHZT	TARGET-10-PAKHZT-60.4	B Cell ALL	Primary	None of above	B-Lymphoblastic Leukemia/Lymphoma	B-Lymphoblastic Leukemia/Lymphoma	B lymphoblastic leukemia/lymphoma, NOS	70537	B lymph/leuk
TARGET-10-PAKHZT	TARGET-10-PAKHZT-60.5	B Cell ALL	Primary	None of above	B-Lymphoblastic Leukemia/Lymphoma	B-Lymphoblastic Leukemia/Lymphoma	B lymphoblastic leukemia/lymphoma, NOS	70537	B lymph/leuk
TARGET-10-PAKHZT	TARGET-10-PAKHZT-60.7	B Cell ALL	Primary	None of above	B-Lymphoblastic Leukemia/Lymphoma	B-Lymphoblastic Leukemia/Lymphoma	B lymphoblastic leukemia/lymphoma, NOS	70537	B lymph/leuk
TARGET-10-PAKHZT	TARGET-10-PAKHZT-60.9	B Cell ALL	Primary	None of above	B-Lymphoblastic Leukemia/Lymphoma	B-Lymphoblastic Leukemia/Lymphoma	B lymphoblastic leukemia/lymphoma, NOS	70537	B lymph/leuk
TARGET-10-PAKKCA	TARGET-10-PAKKCA-60.1	B Cell ALL	Primary	None of above	B-Lymphoblastic Leukemia/Lymphoma	B-Lymphoblastic Leukemia/Lymphoma	B lymphoblastic leukemia/lymphoma, NOS	70537	B lymph/leuk
TARGET-10-PAKKCA	TARGET-10-PAKKCA-60.2	B Cell ALL	Primary	None of above	B-Lymphoblastic Leukemia/Lymphoma	B-Lymphoblastic Leukemia/Lymphoma	B lymphoblastic leukemia/lymphoma, NOS	70537	B lymph/leuk
TARGET-10-PAKKCA	TARGET-10-PAKKCA-60.3	B Cell ALL	Primary	None of above	B-Lymphoblastic Leukemia/Lymphoma	B-Lymphoblastic Leukemia/Lymphoma	B lymphoblastic leukemia/lymphoma, NOS	70537	B lymph/leuk
TARGET-10-PAKKXB	TARGET-10-PAKKXB-60.1	B Cell ALL	Primary	None of above	B-Lymphoblastic Leukemia/Lymphoma	B-Lymphoblastic Leukemia/Lymphoma	B lymphoblastic leukemia/lymphoma, NOS	70537	B lymph/leuk
TARGET-10-PAKKXB	TARGET-10-PAKKXB-60.2	B Cell ALL	Primary	None of above	B-Lymphoblastic Leukemia/Lymphoma	B-Lymphoblastic Leukemia/Lymphoma	B lymphoblastic leukemia/lymphoma, NOS	70537	B lymph/leuk
TARGET-10-PAKMVD	TARGET-10-PAKMVD-60.1	B Cell ALL	Primary	None of above	B-Lymphoblastic Leukemia/Lymphoma	B-Lymphoblastic Leukemia/Lymphoma	B lymphoblastic leukemia/lymphoma, NOS	70537	B lymph/leuk
TARGET-10-PAKMVD	TARGET-10-PAKMVD-60.2	B Cell ALL	Primary	None of above	B-Lymphoblastic Leukemia/Lymphoma	B-Lymphoblastic Leukemia/Lymphoma	B lymphoblastic leukemia/lymphoma, NOS	70537	B lymph/leuk
TARGET-10-PAKMVD	TARGET-10-PAKMVD-60.3	B Cell ALL	Primary	None of above	B-Lymphoblastic Leukemia/Lymphoma	B-Lymphoblastic Leukemia/Lymphoma	B lymphoblastic leukemia/lymphoma, NOS	70537	B lymph/leuk
TARGET-10-PAKMVD	TARGET-10-PAKMVD-60.4	B Cell ALL	Primary	None of above	B-Lymphoblastic Leukemia/Lymphoma	B-Lymphoblastic Leukemia/Lymphoma	B lymphoblastic leukemia/lymphoma, NOS	70537	B lymph/leuk
TARGET-10-PAKMVD	TARGET-10-PAKMVD-60.5	B Cell ALL	Primary	None of above	B-Lymphoblastic Leukemia/Lymphoma	B-Lymphoblastic Leukemia/Lymphoma	B lymphoblastic leukemia/lymphoma, NOS	70537	B lymph/leuk
TARGET-10-PAKMVD	TARGET-10-PAKMVD-60.6	B Cell ALL	Primary	None of above	B-Lymphoblastic Leukemia/Lymphoma	B-Lymphoblastic Leukemia/Lymphoma	B lymphoblastic leukemia/lymphoma, NOS	70537	B lymph/leuk
TARGET-10-PAKMZM	TARGET-10-PAKMZM-60.1	B Cell ALL	Primary	None of above	B-Lymphoblastic Leukemia/Lymphoma	B-Lymphoblastic Leukemia/Lymphoma	B lymphoblastic leukemia/lymphoma, NOS	70537	B lymph/leuk
TARGET-10-PAKMZM	TARGET-10-PAKMZM-60.2	B Cell ALL	Primary	None of above	B-Lymphoblastic Leukemia/Lymphoma	B-Lymphoblastic Leukemia/Lymphoma	B lymphoblastic leukemia/lymphoma, NOS	70537	B lymph/leuk
TARGET-10-PAKMZM	TARGET-10-PAKMZM-60.3	B Cell ALL	Primary	None of above	B-Lymphoblastic Leukemia/Lymphoma	B-Lymphoblastic Leukemia/Lymphoma	B lymphoblastic leukemia/lymphoma, NOS	70537	B lymph/leuk
TARGET-10-PAKRSL	TARGET-10-PAKRSL-60.11	B Cell ALL	Primary	None of above	B-Lymphoblastic Leukemia/Lymphoma	B-Lymphoblastic Leukemia/Lymphoma	B lymphoblastic leukemia/lymphoma, NOS	70537	B lymph/leuk
TARGET-10-PAKRSL	TARGET-10-PAKRSL-60.13	B Cell ALL	Primary	None of above	B-Lymphoblastic Leukemia/Lymphoma	B-Lymphoblastic Leukemia/Lymphoma	B lymphoblastic leukemia/lymphoma, NOS	70537	B lymph/leuk
TARGET-10-PAKRSL	TARGET-10-PAKRSL-60.14	B Cell ALL	Primary	None of above	B-Lymphoblastic Leukemia/Lymphoma	B-Lymphoblastic Leukemia/Lymphoma	B lymphoblastic leukemia/lymphoma, NOS	70537	B lymph/leuk
TARGET-10-PAKRSL	TARGET-10-PAKRSL-60.15	B Cell ALL	Primary	None of above	B-Lymphoblastic Leukemia/Lymphoma	B-Lymphoblastic Leukemia/Lymphoma	B lymphoblastic leukemia/lymphoma, NOS	70537	B lymph/leuk
TARGET-10-PAKRSL	TARGET-10-PAKRSL-60.16	B Cell ALL	Primary	None of above	B-Lymphoblastic Leukemia/Lymphoma	B-Lymphoblastic Leukemia/Lymphoma	B lymphoblastic leukemia/lymphoma, NOS	70537	B lymph/leuk
TARGET-10-PAKRSL	TARGET-10-PAKRSL-60.17	B Cell ALL	Primary	None of above	B-Lymphoblastic Leukemia/Lymphoma	B-Lymphoblastic Leukemia/Lymphoma	B lymphoblastic leukemia/lymphoma, NOS	70537	B lymph/leuk
TARGET-10-PAKRSL	TARGET-10-PAKRSL-60.18	B Cell ALL	Primary	None of above	B-Lymphoblastic Leukemia/Lymphoma	B-Lymphoblastic Leukemia/Lymphoma	B lymphoblastic leukemia/lymphoma, NOS	70537	B lymph/leuk
TARGET-10-PAKRSL	TARGET-10-PAKRSL-60.19	B Cell ALL	Primary	None of above	B-Lymphoblastic Leukemia/Lymphoma	B-Lymphoblastic Leukemia/Lymphoma	B lymphoblastic leukemia/lymphoma, NOS	70537	B lymph/leuk
TARGET-10-PAKRSL	TARGET-10-PAKRSL-60.1	B Cell ALL	Primary	None of above	B-Lymphoblastic Leukemia/Lymphoma	B-Lymphoblastic Leukemia/Lymphoma	B lymphoblastic leukemia/lymphoma, NOS	70537	B lymph/leuk
TARGET-10-PAKRSL	TARGET-10-PAKRSL-60.2	B Cell ALL	Primary	None of above	B-Lymphoblastic Leukemia/Lymphoma	B-Lymphoblastic Leukemia/Lymphoma	B lymphoblastic leukemia/lymphoma, NOS	70537	B lymph/leuk
TARGET-10-PAKRSL	TARGET-10-PAKRSL-60.3	B Cell ALL	Primary	None of above	B-Lymphoblastic Leukemia/Lymphoma	B-Lymphoblastic Leukemia/Lymphoma	B lymphoblastic leukemia/lymphoma, NOS	70537	B lymph/leuk
TARGET-10-PAKRSL	TARGET-10-PAKRSL-60.4	B Cell ALL	Primary	None of above	B-Lymphoblastic Leukemia/Lymphoma	B-Lymphoblastic Leukemia/Lymphoma	B lymphoblastic leukemia/lymphoma, NOS	70537	B lymph/leuk
TARGET-10-PAKRSL	TARGET-10-PAKRSL-60.5	B Cell ALL	Primary	None of above	B-Lymphoblastic Leukemia/Lymphoma	B-Lymphoblastic Leukemia/Lymphoma	B lymphoblastic leukemia/lymphoma, NOS	70537	B lymph/leuk
TARGET-10-PAKRSL	TARGET-10-PAKRSL-60.6	B Cell ALL	Primary	None of above	B-Lymphoblastic Leukemia/Lymphoma	B-Lymphoblastic Leukemia/Lymphoma	B lymphoblastic leukemia/lymphoma, NOS	70537	B lymph/leuk
TARGET-10-PAKRSL	TARGET-10-PAKRSL-60.7	B Cell ALL	Primary	None of above	B-Lymphoblastic Leukemia/Lymphoma	B-Lymphoblastic Leukemia/Lymphoma	B lymphoblastic leukemia/lymphoma, NOS	70537	B lymph/leuk
TARGET-10-PAKRSL	TARGET-10-PAKRSL-60.9	B Cell ALL	Primary	None of above	B-Lymphoblastic Leukemia/Lymphoma	B-Lymphoblastic Leukemia/Lymphoma	B lymphoblastic leukemia/lymphoma, NOS	70537	B lymph/leuk
TARGET-10-PAKSWW	TARGET-10-PAKSWW-60.10	B Cell ALL	Primary	None of above	B-Lymphoblastic Leukemia/Lymphoma	B-Lymphoblastic Leukemia/Lymphoma	B lymphoblastic leukemia/lymphoma, NOS	70537	B lymph/leuk
TARGET-10-PAKSWW	TARGET-10-PAKSWW-60.12	B Cell ALL	Primary	None of above	B-Lymphoblastic Leukemia/Lymphoma	B-Lymphoblastic Leukemia/Lymphoma	B lymphoblastic leukemia/lymphoma, NOS	70537	B lymph/leuk
TARGET-10-PAKSWW	TARGET-10-PAKSWW-60.14	B Cell ALL	Primary	None of above	B-Lymphoblastic Leukemia/Lymphoma	B-Lymphoblastic Leukemia/Lymphoma	B lymphoblastic leukemia/lymphoma, NOS	70537	B lymph/leuk
TARGET-10-PAKSWW	TARGET-10-PAKSWW-60.15	B Cell ALL	Primary	None of above	B-Lymphoblastic Leukemia/Lymphoma	B-Lymphoblastic Leukemia/Lymphoma	B lymphoblastic leukemia/lymphoma, NOS	70537	B lymph/leuk
TARGET-10-PAKSWW	TARGET-10-PAKSWW-60.16	B Cell ALL	Primary	None of above	B-Lymphoblastic Leukemia/Lymphoma	B-Lymphoblastic Leukemia/Lymphoma	B lymphoblastic leukemia/lymphoma, NOS	70537	B lymph/leuk
TARGET-10-PAKSWW	TARGET-10-PAKSWW-60.17	B Cell ALL	Primary	None of above	B-Lymphoblastic Leukemia/Lymphoma	B-Lymphoblastic Leukemia/Lymphoma	B lymphoblastic leukemia/lymphoma, NOS	70537	B lymph/leuk
TARGET-10-PAKSWW	TARGET-10-PAKSWW-60.18	B Cell ALL	Primary	None of above	B-Lymphoblastic Leukemia/Lymphoma	B-Lymphoblastic Leukemia/Lymphoma	B lymphoblastic leukemia/lymphoma, NOS	70537	B lymph/leuk
TARGET-10-PAKSWW	TARGET-10-PAKSWW-60.19	B Cell ALL	Primary	None of above	B-Lymphoblastic Leukemia/Lymphoma	B-Lymphoblastic Leukemia/Lymphoma	B lymphoblastic leukemia/lymphoma, NOS	70537	B lymph/leuk
TARGET-10-PAKSWW	TARGET-10-PAKSWW-60.1	B Cell ALL	Primary	None of above	B-Lymphoblastic Leukemia/Lymphoma	B-Lymphoblastic Leukemia/Lymphoma	B lymphoblastic leukemia/lymphoma, NOS	70537	B lymph/leuk
TARGET-10-PAKSWW	TARGET-10-PAKSWW-60.20	B Cell ALL	Primary	None of above	B-Lymphoblastic Leukemia/Lymphoma	B-Lymphoblastic Leukemia/Lymphoma	B lymphoblastic leukemia/lymphoma, NOS	70537	B lymph/leuk
TARGET-10-PAKSWW	TARGET-10-PAKSWW-60.2	B Cell ALL	Primary	None of above	B-Lymphoblastic Leukemia/Lymphoma	B-Lymphoblastic Leukemia/Lymphoma	B lymphoblastic leukemia/lymphoma, NOS	70537	B lymph/leuk
TARGET-10-PAKSWW	TARGET-10-PAKSWW-60.3	B Cell ALL	Primary	None of above	B-Lymphoblastic Leukemia/Lymphoma	B-Lymphoblastic Leukemia/Lymphoma	B lymphoblastic leukemia/lymphoma, NOS	70537	B lymph/leuk
TARGET-10-PAKSWW	TARGET-10-PAKSWW-60.4	B Cell ALL	Primary	None of above	B-Lymphoblastic Leukemia/Lymphoma	B-Lymphoblastic Leukemia/Lymphoma	B lymphoblastic leukemia/lymphoma, NOS	70537	B lymph/leuk
TARGET-10-PAKSWW	TARGET-10-PAKSWW-60.5	B Cell ALL	Primary	None of above	B-Lymphoblastic Leukemia/Lymphoma	B-Lymphoblastic Leukemia/Lymphoma	B lymphoblastic leukemia/lymphoma, NOS	70537	B lymph/leuk
TARGET-10-PAKSWW	TARGET-10-PAKSWW-60.7	B Cell ALL	Primary	None of above	B-Lymphoblastic Leukemia/Lymphoma	B-Lymphoblastic Leukemia/Lymphoma	B lymphoblastic leukemia/lymphoma, NOS	70537	B lymph/leuk
TARGET-10-PAKSWW	TARGET-10-PAKSWW-60	B Cell ALL	Primary	None of above	B-Lymphoblastic Leukemia/Lymphoma	B-Lymphoblastic Leukemia/Lymphoma	B lymphoblastic leukemia/lymphoma, NOS	70537	B lymph/leuk
TARGET-10-PAKTAL	TARGET-10-PAKTAL-60.1	B Cell ALL	Primary	None of above	B-Lymphoblastic Leukemia/Lymphoma	B-Lymphoblastic Leukemia/Lymphoma	B lymphoblastic leukemia/lymphoma, NOS	70537	B lymph/leuk
TARGET-10-PAKVKK	TARGET-10-PAKVKK-60.1	B Cell ALL	Primary	None of above	B-Lymphoblastic Leukemia/Lymphoma	B-Lymphoblastic Leukemia/Lymphoma	B lymphoblastic leukemia/lymphoma, NOS	70537	B lymph/leuk
TARGET-10-PAKVKK	TARGET-10-PAKVKK-60.2	B Cell ALL	Primary	None of above	B-Lymphoblastic Leukemia/Lymphoma	B-Lymphoblastic Leukemia/Lymphoma	B lymphoblastic leukemia/lymphoma, NOS	70537	B lymph/leuk
TARGET-10-PAKVKK	TARGET-10-PAKVKK-60.3	B Cell ALL	Primary	None of above	B-Lymphoblastic Leukemia/Lymphoma	B-Lymphoblastic Leukemia/Lymphoma	B lymphoblastic leukemia/lymphoma, NOS	70537	B lymph/leuk
TARGET-10-PAKVKK	TARGET-10-PAKVKK-60.4	B Cell ALL	Primary	None of above	B-Lymphoblastic Leukemia/Lymphoma	B-Lymphoblastic Leukemia/Lymphoma	B lymphoblastic leukemia/lymphoma, NOS	70537	B lymph/leuk
TARGET-10-PAKVKK	TARGET-10-PAKVKK-60.5	B Cell ALL	Primary	None of above	B-Lymphoblastic Leukemia/Lymphoma	B-Lymphoblastic Leukemia/Lymphoma	B lymphoblastic leukemia/lymphoma, NOS	70537	B lymph/leuk
TARGET-10-PAKVKK	TARGET-10-PAKVKK-60.6	B Cell ALL	Primary	None of above	B-Lymphoblastic Leukemia/Lymphoma	B-Lymphoblastic Leukemia/Lymphoma	B lymphoblastic leukemia/lymphoma, NOS	70537	B lymph/leuk
TARGET-10-PAKYEP	TARGET-10-PAKYEP-60.1	B Cell ALL	Primary	None of above	B-Lymphoblastic Leukemia/Lymphoma	B-Lymphoblastic Leukemia/Lymphoma	B lymphoblastic leukemia/lymphoma, NOS	70537	B lymph/leuk
TARGET-10-PAKYEP	TARGET-10-PAKYEP-60.2	B Cell ALL	Primary	None of above	B-Lymphoblastic Leukemia/Lymphoma	B-Lymphoblastic Leukemia/Lymphoma	B lymphoblastic leukemia/lymphoma, NOS	70537	B lymph/leuk
TARGET-10-PAKYEP	TARGET-10-PAKYEP-60.3	B Cell ALL	Primary	None of above	B-Lymphoblastic Leukemia/Lymphoma	B-Lymphoblastic Leukemia/Lymphoma	B lymphoblastic leukemia/lymphoma, NOS	70537	B lymph/leuk
TARGET-10-PAKYEP	TARGET-10-PAKYEP-60.4	B Cell ALL	Primary	None of above	B-Lymphoblastic Leukemia/Lymphoma	B-Lymphoblastic Leukemia/Lymphoma	B lymphoblastic leukemia/lymphoma, NOS	70537	B lymph/leuk
TARGET-10-PAKYEP	TARGET-10-PAKYEP-60.5	B Cell ALL	Primary	None of above	B-Lymphoblastic Leukemia/Lymphoma	B-Lymphoblastic Leukemia/Lymphoma	B lymphoblastic leukemia/lymphoma, NOS	70537	B lymph/leuk
TARGET-10-PAKYEP	TARGET-10-PAKYEP-60.6	B Cell ALL	Primary	None of above	B-Lymphoblastic Leukemia/Lymphoma	B-Lymphoblastic Leukemia/Lymphoma	B lymphoblastic leukemia/lymphoma, NOS	70537	B lymph/leuk
TARGET-10-PAKYEP	TARGET-10-PAKYEP-60.7	B Cell ALL	Primary	None of above	B-Lymphoblastic Leukemia/Lymphoma	B-Lymphoblastic Leukemia/Lymphoma	B lymphoblastic leukemia/lymphoma, NOS	70537	B lymph/leuk
TARGET-10-PALJDL	TARGET-10-PALJDL-60.10	B Cell ALL	Primary	None of above	B-Lymphoblastic Leukemia/Lymphoma	B-Lymphoblastic Leukemia/Lymphoma	B lymphoblastic leukemia/lymphoma, NOS	70537	B lymph/leuk
TARGET-10-PALJDL	TARGET-10-PALJDL-60.11	B Cell ALL	Primary	None of above	B-Lymphoblastic Leukemia/Lymphoma	B-Lymphoblastic Leukemia/Lymphoma	B lymphoblastic leukemia/lymphoma, NOS	70537	B lymph/leuk
TARGET-10-PALJDL	TARGET-10-PALJDL-60.12	B Cell ALL	Primary	None of above	B-Lymphoblastic Leukemia/Lymphoma	B-Lymphoblastic Leukemia/Lymphoma	B lymphoblastic leukemia/lymphoma, NOS	70537	B lymph/leuk
TARGET-10-PALJDL	TARGET-10-PALJDL-60.1	B Cell ALL	Primary	None of above	B-Lymphoblastic Leukemia/Lymphoma	B-Lymphoblastic Leukemia/Lymphoma	B lymphoblastic leukemia/lymphoma, NOS	70537	B lymph/leuk
TARGET-10-PALJDL	TARGET-10-PALJDL-60.2	B Cell ALL	Primary	None of above	B-Lymphoblastic Leukemia/Lymphoma	B-Lymphoblastic Leukemia/Lymphoma	B lymphoblastic leukemia/lymphoma, NOS	70537	B lymph/leuk
TARGET-10-PALJDL	TARGET-10-PALJDL-60.3	B Cell ALL	Primary	None of above	B-Lymphoblastic Leukemia/Lymphoma	B-Lymphoblastic Leukemia/Lymphoma	B lymphoblastic leukemia/lymphoma, NOS	70537	B lymph/leuk
TARGET-10-PALJDL	TARGET-10-PALJDL-60.4	B Cell ALL	Primary	None of above	B-Lymphoblastic Leukemia/Lymphoma	B-Lymphoblastic Leukemia/Lymphoma	B lymphoblastic leukemia/lymphoma, NOS	70537	B lymph/leuk
TARGET-10-PALJDL	TARGET-10-PALJDL-60.6	B Cell ALL	Primary	None of above	B-Lymphoblastic Leukemia/Lymphoma	B-Lymphoblastic Leukemia/Lymphoma	B lymphoblastic leukemia/lymphoma, NOS	70537	B lymph/leuk
TARGET-10-PALJDL	TARGET-10-PALJDL-60.7	B Cell ALL	Primary	None of above	B-Lymphoblastic Leukemia/Lymphoma	B-Lymphoblastic Leukemia/Lymphoma	B lymphoblastic leukemia/lymphoma, NOS	70537	B lymph/leuk
TARGET-10-PALJDL	TARGET-10-PALJDL-60.8	B Cell ALL	Primary	None of above	B-Lymphoblastic Leukemia/Lymphoma	B-Lymphoblastic Leukemia/Lymphoma	B lymphoblastic leukemia/lymphoma, NOS	70537	B lymph/leuk
TARGET-10-PALJDL	TARGET-10-PALJDL-60.9	B Cell ALL	Primary	None of above	B-Lymphoblastic Leukemia/Lymphoma	B-Lymphoblastic Leukemia/Lymphoma	B lymphoblastic leukemia/lymphoma, NOS	70537	B lymph/leuk
TARGET-10-PALKTY	TARGET-10-PALKTY-60.1	B Cell ALL	Primary	None of above	B-Lymphoblastic Leukemia/Lymphoma	B-Lymphoblastic Leukemia/Lymphoma	B lymphoblastic leukemia/lymphoma, NOS	70537	B lymph/leuk
TARGET-10-PALKTY	TARGET-10-PALKTY-60.2	B Cell ALL	Primary	None of above	B-Lymphoblastic Leukemia/Lymphoma	B-Lymphoblastic Leukemia/Lymphoma	B lymphoblastic leukemia/lymphoma, NOS	70537	B lymph/leuk
TARGET-10-PALKTY	TARGET-10-PALKTY-60.3	B Cell ALL	Primary	None of above	B-Lymphoblastic Leukemia/Lymphoma	B-Lymphoblastic Leukemia/Lymphoma	B lymphoblastic leukemia/lymphoma, NOS	70537	B lymph/leuk
TARGET-10-PALKTY	TARGET-10-PALKTY-60.4	B Cell ALL	Primary	None of above	B-Lymphoblastic Leukemia/Lymphoma	B-Lymphoblastic Leukemia/Lymphoma	B lymphoblastic leukemia/lymphoma, NOS	70537	B lymph/leuk
TARGET-10-PALLSD	TARGET-10-PALLSD-60.10	B Cell ALL	Primary	None of above	B-Lymphoblastic Leukemia/Lymphoma	B-Lymphoblastic Leukemia/Lymphoma	B lymphoblastic leukemia/lymphoma, NOS	70537	B lymph/leuk
TARGET-10-PALLSD	TARGET-10-PALLSD-60.12	B Cell ALL	Primary	None of above	B-Lymphoblastic Leukemia/Lymphoma	B-Lymphoblastic Leukemia/Lymphoma	B lymphoblastic leukemia/lymphoma, NOS	70537	B lymph/leuk
TARGET-10-PALLSD	TARGET-10-PALLSD-60.13	B Cell ALL	Primary	None of above	B-Lymphoblastic Leukemia/Lymphoma	B-Lymphoblastic Leukemia/Lymphoma	B lymphoblastic leukemia/lymphoma, NOS	70537	B lymph/leuk
TARGET-10-PALLSD	TARGET-10-PALLSD-60.15	B Cell ALL	Primary	None of above	B-Lymphoblastic Leukemia/Lymphoma	B-Lymphoblastic Leukemia/Lymphoma	B lymphoblastic leukemia/lymphoma, NOS	70537	B lymph/leuk
TARGET-10-PALLSD	TARGET-10-PALLSD-60.17	B Cell ALL	Primary	None of above	B-Lymphoblastic Leukemia/Lymphoma	B-Lymphoblastic Leukemia/Lymphoma	B lymphoblastic leukemia/lymphoma, NOS	70537	B lymph/leuk
TARGET-10-PALLSD	TARGET-10-PALLSD-60.18	B Cell ALL	Primary	None of above	B-Lymphoblastic Leukemia/Lymphoma	B-Lymphoblastic Leukemia/Lymphoma	B lymphoblastic leukemia/lymphoma, NOS	70537	B lymph/leuk
TARGET-10-PALLSD	TARGET-10-PALLSD-60.1	B Cell ALL	Primary	None of above	B-Lymphoblastic Leukemia/Lymphoma	B-Lymphoblastic Leukemia/Lymphoma	B lymphoblastic leukemia/lymphoma, NOS	70537	B lymph/leuk
TARGET-10-PALLSD	TARGET-10-PALLSD-60.2	B Cell ALL	Primary	None of above	B-Lymphoblastic Leukemia/Lymphoma	B-Lymphoblastic Leukemia/Lymphoma	B lymphoblastic leukemia/lymphoma, NOS	70537	B lymph/leuk
TARGET-10-PALLSD	TARGET-10-PALLSD-60.3	B Cell ALL	Primary	None of above	B-Lymphoblastic Leukemia/Lymphoma	B-Lymphoblastic Leukemia/Lymphoma	B lymphoblastic leukemia/lymphoma, NOS	70537	B lymph/leuk
TARGET-10-PALLSD	TARGET-10-PALLSD-60.4	B Cell ALL	Primary	None of above	B-Lymphoblastic Leukemia/Lymphoma	B-Lymphoblastic Leukemia/Lymphoma	B lymphoblastic leukemia/lymphoma, NOS	70537	B lymph/leuk
TARGET-10-PALLSD	TARGET-10-PALLSD-60.5	B Cell ALL	Primary	None of above	B-Lymphoblastic Leukemia/Lymphoma	B-Lymphoblastic Leukemia/Lymphoma	B lymphoblastic leukemia/lymphoma, NOS	70537	B lymph/leuk
TARGET-10-PALLSD	TARGET-10-PALLSD-60.8	B Cell ALL	Primary	None of above	B-Lymphoblastic Leukemia/Lymphoma	B-Lymphoblastic Leukemia/Lymphoma	B lymphoblastic leukemia/lymphoma, NOS	70537	B lymph/leuk
TARGET-10-PALNTB	TARGET-10-PALNTB-60.10	B Cell ALL	Primary	None of above	B-Lymphoblastic Leukemia/Lymphoma	B-Lymphoblastic Leukemia/Lymphoma	B lymphoblastic leukemia/lymphoma, NOS	70537	B lymph/leuk
TARGET-10-PALNTB	TARGET-10-PALNTB-60.11	B Cell ALL	Primary	None of above	B-Lymphoblastic Leukemia/Lymphoma	B-Lymphoblastic Leukemia/Lymphoma	B lymphoblastic leukemia/lymphoma, NOS	70537	B lymph/leuk
TARGET-10-PALNTB	TARGET-10-PALNTB-60.12	B Cell ALL	Primary	None of above	B-Lymphoblastic Leukemia/Lymphoma	B-Lymphoblastic Leukemia/Lymphoma	B lymphoblastic leukemia/lymphoma, NOS	70537	B lymph/leuk
TARGET-10-PALNTB	TARGET-10-PALNTB-60.1	B Cell ALL	Primary	None of above	B-Lymphoblastic Leukemia/Lymphoma	B-Lymphoblastic Leukemia/Lymphoma	B lymphoblastic leukemia/lymphoma, NOS	70537	B lymph/leuk
TARGET-10-PALNTB	TARGET-10-PALNTB-60.2	B Cell ALL	Primary	None of above	B-Lymphoblastic Leukemia/Lymphoma	B-Lymphoblastic Leukemia/Lymphoma	B lymphoblastic leukemia/lymphoma, NOS	70537	B lymph/leuk
TARGET-10-PALNTB	TARGET-10-PALNTB-60.3	B Cell ALL	Primary	None of above	B-Lymphoblastic Leukemia/Lymphoma	B-Lymphoblastic Leukemia/Lymphoma	B lymphoblastic leukemia/lymphoma, NOS	70537	B lymph/leuk
TARGET-10-PALNTB	TARGET-10-PALNTB-60.4	B Cell ALL	Primary	None of above	B-Lymphoblastic Leukemia/Lymphoma	B-Lymphoblastic Leukemia/Lymphoma	B lymphoblastic leukemia/lymphoma, NOS	70537	B lymph/leuk
TARGET-10-PALNTB	TARGET-10-PALNTB-60.5	B Cell ALL	Primary	None of above	B-Lymphoblastic Leukemia/Lymphoma	B-Lymphoblastic Leukemia/Lymphoma	B lymphoblastic leukemia/lymphoma, NOS	70537	B lymph/leuk
TARGET-10-PALNTB	TARGET-10-PALNTB-60.6	B Cell ALL	Primary	None of above	B-Lymphoblastic Leukemia/Lymphoma	B-Lymphoblastic Leukemia/Lymphoma	B lymphoblastic leukemia/lymphoma, NOS	70537	B lymph/leuk
TARGET-10-PALNTB	TARGET-10-PALNTB-60.7	B Cell ALL	Primary	None of above	B-Lymphoblastic Leukemia/Lymphoma	B-Lymphoblastic Leukemia/Lymphoma	B lymphoblastic leukemia/lymphoma, NOS	70537	B lymph/leuk
TARGET-10-PALNTB	TARGET-10-PALNTB-60.8	B Cell ALL	Primary	None of above	B-Lymphoblastic Leukemia/Lymphoma	B-Lymphoblastic Leukemia/Lymphoma	B lymphoblastic leukemia/lymphoma, NOS	70537	B lymph/leuk
TARGET-10-PALNTB	TARGET-10-PALNTB-60.9	B Cell ALL	Primary	None of above	B-Lymphoblastic Leukemia/Lymphoma	B-Lymphoblastic Leukemia/Lymphoma	B lymphoblastic leukemia/lymphoma, NOS	70537	B lymph/leuk
TARGET-10-PALTWS	TARGET-10-PALTWS-60.1	B Cell ALL	Primary	None of above	B-Lymphoblastic Leukemia/Lymphoma	B-Lymphoblastic Leukemia/Lymphoma	B lymphoblastic leukemia/lymphoma, NOS	70537	B lymph/leuk
TARGET-10-PALTWS	TARGET-10-PALTWS-60.2	B Cell ALL	Primary	None of above	B-Lymphoblastic Leukemia/Lymphoma	B-Lymphoblastic Leukemia/Lymphoma	B lymphoblastic leukemia/lymphoma, NOS	70537	B lymph/leuk
TARGET-10-PALTWS	TARGET-10-PALTWS-60.3	B Cell ALL	Primary	None of above	B-Lymphoblastic Leukemia/Lymphoma	B-Lymphoblastic Leukemia/Lymphoma	B lymphoblastic leukemia/lymphoma, NOS	70537	B lymph/leuk
TARGET-10-PALTWS	TARGET-10-PALTWS-60.4	B Cell ALL	Primary	None of above	B-Lymphoblastic Leukemia/Lymphoma	B-Lymphoblastic Leukemia/Lymphoma	B lymphoblastic leukemia/lymphoma, NOS	70537	B lymph/leuk
TARGET-10-PALTWS	TARGET-10-PALTWS-60.5	B Cell ALL	Primary	None of above	B-Lymphoblastic Leukemia/Lymphoma	B-Lymphoblastic Leukemia/Lymphoma	B lymphoblastic leukemia/lymphoma, NOS	70537	B lymph/leuk
TARGET-10-PAMDKS	TARGET-10-PAMDKS-60.10	B Cell ALL	Primary	None of above	B-Lymphoblastic Leukemia/Lymphoma	B-Lymphoblastic Leukemia/Lymphoma	B lymphoblastic leukemia/lymphoma, NOS	70537	B lymph/leuk
TARGET-10-PAMDKS	TARGET-10-PAMDKS-60.1	B Cell ALL	Primary	None of above	B-Lymphoblastic Leukemia/Lymphoma	B-Lymphoblastic Leukemia/Lymphoma	B lymphoblastic leukemia/lymphoma, NOS	70537	B lymph/leuk
TARGET-10-PAMDKS	TARGET-10-PAMDKS-60.2	B Cell ALL	Primary	None of above	B-Lymphoblastic Leukemia/Lymphoma	B-Lymphoblastic Leukemia/Lymphoma	B lymphoblastic leukemia/lymphoma, NOS	70537	B lymph/leuk
TARGET-10-PAMDKS	TARGET-10-PAMDKS-60.3	B Cell ALL	Primary	None of above	B-Lymphoblastic Leukemia/Lymphoma	B-Lymphoblastic Leukemia/Lymphoma	B lymphoblastic leukemia/lymphoma, NOS	70537	B lymph/leuk
TARGET-10-PAMDKS	TARGET-10-PAMDKS-60.4	B Cell ALL	Primary	None of above	B-Lymphoblastic Leukemia/Lymphoma	B-Lymphoblastic Leukemia/Lymphoma	B lymphoblastic leukemia/lymphoma, NOS	70537	B lymph/leuk
TARGET-10-PAMDKS	TARGET-10-PAMDKS-60.5	B Cell ALL	Primary	None of above	B-Lymphoblastic Leukemia/Lymphoma	B-Lymphoblastic Leukemia/Lymphoma	B lymphoblastic leukemia/lymphoma, NOS	70537	B lymph/leuk
TARGET-10-PAMDKS	TARGET-10-PAMDKS-60.6	B Cell ALL	Primary	None of above	B-Lymphoblastic Leukemia/Lymphoma	B-Lymphoblastic Leukemia/Lymphoma	B lymphoblastic leukemia/lymphoma, NOS	70537	B lymph/leuk
TARGET-10-PAMDKS	TARGET-10-PAMDKS-60.7	B Cell ALL	Primary	None of above	B-Lymphoblastic Leukemia/Lymphoma	B-Lymphoblastic Leukemia/Lymphoma	B lymphoblastic leukemia/lymphoma, NOS	70537	B lymph/leuk
TARGET-10-PAMDKS	TARGET-10-PAMDKS-60.8	B Cell ALL	Primary	None of above	B-Lymphoblastic Leukemia/Lymphoma	B-Lymphoblastic Leukemia/Lymphoma	B lymphoblastic leukemia/lymphoma, NOS	70537	B lymph/leuk
TARGET-10-PAMDKS	TARGET-10-PAMDKS-60.9	B Cell ALL	Primary	None of above	B-Lymphoblastic Leukemia/Lymphoma	B-Lymphoblastic Leukemia/Lymphoma	B lymphoblastic leukemia/lymphoma, NOS	70537	B lymph/leuk
TARGET-10-PAMDRM	TARGET-10-PAMDRM-60.11	B Cell ALL	Primary	None of above	B-Lymphoblastic Leukemia/Lymphoma	B-Lymphoblastic Leukemia/Lymphoma	B lymphoblastic leukemia/lymphoma, NOS	70537	B lymph/leuk
TARGET-10-PAMDRM	TARGET-10-PAMDRM-60.12	B Cell ALL	Primary	None of above	B-Lymphoblastic Leukemia/Lymphoma	B-Lymphoblastic Leukemia/Lymphoma	B lymphoblastic leukemia/lymphoma, NOS	70537	B lymph/leuk
TARGET-10-PAMDRM	TARGET-10-PAMDRM-60.13	B Cell ALL	Primary	None of above	B-Lymphoblastic Leukemia/Lymphoma	B-Lymphoblastic Leukemia/Lymphoma	B lymphoblastic leukemia/lymphoma, NOS	70537	B lymph/leuk
TARGET-10-PAMDRM	TARGET-10-PAMDRM-60.14	B Cell ALL	Primary	None of above	B-Lymphoblastic Leukemia/Lymphoma	B-Lymphoblastic Leukemia/Lymphoma	B lymphoblastic leukemia/lymphoma, NOS	70537	B lymph/leuk
TARGET-10-PAMDRM	TARGET-10-PAMDRM-60.15	B Cell ALL	Primary	None of above	B-Lymphoblastic Leukemia/Lymphoma	B-Lymphoblastic Leukemia/Lymphoma	B lymphoblastic leukemia/lymphoma, NOS	70537	B lymph/leuk
TARGET-10-PAMDRM	TARGET-10-PAMDRM-60.16	B Cell ALL	Primary	None of above	B-Lymphoblastic Leukemia/Lymphoma	B-Lymphoblastic Leukemia/Lymphoma	B lymphoblastic leukemia/lymphoma, NOS	70537	B lymph/leuk
TARGET-10-PAMDRM	TARGET-10-PAMDRM-60.17	B Cell ALL	Primary	None of above	B-Lymphoblastic Leukemia/Lymphoma	B-Lymphoblastic Leukemia/Lymphoma	B lymphoblastic leukemia/lymphoma, NOS	70537	B lymph/leuk
TARGET-10-PAMDRM	TARGET-10-PAMDRM-60.18	B Cell ALL	Primary	None of above	B-Lymphoblastic Leukemia/Lymphoma	B-Lymphoblastic Leukemia/Lymphoma	B lymphoblastic leukemia/lymphoma, NOS	70537	B lymph/leuk
TARGET-10-PAMDRM	TARGET-10-PAMDRM-60.1	B Cell ALL	Primary	None of above	B-Lymphoblastic Leukemia/Lymphoma	B-Lymphoblastic Leukemia/Lymphoma	B lymphoblastic leukemia/lymphoma, NOS	70537	B lymph/leuk
TARGET-10-PAMDRM	TARGET-10-PAMDRM-60.2	B Cell ALL	Primary	None of above	B-Lymphoblastic Leukemia/Lymphoma	B-Lymphoblastic Leukemia/Lymphoma	B lymphoblastic leukemia/lymphoma, NOS	70537	B lymph/leuk
TARGET-10-PAMDRM	TARGET-10-PAMDRM-60.3	B Cell ALL	Primary	None of above	B-Lymphoblastic Leukemia/Lymphoma	B-Lymphoblastic Leukemia/Lymphoma	B lymphoblastic leukemia/lymphoma, NOS	70537	B lymph/leuk
TARGET-10-PAMDRM	TARGET-10-PAMDRM-60.4	B Cell ALL	Primary	None of above	B-Lymphoblastic Leukemia/Lymphoma	B-Lymphoblastic Leukemia/Lymphoma	B lymphoblastic leukemia/lymphoma, NOS	70537	B lymph/leuk
TARGET-10-PAMDRM	TARGET-10-PAMDRM-60.5	B Cell ALL	Primary	None of above	B-Lymphoblastic Leukemia/Lymphoma	B-Lymphoblastic Leukemia/Lymphoma	B lymphoblastic leukemia/lymphoma, NOS	70537	B lymph/leuk
TARGET-10-PAMDRM	TARGET-10-PAMDRM-60.7	B Cell ALL	Primary	None of above	B-Lymphoblastic Leukemia/Lymphoma	B-Lymphoblastic Leukemia/Lymphoma	B lymphoblastic leukemia/lymphoma, NOS	70537	B lymph/leuk
TARGET-10-PAMDRM	TARGET-10-PAMDRM-60.8	B Cell ALL	Primary	None of above	B-Lymphoblastic Leukemia/Lymphoma	B-Lymphoblastic Leukemia/Lymphoma	B lymphoblastic leukemia/lymphoma, NOS	70537	B lymph/leuk
TARGET-10-PAMDRM	TARGET-10-PAMDRM-60.9	B Cell ALL	Primary	None of above	B-Lymphoblastic Leukemia/Lymphoma	B-Lymphoblastic Leukemia/Lymphoma	B lymphoblastic leukemia/lymphoma, NOS	70537	B lymph/leuk
TARGET-10-PAMDRM	TARGET-10-PAMDRM-60.6	B Cell ALL	Primary	None of above	B-Lymphoblastic Leukemia/Lymphoma	B-Lymphoblastic Leukemia/Lymphoma	B lymphoblastic leukemia/lymphoma, NOS	70537	B lymph/leuk
TARGET-10-PAKSWW	TARGET-10-PAKSWW-03	B Cell ALL	Primary	None of above	B-Lymphoblastic Leukemia/Lymphoma	B-Lymphoblastic Leukemia/Lymphoma	B lymphoblastic leukemia/lymphoma, NOS	70537	B lymph/leuk
TARGET-10-PAKSWW	TARGET-10-PAKSWW-04	B Cell ALL	Primary	None of above	B-Lymphoblastic Leukemia/Lymphoma	B-Lymphoblastic Leukemia/Lymphoma	B lymphoblastic leukemia/lymphoma, NOS	70537	B lymph/leuk
TARGET-10-PAKSWW	TARGET-10-PAKSWW-09	B Cell ALL	Primary	None of above	B-Lymphoblastic Leukemia/Lymphoma	B-Lymphoblastic Leukemia/Lymphoma	B lymphoblastic leukemia/lymphoma, NOS	70537	B lymph/leuk
TARGET-10-PAKHZT	TARGET-10-PAKHZT-03	B Cell ALL	Primary	None of above	B-Lymphoblastic Leukemia/Lymphoma	B-Lymphoblastic Leukemia/Lymphoma	B lymphoblastic leukemia/lymphoma, NOS	70537	B lymph/leuk
TARGET-10-PAKHZT	TARGET-10-PAKHZT-09	B Cell ALL	Primary	None of above	B-Lymphoblastic Leukemia/Lymphoma	B-Lymphoblastic Leukemia/Lymphoma	B lymphoblastic leukemia/lymphoma, NOS	70537	B lymph/leuk
TARGET-10-PAKKXB	TARGET-10-PAKKXB-03	B Cell ALL	Primary	None of above	B-Lymphoblastic Leukemia/Lymphoma	B-Lymphoblastic Leukemia/Lymphoma	B lymphoblastic leukemia/lymphoma, NOS	70537	B lymph/leuk
TARGET-10-PAKKXB	TARGET-10-PAKKXB-09	B Cell ALL	Primary	None of above	B-Lymphoblastic Leukemia/Lymphoma	B-Lymphoblastic Leukemia/Lymphoma	B lymphoblastic leukemia/lymphoma, NOS	70537	B lymph/leuk
TARGET-10-PAKMVD	TARGET-10-PAKMVD-09	B Cell ALL	Primary	None of above	B-Lymphoblastic Leukemia/Lymphoma	B-Lymphoblastic Leukemia/Lymphoma	B lymphoblastic leukemia/lymphoma, NOS	70537	B lymph/leuk
TARGET-10-PAKMZM	TARGET-10-PAKMZM-03	B Cell ALL	Primary	None of above	B-Lymphoblastic Leukemia/Lymphoma	B-Lymphoblastic Leukemia/Lymphoma	B lymphoblastic leukemia/lymphoma, NOS	70537	B lymph/leuk
TARGET-10-PAKMZM	TARGET-10-PAKMZM-09	B Cell ALL	Primary	None of above	B-Lymphoblastic Leukemia/Lymphoma	B-Lymphoblastic Leukemia/Lymphoma	B lymphoblastic leukemia/lymphoma, NOS	70537	B lymph/leuk
TARGET-10-PAKRSL	TARGET-10-PAKRSL-03	B Cell ALL	Primary	None of above	B-Lymphoblastic Leukemia/Lymphoma	B-Lymphoblastic Leukemia/Lymphoma	B lymphoblastic leukemia/lymphoma, NOS	70537	B lymph/leuk
TARGET-10-PAKRSL	TARGET-10-PAKRSL-09	B Cell ALL	Primary	None of above	B-Lymphoblastic Leukemia/Lymphoma	B-Lymphoblastic Leukemia/Lymphoma	B lymphoblastic leukemia/lymphoma, NOS	70537	B lymph/leuk
TARGET-10-PAKTAL	TARGET-10-PAKTAL-09	B Cell ALL	Primary	None of above	B-Lymphoblastic Leukemia/Lymphoma	B-Lymphoblastic Leukemia/Lymphoma	B lymphoblastic leukemia/lymphoma, NOS	70537	B lymph/leuk
TARGET-10-PAKVKK	TARGET-10-PAKVKK-03	B Cell ALL	Primary	None of above	B-Lymphoblastic Leukemia/Lymphoma	B-Lymphoblastic Leukemia/Lymphoma	B lymphoblastic leukemia/lymphoma, NOS	70537	B lymph/leuk
TARGET-10-PAKVKK	TARGET-10-PAKVKK-09	B Cell ALL	Primary	None of above	B-Lymphoblastic Leukemia/Lymphoma	B-Lymphoblastic Leukemia/Lymphoma	B lymphoblastic leukemia/lymphoma, NOS	70537	B lymph/leuk
TARGET-10-PAKYEP	TARGET-10-PAKYEP-09	B Cell ALL	Primary	None of above	B-Lymphoblastic Leukemia/Lymphoma	B-Lymphoblastic Leukemia/Lymphoma	B lymphoblastic leukemia/lymphoma, NOS	70537	B lymph/leuk
TARGET-10-PALJDL	TARGET-10-PALJDL-09	B Cell ALL	Primary	None of above	B-Lymphoblastic Leukemia/Lymphoma	B-Lymphoblastic Leukemia/Lymphoma	B lymphoblastic leukemia/lymphoma, NOS	70537	B lymph/leuk
TARGET-10-PALKTY	TARGET-10-PALKTY-03	B Cell ALL	Primary	None of above	B-Lymphoblastic Leukemia/Lymphoma	B-Lymphoblastic Leukemia/Lymphoma	B lymphoblastic leukemia/lymphoma, NOS	70537	B lymph/leuk
TARGET-10-PALKTY	TARGET-10-PALKTY-09	B Cell ALL	Primary	None of above	B-Lymphoblastic Leukemia/Lymphoma	B-Lymphoblastic Leukemia/Lymphoma	B lymphoblastic leukemia/lymphoma, NOS	70537	B lymph/leuk
TARGET-10-PALLSD	TARGET-10-PALLSD-03	B Cell ALL	Primary	None of above	B-Lymphoblastic Leukemia/Lymphoma	B-Lymphoblastic Leukemia/Lymphoma	B lymphoblastic leukemia/lymphoma, NOS	70537	B lymph/leuk
TARGET-10-PALLSD	TARGET-10-PALLSD-09	B Cell ALL	Primary	None of above	B-Lymphoblastic Leukemia/Lymphoma	B-Lymphoblastic Leukemia/Lymphoma	B lymphoblastic leukemia/lymphoma, NOS	70537	B lymph/leuk
TARGET-10-PALNTB	TARGET-10-PALNTB-09	B Cell ALL	Primary	None of above	B-Lymphoblastic Leukemia/Lymphoma	B-Lymphoblastic Leukemia/Lymphoma	B lymphoblastic leukemia/lymphoma, NOS	70537	B lymph/leuk
TARGET-10-PALTWS	TARGET-10-PALTWS-09	B Cell ALL	Primary	None of above	B-Lymphoblastic Leukemia/Lymphoma	B-Lymphoblastic Leukemia/Lymphoma	B lymphoblastic leukemia/lymphoma, NOS	70537	B lymph/leuk
TARGET-10-PAMDKS	TARGET-10-PAMDKS-09	B Cell ALL	Primary	None of above	B-Lymphoblastic Leukemia/Lymphoma	B-Lymphoblastic Leukemia/Lymphoma	B lymphoblastic leukemia/lymphoma, NOS	70537	B lymph/leuk
TARGET-10-PAMDRM	TARGET-10-PAMDRM-09	B Cell ALL	Primary	None of above	B-Lymphoblastic Leukemia/Lymphoma	B-Lymphoblastic Leukemia/Lymphoma	B lymphoblastic leukemia/lymphoma, NOS	70537	B lymph/leuk
TARGET-10-PAKKCA	TARGET-10-PAKKCA-03	B Cell ALL	Primary	None of above	B-Lymphoblastic Leukemia/Lymphoma	B-Lymphoblastic Leukemia/Lymphoma	B lymphoblastic leukemia/lymphoma, NOS	70537	B lymph/leuk
TARGET-10-PAKKCA	TARGET-10-PAKKCA-09	B Cell ALL	Primary	None of above	B-Lymphoblastic Leukemia/Lymphoma	B-Lymphoblastic Leukemia/Lymphoma	B lymphoblastic leukemia/lymphoma, NOS	70537	B lymph/leuk
TARGET-10-PANCVR	TARGET-10-PANCVR-03	B-Precursor	Primary	None of the above	B-Lymphoblastic Leukemia/Lymphoma	B-Lymphoblastic Leukemia/Lymphoma	B lymphoblastic leukemia/lymphoma, NOS	70537	B lymph/leuk
TARGET-10-PANCVR	TARGET-10-PANCVR-04	B-Precursor	Primary	None of the above	B-Lymphoblastic Leukemia/Lymphoma	B-Lymphoblastic Leukemia/Lymphoma	B lymphoblastic leukemia/lymphoma, NOS	70537	B lymph/leuk
TARGET-10-PANCVR	TARGET-10-PANCVR-09	B-Precursor	Primary	None of the above	B-Lymphoblastic Leukemia/Lymphoma	B-Lymphoblastic Leukemia/Lymphoma	B lymphoblastic leukemia/lymphoma, NOS	70537	B lymph/leuk
TARGET-10-PANDPX	TARGET-10-PANDPX-03	B-Precursor	Primary	None of the above	B-Lymphoblastic Leukemia/Lymphoma	B-Lymphoblastic Leukemia/Lymphoma	B lymphoblastic leukemia/lymphoma, NOS	70537	B lymph/leuk
TARGET-10-PANDPX	TARGET-10-PANDPX-04	B-Precursor	Primary	None of the above	B-Lymphoblastic Leukemia/Lymphoma	B-Lymphoblastic Leukemia/Lymphoma	B lymphoblastic leukemia/lymphoma, NOS	70537	B lymph/leuk
TARGET-10-PANDRS	TARGET-10-PANDRS-09	B-Precursor	Primary	None of the above	B-Lymphoblastic Leukemia/Lymphoma	B-Lymphoblastic Leukemia/Lymphoma	B lymphoblastic leukemia/lymphoma, NOS	70537	B lymph/leuk
TARGET-10-PANDWE	TARGET-10-PANDWE-03	B-Precursor	Primary	None of the above	B-Lymphoblastic Leukemia/Lymphoma	B-Lymphoblastic Leukemia/Lymphoma	B lymphoblastic leukemia/lymphoma, NOS	70537	B lymph/leuk
TARGET-10-PANDWE	TARGET-10-PANDWE-04	B-Precursor	Primary	None of the above	B-Lymphoblastic Leukemia/Lymphoma	B-Lymphoblastic Leukemia/Lymphoma	B lymphoblastic leukemia/lymphoma, NOS	70537	B lymph/leuk
TARGET-10-PANDWE	TARGET-10-PANDWE-09	B-Precursor	Primary	None of the above	B-Lymphoblastic Leukemia/Lymphoma	B-Lymphoblastic Leukemia/Lymphoma	B lymphoblastic leukemia/lymphoma, NOS	70537	B lymph/leuk
TARGET-10-PANPJW	TARGET-10-PANPJW-04	B-Precursor	Primary	None of the above	B-Lymphoblastic Leukemia/Lymphoma	B-Lymphoblastic Leukemia/Lymphoma	B lymphoblastic leukemia/lymphoma, NOS	70537	B lymph/leuk
TARGET-10-PANPJW	TARGET-10-PANPJW-09	B-Precursor	Primary	None of the above	B-Lymphoblastic Leukemia/Lymphoma	B-Lymphoblastic Leukemia/Lymphoma	B lymphoblastic leukemia/lymphoma, NOS	70537	B lymph/leuk
TARGET-10-PANRVB	TARGET-10-PANRVB-09	B-Precursor	Primary	None of the above	B-Lymphoblastic Leukemia/Lymphoma	B-Lymphoblastic Leukemia/Lymphoma	B lymphoblastic leukemia/lymphoma, NOS	70537	B lymph/leuk
TARGET-10-PANRYX	TARGET-10-PANRYX-09	B-Precursor	Primary	None of the above	B-Lymphoblastic Leukemia/Lymphoma	B-Lymphoblastic Leukemia/Lymphoma	B lymphoblastic leukemia/lymphoma, NOS	70537	B lymph/leuk
TARGET-10-PANRYX	TARGET-10-PANRYX-40	B-Precursor	Primary	None of the above	B-Lymphoblastic Leukemia/Lymphoma	B-Lymphoblastic Leukemia/Lymphoma	B lymphoblastic leukemia/lymphoma, NOS	70537	B lymph/leuk
TARGET-10-PANSBR	TARGET-10-PANSBR-09	B-Precursor	Primary	None of the above	B-Lymphoblastic Leukemia/Lymphoma	B-Lymphoblastic Leukemia/Lymphoma	B lymphoblastic leukemia/lymphoma, NOS	70537	B lymph/leuk
TARGET-10-PANSDA	TARGET-10-PANSDA-04	B-Precursor	Primary	None of the above	B-Lymphoblastic Leukemia/Lymphoma	B-Lymphoblastic Leukemia/Lymphoma	B lymphoblastic leukemia/lymphoma, NOS	70537	B lymph/leuk
TARGET-10-PANSDA	TARGET-10-PANSDA-09	B-Precursor	Primary	None of the above	B-Lymphoblastic Leukemia/Lymphoma	B-Lymphoblastic Leukemia/Lymphoma	B lymphoblastic leukemia/lymphoma, NOS	70537	B lymph/leuk
TARGET-10-PANSHK	TARGET-10-PANSHK-04	B Cell ALL	Primary	None of the above	B-Lymphoblastic Leukemia/Lymphoma	B-Lymphoblastic Leukemia/Lymphoma	B lymphoblastic leukemia/lymphoma, NOS	70537	B lymph/leuk
TARGET-10-PANSHK	TARGET-10-PANSHK-09	B Cell ALL	Primary	None of the above	B-Lymphoblastic Leukemia/Lymphoma	B-Lymphoblastic Leukemia/Lymphoma	B lymphoblastic leukemia/lymphoma, NOS	70537	B lymph/leuk
TARGET-10-PANSUL	TARGET-10-PANSUL-09	B-Precursor	Primary	None of the above	B-Lymphoblastic Leukemia/Lymphoma	B-Lymphoblastic Leukemia/Lymphoma	B lymphoblastic leukemia/lymphoma, NOS	70537	B lymph/leuk
TARGET-10-PANTSM	TARGET-10-PANTSM-03	B-Precursor	Primary	None of the above	B-Lymphoblastic Leukemia/Lymphoma	B-Lymphoblastic Leukemia/Lymphoma	B lymphoblastic leukemia/lymphoma, NOS	70537	B lymph/leuk
TARGET-10-PANTSM	TARGET-10-PANTSM-04	B-Precursor	Primary	None of the above	B-Lymphoblastic Leukemia/Lymphoma	B-Lymphoblastic Leukemia/Lymphoma	B lymphoblastic leukemia/lymphoma, NOS	70537	B lymph/leuk
TARGET-10-PANTSM	TARGET-10-PANTSM-09	B-Precursor	Primary	None of the above	B-Lymphoblastic Leukemia/Lymphoma	B-Lymphoblastic Leukemia/Lymphoma	B lymphoblastic leukemia/lymphoma, NOS	70537	B lymph/leuk
TARGET-10-PANUKN	TARGET-10-PANUKN-03	B-Precursor	Primary	None of the above	B-Lymphoblastic Leukemia/Lymphoma	B-Lymphoblastic Leukemia/Lymphoma	B lymphoblastic leukemia/lymphoma, NOS	70537	B lymph/leuk
TARGET-10-PANUKN	TARGET-10-PANUKN-04	B-Precursor	Primary	None of the above	B-Lymphoblastic Leukemia/Lymphoma	B-Lymphoblastic Leukemia/Lymphoma	B lymphoblastic leukemia/lymphoma, NOS	70537	B lymph/leuk
TARGET-10-PANUKN	TARGET-10-PANUKN-09	B-Precursor	Primary	None of the above	B-Lymphoblastic Leukemia/Lymphoma	B-Lymphoblastic Leukemia/Lymphoma	B lymphoblastic leukemia/lymphoma, NOS	70537	B lymph/leuk
TARGET-10-PANUSN	TARGET-10-PANUSN-03	B-Precursor	Primary	None of the above	B-Lymphoblastic Leukemia/Lymphoma	B-Lymphoblastic Leukemia/Lymphoma	B lymphoblastic leukemia/lymphoma, NOS	70537	B lymph/leuk
TARGET-10-PANUSN	TARGET-10-PANUSN-04	B-Precursor	Primary	None of the above	B-Lymphoblastic Leukemia/Lymphoma	B-Lymphoblastic Leukemia/Lymphoma	B lymphoblastic leukemia/lymphoma, NOS	70537	B lymph/leuk
TARGET-10-PANUSN	TARGET-10-PANUSN-09	B-Precursor	Primary	None of the above	B-Lymphoblastic Leukemia/Lymphoma	B-Lymphoblastic Leukemia/Lymphoma	B lymphoblastic leukemia/lymphoma, NOS	70537	B lymph/leuk
TARGET-10-PANVYR	TARGET-10-PANVYR-03	B-Precursor	Primary	None of the above	B-Lymphoblastic Leukemia/Lymphoma	B-Lymphoblastic Leukemia/Lymphoma	B lymphoblastic leukemia/lymphoma, NOS	70537	B lymph/leuk
TARGET-10-PANVYR	TARGET-10-PANVYR-04	B-Precursor	Primary	None of the above	B-Lymphoblastic Leukemia/Lymphoma	B-Lymphoblastic Leukemia/Lymphoma	B lymphoblastic leukemia/lymphoma, NOS	70537	B lymph/leuk
TARGET-10-PANVYR	TARGET-10-PANVYR-09	B-Precursor	Primary	None of the above	B-Lymphoblastic Leukemia/Lymphoma	B-Lymphoblastic Leukemia/Lymphoma	B lymphoblastic leukemia/lymphoma, NOS	70537	B lymph/leuk
TARGET-10-PANWYH	TARGET-10-PANWYH-09	B Cell ALL	Primary	None of the above	B-Lymphoblastic Leukemia/Lymphoma	B-Lymphoblastic Leukemia/Lymphoma	B lymphoblastic leukemia/lymphoma, NOS	70537	B lymph/leuk
TARGET-10-PANXGD	TARGET-10-PANXGD-09	B Cell ALL	Primary	None of the above	B-Lymphoblastic Leukemia/Lymphoma	B-Lymphoblastic Leukemia/Lymphoma	B lymphoblastic leukemia/lymphoma, NOS	70537	B lymph/leuk
TARGET-10-PANYGB	TARGET-10-PANYGB-04	B Cell ALL	Primary	None of the above	B-Lymphoblastic Leukemia/Lymphoma	B-Lymphoblastic Leukemia/Lymphoma	B lymphoblastic leukemia/lymphoma, NOS	70537	B lymph/leuk
TARGET-10-PANYGB	TARGET-10-PANYGB-09	B Cell ALL	Primary	None of the above	B-Lymphoblastic Leukemia/Lymphoma	B-Lymphoblastic Leukemia/Lymphoma	B lymphoblastic leukemia/lymphoma, NOS	70537	B lymph/leuk
TARGET-10-PANYZE	TARGET-10-PANYZE-09	B Cell ALL	Primary	None of the above	B-Lymphoblastic Leukemia/Lymphoma	B-Lymphoblastic Leukemia/Lymphoma	B lymphoblastic leukemia/lymphoma, NOS	70537	B lymph/leuk
TARGET-10-PANZAM	TARGET-10-PANZAM-04	B-Precursor	Primary	None of the above	B-Lymphoblastic Leukemia/Lymphoma	B-Lymphoblastic Leukemia/Lymphoma	B lymphoblastic leukemia/lymphoma, NOS	70537	B lymph/leuk
TARGET-10-PANZAM	TARGET-10-PANZAM-09	B-Precursor	Primary	None of the above	B-Lymphoblastic Leukemia/Lymphoma	B-Lymphoblastic Leukemia/Lymphoma	B lymphoblastic leukemia/lymphoma, NOS	70537	B lymph/leuk
TARGET-10-PANZEV	TARGET-10-PANZEV-04	B-Precursor	Primary	None of the above	B-Lymphoblastic Leukemia/Lymphoma	B-Lymphoblastic Leukemia/Lymphoma	B lymphoblastic leukemia/lymphoma, NOS	70537	B lymph/leuk
TARGET-10-PANZEV	TARGET-10-PANZEV-09	B-Precursor	Primary	None of the above	B-Lymphoblastic Leukemia/Lymphoma	B-Lymphoblastic Leukemia/Lymphoma	B lymphoblastic leukemia/lymphoma, NOS	70537	B lymph/leuk
TARGET-10-PANZPJ	TARGET-10-PANZPJ-04	B Cell ALL	Primary	None of the above	B-Lymphoblastic Leukemia/Lymphoma	B-Lymphoblastic Leukemia/Lymphoma	B lymphoblastic leukemia/lymphoma, NOS	70537	B lymph/leuk
TARGET-10-PANZPJ	TARGET-10-PANZPJ-09	B Cell ALL	Primary	None of the above	B-Lymphoblastic Leukemia/Lymphoma	B-Lymphoblastic Leukemia/Lymphoma	B lymphoblastic leukemia/lymphoma, NOS	70537	B lymph/leuk
TARGET-10-PANZWG	TARGET-10-PANZWG-09	B-Precursor	Primary	None of the above	B-Lymphoblastic Leukemia/Lymphoma	B-Lymphoblastic Leukemia/Lymphoma	B lymphoblastic leukemia/lymphoma, NOS	70537	B lymph/leuk
TARGET-10-PANZXC	TARGET-10-PANZXC-04	B-Precursor	Primary	None of the above	B-Lymphoblastic Leukemia/Lymphoma	B-Lymphoblastic Leukemia/Lymphoma	B lymphoblastic leukemia/lymphoma, NOS	70537	B lymph/leuk
TARGET-10-PANZXC	TARGET-10-PANZXC-09	B-Precursor	Primary	None of the above	B-Lymphoblastic Leukemia/Lymphoma	B-Lymphoblastic Leukemia/Lymphoma	B lymphoblastic leukemia/lymphoma, NOS	70537	B lymph/leuk
TARGET-10-PAPAGK	TARGET-10-PAPAGK-03	B-Precursor	Primary	None of the above	B-Lymphoblastic Leukemia/Lymphoma	B-Lymphoblastic Leukemia/Lymphoma	B lymphoblastic leukemia/lymphoma, NOS	70537	B lymph/leuk
TARGET-10-PAPAGK	TARGET-10-PAPAGK-04	B-Precursor	Primary	None of the above	B-Lymphoblastic Leukemia/Lymphoma	B-Lymphoblastic Leukemia/Lymphoma	B lymphoblastic leukemia/lymphoma, NOS	70537	B lymph/leuk
TARGET-10-PAPAGK	TARGET-10-PAPAGK-09	B-Precursor	Primary	None of the above	B-Lymphoblastic Leukemia/Lymphoma	B-Lymphoblastic Leukemia/Lymphoma	B lymphoblastic leukemia/lymphoma, NOS	70537	B lymph/leuk
TARGET-10-PAPCPC	TARGET-10-PAPCPC-04	B-Precursor	Primary	None of the above	B-Lymphoblastic Leukemia/Lymphoma	B-Lymphoblastic Leukemia/Lymphoma	B lymphoblastic leukemia/lymphoma, NOS	70537	B lymph/leuk
TARGET-10-PAPCUR	TARGET-10-PAPCUR-04	B-Precursor	Primary	None of the above	B-Lymphoblastic Leukemia/Lymphoma	B-Lymphoblastic Leukemia/Lymphoma	B lymphoblastic leukemia/lymphoma, NOS	70537	B lymph/leuk
TARGET-10-PAPCUR	TARGET-10-PAPCUR-09	B-Precursor	Primary	None of the above	B-Lymphoblastic Leukemia/Lymphoma	B-Lymphoblastic Leukemia/Lymphoma	B lymphoblastic leukemia/lymphoma, NOS	70537	B lymph/leuk
TARGET-10-PAPCVA	TARGET-10-PAPCVA-09	B-Precursor	Primary	None of the above	B-Lymphoblastic Leukemia/Lymphoma	B-Lymphoblastic Leukemia/Lymphoma	B lymphoblastic leukemia/lymphoma, NOS	70537	B lymph/leuk
TARGET-10-PAPDEE	TARGET-10-PAPDEE-04	B-Precursor	Primary	None of the above	B-Lymphoblastic Leukemia/Lymphoma	B-Lymphoblastic Leukemia/Lymphoma	B lymphoblastic leukemia/lymphoma, NOS	70537	B lymph/leuk
TARGET-10-PAPDEE	TARGET-10-PAPDEE-09	B-Precursor	Primary	None of the above	B-Lymphoblastic Leukemia/Lymphoma	B-Lymphoblastic Leukemia/Lymphoma	B lymphoblastic leukemia/lymphoma, NOS	70537	B lymph/leuk
TARGET-10-PAPDWT	TARGET-10-PAPDWT-04	B-Precursor	Primary	None of the above	B-Lymphoblastic Leukemia/Lymphoma	B-Lymphoblastic Leukemia/Lymphoma	B lymphoblastic leukemia/lymphoma, NOS	70537	B lymph/leuk
TARGET-10-PAPDWT	TARGET-10-PAPDWT-09	B-Precursor	Primary	None of the above	B-Lymphoblastic Leukemia/Lymphoma	B-Lymphoblastic Leukemia/Lymphoma	B lymphoblastic leukemia/lymphoma, NOS	70537	B lymph/leuk
TARGET-10-PAPEFH	TARGET-10-PAPEFH-03	B-Precursor	Primary	None of the above	B-Lymphoblastic Leukemia/Lymphoma	B-Lymphoblastic Leukemia/Lymphoma	B lymphoblastic leukemia/lymphoma, NOS	70537	B lymph/leuk
TARGET-10-PAPEFH	TARGET-10-PAPEFH-04	B-Precursor	Primary	None of the above	B-Lymphoblastic Leukemia/Lymphoma	B-Lymphoblastic Leukemia/Lymphoma	B lymphoblastic leukemia/lymphoma, NOS	70537	B lymph/leuk
TARGET-10-PAPEFH	TARGET-10-PAPEFH-09	B-Precursor	Primary	None of the above	B-Lymphoblastic Leukemia/Lymphoma	B-Lymphoblastic Leukemia/Lymphoma	B lymphoblastic leukemia/lymphoma, NOS	70537	B lymph/leuk
TARGET-10-PAPEGV	TARGET-10-PAPEGV-04	B-Precursor	Primary	None of the above	B-Lymphoblastic Leukemia/Lymphoma	B-Lymphoblastic Leukemia/Lymphoma	B lymphoblastic leukemia/lymphoma, NOS	70537	B lymph/leuk
TARGET-10-PAPEGV	TARGET-10-PAPEGV-09	B-Precursor	Primary	None of the above	B-Lymphoblastic Leukemia/Lymphoma	B-Lymphoblastic Leukemia/Lymphoma	B lymphoblastic leukemia/lymphoma, NOS	70537	B lymph/leuk
TARGET-10-PAPELE	TARGET-10-PAPELE-09	B-Precursor	Primary	None of the above	B-Lymphoblastic Leukemia/Lymphoma	B-Lymphoblastic Leukemia/Lymphoma	B lymphoblastic leukemia/lymphoma, NOS	70537	B lymph/leuk
TARGET-10-PAPERG	TARGET-10-PAPERG-04	B-Precursor	Primary	None of the above	B-Lymphoblastic Leukemia/Lymphoma	B-Lymphoblastic Leukemia/Lymphoma	B lymphoblastic leukemia/lymphoma, NOS	70537	B lymph/leuk
TARGET-10-PAPERG	TARGET-10-PAPERG-09	B-Precursor	Primary	None of the above	B-Lymphoblastic Leukemia/Lymphoma	B-Lymphoblastic Leukemia/Lymphoma	B lymphoblastic leukemia/lymphoma, NOS	70537	B lymph/leuk
TARGET-10-PAPFWH	TARGET-10-PAPFWH-09	B-Precursor	Primary	None of the above	B-Lymphoblastic Leukemia/Lymphoma	B-Lymphoblastic Leukemia/Lymphoma	B lymphoblastic leukemia/lymphoma, NOS	70537	B lymph/leuk
TARGET-10-PAPGFP	TARGET-10-PAPGFP-04	B-Precursor	Primary	None of the above	B-Lymphoblastic Leukemia/Lymphoma	B-Lymphoblastic Leukemia/Lymphoma	B lymphoblastic leukemia/lymphoma, NOS	70537	B lymph/leuk
TARGET-10-PAPGFP	TARGET-10-PAPGFP-09	B-Precursor	Primary	None of the above	B-Lymphoblastic Leukemia/Lymphoma	B-Lymphoblastic Leukemia/Lymphoma	B lymphoblastic leukemia/lymphoma, NOS	70537	B lymph/leuk
TARGET-10-PAPGYC	TARGET-10-PAPGYC-04	B-Precursor	Primary	None of the above	B-Lymphoblastic Leukemia/Lymphoma	B-Lymphoblastic Leukemia/Lymphoma	B lymphoblastic leukemia/lymphoma, NOS	70537	B lymph/leuk
TARGET-10-PAPGYC	TARGET-10-PAPGYC-09	B-Precursor	Primary	None of the above	B-Lymphoblastic Leukemia/Lymphoma	B-Lymphoblastic Leukemia/Lymphoma	B lymphoblastic leukemia/lymphoma, NOS	70537	B lymph/leuk
TARGET-10-PAPIDY	TARGET-10-PAPIDY-04	B-Precursor	Primary	None of the above	B-Lymphoblastic Leukemia/Lymphoma	B-Lymphoblastic Leukemia/Lymphoma	B lymphoblastic leukemia/lymphoma, NOS	70537	B lymph/leuk
TARGET-10-PAPIDY	TARGET-10-PAPIDY-09	B-Precursor	Primary	None of the above	B-Lymphoblastic Leukemia/Lymphoma	B-Lymphoblastic Leukemia/Lymphoma	B lymphoblastic leukemia/lymphoma, NOS	70537	B lymph/leuk
TARGET-10-PAPIPW	TARGET-10-PAPIPW-04	B-Precursor	Primary	None of the above	B-Lymphoblastic Leukemia/Lymphoma	B-Lymphoblastic Leukemia/Lymphoma	B lymphoblastic leukemia/lymphoma, NOS	70537	B lymph/leuk
TARGET-10-PAPIRZ	TARGET-10-PAPIRZ-09	B-Precursor	Primary	None of the above	B-Lymphoblastic Leukemia/Lymphoma	B-Lymphoblastic Leukemia/Lymphoma	B lymphoblastic leukemia/lymphoma, NOS	70537	B lymph/leuk
TARGET-10-PAPISG	TARGET-10-PAPISG-03	B-Precursor	Primary	None of the above	B-Lymphoblastic Leukemia/Lymphoma	B-Lymphoblastic Leukemia/Lymphoma	B lymphoblastic leukemia/lymphoma, NOS	70537	B lymph/leuk
TARGET-10-PAPISG	TARGET-10-PAPISG-04	B-Precursor	Primary	None of the above	B-Lymphoblastic Leukemia/Lymphoma	B-Lymphoblastic Leukemia/Lymphoma	B lymphoblastic leukemia/lymphoma, NOS	70537	B lymph/leuk
TARGET-10-PAPISG	TARGET-10-PAPISG-09	B-Precursor	Primary	None of the above	B-Lymphoblastic Leukemia/Lymphoma	B-Lymphoblastic Leukemia/Lymphoma	B lymphoblastic leukemia/lymphoma, NOS	70537	B lymph/leuk
TARGET-10-PAPJHB	TARGET-10-PAPJHB-04	B-Precursor	Primary	None of the above	B-Lymphoblastic Leukemia/Lymphoma	B-Lymphoblastic Leukemia/Lymphoma	B lymphoblastic leukemia/lymphoma, NOS	70537	B lymph/leuk
TARGET-10-PAPJHB	TARGET-10-PAPJHB-09	B-Precursor	Primary	None of the above	B-Lymphoblastic Leukemia/Lymphoma	B-Lymphoblastic Leukemia/Lymphoma	B lymphoblastic leukemia/lymphoma, NOS	70537	B lymph/leuk
TARGET-10-PAPJHR	TARGET-10-PAPJHR-04	B-Precursor	Primary	None of the above	B-Lymphoblastic Leukemia/Lymphoma	B-Lymphoblastic Leukemia/Lymphoma	B lymphoblastic leukemia/lymphoma, NOS	70537	B lymph/leuk
TARGET-10-PAPJHR	TARGET-10-PAPJHR-09	B-Precursor	Primary	None of the above	B-Lymphoblastic Leukemia/Lymphoma	B-Lymphoblastic Leukemia/Lymphoma	B lymphoblastic leukemia/lymphoma, NOS	70537	B lymph/leuk
TARGET-10-PAPJPH	TARGET-10-PAPJPH-03	B-Precursor	Primary	None of the above	B-Lymphoblastic Leukemia/Lymphoma	B-Lymphoblastic Leukemia/Lymphoma	B lymphoblastic leukemia/lymphoma, NOS	70537	B lymph/leuk
TARGET-10-PAPJPH	TARGET-10-PAPJPH-04	B-Precursor	Primary	None of the above	B-Lymphoblastic Leukemia/Lymphoma	B-Lymphoblastic Leukemia/Lymphoma	B lymphoblastic leukemia/lymphoma, NOS	70537	B lymph/leuk
TARGET-10-PAPKGY	TARGET-10-PAPKGY-04	B-Precursor	Primary	None of the above	B-Lymphoblastic Leukemia/Lymphoma	B-Lymphoblastic Leukemia/Lymphoma	B lymphoblastic leukemia/lymphoma, NOS	70537	B lymph/leuk
TARGET-10-PAPKGY	TARGET-10-PAPKGY-09	B-Precursor	Primary	None of the above	B-Lymphoblastic Leukemia/Lymphoma	B-Lymphoblastic Leukemia/Lymphoma	B lymphoblastic leukemia/lymphoma, NOS	70537	B lymph/leuk
TARGET-10-PAPKNC	TARGET-10-PAPKNC-09	B-Precursor	Primary	None of the above	B-Lymphoblastic Leukemia/Lymphoma	B-Lymphoblastic Leukemia/Lymphoma	B lymphoblastic leukemia/lymphoma, NOS	70537	B lymph/leuk
TARGET-10-PAPLUG	TARGET-10-PAPLUG-04	B-Precursor	Primary	None of the above	B-Lymphoblastic Leukemia/Lymphoma	B-Lymphoblastic Leukemia/Lymphoma	B lymphoblastic leukemia/lymphoma, NOS	70537	B lymph/leuk
TARGET-10-PAPLUG	TARGET-10-PAPLUG-09	B-Precursor	Primary	None of the above	B-Lymphoblastic Leukemia/Lymphoma	B-Lymphoblastic Leukemia/Lymphoma	B lymphoblastic leukemia/lymphoma, NOS	70537	B lymph/leuk
TARGET-10-PAPNNX	TARGET-10-PAPNNX-03	B-Precursor	Primary	None of the above	B-Lymphoblastic Leukemia/Lymphoma	B-Lymphoblastic Leukemia/Lymphoma	B lymphoblastic leukemia/lymphoma, NOS	70537	B lymph/leuk
TARGET-10-PAPNNX	TARGET-10-PAPNNX-04	B-Precursor	Primary	None of the above	B-Lymphoblastic Leukemia/Lymphoma	B-Lymphoblastic Leukemia/Lymphoma	B lymphoblastic leukemia/lymphoma, NOS	70537	B lymph/leuk
TARGET-10-PAPNNX	TARGET-10-PAPNNX-09	B-Precursor	Primary	None of the above	B-Lymphoblastic Leukemia/Lymphoma	B-Lymphoblastic Leukemia/Lymphoma	B lymphoblastic leukemia/lymphoma, NOS	70537	B lymph/leuk
TARGET-10-PAPNZE	TARGET-10-PAPNZE-09	B-Precursor	Primary	None of the above	B-Lymphoblastic Leukemia/Lymphoma	B-Lymphoblastic Leukemia/Lymphoma	B lymphoblastic leukemia/lymphoma, NOS	70537	B lymph/leuk
TARGET-10-PAPPGN	TARGET-10-PAPPGN-03	B-Precursor	Primary	None of the above	B-Lymphoblastic Leukemia/Lymphoma	B-Lymphoblastic Leukemia/Lymphoma	B lymphoblastic leukemia/lymphoma, NOS	70537	B lymph/leuk
TARGET-10-PAPPGN	TARGET-10-PAPPGN-04	B-Precursor	Primary	None of the above	B-Lymphoblastic Leukemia/Lymphoma	B-Lymphoblastic Leukemia/Lymphoma	B lymphoblastic leukemia/lymphoma, NOS	70537	B lymph/leuk
TARGET-10-PAPPGN	TARGET-10-PAPPGN-09	B-Precursor	Primary	None of the above	B-Lymphoblastic Leukemia/Lymphoma	B-Lymphoblastic Leukemia/Lymphoma	B lymphoblastic leukemia/lymphoma, NOS	70537	B lymph/leuk
TARGET-10-PAPRCS	TARGET-10-PAPRCS-04	B-Precursor	Primary	None of the above	B-Lymphoblastic Leukemia/Lymphoma	B-Lymphoblastic Leukemia/Lymphoma	B lymphoblastic leukemia/lymphoma, NOS	70537	B lymph/leuk
TARGET-10-PAPRCS	TARGET-10-PAPRCS-09	B-Precursor	Primary	None of the above	B-Lymphoblastic Leukemia/Lymphoma	B-Lymphoblastic Leukemia/Lymphoma	B lymphoblastic leukemia/lymphoma, NOS	70537	B lymph/leuk
TARGET-10-PAPRYB	TARGET-10-PAPRYB-03	B-Precursor	Primary	None of the above	B-Lymphoblastic Leukemia/Lymphoma	B-Lymphoblastic Leukemia/Lymphoma	B lymphoblastic leukemia/lymphoma, NOS	70537	B lymph/leuk
TARGET-10-PAPRYB	TARGET-10-PAPRYB-40	B-Precursor	Primary	None of the above	B-Lymphoblastic Leukemia/Lymphoma	B-Lymphoblastic Leukemia/Lymphoma	B lymphoblastic leukemia/lymphoma, NOS	70537	B lymph/leuk
TARGET-10-PAPSPG	TARGET-10-PAPSPG-03	B-Precursor	Primary	None of the above	B-Lymphoblastic Leukemia/Lymphoma	B-Lymphoblastic Leukemia/Lymphoma	B lymphoblastic leukemia/lymphoma, NOS	70537	B lymph/leuk
TARGET-10-PAPSPG	TARGET-10-PAPSPG-04	B-Precursor	Primary	None of the above	B-Lymphoblastic Leukemia/Lymphoma	B-Lymphoblastic Leukemia/Lymphoma	B lymphoblastic leukemia/lymphoma, NOS	70537	B lymph/leuk
TARGET-10-PAPSPG	TARGET-10-PAPSPG-09	B-Precursor	Primary	None of the above	B-Lymphoblastic Leukemia/Lymphoma	B-Lymphoblastic Leukemia/Lymphoma	B lymphoblastic leukemia/lymphoma, NOS	70537	B lymph/leuk
TARGET-10-PAPSPN	TARGET-10-PAPSPN-03	B-Precursor	Primary	None of the above	B-Lymphoblastic Leukemia/Lymphoma	B-Lymphoblastic Leukemia/Lymphoma	B lymphoblastic leukemia/lymphoma, NOS	70537	B lymph/leuk
TARGET-10-PAPSPN	TARGET-10-PAPSPN-04	B-Precursor	Primary	None of the above	B-Lymphoblastic Leukemia/Lymphoma	B-Lymphoblastic Leukemia/Lymphoma	B lymphoblastic leukemia/lymphoma, NOS	70537	B lymph/leuk
TARGET-10-PAPSPN	TARGET-10-PAPSPN-09	B-Precursor	Primary	None of the above	B-Lymphoblastic Leukemia/Lymphoma	B-Lymphoblastic Leukemia/Lymphoma	B lymphoblastic leukemia/lymphoma, NOS	70537	B lymph/leuk
TARGET-10-PAPTLM	TARGET-10-PAPTLM-09	B-Precursor	Primary	None of the above	B-Lymphoblastic Leukemia/Lymphoma	B-Lymphoblastic Leukemia/Lymphoma	B lymphoblastic leukemia/lymphoma, NOS	70537	B lymph/leuk
TARGET-10-PAPUDR	TARGET-10-PAPUDR-09	B-Precursor	Primary	None of the above	B-Lymphoblastic Leukemia/Lymphoma	B-Lymphoblastic Leukemia/Lymphoma	B lymphoblastic leukemia/lymphoma, NOS	70537	B lymph/leuk
TARGET-10-PAPVNW	TARGET-10-PAPVNW-09	B-Precursor	Primary	None of the above	B-Lymphoblastic Leukemia/Lymphoma	B-Lymphoblastic Leukemia/Lymphoma	B lymphoblastic leukemia/lymphoma, NOS	70537	B lymph/leuk
TARGET-10-PAPZNK	TARGET-10-PAPZNK-03	B-Precursor	Primary	None of the above	B-Lymphoblastic Leukemia/Lymphoma	B-Lymphoblastic Leukemia/Lymphoma	B lymphoblastic leukemia/lymphoma, NOS	70537	B lymph/leuk
TARGET-10-PAPZNK	TARGET-10-PAPZNK-04	B-Precursor	Primary	None of the above	B-Lymphoblastic Leukemia/Lymphoma	B-Lymphoblastic Leukemia/Lymphoma	B lymphoblastic leukemia/lymphoma, NOS	70537	B lymph/leuk
TARGET-10-PAPZNK	TARGET-10-PAPZNK-09	B-Precursor	Primary	None of the above	B-Lymphoblastic Leukemia/Lymphoma	B-Lymphoblastic Leukemia/Lymphoma	B lymphoblastic leukemia/lymphoma, NOS	70537	B lymph/leuk
TARGET-10-PAPZST	TARGET-10-PAPZST-04	B-Precursor	Primary	None of the above	B-Lymphoblastic Leukemia/Lymphoma	B-Lymphoblastic Leukemia/Lymphoma	B lymphoblastic leukemia/lymphoma, NOS	70537	B lymph/leuk
TARGET-10-PAPZST	TARGET-10-PAPZST-09	B-Precursor	Primary	None of the above	B-Lymphoblastic Leukemia/Lymphoma	B-Lymphoblastic Leukemia/Lymphoma	B lymphoblastic leukemia/lymphoma, NOS	70537	B lymph/leuk
TARGET-10-PARARJ	TARGET-10-PARARJ-04	B-Precursor	Primary	None of the above	B-Lymphoblastic Leukemia/Lymphoma	B-Lymphoblastic Leukemia/Lymphoma	B lymphoblastic leukemia/lymphoma, NOS	70537	B lymph/leuk
TARGET-10-PARARJ	TARGET-10-PARARJ-09	B-Precursor	Primary	None of the above	B-Lymphoblastic Leukemia/Lymphoma	B-Lymphoblastic Leukemia/Lymphoma	B lymphoblastic leukemia/lymphoma, NOS	70537	B lymph/leuk
TARGET-10-PARBVI	TARGET-10-PARBVI-04	B-Precursor	Primary	None of the above	B-Lymphoblastic Leukemia/Lymphoma	B-Lymphoblastic Leukemia/Lymphoma	B lymphoblastic leukemia/lymphoma, NOS	70537	B lymph/leuk
TARGET-10-PARBVI	TARGET-10-PARBVI-09	B-Precursor	Primary	None of the above	B-Lymphoblastic Leukemia/Lymphoma	B-Lymphoblastic Leukemia/Lymphoma	B lymphoblastic leukemia/lymphoma, NOS	70537	B lymph/leuk
TARGET-10-PARCHB	TARGET-10-PARCHB-03	B-Precursor	Primary	None of the above	B-Lymphoblastic Leukemia/Lymphoma	B-Lymphoblastic Leukemia/Lymphoma	B lymphoblastic leukemia/lymphoma, NOS	70537	B lymph/leuk
TARGET-10-PARCHB	TARGET-10-PARCHB-09	B-Precursor	Primary	None of the above	B-Lymphoblastic Leukemia/Lymphoma	B-Lymphoblastic Leukemia/Lymphoma	B lymphoblastic leukemia/lymphoma, NOS	70537	B lymph/leuk
TARGET-10-PARDLR	TARGET-10-PARDLR-09	B Cell ALL	Primary	None of the above	B-Lymphoblastic Leukemia/Lymphoma	B-Lymphoblastic Leukemia/Lymphoma	B lymphoblastic leukemia/lymphoma, NOS	70537	B lymph/leuk
TARGET-10-PARDWE	TARGET-10-PARDWE-03	B Cell ALL	Primary	None of the above	B-Lymphoblastic Leukemia/Lymphoma	B-Lymphoblastic Leukemia/Lymphoma	B lymphoblastic leukemia/lymphoma, NOS	70537	B lymph/leuk
TARGET-10-PARDWE	TARGET-10-PARDWE-04	B Cell ALL	Primary	None of the above	B-Lymphoblastic Leukemia/Lymphoma	B-Lymphoblastic Leukemia/Lymphoma	B lymphoblastic leukemia/lymphoma, NOS	70537	B lymph/leuk
TARGET-10-PARDWE	TARGET-10-PARDWE-40	B Cell ALL	Primary	None of the above	B-Lymphoblastic Leukemia/Lymphoma	B-Lymphoblastic Leukemia/Lymphoma	B lymphoblastic leukemia/lymphoma, NOS	70537	B lymph/leuk
TARGET-10-PARFLV	TARGET-10-PARFLV-04	B-Precursor	Primary	None of the above	B-Lymphoblastic Leukemia/Lymphoma	B-Lymphoblastic Leukemia/Lymphoma	B lymphoblastic leukemia/lymphoma, NOS	70537	B lymph/leuk
TARGET-10-PARFLV	TARGET-10-PARFLV-09	B-Precursor	Primary	None of the above	B-Lymphoblastic Leukemia/Lymphoma	B-Lymphoblastic Leukemia/Lymphoma	B lymphoblastic leukemia/lymphoma, NOS	70537	B lymph/leuk
TARGET-10-PARGHW	TARGET-10-PARGHW-03	B-Precursor	Primary	None of the above	B-Lymphoblastic Leukemia/Lymphoma	B-Lymphoblastic Leukemia/Lymphoma	B lymphoblastic leukemia/lymphoma, NOS	70537	B lymph/leuk
TARGET-10-PARGHW	TARGET-10-PARGHW-04	B-Precursor	Primary	None of the above	B-Lymphoblastic Leukemia/Lymphoma	B-Lymphoblastic Leukemia/Lymphoma	B lymphoblastic leukemia/lymphoma, NOS	70537	B lymph/leuk
TARGET-10-PARGHW	TARGET-10-PARGHW-09	B-Precursor	Primary	None of the above	B-Lymphoblastic Leukemia/Lymphoma	B-Lymphoblastic Leukemia/Lymphoma	B lymphoblastic leukemia/lymphoma, NOS	70537	B lymph/leuk
TARGET-10-PARHUM	TARGET-10-PARHUM-09	B-Precursor	Primary	None of the above	B-Lymphoblastic Leukemia/Lymphoma	B-Lymphoblastic Leukemia/Lymphoma	B lymphoblastic leukemia/lymphoma, NOS	70537	B lymph/leuk
TARGET-10-PARJZZ	TARGET-10-PARJZZ-03	B-Precursor	Primary	None of the above	B-Lymphoblastic Leukemia/Lymphoma	B-Lymphoblastic Leukemia/Lymphoma	B lymphoblastic leukemia/lymphoma, NOS	70537	B lymph/leuk
TARGET-10-PARJZZ	TARGET-10-PARJZZ-04	B-Precursor	Primary	None of the above	B-Lymphoblastic Leukemia/Lymphoma	B-Lymphoblastic Leukemia/Lymphoma	B lymphoblastic leukemia/lymphoma, NOS	70537	B lymph/leuk
TARGET-10-PARJZZ	TARGET-10-PARJZZ-09	B-Precursor	Primary	None of the above	B-Lymphoblastic Leukemia/Lymphoma	B-Lymphoblastic Leukemia/Lymphoma	B lymphoblastic leukemia/lymphoma, NOS	70537	B lymph/leuk
TARGET-10-PARMXF	TARGET-10-PARMXF-03	B-Precursor	Primary	None of the above	B-Lymphoblastic Leukemia/Lymphoma	B-Lymphoblastic Leukemia/Lymphoma	B lymphoblastic leukemia/lymphoma, NOS	70537	B lymph/leuk
TARGET-10-PARMXF	TARGET-10-PARMXF-04	B-Precursor	Primary	None of the above	B-Lymphoblastic Leukemia/Lymphoma	B-Lymphoblastic Leukemia/Lymphoma	B lymphoblastic leukemia/lymphoma, NOS	70537	B lymph/leuk
TARGET-10-PARMXF	TARGET-10-PARMXF-09	B-Precursor	Primary	None of the above	B-Lymphoblastic Leukemia/Lymphoma	B-Lymphoblastic Leukemia/Lymphoma	B lymphoblastic leukemia/lymphoma, NOS	70537	B lymph/leuk
TARGET-10-PARMXF	TARGET-10-PARMXF-40	B-Precursor	Primary	None of the above	B-Lymphoblastic Leukemia/Lymphoma	B-Lymphoblastic Leukemia/Lymphoma	B lymphoblastic leukemia/lymphoma, NOS	70537	B lymph/leuk
TARGET-10-PARNDR	TARGET-10-PARNDR-09	B-Precursor	Primary	None of the above	B-Lymphoblastic Leukemia/Lymphoma	B-Lymphoblastic Leukemia/Lymphoma	B lymphoblastic leukemia/lymphoma, NOS	70537	B lymph/leuk
TARGET-10-PARNTW	TARGET-10-PARNTW-09	B-Precursor	Primary	None of the above	B-Lymphoblastic Leukemia/Lymphoma	B-Lymphoblastic Leukemia/Lymphoma	B lymphoblastic leukemia/lymphoma, NOS	70537	B lymph/leuk
TARGET-10-PARPCA	TARGET-10-PARPCA-09	B-Precursor	Primary	None of the above	B-Lymphoblastic Leukemia/Lymphoma	B-Lymphoblastic Leukemia/Lymphoma	B lymphoblastic leukemia/lymphoma, NOS	70537	B lymph/leuk
TARGET-10-PARPNM	TARGET-10-PARPNM-03	B-Precursor	Primary	None of the above	B-Lymphoblastic Leukemia/Lymphoma	B-Lymphoblastic Leukemia/Lymphoma	B lymphoblastic leukemia/lymphoma, NOS	70537	B lymph/leuk
TARGET-10-PARPNM	TARGET-10-PARPNM-04	B-Precursor	Primary	None of the above	B-Lymphoblastic Leukemia/Lymphoma	B-Lymphoblastic Leukemia/Lymphoma	B lymphoblastic leukemia/lymphoma, NOS	70537	B lymph/leuk
TARGET-10-PARPNM	TARGET-10-PARPNM-09	B-Precursor	Primary	None of the above	B-Lymphoblastic Leukemia/Lymphoma	B-Lymphoblastic Leukemia/Lymphoma	B lymphoblastic leukemia/lymphoma, NOS	70537	B lymph/leuk
TARGET-10-PARPRD	TARGET-10-PARPRD-04	B-Precursor	Primary	None of the above	B-Lymphoblastic Leukemia/Lymphoma	B-Lymphoblastic Leukemia/Lymphoma	B lymphoblastic leukemia/lymphoma, NOS	70537	B lymph/leuk
TARGET-10-PARPYS	TARGET-10-PARPYS-09	B Cell ALL	Primary	None of the above	B-Lymphoblastic Leukemia/Lymphoma	B-Lymphoblastic Leukemia/Lymphoma	B lymphoblastic leukemia/lymphoma, NOS	70537	B lymph/leuk
TARGET-10-PARRKW	TARGET-10-PARRKW-04	B-Precursor	Primary	None of the above	B-Lymphoblastic Leukemia/Lymphoma	B-Lymphoblastic Leukemia/Lymphoma	B lymphoblastic leukemia/lymphoma, NOS	70537	B lymph/leuk
TARGET-10-PARRKW	TARGET-10-PARRKW-09	B-Precursor	Primary	None of the above	B-Lymphoblastic Leukemia/Lymphoma	B-Lymphoblastic Leukemia/Lymphoma	B lymphoblastic leukemia/lymphoma, NOS	70537	B lymph/leuk
TARGET-10-PARSGC	TARGET-10-PARSGC-03	B-Precursor	Primary	None of the above	B-Lymphoblastic Leukemia/Lymphoma	B-Lymphoblastic Leukemia/Lymphoma	B lymphoblastic leukemia/lymphoma, NOS	70537	B lymph/leuk
TARGET-10-PARSZH	TARGET-10-PARSZH-04	B-Precursor	Primary	None of the above	B-Lymphoblastic Leukemia/Lymphoma	B-Lymphoblastic Leukemia/Lymphoma	B lymphoblastic leukemia/lymphoma, NOS	70537	B lymph/leuk
TARGET-10-PARSZH	TARGET-10-PARSZH-09	B-Precursor	Primary	None of the above	B-Lymphoblastic Leukemia/Lymphoma	B-Lymphoblastic Leukemia/Lymphoma	B lymphoblastic leukemia/lymphoma, NOS	70537	B lymph/leuk
TARGET-10-PARTJL	TARGET-10-PARTJL-04	B-Precursor	Primary	None of the above	B-Lymphoblastic Leukemia/Lymphoma	B-Lymphoblastic Leukemia/Lymphoma	B lymphoblastic leukemia/lymphoma, NOS	70537	B lymph/leuk
TARGET-10-PARTJL	TARGET-10-PARTJL-09	B-Precursor	Primary	None of the above	B-Lymphoblastic Leukemia/Lymphoma	B-Lymphoblastic Leukemia/Lymphoma	B lymphoblastic leukemia/lymphoma, NOS	70537	B lymph/leuk
TARGET-10-PARTRW	TARGET-10-PARTRW-04	B-Precursor	Primary	None of the above	B-Lymphoblastic Leukemia/Lymphoma	B-Lymphoblastic Leukemia/Lymphoma	B lymphoblastic leukemia/lymphoma, NOS	70537	B lymph/leuk
TARGET-10-PARTRW	TARGET-10-PARTRW-09	B-Precursor	Primary	None of the above	B-Lymphoblastic Leukemia/Lymphoma	B-Lymphoblastic Leukemia/Lymphoma	B lymphoblastic leukemia/lymphoma, NOS	70537	B lymph/leuk
TARGET-10-PARTYT	TARGET-10-PARTYT-04	B-Precursor	Primary	None of the above	B-Lymphoblastic Leukemia/Lymphoma	B-Lymphoblastic Leukemia/Lymphoma	B lymphoblastic leukemia/lymphoma, NOS	70537	B lymph/leuk
TARGET-10-PARTYT	TARGET-10-PARTYT-09	B-Precursor	Primary	None of the above	B-Lymphoblastic Leukemia/Lymphoma	B-Lymphoblastic Leukemia/Lymphoma	B lymphoblastic leukemia/lymphoma, NOS	70537	B lymph/leuk
TARGET-10-PARTYT	TARGET-10-PARTYT-40	B-Precursor	Primary	None of the above	B-Lymphoblastic Leukemia/Lymphoma	B-Lymphoblastic Leukemia/Lymphoma	B lymphoblastic leukemia/lymphoma, NOS	70537	B lymph/leuk
TARGET-10-PARVWD	TARGET-10-PARVWD-09	B-Precursor	Primary	None of the above	B-Lymphoblastic Leukemia/Lymphoma	B-Lymphoblastic Leukemia/Lymphoma	B lymphoblastic leukemia/lymphoma, NOS	70537	B lymph/leuk
TARGET-10-PASCIU	TARGET-10-PASCIU-03	B-Precursor	Primary	None of the above	B-Lymphoblastic Leukemia/Lymphoma	B-Lymphoblastic Leukemia/Lymphoma	B lymphoblastic leukemia/lymphoma, NOS	70537	B lymph/leuk
TARGET-10-PASEVJ	TARGET-10-PASEVJ-04	B-Precursor	Primary	None of the above	B-Lymphoblastic Leukemia/Lymphoma	B-Lymphoblastic Leukemia/Lymphoma	B lymphoblastic leukemia/lymphoma, NOS	70537	B lymph/leuk
TARGET-10-PASEVJ	TARGET-10-PASEVJ-09	B-Precursor	Primary	None of the above	B-Lymphoblastic Leukemia/Lymphoma	B-Lymphoblastic Leukemia/Lymphoma	B lymphoblastic leukemia/lymphoma, NOS	70537	B lymph/leuk
TARGET-10-PASEVJ	TARGET-10-PASEVJ-40	B-Precursor	Primary	None of the above	B-Lymphoblastic Leukemia/Lymphoma	B-Lymphoblastic Leukemia/Lymphoma	B lymphoblastic leukemia/lymphoma, NOS	70537	B lymph/leuk
TARGET-10-PASFPU	TARGET-10-PASFPU-09	B-Precursor	Primary	None of the above	B-Lymphoblastic Leukemia/Lymphoma	B-Lymphoblastic Leukemia/Lymphoma	B lymphoblastic leukemia/lymphoma, NOS	70537	B lymph/leuk
TARGET-10-PASKHT	TARGET-10-PASKHT-03	B-Precursor	Primary	None of the above	B-Lymphoblastic Leukemia/Lymphoma	B-Lymphoblastic Leukemia/Lymphoma	B lymphoblastic leukemia/lymphoma, NOS	70537	B lymph/leuk
TARGET-10-PASKHT	TARGET-10-PASKHT-04	B-Precursor	Primary	None of the above	B-Lymphoblastic Leukemia/Lymphoma	B-Lymphoblastic Leukemia/Lymphoma	B lymphoblastic leukemia/lymphoma, NOS	70537	B lymph/leuk
TARGET-10-PASRXC	TARGET-10-PASRXC-09	B-Precursor	Primary	None of the above	B-Lymphoblastic Leukemia/Lymphoma	B-Lymphoblastic Leukemia/Lymphoma	B lymphoblastic leukemia/lymphoma, NOS	70537	B lymph/leuk
TARGET-10-PASSUP	TARGET-10-PASSUP-03	B-Precursor	Primary	None of the above	B-Lymphoblastic Leukemia/Lymphoma	B-Lymphoblastic Leukemia/Lymphoma	B lymphoblastic leukemia/lymphoma, NOS	70537	B lymph/leuk
TARGET-10-PASSXJ	TARGET-10-PASSXJ-03	B-Precursor	Primary	None of the above	B-Lymphoblastic Leukemia/Lymphoma	B-Lymphoblastic Leukemia/Lymphoma	B lymphoblastic leukemia/lymphoma, NOS	70537	B lymph/leuk
TARGET-10-PASSXJ	TARGET-10-PASSXJ-04	B-Precursor	Primary	None of the above	B-Lymphoblastic Leukemia/Lymphoma	B-Lymphoblastic Leukemia/Lymphoma	B lymphoblastic leukemia/lymphoma, NOS	70537	B lymph/leuk
TARGET-10-PASSXJ	TARGET-10-PASSXJ-09	B-Precursor	Primary	None of the above	B-Lymphoblastic Leukemia/Lymphoma	B-Lymphoblastic Leukemia/Lymphoma	B lymphoblastic leukemia/lymphoma, NOS	70537	B lymph/leuk
TARGET-10-PASUBW	TARGET-10-PASUBW-04	B-Precursor	Primary	None of the above	B-Lymphoblastic Leukemia/Lymphoma	B-Lymphoblastic Leukemia/Lymphoma	B lymphoblastic leukemia/lymphoma, NOS	70537	B lymph/leuk
TARGET-10-PASUBW	TARGET-10-PASUBW-09	B-Precursor	Primary	None of the above	B-Lymphoblastic Leukemia/Lymphoma	B-Lymphoblastic Leukemia/Lymphoma	B lymphoblastic leukemia/lymphoma, NOS	70537	B lymph/leuk
TARGET-10-PASVUW	TARGET-10-PASVUW-03	B-Precursor	Primary	None of the above	B-Lymphoblastic Leukemia/Lymphoma	B-Lymphoblastic Leukemia/Lymphoma	B lymphoblastic leukemia/lymphoma, NOS	70537	B lymph/leuk
TARGET-10-PASVUW	TARGET-10-PASVUW-04	B-Precursor	Primary	None of the above	B-Lymphoblastic Leukemia/Lymphoma	B-Lymphoblastic Leukemia/Lymphoma	B lymphoblastic leukemia/lymphoma, NOS	70537	B lymph/leuk
TARGET-10-PASYRH	TARGET-10-PASYRH-03	B-Precursor	Primary	None of the above	B-Lymphoblastic Leukemia/Lymphoma	B-Lymphoblastic Leukemia/Lymphoma	B lymphoblastic leukemia/lymphoma, NOS	70537	B lymph/leuk
TARGET-10-PASYRH	TARGET-10-PASYRH-04	B-Precursor	Primary	None of the above	B-Lymphoblastic Leukemia/Lymphoma	B-Lymphoblastic Leukemia/Lymphoma	B lymphoblastic leukemia/lymphoma, NOS	70537	B lymph/leuk
TARGET-10-PATEEN	TARGET-10-PATEEN-03	B-Precursor	Primary	None of the above	B-Lymphoblastic Leukemia/Lymphoma	B-Lymphoblastic Leukemia/Lymphoma	B lymphoblastic leukemia/lymphoma, NOS	70537	B lymph/leuk
TARGET-10-PATISC	TARGET-10-PATISC-04	B-Precursor	Primary	None of the above	B-Lymphoblastic Leukemia/Lymphoma	B-Lymphoblastic Leukemia/Lymphoma	B lymphoblastic leukemia/lymphoma, NOS	70537	B lymph/leuk
TARGET-10-PATISC	TARGET-10-PATISC-09	B-Precursor	Primary	None of the above	B-Lymphoblastic Leukemia/Lymphoma	B-Lymphoblastic Leukemia/Lymphoma	B lymphoblastic leukemia/lymphoma, NOS	70537	B lymph/leuk
TARGET-10-PATSAH	TARGET-10-PATSAH-04	B-Precursor	Primary	None of the above	B-Lymphoblastic Leukemia/Lymphoma	B-Lymphoblastic Leukemia/Lymphoma	B lymphoblastic leukemia/lymphoma, NOS	70537	B lymph/leuk
TARGET-10-PATSAH	TARGET-10-PATSAH-09	B-Precursor	Primary	None of the above	B-Lymphoblastic Leukemia/Lymphoma	B-Lymphoblastic Leukemia/Lymphoma	B lymphoblastic leukemia/lymphoma, NOS	70537	B lymph/leuk
TARGET-10-PATTEE	TARGET-10-PATTEE-03	B-Precursor	Primary	None of the above	B-Lymphoblastic Leukemia/Lymphoma	B-Lymphoblastic Leukemia/Lymphoma	B lymphoblastic leukemia/lymphoma, NOS	70537	B lymph/leuk
TARGET-10-PANSFD	TARGET-10-PANSFD-60.1	B Cell ALL	Primary	None of the above	B-Lymphoblastic Leukemia/Lymphoma	B-Lymphoblastic Leukemia/Lymphoma	B lymphoblastic leukemia/lymphoma, NOS	70537	B lymph/leuk
TARGET-10-PANSFD	TARGET-10-PANSFD-60.2	B Cell ALL	Primary	None of the above	B-Lymphoblastic Leukemia/Lymphoma	B-Lymphoblastic Leukemia/Lymphoma	B lymphoblastic leukemia/lymphoma, NOS	70537	B lymph/leuk
TARGET-10-PANWJB	TARGET-10-PANWJB-60.1	B Cell ALL	Primary	None of the above	B-Lymphoblastic Leukemia/Lymphoma	B-Lymphoblastic Leukemia/Lymphoma	B lymphoblastic leukemia/lymphoma, NOS	70537	B lymph/leuk
TARGET-10-PANWJB	TARGET-10-PANWJB-60.2	B Cell ALL	Primary	None of the above	B-Lymphoblastic Leukemia/Lymphoma	B-Lymphoblastic Leukemia/Lymphoma	B lymphoblastic leukemia/lymphoma, NOS	70537	B lymph/leuk
TARGET-10-PANWJB	TARGET-10-PANWJB-60.3	B Cell ALL	Primary	None of the above	B-Lymphoblastic Leukemia/Lymphoma	B-Lymphoblastic Leukemia/Lymphoma	B lymphoblastic leukemia/lymphoma, NOS	70537	B lymph/leuk
TARGET-10-PANZPJ	TARGET-10-PANZPJ-60.1	B Cell ALL	Primary	None of the above	B-Lymphoblastic Leukemia/Lymphoma	B-Lymphoblastic Leukemia/Lymphoma	B lymphoblastic leukemia/lymphoma, NOS	70537	B lymph/leuk
TARGET-10-PANZPJ	TARGET-10-PANZPJ-60.2	B Cell ALL	Primary	None of the above	B-Lymphoblastic Leukemia/Lymphoma	B-Lymphoblastic Leukemia/Lymphoma	B lymphoblastic leukemia/lymphoma, NOS	70537	B lymph/leuk
TARGET-10-PAPCXR	TARGET-10-PAPCXR-60.1	B Cell ALL	Primary	None of the above	B-Lymphoblastic Leukemia/Lymphoma	B-Lymphoblastic Leukemia/Lymphoma	B lymphoblastic leukemia/lymphoma, NOS	70537	B lymph/leuk
TARGET-10-PAPCXR	TARGET-10-PAPCXR-60.2	B Cell ALL	Primary	None of the above	B-Lymphoblastic Leukemia/Lymphoma	B-Lymphoblastic Leukemia/Lymphoma	B lymphoblastic leukemia/lymphoma, NOS	70537	B lymph/leuk
TARGET-10-PAPCXR	TARGET-10-PAPCXR-60.3	B Cell ALL	Primary	None of the above	B-Lymphoblastic Leukemia/Lymphoma	B-Lymphoblastic Leukemia/Lymphoma	B lymphoblastic leukemia/lymphoma, NOS	70537	B lymph/leuk
TARGET-10-PAPDFU	TARGET-10-PAPDFU-60.1	B Cell ALL	Primary	None of the above	B-Lymphoblastic Leukemia/Lymphoma	B-Lymphoblastic Leukemia/Lymphoma	B lymphoblastic leukemia/lymphoma, NOS	70537	B lymph/leuk
TARGET-10-PANFNZ	TARGET-10-PANFNZ-03	B-Precursor	Primary	None of the above	B-Lymphoblastic Leukemia/Lymphoma	B-Lymphoblastic Leukemia/Lymphoma	B lymphoblastic leukemia/lymphoma, NOS	70537	B lymph/leuk
TARGET-10-PANFNZ	TARGET-10-PANFNZ-09	B-Precursor	Primary	None of the above	B-Lymphoblastic Leukemia/Lymphoma	B-Lymphoblastic Leukemia/Lymphoma	B lymphoblastic leukemia/lymphoma, NOS	70537	B lymph/leuk
TARGET-10-PANKDT	TARGET-10-PANKDT-03	B-Precursor	Primary	None of the above	B-Lymphoblastic Leukemia/Lymphoma	B-Lymphoblastic Leukemia/Lymphoma	B lymphoblastic leukemia/lymphoma, NOS	70537	B lymph/leuk
TARGET-10-PANKDT	TARGET-10-PANKDT-09	B-Precursor	Primary	None of the above	B-Lymphoblastic Leukemia/Lymphoma	B-Lymphoblastic Leukemia/Lymphoma	B lymphoblastic leukemia/lymphoma, NOS	70537	B lymph/leuk
TARGET-10-PANJPG	TARGET-10-PANJPG-09	B-Precursor	Primary	None of the above	B-Lymphoblastic Leukemia/Lymphoma	B-Lymphoblastic Leukemia/Lymphoma	B lymphoblastic leukemia/lymphoma, NOS	70537	B lymph/leuk
TARGET-10-PANJPG	TARGET-10-PANJPG-03	B-Precursor	Primary	None of the above	B-Lymphoblastic Leukemia/Lymphoma	B-Lymphoblastic Leukemia/Lymphoma	B lymphoblastic leukemia/lymphoma, NOS	70537	B lymph/leuk
TARGET-10-PANKGK	TARGET-10-PANKGK-09	B-Precursor	Primary	None of the above	B-Lymphoblastic Leukemia/Lymphoma	B-Lymphoblastic Leukemia/Lymphoma	B lymphoblastic leukemia/lymphoma, NOS	70537	B lymph/leuk
TARGET-10-PANPJI	TARGET-10-PANPJI-09	B-Precursor	Primary	None of the above	B-Lymphoblastic Leukemia/Lymphoma	B-Lymphoblastic Leukemia/Lymphoma	B lymphoblastic leukemia/lymphoma, NOS	70537	B lymph/leuk
TARGET-10-PANRAL	TARGET-10-PANRAL-03	B-Precursor	Primary	None of the above	B-Lymphoblastic Leukemia/Lymphoma	B-Lymphoblastic Leukemia/Lymphoma	B lymphoblastic leukemia/lymphoma, NOS	70537	B lymph/leuk
TARGET-10-PANRDC	TARGET-10-PANRDC-03	B-Precursor	Primary	None of the above	B-Lymphoblastic Leukemia/Lymphoma	B-Lymphoblastic Leukemia/Lymphoma	B lymphoblastic leukemia/lymphoma, NOS	70537	B lymph/leuk
TARGET-10-PANRWG	TARGET-10-PANRWG-09	B-Precursor	Primary	None of the above	B-Lymphoblastic Leukemia/Lymphoma	B-Lymphoblastic Leukemia/Lymphoma	B lymphoblastic leukemia/lymphoma, NOS	70537	B lymph/leuk
TARGET-10-PANUUF	TARGET-10-PANUUF-09	B-Precursor	Primary	None of the above	B-Lymphoblastic Leukemia/Lymphoma	B-Lymphoblastic Leukemia/Lymphoma	B lymphoblastic leukemia/lymphoma, NOS	70537	B lymph/leuk
TARGET-10-PANZXZ	TARGET-10-PANZXZ-03	B-Precursor	Primary	None of the above	B-Lymphoblastic Leukemia/Lymphoma	B-Lymphoblastic Leukemia/Lymphoma	B lymphoblastic leukemia/lymphoma, NOS	70537	B lymph/leuk
TARGET-10-PANZXZ	TARGET-10-PANZXZ-09	B-Precursor	Primary	None of the above	B-Lymphoblastic Leukemia/Lymphoma	B-Lymphoblastic Leukemia/Lymphoma	B lymphoblastic leukemia/lymphoma, NOS	70537	B lymph/leuk
TARGET-10-PAPBSE	TARGET-10-PAPBSE-09	B-Precursor	Primary	None of the above	B-Lymphoblastic Leukemia/Lymphoma	B-Lymphoblastic Leukemia/Lymphoma	B lymphoblastic leukemia/lymphoma, NOS	70537	B lymph/leuk
TARGET-10-PAPIGX	TARGET-10-PAPIGX-09	B-Precursor	Primary	None of the above	B-Lymphoblastic Leukemia/Lymphoma	B-Lymphoblastic Leukemia/Lymphoma	B lymphoblastic leukemia/lymphoma, NOS	70537	B lymph/leuk
TARGET-10-PAPIGX	TARGET-10-PAPIGX-03	B-Precursor	Primary	None of the above	B-Lymphoblastic Leukemia/Lymphoma	B-Lymphoblastic Leukemia/Lymphoma	B lymphoblastic leukemia/lymphoma, NOS	70537	B lymph/leuk
TARGET-10-PAPGNC	TARGET-10-PAPGNC-03	B-Precursor	Primary	None of the above	B-Lymphoblastic Leukemia/Lymphoma	B-Lymphoblastic Leukemia/Lymphoma	B lymphoblastic leukemia/lymphoma, NOS	70537	B lymph/leuk
TARGET-10-PAPHGD	TARGET-10-PAPHGD-09	B-Precursor	Primary	None of the above	B-Lymphoblastic Leukemia/Lymphoma	B-Lymphoblastic Leukemia/Lymphoma	B lymphoblastic leukemia/lymphoma, NOS	70537	B lymph/leuk
TARGET-10-PANWHW	TARGET-10-PANWHW-09	B-Precursor	Primary	None of the above	B-Lymphoblastic Leukemia/Lymphoma	B-Lymphoblastic Leukemia/Lymphoma	B lymphoblastic leukemia/lymphoma, NOS	70537	B lymph/leuk
TARGET-10-PANWHW	TARGET-10-PANWHW-03	B-Precursor	Primary	None of the above	B-Lymphoblastic Leukemia/Lymphoma	B-Lymphoblastic Leukemia/Lymphoma	B lymphoblastic leukemia/lymphoma, NOS	70537	B lymph/leuk
TARGET-10-PAPGMV	TARGET-10-PAPGMV-09	B-Precursor	Primary	None of the above	B-Lymphoblastic Leukemia/Lymphoma	B-Lymphoblastic Leukemia/Lymphoma	B lymphoblastic leukemia/lymphoma, NOS	70537	B lymph/leuk
TARGET-10-PARVBS	TARGET-10-PARVBS-03	B-Precursor	Primary	None of the above	B-Lymphoblastic Leukemia/Lymphoma	B-Lymphoblastic Leukemia/Lymphoma	B lymphoblastic leukemia/lymphoma, NOS	70537	B lymph/leuk
TARGET-10-PATRIC	TARGET-10-PATRIC-03	B-Precursor	Primary	None of the above	B-Lymphoblastic Leukemia/Lymphoma	B-Lymphoblastic Leukemia/Lymphoma	B lymphoblastic leukemia/lymphoma, NOS	70537	B lymph/leuk
TARGET-10-PASWUH	TARGET-10-PASWUH-03	B-Precursor	Primary	None of the above	B-Lymphoblastic Leukemia/Lymphoma	B-Lymphoblastic Leukemia/Lymphoma	B lymphoblastic leukemia/lymphoma, NOS	70537	B lymph/leuk
TARGET-10-PANEPX	TARGET-10-PANEPX-03	B-Precursor	Primary	None of the above	B-Lymphoblastic Leukemia/Lymphoma	B-Lymphoblastic Leukemia/Lymphoma	B lymphoblastic leukemia/lymphoma, NOS	70537	B lymph/leuk
TARGET-10-PANEPX	TARGET-10-PANEPX-09	B-Precursor	Primary	None of the above	B-Lymphoblastic Leukemia/Lymphoma	B-Lymphoblastic Leukemia/Lymphoma	B lymphoblastic leukemia/lymphoma, NOS	70537	B lymph/leuk
TARGET-10-PAPHRT	TARGET-10-PAPHRT-09	B-Precursor	Primary	None of the above	B-Lymphoblastic Leukemia/Lymphoma	B-Lymphoblastic Leukemia/Lymphoma	B lymphoblastic leukemia/lymphoma, NOS	70537	B lymph/leuk
TARGET-10-PASIIK	TARGET-10-PASIIK-03	B-Precursor	Primary	None of the above	B-Lymphoblastic Leukemia/Lymphoma	B-Lymphoblastic Leukemia/Lymphoma	B lymphoblastic leukemia/lymphoma, NOS	70537	B lymph/leuk
TARGET-10-PANKRG	TARGET-10-PANKRG-03	B-Precursor	Primary	None of the above	B-Lymphoblastic Leukemia/Lymphoma	B-Lymphoblastic Leukemia/Lymphoma	B lymphoblastic leukemia/lymphoma, NOS	70537	B lymph/leuk
TARGET-10-PANWFL	TARGET-10-PANWFL-09	B-Precursor	Primary	None of the above	B-Lymphoblastic Leukemia/Lymphoma	B-Lymphoblastic Leukemia/Lymphoma	B lymphoblastic leukemia/lymphoma, NOS	70537	B lymph/leuk
TARGET-10-PANKMB	TARGET-10-PANKMB-09	B-Precursor	Primary	None of the above	B-Lymphoblastic Leukemia/Lymphoma	B-Lymphoblastic Leukemia/Lymphoma	B lymphoblastic leukemia/lymphoma, NOS	70537	B lymph/leuk
TARGET-10-PANLIC	TARGET-10-PANLIC-09	B-Precursor	Primary	None of the above	B-Lymphoblastic Leukemia/Lymphoma	B-Lymphoblastic Leukemia/Lymphoma	B lymphoblastic leukemia/lymphoma, NOS	70537	B lymph/leuk
TARGET-10-PAPBZK	TARGET-10-PAPBZK-09	B-Precursor	Primary	None of the above	B-Lymphoblastic Leukemia/Lymphoma	B-Lymphoblastic Leukemia/Lymphoma	B lymphoblastic leukemia/lymphoma, NOS	70537	B lymph/leuk
TARGET-10-PAPBZK	TARGET-10-PAPBZK-03	B-Precursor	Primary	None of the above	B-Lymphoblastic Leukemia/Lymphoma	B-Lymphoblastic Leukemia/Lymphoma	B lymphoblastic leukemia/lymphoma, NOS	70537	B lymph/leuk
TARGET-10-PAPEWB	TARGET-10-PAPEWB-09	B-Precursor	Primary	None of the above	B-Lymphoblastic Leukemia/Lymphoma	B-Lymphoblastic Leukemia/Lymphoma	B lymphoblastic leukemia/lymphoma, NOS	70537	B lymph/leuk
TARGET-10-PATTEE	TARGET-10-PATTEE-04	B-Precursor	Primary	None of the above	B-Lymphoblastic Leukemia/Lymphoma	B-Lymphoblastic Leukemia/Lymphoma	B lymphoblastic leukemia/lymphoma, NOS	70537	B lymph/leuk
TARGET-10-PATTEE	TARGET-10-PATTEE-09	B-Precursor	Primary	None of the above	B-Lymphoblastic Leukemia/Lymphoma	B-Lymphoblastic Leukemia/Lymphoma	B lymphoblastic leukemia/lymphoma, NOS	70537	B lymph/leuk
TARGET-10-PANSFD	TARGET-10-PANSFD-03	B Cell ALL	Primary	None of the above	B-Lymphoblastic Leukemia/Lymphoma	B-Lymphoblastic Leukemia/Lymphoma	B lymphoblastic leukemia/lymphoma, NOS	70537	B lymph/leuk
TARGET-10-PANSFD	TARGET-10-PANSFD-09	B Cell ALL	Primary	None of the above	B-Lymphoblastic Leukemia/Lymphoma	B-Lymphoblastic Leukemia/Lymphoma	B lymphoblastic leukemia/lymphoma, NOS	70537	B lymph/leuk
TARGET-10-PANWJB	TARGET-10-PANWJB-03	B Cell ALL	Primary	None of the above	B-Lymphoblastic Leukemia/Lymphoma	B-Lymphoblastic Leukemia/Lymphoma	B lymphoblastic leukemia/lymphoma, NOS	70537	B lymph/leuk
TARGET-10-PANWJB	TARGET-10-PANWJB-09	B Cell ALL	Primary	None of the above	B-Lymphoblastic Leukemia/Lymphoma	B-Lymphoblastic Leukemia/Lymphoma	B lymphoblastic leukemia/lymphoma, NOS	70537	B lymph/leuk
TARGET-10-PAPCXR	TARGET-10-PAPCXR-09	B Cell ALL	Primary	None of the above	B-Lymphoblastic Leukemia/Lymphoma	B-Lymphoblastic Leukemia/Lymphoma	B lymphoblastic leukemia/lymphoma, NOS	70537	B lymph/leuk
TARGET-10-PAPDFU	TARGET-10-PAPDFU-09	B Cell ALL	Primary	None of the above	B-Lymphoblastic Leukemia/Lymphoma	B-Lymphoblastic Leukemia/Lymphoma	B lymphoblastic leukemia/lymphoma, NOS	70537	B lymph/leuk
TARGET-10-PAMXXP	TARGET-10-PAMXXP-03	B-Precursor	Primary	None of the above	B-Lymphoblastic Leukemia/Lymphoma	B-Lymphoblastic Leukemia/Lymphoma	B lymphoblastic leukemia/lymphoma, NOS	70537	B lymph/leuk
TARGET-10-PAMYCC	TARGET-10-PAMYCC-09	B-Precursor	Primary	None of the above	B-Lymphoblastic Leukemia/Lymphoma	B-Lymphoblastic Leukemia/Lymphoma	B lymphoblastic leukemia/lymphoma, NOS	70537	B lymph/leuk
TARGET-10-PAMYEJ	TARGET-10-PAMYEJ-09	B-Precursor	Primary	None of the above	B-Lymphoblastic Leukemia/Lymphoma	B-Lymphoblastic Leukemia/Lymphoma	B lymphoblastic leukemia/lymphoma, NOS	70537	B lymph/leuk
TARGET-10-PAMYLL	TARGET-10-PAMYLL-03	B-Precursor	Primary	None of the above	B-Lymphoblastic Leukemia/Lymphoma	B-Lymphoblastic Leukemia/Lymphoma	B lymphoblastic leukemia/lymphoma, NOS	70537	B lymph/leuk
TARGET-10-PAMYNW	TARGET-10-PAMYNW-09	B-Precursor	Primary	None of the above	B-Lymphoblastic Leukemia/Lymphoma	B-Lymphoblastic Leukemia/Lymphoma	B lymphoblastic leukemia/lymphoma, NOS	70537	B lymph/leuk
TARGET-10-PAMYSA	TARGET-10-PAMYSA-09	B-Precursor	Primary	None of the above	B-Lymphoblastic Leukemia/Lymphoma	B-Lymphoblastic Leukemia/Lymphoma	B lymphoblastic leukemia/lymphoma, NOS	70537	B lymph/leuk
TARGET-10-PAMYWX	TARGET-10-PAMYWX-09	B-Precursor	Primary	None of the above	B-Lymphoblastic Leukemia/Lymphoma	B-Lymphoblastic Leukemia/Lymphoma	B lymphoblastic leukemia/lymphoma, NOS	70537	B lymph/leuk
TARGET-10-PAMZLK	TARGET-10-PAMZLK-03	B-Precursor	Primary	None of the above	B-Lymphoblastic Leukemia/Lymphoma	B-Lymphoblastic Leukemia/Lymphoma	B lymphoblastic leukemia/lymphoma, NOS	70537	B lymph/leuk
TARGET-10-PAMZLS	TARGET-10-PAMZLS-09	B-Precursor	Primary	None of the above	B-Lymphoblastic Leukemia/Lymphoma	B-Lymphoblastic Leukemia/Lymphoma	B lymphoblastic leukemia/lymphoma, NOS	70537	B lymph/leuk
TARGET-10-PAMZTU	TARGET-10-PAMZTU-09	B-Precursor	Primary	None of the above	B-Lymphoblastic Leukemia/Lymphoma	B-Lymphoblastic Leukemia/Lymphoma	B lymphoblastic leukemia/lymphoma, NOS	70537	B lymph/leuk
TARGET-10-PANAEN	TARGET-10-PANAEN-09	B-Precursor	Primary	None of the above	B-Lymphoblastic Leukemia/Lymphoma	B-Lymphoblastic Leukemia/Lymphoma	B lymphoblastic leukemia/lymphoma, NOS	70537	B lymph/leuk
TARGET-10-PANATY	TARGET-10-PANATY-03	B-Precursor	Primary	None of the above	B-Lymphoblastic Leukemia/Lymphoma	B-Lymphoblastic Leukemia/Lymphoma	B lymphoblastic leukemia/lymphoma, NOS	70537	B lymph/leuk
TARGET-10-PANAVL	TARGET-10-PANAVL-09	B-Precursor	Primary	None of the above	B-Lymphoblastic Leukemia/Lymphoma	B-Lymphoblastic Leukemia/Lymphoma	B lymphoblastic leukemia/lymphoma, NOS	70537	B lymph/leuk
TARGET-10-PANAWL	TARGET-10-PANAWL-09	B-Precursor	Primary	None of the above	B-Lymphoblastic Leukemia/Lymphoma	B-Lymphoblastic Leukemia/Lymphoma	B lymphoblastic leukemia/lymphoma, NOS	70537	B lymph/leuk
TARGET-10-PANAWU	TARGET-10-PANAWU-09	B-Precursor	Primary	None of the above	B-Lymphoblastic Leukemia/Lymphoma	B-Lymphoblastic Leukemia/Lymphoma	B lymphoblastic leukemia/lymphoma, NOS	70537	B lymph/leuk
TARGET-10-PANAYM	TARGET-10-PANAYM-09	B-Precursor	Primary	None of the above	B-Lymphoblastic Leukemia/Lymphoma	B-Lymphoblastic Leukemia/Lymphoma	B lymphoblastic leukemia/lymphoma, NOS	70537	B lymph/leuk
TARGET-10-PANAYT	TARGET-10-PANAYT-09	B-Precursor	Primary	None of the above	B-Lymphoblastic Leukemia/Lymphoma	B-Lymphoblastic Leukemia/Lymphoma	B lymphoblastic leukemia/lymphoma, NOS	70537	B lymph/leuk
TARGET-10-PANBDJ	TARGET-10-PANBDJ-09	B-Precursor	Primary	None of the above	B-Lymphoblastic Leukemia/Lymphoma	B-Lymphoblastic Leukemia/Lymphoma	B lymphoblastic leukemia/lymphoma, NOS	70537	B lymph/leuk
TARGET-10-PANBGW	TARGET-10-PANBGW-09	B-Precursor	Primary	None of the above	B-Lymphoblastic Leukemia/Lymphoma	B-Lymphoblastic Leukemia/Lymphoma	B lymphoblastic leukemia/lymphoma, NOS	70537	B lymph/leuk
TARGET-10-PANBHA	TARGET-10-PANBHA-03	B-Precursor	Primary	None of the above	B-Lymphoblastic Leukemia/Lymphoma	B-Lymphoblastic Leukemia/Lymphoma	B lymphoblastic leukemia/lymphoma, NOS	70537	B lymph/leuk
TARGET-10-PANBIK	TARGET-10-PANBIK-09	B-Precursor	Primary	None of the above	B-Lymphoblastic Leukemia/Lymphoma	B-Lymphoblastic Leukemia/Lymphoma	B lymphoblastic leukemia/lymphoma, NOS	70537	B lymph/leuk
TARGET-10-PANBIU	TARGET-10-PANBIU-03	B-Precursor	Primary	None of the above	B-Lymphoblastic Leukemia/Lymphoma	B-Lymphoblastic Leukemia/Lymphoma	B lymphoblastic leukemia/lymphoma, NOS	70537	B lymph/leuk
TARGET-10-PANBPG	TARGET-10-PANBPG-09	B-Precursor	Primary	None of the above	B-Lymphoblastic Leukemia/Lymphoma	B-Lymphoblastic Leukemia/Lymphoma	B lymphoblastic leukemia/lymphoma, NOS	70537	B lymph/leuk
TARGET-10-PANBVU	TARGET-10-PANBVU-03	B-Precursor	Primary	None of the above	B-Lymphoblastic Leukemia/Lymphoma	B-Lymphoblastic Leukemia/Lymphoma	B lymphoblastic leukemia/lymphoma, NOS	70537	B lymph/leuk
TARGET-10-PANBWB	TARGET-10-PANBWB-09	B-Precursor	Primary	None of the above	B-Lymphoblastic Leukemia/Lymphoma	B-Lymphoblastic Leukemia/Lymphoma	B lymphoblastic leukemia/lymphoma, NOS	70537	B lymph/leuk
TARGET-10-PANDBV	TARGET-10-PANDBV-09	B-Precursor	Primary	None of the above	B-Lymphoblastic Leukemia/Lymphoma	B-Lymphoblastic Leukemia/Lymphoma	B lymphoblastic leukemia/lymphoma, NOS	70537	B lymph/leuk
TARGET-10-PANDBX	TARGET-10-PANDBX-09	B-Precursor	Primary	None of the above	B-Lymphoblastic Leukemia/Lymphoma	B-Lymphoblastic Leukemia/Lymphoma	B lymphoblastic leukemia/lymphoma, NOS	70537	B lymph/leuk
TARGET-10-PANDUK	TARGET-10-PANDUK-03	B-Precursor	Primary	None of the above	B-Lymphoblastic Leukemia/Lymphoma	B-Lymphoblastic Leukemia/Lymphoma	B lymphoblastic leukemia/lymphoma, NOS	70537	B lymph/leuk
TARGET-10-PANELP	TARGET-10-PANELP-03	B-Precursor	Primary	None of the above	B-Lymphoblastic Leukemia/Lymphoma	B-Lymphoblastic Leukemia/Lymphoma	B lymphoblastic leukemia/lymphoma, NOS	70537	B lymph/leuk
TARGET-10-PANEPB	TARGET-10-PANEPB-09	B-Precursor	Primary	None of the above	B-Lymphoblastic Leukemia/Lymphoma	B-Lymphoblastic Leukemia/Lymphoma	B lymphoblastic leukemia/lymphoma, NOS	70537	B lymph/leuk
TARGET-10-PANERJ	TARGET-10-PANERJ-09	B-Precursor	Primary	None of the above	B-Lymphoblastic Leukemia/Lymphoma	B-Lymphoblastic Leukemia/Lymphoma	B lymphoblastic leukemia/lymphoma, NOS	70537	B lymph/leuk
TARGET-10-PANEVA	TARGET-10-PANEVA-09	B-Precursor	Primary	None of the above	B-Lymphoblastic Leukemia/Lymphoma	B-Lymphoblastic Leukemia/Lymphoma	B lymphoblastic leukemia/lymphoma, NOS	70537	B lymph/leuk
TARGET-10-PANEYX	TARGET-10-PANEYX-03	B-Precursor	Primary	None of the above	B-Lymphoblastic Leukemia/Lymphoma	B-Lymphoblastic Leukemia/Lymphoma	B lymphoblastic leukemia/lymphoma, NOS	70537	B lymph/leuk
TARGET-10-PANEZJ	TARGET-10-PANEZJ-09	B-Precursor	Primary	None of the above	B-Lymphoblastic Leukemia/Lymphoma	B-Lymphoblastic Leukemia/Lymphoma	B lymphoblastic leukemia/lymphoma, NOS	70537	B lymph/leuk
TARGET-10-PANEZY	TARGET-10-PANEZY-09	B-Precursor	Primary	None of the above	B-Lymphoblastic Leukemia/Lymphoma	B-Lymphoblastic Leukemia/Lymphoma	B lymphoblastic leukemia/lymphoma, NOS	70537	B lymph/leuk
TARGET-10-PANFAE	TARGET-10-PANFAE-09	B-Precursor	Primary	None of the above	B-Lymphoblastic Leukemia/Lymphoma	B-Lymphoblastic Leukemia/Lymphoma	B lymphoblastic leukemia/lymphoma, NOS	70537	B lymph/leuk
TARGET-10-PANFCE	TARGET-10-PANFCE-09	B-Precursor	Primary	None of the above	B-Lymphoblastic Leukemia/Lymphoma	B-Lymphoblastic Leukemia/Lymphoma	B lymphoblastic leukemia/lymphoma, NOS	70537	B lymph/leuk
TARGET-10-PANFPD	TARGET-10-PANFPD-09	B-Precursor	Primary	None of the above	B-Lymphoblastic Leukemia/Lymphoma	B-Lymphoblastic Leukemia/Lymphoma	B lymphoblastic leukemia/lymphoma, NOS	70537	B lymph/leuk
TARGET-10-PANFUM	TARGET-10-PANFUM-03	B-Precursor	Primary	None of the above	B-Lymphoblastic Leukemia/Lymphoma	B-Lymphoblastic Leukemia/Lymphoma	B lymphoblastic leukemia/lymphoma, NOS	70537	B lymph/leuk
TARGET-10-PANGAW	TARGET-10-PANGAW-09	B-Precursor	Primary	None of the above	B-Lymphoblastic Leukemia/Lymphoma	B-Lymphoblastic Leukemia/Lymphoma	B lymphoblastic leukemia/lymphoma, NOS	70537	B lymph/leuk
TARGET-10-PANGFS	TARGET-10-PANGFS-09	B-Precursor	Primary	None of the above	B-Lymphoblastic Leukemia/Lymphoma	B-Lymphoblastic Leukemia/Lymphoma	B lymphoblastic leukemia/lymphoma, NOS	70537	B lymph/leuk
TARGET-10-PANGKN	TARGET-10-PANGKN-03	B-Precursor	Primary	None of the above	B-Lymphoblastic Leukemia/Lymphoma	B-Lymphoblastic Leukemia/Lymphoma	B lymphoblastic leukemia/lymphoma, NOS	70537	B lymph/leuk
TARGET-10-PANGVW	TARGET-10-PANGVW-09	B-Precursor	Primary	None of the above	B-Lymphoblastic Leukemia/Lymphoma	B-Lymphoblastic Leukemia/Lymphoma	B lymphoblastic leukemia/lymphoma, NOS	70537	B lymph/leuk
TARGET-10-PANGZM	TARGET-10-PANGZM-09	B-Precursor	Primary	None of the above	B-Lymphoblastic Leukemia/Lymphoma	B-Lymphoblastic Leukemia/Lymphoma	B lymphoblastic leukemia/lymphoma, NOS	70537	B lymph/leuk
TARGET-10-PANHLV	TARGET-10-PANHLV-09	B-Precursor	Primary	None of the above	B-Lymphoblastic Leukemia/Lymphoma	B-Lymphoblastic Leukemia/Lymphoma	B lymphoblastic leukemia/lymphoma, NOS	70537	B lymph/leuk
TARGET-10-PANHTV	TARGET-10-PANHTV-09	B-Precursor	Primary	None of the above	B-Lymphoblastic Leukemia/Lymphoma	B-Lymphoblastic Leukemia/Lymphoma	B lymphoblastic leukemia/lymphoma, NOS	70537	B lymph/leuk
TARGET-10-PANICK	TARGET-10-PANICK-09	B-Precursor	Primary	None of the above	B-Lymphoblastic Leukemia/Lymphoma	B-Lymphoblastic Leukemia/Lymphoma	B lymphoblastic leukemia/lymphoma, NOS	70537	B lymph/leuk
TARGET-10-PANIIY	TARGET-10-PANIIY-09	B-Precursor	Primary	None of the above	B-Lymphoblastic Leukemia/Lymphoma	B-Lymphoblastic Leukemia/Lymphoma	B lymphoblastic leukemia/lymphoma, NOS	70537	B lymph/leuk
TARGET-10-PANIKK	TARGET-10-PANIKK-09	B-Precursor	Primary	None of the above	B-Lymphoblastic Leukemia/Lymphoma	B-Lymphoblastic Leukemia/Lymphoma	B lymphoblastic leukemia/lymphoma, NOS	70537	B lymph/leuk
TARGET-10-PANITD	TARGET-10-PANITD-09	B-Precursor	Primary	None of the above	B-Lymphoblastic Leukemia/Lymphoma	B-Lymphoblastic Leukemia/Lymphoma	B lymphoblastic leukemia/lymphoma, NOS	70537	B lymph/leuk
TARGET-10-PANIUJ	TARGET-10-PANIUJ-09	B-Precursor	Primary	None of the above	B-Lymphoblastic Leukemia/Lymphoma	B-Lymphoblastic Leukemia/Lymphoma	B lymphoblastic leukemia/lymphoma, NOS	70537	B lymph/leuk
TARGET-10-PANIXZ	TARGET-10-PANIXZ-03	B-Precursor	Primary	None of the above	B-Lymphoblastic Leukemia/Lymphoma	B-Lymphoblastic Leukemia/Lymphoma	B lymphoblastic leukemia/lymphoma, NOS	70537	B lymph/leuk
TARGET-10-PANJDT	TARGET-10-PANJDT-09	B-Precursor	Primary	None of the above	B-Lymphoblastic Leukemia/Lymphoma	B-Lymphoblastic Leukemia/Lymphoma	B lymphoblastic leukemia/lymphoma, NOS	70537	B lymph/leuk
TARGET-10-PANJJE	TARGET-10-PANJJE-09	B-Precursor	Primary	None of the above	B-Lymphoblastic Leukemia/Lymphoma	B-Lymphoblastic Leukemia/Lymphoma	B lymphoblastic leukemia/lymphoma, NOS	70537	B lymph/leuk
TARGET-10-PANJKW	TARGET-10-PANJKW-09	B-Precursor	Primary	None of the above	B-Lymphoblastic Leukemia/Lymphoma	B-Lymphoblastic Leukemia/Lymphoma	B lymphoblastic leukemia/lymphoma, NOS	70537	B lymph/leuk
TARGET-10-PANJLJ	TARGET-10-PANJLJ-09	B-Precursor	Primary	None of the above	B-Lymphoblastic Leukemia/Lymphoma	B-Lymphoblastic Leukemia/Lymphoma	B lymphoblastic leukemia/lymphoma, NOS	70537	B lymph/leuk
TARGET-10-PANJRD	TARGET-10-PANJRD-09	B-Precursor	Primary	None of the above	B-Lymphoblastic Leukemia/Lymphoma	B-Lymphoblastic Leukemia/Lymphoma	B lymphoblastic leukemia/lymphoma, NOS	70537	B lymph/leuk
TARGET-10-PANJVN	TARGET-10-PANJVN-09	B-Precursor	Primary	None of the above	B-Lymphoblastic Leukemia/Lymphoma	B-Lymphoblastic Leukemia/Lymphoma	B lymphoblastic leukemia/lymphoma, NOS	70537	B lymph/leuk
TARGET-10-PANJXI	TARGET-10-PANJXI-09	B-Precursor	Primary	None of the above	B-Lymphoblastic Leukemia/Lymphoma	B-Lymphoblastic Leukemia/Lymphoma	B lymphoblastic leukemia/lymphoma, NOS	70537	B lymph/leuk
TARGET-10-PANJZA	TARGET-10-PANJZA-09	B-Precursor	Primary	None of the above	B-Lymphoblastic Leukemia/Lymphoma	B-Lymphoblastic Leukemia/Lymphoma	B lymphoblastic leukemia/lymphoma, NOS	70537	B lymph/leuk
TARGET-10-PANKCZ	TARGET-10-PANKCZ-09	B-Precursor	Primary	None of the above	B-Lymphoblastic Leukemia/Lymphoma	B-Lymphoblastic Leukemia/Lymphoma	B lymphoblastic leukemia/lymphoma, NOS	70537	B lymph/leuk
TARGET-10-PANKFU	TARGET-10-PANKFU-09	B-Precursor	Primary	None of the above	B-Lymphoblastic Leukemia/Lymphoma	B-Lymphoblastic Leukemia/Lymphoma	B lymphoblastic leukemia/lymphoma, NOS	70537	B lymph/leuk
TARGET-10-PANKGB	TARGET-10-PANKGB-09	B-Precursor	Primary	None of the above	B-Lymphoblastic Leukemia/Lymphoma	B-Lymphoblastic Leukemia/Lymphoma	B lymphoblastic leukemia/lymphoma, NOS	70537	B lymph/leuk
TARGET-10-PANKTJ	TARGET-10-PANKTJ-09	B-Precursor	Primary	None of the above	B-Lymphoblastic Leukemia/Lymphoma	B-Lymphoblastic Leukemia/Lymphoma	B lymphoblastic leukemia/lymphoma, NOS	70537	B lymph/leuk
TARGET-10-PANKYV	TARGET-10-PANKYV-03	B-Precursor	Primary	None of the above	B-Lymphoblastic Leukemia/Lymphoma	B-Lymphoblastic Leukemia/Lymphoma	B lymphoblastic leukemia/lymphoma, NOS	70537	B lymph/leuk
TARGET-10-PANLGV	TARGET-10-PANLGV-09	B-Precursor	Primary	None of the above	B-Lymphoblastic Leukemia/Lymphoma	B-Lymphoblastic Leukemia/Lymphoma	B lymphoblastic leukemia/lymphoma, NOS	70537	B lymph/leuk
TARGET-10-PANLKU	TARGET-10-PANLKU-03	B-Precursor	Primary	None of the above	B-Lymphoblastic Leukemia/Lymphoma	B-Lymphoblastic Leukemia/Lymphoma	B lymphoblastic leukemia/lymphoma, NOS	70537	B lymph/leuk
TARGET-10-PANLLB	TARGET-10-PANLLB-09	B-Precursor	Primary	None of the above	B-Lymphoblastic Leukemia/Lymphoma	B-Lymphoblastic Leukemia/Lymphoma	B lymphoblastic leukemia/lymphoma, NOS	70537	B lymph/leuk
TARGET-10-PANLTI	TARGET-10-PANLTI-03	B-Precursor	Primary	None of the above	B-Lymphoblastic Leukemia/Lymphoma	B-Lymphoblastic Leukemia/Lymphoma	B lymphoblastic leukemia/lymphoma, NOS	70537	B lymph/leuk
TARGET-10-PANLWU	TARGET-10-PANLWU-09	B-Precursor	Primary	None of the above	B-Lymphoblastic Leukemia/Lymphoma	B-Lymphoblastic Leukemia/Lymphoma	B lymphoblastic leukemia/lymphoma, NOS	70537	B lymph/leuk
TARGET-10-PANLYC	TARGET-10-PANLYC-09	B-Precursor	Primary	None of the above	B-Lymphoblastic Leukemia/Lymphoma	B-Lymphoblastic Leukemia/Lymphoma	B lymphoblastic leukemia/lymphoma, NOS	70537	B lymph/leuk
TARGET-10-PANMCB	TARGET-10-PANMCB-09	B-Precursor	Primary	None of the above	B-Lymphoblastic Leukemia/Lymphoma	B-Lymphoblastic Leukemia/Lymphoma	B lymphoblastic leukemia/lymphoma, NOS	70537	B lymph/leuk
TARGET-10-PANMGD	TARGET-10-PANMGD-09	B-Precursor	Primary	None of the above	B-Lymphoblastic Leukemia/Lymphoma	B-Lymphoblastic Leukemia/Lymphoma	B lymphoblastic leukemia/lymphoma, NOS	70537	B lymph/leuk
TARGET-10-PANMHB	TARGET-10-PANMHB-09	B-Precursor	Primary	None of the above	B-Lymphoblastic Leukemia/Lymphoma	B-Lymphoblastic Leukemia/Lymphoma	B lymphoblastic leukemia/lymphoma, NOS	70537	B lymph/leuk
TARGET-10-PANMSM	TARGET-10-PANMSM-09	B-Precursor	Primary	None of the above	B-Lymphoblastic Leukemia/Lymphoma	B-Lymphoblastic Leukemia/Lymphoma	B lymphoblastic leukemia/lymphoma, NOS	70537	B lymph/leuk
TARGET-10-PANMWD	TARGET-10-PANMWD-09	B-Precursor	Primary	None of the above	B-Lymphoblastic Leukemia/Lymphoma	B-Lymphoblastic Leukemia/Lymphoma	B lymphoblastic leukemia/lymphoma, NOS	70537	B lymph/leuk
TARGET-10-PANMZB	TARGET-10-PANMZB-09	B-Precursor	Primary	None of the above	B-Lymphoblastic Leukemia/Lymphoma	B-Lymphoblastic Leukemia/Lymphoma	B lymphoblastic leukemia/lymphoma, NOS	70537	B lymph/leuk
TARGET-10-PANNGL	TARGET-10-PANNGL-09	B-Precursor	Primary	None of the above	B-Lymphoblastic Leukemia/Lymphoma	B-Lymphoblastic Leukemia/Lymphoma	B lymphoblastic leukemia/lymphoma, NOS	70537	B lymph/leuk
TARGET-10-PANNKX	TARGET-10-PANNKX-03	B-Precursor	Primary	None of the above	B-Lymphoblastic Leukemia/Lymphoma	B-Lymphoblastic Leukemia/Lymphoma	B lymphoblastic leukemia/lymphoma, NOS	70537	B lymph/leuk
TARGET-10-PANNSV	TARGET-10-PANNSV-09	B-Precursor	Primary	None of the above	B-Lymphoblastic Leukemia/Lymphoma	B-Lymphoblastic Leukemia/Lymphoma	B lymphoblastic leukemia/lymphoma, NOS	70537	B lymph/leuk
TARGET-10-PANNUY	TARGET-10-PANNUY-09	B-Precursor	Primary	None of the above	B-Lymphoblastic Leukemia/Lymphoma	B-Lymphoblastic Leukemia/Lymphoma	B lymphoblastic leukemia/lymphoma, NOS	70537	B lymph/leuk
TARGET-10-PANNYE	TARGET-10-PANNYE-09	B-Precursor	Primary	None of the above	B-Lymphoblastic Leukemia/Lymphoma	B-Lymphoblastic Leukemia/Lymphoma	B lymphoblastic leukemia/lymphoma, NOS	70537	B lymph/leuk
TARGET-10-PANPAC	TARGET-10-PANPAC-09	B-Precursor	Primary	None of the above	B-Lymphoblastic Leukemia/Lymphoma	B-Lymphoblastic Leukemia/Lymphoma	B lymphoblastic leukemia/lymphoma, NOS	70537	B lymph/leuk
TARGET-10-PANPDM	TARGET-10-PANPDM-03	B-Precursor	Primary	None of the above	B-Lymphoblastic Leukemia/Lymphoma	B-Lymphoblastic Leukemia/Lymphoma	B lymphoblastic leukemia/lymphoma, NOS	70537	B lymph/leuk
TARGET-10-PANPNJ	TARGET-10-PANPNJ-09	B-Precursor	Primary	None of the above	B-Lymphoblastic Leukemia/Lymphoma	B-Lymphoblastic Leukemia/Lymphoma	B lymphoblastic leukemia/lymphoma, NOS	70537	B lymph/leuk
TARGET-10-PANPRP	TARGET-10-PANPRP-09	B-Precursor	Primary	None of the above	B-Lymphoblastic Leukemia/Lymphoma	B-Lymphoblastic Leukemia/Lymphoma	B lymphoblastic leukemia/lymphoma, NOS	70537	B lymph/leuk
TARGET-10-PANPSS	TARGET-10-PANPSS-09	B-Precursor	Primary	None of the above	B-Lymphoblastic Leukemia/Lymphoma	B-Lymphoblastic Leukemia/Lymphoma	B lymphoblastic leukemia/lymphoma, NOS	70537	B lymph/leuk
TARGET-10-PANPUY	TARGET-10-PANPUY-09	B-Precursor	Primary	None of the above	B-Lymphoblastic Leukemia/Lymphoma	B-Lymphoblastic Leukemia/Lymphoma	B lymphoblastic leukemia/lymphoma, NOS	70537	B lymph/leuk
TARGET-10-PANPVG	TARGET-10-PANPVG-09	B-Precursor	Primary	None of the above	B-Lymphoblastic Leukemia/Lymphoma	B-Lymphoblastic Leukemia/Lymphoma	B lymphoblastic leukemia/lymphoma, NOS	70537	B lymph/leuk
TARGET-10-PANPVL	TARGET-10-PANPVL-09	B-Precursor	Primary	None of the above	B-Lymphoblastic Leukemia/Lymphoma	B-Lymphoblastic Leukemia/Lymphoma	B lymphoblastic leukemia/lymphoma, NOS	70537	B lymph/leuk
TARGET-10-PANPYK	TARGET-10-PANPYK-03	B-Precursor	Primary	None of the above	B-Lymphoblastic Leukemia/Lymphoma	B-Lymphoblastic Leukemia/Lymphoma	B lymphoblastic leukemia/lymphoma, NOS	70537	B lymph/leuk
TARGET-10-PANRER	TARGET-10-PANRER-09	B-Precursor	Primary	None of the above	B-Lymphoblastic Leukemia/Lymphoma	B-Lymphoblastic Leukemia/Lymphoma	B lymphoblastic leukemia/lymphoma, NOS	70537	B lymph/leuk
TARGET-10-PANRET	TARGET-10-PANRET-09	B-Precursor	Primary	None of the above	B-Lymphoblastic Leukemia/Lymphoma	B-Lymphoblastic Leukemia/Lymphoma	B lymphoblastic leukemia/lymphoma, NOS	70537	B lymph/leuk
TARGET-10-PANRFG	TARGET-10-PANRFG-09	B-Precursor	Primary	None of the above	B-Lymphoblastic Leukemia/Lymphoma	B-Lymphoblastic Leukemia/Lymphoma	B lymphoblastic leukemia/lymphoma, NOS	70537	B lymph/leuk
TARGET-10-PANRGS	TARGET-10-PANRGS-09	B-Precursor	Primary	None of the above	B-Lymphoblastic Leukemia/Lymphoma	B-Lymphoblastic Leukemia/Lymphoma	B lymphoblastic leukemia/lymphoma, NOS	70537	B lymph/leuk
TARGET-10-PANRHE	TARGET-10-PANRHE-09	B-Precursor	Primary	None of the above	B-Lymphoblastic Leukemia/Lymphoma	B-Lymphoblastic Leukemia/Lymphoma	B lymphoblastic leukemia/lymphoma, NOS	70537	B lymph/leuk
TARGET-10-PANRIM	TARGET-10-PANRIM-03	B-Precursor	Primary	None of the above	B-Lymphoblastic Leukemia/Lymphoma	B-Lymphoblastic Leukemia/Lymphoma	B lymphoblastic leukemia/lymphoma, NOS	70537	B lymph/leuk
TARGET-10-PANRJL	TARGET-10-PANRJL-09	B-Precursor	Primary	None of the above	B-Lymphoblastic Leukemia/Lymphoma	B-Lymphoblastic Leukemia/Lymphoma	B lymphoblastic leukemia/lymphoma, NOS	70537	B lymph/leuk
TARGET-10-PANRNE	TARGET-10-PANRNE-03	B-Precursor	Primary	None of the above	B-Lymphoblastic Leukemia/Lymphoma	B-Lymphoblastic Leukemia/Lymphoma	B lymphoblastic leukemia/lymphoma, NOS	70537	B lymph/leuk
TARGET-10-PANRNL	TARGET-10-PANRNL-09	B-Precursor	Primary	None of the above	B-Lymphoblastic Leukemia/Lymphoma	B-Lymphoblastic Leukemia/Lymphoma	B lymphoblastic leukemia/lymphoma, NOS	70537	B lymph/leuk
TARGET-10-PANRPL	TARGET-10-PANRPL-09	B-Precursor	Primary	None of the above	B-Lymphoblastic Leukemia/Lymphoma	B-Lymphoblastic Leukemia/Lymphoma	B lymphoblastic leukemia/lymphoma, NOS	70537	B lymph/leuk
TARGET-10-PANRPM	TARGET-10-PANRPM-09	B-Precursor	Primary	None of the above	B-Lymphoblastic Leukemia/Lymphoma	B-Lymphoblastic Leukemia/Lymphoma	B lymphoblastic leukemia/lymphoma, NOS	70537	B lymph/leuk
TARGET-10-PANRSR	TARGET-10-PANRSR-09	B-Precursor	Primary	None of the above	B-Lymphoblastic Leukemia/Lymphoma	B-Lymphoblastic Leukemia/Lymphoma	B lymphoblastic leukemia/lymphoma, NOS	70537	B lymph/leuk
TARGET-10-PANRXM	TARGET-10-PANRXM-09	B-Precursor	Primary	None of the above	B-Lymphoblastic Leukemia/Lymphoma	B-Lymphoblastic Leukemia/Lymphoma	B lymphoblastic leukemia/lymphoma, NOS	70537	B lymph/leuk
TARGET-10-PANSBC	TARGET-10-PANSBC-09	B-Precursor	Primary	None of the above	B-Lymphoblastic Leukemia/Lymphoma	B-Lymphoblastic Leukemia/Lymphoma	B lymphoblastic leukemia/lymphoma, NOS	70537	B lymph/leuk
TARGET-10-PANSBK	TARGET-10-PANSBK-09	B-Precursor	Primary	None of the above	B-Lymphoblastic Leukemia/Lymphoma	B-Lymphoblastic Leukemia/Lymphoma	B lymphoblastic leukemia/lymphoma, NOS	70537	B lymph/leuk
TARGET-10-PANSCX	TARGET-10-PANSCX-09	B-Precursor	Primary	None of the above	B-Lymphoblastic Leukemia/Lymphoma	B-Lymphoblastic Leukemia/Lymphoma	B lymphoblastic leukemia/lymphoma, NOS	70537	B lymph/leuk
TARGET-10-PANSIR	TARGET-10-PANSIR-09	B-Precursor	Primary	None of the above	B-Lymphoblastic Leukemia/Lymphoma	B-Lymphoblastic Leukemia/Lymphoma	B lymphoblastic leukemia/lymphoma, NOS	70537	B lymph/leuk
TARGET-10-PANSKJ	TARGET-10-PANSKJ-09	B-Precursor	Primary	None of the above	B-Lymphoblastic Leukemia/Lymphoma	B-Lymphoblastic Leukemia/Lymphoma	B lymphoblastic leukemia/lymphoma, NOS	70537	B lymph/leuk
TARGET-10-PANSNR	TARGET-10-PANSNR-03	B-Precursor	Primary	None of the above	B-Lymphoblastic Leukemia/Lymphoma	B-Lymphoblastic Leukemia/Lymphoma	B lymphoblastic leukemia/lymphoma, NOS	70537	B lymph/leuk
TARGET-10-PANSSH	TARGET-10-PANSSH-09	B-Precursor	Primary	None of the above	B-Lymphoblastic Leukemia/Lymphoma	B-Lymphoblastic Leukemia/Lymphoma	B lymphoblastic leukemia/lymphoma, NOS	70537	B lymph/leuk
TARGET-10-PANSTC	TARGET-10-PANSTC-09	B-Precursor	Primary	None of the above	B-Lymphoblastic Leukemia/Lymphoma	B-Lymphoblastic Leukemia/Lymphoma	B lymphoblastic leukemia/lymphoma, NOS	70537	B lymph/leuk
TARGET-10-PANSUN	TARGET-10-PANSUN-09	B-Precursor	Primary	None of the above	B-Lymphoblastic Leukemia/Lymphoma	B-Lymphoblastic Leukemia/Lymphoma	B lymphoblastic leukemia/lymphoma, NOS	70537	B lymph/leuk
TARGET-10-PANSWH	TARGET-10-PANSWH-09	B-Precursor	Primary	None of the above	B-Lymphoblastic Leukemia/Lymphoma	B-Lymphoblastic Leukemia/Lymphoma	B lymphoblastic leukemia/lymphoma, NOS	70537	B lymph/leuk
TARGET-10-PANTHL	TARGET-10-PANTHL-03	B-Precursor	Primary	None of the above	B-Lymphoblastic Leukemia/Lymphoma	B-Lymphoblastic Leukemia/Lymphoma	B lymphoblastic leukemia/lymphoma, NOS	70537	B lymph/leuk
TARGET-10-PANTHU	TARGET-10-PANTHU-09	B-Precursor	Primary	None of the above	B-Lymphoblastic Leukemia/Lymphoma	B-Lymphoblastic Leukemia/Lymphoma	B lymphoblastic leukemia/lymphoma, NOS	70537	B lymph/leuk
TARGET-10-PANTKG	TARGET-10-PANTKG-09	B-Precursor	Primary	None of the above	B-Lymphoblastic Leukemia/Lymphoma	B-Lymphoblastic Leukemia/Lymphoma	B lymphoblastic leukemia/lymphoma, NOS	70537	B lymph/leuk
TARGET-10-PANTSN	TARGET-10-PANTSN-09	B-Precursor	Primary	None of the above	B-Lymphoblastic Leukemia/Lymphoma	B-Lymphoblastic Leukemia/Lymphoma	B lymphoblastic leukemia/lymphoma, NOS	70537	B lymph/leuk
TARGET-10-PANTUM	TARGET-10-PANTUM-09	B-Precursor	Primary	None of the above	B-Lymphoblastic Leukemia/Lymphoma	B-Lymphoblastic Leukemia/Lymphoma	B lymphoblastic leukemia/lymphoma, NOS	70537	B lymph/leuk
TARGET-10-PANTVY	TARGET-10-PANTVY-09	B-Precursor	Primary	None of the above	B-Lymphoblastic Leukemia/Lymphoma	B-Lymphoblastic Leukemia/Lymphoma	B lymphoblastic leukemia/lymphoma, NOS	70537	B lymph/leuk
TARGET-10-PANTXE	TARGET-10-PANTXE-09	B-Precursor	Primary	None of the above	B-Lymphoblastic Leukemia/Lymphoma	B-Lymphoblastic Leukemia/Lymphoma	B lymphoblastic leukemia/lymphoma, NOS	70537	B lymph/leuk
TARGET-10-PANTXK	TARGET-10-PANTXK-09	B-Precursor	Primary	None of the above	B-Lymphoblastic Leukemia/Lymphoma	B-Lymphoblastic Leukemia/Lymphoma	B lymphoblastic leukemia/lymphoma, NOS	70537	B lymph/leuk
TARGET-10-PANTYM	TARGET-10-PANTYM-09	B-Precursor	Primary	None of the above	B-Lymphoblastic Leukemia/Lymphoma	B-Lymphoblastic Leukemia/Lymphoma	B lymphoblastic leukemia/lymphoma, NOS	70537	B lymph/leuk
TARGET-10-PANTZD	TARGET-10-PANTZD-09	B-Precursor	Primary	None of the above	B-Lymphoblastic Leukemia/Lymphoma	B-Lymphoblastic Leukemia/Lymphoma	B lymphoblastic leukemia/lymphoma, NOS	70537	B lymph/leuk
TARGET-10-PANUBA	TARGET-10-PANUBA-03	B-Precursor	Primary	None of the above	B-Lymphoblastic Leukemia/Lymphoma	B-Lymphoblastic Leukemia/Lymphoma	B lymphoblastic leukemia/lymphoma, NOS	70537	B lymph/leuk
TARGET-10-PANUIC	TARGET-10-PANUIC-03	B-Precursor	Primary	None of the above	B-Lymphoblastic Leukemia/Lymphoma	B-Lymphoblastic Leukemia/Lymphoma	B lymphoblastic leukemia/lymphoma, NOS	70537	B lymph/leuk
TARGET-10-PANUIW	TARGET-10-PANUIW-09	B-Precursor	Primary	None of the above	B-Lymphoblastic Leukemia/Lymphoma	B-Lymphoblastic Leukemia/Lymphoma	B lymphoblastic leukemia/lymphoma, NOS	70537	B lymph/leuk
TARGET-10-PANUJX	TARGET-10-PANUJX-09	B-Precursor	Primary	None of the above	B-Lymphoblastic Leukemia/Lymphoma	B-Lymphoblastic Leukemia/Lymphoma	B lymphoblastic leukemia/lymphoma, NOS	70537	B lymph/leuk
TARGET-10-PANUKM	TARGET-10-PANUKM-09	B-Precursor	Primary	None of the above	B-Lymphoblastic Leukemia/Lymphoma	B-Lymphoblastic Leukemia/Lymphoma	B lymphoblastic leukemia/lymphoma, NOS	70537	B lymph/leuk
TARGET-10-PANUMV	TARGET-10-PANUMV-03	B-Precursor	Primary	None of the above	B-Lymphoblastic Leukemia/Lymphoma	B-Lymphoblastic Leukemia/Lymphoma	B lymphoblastic leukemia/lymphoma, NOS	70537	B lymph/leuk
TARGET-10-PANUNC	TARGET-10-PANUNC-09	B-Precursor	Primary	None of the above	B-Lymphoblastic Leukemia/Lymphoma	B-Lymphoblastic Leukemia/Lymphoma	B lymphoblastic leukemia/lymphoma, NOS	70537	B lymph/leuk
TARGET-10-PANUND	TARGET-10-PANUND-09	B-Precursor	Primary	None of the above	B-Lymphoblastic Leukemia/Lymphoma	B-Lymphoblastic Leukemia/Lymphoma	B lymphoblastic leukemia/lymphoma, NOS	70537	B lymph/leuk
TARGET-10-PANUSR	TARGET-10-PANUSR-09	B-Precursor	Primary	None of the above	B-Lymphoblastic Leukemia/Lymphoma	B-Lymphoblastic Leukemia/Lymphoma	B lymphoblastic leukemia/lymphoma, NOS	70537	B lymph/leuk
TARGET-10-PANUUE	TARGET-10-PANUUE-09	B-Precursor	Primary	None of the above	B-Lymphoblastic Leukemia/Lymphoma	B-Lymphoblastic Leukemia/Lymphoma	B lymphoblastic leukemia/lymphoma, NOS	70537	B lymph/leuk
TARGET-10-PANUUW	TARGET-10-PANUUW-03	B-Precursor	Primary	None of the above	B-Lymphoblastic Leukemia/Lymphoma	B-Lymphoblastic Leukemia/Lymphoma	B lymphoblastic leukemia/lymphoma, NOS	70537	B lymph/leuk
TARGET-10-PANUVT	TARGET-10-PANUVT-09	B-Precursor	Primary	None of the above	B-Lymphoblastic Leukemia/Lymphoma	B-Lymphoblastic Leukemia/Lymphoma	B lymphoblastic leukemia/lymphoma, NOS	70537	B lymph/leuk
TARGET-10-PANUWL	TARGET-10-PANUWL-09	B-Precursor	Primary	None of the above	B-Lymphoblastic Leukemia/Lymphoma	B-Lymphoblastic Leukemia/Lymphoma	B lymphoblastic leukemia/lymphoma, NOS	70537	B lymph/leuk
TARGET-10-PANUWV	TARGET-10-PANUWV-09	B-Precursor	Primary	None of the above	B-Lymphoblastic Leukemia/Lymphoma	B-Lymphoblastic Leukemia/Lymphoma	B lymphoblastic leukemia/lymphoma, NOS	70537	B lymph/leuk
TARGET-10-PANUXA	TARGET-10-PANUXA-09	B-Precursor	Primary	None of the above	B-Lymphoblastic Leukemia/Lymphoma	B-Lymphoblastic Leukemia/Lymphoma	B lymphoblastic leukemia/lymphoma, NOS	70537	B lymph/leuk
TARGET-10-PANUXV	TARGET-10-PANUXV-03	B-Precursor	Primary	None of the above	B-Lymphoblastic Leukemia/Lymphoma	B-Lymphoblastic Leukemia/Lymphoma	B lymphoblastic leukemia/lymphoma, NOS	70537	B lymph/leuk
TARGET-10-PANUXX	TARGET-10-PANUXX-09	B-Precursor	Primary	None of the above	B-Lymphoblastic Leukemia/Lymphoma	B-Lymphoblastic Leukemia/Lymphoma	B lymphoblastic leukemia/lymphoma, NOS	70537	B lymph/leuk
TARGET-10-PANVCN	TARGET-10-PANVCN-09	B-Precursor	Primary	None of the above	B-Lymphoblastic Leukemia/Lymphoma	B-Lymphoblastic Leukemia/Lymphoma	B lymphoblastic leukemia/lymphoma, NOS	70537	B lymph/leuk
TARGET-10-PANVCR	TARGET-10-PANVCR-09	B-Precursor	Primary	None of the above	B-Lymphoblastic Leukemia/Lymphoma	B-Lymphoblastic Leukemia/Lymphoma	B lymphoblastic leukemia/lymphoma, NOS	70537	B lymph/leuk
TARGET-10-PANVCS	TARGET-10-PANVCS-09	B-Precursor	Primary	None of the above	B-Lymphoblastic Leukemia/Lymphoma	B-Lymphoblastic Leukemia/Lymphoma	B lymphoblastic leukemia/lymphoma, NOS	70537	B lymph/leuk
TARGET-10-PANVDE	TARGET-10-PANVDE-09	B-Precursor	Primary	None of the above	B-Lymphoblastic Leukemia/Lymphoma	B-Lymphoblastic Leukemia/Lymphoma	B lymphoblastic leukemia/lymphoma, NOS	70537	B lymph/leuk
TARGET-10-PANVIG	TARGET-10-PANVIG-09	B-Precursor	Primary	None of the above	B-Lymphoblastic Leukemia/Lymphoma	B-Lymphoblastic Leukemia/Lymphoma	B lymphoblastic leukemia/lymphoma, NOS	70537	B lymph/leuk
TARGET-10-PANVJB	TARGET-10-PANVJB-09	B-Precursor	Primary	None of the above	B-Lymphoblastic Leukemia/Lymphoma	B-Lymphoblastic Leukemia/Lymphoma	B lymphoblastic leukemia/lymphoma, NOS	70537	B lymph/leuk
TARGET-10-PANVKY	TARGET-10-PANVKY-03	B-Precursor	Primary	None of the above	B-Lymphoblastic Leukemia/Lymphoma	B-Lymphoblastic Leukemia/Lymphoma	B lymphoblastic leukemia/lymphoma, NOS	70537	B lymph/leuk
TARGET-10-PANVSI	TARGET-10-PANVSI-09	B-Precursor	Primary	None of the above	B-Lymphoblastic Leukemia/Lymphoma	B-Lymphoblastic Leukemia/Lymphoma	B lymphoblastic leukemia/lymphoma, NOS	70537	B lymph/leuk
TARGET-10-PANVVA	TARGET-10-PANVVA-09	B-Precursor	Primary	None of the above	B-Lymphoblastic Leukemia/Lymphoma	B-Lymphoblastic Leukemia/Lymphoma	B lymphoblastic leukemia/lymphoma, NOS	70537	B lymph/leuk
TARGET-10-PANVYB	TARGET-10-PANVYB-09	B-Precursor	Primary	None of the above	B-Lymphoblastic Leukemia/Lymphoma	B-Lymphoblastic Leukemia/Lymphoma	B lymphoblastic leukemia/lymphoma, NOS	70537	B lymph/leuk
TARGET-10-PANWBR	TARGET-10-PANWBR-09	B-Precursor	Primary	None of the above	B-Lymphoblastic Leukemia/Lymphoma	B-Lymphoblastic Leukemia/Lymphoma	B lymphoblastic leukemia/lymphoma, NOS	70537	B lymph/leuk
TARGET-10-PANWCH	TARGET-10-PANWCH-09	B-Precursor	Primary	None of the above	B-Lymphoblastic Leukemia/Lymphoma	B-Lymphoblastic Leukemia/Lymphoma	B lymphoblastic leukemia/lymphoma, NOS	70537	B lymph/leuk
TARGET-10-PANWEC	TARGET-10-PANWEC-09	B-Precursor	Primary	None of the above	B-Lymphoblastic Leukemia/Lymphoma	B-Lymphoblastic Leukemia/Lymphoma	B lymphoblastic leukemia/lymphoma, NOS	70537	B lymph/leuk
TARGET-10-PANWEX	TARGET-10-PANWEX-09	B-Precursor	Primary	None of the above	B-Lymphoblastic Leukemia/Lymphoma	B-Lymphoblastic Leukemia/Lymphoma	B lymphoblastic leukemia/lymphoma, NOS	70537	B lymph/leuk
TARGET-10-PANWFA	TARGET-10-PANWFA-09	B-Precursor	Primary	None of the above	B-Lymphoblastic Leukemia/Lymphoma	B-Lymphoblastic Leukemia/Lymphoma	B lymphoblastic leukemia/lymphoma, NOS	70537	B lymph/leuk
TARGET-10-PANWFB	TARGET-10-PANWFB-09	B-Precursor	Primary	None of the above	B-Lymphoblastic Leukemia/Lymphoma	B-Lymphoblastic Leukemia/Lymphoma	B lymphoblastic leukemia/lymphoma, NOS	70537	B lymph/leuk
TARGET-10-PANWPI	TARGET-10-PANWPI-09	B-Precursor	Primary	None of the above	B-Lymphoblastic Leukemia/Lymphoma	B-Lymphoblastic Leukemia/Lymphoma	B lymphoblastic leukemia/lymphoma, NOS	70537	B lymph/leuk
TARGET-10-PANWRS	TARGET-10-PANWRS-09	B-Precursor	Primary	None of the above	B-Lymphoblastic Leukemia/Lymphoma	B-Lymphoblastic Leukemia/Lymphoma	B lymphoblastic leukemia/lymphoma, NOS	70537	B lymph/leuk
TARGET-10-PANWSI	TARGET-10-PANWSI-09	B-Precursor	Primary	None of the above	B-Lymphoblastic Leukemia/Lymphoma	B-Lymphoblastic Leukemia/Lymphoma	B lymphoblastic leukemia/lymphoma, NOS	70537	B lymph/leuk
TARGET-10-PANWUK	TARGET-10-PANWUK-09	B-Precursor	Primary	None of the above	B-Lymphoblastic Leukemia/Lymphoma	B-Lymphoblastic Leukemia/Lymphoma	B lymphoblastic leukemia/lymphoma, NOS	70537	B lymph/leuk
TARGET-10-PANWVI	TARGET-10-PANWVI-09	B-Precursor	Primary	None of the above	B-Lymphoblastic Leukemia/Lymphoma	B-Lymphoblastic Leukemia/Lymphoma	B lymphoblastic leukemia/lymphoma, NOS	70537	B lymph/leuk
TARGET-10-PANWXT	TARGET-10-PANWXT-03	B-Precursor	Primary	None of the above	B-Lymphoblastic Leukemia/Lymphoma	B-Lymphoblastic Leukemia/Lymphoma	B lymphoblastic leukemia/lymphoma, NOS	70537	B lymph/leuk
TARGET-10-PANWYB	TARGET-10-PANWYB-09	B-Precursor	Primary	None of the above	B-Lymphoblastic Leukemia/Lymphoma	B-Lymphoblastic Leukemia/Lymphoma	B lymphoblastic leukemia/lymphoma, NOS	70537	B lymph/leuk
TARGET-10-PANWZU	TARGET-10-PANWZU-09	B-Precursor	Primary	None of the above	B-Lymphoblastic Leukemia/Lymphoma	B-Lymphoblastic Leukemia/Lymphoma	B lymphoblastic leukemia/lymphoma, NOS	70537	B lymph/leuk
TARGET-10-PANXAA	TARGET-10-PANXAA-09	B-Precursor	Primary	None of the above	B-Lymphoblastic Leukemia/Lymphoma	B-Lymphoblastic Leukemia/Lymphoma	B lymphoblastic leukemia/lymphoma, NOS	70537	B lymph/leuk
TARGET-10-PANXAH	TARGET-10-PANXAH-09	B-Precursor	Primary	None of the above	B-Lymphoblastic Leukemia/Lymphoma	B-Lymphoblastic Leukemia/Lymphoma	B lymphoblastic leukemia/lymphoma, NOS	70537	B lymph/leuk
TARGET-10-PANXDP	TARGET-10-PANXDP-09	B-Precursor	Primary	None of the above	B-Lymphoblastic Leukemia/Lymphoma	B-Lymphoblastic Leukemia/Lymphoma	B lymphoblastic leukemia/lymphoma, NOS	70537	B lymph/leuk
TARGET-10-PANXFF	TARGET-10-PANXFF-09	B-Precursor	Primary	None of the above	B-Lymphoblastic Leukemia/Lymphoma	B-Lymphoblastic Leukemia/Lymphoma	B lymphoblastic leukemia/lymphoma, NOS	70537	B lymph/leuk
TARGET-10-PANXGB	TARGET-10-PANXGB-09	B-Precursor	Primary	None of the above	B-Lymphoblastic Leukemia/Lymphoma	B-Lymphoblastic Leukemia/Lymphoma	B lymphoblastic leukemia/lymphoma, NOS	70537	B lymph/leuk
TARGET-10-PANXGD	TARGET-10-PANXGD-04	B Cell ALL	Primary	None of the above	B-Lymphoblastic Leukemia/Lymphoma	B-Lymphoblastic Leukemia/Lymphoma	B lymphoblastic leukemia/lymphoma, NOS	70537	B lymph/leuk
TARGET-10-PANXGE	TARGET-10-PANXGE-09	B-Precursor	Primary	None of the above	B-Lymphoblastic Leukemia/Lymphoma	B-Lymphoblastic Leukemia/Lymphoma	B lymphoblastic leukemia/lymphoma, NOS	70537	B lymph/leuk
TARGET-10-PANXGG	TARGET-10-PANXGG-03	B-Precursor	Primary	None of the above	B-Lymphoblastic Leukemia/Lymphoma	B-Lymphoblastic Leukemia/Lymphoma	B lymphoblastic leukemia/lymphoma, NOS	70537	B lymph/leuk
TARGET-10-PANXGT	TARGET-10-PANXGT-09	B-Precursor	Primary	None of the above	B-Lymphoblastic Leukemia/Lymphoma	B-Lymphoblastic Leukemia/Lymphoma	B lymphoblastic leukemia/lymphoma, NOS	70537	B lymph/leuk
TARGET-10-PANXIV	TARGET-10-PANXIV-09	B-Precursor	Primary	None of the above	B-Lymphoblastic Leukemia/Lymphoma	B-Lymphoblastic Leukemia/Lymphoma	B lymphoblastic leukemia/lymphoma, NOS	70537	B lymph/leuk
TARGET-10-PANXMP	TARGET-10-PANXMP-09	B-Precursor	Primary	None of the above	B-Lymphoblastic Leukemia/Lymphoma	B-Lymphoblastic Leukemia/Lymphoma	B lymphoblastic leukemia/lymphoma, NOS	70537	B lymph/leuk
TARGET-10-PANXNA	TARGET-10-PANXNA-09	B-Precursor	Primary	None of the above	B-Lymphoblastic Leukemia/Lymphoma	B-Lymphoblastic Leukemia/Lymphoma	B lymphoblastic leukemia/lymphoma, NOS	70537	B lymph/leuk
TARGET-10-PANXNG	TARGET-10-PANXNG-09	B-Precursor	Primary	None of the above	B-Lymphoblastic Leukemia/Lymphoma	B-Lymphoblastic Leukemia/Lymphoma	B lymphoblastic leukemia/lymphoma, NOS	70537	B lymph/leuk
TARGET-10-PANXUZ	TARGET-10-PANXUZ-03	B-Precursor	Primary	None of the above	B-Lymphoblastic Leukemia/Lymphoma	B-Lymphoblastic Leukemia/Lymphoma	B lymphoblastic leukemia/lymphoma, NOS	70537	B lymph/leuk
TARGET-10-PANXVD	TARGET-10-PANXVD-09	B-Precursor	Primary	None of the above	B-Lymphoblastic Leukemia/Lymphoma	B-Lymphoblastic Leukemia/Lymphoma	B lymphoblastic leukemia/lymphoma, NOS	70537	B lymph/leuk
TARGET-10-PANXWA	TARGET-10-PANXWA-09	B-Precursor	Primary	None of the above	B-Lymphoblastic Leukemia/Lymphoma	B-Lymphoblastic Leukemia/Lymphoma	B lymphoblastic leukemia/lymphoma, NOS	70537	B lymph/leuk
TARGET-10-PANXYD	TARGET-10-PANXYD-09	B-Precursor	Primary	None of the above	B-Lymphoblastic Leukemia/Lymphoma	B-Lymphoblastic Leukemia/Lymphoma	B lymphoblastic leukemia/lymphoma, NOS	70537	B lymph/leuk
TARGET-10-PANYAH	TARGET-10-PANYAH-09	B-Precursor	Primary	None of the above	B-Lymphoblastic Leukemia/Lymphoma	B-Lymphoblastic Leukemia/Lymphoma	B lymphoblastic leukemia/lymphoma, NOS	70537	B lymph/leuk
TARGET-10-PANYFV	TARGET-10-PANYFV-09	B-Precursor	Primary	None of the above	B-Lymphoblastic Leukemia/Lymphoma	B-Lymphoblastic Leukemia/Lymphoma	B lymphoblastic leukemia/lymphoma, NOS	70537	B lymph/leuk
TARGET-10-PANYGV	TARGET-10-PANYGV-09	B-Precursor	Primary	None of the above	B-Lymphoblastic Leukemia/Lymphoma	B-Lymphoblastic Leukemia/Lymphoma	B lymphoblastic leukemia/lymphoma, NOS	70537	B lymph/leuk
TARGET-10-PANYHL	TARGET-10-PANYHL-09	B-Precursor	Primary	None of the above	B-Lymphoblastic Leukemia/Lymphoma	B-Lymphoblastic Leukemia/Lymphoma	B lymphoblastic leukemia/lymphoma, NOS	70537	B lymph/leuk
TARGET-10-PANYHV	TARGET-10-PANYHV-03	B-Precursor	Primary	None of the above	B-Lymphoblastic Leukemia/Lymphoma	B-Lymphoblastic Leukemia/Lymphoma	B lymphoblastic leukemia/lymphoma, NOS	70537	B lymph/leuk
TARGET-10-PANYHW	TARGET-10-PANYHW-09	B-Precursor	Primary	None of the above	B-Lymphoblastic Leukemia/Lymphoma	B-Lymphoblastic Leukemia/Lymphoma	B lymphoblastic leukemia/lymphoma, NOS	70537	B lymph/leuk
TARGET-10-PANYIT	TARGET-10-PANYIT-09	B-Precursor	Primary	None of the above	B-Lymphoblastic Leukemia/Lymphoma	B-Lymphoblastic Leukemia/Lymphoma	B lymphoblastic leukemia/lymphoma, NOS	70537	B lymph/leuk
TARGET-10-PANYJI	TARGET-10-PANYJI-09	B-Precursor	Primary	None of the above	B-Lymphoblastic Leukemia/Lymphoma	B-Lymphoblastic Leukemia/Lymphoma	B lymphoblastic leukemia/lymphoma, NOS	70537	B lymph/leuk
TARGET-10-PANYMY	TARGET-10-PANYMY-09	B-Precursor	Primary	None of the above	B-Lymphoblastic Leukemia/Lymphoma	B-Lymphoblastic Leukemia/Lymphoma	B lymphoblastic leukemia/lymphoma, NOS	70537	B lymph/leuk
TARGET-10-PANYNX	TARGET-10-PANYNX-09	B-Precursor	Primary	None of the above	B-Lymphoblastic Leukemia/Lymphoma	B-Lymphoblastic Leukemia/Lymphoma	B lymphoblastic leukemia/lymphoma, NOS	70537	B lymph/leuk
TARGET-10-PANYPN	TARGET-10-PANYPN-09	B-Precursor	Primary	None of the above	B-Lymphoblastic Leukemia/Lymphoma	B-Lymphoblastic Leukemia/Lymphoma	B lymphoblastic leukemia/lymphoma, NOS	70537	B lymph/leuk
TARGET-10-PANYUR	TARGET-10-PANYUR-09	B-Precursor	Primary	None of the above	B-Lymphoblastic Leukemia/Lymphoma	B-Lymphoblastic Leukemia/Lymphoma	B lymphoblastic leukemia/lymphoma, NOS	70537	B lymph/leuk
TARGET-10-PANYWH	TARGET-10-PANYWH-09	B-Precursor	Primary	None of the above	B-Lymphoblastic Leukemia/Lymphoma	B-Lymphoblastic Leukemia/Lymphoma	B lymphoblastic leukemia/lymphoma, NOS	70537	B lymph/leuk
TARGET-10-PANYXC	TARGET-10-PANYXC-09	B-Precursor	Primary	None of the above	B-Lymphoblastic Leukemia/Lymphoma	B-Lymphoblastic Leukemia/Lymphoma	B lymphoblastic leukemia/lymphoma, NOS	70537	B lymph/leuk
TARGET-10-PANYXE	TARGET-10-PANYXE-09	B-Precursor	Primary	None of the above	B-Lymphoblastic Leukemia/Lymphoma	B-Lymphoblastic Leukemia/Lymphoma	B lymphoblastic leukemia/lymphoma, NOS	70537	B lymph/leuk
TARGET-10-PANYYW	TARGET-10-PANYYW-09	B-Precursor	Primary	None of the above	B-Lymphoblastic Leukemia/Lymphoma	B-Lymphoblastic Leukemia/Lymphoma	B lymphoblastic leukemia/lymphoma, NOS	70537	B lymph/leuk
TARGET-10-PANZAR	TARGET-10-PANZAR-09	B-Precursor	Primary	None of the above	B-Lymphoblastic Leukemia/Lymphoma	B-Lymphoblastic Leukemia/Lymphoma	B lymphoblastic leukemia/lymphoma, NOS	70537	B lymph/leuk
TARGET-10-PANZDB	TARGET-10-PANZDB-09	B-Precursor	Primary	None of the above	B-Lymphoblastic Leukemia/Lymphoma	B-Lymphoblastic Leukemia/Lymphoma	B lymphoblastic leukemia/lymphoma, NOS	70537	B lymph/leuk
TARGET-10-PANZFW	TARGET-10-PANZFW-09	B-Precursor	Primary	None of the above	B-Lymphoblastic Leukemia/Lymphoma	B-Lymphoblastic Leukemia/Lymphoma	B lymphoblastic leukemia/lymphoma, NOS	70537	B lymph/leuk
TARGET-10-PANZGD	TARGET-10-PANZGD-09	B-Precursor	Primary	None of the above	B-Lymphoblastic Leukemia/Lymphoma	B-Lymphoblastic Leukemia/Lymphoma	B lymphoblastic leukemia/lymphoma, NOS	70537	B lymph/leuk
TARGET-10-PANZHL	TARGET-10-PANZHL-09	B-Precursor	Primary	None of the above	B-Lymphoblastic Leukemia/Lymphoma	B-Lymphoblastic Leukemia/Lymphoma	B lymphoblastic leukemia/lymphoma, NOS	70537	B lymph/leuk
TARGET-10-PANZID	TARGET-10-PANZID-09	B-Precursor	Primary	None of the above	B-Lymphoblastic Leukemia/Lymphoma	B-Lymphoblastic Leukemia/Lymphoma	B lymphoblastic leukemia/lymphoma, NOS	70537	B lymph/leuk
TARGET-10-PANZKC	TARGET-10-PANZKC-09	B-Precursor	Primary	None of the above	B-Lymphoblastic Leukemia/Lymphoma	B-Lymphoblastic Leukemia/Lymphoma	B lymphoblastic leukemia/lymphoma, NOS	70537	B lymph/leuk
TARGET-10-PANZNG	TARGET-10-PANZNG-09	B-Precursor	Primary	None of the above	B-Lymphoblastic Leukemia/Lymphoma	B-Lymphoblastic Leukemia/Lymphoma	B lymphoblastic leukemia/lymphoma, NOS	70537	B lymph/leuk
TARGET-10-PANZPP	TARGET-10-PANZPP-09	B-Precursor	Primary	None of the above	B-Lymphoblastic Leukemia/Lymphoma	B-Lymphoblastic Leukemia/Lymphoma	B lymphoblastic leukemia/lymphoma, NOS	70537	B lymph/leuk
TARGET-10-PANZZC	TARGET-10-PANZZC-09	B-Precursor	Primary	None of the above	B-Lymphoblastic Leukemia/Lymphoma	B-Lymphoblastic Leukemia/Lymphoma	B lymphoblastic leukemia/lymphoma, NOS	70537	B lymph/leuk
TARGET-10-PANZZX	TARGET-10-PANZZX-09	B-Precursor	Primary	None of the above	B-Lymphoblastic Leukemia/Lymphoma	B-Lymphoblastic Leukemia/Lymphoma	B lymphoblastic leukemia/lymphoma, NOS	70537	B lymph/leuk
TARGET-10-PAPADB	TARGET-10-PAPADB-09	B-Precursor	Primary	None of the above	B-Lymphoblastic Leukemia/Lymphoma	B-Lymphoblastic Leukemia/Lymphoma	B lymphoblastic leukemia/lymphoma, NOS	70537	B lymph/leuk
TARGET-10-PAPAEB	TARGET-10-PAPAEB-09	B-Precursor	Primary	None of the above	B-Lymphoblastic Leukemia/Lymphoma	B-Lymphoblastic Leukemia/Lymphoma	B lymphoblastic leukemia/lymphoma, NOS	70537	B lymph/leuk
TARGET-10-PAPAGJ	TARGET-10-PAPAGJ-03	B-Precursor	Primary	None of the above	B-Lymphoblastic Leukemia/Lymphoma	B-Lymphoblastic Leukemia/Lymphoma	B lymphoblastic leukemia/lymphoma, NOS	70537	B lymph/leuk
TARGET-10-PAPAHL	TARGET-10-PAPAHL-09	B-Precursor	Primary	None of the above	B-Lymphoblastic Leukemia/Lymphoma	B-Lymphoblastic Leukemia/Lymphoma	B lymphoblastic leukemia/lymphoma, NOS	70537	B lymph/leuk
TARGET-10-PAPAJT	TARGET-10-PAPAJT-09	B-Precursor	Primary	None of the above	B-Lymphoblastic Leukemia/Lymphoma	B-Lymphoblastic Leukemia/Lymphoma	B lymphoblastic leukemia/lymphoma, NOS	70537	B lymph/leuk
TARGET-10-PAPAJU	TARGET-10-PAPAJU-09	B-Precursor	Primary	None of the above	B-Lymphoblastic Leukemia/Lymphoma	B-Lymphoblastic Leukemia/Lymphoma	B lymphoblastic leukemia/lymphoma, NOS	70537	B lymph/leuk
TARGET-10-PAPAJV	TARGET-10-PAPAJV-09	B-Precursor	Primary	None of the above	B-Lymphoblastic Leukemia/Lymphoma	B-Lymphoblastic Leukemia/Lymphoma	B lymphoblastic leukemia/lymphoma, NOS	70537	B lymph/leuk
TARGET-10-PAPAKA	TARGET-10-PAPAKA-09	B-Precursor	Primary	None of the above	B-Lymphoblastic Leukemia/Lymphoma	B-Lymphoblastic Leukemia/Lymphoma	B lymphoblastic leukemia/lymphoma, NOS	70537	B lymph/leuk
TARGET-10-PAPALF	TARGET-10-PAPALF-09	B-Precursor	Primary	None of the above	B-Lymphoblastic Leukemia/Lymphoma	B-Lymphoblastic Leukemia/Lymphoma	B lymphoblastic leukemia/lymphoma, NOS	70537	B lymph/leuk
TARGET-10-PAPALK	TARGET-10-PAPALK-09	B-Precursor	Primary	None of the above	B-Lymphoblastic Leukemia/Lymphoma	B-Lymphoblastic Leukemia/Lymphoma	B lymphoblastic leukemia/lymphoma, NOS	70537	B lymph/leuk
TARGET-10-PAPAMB	TARGET-10-PAPAMB-09	B-Precursor	Primary	None of the above	B-Lymphoblastic Leukemia/Lymphoma	B-Lymphoblastic Leukemia/Lymphoma	B lymphoblastic leukemia/lymphoma, NOS	70537	B lymph/leuk
TARGET-10-PAPAPG	TARGET-10-PAPAPG-09	B-Precursor	Primary	None of the above	B-Lymphoblastic Leukemia/Lymphoma	B-Lymphoblastic Leukemia/Lymphoma	B lymphoblastic leukemia/lymphoma, NOS	70537	B lymph/leuk
TARGET-10-PAPAPK	TARGET-10-PAPAPK-09	B-Precursor	Primary	None of the above	B-Lymphoblastic Leukemia/Lymphoma	B-Lymphoblastic Leukemia/Lymphoma	B lymphoblastic leukemia/lymphoma, NOS	70537	B lymph/leuk
TARGET-10-PAPATR	TARGET-10-PAPATR-03	B-Precursor	Primary	None of the above	B-Lymphoblastic Leukemia/Lymphoma	B-Lymphoblastic Leukemia/Lymphoma	B lymphoblastic leukemia/lymphoma, NOS	70537	B lymph/leuk
TARGET-10-PAPAVC	TARGET-10-PAPAVC-09	B-Precursor	Primary	None of the above	B-Lymphoblastic Leukemia/Lymphoma	B-Lymphoblastic Leukemia/Lymphoma	B lymphoblastic leukemia/lymphoma, NOS	70537	B lymph/leuk
TARGET-10-PAPAVK	TARGET-10-PAPAVK-09	B-Precursor	Primary	None of the above	B-Lymphoblastic Leukemia/Lymphoma	B-Lymphoblastic Leukemia/Lymphoma	B lymphoblastic leukemia/lymphoma, NOS	70537	B lymph/leuk
TARGET-10-PAPAWK	TARGET-10-PAPAWK-09	B-Precursor	Primary	None of the above	B-Lymphoblastic Leukemia/Lymphoma	B-Lymphoblastic Leukemia/Lymphoma	B lymphoblastic leukemia/lymphoma, NOS	70537	B lymph/leuk
TARGET-10-PAPAWY	TARGET-10-PAPAWY-09	B-Precursor	Primary	None of the above	B-Lymphoblastic Leukemia/Lymphoma	B-Lymphoblastic Leukemia/Lymphoma	B lymphoblastic leukemia/lymphoma, NOS	70537	B lymph/leuk
TARGET-10-PAPAZL	TARGET-10-PAPAZL-09	B-Precursor	Primary	None of the above	B-Lymphoblastic Leukemia/Lymphoma	B-Lymphoblastic Leukemia/Lymphoma	B lymphoblastic leukemia/lymphoma, NOS	70537	B lymph/leuk
TARGET-10-PAPBCI	TARGET-10-PAPBCI-09	B-Precursor	Primary	None of the above	B-Lymphoblastic Leukemia/Lymphoma	B-Lymphoblastic Leukemia/Lymphoma	B lymphoblastic leukemia/lymphoma, NOS	70537	B lymph/leuk
TARGET-10-PAPBDE	TARGET-10-PAPBDE-03	B-Precursor	Primary	None of the above	B-Lymphoblastic Leukemia/Lymphoma	B-Lymphoblastic Leukemia/Lymphoma	B lymphoblastic leukemia/lymphoma, NOS	70537	B lymph/leuk
TARGET-10-PAPBIK	TARGET-10-PAPBIK-09	B-Precursor	Primary	None of the above	B-Lymphoblastic Leukemia/Lymphoma	B-Lymphoblastic Leukemia/Lymphoma	B lymphoblastic leukemia/lymphoma, NOS	70537	B lymph/leuk
TARGET-10-PAPBRW	TARGET-10-PAPBRW-09	B-Precursor	Primary	None of the above	B-Lymphoblastic Leukemia/Lymphoma	B-Lymphoblastic Leukemia/Lymphoma	B lymphoblastic leukemia/lymphoma, NOS	70537	B lymph/leuk
TARGET-10-PAPBSB	TARGET-10-PAPBSB-09	B-Precursor	Primary	None of the above	B-Lymphoblastic Leukemia/Lymphoma	B-Lymphoblastic Leukemia/Lymphoma	B lymphoblastic leukemia/lymphoma, NOS	70537	B lymph/leuk
TARGET-10-PAPBUS	TARGET-10-PAPBUS-09	B-Precursor	Primary	None of the above	B-Lymphoblastic Leukemia/Lymphoma	B-Lymphoblastic Leukemia/Lymphoma	B lymphoblastic leukemia/lymphoma, NOS	70537	B lymph/leuk
TARGET-10-PAPBWZ	TARGET-10-PAPBWZ-09	B-Precursor	Primary	None of the above	B-Lymphoblastic Leukemia/Lymphoma	B-Lymphoblastic Leukemia/Lymphoma	B lymphoblastic leukemia/lymphoma, NOS	70537	B lymph/leuk
TARGET-10-PAPBYJ	TARGET-10-PAPBYJ-09	B-Precursor	Primary	None of the above	B-Lymphoblastic Leukemia/Lymphoma	B-Lymphoblastic Leukemia/Lymphoma	B lymphoblastic leukemia/lymphoma, NOS	70537	B lymph/leuk
TARGET-10-PAPBYL	TARGET-10-PAPBYL-09	B-Precursor	Primary	None of the above	B-Lymphoblastic Leukemia/Lymphoma	B-Lymphoblastic Leukemia/Lymphoma	B lymphoblastic leukemia/lymphoma, NOS	70537	B lymph/leuk
TARGET-10-PAPCAF	TARGET-10-PAPCAF-09	B-Precursor	Primary	None of the above	B-Lymphoblastic Leukemia/Lymphoma	B-Lymphoblastic Leukemia/Lymphoma	B lymphoblastic leukemia/lymphoma, NOS	70537	B lymph/leuk
TARGET-10-PAPCBT	TARGET-10-PAPCBT-09	B-Precursor	Primary	None of the above	B-Lymphoblastic Leukemia/Lymphoma	B-Lymphoblastic Leukemia/Lymphoma	B lymphoblastic leukemia/lymphoma, NOS	70537	B lymph/leuk
TARGET-10-PAPCDC	TARGET-10-PAPCDC-09	B-Precursor	Primary	None of the above	B-Lymphoblastic Leukemia/Lymphoma	B-Lymphoblastic Leukemia/Lymphoma	B lymphoblastic leukemia/lymphoma, NOS	70537	B lymph/leuk
TARGET-10-PAPCDE	TARGET-10-PAPCDE-09	B-Precursor	Primary	None of the above	B-Lymphoblastic Leukemia/Lymphoma	B-Lymphoblastic Leukemia/Lymphoma	B lymphoblastic leukemia/lymphoma, NOS	70537	B lymph/leuk
TARGET-10-PAPCGZ	TARGET-10-PAPCGZ-09	B-Precursor	Primary	None of the above	B-Lymphoblastic Leukemia/Lymphoma	B-Lymphoblastic Leukemia/Lymphoma	B lymphoblastic leukemia/lymphoma, NOS	70537	B lymph/leuk
TARGET-10-PAPCHT	TARGET-10-PAPCHT-09	B-Precursor	Primary	None of the above	B-Lymphoblastic Leukemia/Lymphoma	B-Lymphoblastic Leukemia/Lymphoma	B lymphoblastic leukemia/lymphoma, NOS	70537	B lymph/leuk
TARGET-10-PAPCJB	TARGET-10-PAPCJB-03	B-Precursor	Primary	None of the above	B-Lymphoblastic Leukemia/Lymphoma	B-Lymphoblastic Leukemia/Lymphoma	B lymphoblastic leukemia/lymphoma, NOS	70537	B lymph/leuk
TARGET-10-PAPCKW	TARGET-10-PAPCKW-09	B-Precursor	Primary	None of the above	B-Lymphoblastic Leukemia/Lymphoma	B-Lymphoblastic Leukemia/Lymphoma	B lymphoblastic leukemia/lymphoma, NOS	70537	B lymph/leuk
TARGET-10-PAPCVV	TARGET-10-PAPCVV-09	B-Precursor	Primary	None of the above	B-Lymphoblastic Leukemia/Lymphoma	B-Lymphoblastic Leukemia/Lymphoma	B lymphoblastic leukemia/lymphoma, NOS	70537	B lymph/leuk
TARGET-10-PAPCWJ	TARGET-10-PAPCWJ-09	B-Precursor	Primary	None of the above	B-Lymphoblastic Leukemia/Lymphoma	B-Lymphoblastic Leukemia/Lymphoma	B lymphoblastic leukemia/lymphoma, NOS	70537	B lymph/leuk
TARGET-10-PAPCYX	TARGET-10-PAPCYX-09	B-Precursor	Primary	None of the above	B-Lymphoblastic Leukemia/Lymphoma	B-Lymphoblastic Leukemia/Lymphoma	B lymphoblastic leukemia/lymphoma, NOS	70537	B lymph/leuk
TARGET-10-PAPDAU	TARGET-10-PAPDAU-09	B-Precursor	Primary	None of the above	B-Lymphoblastic Leukemia/Lymphoma	B-Lymphoblastic Leukemia/Lymphoma	B lymphoblastic leukemia/lymphoma, NOS	70537	B lymph/leuk
TARGET-10-PAPDBE	TARGET-10-PAPDBE-09	B-Precursor	Primary	None of the above	B-Lymphoblastic Leukemia/Lymphoma	B-Lymphoblastic Leukemia/Lymphoma	B lymphoblastic leukemia/lymphoma, NOS	70537	B lymph/leuk
TARGET-10-PAPDCH	TARGET-10-PAPDCH-09	B-Precursor	Primary	None of the above	B-Lymphoblastic Leukemia/Lymphoma	B-Lymphoblastic Leukemia/Lymphoma	B lymphoblastic leukemia/lymphoma, NOS	70537	B lymph/leuk
TARGET-10-PAPDCK	TARGET-10-PAPDCK-09	B-Precursor	Primary	None of the above	B-Lymphoblastic Leukemia/Lymphoma	B-Lymphoblastic Leukemia/Lymphoma	B lymphoblastic leukemia/lymphoma, NOS	70537	B lymph/leuk
TARGET-10-PAPDCU	TARGET-10-PAPDCU-09	B-Precursor	Primary	None of the above	B-Lymphoblastic Leukemia/Lymphoma	B-Lymphoblastic Leukemia/Lymphoma	B lymphoblastic leukemia/lymphoma, NOS	70537	B lymph/leuk
TARGET-10-PAPDHD	TARGET-10-PAPDHD-03	B-Precursor	Primary	None of the above	B-Lymphoblastic Leukemia/Lymphoma	B-Lymphoblastic Leukemia/Lymphoma	B lymphoblastic leukemia/lymphoma, NOS	70537	B lymph/leuk
TARGET-10-PAPDIZ	TARGET-10-PAPDIZ-03	B-Precursor	Primary	None of the above	B-Lymphoblastic Leukemia/Lymphoma	B-Lymphoblastic Leukemia/Lymphoma	B lymphoblastic leukemia/lymphoma, NOS	70537	B lymph/leuk
TARGET-10-PAPDKG	TARGET-10-PAPDKG-09	B-Precursor	Primary	None of the above	B-Lymphoblastic Leukemia/Lymphoma	B-Lymphoblastic Leukemia/Lymphoma	B lymphoblastic leukemia/lymphoma, NOS	70537	B lymph/leuk
TARGET-10-PAPDRD	TARGET-10-PAPDRD-09	B-Precursor	Primary	None of the above	B-Lymphoblastic Leukemia/Lymphoma	B-Lymphoblastic Leukemia/Lymphoma	B lymphoblastic leukemia/lymphoma, NOS	70537	B lymph/leuk
TARGET-10-PAPDRX	TARGET-10-PAPDRX-09	B-Precursor	Primary	None of the above	B-Lymphoblastic Leukemia/Lymphoma	B-Lymphoblastic Leukemia/Lymphoma	B lymphoblastic leukemia/lymphoma, NOS	70537	B lymph/leuk
TARGET-10-PAPDVA	TARGET-10-PAPDVA-09	B-Precursor	Primary	None of the above	B-Lymphoblastic Leukemia/Lymphoma	B-Lymphoblastic Leukemia/Lymphoma	B lymphoblastic leukemia/lymphoma, NOS	70537	B lymph/leuk
TARGET-10-PAPDVF	TARGET-10-PAPDVF-09	B-Precursor	Primary	None of the above	B-Lymphoblastic Leukemia/Lymphoma	B-Lymphoblastic Leukemia/Lymphoma	B lymphoblastic leukemia/lymphoma, NOS	70537	B lymph/leuk
TARGET-10-PAPDXN	TARGET-10-PAPDXN-09	B-Precursor	Primary	None of the above	B-Lymphoblastic Leukemia/Lymphoma	B-Lymphoblastic Leukemia/Lymphoma	B lymphoblastic leukemia/lymphoma, NOS	70537	B lymph/leuk
TARGET-10-PAPEET	TARGET-10-PAPEET-09	B-Precursor	Primary	None of the above	B-Lymphoblastic Leukemia/Lymphoma	B-Lymphoblastic Leukemia/Lymphoma	B lymphoblastic leukemia/lymphoma, NOS	70537	B lymph/leuk
TARGET-10-PAPEIC	TARGET-10-PAPEIC-09	B-Precursor	Primary	None of the above	B-Lymphoblastic Leukemia/Lymphoma	B-Lymphoblastic Leukemia/Lymphoma	B lymphoblastic leukemia/lymphoma, NOS	70537	B lymph/leuk
TARGET-10-PAPELV	TARGET-10-PAPELV-09	B-Precursor	Primary	None of the above	B-Lymphoblastic Leukemia/Lymphoma	B-Lymphoblastic Leukemia/Lymphoma	B lymphoblastic leukemia/lymphoma, NOS	70537	B lymph/leuk
TARGET-10-PAPELY	TARGET-10-PAPELY-09	B-Precursor	Primary	None of the above	B-Lymphoblastic Leukemia/Lymphoma	B-Lymphoblastic Leukemia/Lymphoma	B lymphoblastic leukemia/lymphoma, NOS	70537	B lymph/leuk
TARGET-10-PAPEPR	TARGET-10-PAPEPR-09	B-Precursor	Primary	None of the above	B-Lymphoblastic Leukemia/Lymphoma	B-Lymphoblastic Leukemia/Lymphoma	B lymphoblastic leukemia/lymphoma, NOS	70537	B lymph/leuk
TARGET-10-PAPETT	TARGET-10-PAPETT-09	B-Precursor	Primary	None of the above	B-Lymphoblastic Leukemia/Lymphoma	B-Lymphoblastic Leukemia/Lymphoma	B lymphoblastic leukemia/lymphoma, NOS	70537	B lymph/leuk
TARGET-10-PAPEVU	TARGET-10-PAPEVU-09	B-Precursor	Primary	None of the above	B-Lymphoblastic Leukemia/Lymphoma	B-Lymphoblastic Leukemia/Lymphoma	B lymphoblastic leukemia/lymphoma, NOS	70537	B lymph/leuk
TARGET-10-PAPEYT	TARGET-10-PAPEYT-09	B-Precursor	Primary	None of the above	B-Lymphoblastic Leukemia/Lymphoma	B-Lymphoblastic Leukemia/Lymphoma	B lymphoblastic leukemia/lymphoma, NOS	70537	B lymph/leuk
TARGET-10-PAPFEL	TARGET-10-PAPFEL-09	B-Precursor	Primary	None of the above	B-Lymphoblastic Leukemia/Lymphoma	B-Lymphoblastic Leukemia/Lymphoma	B lymphoblastic leukemia/lymphoma, NOS	70537	B lymph/leuk
TARGET-10-PAPFGW	TARGET-10-PAPFGW-09	B-Precursor	Primary	None of the above	B-Lymphoblastic Leukemia/Lymphoma	B-Lymphoblastic Leukemia/Lymphoma	B lymphoblastic leukemia/lymphoma, NOS	70537	B lymph/leuk
TARGET-10-PAPFHD	TARGET-10-PAPFHD-09	B-Precursor	Primary	None of the above	B-Lymphoblastic Leukemia/Lymphoma	B-Lymphoblastic Leukemia/Lymphoma	B lymphoblastic leukemia/lymphoma, NOS	70537	B lymph/leuk
TARGET-10-PAPFHJ	TARGET-10-PAPFHJ-09	B-Precursor	Primary	None of the above	B-Lymphoblastic Leukemia/Lymphoma	B-Lymphoblastic Leukemia/Lymphoma	B lymphoblastic leukemia/lymphoma, NOS	70537	B lymph/leuk
TARGET-10-PAPFHP	TARGET-10-PAPFHP-09	B-Precursor	Primary	None of the above	B-Lymphoblastic Leukemia/Lymphoma	B-Lymphoblastic Leukemia/Lymphoma	B lymphoblastic leukemia/lymphoma, NOS	70537	B lymph/leuk
TARGET-10-PAPFIB	TARGET-10-PAPFIB-09	B-Precursor	Primary	None of the above	B-Lymphoblastic Leukemia/Lymphoma	B-Lymphoblastic Leukemia/Lymphoma	B lymphoblastic leukemia/lymphoma, NOS	70537	B lymph/leuk
TARGET-10-PAPFIW	TARGET-10-PAPFIW-09	B-Precursor	Primary	None of the above	B-Lymphoblastic Leukemia/Lymphoma	B-Lymphoblastic Leukemia/Lymphoma	B lymphoblastic leukemia/lymphoma, NOS	70537	B lymph/leuk
TARGET-10-PAPFLI	TARGET-10-PAPFLI-09	B-Precursor	Primary	None of the above	B-Lymphoblastic Leukemia/Lymphoma	B-Lymphoblastic Leukemia/Lymphoma	B lymphoblastic leukemia/lymphoma, NOS	70537	B lymph/leuk
TARGET-10-PAPFMB	TARGET-10-PAPFMB-09	B-Precursor	Primary	None of the above	B-Lymphoblastic Leukemia/Lymphoma	B-Lymphoblastic Leukemia/Lymphoma	B lymphoblastic leukemia/lymphoma, NOS	70537	B lymph/leuk
TARGET-10-PAPFNA	TARGET-10-PAPFNA-09	B-Precursor	Primary	None of the above	B-Lymphoblastic Leukemia/Lymphoma	B-Lymphoblastic Leukemia/Lymphoma	B lymphoblastic leukemia/lymphoma, NOS	70537	B lymph/leuk
TARGET-10-PAPFPR	TARGET-10-PAPFPR-09	B-Precursor	Primary	None of the above	B-Lymphoblastic Leukemia/Lymphoma	B-Lymphoblastic Leukemia/Lymphoma	B lymphoblastic leukemia/lymphoma, NOS	70537	B lymph/leuk
TARGET-10-PAPFYX	TARGET-10-PAPFYX-09	B-Precursor	Primary	None of the above	B-Lymphoblastic Leukemia/Lymphoma	B-Lymphoblastic Leukemia/Lymphoma	B lymphoblastic leukemia/lymphoma, NOS	70537	B lymph/leuk
TARGET-10-PAPFZJ	TARGET-10-PAPFZJ-09	B-Precursor	Primary	None of the above	B-Lymphoblastic Leukemia/Lymphoma	B-Lymphoblastic Leukemia/Lymphoma	B lymphoblastic leukemia/lymphoma, NOS	70537	B lymph/leuk
TARGET-10-PAPGEJ	TARGET-10-PAPGEJ-09	B-Precursor	Primary	None of the above	B-Lymphoblastic Leukemia/Lymphoma	B-Lymphoblastic Leukemia/Lymphoma	B lymphoblastic leukemia/lymphoma, NOS	70537	B lymph/leuk
TARGET-10-PAPGGT	TARGET-10-PAPGGT-03	B-Precursor	Primary	None of the above	B-Lymphoblastic Leukemia/Lymphoma	B-Lymphoblastic Leukemia/Lymphoma	B lymphoblastic leukemia/lymphoma, NOS	70537	B lymph/leuk
TARGET-10-PAPGHE	TARGET-10-PAPGHE-09	B-Precursor	Primary	None of the above	B-Lymphoblastic Leukemia/Lymphoma	B-Lymphoblastic Leukemia/Lymphoma	B lymphoblastic leukemia/lymphoma, NOS	70537	B lymph/leuk
TARGET-10-PAPGLJ	TARGET-10-PAPGLJ-09	B-Precursor	Primary	None of the above	B-Lymphoblastic Leukemia/Lymphoma	B-Lymphoblastic Leukemia/Lymphoma	B lymphoblastic leukemia/lymphoma, NOS	70537	B lymph/leuk
TARGET-10-PAPGMC	TARGET-10-PAPGMC-09	B-Precursor	Primary	None of the above	B-Lymphoblastic Leukemia/Lymphoma	B-Lymphoblastic Leukemia/Lymphoma	B lymphoblastic leukemia/lymphoma, NOS	70537	B lymph/leuk
TARGET-10-PAPGNK	TARGET-10-PAPGNK-09	B-Precursor	Primary	None of the above	B-Lymphoblastic Leukemia/Lymphoma	B-Lymphoblastic Leukemia/Lymphoma	B lymphoblastic leukemia/lymphoma, NOS	70537	B lymph/leuk
TARGET-10-PAPGPJ	TARGET-10-PAPGPJ-09	B-Precursor	Primary	None of the above	B-Lymphoblastic Leukemia/Lymphoma	B-Lymphoblastic Leukemia/Lymphoma	B lymphoblastic leukemia/lymphoma, NOS	70537	B lymph/leuk
TARGET-10-PAPGPZ	TARGET-10-PAPGPZ-09	B-Precursor	Primary	None of the above	B-Lymphoblastic Leukemia/Lymphoma	B-Lymphoblastic Leukemia/Lymphoma	B lymphoblastic leukemia/lymphoma, NOS	70537	B lymph/leuk
TARGET-10-PAPGRM	TARGET-10-PAPGRM-09	B-Precursor	Primary	None of the above	B-Lymphoblastic Leukemia/Lymphoma	B-Lymphoblastic Leukemia/Lymphoma	B lymphoblastic leukemia/lymphoma, NOS	70537	B lymph/leuk
TARGET-10-PAPGXB	TARGET-10-PAPGXB-09	B-Precursor	Primary	None of the above	B-Lymphoblastic Leukemia/Lymphoma	B-Lymphoblastic Leukemia/Lymphoma	B lymphoblastic leukemia/lymphoma, NOS	70537	B lymph/leuk
TARGET-10-PAPGZL	TARGET-10-PAPGZL-09	B-Precursor	Primary	None of the above	B-Lymphoblastic Leukemia/Lymphoma	B-Lymphoblastic Leukemia/Lymphoma	B lymphoblastic leukemia/lymphoma, NOS	70537	B lymph/leuk
TARGET-10-PAPHAG	TARGET-10-PAPHAG-09	B-Precursor	Primary	None of the above	B-Lymphoblastic Leukemia/Lymphoma	B-Lymphoblastic Leukemia/Lymphoma	B lymphoblastic leukemia/lymphoma, NOS	70537	B lymph/leuk
TARGET-10-PAPHDH	TARGET-10-PAPHDH-09	B-Precursor	Primary	None of the above	B-Lymphoblastic Leukemia/Lymphoma	B-Lymphoblastic Leukemia/Lymphoma	B lymphoblastic leukemia/lymphoma, NOS	70537	B lymph/leuk
TARGET-10-PAPHHF	TARGET-10-PAPHHF-09	B-Precursor	Primary	None of the above	B-Lymphoblastic Leukemia/Lymphoma	B-Lymphoblastic Leukemia/Lymphoma	B lymphoblastic leukemia/lymphoma, NOS	70537	B lymph/leuk
TARGET-10-PAPHJS	TARGET-10-PAPHJS-09	B-Precursor	Primary	None of the above	B-Lymphoblastic Leukemia/Lymphoma	B-Lymphoblastic Leukemia/Lymphoma	B lymphoblastic leukemia/lymphoma, NOS	70537	B lymph/leuk
TARGET-10-PAPHMI	TARGET-10-PAPHMI-09	B-Precursor	Primary	None of the above	B-Lymphoblastic Leukemia/Lymphoma	B-Lymphoblastic Leukemia/Lymphoma	B lymphoblastic leukemia/lymphoma, NOS	70537	B lymph/leuk
TARGET-10-PAPHPX	TARGET-10-PAPHPX-09	B-Precursor	Primary	None of the above	B-Lymphoblastic Leukemia/Lymphoma	B-Lymphoblastic Leukemia/Lymphoma	B lymphoblastic leukemia/lymphoma, NOS	70537	B lymph/leuk
TARGET-10-PAPHSV	TARGET-10-PAPHSV-09	B-Precursor	Primary	None of the above	B-Lymphoblastic Leukemia/Lymphoma	B-Lymphoblastic Leukemia/Lymphoma	B lymphoblastic leukemia/lymphoma, NOS	70537	B lymph/leuk
TARGET-10-PAPHTZ	TARGET-10-PAPHTZ-09	B-Precursor	Primary	None of the above	B-Lymphoblastic Leukemia/Lymphoma	B-Lymphoblastic Leukemia/Lymphoma	B lymphoblastic leukemia/lymphoma, NOS	70537	B lymph/leuk
TARGET-10-PAPHVX	TARGET-10-PAPHVX-09	B-Precursor	Primary	None of the above	B-Lymphoblastic Leukemia/Lymphoma	B-Lymphoblastic Leukemia/Lymphoma	B lymphoblastic leukemia/lymphoma, NOS	70537	B lymph/leuk
TARGET-10-PAPHWJ	TARGET-10-PAPHWJ-09	B-Precursor	Primary	None of the above	B-Lymphoblastic Leukemia/Lymphoma	B-Lymphoblastic Leukemia/Lymphoma	B lymphoblastic leukemia/lymphoma, NOS	70537	B lymph/leuk
TARGET-10-PAPHYH	TARGET-10-PAPHYH-09	B-Precursor	Primary	None of the above	B-Lymphoblastic Leukemia/Lymphoma	B-Lymphoblastic Leukemia/Lymphoma	B lymphoblastic leukemia/lymphoma, NOS	70537	B lymph/leuk
TARGET-10-PAPHYN	TARGET-10-PAPHYN-09	B-Precursor	Primary	None of the above	B-Lymphoblastic Leukemia/Lymphoma	B-Lymphoblastic Leukemia/Lymphoma	B lymphoblastic leukemia/lymphoma, NOS	70537	B lymph/leuk
TARGET-10-PAPHYY	TARGET-10-PAPHYY-03	B-Precursor	Primary	None of the above	B-Lymphoblastic Leukemia/Lymphoma	B-Lymphoblastic Leukemia/Lymphoma	B lymphoblastic leukemia/lymphoma, NOS	70537	B lymph/leuk
TARGET-10-PAPHZT	TARGET-10-PAPHZT-09	B-Precursor	Primary	None of the above	B-Lymphoblastic Leukemia/Lymphoma	B-Lymphoblastic Leukemia/Lymphoma	B lymphoblastic leukemia/lymphoma, NOS	70537	B lymph/leuk
TARGET-10-PAPIDR	TARGET-10-PAPIDR-09	B-Precursor	Primary	None of the above	B-Lymphoblastic Leukemia/Lymphoma	B-Lymphoblastic Leukemia/Lymphoma	B lymphoblastic leukemia/lymphoma, NOS	70537	B lymph/leuk
TARGET-10-PAPIDV	TARGET-10-PAPIDV-09	B-Precursor	Primary	None of the above	B-Lymphoblastic Leukemia/Lymphoma	B-Lymphoblastic Leukemia/Lymphoma	B lymphoblastic leukemia/lymphoma, NOS	70537	B lymph/leuk
TARGET-10-PAPIGH	TARGET-10-PAPIGH-09	B-Precursor	Primary	None of the above	B-Lymphoblastic Leukemia/Lymphoma	B-Lymphoblastic Leukemia/Lymphoma	B lymphoblastic leukemia/lymphoma, NOS	70537	B lymph/leuk
TARGET-10-PAPIHV	TARGET-10-PAPIHV-09	B-Precursor	Primary	None of the above	B-Lymphoblastic Leukemia/Lymphoma	B-Lymphoblastic Leukemia/Lymphoma	B lymphoblastic leukemia/lymphoma, NOS	70537	B lymph/leuk
TARGET-10-PAPIHY	TARGET-10-PAPIHY-03	B-Precursor	Primary	None of the above	B-Lymphoblastic Leukemia/Lymphoma	B-Lymphoblastic Leukemia/Lymphoma	B lymphoblastic leukemia/lymphoma, NOS	70537	B lymph/leuk
TARGET-10-PAPIJF	TARGET-10-PAPIJF-09	B-Precursor	Primary	None of the above	B-Lymphoblastic Leukemia/Lymphoma	B-Lymphoblastic Leukemia/Lymphoma	B lymphoblastic leukemia/lymphoma, NOS	70537	B lymph/leuk
TARGET-10-PAPIKR	TARGET-10-PAPIKR-09	B-Precursor	Primary	None of the above	B-Lymphoblastic Leukemia/Lymphoma	B-Lymphoblastic Leukemia/Lymphoma	B lymphoblastic leukemia/lymphoma, NOS	70537	B lymph/leuk
TARGET-10-PAPIML	TARGET-10-PAPIML-09	B-Precursor	Primary	None of the above	B-Lymphoblastic Leukemia/Lymphoma	B-Lymphoblastic Leukemia/Lymphoma	B lymphoblastic leukemia/lymphoma, NOS	70537	B lymph/leuk
TARGET-10-PAPIRD	TARGET-10-PAPIRD-09	B-Precursor	Primary	None of the above	B-Lymphoblastic Leukemia/Lymphoma	B-Lymphoblastic Leukemia/Lymphoma	B lymphoblastic leukemia/lymphoma, NOS	70537	B lymph/leuk
TARGET-10-PAPRYB	TARGET-10-PAPRYB-09	B-Precursor	Primary	None of the above	B-Lymphoblastic Leukemia/Lymphoma	B-Lymphoblastic Leukemia/Lymphoma	B lymphoblastic leukemia/lymphoma, NOS	70537	B lymph/leuk
TARGET-10-PAPRYB	TARGET-10-PAPRYB-04	B-Precursor	Primary	None of the above	B-Lymphoblastic Leukemia/Lymphoma	B-Lymphoblastic Leukemia/Lymphoma	B lymphoblastic leukemia/lymphoma, NOS	70537	B lymph/leuk
TARGET-10-PARPRD	TARGET-10-PARPRD-09	B-Precursor	Primary	None of the above	B-Lymphoblastic Leukemia/Lymphoma	B-Lymphoblastic Leukemia/Lymphoma	B lymphoblastic leukemia/lymphoma, NOS	70537	B lymph/leuk
TARGET-10-PARPRW	TARGET-10-PARPRW-03	B-Precursor	Primary	TCF3-HLF	B-Lymphoblastic Leukemia/Lymphoma	B-Lymphoblastic Leukemia/Lymphoma	B lymphoblastic leukemia/lymphoma, NOS	70537	B lymph/leuk
TARGET-10-PARPRW	TARGET-10-PARPRW-04	B-Precursor	Primary	TCF3-HLF	B-Lymphoblastic Leukemia/Lymphoma	B-Lymphoblastic Leukemia/Lymphoma	B lymphoblastic leukemia/lymphoma, NOS	70537	B lymph/leuk
TARGET-10-PARPRW	TARGET-10-PARPRW-09	B-Precursor	Primary	TCF3-HLF	B-Lymphoblastic Leukemia/Lymphoma	B-Lymphoblastic Leukemia/Lymphoma	B lymphoblastic leukemia/lymphoma, NOS	70537	B lymph/leuk
TARGET-10-PANDYD	TARGET-10-PANDYD-09	B-Precursor	Primary	TCF3-PBX1	B-Lymphoblastic Leukemia/Lymphoma	B-Lymphoblastic Leukemia/Lymphoma	B lymphoblastic leukemia/lymphoma with t(1;19)(q23;p13.3); E2A-PBX1 (TCF3-PBX1)	70537	B lymph/leuk
TARGET-10-PANGIF	TARGET-10-PANGIF-03	B-Precursor	Primary	TCF3-PBX1	B-Lymphoblastic Leukemia/Lymphoma	B-Lymphoblastic Leukemia/Lymphoma	B lymphoblastic leukemia/lymphoma with t(1;19)(q23;p13.3); E2A-PBX1 (TCF3-PBX1)	70537	B lymph/leuk
TARGET-10-PANGIF	TARGET-10-PANGIF-09	B-Precursor	Primary	TCF3-PBX1	B-Lymphoblastic Leukemia/Lymphoma	B-Lymphoblastic Leukemia/Lymphoma	B lymphoblastic leukemia/lymphoma with t(1;19)(q23;p13.3); E2A-PBX1 (TCF3-PBX1)	70537	B lymph/leuk
TARGET-10-PAPBSY	TARGET-10-PAPBSY-09	B-Precursor	Primary	TCF3-PBX1	B-Lymphoblastic Leukemia/Lymphoma	B-Lymphoblastic Leukemia/Lymphoma	B lymphoblastic leukemia/lymphoma with t(1;19)(q23;p13.3); E2A-PBX1 (TCF3-PBX1)	70537	B lymph/leuk
TARGET-10-PAPCJS	TARGET-10-PAPCJS-03	B-Precursor	Primary	TCF3-PBX1	B-Lymphoblastic Leukemia/Lymphoma	B-Lymphoblastic Leukemia/Lymphoma	B lymphoblastic leukemia/lymphoma with t(1;19)(q23;p13.3); E2A-PBX1 (TCF3-PBX1)	70537	B lymph/leuk
TARGET-10-PAPCJS	TARGET-10-PAPCJS-04	B-Precursor	Primary	TCF3-PBX1	B-Lymphoblastic Leukemia/Lymphoma	B-Lymphoblastic Leukemia/Lymphoma	B lymphoblastic leukemia/lymphoma with t(1;19)(q23;p13.3); E2A-PBX1 (TCF3-PBX1)	70537	B lymph/leuk
TARGET-10-PAPHJF	TARGET-10-PAPHJF-04	B Cell ALL	Primary	TCF3-PBX1	B-Lymphoblastic Leukemia/Lymphoma	B-Lymphoblastic Leukemia/Lymphoma	B lymphoblastic leukemia/lymphoma with t(1;19)(q23;p13.3); E2A-PBX1 (TCF3-PBX1)	70537	B lymph/leuk
TARGET-10-PAPHJF	TARGET-10-PAPHJF-09	B Cell ALL	Primary	TCF3-PBX1	B-Lymphoblastic Leukemia/Lymphoma	B-Lymphoblastic Leukemia/Lymphoma	B lymphoblastic leukemia/lymphoma with t(1;19)(q23;p13.3); E2A-PBX1 (TCF3-PBX1)	70537	B lymph/leuk
TARGET-10-PAPMYD	TARGET-10-PAPMYD-03	B-Precursor	Primary	TCF3-PBX1	B-Lymphoblastic Leukemia/Lymphoma	B-Lymphoblastic Leukemia/Lymphoma	B lymphoblastic leukemia/lymphoma with t(1;19)(q23;p13.3); E2A-PBX1 (TCF3-PBX1)	70537	B lymph/leuk
TARGET-10-PAPMYD	TARGET-10-PAPMYD-09	B-Precursor	Primary	TCF3-PBX1	B-Lymphoblastic Leukemia/Lymphoma	B-Lymphoblastic Leukemia/Lymphoma	B lymphoblastic leukemia/lymphoma with t(1;19)(q23;p13.3); E2A-PBX1 (TCF3-PBX1)	70537	B lymph/leuk
TARGET-10-PAPRFE	TARGET-10-PAPRFE-09	B-Precursor	Primary	TCF3-PBX1	B-Lymphoblastic Leukemia/Lymphoma	B-Lymphoblastic Leukemia/Lymphoma	B lymphoblastic leukemia/lymphoma with t(1;19)(q23;p13.3); E2A-PBX1 (TCF3-PBX1)	70537	B lymph/leuk
TARGET-10-PARACA	TARGET-10-PARACA-04	B-Precursor	Primary	TCF3-PBX1	B-Lymphoblastic Leukemia/Lymphoma	B-Lymphoblastic Leukemia/Lymphoma	B lymphoblastic leukemia/lymphoma with t(1;19)(q23;p13.3); E2A-PBX1 (TCF3-PBX1)	70537	B lymph/leuk
TARGET-10-PARACA	TARGET-10-PARACA-09	B-Precursor	Primary	TCF3-PBX1	B-Lymphoblastic Leukemia/Lymphoma	B-Lymphoblastic Leukemia/Lymphoma	B lymphoblastic leukemia/lymphoma with t(1;19)(q23;p13.3); E2A-PBX1 (TCF3-PBX1)	70537	B lymph/leuk
TARGET-10-PARFTR	TARGET-10-PARFTR-03	B-Precursor	Primary	TCF3-PBX1	B-Lymphoblastic Leukemia/Lymphoma	B-Lymphoblastic Leukemia/Lymphoma	B lymphoblastic leukemia/lymphoma with t(1;19)(q23;p13.3); E2A-PBX1 (TCF3-PBX1)	70537	B lymph/leuk
TARGET-10-PARFTR	TARGET-10-PARFTR-04	B-Precursor	Primary	TCF3-PBX1	B-Lymphoblastic Leukemia/Lymphoma	B-Lymphoblastic Leukemia/Lymphoma	B lymphoblastic leukemia/lymphoma with t(1;19)(q23;p13.3); E2A-PBX1 (TCF3-PBX1)	70537	B lymph/leuk
TARGET-10-PARFTR	TARGET-10-PARFTR-09	B-Precursor	Primary	TCF3-PBX1	B-Lymphoblastic Leukemia/Lymphoma	B-Lymphoblastic Leukemia/Lymphoma	B lymphoblastic leukemia/lymphoma with t(1;19)(q23;p13.3); E2A-PBX1 (TCF3-PBX1)	70537	B lymph/leuk
TARGET-10-PARGML	TARGET-10-PARGML-03	B-Precursor	Primary	TCF3-PBX1	B-Lymphoblastic Leukemia/Lymphoma	B-Lymphoblastic Leukemia/Lymphoma	B lymphoblastic leukemia/lymphoma with t(1;19)(q23;p13.3); E2A-PBX1 (TCF3-PBX1)	70537	B lymph/leuk
TARGET-10-PARGML	TARGET-10-PARGML-04	B-Precursor	Primary	TCF3-PBX1	B-Lymphoblastic Leukemia/Lymphoma	B-Lymphoblastic Leukemia/Lymphoma	B lymphoblastic leukemia/lymphoma with t(1;19)(q23;p13.3); E2A-PBX1 (TCF3-PBX1)	70537	B lymph/leuk
TARGET-10-PARGML	TARGET-10-PARGML-09	B-Precursor	Primary	TCF3-PBX1	B-Lymphoblastic Leukemia/Lymphoma	B-Lymphoblastic Leukemia/Lymphoma	B lymphoblastic leukemia/lymphoma with t(1;19)(q23;p13.3); E2A-PBX1 (TCF3-PBX1)	70537	B lymph/leuk
TARGET-10-PARIAD	TARGET-10-PARIAD-03	B-Precursor	Primary	TCF3-PBX1	B-Lymphoblastic Leukemia/Lymphoma	B-Lymphoblastic Leukemia/Lymphoma	B lymphoblastic leukemia/lymphoma with t(1;19)(q23;p13.3); E2A-PBX1 (TCF3-PBX1)	70537	B lymph/leuk
TARGET-10-PARIAD	TARGET-10-PARIAD-04	B-Precursor	Primary	TCF3-PBX1	B-Lymphoblastic Leukemia/Lymphoma	B-Lymphoblastic Leukemia/Lymphoma	B lymphoblastic leukemia/lymphoma with t(1;19)(q23;p13.3); E2A-PBX1 (TCF3-PBX1)	70537	B lymph/leuk
TARGET-10-PARIAD	TARGET-10-PARIAD-09	B-Precursor	Primary	TCF3-PBX1	B-Lymphoblastic Leukemia/Lymphoma	B-Lymphoblastic Leukemia/Lymphoma	B lymphoblastic leukemia/lymphoma with t(1;19)(q23;p13.3); E2A-PBX1 (TCF3-PBX1)	70537	B lymph/leuk
TARGET-10-PARLZG	TARGET-10-PARLZG-03	B-Precursor	Primary	TCF3-PBX1	B-Lymphoblastic Leukemia/Lymphoma	B-Lymphoblastic Leukemia/Lymphoma	B lymphoblastic leukemia/lymphoma with t(1;19)(q23;p13.3); E2A-PBX1 (TCF3-PBX1)	70537	B lymph/leuk
TARGET-10-PARLZG	TARGET-10-PARLZG-04	B-Precursor	Primary	TCF3-PBX1	B-Lymphoblastic Leukemia/Lymphoma	B-Lymphoblastic Leukemia/Lymphoma	B lymphoblastic leukemia/lymphoma with t(1;19)(q23;p13.3); E2A-PBX1 (TCF3-PBX1)	70537	B lymph/leuk
TARGET-10-PARLZG	TARGET-10-PARLZG-09	B-Precursor	Primary	TCF3-PBX1	B-Lymphoblastic Leukemia/Lymphoma	B-Lymphoblastic Leukemia/Lymphoma	B lymphoblastic leukemia/lymphoma with t(1;19)(q23;p13.3); E2A-PBX1 (TCF3-PBX1)	70537	B lymph/leuk
TARGET-10-PARNSH	TARGET-10-PARNSH-03	B-Precursor	Primary	TCF3-PBX1	B-Lymphoblastic Leukemia/Lymphoma	B-Lymphoblastic Leukemia/Lymphoma	B lymphoblastic leukemia/lymphoma with t(1;19)(q23;p13.3); E2A-PBX1 (TCF3-PBX1)	70537	B lymph/leuk
TARGET-10-PARNSH	TARGET-10-PARNSH-04	B-Precursor	Primary	TCF3-PBX1	B-Lymphoblastic Leukemia/Lymphoma	B-Lymphoblastic Leukemia/Lymphoma	B lymphoblastic leukemia/lymphoma with t(1;19)(q23;p13.3); E2A-PBX1 (TCF3-PBX1)	70537	B lymph/leuk
TARGET-10-PARNSH	TARGET-10-PARNSH-09	B-Precursor	Primary	TCF3-PBX1	B-Lymphoblastic Leukemia/Lymphoma	B-Lymphoblastic Leukemia/Lymphoma	B lymphoblastic leukemia/lymphoma with t(1;19)(q23;p13.3); E2A-PBX1 (TCF3-PBX1)	70537	B lymph/leuk
TARGET-10-PARUGP	TARGET-10-PARUGP-09	B-Precursor	Primary	TCF3-PBX1	B-Lymphoblastic Leukemia/Lymphoma	B-Lymphoblastic Leukemia/Lymphoma	B lymphoblastic leukemia/lymphoma with t(1;19)(q23;p13.3); E2A-PBX1 (TCF3-PBX1)	70537	B lymph/leuk
TARGET-10-PARWVN	TARGET-10-PARWVN-03	B-Precursor	Primary	TCF3-PBX1	B-Lymphoblastic Leukemia/Lymphoma	B-Lymphoblastic Leukemia/Lymphoma	B lymphoblastic leukemia/lymphoma with t(1;19)(q23;p13.3); E2A-PBX1 (TCF3-PBX1)	70537	B lymph/leuk
TARGET-10-PARWVN	TARGET-10-PARWVN-04	B-Precursor	Primary	TCF3-PBX1	B-Lymphoblastic Leukemia/Lymphoma	B-Lymphoblastic Leukemia/Lymphoma	B lymphoblastic leukemia/lymphoma with t(1;19)(q23;p13.3); E2A-PBX1 (TCF3-PBX1)	70537	B lymph/leuk
TARGET-10-PARWVN	TARGET-10-PARWVN-09	B-Precursor	Primary	TCF3-PBX1	B-Lymphoblastic Leukemia/Lymphoma	B-Lymphoblastic Leukemia/Lymphoma	B lymphoblastic leukemia/lymphoma with t(1;19)(q23;p13.3); E2A-PBX1 (TCF3-PBX1)	70537	B lymph/leuk
TARGET-10-PASFXA	TARGET-10-PASFXA-03	B-Precursor	Primary	TCF3-PBX1	B-Lymphoblastic Leukemia/Lymphoma	B-Lymphoblastic Leukemia/Lymphoma	B lymphoblastic leukemia/lymphoma with t(1;19)(q23;p13.3); E2A-PBX1 (TCF3-PBX1)	70537	B lymph/leuk
TARGET-10-PASFXA	TARGET-10-PASFXA-04	B-Precursor	Primary	TCF3-PBX1	B-Lymphoblastic Leukemia/Lymphoma	B-Lymphoblastic Leukemia/Lymphoma	B lymphoblastic leukemia/lymphoma with t(1;19)(q23;p13.3); E2A-PBX1 (TCF3-PBX1)	70537	B lymph/leuk
TARGET-10-PASFXA	TARGET-10-PASFXA-09	B-Precursor	Primary	TCF3-PBX1	B-Lymphoblastic Leukemia/Lymphoma	B-Lymphoblastic Leukemia/Lymphoma	B lymphoblastic leukemia/lymphoma with t(1;19)(q23;p13.3); E2A-PBX1 (TCF3-PBX1)	70537	B lymph/leuk
TARGET-10-PASLZM	TARGET-10-PASLZM-03	B-Precursor	Primary	TCF3-PBX1	B-Lymphoblastic Leukemia/Lymphoma	B-Lymphoblastic Leukemia/Lymphoma	B lymphoblastic leukemia/lymphoma with t(1;19)(q23;p13.3); E2A-PBX1 (TCF3-PBX1)	70537	B lymph/leuk
TARGET-10-PASLZM	TARGET-10-PASLZM-04	B-Precursor	Primary	TCF3-PBX1	B-Lymphoblastic Leukemia/Lymphoma	B-Lymphoblastic Leukemia/Lymphoma	B lymphoblastic leukemia/lymphoma with t(1;19)(q23;p13.3); E2A-PBX1 (TCF3-PBX1)	70537	B lymph/leuk
TARGET-10-PASLZM	TARGET-10-PASLZM-09	B-Precursor	Primary	TCF3-PBX1	B-Lymphoblastic Leukemia/Lymphoma	B-Lymphoblastic Leukemia/Lymphoma	B lymphoblastic leukemia/lymphoma with t(1;19)(q23;p13.3); E2A-PBX1 (TCF3-PBX1)	70537	B lymph/leuk
TARGET-10-PASLZM	TARGET-10-PASLZM-40	B-Precursor	Primary	TCF3-PBX1	B-Lymphoblastic Leukemia/Lymphoma	B-Lymphoblastic Leukemia/Lymphoma	B lymphoblastic leukemia/lymphoma with t(1;19)(q23;p13.3); E2A-PBX1 (TCF3-PBX1)	70537	B lymph/leuk
TARGET-10-PASYGM	TARGET-10-PASYGM-03	B-Precursor	Primary	TCF3-PBX1	B-Lymphoblastic Leukemia/Lymphoma	B-Lymphoblastic Leukemia/Lymphoma	B lymphoblastic leukemia/lymphoma with t(1;19)(q23;p13.3); E2A-PBX1 (TCF3-PBX1)	70537	B lymph/leuk
TARGET-10-PATCTI	TARGET-10-PATCTI-04	B-Precursor	Primary	TCF3-PBX1	B-Lymphoblastic Leukemia/Lymphoma	B-Lymphoblastic Leukemia/Lymphoma	B lymphoblastic leukemia/lymphoma with t(1;19)(q23;p13.3); E2A-PBX1 (TCF3-PBX1)	70537	B lymph/leuk
TARGET-10-PATCTI	TARGET-10-PATCTI-09	B-Precursor	Primary	TCF3-PBX1	B-Lymphoblastic Leukemia/Lymphoma	B-Lymphoblastic Leukemia/Lymphoma	B lymphoblastic leukemia/lymphoma with t(1;19)(q23;p13.3); E2A-PBX1 (TCF3-PBX1)	70537	B lymph/leuk
TARGET-10-PAMYDV	TARGET-10-PAMYDV-09	B-Precursor	Primary	TCF3-PBX1	B-Lymphoblastic Leukemia/Lymphoma	B-Lymphoblastic Leukemia/Lymphoma	B lymphoblastic leukemia/lymphoma with t(1;19)(q23;p13.3); E2A-PBX1 (TCF3-PBX1)	70537	B lymph/leuk
TARGET-10-PAMYTW	TARGET-10-PAMYTW-09	B-Precursor	Primary	TCF3-PBX1	B-Lymphoblastic Leukemia/Lymphoma	B-Lymphoblastic Leukemia/Lymphoma	B lymphoblastic leukemia/lymphoma with t(1;19)(q23;p13.3); E2A-PBX1 (TCF3-PBX1)	70537	B lymph/leuk
TARGET-10-PAMYWC	TARGET-10-PAMYWC-09	B-Precursor	Primary	TCF3-PBX1	B-Lymphoblastic Leukemia/Lymphoma	B-Lymphoblastic Leukemia/Lymphoma	B lymphoblastic leukemia/lymphoma with t(1;19)(q23;p13.3); E2A-PBX1 (TCF3-PBX1)	70537	B lymph/leuk
TARGET-10-PANAKF	TARGET-10-PANAKF-09	B-Precursor	Primary	TCF3-PBX1	B-Lymphoblastic Leukemia/Lymphoma	B-Lymphoblastic Leukemia/Lymphoma	B lymphoblastic leukemia/lymphoma with t(1;19)(q23;p13.3); E2A-PBX1 (TCF3-PBX1)	70537	B lymph/leuk
TARGET-10-PANBMP	TARGET-10-PANBMP-09	B-Precursor	Primary	TCF3-PBX1	B-Lymphoblastic Leukemia/Lymphoma	B-Lymphoblastic Leukemia/Lymphoma	B lymphoblastic leukemia/lymphoma with t(1;19)(q23;p13.3); E2A-PBX1 (TCF3-PBX1)	70537	B lymph/leuk
TARGET-10-PANEJT	TARGET-10-PANEJT-09	B-Precursor	Primary	TCF3-PBX1	B-Lymphoblastic Leukemia/Lymphoma	B-Lymphoblastic Leukemia/Lymphoma	B lymphoblastic leukemia/lymphoma with t(1;19)(q23;p13.3); E2A-PBX1 (TCF3-PBX1)	70537	B lymph/leuk
TARGET-10-PANIEB	TARGET-10-PANIEB-09	B-Precursor	Primary	TCF3-PBX1	B-Lymphoblastic Leukemia/Lymphoma	B-Lymphoblastic Leukemia/Lymphoma	B lymphoblastic leukemia/lymphoma with t(1;19)(q23;p13.3); E2A-PBX1 (TCF3-PBX1)	70537	B lymph/leuk
TARGET-10-PANKBV	TARGET-10-PANKBV-09	B-Precursor	Primary	TCF3-PBX1	B-Lymphoblastic Leukemia/Lymphoma	B-Lymphoblastic Leukemia/Lymphoma	B lymphoblastic leukemia/lymphoma with t(1;19)(q23;p13.3); E2A-PBX1 (TCF3-PBX1)	70537	B lymph/leuk
TARGET-10-PANKVL	TARGET-10-PANKVL-09	B-Precursor	Primary	TCF3-PBX1	B-Lymphoblastic Leukemia/Lymphoma	B-Lymphoblastic Leukemia/Lymphoma	B lymphoblastic leukemia/lymphoma with t(1;19)(q23;p13.3); E2A-PBX1 (TCF3-PBX1)	70537	B lymph/leuk
TARGET-10-PANKZE	TARGET-10-PANKZE-09	B-Precursor	Primary	TCF3-PBX1	B-Lymphoblastic Leukemia/Lymphoma	B-Lymphoblastic Leukemia/Lymphoma	B lymphoblastic leukemia/lymphoma with t(1;19)(q23;p13.3); E2A-PBX1 (TCF3-PBX1)	70537	B lymph/leuk
TARGET-10-PANLRD	TARGET-10-PANLRD-03	B-Precursor	Primary	TCF3-PBX1	B-Lymphoblastic Leukemia/Lymphoma	B-Lymphoblastic Leukemia/Lymphoma	B lymphoblastic leukemia/lymphoma with t(1;19)(q23;p13.3); E2A-PBX1 (TCF3-PBX1)	70537	B lymph/leuk
TARGET-10-PANPDG	TARGET-10-PANPDG-09	B-Precursor	Primary	TCF3-PBX1	B-Lymphoblastic Leukemia/Lymphoma	B-Lymphoblastic Leukemia/Lymphoma	B lymphoblastic leukemia/lymphoma with t(1;19)(q23;p13.3); E2A-PBX1 (TCF3-PBX1)	70537	B lymph/leuk
TARGET-10-PANPEW	TARGET-10-PANPEW-09	B-Precursor	Primary	TCF3-PBX1	B-Lymphoblastic Leukemia/Lymphoma	B-Lymphoblastic Leukemia/Lymphoma	B lymphoblastic leukemia/lymphoma with t(1;19)(q23;p13.3); E2A-PBX1 (TCF3-PBX1)	70537	B lymph/leuk
TARGET-10-PANPNM	TARGET-10-PANPNM-09	B-Precursor	Primary	TCF3-PBX1	B-Lymphoblastic Leukemia/Lymphoma	B-Lymphoblastic Leukemia/Lymphoma	B lymphoblastic leukemia/lymphoma with t(1;19)(q23;p13.3); E2A-PBX1 (TCF3-PBX1)	70537	B lymph/leuk
TARGET-10-PANUIN	TARGET-10-PANUIN-09	B-Precursor	Primary	TCF3-PBX1	B-Lymphoblastic Leukemia/Lymphoma	B-Lymphoblastic Leukemia/Lymphoma	B lymphoblastic leukemia/lymphoma with t(1;19)(q23;p13.3); E2A-PBX1 (TCF3-PBX1)	70537	B lymph/leuk
TARGET-10-PANUTA	TARGET-10-PANUTA-09	B-Precursor	Primary	TCF3-PBX1	B-Lymphoblastic Leukemia/Lymphoma	B-Lymphoblastic Leukemia/Lymphoma	B lymphoblastic leukemia/lymphoma with t(1;19)(q23;p13.3); E2A-PBX1 (TCF3-PBX1)	70537	B lymph/leuk
TARGET-10-PANVEL	TARGET-10-PANVEL-09	B-Precursor	Primary	TCF3-PBX1	B-Lymphoblastic Leukemia/Lymphoma	B-Lymphoblastic Leukemia/Lymphoma	B lymphoblastic leukemia/lymphoma with t(1;19)(q23;p13.3); E2A-PBX1 (TCF3-PBX1)	70537	B lymph/leuk
TARGET-10-PANVZG	TARGET-10-PANVZG-09	B-Precursor	Primary	TCF3-PBX1	B-Lymphoblastic Leukemia/Lymphoma	B-Lymphoblastic Leukemia/Lymphoma	B lymphoblastic leukemia/lymphoma with t(1;19)(q23;p13.3); E2A-PBX1 (TCF3-PBX1)	70537	B lymph/leuk
TARGET-10-PANWGY	TARGET-10-PANWGY-09	B-Precursor	Primary	TCF3-PBX1	B-Lymphoblastic Leukemia/Lymphoma	B-Lymphoblastic Leukemia/Lymphoma	B lymphoblastic leukemia/lymphoma with t(1;19)(q23;p13.3); E2A-PBX1 (TCF3-PBX1)	70537	B lymph/leuk
TARGET-10-PANXDS	TARGET-10-PANXDS-09	B-Precursor	Primary	TCF3-PBX1	B-Lymphoblastic Leukemia/Lymphoma	B-Lymphoblastic Leukemia/Lymphoma	B lymphoblastic leukemia/lymphoma with t(1;19)(q23;p13.3); E2A-PBX1 (TCF3-PBX1)	70537	B lymph/leuk
TARGET-10-PANXDY	TARGET-10-PANXDY-09	B-Precursor	Primary	TCF3-PBX1	B-Lymphoblastic Leukemia/Lymphoma	B-Lymphoblastic Leukemia/Lymphoma	B lymphoblastic leukemia/lymphoma with t(1;19)(q23;p13.3); E2A-PBX1 (TCF3-PBX1)	70537	B lymph/leuk
TARGET-10-PANXWI	TARGET-10-PANXWI-09	B-Precursor	Primary	TCF3-PBX1	B-Lymphoblastic Leukemia/Lymphoma	B-Lymphoblastic Leukemia/Lymphoma	B lymphoblastic leukemia/lymphoma with t(1;19)(q23;p13.3); E2A-PBX1 (TCF3-PBX1)	70537	B lymph/leuk
TARGET-10-PANYZJ	TARGET-10-PANYZJ-09	B-Precursor	Primary	TCF3-PBX1	B-Lymphoblastic Leukemia/Lymphoma	B-Lymphoblastic Leukemia/Lymphoma	B lymphoblastic leukemia/lymphoma with t(1;19)(q23;p13.3); E2A-PBX1 (TCF3-PBX1)	70537	B lymph/leuk
TARGET-10-PANZCX	TARGET-10-PANZCX-09	B-Precursor	Primary	TCF3-PBX1	B-Lymphoblastic Leukemia/Lymphoma	B-Lymphoblastic Leukemia/Lymphoma	B lymphoblastic leukemia/lymphoma with t(1;19)(q23;p13.3); E2A-PBX1 (TCF3-PBX1)	70537	B lymph/leuk
TARGET-10-PAPADC	TARGET-10-PAPADC-09	B-Precursor	Primary	TCF3-PBX1	B-Lymphoblastic Leukemia/Lymphoma	B-Lymphoblastic Leukemia/Lymphoma	B lymphoblastic leukemia/lymphoma with t(1;19)(q23;p13.3); E2A-PBX1 (TCF3-PBX1)	70537	B lymph/leuk
TARGET-10-PAPBTM	TARGET-10-PAPBTM-09	B-Precursor	Primary	TCF3-PBX1	B-Lymphoblastic Leukemia/Lymphoma	B-Lymphoblastic Leukemia/Lymphoma	B lymphoblastic leukemia/lymphoma with t(1;19)(q23;p13.3); E2A-PBX1 (TCF3-PBX1)	70537	B lymph/leuk
TARGET-10-PAPDCC	TARGET-10-PAPDCC-09	B-Precursor	Primary	TCF3-PBX1	B-Lymphoblastic Leukemia/Lymphoma	B-Lymphoblastic Leukemia/Lymphoma	B lymphoblastic leukemia/lymphoma with t(1;19)(q23;p13.3); E2A-PBX1 (TCF3-PBX1)	70537	B lymph/leuk
TARGET-10-PAPEHX	TARGET-10-PAPEHX-09	B-Precursor	Primary	TCF3-PBX1	B-Lymphoblastic Leukemia/Lymphoma	B-Lymphoblastic Leukemia/Lymphoma	B lymphoblastic leukemia/lymphoma with t(1;19)(q23;p13.3); E2A-PBX1 (TCF3-PBX1)	70537	B lymph/leuk
TARGET-10-PAPENI	TARGET-10-PAPENI-09	B-Precursor	Primary	TCF3-PBX1	B-Lymphoblastic Leukemia/Lymphoma	B-Lymphoblastic Leukemia/Lymphoma	B lymphoblastic leukemia/lymphoma with t(1;19)(q23;p13.3); E2A-PBX1 (TCF3-PBX1)	70537	B lymph/leuk
TARGET-10-PAPEZS	TARGET-10-PAPEZS-09	B-Precursor	Primary	TCF3-PBX1	B-Lymphoblastic Leukemia/Lymphoma	B-Lymphoblastic Leukemia/Lymphoma	B lymphoblastic leukemia/lymphoma with t(1;19)(q23;p13.3); E2A-PBX1 (TCF3-PBX1)	70537	B lymph/leuk
TARGET-10-PAPFCS	TARGET-10-PAPFCS-09	B-Precursor	Primary	TCF3-PBX1	B-Lymphoblastic Leukemia/Lymphoma	B-Lymphoblastic Leukemia/Lymphoma	B lymphoblastic leukemia/lymphoma with t(1;19)(q23;p13.3); E2A-PBX1 (TCF3-PBX1)	70537	B lymph/leuk
TARGET-10-PAPFGA	TARGET-10-PAPFGA-09	B-Precursor	Primary	TCF3-PBX1	B-Lymphoblastic Leukemia/Lymphoma	B-Lymphoblastic Leukemia/Lymphoma	B lymphoblastic leukemia/lymphoma with t(1;19)(q23;p13.3); E2A-PBX1 (TCF3-PBX1)	70537	B lymph/leuk
TARGET-10-PAPFJA	TARGET-10-PAPFJA-09	B-Precursor	Primary	TCF3-PBX1	B-Lymphoblastic Leukemia/Lymphoma	B-Lymphoblastic Leukemia/Lymphoma	B lymphoblastic leukemia/lymphoma with t(1;19)(q23;p13.3); E2A-PBX1 (TCF3-PBX1)	70537	B lymph/leuk
TARGET-10-PAPFYW	TARGET-10-PAPFYW-09	B-Precursor	Primary	TCF3-PBX1	B-Lymphoblastic Leukemia/Lymphoma	B-Lymphoblastic Leukemia/Lymphoma	B lymphoblastic leukemia/lymphoma with t(1;19)(q23;p13.3); E2A-PBX1 (TCF3-PBX1)	70537	B lymph/leuk
TARGET-10-PAPFZD	TARGET-10-PAPFZD-09	B-Precursor	Primary	TCF3-PBX1	B-Lymphoblastic Leukemia/Lymphoma	B-Lymphoblastic Leukemia/Lymphoma	B lymphoblastic leukemia/lymphoma with t(1;19)(q23;p13.3); E2A-PBX1 (TCF3-PBX1)	70537	B lymph/leuk
TARGET-10-PAPHLJ	TARGET-10-PAPHLJ-09	B-Precursor	Primary	TCF3-PBX1	B-Lymphoblastic Leukemia/Lymphoma	B-Lymphoblastic Leukemia/Lymphoma	B lymphoblastic leukemia/lymphoma with t(1;19)(q23;p13.3); E2A-PBX1 (TCF3-PBX1)	70537	B lymph/leuk
TARGET-10-PAPIKY	TARGET-10-PAPIKY-09	B-Precursor	Primary	TCF3-PBX1	B-Lymphoblastic Leukemia/Lymphoma	B-Lymphoblastic Leukemia/Lymphoma	B lymphoblastic leukemia/lymphoma with t(1;19)(q23;p13.3); E2A-PBX1 (TCF3-PBX1)	70537	B lymph/leuk
TARGET-10-PARNFY	TARGET-10-PARNFY-04	B-Precursor	Primary	TCF3-PBX1	B-Lymphoblastic Leukemia/Lymphoma	B-Lymphoblastic Leukemia/Lymphoma	B lymphoblastic leukemia/lymphoma with t(1;19)(q23;p13.3); E2A-PBX1 (TCF3-PBX1)	70537	B lymph/leuk
TARGET-10-PANKAK	TARGET-10-PANKAK-04	B-Precursor	Primary	Trisomy of both chromosomes 4 and 10	B-Lymphoblastic Leukemia/Lymphoma	B-Lymphoblastic Leukemia/Lymphoma	B lymphoblastic leukemia/lymphoma, NOS	70537	B lymph/leuk
TARGET-10-PANKAK	TARGET-10-PANKAK-09	B-Precursor	Primary	Trisomy of both chromosomes 4 and 10	B-Lymphoblastic Leukemia/Lymphoma	B-Lymphoblastic Leukemia/Lymphoma	B lymphoblastic leukemia/lymphoma, NOS	70537	B lymph/leuk
TARGET-10-PANYYV	TARGET-10-PANYYV-03	B-Precursor	Primary	Trisomy of both chromosomes 4 and 10	B-Lymphoblastic Leukemia/Lymphoma	B-Lymphoblastic Leukemia/Lymphoma	B lymphoblastic leukemia/lymphoma, NOS	70537	B lymph/leuk
TARGET-10-PANYYV	TARGET-10-PANYYV-04	B-Precursor	Primary	Trisomy of both chromosomes 4 and 10	B-Lymphoblastic Leukemia/Lymphoma	B-Lymphoblastic Leukemia/Lymphoma	B lymphoblastic leukemia/lymphoma, NOS	70537	B lymph/leuk
TARGET-10-PAPACP	TARGET-10-PAPACP-03	B-Precursor	Primary	Trisomy of both chromosomes 4 and 10	B-Lymphoblastic Leukemia/Lymphoma	B-Lymphoblastic Leukemia/Lymphoma	B lymphoblastic leukemia/lymphoma, NOS	70537	B lymph/leuk
TARGET-10-PAPACP	TARGET-10-PAPACP-04	B-Precursor	Primary	Trisomy of both chromosomes 4 and 10	B-Lymphoblastic Leukemia/Lymphoma	B-Lymphoblastic Leukemia/Lymphoma	B lymphoblastic leukemia/lymphoma, NOS	70537	B lymph/leuk
TARGET-10-PAPACP	TARGET-10-PAPACP-09	B-Precursor	Primary	Trisomy of both chromosomes 4 and 10	B-Lymphoblastic Leukemia/Lymphoma	B-Lymphoblastic Leukemia/Lymphoma	B lymphoblastic leukemia/lymphoma, NOS	70537	B lymph/leuk
TARGET-10-PAPCVZ	TARGET-10-PAPCVZ-03	B-Precursor	Primary	Trisomy of both chromosomes 4 and 10	B-Lymphoblastic Leukemia/Lymphoma	B-Lymphoblastic Leukemia/Lymphoma	B lymphoblastic leukemia/lymphoma, NOS	70537	B lymph/leuk
TARGET-10-PAPCVZ	TARGET-10-PAPCVZ-04	B-Precursor	Primary	Trisomy of both chromosomes 4 and 10	B-Lymphoblastic Leukemia/Lymphoma	B-Lymphoblastic Leukemia/Lymphoma	B lymphoblastic leukemia/lymphoma, NOS	70537	B lymph/leuk
TARGET-10-PAPCVZ	TARGET-10-PAPCVZ-09	B-Precursor	Primary	Trisomy of both chromosomes 4 and 10	B-Lymphoblastic Leukemia/Lymphoma	B-Lymphoblastic Leukemia/Lymphoma	B lymphoblastic leukemia/lymphoma, NOS	70537	B lymph/leuk
TARGET-10-PAPDJM	TARGET-10-PAPDJM-04	B-Precursor	Primary	Trisomy of both chromosomes 4 and 10	B-Lymphoblastic Leukemia/Lymphoma	B-Lymphoblastic Leukemia/Lymphoma	B lymphoblastic leukemia/lymphoma, NOS	70537	B lymph/leuk
TARGET-10-PAPDJM	TARGET-10-PAPDJM-09	B-Precursor	Primary	Trisomy of both chromosomes 4 and 10	B-Lymphoblastic Leukemia/Lymphoma	B-Lymphoblastic Leukemia/Lymphoma	B lymphoblastic leukemia/lymphoma, NOS	70537	B lymph/leuk
TARGET-10-PAPDUF	TARGET-10-PAPDUF-09	B-Precursor	Primary	Trisomy of both chromosomes 4 and 10	B-Lymphoblastic Leukemia/Lymphoma	B-Lymphoblastic Leukemia/Lymphoma	B lymphoblastic leukemia/lymphoma, NOS	70537	B lymph/leuk
TARGET-10-PAPEAB	TARGET-10-PAPEAB-03	B-Precursor	Primary	Trisomy of both chromosomes 4 and 10	B-Lymphoblastic Leukemia/Lymphoma	B-Lymphoblastic Leukemia/Lymphoma	B lymphoblastic leukemia/lymphoma, NOS	70537	B lymph/leuk
TARGET-10-PAPEAB	TARGET-10-PAPEAB-04	B-Precursor	Primary	Trisomy of both chromosomes 4 and 10	B-Lymphoblastic Leukemia/Lymphoma	B-Lymphoblastic Leukemia/Lymphoma	B lymphoblastic leukemia/lymphoma, NOS	70537	B lymph/leuk
TARGET-10-PAPEAB	TARGET-10-PAPEAB-09	B-Precursor	Primary	Trisomy of both chromosomes 4 and 10	B-Lymphoblastic Leukemia/Lymphoma	B-Lymphoblastic Leukemia/Lymphoma	B lymphoblastic leukemia/lymphoma, NOS	70537	B lymph/leuk
TARGET-10-PAPHCJ	TARGET-10-PAPHCJ-09	B-Precursor	Primary	Trisomy of both chromosomes 4 and 10	B-Lymphoblastic Leukemia/Lymphoma	B-Lymphoblastic Leukemia/Lymphoma	B lymphoblastic leukemia/lymphoma, NOS	70537	B lymph/leuk
TARGET-10-PAPNFY	TARGET-10-PAPNFY-03	B-Precursor	Primary	Trisomy of both chromosomes 4 and 10	B-Lymphoblastic Leukemia/Lymphoma	B-Lymphoblastic Leukemia/Lymphoma	B lymphoblastic leukemia/lymphoma, NOS	70537	B lymph/leuk
TARGET-10-PAPNFY	TARGET-10-PAPNFY-04	B-Precursor	Primary	Trisomy of both chromosomes 4 and 10	B-Lymphoblastic Leukemia/Lymphoma	B-Lymphoblastic Leukemia/Lymphoma	B lymphoblastic leukemia/lymphoma, NOS	70537	B lymph/leuk
TARGET-10-PAPNFY	TARGET-10-PAPNFY-09	B-Precursor	Primary	Trisomy of both chromosomes 4 and 10	B-Lymphoblastic Leukemia/Lymphoma	B-Lymphoblastic Leukemia/Lymphoma	B lymphoblastic leukemia/lymphoma, NOS	70537	B lymph/leuk
TARGET-10-PAPNTA	TARGET-10-PAPNTA-04	B-Precursor	Primary	Trisomy of both chromosomes 4 and 10	B-Lymphoblastic Leukemia/Lymphoma	B-Lymphoblastic Leukemia/Lymphoma	B lymphoblastic leukemia/lymphoma, NOS	70537	B lymph/leuk
TARGET-10-PAPTGG	TARGET-10-PAPTGG-09	B-Precursor	Primary	Trisomy of both chromosomes 4 and 10	B-Lymphoblastic Leukemia/Lymphoma	B-Lymphoblastic Leukemia/Lymphoma	B lymphoblastic leukemia/lymphoma, NOS	70537	B lymph/leuk
TARGET-10-PAPXED	TARGET-10-PAPXED-04	B-Precursor	Primary	Trisomy of both chromosomes 4 and 10	B-Lymphoblastic Leukemia/Lymphoma	B-Lymphoblastic Leukemia/Lymphoma	B lymphoblastic leukemia/lymphoma, NOS	70537	B lymph/leuk
TARGET-10-PAPXED	TARGET-10-PAPXED-09	B-Precursor	Primary	Trisomy of both chromosomes 4 and 10	B-Lymphoblastic Leukemia/Lymphoma	B-Lymphoblastic Leukemia/Lymphoma	B lymphoblastic leukemia/lymphoma, NOS	70537	B lymph/leuk
TARGET-10-PARGFV	TARGET-10-PARGFV-03	B-Precursor	Primary	Trisomy of both chromosomes 4 and 10	B-Lymphoblastic Leukemia/Lymphoma	B-Lymphoblastic Leukemia/Lymphoma	B lymphoblastic leukemia/lymphoma, NOS	70537	B lymph/leuk
TARGET-10-PARGFV	TARGET-10-PARGFV-04	B-Precursor	Primary	Trisomy of both chromosomes 4 and 10	B-Lymphoblastic Leukemia/Lymphoma	B-Lymphoblastic Leukemia/Lymphoma	B lymphoblastic leukemia/lymphoma, NOS	70537	B lymph/leuk
TARGET-10-PARGFV	TARGET-10-PARGFV-09	B-Precursor	Primary	Trisomy of both chromosomes 4 and 10	B-Lymphoblastic Leukemia/Lymphoma	B-Lymphoblastic Leukemia/Lymphoma	B lymphoblastic leukemia/lymphoma, NOS	70537	B lymph/leuk
TARGET-10-PARTXF	TARGET-10-PARTXF-09	B-Precursor	Primary	Trisomy of both chromosomes 4 and 10	B-Lymphoblastic Leukemia/Lymphoma	B-Lymphoblastic Leukemia/Lymphoma	B lymphoblastic leukemia/lymphoma, NOS	70537	B lymph/leuk
TARGET-10-PASKAY	TARGET-10-PASKAY-03	B-Precursor	Primary	Trisomy of both chromosomes 4 and 10	B-Lymphoblastic Leukemia/Lymphoma	B-Lymphoblastic Leukemia/Lymphoma	B lymphoblastic leukemia/lymphoma, NOS	70537	B lymph/leuk
TARGET-10-PASKAY	TARGET-10-PASKAY-04	B-Precursor	Primary	Trisomy of both chromosomes 4 and 10	B-Lymphoblastic Leukemia/Lymphoma	B-Lymphoblastic Leukemia/Lymphoma	B lymphoblastic leukemia/lymphoma, NOS	70537	B lymph/leuk
TARGET-10-PASKAY	TARGET-10-PASKAY-09	B-Precursor	Primary	Trisomy of both chromosomes 4 and 10	B-Lymphoblastic Leukemia/Lymphoma	B-Lymphoblastic Leukemia/Lymphoma	B lymphoblastic leukemia/lymphoma, NOS	70537	B lymph/leuk
TARGET-10-PAMXHJ	TARGET-10-PAMXHJ-09	B-Precursor	Primary	Trisomy of both chromosomes 4 and 10	B-Lymphoblastic Leukemia/Lymphoma	B-Lymphoblastic Leukemia/Lymphoma	B lymphoblastic leukemia/lymphoma, NOS	70537	B lymph/leuk
TARGET-10-PANEUH	TARGET-10-PANEUH-09	B-Precursor	Primary	Trisomy of both chromosomes 4 and 10	B-Lymphoblastic Leukemia/Lymphoma	B-Lymphoblastic Leukemia/Lymphoma	B lymphoblastic leukemia/lymphoma, NOS	70537	B lymph/leuk
TARGET-10-PASFTL	TARGET-10-PASFTL-09	B-Precursor	Primary	Trisomy of both chromosomes 4 and 10	B-Lymphoblastic Leukemia/Lymphoma	B-Lymphoblastic Leukemia/Lymphoma	B lymphoblastic leukemia/lymphoma, NOS	70537	B lymph/leuk
TARGET-10-PANRYM	TARGET-10-PANRYM-09	B-Precursor	Primary	Trisomy of both chromosomes 4 and 10	B-Lymphoblastic Leukemia/Lymphoma	B-Lymphoblastic Leukemia/Lymphoma	B lymphoblastic leukemia/lymphoma, NOS	70537	B lymph/leuk
TARGET-10-PANSIA	TARGET-10-PANSIA-09	B-Precursor	Primary	Trisomy of both chromosomes 4 and 10	B-Lymphoblastic Leukemia/Lymphoma	B-Lymphoblastic Leukemia/Lymphoma	B lymphoblastic leukemia/lymphoma, NOS	70537	B lymph/leuk
TARGET-10-PAPBFN	TARGET-10-PAPBFN-09	B-Precursor	Primary	Trisomy of both chromosomes 4 and 10	B-Lymphoblastic Leukemia/Lymphoma	B-Lymphoblastic Leukemia/Lymphoma	B lymphoblastic leukemia/lymphoma, NOS	70537	B lymph/leuk
TARGET-10-PAPIJM	TARGET-10-PAPIJM-09	B-Precursor	Primary	Trisomy of both chromosomes 4 and 10	B-Lymphoblastic Leukemia/Lymphoma	B-Lymphoblastic Leukemia/Lymphoma	B lymphoblastic leukemia/lymphoma, NOS	70537	B lymph/leuk
TARGET-10-PANALD	TARGET-10-PANALD-09	B-Precursor	Primary	Trisomy of both chromosomes 4 and 10	B-Lymphoblastic Leukemia/Lymphoma	B-Lymphoblastic Leukemia/Lymphoma	B lymphoblastic leukemia/lymphoma, NOS	70537	B lymph/leuk
TARGET-10-PANFGV	TARGET-10-PANFGV-09	B-Precursor	Primary	Trisomy of both chromosomes 4 and 10	B-Lymphoblastic Leukemia/Lymphoma	B-Lymphoblastic Leukemia/Lymphoma	B lymphoblastic leukemia/lymphoma, NOS	70537	B lymph/leuk
TARGET-10-PANFSE	TARGET-10-PANFSE-09	B-Precursor	Primary	Trisomy of both chromosomes 4 and 10	B-Lymphoblastic Leukemia/Lymphoma	B-Lymphoblastic Leukemia/Lymphoma	B lymphoblastic leukemia/lymphoma, NOS	70537	B lymph/leuk
TARGET-10-PANRSM	TARGET-10-PANRSM-09	B-Precursor	Primary	Trisomy of both chromosomes 4 and 10	B-Lymphoblastic Leukemia/Lymphoma	B-Lymphoblastic Leukemia/Lymphoma	B lymphoblastic leukemia/lymphoma, NOS	70537	B lymph/leuk
TARGET-10-PANRUP	TARGET-10-PANRUP-03	B-Precursor	Primary	Trisomy of both chromosomes 4 and 10	B-Lymphoblastic Leukemia/Lymphoma	B-Lymphoblastic Leukemia/Lymphoma	B lymphoblastic leukemia/lymphoma, NOS	70537	B lymph/leuk
TARGET-10-PANRWW	TARGET-10-PANRWW-09	B-Precursor	Primary	Trisomy of both chromosomes 4 and 10	B-Lymphoblastic Leukemia/Lymphoma	B-Lymphoblastic Leukemia/Lymphoma	B lymphoblastic leukemia/lymphoma, NOS	70537	B lymph/leuk
TARGET-10-PANSNA	TARGET-10-PANSNA-09	B-Precursor	Primary	Trisomy of both chromosomes 4 and 10	B-Lymphoblastic Leukemia/Lymphoma	B-Lymphoblastic Leukemia/Lymphoma	B lymphoblastic leukemia/lymphoma, NOS	70537	B lymph/leuk
TARGET-10-PANWSB	TARGET-10-PANWSB-03	B-Precursor	Primary	Trisomy of both chromosomes 4 and 10	B-Lymphoblastic Leukemia/Lymphoma	B-Lymphoblastic Leukemia/Lymphoma	B lymphoblastic leukemia/lymphoma, NOS	70537	B lymph/leuk
TARGET-10-PANYAL	TARGET-10-PANYAL-09	B-Precursor	Primary	Trisomy of both chromosomes 4 and 10	B-Lymphoblastic Leukemia/Lymphoma	B-Lymphoblastic Leukemia/Lymphoma	B lymphoblastic leukemia/lymphoma, NOS	70537	B lymph/leuk
TARGET-10-PANYFY	TARGET-10-PANYFY-03	B-Precursor	Primary	Trisomy of both chromosomes 4 and 10	B-Lymphoblastic Leukemia/Lymphoma	B-Lymphoblastic Leukemia/Lymphoma	B lymphoblastic leukemia/lymphoma, NOS	70537	B lymph/leuk
TARGET-10-PANYJJ	TARGET-10-PANYJJ-03	B-Precursor	Primary	Trisomy of both chromosomes 4 and 10	B-Lymphoblastic Leukemia/Lymphoma	B-Lymphoblastic Leukemia/Lymphoma	B lymphoblastic leukemia/lymphoma, NOS	70537	B lymph/leuk
TARGET-10-PANZJL	TARGET-10-PANZJL-09	B-Precursor	Primary	Trisomy of both chromosomes 4 and 10	B-Lymphoblastic Leukemia/Lymphoma	B-Lymphoblastic Leukemia/Lymphoma	B lymphoblastic leukemia/lymphoma, NOS	70537	B lymph/leuk
TARGET-10-PAPAEV	TARGET-10-PAPAEV-09	B-Precursor	Primary	Trisomy of both chromosomes 4 and 10	B-Lymphoblastic Leukemia/Lymphoma	B-Lymphoblastic Leukemia/Lymphoma	B lymphoblastic leukemia/lymphoma, NOS	70537	B lymph/leuk
TARGET-10-PAPAFL	TARGET-10-PAPAFL-09	B-Precursor	Primary	Trisomy of both chromosomes 4 and 10	B-Lymphoblastic Leukemia/Lymphoma	B-Lymphoblastic Leukemia/Lymphoma	B lymphoblastic leukemia/lymphoma, NOS	70537	B lymph/leuk
TARGET-10-PAPBKV	TARGET-10-PAPBKV-09	B-Precursor	Primary	Trisomy of both chromosomes 4 and 10	B-Lymphoblastic Leukemia/Lymphoma	B-Lymphoblastic Leukemia/Lymphoma	B lymphoblastic leukemia/lymphoma, NOS	70537	B lymph/leuk
TARGET-10-PAPCCB	TARGET-10-PAPCCB-03	B-Precursor	Primary	Trisomy of both chromosomes 4 and 10	B-Lymphoblastic Leukemia/Lymphoma	B-Lymphoblastic Leukemia/Lymphoma	B lymphoblastic leukemia/lymphoma, NOS	70537	B lymph/leuk
TARGET-10-PAPCNG	TARGET-10-PAPCNG-09	B-Precursor	Primary	Trisomy of both chromosomes 4 and 10	B-Lymphoblastic Leukemia/Lymphoma	B-Lymphoblastic Leukemia/Lymphoma	B lymphoblastic leukemia/lymphoma, NOS	70537	B lymph/leuk
TARGET-10-PAPDCR	TARGET-10-PAPDCR-09	B-Precursor	Primary	Trisomy of both chromosomes 4 and 10	B-Lymphoblastic Leukemia/Lymphoma	B-Lymphoblastic Leukemia/Lymphoma	B lymphoblastic leukemia/lymphoma, NOS	70537	B lymph/leuk
TARGET-10-PAPDGF	TARGET-10-PAPDGF-09	B-Precursor	Primary	Trisomy of both chromosomes 4 and 10	B-Lymphoblastic Leukemia/Lymphoma	B-Lymphoblastic Leukemia/Lymphoma	B lymphoblastic leukemia/lymphoma, NOS	70537	B lymph/leuk
TARGET-10-PAPDRL	TARGET-10-PAPDRL-09	B-Precursor	Primary	Trisomy of both chromosomes 4 and 10	B-Lymphoblastic Leukemia/Lymphoma	B-Lymphoblastic Leukemia/Lymphoma	B lymphoblastic leukemia/lymphoma, NOS	70537	B lymph/leuk
TARGET-10-PAPDTN	TARGET-10-PAPDTN-09	B-Precursor	Primary	Trisomy of both chromosomes 4 and 10	B-Lymphoblastic Leukemia/Lymphoma	B-Lymphoblastic Leukemia/Lymphoma	B lymphoblastic leukemia/lymphoma, NOS	70537	B lymph/leuk
TARGET-10-PAPDXF	TARGET-10-PAPDXF-09	B-Precursor	Primary	Trisomy of both chromosomes 4 and 10	B-Lymphoblastic Leukemia/Lymphoma	B-Lymphoblastic Leukemia/Lymphoma	B lymphoblastic leukemia/lymphoma, NOS	70537	B lymph/leuk
TARGET-10-PAPECI	TARGET-10-PAPECI-09	B-Precursor	Primary	Trisomy of both chromosomes 4 and 10	B-Lymphoblastic Leukemia/Lymphoma	B-Lymphoblastic Leukemia/Lymphoma	B lymphoblastic leukemia/lymphoma, NOS	70537	B lymph/leuk
TARGET-10-PAPEPP	TARGET-10-PAPEPP-09	B-Precursor	Primary	Trisomy of both chromosomes 4 and 10	B-Lymphoblastic Leukemia/Lymphoma	B-Lymphoblastic Leukemia/Lymphoma	B lymphoblastic leukemia/lymphoma, NOS	70537	B lymph/leuk
TARGET-10-PAPEUN	TARGET-10-PAPEUN-09	B-Precursor	Primary	Trisomy of both chromosomes 4 and 10	B-Lymphoblastic Leukemia/Lymphoma	B-Lymphoblastic Leukemia/Lymphoma	B lymphoblastic leukemia/lymphoma, NOS	70537	B lymph/leuk
TARGET-10-PAPEXI	TARGET-10-PAPEXI-09	B-Precursor	Primary	Trisomy of both chromosomes 4 and 10	B-Lymphoblastic Leukemia/Lymphoma	B-Lymphoblastic Leukemia/Lymphoma	B lymphoblastic leukemia/lymphoma, NOS	70537	B lymph/leuk
TARGET-10-PAPFCM	TARGET-10-PAPFCM-09	B-Precursor	Primary	Trisomy of both chromosomes 4 and 10	B-Lymphoblastic Leukemia/Lymphoma	B-Lymphoblastic Leukemia/Lymphoma	B lymphoblastic leukemia/lymphoma, NOS	70537	B lymph/leuk
TARGET-10-PAPFEG	TARGET-10-PAPFEG-09	B-Precursor	Primary	Trisomy of both chromosomes 4 and 10	B-Lymphoblastic Leukemia/Lymphoma	B-Lymphoblastic Leukemia/Lymphoma	B lymphoblastic leukemia/lymphoma, NOS	70537	B lymph/leuk
TARGET-10-PAPFHT	TARGET-10-PAPFHT-09	B-Precursor	Primary	Trisomy of both chromosomes 4 and 10	B-Lymphoblastic Leukemia/Lymphoma	B-Lymphoblastic Leukemia/Lymphoma	B lymphoblastic leukemia/lymphoma, NOS	70537	B lymph/leuk
TARGET-10-PAPGDR	TARGET-10-PAPGDR-09	B-Precursor	Primary	Trisomy of both chromosomes 4 and 10	B-Lymphoblastic Leukemia/Lymphoma	B-Lymphoblastic Leukemia/Lymphoma	B lymphoblastic leukemia/lymphoma, NOS	70537	B lymph/leuk
TARGET-10-PAPIKU	TARGET-10-PAPIKU-09	B-Precursor	Primary	Trisomy of both chromosomes 4 and 10	B-Lymphoblastic Leukemia/Lymphoma	B-Lymphoblastic Leukemia/Lymphoma	B lymphoblastic leukemia/lymphoma, NOS	70537	B lymph/leuk
TARGET-10-PARTXF	TARGET-10-PARTXF-04	B-Precursor	Primary	Trisomy of both chromosomes 4 and 10	B-Lymphoblastic Leukemia/Lymphoma	B-Lymphoblastic Leukemia/Lymphoma	B lymphoblastic leukemia/lymphoma, NOS	70537	B lymph/leuk
TARGET-10-CAAABC	TARGET-10-CAAABC-60.10	T Cell ALL	Primary		B-Lymphoblastic Leukemia/Lymphoma	B-Lymphoblastic Leukemia/Lymphoma	B lymphoblastic leukemia/lymphoma, NOS	70537	B lymph/leuk
TARGET-10-CAAABC	TARGET-10-CAAABC-60.12	T Cell ALL	Primary		B-Lymphoblastic Leukemia/Lymphoma	B-Lymphoblastic Leukemia/Lymphoma	B lymphoblastic leukemia/lymphoma, NOS	70537	B lymph/leuk
TARGET-10-CAAABC	TARGET-10-CAAABC-60.16	T Cell ALL	Primary		B-Lymphoblastic Leukemia/Lymphoma	B-Lymphoblastic Leukemia/Lymphoma	B lymphoblastic leukemia/lymphoma, NOS	70537	B lymph/leuk
TARGET-10-CAAABC	TARGET-10-CAAABC-60.18	T Cell ALL	Primary		B-Lymphoblastic Leukemia/Lymphoma	B-Lymphoblastic Leukemia/Lymphoma	B lymphoblastic leukemia/lymphoma, NOS	70537	B lymph/leuk
TARGET-10-CAAABC	TARGET-10-CAAABC-60.1	T Cell ALL	Primary		B-Lymphoblastic Leukemia/Lymphoma	B-Lymphoblastic Leukemia/Lymphoma	B lymphoblastic leukemia/lymphoma, NOS	70537	B lymph/leuk
TARGET-10-CAAABC	TARGET-10-CAAABC-60.2	T Cell ALL	Primary		B-Lymphoblastic Leukemia/Lymphoma	B-Lymphoblastic Leukemia/Lymphoma	B lymphoblastic leukemia/lymphoma, NOS	70537	B lymph/leuk
TARGET-10-CAAABC	TARGET-10-CAAABC-60.3	T Cell ALL	Primary		B-Lymphoblastic Leukemia/Lymphoma	B-Lymphoblastic Leukemia/Lymphoma	B lymphoblastic leukemia/lymphoma, NOS	70537	B lymph/leuk
TARGET-10-CAAABC	TARGET-10-CAAABC-60.4	T Cell ALL	Primary		B-Lymphoblastic Leukemia/Lymphoma	B-Lymphoblastic Leukemia/Lymphoma	B lymphoblastic leukemia/lymphoma, NOS	70537	B lymph/leuk
TARGET-10-CAAABC	TARGET-10-CAAABC-60.5	T Cell ALL	Primary		B-Lymphoblastic Leukemia/Lymphoma	B-Lymphoblastic Leukemia/Lymphoma	B lymphoblastic leukemia/lymphoma, NOS	70537	B lymph/leuk
TARGET-10-CAAABC	TARGET-10-CAAABC-60.6	T Cell ALL	Primary		B-Lymphoblastic Leukemia/Lymphoma	B-Lymphoblastic Leukemia/Lymphoma	B lymphoblastic leukemia/lymphoma, NOS	70537	B lymph/leuk
TARGET-10-CAAABC	TARGET-10-CAAABC-60.7	T Cell ALL	Primary		B-Lymphoblastic Leukemia/Lymphoma	B-Lymphoblastic Leukemia/Lymphoma	B lymphoblastic leukemia/lymphoma, NOS	70537	B lymph/leuk
TARGET-10-CAAABD	TARGET-10-CAAABD-60.1	T Cell ALL	Primary		B-Lymphoblastic Leukemia/Lymphoma	B-Lymphoblastic Leukemia/Lymphoma	B lymphoblastic leukemia/lymphoma, NOS	70537	B lymph/leuk
TARGET-10-CAAABD	TARGET-10-CAAABD-60.2	T Cell ALL	Primary		B-Lymphoblastic Leukemia/Lymphoma	B-Lymphoblastic Leukemia/Lymphoma	B lymphoblastic leukemia/lymphoma, NOS	70537	B lymph/leuk
TARGET-10-CAAABD	TARGET-10-CAAABD-60.3	T Cell ALL	Primary		B-Lymphoblastic Leukemia/Lymphoma	B-Lymphoblastic Leukemia/Lymphoma	B lymphoblastic leukemia/lymphoma, NOS	70537	B lymph/leuk
TARGET-10-CAAABD	TARGET-10-CAAABD-60.4	T Cell ALL	Primary		B-Lymphoblastic Leukemia/Lymphoma	B-Lymphoblastic Leukemia/Lymphoma	B lymphoblastic leukemia/lymphoma, NOS	70537	B lymph/leuk
TARGET-10-CAAABD	TARGET-10-CAAABD-60.6	T Cell ALL	Primary		B-Lymphoblastic Leukemia/Lymphoma	B-Lymphoblastic Leukemia/Lymphoma	B lymphoblastic leukemia/lymphoma, NOS	70537	B lymph/leuk
TARGET-10-CAAABF	TARGET-10-CAAABF-60.11	T Cell ALL	Primary		B-Lymphoblastic Leukemia/Lymphoma	B-Lymphoblastic Leukemia/Lymphoma	B lymphoblastic leukemia/lymphoma, NOS	70537	B lymph/leuk
TARGET-10-CAAABF	TARGET-10-CAAABF-60.13	T Cell ALL	Primary		B-Lymphoblastic Leukemia/Lymphoma	B-Lymphoblastic Leukemia/Lymphoma	B lymphoblastic leukemia/lymphoma, NOS	70537	B lymph/leuk
TARGET-10-CAAABF	TARGET-10-CAAABF-60.15	T Cell ALL	Primary		B-Lymphoblastic Leukemia/Lymphoma	B-Lymphoblastic Leukemia/Lymphoma	B lymphoblastic leukemia/lymphoma, NOS	70537	B lymph/leuk
TARGET-10-CAAABF	TARGET-10-CAAABF-60.16	T Cell ALL	Primary		B-Lymphoblastic Leukemia/Lymphoma	B-Lymphoblastic Leukemia/Lymphoma	B lymphoblastic leukemia/lymphoma, NOS	70537	B lymph/leuk
TARGET-10-CAAABF	TARGET-10-CAAABF-60.5	T Cell ALL	Primary		B-Lymphoblastic Leukemia/Lymphoma	B-Lymphoblastic Leukemia/Lymphoma	B lymphoblastic leukemia/lymphoma, NOS	70537	B lymph/leuk
TARGET-10-CAAABF	TARGET-10-CAAABF-60.9	T Cell ALL	Primary		B-Lymphoblastic Leukemia/Lymphoma	B-Lymphoblastic Leukemia/Lymphoma	B lymphoblastic leukemia/lymphoma, NOS	70537	B lymph/leuk
TARGET-10-CAAABF	TARGET-10-CAAABF-60.18	T Cell ALL	Primary		B-Lymphoblastic Leukemia/Lymphoma	B-Lymphoblastic Leukemia/Lymphoma	B lymphoblastic leukemia/lymphoma, NOS	70537	B lymph/leuk
TARGET-10-CAAABF	TARGET-10-CAAABF-60.19	T Cell ALL	Primary		B-Lymphoblastic Leukemia/Lymphoma	B-Lymphoblastic Leukemia/Lymphoma	B lymphoblastic leukemia/lymphoma, NOS	70537	B lymph/leuk
TARGET-10-CAAABF	TARGET-10-CAAABF-60.1	T Cell ALL	Primary		B-Lymphoblastic Leukemia/Lymphoma	B-Lymphoblastic Leukemia/Lymphoma	B lymphoblastic leukemia/lymphoma, NOS	70537	B lymph/leuk
TARGET-10-CAAABF	TARGET-10-CAAABF-60.3	T Cell ALL	Primary		B-Lymphoblastic Leukemia/Lymphoma	B-Lymphoblastic Leukemia/Lymphoma	B lymphoblastic leukemia/lymphoma, NOS	70537	B lymph/leuk
TARGET-10-PAMKZB	TARGET-10-PAMKZB-60.11		Primary		B-Lymphoblastic Leukemia/Lymphoma	B-Lymphoblastic Leukemia/Lymphoma	B lymphoblastic leukemia/lymphoma, NOS	70537	B lymph/leuk
TARGET-10-PAMKZB	TARGET-10-PAMKZB-60.14		Primary		B-Lymphoblastic Leukemia/Lymphoma	B-Lymphoblastic Leukemia/Lymphoma	B lymphoblastic leukemia/lymphoma, NOS	70537	B lymph/leuk
TARGET-10-PAMKZB	TARGET-10-PAMKZB-60.6		Primary		B-Lymphoblastic Leukemia/Lymphoma	B-Lymphoblastic Leukemia/Lymphoma	B lymphoblastic leukemia/lymphoma, NOS	70537	B lymph/leuk
TARGET-10-PAMKZB	TARGET-10-PAMKZB-60.8		Primary		B-Lymphoblastic Leukemia/Lymphoma	B-Lymphoblastic Leukemia/Lymphoma	B lymphoblastic leukemia/lymphoma, NOS	70537	B lymph/leuk
TARGET-10-PAMKZB	TARGET-10-PAMKZB-60.1		Primary		B-Lymphoblastic Leukemia/Lymphoma	B-Lymphoblastic Leukemia/Lymphoma	B lymphoblastic leukemia/lymphoma, NOS	70537	B lymph/leuk
TARGET-10-PAMKZB	TARGET-10-PAMKZB-60.2		Primary		B-Lymphoblastic Leukemia/Lymphoma	B-Lymphoblastic Leukemia/Lymphoma	B lymphoblastic leukemia/lymphoma, NOS	70537	B lymph/leuk
TARGET-10-PAPJRR	TARGET-10-PAPJRR-60.10	B Cell ALL	Primary		B-Lymphoblastic Leukemia/Lymphoma	B-Lymphoblastic Leukemia/Lymphoma	B lymphoblastic leukemia/lymphoma, NOS	70537	B lymph/leuk
TARGET-10-PAPJRR	TARGET-10-PAPJRR-60.6	B Cell ALL	Primary		B-Lymphoblastic Leukemia/Lymphoma	B-Lymphoblastic Leukemia/Lymphoma	B lymphoblastic leukemia/lymphoma, NOS	70537	B lymph/leuk
TARGET-10-PAPJRR	TARGET-10-PAPJRR-60.8	B Cell ALL	Primary		B-Lymphoblastic Leukemia/Lymphoma	B-Lymphoblastic Leukemia/Lymphoma	B lymphoblastic leukemia/lymphoma, NOS	70537	B lymph/leuk
TARGET-10-PAPJRR	TARGET-10-PAPJRR-60.1	B Cell ALL	Primary		B-Lymphoblastic Leukemia/Lymphoma	B-Lymphoblastic Leukemia/Lymphoma	B lymphoblastic leukemia/lymphoma, NOS	70537	B lymph/leuk
TARGET-10-PARIKN	TARGET-10-PARIKN-60.1	T Cell ALL	Primary		B-Lymphoblastic Leukemia/Lymphoma	B-Lymphoblastic Leukemia/Lymphoma	B lymphoblastic leukemia/lymphoma, NOS	70537	B lymph/leuk
TARGET-10-PARIKN	TARGET-10-PARIKN-60.2	T Cell ALL	Primary		B-Lymphoblastic Leukemia/Lymphoma	B-Lymphoblastic Leukemia/Lymphoma	B lymphoblastic leukemia/lymphoma, NOS	70537	B lymph/leuk
TARGET-10-PARIKN	TARGET-10-PARIKN-60.3	T Cell ALL	Primary		B-Lymphoblastic Leukemia/Lymphoma	B-Lymphoblastic Leukemia/Lymphoma	B lymphoblastic leukemia/lymphoma, NOS	70537	B lymph/leuk
TARGET-10-PARIKN	TARGET-10-PARIKN-60.4	T Cell ALL	Primary		B-Lymphoblastic Leukemia/Lymphoma	B-Lymphoblastic Leukemia/Lymphoma	B lymphoblastic leukemia/lymphoma, NOS	70537	B lymph/leuk
TARGET-10-PARIKN	TARGET-10-PARIKN-60.5	T Cell ALL	Primary		B-Lymphoblastic Leukemia/Lymphoma	B-Lymphoblastic Leukemia/Lymphoma	B lymphoblastic leukemia/lymphoma, NOS	70537	B lymph/leuk
TARGET-10-PARIKN	TARGET-10-PARIKN-60.7	T Cell ALL	Primary		B-Lymphoblastic Leukemia/Lymphoma	B-Lymphoblastic Leukemia/Lymphoma	B lymphoblastic leukemia/lymphoma, NOS	70537	B lymph/leuk
TARGET-10-PARIPA	TARGET-10-PARIPA-60.11	B Cell ALL	Primary		B-Lymphoblastic Leukemia/Lymphoma	B-Lymphoblastic Leukemia/Lymphoma	B lymphoblastic leukemia/lymphoma, NOS	70537	B lymph/leuk
TARGET-10-PARIPA	TARGET-10-PARIPA-60.13	B Cell ALL	Primary		B-Lymphoblastic Leukemia/Lymphoma	B-Lymphoblastic Leukemia/Lymphoma	B lymphoblastic leukemia/lymphoma, NOS	70537	B lymph/leuk
TARGET-10-PARIPA	TARGET-10-PARIPA-60.16	B Cell ALL	Primary		B-Lymphoblastic Leukemia/Lymphoma	B-Lymphoblastic Leukemia/Lymphoma	B lymphoblastic leukemia/lymphoma, NOS	70537	B lymph/leuk
TARGET-10-PARIPA	TARGET-10-PARIPA-60.17	B Cell ALL	Primary		B-Lymphoblastic Leukemia/Lymphoma	B-Lymphoblastic Leukemia/Lymphoma	B lymphoblastic leukemia/lymphoma, NOS	70537	B lymph/leuk
TARGET-10-PARIPA	TARGET-10-PARIPA-60.21	B Cell ALL	Primary		B-Lymphoblastic Leukemia/Lymphoma	B-Lymphoblastic Leukemia/Lymphoma	B lymphoblastic leukemia/lymphoma, NOS	70537	B lymph/leuk
TARGET-10-PARIPA	TARGET-10-PARIPA-60.23	B Cell ALL	Primary		B-Lymphoblastic Leukemia/Lymphoma	B-Lymphoblastic Leukemia/Lymphoma	B lymphoblastic leukemia/lymphoma, NOS	70537	B lymph/leuk
TARGET-10-PARIPA	TARGET-10-PARIPA-60.3	B Cell ALL	Primary		B-Lymphoblastic Leukemia/Lymphoma	B-Lymphoblastic Leukemia/Lymphoma	B lymphoblastic leukemia/lymphoma, NOS	70537	B lymph/leuk
TARGET-10-PARIPA	TARGET-10-PARIPA-60.7	B Cell ALL	Primary		B-Lymphoblastic Leukemia/Lymphoma	B-Lymphoblastic Leukemia/Lymphoma	B lymphoblastic leukemia/lymphoma, NOS	70537	B lymph/leuk
TARGET-10-PARIPA	TARGET-10-PARIPA-60.9	B Cell ALL	Primary		B-Lymphoblastic Leukemia/Lymphoma	B-Lymphoblastic Leukemia/Lymphoma	B lymphoblastic leukemia/lymphoma, NOS	70537	B lymph/leuk
TARGET-10-PARIPA	TARGET-10-PARIPA-60.5	B Cell ALL	Primary		B-Lymphoblastic Leukemia/Lymphoma	B-Lymphoblastic Leukemia/Lymphoma	B lymphoblastic leukemia/lymphoma, NOS	70537	B lymph/leuk
TARGET-10-PARRPK	TARGET-10-PARRPK-60.1	B Cell ALL	Primary		B-Lymphoblastic Leukemia/Lymphoma	B-Lymphoblastic Leukemia/Lymphoma	B lymphoblastic leukemia/lymphoma, NOS	70537	B lymph/leuk
TARGET-10-PASFGA	TARGET-10-PASFGA-60.11	B Cell ALL	Primary		B-Lymphoblastic Leukemia/Lymphoma	B-Lymphoblastic Leukemia/Lymphoma	B lymphoblastic leukemia/lymphoma, NOS	70537	B lymph/leuk
TARGET-10-PASFGA	TARGET-10-PASFGA-60.7	B Cell ALL	Primary		B-Lymphoblastic Leukemia/Lymphoma	B-Lymphoblastic Leukemia/Lymphoma	B lymphoblastic leukemia/lymphoma, NOS	70537	B lymph/leuk
TARGET-10-PASFGA	TARGET-10-PASFGA-60.9	B Cell ALL	Primary		B-Lymphoblastic Leukemia/Lymphoma	B-Lymphoblastic Leukemia/Lymphoma	B lymphoblastic leukemia/lymphoma, NOS	70537	B lymph/leuk
TARGET-10-PASFGA	TARGET-10-PASFGA-60.1	B Cell ALL	Primary		B-Lymphoblastic Leukemia/Lymphoma	B-Lymphoblastic Leukemia/Lymphoma	B lymphoblastic leukemia/lymphoma, NOS	70537	B lymph/leuk
TARGET-10-PASFGA	TARGET-10-PASFGA-60.3	B Cell ALL	Primary		B-Lymphoblastic Leukemia/Lymphoma	B-Lymphoblastic Leukemia/Lymphoma	B lymphoblastic leukemia/lymphoma, NOS	70537	B lymph/leuk
TARGET-10-PASFGA	TARGET-10-PASFGA-60.5	B Cell ALL	Primary		B-Lymphoblastic Leukemia/Lymphoma	B-Lymphoblastic Leukemia/Lymphoma	B lymphoblastic leukemia/lymphoma, NOS	70537	B lymph/leuk
TARGET-10-PAUXZX	TARGET-10-PAUXZX-60.1	B Cell ALL	Primary		B-Lymphoblastic Leukemia/Lymphoma	B-Lymphoblastic Leukemia/Lymphoma	B lymphoblastic leukemia/lymphoma, NOS	70537	B lymph/leuk
TARGET-10-PAUXZX	TARGET-10-PAUXZX-60.2	B Cell ALL	Primary		B-Lymphoblastic Leukemia/Lymphoma	B-Lymphoblastic Leukemia/Lymphoma	B lymphoblastic leukemia/lymphoma, NOS	70537	B lymph/leuk
TARGET-10-PAUXZX	TARGET-10-PAUXZX-60.3	B Cell ALL	Primary		B-Lymphoblastic Leukemia/Lymphoma	B-Lymphoblastic Leukemia/Lymphoma	B lymphoblastic leukemia/lymphoma, NOS	70537	B lymph/leuk
TARGET-10-PANSIZ	TARGET-10-PANSIZ-09	B Cell ALL	Primary		B-Lymphoblastic Leukemia/Lymphoma	B-Lymphoblastic Leukemia/Lymphoma	B lymphoblastic leukemia/lymphoma, NOS	70537	B lymph/leuk
TARGET-10-PANSTA	TARGET-10-PANSTA-09	B Cell ALL	Primary		B-Lymphoblastic Leukemia/Lymphoma	B-Lymphoblastic Leukemia/Lymphoma	B lymphoblastic leukemia/lymphoma, NOS	70537	B lymph/leuk
TARGET-10-PANSYA	TARGET-10-PANSYA-09	B Cell ALL	Primary		B-Lymphoblastic Leukemia/Lymphoma	B-Lymphoblastic Leukemia/Lymphoma	B lymphoblastic leukemia/lymphoma, NOS	70537	B lymph/leuk
TARGET-10-PANTBB	TARGET-10-PANTBB-09	B Cell ALL	Primary		B-Lymphoblastic Leukemia/Lymphoma	B-Lymphoblastic Leukemia/Lymphoma	B lymphoblastic leukemia/lymphoma, NOS	70537	B lymph/leuk
TARGET-10-PANTCR	TARGET-10-PANTCR-09	B Cell ALL	Primary		B-Lymphoblastic Leukemia/Lymphoma	B-Lymphoblastic Leukemia/Lymphoma	B lymphoblastic leukemia/lymphoma, NOS	70537	B lymph/leuk
TARGET-10-PANTLF	TARGET-10-PANTLF-03	B Cell ALL	Primary		B-Lymphoblastic Leukemia/Lymphoma	B-Lymphoblastic Leukemia/Lymphoma	B lymphoblastic leukemia/lymphoma, NOS	70537	B lymph/leuk
TARGET-10-PANTRY	TARGET-10-PANTRY-09	B Cell ALL	Primary		B-Lymphoblastic Leukemia/Lymphoma	B-Lymphoblastic Leukemia/Lymphoma	B lymphoblastic leukemia/lymphoma, NOS	70537	B lymph/leuk
TARGET-10-PANTTB	TARGET-10-PANTTB-09	B Cell ALL	Primary		B-Lymphoblastic Leukemia/Lymphoma	B-Lymphoblastic Leukemia/Lymphoma	B lymphoblastic leukemia/lymphoma, NOS	70537	B lymph/leuk
TARGET-10-PANTUZ	TARGET-10-PANTUZ-09	B Cell ALL	Primary		B-Lymphoblastic Leukemia/Lymphoma	B-Lymphoblastic Leukemia/Lymphoma	B lymphoblastic leukemia/lymphoma, NOS	70537	B lymph/leuk
TARGET-10-PANTVC	TARGET-10-PANTVC-09	B Cell ALL	Primary		B-Lymphoblastic Leukemia/Lymphoma	B-Lymphoblastic Leukemia/Lymphoma	B lymphoblastic leukemia/lymphoma, NOS	70537	B lymph/leuk
TARGET-10-PANTWC	TARGET-10-PANTWC-09	B Cell ALL	Primary		B-Lymphoblastic Leukemia/Lymphoma	B-Lymphoblastic Leukemia/Lymphoma	B lymphoblastic leukemia/lymphoma, NOS	70537	B lymph/leuk
TARGET-10-PANTXA	TARGET-10-PANTXA-09	B Cell ALL	Primary		B-Lymphoblastic Leukemia/Lymphoma	B-Lymphoblastic Leukemia/Lymphoma	B lymphoblastic leukemia/lymphoma, NOS	70537	B lymph/leuk
TARGET-10-PANTYP	TARGET-10-PANTYP-09	B Cell ALL	Primary		B-Lymphoblastic Leukemia/Lymphoma	B-Lymphoblastic Leukemia/Lymphoma	B lymphoblastic leukemia/lymphoma, NOS	70537	B lymph/leuk
TARGET-10-PANTZE	TARGET-10-PANTZE-09	B Cell ALL	Primary		B-Lymphoblastic Leukemia/Lymphoma	B-Lymphoblastic Leukemia/Lymphoma	B lymphoblastic leukemia/lymphoma, NOS	70537	B lymph/leuk
TARGET-10-PANUKF	TARGET-10-PANUKF-09	B Cell ALL	Primary		B-Lymphoblastic Leukemia/Lymphoma	B-Lymphoblastic Leukemia/Lymphoma	B lymphoblastic leukemia/lymphoma, NOS	70537	B lymph/leuk
TARGET-10-PANURR	TARGET-10-PANURR-09	B Cell ALL	Primary		B-Lymphoblastic Leukemia/Lymphoma	B-Lymphoblastic Leukemia/Lymphoma	B lymphoblastic leukemia/lymphoma, NOS	70537	B lymph/leuk
TARGET-10-PANUSL	TARGET-10-PANUSL-09	B Cell ALL	Primary		B-Lymphoblastic Leukemia/Lymphoma	B-Lymphoblastic Leukemia/Lymphoma	B lymphoblastic leukemia/lymphoma, NOS	70537	B lymph/leuk
TARGET-10-PANUXS	TARGET-10-PANUXS-09	B Cell ALL	Primary		B-Lymphoblastic Leukemia/Lymphoma	B-Lymphoblastic Leukemia/Lymphoma	B lymphoblastic leukemia/lymphoma, NOS	70537	B lymph/leuk
TARGET-10-PANUXU	TARGET-10-PANUXU-09	B Cell ALL	Primary		B-Lymphoblastic Leukemia/Lymphoma	B-Lymphoblastic Leukemia/Lymphoma	B lymphoblastic leukemia/lymphoma, NOS	70537	B lymph/leuk
TARGET-10-PANUYZ	TARGET-10-PANUYZ-09	B Cell ALL	Primary		B-Lymphoblastic Leukemia/Lymphoma	B-Lymphoblastic Leukemia/Lymphoma	B lymphoblastic leukemia/lymphoma, NOS	70537	B lymph/leuk
TARGET-10-PANVAW	TARGET-10-PANVAW-09	B Cell ALL	Primary		B-Lymphoblastic Leukemia/Lymphoma	B-Lymphoblastic Leukemia/Lymphoma	B lymphoblastic leukemia/lymphoma, NOS	70537	B lymph/leuk
TARGET-10-PANVCM	TARGET-10-PANVCM-09	B Cell ALL	Primary		B-Lymphoblastic Leukemia/Lymphoma	B-Lymphoblastic Leukemia/Lymphoma	B lymphoblastic leukemia/lymphoma, NOS	70537	B lymph/leuk
TARGET-10-PANVDH	TARGET-10-PANVDH-09	B Cell ALL	Primary		B-Lymphoblastic Leukemia/Lymphoma	B-Lymphoblastic Leukemia/Lymphoma	B lymphoblastic leukemia/lymphoma, NOS	70537	B lymph/leuk
TARGET-10-PANVDV	TARGET-10-PANVDV-09	B Cell ALL	Primary		B-Lymphoblastic Leukemia/Lymphoma	B-Lymphoblastic Leukemia/Lymphoma	B lymphoblastic leukemia/lymphoma, NOS	70537	B lymph/leuk
TARGET-10-PANVFF	TARGET-10-PANVFF-09	B Cell ALL	Primary		B-Lymphoblastic Leukemia/Lymphoma	B-Lymphoblastic Leukemia/Lymphoma	B lymphoblastic leukemia/lymphoma, NOS	70537	B lymph/leuk
TARGET-10-PANVGZ	TARGET-10-PANVGZ-09	B Cell ALL	Primary		B-Lymphoblastic Leukemia/Lymphoma	B-Lymphoblastic Leukemia/Lymphoma	B lymphoblastic leukemia/lymphoma, NOS	70537	B lymph/leuk
TARGET-10-PANVIB	TARGET-10-PANVIB-09	B Cell ALL	Primary		B-Lymphoblastic Leukemia/Lymphoma	B-Lymphoblastic Leukemia/Lymphoma	B lymphoblastic leukemia/lymphoma, NOS	70537	B lymph/leuk
TARGET-10-PANVIX	TARGET-10-PANVIX-09	B Cell ALL	Primary		B-Lymphoblastic Leukemia/Lymphoma	B-Lymphoblastic Leukemia/Lymphoma	B lymphoblastic leukemia/lymphoma, NOS	70537	B lymph/leuk
TARGET-10-PANVJI	TARGET-10-PANVJI-09	B Cell ALL	Primary		B-Lymphoblastic Leukemia/Lymphoma	B-Lymphoblastic Leukemia/Lymphoma	B lymphoblastic leukemia/lymphoma, NOS	70537	B lymph/leuk
TARGET-10-PANVKF	TARGET-10-PANVKF-09	B Cell ALL	Primary		B-Lymphoblastic Leukemia/Lymphoma	B-Lymphoblastic Leukemia/Lymphoma	B lymphoblastic leukemia/lymphoma, NOS	70537	B lymph/leuk
TARGET-10-PANVKH	TARGET-10-PANVKH-09	B Cell ALL	Primary		B-Lymphoblastic Leukemia/Lymphoma	B-Lymphoblastic Leukemia/Lymphoma	B lymphoblastic leukemia/lymphoma, NOS	70537	B lymph/leuk
TARGET-10-PANVMT	TARGET-10-PANVMT-09	B Cell ALL	Primary		B-Lymphoblastic Leukemia/Lymphoma	B-Lymphoblastic Leukemia/Lymphoma	B lymphoblastic leukemia/lymphoma, NOS	70537	B lymph/leuk
TARGET-10-PANVTB	TARGET-10-PANVTB-09	B Cell ALL	Primary		B-Lymphoblastic Leukemia/Lymphoma	B-Lymphoblastic Leukemia/Lymphoma	B lymphoblastic leukemia/lymphoma, NOS	70537	B lymph/leuk
TARGET-10-PANVUD	TARGET-10-PANVUD-09	B Cell ALL	Primary		B-Lymphoblastic Leukemia/Lymphoma	B-Lymphoblastic Leukemia/Lymphoma	B lymphoblastic leukemia/lymphoma, NOS	70537	B lymph/leuk
TARGET-10-PANVUU	TARGET-10-PANVUU-09	B Cell ALL	Primary		B-Lymphoblastic Leukemia/Lymphoma	B-Lymphoblastic Leukemia/Lymphoma	B lymphoblastic leukemia/lymphoma, NOS	70537	B lymph/leuk
TARGET-10-PANVXF	TARGET-10-PANVXF-09	B Cell ALL	Primary		B-Lymphoblastic Leukemia/Lymphoma	B-Lymphoblastic Leukemia/Lymphoma	B lymphoblastic leukemia/lymphoma, NOS	70537	B lymph/leuk
TARGET-10-PANWDL	TARGET-10-PANWDL-09	B Cell ALL	Primary		B-Lymphoblastic Leukemia/Lymphoma	B-Lymphoblastic Leukemia/Lymphoma	B lymphoblastic leukemia/lymphoma, NOS	70537	B lymph/leuk
TARGET-10-PANWDN	TARGET-10-PANWDN-09	B Cell ALL	Primary		B-Lymphoblastic Leukemia/Lymphoma	B-Lymphoblastic Leukemia/Lymphoma	B lymphoblastic leukemia/lymphoma, NOS	70537	B lymph/leuk
TARGET-10-PANWDS	TARGET-10-PANWDS-09	B Cell ALL	Primary		B-Lymphoblastic Leukemia/Lymphoma	B-Lymphoblastic Leukemia/Lymphoma	B lymphoblastic leukemia/lymphoma, NOS	70537	B lymph/leuk
TARGET-10-PANWEI	TARGET-10-PANWEI-09	B Cell ALL	Primary		B-Lymphoblastic Leukemia/Lymphoma	B-Lymphoblastic Leukemia/Lymphoma	B lymphoblastic leukemia/lymphoma, NOS	70537	B lymph/leuk
TARGET-10-PANWES	TARGET-10-PANWES-09	B Cell ALL	Primary		B-Lymphoblastic Leukemia/Lymphoma	B-Lymphoblastic Leukemia/Lymphoma	B lymphoblastic leukemia/lymphoma, NOS	70537	B lymph/leuk
TARGET-10-PANWGG	TARGET-10-PANWGG-09	B Cell ALL	Primary		B-Lymphoblastic Leukemia/Lymphoma	B-Lymphoblastic Leukemia/Lymphoma	B lymphoblastic leukemia/lymphoma, NOS	70537	B lymph/leuk
TARGET-10-PANWIM	TARGET-10-PANWIM-09	B Cell ALL	Primary		B-Lymphoblastic Leukemia/Lymphoma	B-Lymphoblastic Leukemia/Lymphoma	B lymphoblastic leukemia/lymphoma, NOS	70537	B lymph/leuk
TARGET-10-PANWJH	TARGET-10-PANWJH-09	B Cell ALL	Primary		B-Lymphoblastic Leukemia/Lymphoma	B-Lymphoblastic Leukemia/Lymphoma	B lymphoblastic leukemia/lymphoma, NOS	70537	B lymph/leuk
TARGET-10-PANWJM	TARGET-10-PANWJM-09	B Cell ALL	Primary		B-Lymphoblastic Leukemia/Lymphoma	B-Lymphoblastic Leukemia/Lymphoma	B lymphoblastic leukemia/lymphoma, NOS	70537	B lymph/leuk
TARGET-10-PANWJR	TARGET-10-PANWJR-09	B Cell ALL	Primary		B-Lymphoblastic Leukemia/Lymphoma	B-Lymphoblastic Leukemia/Lymphoma	B lymphoblastic leukemia/lymphoma, NOS	70537	B lymph/leuk
TARGET-10-PANWJS	TARGET-10-PANWJS-09	B Cell ALL	Primary		B-Lymphoblastic Leukemia/Lymphoma	B-Lymphoblastic Leukemia/Lymphoma	B lymphoblastic leukemia/lymphoma, NOS	70537	B lymph/leuk
TARGET-10-PANWKM	TARGET-10-PANWKM-09	B Cell ALL	Primary		B-Lymphoblastic Leukemia/Lymphoma	B-Lymphoblastic Leukemia/Lymphoma	B lymphoblastic leukemia/lymphoma, NOS	70537	B lymph/leuk
TARGET-10-PANWKP	TARGET-10-PANWKP-09	B Cell ALL	Primary		B-Lymphoblastic Leukemia/Lymphoma	B-Lymphoblastic Leukemia/Lymphoma	B lymphoblastic leukemia/lymphoma, NOS	70537	B lymph/leuk
TARGET-10-PANWLH	TARGET-10-PANWLH-09	B Cell ALL	Primary		B-Lymphoblastic Leukemia/Lymphoma	B-Lymphoblastic Leukemia/Lymphoma	B lymphoblastic leukemia/lymphoma, NOS	70537	B lymph/leuk
TARGET-10-PANWSP	TARGET-10-PANWSP-09	B Cell ALL	Primary		B-Lymphoblastic Leukemia/Lymphoma	B-Lymphoblastic Leukemia/Lymphoma	B lymphoblastic leukemia/lymphoma, NOS	70537	B lymph/leuk
TARGET-10-PANWWG	TARGET-10-PANWWG-09	B Cell ALL	Primary		B-Lymphoblastic Leukemia/Lymphoma	B-Lymphoblastic Leukemia/Lymphoma	B lymphoblastic leukemia/lymphoma, NOS	70537	B lymph/leuk
TARGET-10-PANWYM	TARGET-10-PANWYM-09	B Cell ALL	Primary		B-Lymphoblastic Leukemia/Lymphoma	B-Lymphoblastic Leukemia/Lymphoma	B lymphoblastic leukemia/lymphoma, NOS	70537	B lymph/leuk
TARGET-10-PANWZG	TARGET-10-PANWZG-09	B Cell ALL	Primary		B-Lymphoblastic Leukemia/Lymphoma	B-Lymphoblastic Leukemia/Lymphoma	B lymphoblastic leukemia/lymphoma, NOS	70537	B lymph/leuk
TARGET-10-PANXAM	TARGET-10-PANXAM-09	B Cell ALL	Primary		B-Lymphoblastic Leukemia/Lymphoma	B-Lymphoblastic Leukemia/Lymphoma	B lymphoblastic leukemia/lymphoma, NOS	70537	B lymph/leuk
TARGET-10-PANXCX	TARGET-10-PANXCX-09	B Cell ALL	Primary		B-Lymphoblastic Leukemia/Lymphoma	B-Lymphoblastic Leukemia/Lymphoma	B lymphoblastic leukemia/lymphoma, NOS	70537	B lymph/leuk
TARGET-10-PANXEE	TARGET-10-PANXEE-09	B Cell ALL	Primary		B-Lymphoblastic Leukemia/Lymphoma	B-Lymphoblastic Leukemia/Lymphoma	B lymphoblastic leukemia/lymphoma, NOS	70537	B lymph/leuk
TARGET-10-PANXGM	TARGET-10-PANXGM-09	B Cell ALL	Primary		B-Lymphoblastic Leukemia/Lymphoma	B-Lymphoblastic Leukemia/Lymphoma	B lymphoblastic leukemia/lymphoma, NOS	70537	B lymph/leuk
TARGET-10-PANXLC	TARGET-10-PANXLC-09	B Cell ALL	Primary		B-Lymphoblastic Leukemia/Lymphoma	B-Lymphoblastic Leukemia/Lymphoma	B lymphoblastic leukemia/lymphoma, NOS	70537	B lymph/leuk
TARGET-10-PANXLP	TARGET-10-PANXLP-09	B Cell ALL	Primary		B-Lymphoblastic Leukemia/Lymphoma	B-Lymphoblastic Leukemia/Lymphoma	B lymphoblastic leukemia/lymphoma, NOS	70537	B lymph/leuk
TARGET-10-PANXLR	TARGET-10-PANXLR-09	B Cell ALL	Primary		B-Lymphoblastic Leukemia/Lymphoma	B-Lymphoblastic Leukemia/Lymphoma	B lymphoblastic leukemia/lymphoma, NOS	70537	B lymph/leuk
TARGET-10-PANXSF	TARGET-10-PANXSF-09	B Cell ALL	Primary		B-Lymphoblastic Leukemia/Lymphoma	B-Lymphoblastic Leukemia/Lymphoma	B lymphoblastic leukemia/lymphoma, NOS	70537	B lymph/leuk
TARGET-10-PANXTP	TARGET-10-PANXTP-09	B Cell ALL	Primary		B-Lymphoblastic Leukemia/Lymphoma	B-Lymphoblastic Leukemia/Lymphoma	B lymphoblastic leukemia/lymphoma, NOS	70537	B lymph/leuk
TARGET-10-PANXXD	TARGET-10-PANXXD-09	B Cell ALL	Primary		B-Lymphoblastic Leukemia/Lymphoma	B-Lymphoblastic Leukemia/Lymphoma	B lymphoblastic leukemia/lymphoma, NOS	70537	B lymph/leuk
TARGET-10-PANXZK	TARGET-10-PANXZK-09	B Cell ALL	Primary		B-Lymphoblastic Leukemia/Lymphoma	B-Lymphoblastic Leukemia/Lymphoma	B lymphoblastic leukemia/lymphoma, NOS	70537	B lymph/leuk
TARGET-10-PANXZX	TARGET-10-PANXZX-09	B Cell ALL	Primary		B-Lymphoblastic Leukemia/Lymphoma	B-Lymphoblastic Leukemia/Lymphoma	B lymphoblastic leukemia/lymphoma, NOS	70537	B lymph/leuk
TARGET-10-PANYDL	TARGET-10-PANYDL-09	B Cell ALL	Primary		B-Lymphoblastic Leukemia/Lymphoma	B-Lymphoblastic Leukemia/Lymphoma	B lymphoblastic leukemia/lymphoma, NOS	70537	B lymph/leuk
TARGET-10-PANYHB	TARGET-10-PANYHB-03	B Cell ALL	Primary		B-Lymphoblastic Leukemia/Lymphoma	B-Lymphoblastic Leukemia/Lymphoma	B lymphoblastic leukemia/lymphoma, NOS	70537	B lymph/leuk
TARGET-10-PANYJL	TARGET-10-PANYJL-09	B Cell ALL	Primary		B-Lymphoblastic Leukemia/Lymphoma	B-Lymphoblastic Leukemia/Lymphoma	B lymphoblastic leukemia/lymphoma, NOS	70537	B lymph/leuk
TARGET-10-PANYJV	TARGET-10-PANYJV-09	B Cell ALL	Primary		B-Lymphoblastic Leukemia/Lymphoma	B-Lymphoblastic Leukemia/Lymphoma	B lymphoblastic leukemia/lymphoma, NOS	70537	B lymph/leuk
TARGET-10-PANYXD	TARGET-10-PANYXD-09	B Cell ALL	Primary		B-Lymphoblastic Leukemia/Lymphoma	B-Lymphoblastic Leukemia/Lymphoma	B lymphoblastic leukemia/lymphoma, NOS	70537	B lymph/leuk
TARGET-10-PANYXR	TARGET-10-PANYXR-09	B Cell ALL	Primary		B-Lymphoblastic Leukemia/Lymphoma	B-Lymphoblastic Leukemia/Lymphoma	B lymphoblastic leukemia/lymphoma, NOS	70537	B lymph/leuk
TARGET-10-PANZBR	TARGET-10-PANZBR-09	B Cell ALL	Primary		B-Lymphoblastic Leukemia/Lymphoma	B-Lymphoblastic Leukemia/Lymphoma	B lymphoblastic leukemia/lymphoma, NOS	70537	B lymph/leuk
TARGET-10-PANZBY	TARGET-10-PANZBY-03	B Cell ALL	Primary		B-Lymphoblastic Leukemia/Lymphoma	B-Lymphoblastic Leukemia/Lymphoma	B lymphoblastic leukemia/lymphoma, NOS	70537	B lymph/leuk
TARGET-10-PANZCF	TARGET-10-PANZCF-09	B Cell ALL	Primary		B-Lymphoblastic Leukemia/Lymphoma	B-Lymphoblastic Leukemia/Lymphoma	B lymphoblastic leukemia/lymphoma, NOS	70537	B lymph/leuk
TARGET-10-PANZEG	TARGET-10-PANZEG-03	B Cell ALL	Primary		B-Lymphoblastic Leukemia/Lymphoma	B-Lymphoblastic Leukemia/Lymphoma	B lymphoblastic leukemia/lymphoma, NOS	70537	B lymph/leuk
TARGET-10-PANZFN	TARGET-10-PANZFN-09	B Cell ALL	Primary		B-Lymphoblastic Leukemia/Lymphoma	B-Lymphoblastic Leukemia/Lymphoma	B lymphoblastic leukemia/lymphoma, NOS	70537	B lymph/leuk
TARGET-10-PANZGN	TARGET-10-PANZGN-09	B Cell ALL	Primary		B-Lymphoblastic Leukemia/Lymphoma	B-Lymphoblastic Leukemia/Lymphoma	B lymphoblastic leukemia/lymphoma, NOS	70537	B lymph/leuk
TARGET-10-PANZPU	TARGET-10-PANZPU-09	B Cell ALL	Primary		B-Lymphoblastic Leukemia/Lymphoma	B-Lymphoblastic Leukemia/Lymphoma	B lymphoblastic leukemia/lymphoma, NOS	70537	B lymph/leuk
TARGET-10-PANZSE	TARGET-10-PANZSE-09	B Cell ALL	Primary		B-Lymphoblastic Leukemia/Lymphoma	B-Lymphoblastic Leukemia/Lymphoma	B lymphoblastic leukemia/lymphoma, NOS	70537	B lymph/leuk
TARGET-10-PANZUI	TARGET-10-PANZUI-09	B Cell ALL	Primary		B-Lymphoblastic Leukemia/Lymphoma	B-Lymphoblastic Leukemia/Lymphoma	B lymphoblastic leukemia/lymphoma, NOS	70537	B lymph/leuk
TARGET-10-PANZYY	TARGET-10-PANZYY-09	B Cell ALL	Primary		B-Lymphoblastic Leukemia/Lymphoma	B-Lymphoblastic Leukemia/Lymphoma	B lymphoblastic leukemia/lymphoma, NOS	70537	B lymph/leuk
TARGET-10-PANZZI	TARGET-10-PANZZI-09	B Cell ALL	Primary		B-Lymphoblastic Leukemia/Lymphoma	B-Lymphoblastic Leukemia/Lymphoma	B lymphoblastic leukemia/lymphoma, NOS	70537	B lymph/leuk
TARGET-10-PAPADT	TARGET-10-PAPADT-09	B Cell ALL	Primary		B-Lymphoblastic Leukemia/Lymphoma	B-Lymphoblastic Leukemia/Lymphoma	B lymphoblastic leukemia/lymphoma, NOS	70537	B lymph/leuk
TARGET-10-PAPAGB	TARGET-10-PAPAGB-09	B Cell ALL	Primary		B-Lymphoblastic Leukemia/Lymphoma	B-Lymphoblastic Leukemia/Lymphoma	B lymphoblastic leukemia/lymphoma, NOS	70537	B lymph/leuk
TARGET-10-PAPAGF	TARGET-10-PAPAGF-09	B Cell ALL	Primary		B-Lymphoblastic Leukemia/Lymphoma	B-Lymphoblastic Leukemia/Lymphoma	B lymphoblastic leukemia/lymphoma, NOS	70537	B lymph/leuk
TARGET-10-PAPAGS	TARGET-10-PAPAGS-09	B Cell ALL	Primary		B-Lymphoblastic Leukemia/Lymphoma	B-Lymphoblastic Leukemia/Lymphoma	B lymphoblastic leukemia/lymphoma, NOS	70537	B lymph/leuk
TARGET-10-PAPAGV	TARGET-10-PAPAGV-09	B Cell ALL	Primary		B-Lymphoblastic Leukemia/Lymphoma	B-Lymphoblastic Leukemia/Lymphoma	B lymphoblastic leukemia/lymphoma, NOS	70537	B lymph/leuk
TARGET-10-PAPAGW	TARGET-10-PAPAGW-09	B Cell ALL	Primary		B-Lymphoblastic Leukemia/Lymphoma	B-Lymphoblastic Leukemia/Lymphoma	B lymphoblastic leukemia/lymphoma, NOS	70537	B lymph/leuk
TARGET-10-PAPAKJ	TARGET-10-PAPAKJ-09	B Cell ALL	Primary		B-Lymphoblastic Leukemia/Lymphoma	B-Lymphoblastic Leukemia/Lymphoma	B lymphoblastic leukemia/lymphoma, NOS	70537	B lymph/leuk
TARGET-10-PAPAMA	TARGET-10-PAPAMA-09	B Cell ALL	Primary		B-Lymphoblastic Leukemia/Lymphoma	B-Lymphoblastic Leukemia/Lymphoma	B lymphoblastic leukemia/lymphoma, NOS	70537	B lymph/leuk
TARGET-10-PAPAMH	TARGET-10-PAPAMH-09	B Cell ALL	Primary		B-Lymphoblastic Leukemia/Lymphoma	B-Lymphoblastic Leukemia/Lymphoma	B lymphoblastic leukemia/lymphoma, NOS	70537	B lymph/leuk
TARGET-10-PAPAMS	TARGET-10-PAPAMS-09	B Cell ALL	Primary		B-Lymphoblastic Leukemia/Lymphoma	B-Lymphoblastic Leukemia/Lymphoma	B lymphoblastic leukemia/lymphoma, NOS	70537	B lymph/leuk
TARGET-10-PAPANB	TARGET-10-PAPANB-09	B Cell ALL	Primary		B-Lymphoblastic Leukemia/Lymphoma	B-Lymphoblastic Leukemia/Lymphoma	B lymphoblastic leukemia/lymphoma, NOS	70537	B lymph/leuk
TARGET-10-PAPAPC	TARGET-10-PAPAPC-09	B Cell ALL	Primary		B-Lymphoblastic Leukemia/Lymphoma	B-Lymphoblastic Leukemia/Lymphoma	B lymphoblastic leukemia/lymphoma, NOS	70537	B lymph/leuk
TARGET-10-PAPAPX	TARGET-10-PAPAPX-09	B Cell ALL	Primary		B-Lymphoblastic Leukemia/Lymphoma	B-Lymphoblastic Leukemia/Lymphoma	B lymphoblastic leukemia/lymphoma, NOS	70537	B lymph/leuk
TARGET-10-PAPART	TARGET-10-PAPART-09	B Cell ALL	Primary		B-Lymphoblastic Leukemia/Lymphoma	B-Lymphoblastic Leukemia/Lymphoma	B lymphoblastic leukemia/lymphoma, NOS	70537	B lymph/leuk
TARGET-10-PAPAVR	TARGET-10-PAPAVR-09	B Cell ALL	Primary		B-Lymphoblastic Leukemia/Lymphoma	B-Lymphoblastic Leukemia/Lymphoma	B lymphoblastic leukemia/lymphoma, NOS	70537	B lymph/leuk
TARGET-10-PAPAXH	TARGET-10-PAPAXH-09	B Cell ALL	Primary		B-Lymphoblastic Leukemia/Lymphoma	B-Lymphoblastic Leukemia/Lymphoma	B lymphoblastic leukemia/lymphoma, NOS	70537	B lymph/leuk
TARGET-10-PAPAZA	TARGET-10-PAPAZA-09	B Cell ALL	Primary		B-Lymphoblastic Leukemia/Lymphoma	B-Lymphoblastic Leukemia/Lymphoma	B lymphoblastic leukemia/lymphoma, NOS	70537	B lymph/leuk
TARGET-10-PAPAZD	TARGET-10-PAPAZD-09	B Cell ALL	Primary		B-Lymphoblastic Leukemia/Lymphoma	B-Lymphoblastic Leukemia/Lymphoma	B lymphoblastic leukemia/lymphoma, NOS	70537	B lymph/leuk
TARGET-10-PAPBAI	TARGET-10-PAPBAI-09	B Cell ALL	Primary		B-Lymphoblastic Leukemia/Lymphoma	B-Lymphoblastic Leukemia/Lymphoma	B lymphoblastic leukemia/lymphoma, NOS	70537	B lymph/leuk
TARGET-10-PAPBAN	TARGET-10-PAPBAN-09	B Cell ALL	Primary		B-Lymphoblastic Leukemia/Lymphoma	B-Lymphoblastic Leukemia/Lymphoma	B lymphoblastic leukemia/lymphoma, NOS	70537	B lymph/leuk
TARGET-10-PAPBCK	TARGET-10-PAPBCK-09	B Cell ALL	Primary		B-Lymphoblastic Leukemia/Lymphoma	B-Lymphoblastic Leukemia/Lymphoma	B lymphoblastic leukemia/lymphoma, NOS	70537	B lymph/leuk
TARGET-10-PAPBLU	TARGET-10-PAPBLU-09	B Cell ALL	Primary		B-Lymphoblastic Leukemia/Lymphoma	B-Lymphoblastic Leukemia/Lymphoma	B lymphoblastic leukemia/lymphoma, NOS	70537	B lymph/leuk
TARGET-10-PAPBPC	TARGET-10-PAPBPC-09	B Cell ALL	Primary		B-Lymphoblastic Leukemia/Lymphoma	B-Lymphoblastic Leukemia/Lymphoma	B lymphoblastic leukemia/lymphoma, NOS	70537	B lymph/leuk
TARGET-10-PAPBVD	TARGET-10-PAPBVD-09	B Cell ALL	Primary		B-Lymphoblastic Leukemia/Lymphoma	B-Lymphoblastic Leukemia/Lymphoma	B lymphoblastic leukemia/lymphoma, NOS	70537	B lymph/leuk
TARGET-10-PAPBYM	TARGET-10-PAPBYM-09	B Cell ALL	Primary		B-Lymphoblastic Leukemia/Lymphoma	B-Lymphoblastic Leukemia/Lymphoma	B lymphoblastic leukemia/lymphoma, NOS	70537	B lymph/leuk
TARGET-10-PAPBZW	TARGET-10-PAPBZW-09	B Cell ALL	Primary		B-Lymphoblastic Leukemia/Lymphoma	B-Lymphoblastic Leukemia/Lymphoma	B lymphoblastic leukemia/lymphoma, NOS	70537	B lymph/leuk
TARGET-10-PAPCED	TARGET-10-PAPCED-09	B Cell ALL	Primary		B-Lymphoblastic Leukemia/Lymphoma	B-Lymphoblastic Leukemia/Lymphoma	B lymphoblastic leukemia/lymphoma, NOS	70537	B lymph/leuk
TARGET-10-PAPCJR	TARGET-10-PAPCJR-09	B Cell ALL	Primary		B-Lymphoblastic Leukemia/Lymphoma	B-Lymphoblastic Leukemia/Lymphoma	B lymphoblastic leukemia/lymphoma, NOS	70537	B lymph/leuk
TARGET-10-PAPCNP	TARGET-10-PAPCNP-09	B Cell ALL	Primary		B-Lymphoblastic Leukemia/Lymphoma	B-Lymphoblastic Leukemia/Lymphoma	B lymphoblastic leukemia/lymphoma, NOS	70537	B lymph/leuk
TARGET-10-PAPCPB	TARGET-10-PAPCPB-09	B Cell ALL	Primary		B-Lymphoblastic Leukemia/Lymphoma	B-Lymphoblastic Leukemia/Lymphoma	B lymphoblastic leukemia/lymphoma, NOS	70537	B lymph/leuk
TARGET-10-PAPCRD	TARGET-10-PAPCRD-09	B Cell ALL	Primary		B-Lymphoblastic Leukemia/Lymphoma	B-Lymphoblastic Leukemia/Lymphoma	B lymphoblastic leukemia/lymphoma, NOS	70537	B lymph/leuk
TARGET-10-PAPCRJ	TARGET-10-PAPCRJ-09	B Cell ALL	Primary		B-Lymphoblastic Leukemia/Lymphoma	B-Lymphoblastic Leukemia/Lymphoma	B lymphoblastic leukemia/lymphoma, NOS	70537	B lymph/leuk
TARGET-10-PAPCRU	TARGET-10-PAPCRU-03	B Cell ALL	Primary		B-Lymphoblastic Leukemia/Lymphoma	B-Lymphoblastic Leukemia/Lymphoma	B lymphoblastic leukemia/lymphoma, NOS	70537	B lymph/leuk
TARGET-10-PAPCSZ	TARGET-10-PAPCSZ-09	B Cell ALL	Primary		B-Lymphoblastic Leukemia/Lymphoma	B-Lymphoblastic Leukemia/Lymphoma	B lymphoblastic leukemia/lymphoma, NOS	70537	B lymph/leuk
TARGET-10-PAPCUI	TARGET-10-PAPCUI-09	B Cell ALL	Primary		B-Lymphoblastic Leukemia/Lymphoma	B-Lymphoblastic Leukemia/Lymphoma	B lymphoblastic leukemia/lymphoma, NOS	70537	B lymph/leuk
TARGET-10-PAPCVI	TARGET-10-PAPCVI-09	B Cell ALL	Primary		B-Lymphoblastic Leukemia/Lymphoma	B-Lymphoblastic Leukemia/Lymphoma	B lymphoblastic leukemia/lymphoma, NOS	70537	B lymph/leuk
TARGET-10-PAPCVR	TARGET-10-PAPCVR-09	B Cell ALL	Primary		B-Lymphoblastic Leukemia/Lymphoma	B-Lymphoblastic Leukemia/Lymphoma	B lymphoblastic leukemia/lymphoma, NOS	70537	B lymph/leuk
TARGET-10-PAPDBX	TARGET-10-PAPDBX-09	B Cell ALL	Primary		B-Lymphoblastic Leukemia/Lymphoma	B-Lymphoblastic Leukemia/Lymphoma	B lymphoblastic leukemia/lymphoma, NOS	70537	B lymph/leuk
TARGET-10-PAPDCS	TARGET-10-PAPDCS-09	B Cell ALL	Primary		B-Lymphoblastic Leukemia/Lymphoma	B-Lymphoblastic Leukemia/Lymphoma	B lymphoblastic leukemia/lymphoma, NOS	70537	B lymph/leuk
TARGET-10-PAPDDA	TARGET-10-PAPDDA-09	B Cell ALL	Primary		B-Lymphoblastic Leukemia/Lymphoma	B-Lymphoblastic Leukemia/Lymphoma	B lymphoblastic leukemia/lymphoma, NOS	70537	B lymph/leuk
TARGET-10-PAPDFS	TARGET-10-PAPDFS-09	B Cell ALL	Primary		B-Lymphoblastic Leukemia/Lymphoma	B-Lymphoblastic Leukemia/Lymphoma	B lymphoblastic leukemia/lymphoma, NOS	70537	B lymph/leuk
TARGET-10-PAPDHA	TARGET-10-PAPDHA-09	B Cell ALL	Primary		B-Lymphoblastic Leukemia/Lymphoma	B-Lymphoblastic Leukemia/Lymphoma	B lymphoblastic leukemia/lymphoma, NOS	70537	B lymph/leuk
TARGET-10-PAPDKD	TARGET-10-PAPDKD-09	B Cell ALL	Primary		B-Lymphoblastic Leukemia/Lymphoma	B-Lymphoblastic Leukemia/Lymphoma	B lymphoblastic leukemia/lymphoma, NOS	70537	B lymph/leuk
TARGET-10-PAPDKR	TARGET-10-PAPDKR-09	B Cell ALL	Primary		B-Lymphoblastic Leukemia/Lymphoma	B-Lymphoblastic Leukemia/Lymphoma	B lymphoblastic leukemia/lymphoma, NOS	70537	B lymph/leuk
TARGET-10-PAPDLN	TARGET-10-PAPDLN-09	B Cell ALL	Primary		B-Lymphoblastic Leukemia/Lymphoma	B-Lymphoblastic Leukemia/Lymphoma	B lymphoblastic leukemia/lymphoma, NOS	70537	B lymph/leuk
TARGET-10-PAPDMU	TARGET-10-PAPDMU-09	B Cell ALL	Primary		B-Lymphoblastic Leukemia/Lymphoma	B-Lymphoblastic Leukemia/Lymphoma	B lymphoblastic leukemia/lymphoma, NOS	70537	B lymph/leuk
TARGET-10-PAPDRP	TARGET-10-PAPDRP-09	B Cell ALL	Primary		B-Lymphoblastic Leukemia/Lymphoma	B-Lymphoblastic Leukemia/Lymphoma	B lymphoblastic leukemia/lymphoma, NOS	70537	B lymph/leuk
TARGET-10-PAPDSW	TARGET-10-PAPDSW-09	B Cell ALL	Primary		B-Lymphoblastic Leukemia/Lymphoma	B-Lymphoblastic Leukemia/Lymphoma	B lymphoblastic leukemia/lymphoma, NOS	70537	B lymph/leuk
TARGET-10-PAPDUX	TARGET-10-PAPDUX-09	B Cell ALL	Primary		B-Lymphoblastic Leukemia/Lymphoma	B-Lymphoblastic Leukemia/Lymphoma	B lymphoblastic leukemia/lymphoma, NOS	70537	B lymph/leuk
TARGET-10-PAPDVG	TARGET-10-PAPDVG-09	B Cell ALL	Primary		B-Lymphoblastic Leukemia/Lymphoma	B-Lymphoblastic Leukemia/Lymphoma	B lymphoblastic leukemia/lymphoma, NOS	70537	B lymph/leuk
TARGET-10-PAPDYE	TARGET-10-PAPDYE-09	B Cell ALL	Primary		B-Lymphoblastic Leukemia/Lymphoma	B-Lymphoblastic Leukemia/Lymphoma	B lymphoblastic leukemia/lymphoma, NOS	70537	B lymph/leuk
TARGET-10-PAPEJA	TARGET-10-PAPEJA-09	B Cell ALL	Primary		B-Lymphoblastic Leukemia/Lymphoma	B-Lymphoblastic Leukemia/Lymphoma	B lymphoblastic leukemia/lymphoma, NOS	70537	B lymph/leuk
TARGET-10-PAPEJL	TARGET-10-PAPEJL-09	B Cell ALL	Primary		B-Lymphoblastic Leukemia/Lymphoma	B-Lymphoblastic Leukemia/Lymphoma	B lymphoblastic leukemia/lymphoma, NOS	70537	B lymph/leuk
TARGET-10-PAPEJM	TARGET-10-PAPEJM-09	B Cell ALL	Primary		B-Lymphoblastic Leukemia/Lymphoma	B-Lymphoblastic Leukemia/Lymphoma	B lymphoblastic leukemia/lymphoma, NOS	70537	B lymph/leuk
TARGET-10-PAPEMC	TARGET-10-PAPEMC-09	B Cell ALL	Primary		B-Lymphoblastic Leukemia/Lymphoma	B-Lymphoblastic Leukemia/Lymphoma	B lymphoblastic leukemia/lymphoma, NOS	70537	B lymph/leuk
TARGET-10-PAPEMZ	TARGET-10-PAPEMZ-09	B Cell ALL	Primary		B-Lymphoblastic Leukemia/Lymphoma	B-Lymphoblastic Leukemia/Lymphoma	B lymphoblastic leukemia/lymphoma, NOS	70537	B lymph/leuk
TARGET-10-PAPERM	TARGET-10-PAPERM-09	B Cell ALL	Primary		B-Lymphoblastic Leukemia/Lymphoma	B-Lymphoblastic Leukemia/Lymphoma	B lymphoblastic leukemia/lymphoma, NOS	70537	B lymph/leuk
TARGET-10-PAPERN	TARGET-10-PAPERN-09	B Cell ALL	Primary		B-Lymphoblastic Leukemia/Lymphoma	B-Lymphoblastic Leukemia/Lymphoma	B lymphoblastic leukemia/lymphoma, NOS	70537	B lymph/leuk
TARGET-10-PAPERU	TARGET-10-PAPERU-09	B Cell ALL	Primary		B-Lymphoblastic Leukemia/Lymphoma	B-Lymphoblastic Leukemia/Lymphoma	B lymphoblastic leukemia/lymphoma, NOS	70537	B lymph/leuk
TARGET-10-PAPERW	TARGET-10-PAPERW-09	B Cell ALL	Primary		B-Lymphoblastic Leukemia/Lymphoma	B-Lymphoblastic Leukemia/Lymphoma	B lymphoblastic leukemia/lymphoma, NOS	70537	B lymph/leuk
TARGET-10-PAPESB	TARGET-10-PAPESB-09	B Cell ALL	Primary		B-Lymphoblastic Leukemia/Lymphoma	B-Lymphoblastic Leukemia/Lymphoma	B lymphoblastic leukemia/lymphoma, NOS	70537	B lymph/leuk
TARGET-10-PAPESY	TARGET-10-PAPESY-09	B Cell ALL	Primary		B-Lymphoblastic Leukemia/Lymphoma	B-Lymphoblastic Leukemia/Lymphoma	B lymphoblastic leukemia/lymphoma, NOS	70537	B lymph/leuk
TARGET-10-PAPESZ	TARGET-10-PAPESZ-09	B Cell ALL	Primary		B-Lymphoblastic Leukemia/Lymphoma	B-Lymphoblastic Leukemia/Lymphoma	B lymphoblastic leukemia/lymphoma, NOS	70537	B lymph/leuk
TARGET-10-PAPETC	TARGET-10-PAPETC-09	B Cell ALL	Primary		B-Lymphoblastic Leukemia/Lymphoma	B-Lymphoblastic Leukemia/Lymphoma	B lymphoblastic leukemia/lymphoma, NOS	70537	B lymph/leuk
TARGET-10-PAPEZL	TARGET-10-PAPEZL-09	B Cell ALL	Primary		B-Lymphoblastic Leukemia/Lymphoma	B-Lymphoblastic Leukemia/Lymphoma	B lymphoblastic leukemia/lymphoma, NOS	70537	B lymph/leuk
TARGET-10-PAPEZR	TARGET-10-PAPEZR-09	B Cell ALL	Primary		B-Lymphoblastic Leukemia/Lymphoma	B-Lymphoblastic Leukemia/Lymphoma	B lymphoblastic leukemia/lymphoma, NOS	70537	B lymph/leuk
TARGET-10-PAPFAT	TARGET-10-PAPFAT-09	B Cell ALL	Primary		B-Lymphoblastic Leukemia/Lymphoma	B-Lymphoblastic Leukemia/Lymphoma	B lymphoblastic leukemia/lymphoma, NOS	70537	B lymph/leuk
TARGET-10-PAPFBR	TARGET-10-PAPFBR-09	B Cell ALL	Primary		B-Lymphoblastic Leukemia/Lymphoma	B-Lymphoblastic Leukemia/Lymphoma	B lymphoblastic leukemia/lymphoma, NOS	70537	B lymph/leuk
TARGET-10-PAPFBX	TARGET-10-PAPFBX-09	B Cell ALL	Primary		B-Lymphoblastic Leukemia/Lymphoma	B-Lymphoblastic Leukemia/Lymphoma	B lymphoblastic leukemia/lymphoma, NOS	70537	B lymph/leuk
TARGET-10-PAPFFW	TARGET-10-PAPFFW-09	B Cell ALL	Primary		B-Lymphoblastic Leukemia/Lymphoma	B-Lymphoblastic Leukemia/Lymphoma	B lymphoblastic leukemia/lymphoma, NOS	70537	B lymph/leuk
TARGET-10-PAPFHH	TARGET-10-PAPFHH-09	B Cell ALL	Primary		B-Lymphoblastic Leukemia/Lymphoma	B-Lymphoblastic Leukemia/Lymphoma	B lymphoblastic leukemia/lymphoma, NOS	70537	B lymph/leuk
TARGET-10-PAPFHR	TARGET-10-PAPFHR-09	B Cell ALL	Primary		B-Lymphoblastic Leukemia/Lymphoma	B-Lymphoblastic Leukemia/Lymphoma	B lymphoblastic leukemia/lymphoma, NOS	70537	B lymph/leuk
TARGET-10-PAPFHX	TARGET-10-PAPFHX-09	B Cell ALL	Primary		B-Lymphoblastic Leukemia/Lymphoma	B-Lymphoblastic Leukemia/Lymphoma	B lymphoblastic leukemia/lymphoma, NOS	70537	B lymph/leuk
TARGET-10-PAPFIX	TARGET-10-PAPFIX-09	B Cell ALL	Primary		B-Lymphoblastic Leukemia/Lymphoma	B-Lymphoblastic Leukemia/Lymphoma	B lymphoblastic leukemia/lymphoma, NOS	70537	B lymph/leuk
TARGET-10-PAPFKA	TARGET-10-PAPFKA-09	B Cell ALL	Primary		B-Lymphoblastic Leukemia/Lymphoma	B-Lymphoblastic Leukemia/Lymphoma	B lymphoblastic leukemia/lymphoma, NOS	70537	B lymph/leuk
TARGET-10-PAPFNV	TARGET-10-PAPFNV-09	B Cell ALL	Primary		B-Lymphoblastic Leukemia/Lymphoma	B-Lymphoblastic Leukemia/Lymphoma	B lymphoblastic leukemia/lymphoma, NOS	70537	B lymph/leuk
TARGET-10-PAPFPZ	TARGET-10-PAPFPZ-09	B Cell ALL	Primary		B-Lymphoblastic Leukemia/Lymphoma	B-Lymphoblastic Leukemia/Lymphoma	B lymphoblastic leukemia/lymphoma, NOS	70537	B lymph/leuk
TARGET-10-PAPFTJ	TARGET-10-PAPFTJ-09	B Cell ALL	Primary		B-Lymphoblastic Leukemia/Lymphoma	B-Lymphoblastic Leukemia/Lymphoma	B lymphoblastic leukemia/lymphoma, NOS	70537	B lymph/leuk
TARGET-10-PAPFUF	TARGET-10-PAPFUF-09	B Cell ALL	Primary		B-Lymphoblastic Leukemia/Lymphoma	B-Lymphoblastic Leukemia/Lymphoma	B lymphoblastic leukemia/lymphoma, NOS	70537	B lymph/leuk
TARGET-10-PAPFZF	TARGET-10-PAPFZF-09	B Cell ALL	Primary		B-Lymphoblastic Leukemia/Lymphoma	B-Lymphoblastic Leukemia/Lymphoma	B lymphoblastic leukemia/lymphoma, NOS	70537	B lymph/leuk
TARGET-10-PAPFZL	TARGET-10-PAPFZL-09	B Cell ALL	Primary		B-Lymphoblastic Leukemia/Lymphoma	B-Lymphoblastic Leukemia/Lymphoma	B lymphoblastic leukemia/lymphoma, NOS	70537	B lymph/leuk
TARGET-10-PAPFZX	TARGET-10-PAPFZX-09	B Cell ALL	Primary		B-Lymphoblastic Leukemia/Lymphoma	B-Lymphoblastic Leukemia/Lymphoma	B lymphoblastic leukemia/lymphoma, NOS	70537	B lymph/leuk
TARGET-10-PAPGEE	TARGET-10-PAPGEE-09	B Cell ALL	Primary		B-Lymphoblastic Leukemia/Lymphoma	B-Lymphoblastic Leukemia/Lymphoma	B lymphoblastic leukemia/lymphoma, NOS	70537	B lymph/leuk
TARGET-10-PAPGFD	TARGET-10-PAPGFD-09	B Cell ALL	Primary		B-Lymphoblastic Leukemia/Lymphoma	B-Lymphoblastic Leukemia/Lymphoma	B lymphoblastic leukemia/lymphoma, NOS	70537	B lymph/leuk
TARGET-10-PAPGKP	TARGET-10-PAPGKP-09	B Cell ALL	Primary		B-Lymphoblastic Leukemia/Lymphoma	B-Lymphoblastic Leukemia/Lymphoma	B lymphoblastic leukemia/lymphoma, NOS	70537	B lymph/leuk
TARGET-10-PAPGLD	TARGET-10-PAPGLD-09	B Cell ALL	Primary		B-Lymphoblastic Leukemia/Lymphoma	B-Lymphoblastic Leukemia/Lymphoma	B lymphoblastic leukemia/lymphoma, NOS	70537	B lymph/leuk
TARGET-10-PAPGLS	TARGET-10-PAPGLS-09	B Cell ALL	Primary		B-Lymphoblastic Leukemia/Lymphoma	B-Lymphoblastic Leukemia/Lymphoma	B lymphoblastic leukemia/lymphoma, NOS	70537	B lymph/leuk
TARGET-10-PAPGMT	TARGET-10-PAPGMT-09	B Cell ALL	Primary		B-Lymphoblastic Leukemia/Lymphoma	B-Lymphoblastic Leukemia/Lymphoma	B lymphoblastic leukemia/lymphoma, NOS	70537	B lymph/leuk
TARGET-10-PAPGWN	TARGET-10-PAPGWN-09	B Cell ALL	Primary		B-Lymphoblastic Leukemia/Lymphoma	B-Lymphoblastic Leukemia/Lymphoma	B lymphoblastic leukemia/lymphoma, NOS	70537	B lymph/leuk
TARGET-10-PAPHAM	TARGET-10-PAPHAM-09	B Cell ALL	Primary		B-Lymphoblastic Leukemia/Lymphoma	B-Lymphoblastic Leukemia/Lymphoma	B lymphoblastic leukemia/lymphoma, NOS	70537	B lymph/leuk
TARGET-10-PAPHBW	TARGET-10-PAPHBW-09	B Cell ALL	Primary		B-Lymphoblastic Leukemia/Lymphoma	B-Lymphoblastic Leukemia/Lymphoma	B lymphoblastic leukemia/lymphoma, NOS	70537	B lymph/leuk
TARGET-10-PAPHCA	TARGET-10-PAPHCA-09	B Cell ALL	Primary		B-Lymphoblastic Leukemia/Lymphoma	B-Lymphoblastic Leukemia/Lymphoma	B lymphoblastic leukemia/lymphoma, NOS	70537	B lymph/leuk
TARGET-10-PAPHDN	TARGET-10-PAPHDN-09	B Cell ALL	Primary		B-Lymphoblastic Leukemia/Lymphoma	B-Lymphoblastic Leukemia/Lymphoma	B lymphoblastic leukemia/lymphoma, NOS	70537	B lymph/leuk
TARGET-10-PAPHDX	TARGET-10-PAPHDX-09	B Cell ALL	Primary		B-Lymphoblastic Leukemia/Lymphoma	B-Lymphoblastic Leukemia/Lymphoma	B lymphoblastic leukemia/lymphoma, NOS	70537	B lymph/leuk
TARGET-10-PAPHED	TARGET-10-PAPHED-09	B Cell ALL	Primary		B-Lymphoblastic Leukemia/Lymphoma	B-Lymphoblastic Leukemia/Lymphoma	B lymphoblastic leukemia/lymphoma, NOS	70537	B lymph/leuk
TARGET-10-PAPHHP	TARGET-10-PAPHHP-09	B Cell ALL	Primary		B-Lymphoblastic Leukemia/Lymphoma	B-Lymphoblastic Leukemia/Lymphoma	B lymphoblastic leukemia/lymphoma, NOS	70537	B lymph/leuk
TARGET-10-PAPHIG	TARGET-10-PAPHIG-09	B Cell ALL	Primary		B-Lymphoblastic Leukemia/Lymphoma	B-Lymphoblastic Leukemia/Lymphoma	B lymphoblastic leukemia/lymphoma, NOS	70537	B lymph/leuk
TARGET-10-PAPHLH	TARGET-10-PAPHLH-09	B Cell ALL	Primary		B-Lymphoblastic Leukemia/Lymphoma	B-Lymphoblastic Leukemia/Lymphoma	B lymphoblastic leukemia/lymphoma, NOS	70537	B lymph/leuk
TARGET-10-PAPHNM	TARGET-10-PAPHNM-09	B Cell ALL	Primary		B-Lymphoblastic Leukemia/Lymphoma	B-Lymphoblastic Leukemia/Lymphoma	B lymphoblastic leukemia/lymphoma, NOS	70537	B lymph/leuk
TARGET-10-PAPHNR	TARGET-10-PAPHNR-09	B Cell ALL	Primary		B-Lymphoblastic Leukemia/Lymphoma	B-Lymphoblastic Leukemia/Lymphoma	B lymphoblastic leukemia/lymphoma, NOS	70537	B lymph/leuk
TARGET-10-PAPHRV	TARGET-10-PAPHRV-09	B Cell ALL	Primary		B-Lymphoblastic Leukemia/Lymphoma	B-Lymphoblastic Leukemia/Lymphoma	B lymphoblastic leukemia/lymphoma, NOS	70537	B lymph/leuk
TARGET-10-PAPHWE	TARGET-10-PAPHWE-09	B Cell ALL	Primary		B-Lymphoblastic Leukemia/Lymphoma	B-Lymphoblastic Leukemia/Lymphoma	B lymphoblastic leukemia/lymphoma, NOS	70537	B lymph/leuk
TARGET-10-PAPHXJ	TARGET-10-PAPHXJ-09	B Cell ALL	Primary		B-Lymphoblastic Leukemia/Lymphoma	B-Lymphoblastic Leukemia/Lymphoma	B lymphoblastic leukemia/lymphoma, NOS	70537	B lymph/leuk
TARGET-10-PAPHYM	TARGET-10-PAPHYM-09	B Cell ALL	Primary		B-Lymphoblastic Leukemia/Lymphoma	B-Lymphoblastic Leukemia/Lymphoma	B lymphoblastic leukemia/lymphoma, NOS	70537	B lymph/leuk
TARGET-10-PAPHYV	TARGET-10-PAPHYV-09	B Cell ALL	Primary		B-Lymphoblastic Leukemia/Lymphoma	B-Lymphoblastic Leukemia/Lymphoma	B lymphoblastic leukemia/lymphoma, NOS	70537	B lymph/leuk
TARGET-10-PAPICC	TARGET-10-PAPICC-09	B Cell ALL	Primary		B-Lymphoblastic Leukemia/Lymphoma	B-Lymphoblastic Leukemia/Lymphoma	B lymphoblastic leukemia/lymphoma, NOS	70537	B lymph/leuk
TARGET-10-PAPIEW	TARGET-10-PAPIEW-09	B Cell ALL	Primary		B-Lymphoblastic Leukemia/Lymphoma	B-Lymphoblastic Leukemia/Lymphoma	B lymphoblastic leukemia/lymphoma, NOS	70537	B lymph/leuk
TARGET-10-PAPIGD	TARGET-10-PAPIGD-09	B Cell ALL	Primary		B-Lymphoblastic Leukemia/Lymphoma	B-Lymphoblastic Leukemia/Lymphoma	B lymphoblastic leukemia/lymphoma, NOS	70537	B lymph/leuk
TARGET-10-PAPIGV	TARGET-10-PAPIGV-09	B Cell ALL	Primary		B-Lymphoblastic Leukemia/Lymphoma	B-Lymphoblastic Leukemia/Lymphoma	B lymphoblastic leukemia/lymphoma, NOS	70537	B lymph/leuk
TARGET-10-PAPIHH	TARGET-10-PAPIHH-09	B Cell ALL	Primary		B-Lymphoblastic Leukemia/Lymphoma	B-Lymphoblastic Leukemia/Lymphoma	B lymphoblastic leukemia/lymphoma, NOS	70537	B lymph/leuk
TARGET-10-PAPIHT	TARGET-10-PAPIHT-09	B Cell ALL	Primary		B-Lymphoblastic Leukemia/Lymphoma	B-Lymphoblastic Leukemia/Lymphoma	B lymphoblastic leukemia/lymphoma, NOS	70537	B lymph/leuk
TARGET-10-PAPIHU	TARGET-10-PAPIHU-09	B Cell ALL	Primary		B-Lymphoblastic Leukemia/Lymphoma	B-Lymphoblastic Leukemia/Lymphoma	B lymphoblastic leukemia/lymphoma, NOS	70537	B lymph/leuk
TARGET-10-PAPIIB	TARGET-10-PAPIIB-09	B Cell ALL	Primary		B-Lymphoblastic Leukemia/Lymphoma	B-Lymphoblastic Leukemia/Lymphoma	B lymphoblastic leukemia/lymphoma, NOS	70537	B lymph/leuk
TARGET-10-PAPIIX	TARGET-10-PAPIIX-09	B Cell ALL	Primary		B-Lymphoblastic Leukemia/Lymphoma	B-Lymphoblastic Leukemia/Lymphoma	B lymphoblastic leukemia/lymphoma, NOS	70537	B lymph/leuk
TARGET-10-PAPIJD	TARGET-10-PAPIJD-09	B Cell ALL	Primary		B-Lymphoblastic Leukemia/Lymphoma	B-Lymphoblastic Leukemia/Lymphoma	B lymphoblastic leukemia/lymphoma, NOS	70537	B lymph/leuk
TARGET-10-PAPILF	TARGET-10-PAPILF-09	B Cell ALL	Primary		B-Lymphoblastic Leukemia/Lymphoma	B-Lymphoblastic Leukemia/Lymphoma	B lymphoblastic leukemia/lymphoma, NOS	70537	B lymph/leuk
TARGET-10-PAPILG	TARGET-10-PAPILG-09	B Cell ALL	Primary		B-Lymphoblastic Leukemia/Lymphoma	B-Lymphoblastic Leukemia/Lymphoma	B lymphoblastic leukemia/lymphoma, NOS	70537	B lymph/leuk
TARGET-10-PAPIPG	TARGET-10-PAPIPG-09	B Cell ALL	Primary		B-Lymphoblastic Leukemia/Lymphoma	B-Lymphoblastic Leukemia/Lymphoma	B lymphoblastic leukemia/lymphoma, NOS	70537	B lymph/leuk
TARGET-10-PAPZPJ	TARGET-10-PAPZPJ-09	B Cell ALL	Primary		B-Lymphoblastic Leukemia/Lymphoma	B-Lymphoblastic Leukemia/Lymphoma	B lymphoblastic leukemia/lymphoma, NOS	70537	B lymph/leuk
TARGET-10-PAPZPZ	TARGET-10-PAPZPZ-09	B Cell ALL	Primary		B-Lymphoblastic Leukemia/Lymphoma	B-Lymphoblastic Leukemia/Lymphoma	B lymphoblastic leukemia/lymphoma, NOS	70537	B lymph/leuk
TARGET-10-PAPZRA	TARGET-10-PAPZRA-09	B Cell ALL	Primary		B-Lymphoblastic Leukemia/Lymphoma	B-Lymphoblastic Leukemia/Lymphoma	B lymphoblastic leukemia/lymphoma, NOS	70537	B lymph/leuk
TARGET-10-PAPZRB	TARGET-10-PAPZRB-09	B Cell ALL	Primary		B-Lymphoblastic Leukemia/Lymphoma	B-Lymphoblastic Leukemia/Lymphoma	B lymphoblastic leukemia/lymphoma, NOS	70537	B lymph/leuk
TARGET-10-PAPZTD	TARGET-10-PAPZTD-09	B Cell ALL	Primary		B-Lymphoblastic Leukemia/Lymphoma	B-Lymphoblastic Leukemia/Lymphoma	B lymphoblastic leukemia/lymphoma, NOS	70537	B lymph/leuk
TARGET-10-PAPZTL	TARGET-10-PAPZTL-09	B Cell ALL	Primary		B-Lymphoblastic Leukemia/Lymphoma	B-Lymphoblastic Leukemia/Lymphoma	B lymphoblastic leukemia/lymphoma, NOS	70537	B lymph/leuk
TARGET-10-PAPZTS	TARGET-10-PAPZTS-09	B Cell ALL	Primary		B-Lymphoblastic Leukemia/Lymphoma	B-Lymphoblastic Leukemia/Lymphoma	B lymphoblastic leukemia/lymphoma, NOS	70537	B lymph/leuk
TARGET-10-PAPZUE	TARGET-10-PAPZUE-03	B Cell ALL	Primary		B-Lymphoblastic Leukemia/Lymphoma	B-Lymphoblastic Leukemia/Lymphoma	B lymphoblastic leukemia/lymphoma, NOS	70537	B lymph/leuk
TARGET-10-PAPZUW	TARGET-10-PAPZUW-09	B Cell ALL	Primary		B-Lymphoblastic Leukemia/Lymphoma	B-Lymphoblastic Leukemia/Lymphoma	B lymphoblastic leukemia/lymphoma, NOS	70537	B lymph/leuk
TARGET-10-PAPZVI	TARGET-10-PAPZVI-09	B Cell ALL	Primary		B-Lymphoblastic Leukemia/Lymphoma	B-Lymphoblastic Leukemia/Lymphoma	B lymphoblastic leukemia/lymphoma, NOS	70537	B lymph/leuk
TARGET-10-PAPZWP	TARGET-10-PAPZWP-09	B Cell ALL	Primary		B-Lymphoblastic Leukemia/Lymphoma	B-Lymphoblastic Leukemia/Lymphoma	B lymphoblastic leukemia/lymphoma, NOS	70537	B lymph/leuk
TARGET-10-PAPZXI	TARGET-10-PAPZXI-09	B Cell ALL	Primary		B-Lymphoblastic Leukemia/Lymphoma	B-Lymphoblastic Leukemia/Lymphoma	B lymphoblastic leukemia/lymphoma, NOS	70537	B lymph/leuk
TARGET-10-PAPZZJ	TARGET-10-PAPZZJ-09	B Cell ALL	Primary		B-Lymphoblastic Leukemia/Lymphoma	B-Lymphoblastic Leukemia/Lymphoma	B lymphoblastic leukemia/lymphoma, NOS	70537	B lymph/leuk
TARGET-10-PARABL	TARGET-10-PARABL-09	B Cell ALL	Primary		B-Lymphoblastic Leukemia/Lymphoma	B-Lymphoblastic Leukemia/Lymphoma	B lymphoblastic leukemia/lymphoma, NOS	70537	B lymph/leuk
TARGET-10-PARABU	TARGET-10-PARABU-09	B Cell ALL	Primary		B-Lymphoblastic Leukemia/Lymphoma	B-Lymphoblastic Leukemia/Lymphoma	B lymphoblastic leukemia/lymphoma, NOS	70537	B lymph/leuk
TARGET-10-PARACE	TARGET-10-PARACE-09	B Cell ALL	Primary		B-Lymphoblastic Leukemia/Lymphoma	B-Lymphoblastic Leukemia/Lymphoma	B lymphoblastic leukemia/lymphoma, NOS	70537	B lymph/leuk
TARGET-10-PARAFH	TARGET-10-PARAFH-09	B Cell ALL	Primary		B-Lymphoblastic Leukemia/Lymphoma	B-Lymphoblastic Leukemia/Lymphoma	B lymphoblastic leukemia/lymphoma, NOS	70537	B lymph/leuk
TARGET-10-PARAFI	TARGET-10-PARAFI-09	B Cell ALL	Primary		B-Lymphoblastic Leukemia/Lymphoma	B-Lymphoblastic Leukemia/Lymphoma	B lymphoblastic leukemia/lymphoma, NOS	70537	B lymph/leuk
TARGET-10-PARAGW	TARGET-10-PARAGW-09	B Cell ALL	Primary		B-Lymphoblastic Leukemia/Lymphoma	B-Lymphoblastic Leukemia/Lymphoma	B lymphoblastic leukemia/lymphoma, NOS	70537	B lymph/leuk
TARGET-10-PARAJY	TARGET-10-PARAJY-09	B Cell ALL	Primary		B-Lymphoblastic Leukemia/Lymphoma	B-Lymphoblastic Leukemia/Lymphoma	B lymphoblastic leukemia/lymphoma, NOS	70537	B lymph/leuk
TARGET-10-PARANN	TARGET-10-PARANN-09	B Cell ALL	Primary		B-Lymphoblastic Leukemia/Lymphoma	B-Lymphoblastic Leukemia/Lymphoma	B lymphoblastic leukemia/lymphoma, NOS	70537	B lymph/leuk
TARGET-10-PARAPT	TARGET-10-PARAPT-09	B Cell ALL	Primary		B-Lymphoblastic Leukemia/Lymphoma	B-Lymphoblastic Leukemia/Lymphoma	B lymphoblastic leukemia/lymphoma, NOS	70537	B lymph/leuk
TARGET-10-PARASC	TARGET-10-PARASC-09	B Cell ALL	Primary		B-Lymphoblastic Leukemia/Lymphoma	B-Lymphoblastic Leukemia/Lymphoma	B lymphoblastic leukemia/lymphoma, NOS	70537	B lymph/leuk
TARGET-10-PARASN	TARGET-10-PARASN-09	B Cell ALL	Primary		B-Lymphoblastic Leukemia/Lymphoma	B-Lymphoblastic Leukemia/Lymphoma	B lymphoblastic leukemia/lymphoma, NOS	70537	B lymph/leuk
TARGET-10-PARASZ	TARGET-10-PARASZ-09	T Cell ALL	Primary		B-Lymphoblastic Leukemia/Lymphoma	B-Lymphoblastic Leukemia/Lymphoma	B lymphoblastic leukemia/lymphoma, NOS	70537	B lymph/leuk
TARGET-10-PARATY	TARGET-10-PARATY-09	B Cell ALL	Primary		B-Lymphoblastic Leukemia/Lymphoma	B-Lymphoblastic Leukemia/Lymphoma	B lymphoblastic leukemia/lymphoma, NOS	70537	B lymph/leuk
TARGET-10-PARAUE	TARGET-10-PARAUE-09	B Cell ALL	Primary		B-Lymphoblastic Leukemia/Lymphoma	B-Lymphoblastic Leukemia/Lymphoma	B lymphoblastic leukemia/lymphoma, NOS	70537	B lymph/leuk
TARGET-10-PARAXH	TARGET-10-PARAXH-09	B Cell ALL	Primary		B-Lymphoblastic Leukemia/Lymphoma	B-Lymphoblastic Leukemia/Lymphoma	B lymphoblastic leukemia/lymphoma, NOS	70537	B lymph/leuk
TARGET-10-PARAYM	TARGET-10-PARAYM-09	T Cell ALL	Primary		B-Lymphoblastic Leukemia/Lymphoma	B-Lymphoblastic Leukemia/Lymphoma	B lymphoblastic leukemia/lymphoma, NOS	70537	B lymph/leuk
TARGET-10-PARAZN	TARGET-10-PARAZN-09	B Cell ALL	Primary		B-Lymphoblastic Leukemia/Lymphoma	B-Lymphoblastic Leukemia/Lymphoma	B lymphoblastic leukemia/lymphoma, NOS	70537	B lymph/leuk
TARGET-10-PARBBV	TARGET-10-PARBBV-09	B Cell ALL	Primary		B-Lymphoblastic Leukemia/Lymphoma	B-Lymphoblastic Leukemia/Lymphoma	B lymphoblastic leukemia/lymphoma, NOS	70537	B lymph/leuk
TARGET-10-PARBCW	TARGET-10-PARBCW-09	B Cell ALL	Primary		B-Lymphoblastic Leukemia/Lymphoma	B-Lymphoblastic Leukemia/Lymphoma	B lymphoblastic leukemia/lymphoma, NOS	70537	B lymph/leuk
TARGET-10-PARBDP	TARGET-10-PARBDP-09	B Cell ALL	Primary		B-Lymphoblastic Leukemia/Lymphoma	B-Lymphoblastic Leukemia/Lymphoma	B lymphoblastic leukemia/lymphoma, NOS	70537	B lymph/leuk
TARGET-10-PARBGG	TARGET-10-PARBGG-09	B Cell ALL	Primary		B-Lymphoblastic Leukemia/Lymphoma	B-Lymphoblastic Leukemia/Lymphoma	B lymphoblastic leukemia/lymphoma, NOS	70537	B lymph/leuk
TARGET-10-PARBHI	TARGET-10-PARBHI-09	B Cell ALL	Primary		B-Lymphoblastic Leukemia/Lymphoma	B-Lymphoblastic Leukemia/Lymphoma	B lymphoblastic leukemia/lymphoma, NOS	70537	B lymph/leuk
TARGET-10-PARBIX	TARGET-10-PARBIX-03	B Cell ALL	Primary		B-Lymphoblastic Leukemia/Lymphoma	B-Lymphoblastic Leukemia/Lymphoma	B lymphoblastic leukemia/lymphoma, NOS	70537	B lymph/leuk
TARGET-10-PARBKG	TARGET-10-PARBKG-09	B Cell ALL	Primary		B-Lymphoblastic Leukemia/Lymphoma	B-Lymphoblastic Leukemia/Lymphoma	B lymphoblastic leukemia/lymphoma, NOS	70537	B lymph/leuk
TARGET-10-PARBKP	TARGET-10-PARBKP-09	B Cell ALL	Primary		B-Lymphoblastic Leukemia/Lymphoma	B-Lymphoblastic Leukemia/Lymphoma	B lymphoblastic leukemia/lymphoma, NOS	70537	B lymph/leuk
TARGET-10-PARBLL	TARGET-10-PARBLL-09	B Cell ALL	Primary		B-Lymphoblastic Leukemia/Lymphoma	B-Lymphoblastic Leukemia/Lymphoma	B lymphoblastic leukemia/lymphoma, NOS	70537	B lymph/leuk
TARGET-10-PARBLS	TARGET-10-PARBLS-09	B Cell ALL	Primary		B-Lymphoblastic Leukemia/Lymphoma	B-Lymphoblastic Leukemia/Lymphoma	B lymphoblastic leukemia/lymphoma, NOS	70537	B lymph/leuk
TARGET-10-PARBND	TARGET-10-PARBND-09	B Cell ALL	Primary		B-Lymphoblastic Leukemia/Lymphoma	B-Lymphoblastic Leukemia/Lymphoma	B lymphoblastic leukemia/lymphoma, NOS	70537	B lymph/leuk
TARGET-10-PARBNY	TARGET-10-PARBNY-09	B Cell ALL	Primary		B-Lymphoblastic Leukemia/Lymphoma	B-Lymphoblastic Leukemia/Lymphoma	B lymphoblastic leukemia/lymphoma, NOS	70537	B lymph/leuk
TARGET-10-PARBPX	TARGET-10-PARBPX-09	B Cell ALL	Primary		B-Lymphoblastic Leukemia/Lymphoma	B-Lymphoblastic Leukemia/Lymphoma	B lymphoblastic leukemia/lymphoma, NOS	70537	B lymph/leuk
TARGET-10-PARBRM	TARGET-10-PARBRM-09	B Cell ALL	Primary		B-Lymphoblastic Leukemia/Lymphoma	B-Lymphoblastic Leukemia/Lymphoma	B lymphoblastic leukemia/lymphoma, NOS	70537	B lymph/leuk
TARGET-10-PARBRV	TARGET-10-PARBRV-09	B Cell ALL	Primary		B-Lymphoblastic Leukemia/Lymphoma	B-Lymphoblastic Leukemia/Lymphoma	B lymphoblastic leukemia/lymphoma, NOS	70537	B lymph/leuk
TARGET-10-PARBRX	TARGET-10-PARBRX-09	B Cell ALL	Primary		B-Lymphoblastic Leukemia/Lymphoma	B-Lymphoblastic Leukemia/Lymphoma	B lymphoblastic leukemia/lymphoma, NOS	70537	B lymph/leuk
TARGET-10-PARBSP	TARGET-10-PARBSP-09	B Cell ALL	Primary		B-Lymphoblastic Leukemia/Lymphoma	B-Lymphoblastic Leukemia/Lymphoma	B lymphoblastic leukemia/lymphoma, NOS	70537	B lymph/leuk
TARGET-10-PARBSW	TARGET-10-PARBSW-09	B Cell ALL	Primary		B-Lymphoblastic Leukemia/Lymphoma	B-Lymphoblastic Leukemia/Lymphoma	B lymphoblastic leukemia/lymphoma, NOS	70537	B lymph/leuk
TARGET-10-PARBTA	TARGET-10-PARBTA-09	B Cell ALL	Primary		B-Lymphoblastic Leukemia/Lymphoma	B-Lymphoblastic Leukemia/Lymphoma	B lymphoblastic leukemia/lymphoma, NOS	70537	B lymph/leuk
TARGET-10-PARBWN	TARGET-10-PARBWN-09	B Cell ALL	Primary		B-Lymphoblastic Leukemia/Lymphoma	B-Lymphoblastic Leukemia/Lymphoma	B lymphoblastic leukemia/lymphoma, NOS	70537	B lymph/leuk
TARGET-10-PARBXX	TARGET-10-PARBXX-09	B Cell ALL	Primary		B-Lymphoblastic Leukemia/Lymphoma	B-Lymphoblastic Leukemia/Lymphoma	B lymphoblastic leukemia/lymphoma, NOS	70537	B lymph/leuk
TARGET-10-PARBYS	TARGET-10-PARBYS-09	B Cell ALL	Primary		B-Lymphoblastic Leukemia/Lymphoma	B-Lymphoblastic Leukemia/Lymphoma	B lymphoblastic leukemia/lymphoma, NOS	70537	B lymph/leuk
TARGET-10-PARBYU	TARGET-10-PARBYU-09	B Cell ALL	Primary		B-Lymphoblastic Leukemia/Lymphoma	B-Lymphoblastic Leukemia/Lymphoma	B lymphoblastic leukemia/lymphoma, NOS	70537	B lymph/leuk
TARGET-10-PARBZT	TARGET-10-PARBZT-09	B Cell ALL	Primary		B-Lymphoblastic Leukemia/Lymphoma	B-Lymphoblastic Leukemia/Lymphoma	B lymphoblastic leukemia/lymphoma, NOS	70537	B lymph/leuk
TARGET-10-PARCAX	TARGET-10-PARCAX-09	B Cell ALL	Primary		B-Lymphoblastic Leukemia/Lymphoma	B-Lymphoblastic Leukemia/Lymphoma	B lymphoblastic leukemia/lymphoma, NOS	70537	B lymph/leuk
TARGET-10-PARCBE	TARGET-10-PARCBE-09	B Cell ALL	Primary		B-Lymphoblastic Leukemia/Lymphoma	B-Lymphoblastic Leukemia/Lymphoma	B lymphoblastic leukemia/lymphoma, NOS	70537	B lymph/leuk
TARGET-10-PARCCM	TARGET-10-PARCCM-09	B Cell ALL	Primary		B-Lymphoblastic Leukemia/Lymphoma	B-Lymphoblastic Leukemia/Lymphoma	B lymphoblastic leukemia/lymphoma, NOS	70537	B lymph/leuk
TARGET-10-PARCDS	TARGET-10-PARCDS-09	B Cell ALL	Primary		B-Lymphoblastic Leukemia/Lymphoma	B-Lymphoblastic Leukemia/Lymphoma	B lymphoblastic leukemia/lymphoma, NOS	70537	B lymph/leuk
TARGET-10-PARCDV	TARGET-10-PARCDV-09	B Cell ALL	Primary		B-Lymphoblastic Leukemia/Lymphoma	B-Lymphoblastic Leukemia/Lymphoma	B lymphoblastic leukemia/lymphoma, NOS	70537	B lymph/leuk
TARGET-10-PARCDX	TARGET-10-PARCDX-09	B Cell ALL	Primary		B-Lymphoblastic Leukemia/Lymphoma	B-Lymphoblastic Leukemia/Lymphoma	B lymphoblastic leukemia/lymphoma, NOS	70537	B lymph/leuk
TARGET-10-PARCDZ	TARGET-10-PARCDZ-09	B Cell ALL	Primary		B-Lymphoblastic Leukemia/Lymphoma	B-Lymphoblastic Leukemia/Lymphoma	B lymphoblastic leukemia/lymphoma, NOS	70537	B lymph/leuk
TARGET-10-PARCFM	TARGET-10-PARCFM-09	B Cell ALL	Primary		B-Lymphoblastic Leukemia/Lymphoma	B-Lymphoblastic Leukemia/Lymphoma	B lymphoblastic leukemia/lymphoma, NOS	70537	B lymph/leuk
TARGET-10-PARCGU	TARGET-10-PARCGU-09	B Cell ALL	Primary		B-Lymphoblastic Leukemia/Lymphoma	B-Lymphoblastic Leukemia/Lymphoma	B lymphoblastic leukemia/lymphoma, NOS	70537	B lymph/leuk
TARGET-10-PARCHU	TARGET-10-PARCHU-09	B Cell ALL	Primary		B-Lymphoblastic Leukemia/Lymphoma	B-Lymphoblastic Leukemia/Lymphoma	B lymphoblastic leukemia/lymphoma, NOS	70537	B lymph/leuk
TARGET-10-PARCHY	TARGET-10-PARCHY-09	B Cell ALL	Primary		B-Lymphoblastic Leukemia/Lymphoma	B-Lymphoblastic Leukemia/Lymphoma	B lymphoblastic leukemia/lymphoma, NOS	70537	B lymph/leuk
TARGET-10-PARCKD	TARGET-10-PARCKD-09	B Cell ALL	Primary		B-Lymphoblastic Leukemia/Lymphoma	B-Lymphoblastic Leukemia/Lymphoma	B lymphoblastic leukemia/lymphoma, NOS	70537	B lymph/leuk
TARGET-10-PARCKJ	TARGET-10-PARCKJ-03	B Cell ALL	Primary		B-Lymphoblastic Leukemia/Lymphoma	B-Lymphoblastic Leukemia/Lymphoma	B lymphoblastic leukemia/lymphoma, NOS	70537	B lymph/leuk
TARGET-10-PARCKV	TARGET-10-PARCKV-09	B Cell ALL	Primary		B-Lymphoblastic Leukemia/Lymphoma	B-Lymphoblastic Leukemia/Lymphoma	B lymphoblastic leukemia/lymphoma, NOS	70537	B lymph/leuk
TARGET-10-PARCLU	TARGET-10-PARCLU-09	B Cell ALL	Primary		B-Lymphoblastic Leukemia/Lymphoma	B-Lymphoblastic Leukemia/Lymphoma	B lymphoblastic leukemia/lymphoma, NOS	70537	B lymph/leuk
TARGET-10-PARCLW	TARGET-10-PARCLW-09	B Cell ALL	Primary		B-Lymphoblastic Leukemia/Lymphoma	B-Lymphoblastic Leukemia/Lymphoma	B lymphoblastic leukemia/lymphoma, NOS	70537	B lymph/leuk
TARGET-10-PARCMD	TARGET-10-PARCMD-03	B Cell ALL	Primary		B-Lymphoblastic Leukemia/Lymphoma	B-Lymphoblastic Leukemia/Lymphoma	B lymphoblastic leukemia/lymphoma, NOS	70537	B lymph/leuk
TARGET-10-PARCMG	TARGET-10-PARCMG-03	B Cell ALL	Primary		B-Lymphoblastic Leukemia/Lymphoma	B-Lymphoblastic Leukemia/Lymphoma	B lymphoblastic leukemia/lymphoma, NOS	70537	B lymph/leuk
TARGET-10-PARCSH	TARGET-10-PARCSH-09	B Cell ALL	Primary		B-Lymphoblastic Leukemia/Lymphoma	B-Lymphoblastic Leukemia/Lymphoma	B lymphoblastic leukemia/lymphoma, NOS	70537	B lymph/leuk
TARGET-10-PARCTN	TARGET-10-PARCTN-09	B Cell ALL	Primary		B-Lymphoblastic Leukemia/Lymphoma	B-Lymphoblastic Leukemia/Lymphoma	B lymphoblastic leukemia/lymphoma, NOS	70537	B lymph/leuk
TARGET-10-PARCUM	TARGET-10-PARCUM-09	B Cell ALL	Primary		B-Lymphoblastic Leukemia/Lymphoma	B-Lymphoblastic Leukemia/Lymphoma	B lymphoblastic leukemia/lymphoma, NOS	70537	B lymph/leuk
TARGET-10-PARCUW	TARGET-10-PARCUW-09	B Cell ALL	Primary		B-Lymphoblastic Leukemia/Lymphoma	B-Lymphoblastic Leukemia/Lymphoma	B lymphoblastic leukemia/lymphoma, NOS	70537	B lymph/leuk
TARGET-10-PARCVB	TARGET-10-PARCVB-09	B Cell ALL	Primary		B-Lymphoblastic Leukemia/Lymphoma	B-Lymphoblastic Leukemia/Lymphoma	B lymphoblastic leukemia/lymphoma, NOS	70537	B lymph/leuk
TARGET-10-PARCVM	TARGET-10-PARCVM-03	T Cell ALL	Primary		B-Lymphoblastic Leukemia/Lymphoma	B-Lymphoblastic Leukemia/Lymphoma	B lymphoblastic leukemia/lymphoma, NOS	70537	B lymph/leuk
TARGET-10-PARCVT	TARGET-10-PARCVT-09	B Cell ALL	Primary		B-Lymphoblastic Leukemia/Lymphoma	B-Lymphoblastic Leukemia/Lymphoma	B lymphoblastic leukemia/lymphoma, NOS	70537	B lymph/leuk
TARGET-10-PARCWB	TARGET-10-PARCWB-09	B Cell ALL	Primary		B-Lymphoblastic Leukemia/Lymphoma	B-Lymphoblastic Leukemia/Lymphoma	B lymphoblastic leukemia/lymphoma, NOS	70537	B lymph/leuk
TARGET-10-PARCZY	TARGET-10-PARCZY-09	B Cell ALL	Primary		B-Lymphoblastic Leukemia/Lymphoma	B-Lymphoblastic Leukemia/Lymphoma	B lymphoblastic leukemia/lymphoma, NOS	70537	B lymph/leuk
TARGET-10-PARDAK	TARGET-10-PARDAK-09	B Cell ALL	Primary		B-Lymphoblastic Leukemia/Lymphoma	B-Lymphoblastic Leukemia/Lymphoma	B lymphoblastic leukemia/lymphoma, NOS	70537	B lymph/leuk
TARGET-10-PARDBN	TARGET-10-PARDBN-09	B Cell ALL	Primary		B-Lymphoblastic Leukemia/Lymphoma	B-Lymphoblastic Leukemia/Lymphoma	B lymphoblastic leukemia/lymphoma, NOS	70537	B lymph/leuk
TARGET-10-PARDBT	TARGET-10-PARDBT-09	B Cell ALL	Primary		B-Lymphoblastic Leukemia/Lymphoma	B-Lymphoblastic Leukemia/Lymphoma	B lymphoblastic leukemia/lymphoma, NOS	70537	B lymph/leuk
TARGET-10-PARDCJ	TARGET-10-PARDCJ-09	B Cell ALL	Primary		B-Lymphoblastic Leukemia/Lymphoma	B-Lymphoblastic Leukemia/Lymphoma	B lymphoblastic leukemia/lymphoma, NOS	70537	B lymph/leuk
TARGET-10-PARDCR	TARGET-10-PARDCR-09	B Cell ALL	Primary		B-Lymphoblastic Leukemia/Lymphoma	B-Lymphoblastic Leukemia/Lymphoma	B lymphoblastic leukemia/lymphoma, NOS	70537	B lymph/leuk
TARGET-10-PARDCY	TARGET-10-PARDCY-09	B Cell ALL	Primary		B-Lymphoblastic Leukemia/Lymphoma	B-Lymphoblastic Leukemia/Lymphoma	B lymphoblastic leukemia/lymphoma, NOS	70537	B lymph/leuk
TARGET-10-PARDDM	TARGET-10-PARDDM-09	B Cell ALL	Primary		B-Lymphoblastic Leukemia/Lymphoma	B-Lymphoblastic Leukemia/Lymphoma	B lymphoblastic leukemia/lymphoma, NOS	70537	B lymph/leuk
TARGET-10-PARDDV	TARGET-10-PARDDV-09	B Cell ALL	Primary		B-Lymphoblastic Leukemia/Lymphoma	B-Lymphoblastic Leukemia/Lymphoma	B lymphoblastic leukemia/lymphoma, NOS	70537	B lymph/leuk
TARGET-10-PARDDW	TARGET-10-PARDDW-09	B Cell ALL	Primary		B-Lymphoblastic Leukemia/Lymphoma	B-Lymphoblastic Leukemia/Lymphoma	B lymphoblastic leukemia/lymphoma, NOS	70537	B lymph/leuk
TARGET-10-PARDEG	TARGET-10-PARDEG-09	B Cell ALL	Primary		B-Lymphoblastic Leukemia/Lymphoma	B-Lymphoblastic Leukemia/Lymphoma	B lymphoblastic leukemia/lymphoma, NOS	70537	B lymph/leuk
TARGET-10-PARDEJ	TARGET-10-PARDEJ-09	B Cell ALL	Primary		B-Lymphoblastic Leukemia/Lymphoma	B-Lymphoblastic Leukemia/Lymphoma	B lymphoblastic leukemia/lymphoma, NOS	70537	B lymph/leuk
TARGET-10-PARDEP	TARGET-10-PARDEP-09	B Cell ALL	Primary		B-Lymphoblastic Leukemia/Lymphoma	B-Lymphoblastic Leukemia/Lymphoma	B lymphoblastic leukemia/lymphoma, NOS	70537	B lymph/leuk
TARGET-10-PARDEY	TARGET-10-PARDEY-09	B Cell ALL	Primary		B-Lymphoblastic Leukemia/Lymphoma	B-Lymphoblastic Leukemia/Lymphoma	B lymphoblastic leukemia/lymphoma, NOS	70537	B lymph/leuk
TARGET-10-PARDFB	TARGET-10-PARDFB-09	B Cell ALL	Primary		B-Lymphoblastic Leukemia/Lymphoma	B-Lymphoblastic Leukemia/Lymphoma	B lymphoblastic leukemia/lymphoma, NOS	70537	B lymph/leuk
TARGET-10-PARDFH	TARGET-10-PARDFH-09	B Cell ALL	Primary		B-Lymphoblastic Leukemia/Lymphoma	B-Lymphoblastic Leukemia/Lymphoma	B lymphoblastic leukemia/lymphoma, NOS	70537	B lymph/leuk
TARGET-10-PARDFI	TARGET-10-PARDFI-09	B Cell ALL	Primary		B-Lymphoblastic Leukemia/Lymphoma	B-Lymphoblastic Leukemia/Lymphoma	B lymphoblastic leukemia/lymphoma, NOS	70537	B lymph/leuk
TARGET-10-PARDFN	TARGET-10-PARDFN-09	B Cell ALL	Primary		B-Lymphoblastic Leukemia/Lymphoma	B-Lymphoblastic Leukemia/Lymphoma	B lymphoblastic leukemia/lymphoma, NOS	70537	B lymph/leuk
TARGET-10-PARDHK	TARGET-10-PARDHK-09	B Cell ALL	Primary		B-Lymphoblastic Leukemia/Lymphoma	B-Lymphoblastic Leukemia/Lymphoma	B lymphoblastic leukemia/lymphoma, NOS	70537	B lymph/leuk
TARGET-10-PARDHW	TARGET-10-PARDHW-09	B Cell ALL	Primary		B-Lymphoblastic Leukemia/Lymphoma	B-Lymphoblastic Leukemia/Lymphoma	B lymphoblastic leukemia/lymphoma, NOS	70537	B lymph/leuk
TARGET-10-PARDIN	TARGET-10-PARDIN-09	B Cell ALL	Primary		B-Lymphoblastic Leukemia/Lymphoma	B-Lymphoblastic Leukemia/Lymphoma	B lymphoblastic leukemia/lymphoma, NOS	70537	B lymph/leuk
TARGET-10-PARDKG	TARGET-10-PARDKG-09	B Cell ALL	Primary		B-Lymphoblastic Leukemia/Lymphoma	B-Lymphoblastic Leukemia/Lymphoma	B lymphoblastic leukemia/lymphoma, NOS	70537	B lymph/leuk
TARGET-10-PARDLJ	TARGET-10-PARDLJ-09	B Cell ALL	Primary		B-Lymphoblastic Leukemia/Lymphoma	B-Lymphoblastic Leukemia/Lymphoma	B lymphoblastic leukemia/lymphoma, NOS	70537	B lymph/leuk
TARGET-10-PARDLP	TARGET-10-PARDLP-09	B Cell ALL	Primary		B-Lymphoblastic Leukemia/Lymphoma	B-Lymphoblastic Leukemia/Lymphoma	B lymphoblastic leukemia/lymphoma, NOS	70537	B lymph/leuk
TARGET-10-PARDLZ	TARGET-10-PARDLZ-09	B Cell ALL	Primary		B-Lymphoblastic Leukemia/Lymphoma	B-Lymphoblastic Leukemia/Lymphoma	B lymphoblastic leukemia/lymphoma, NOS	70537	B lymph/leuk
TARGET-10-PARDMI	TARGET-10-PARDMI-09	B Cell ALL	Primary		B-Lymphoblastic Leukemia/Lymphoma	B-Lymphoblastic Leukemia/Lymphoma	B lymphoblastic leukemia/lymphoma, NOS	70537	B lymph/leuk
TARGET-10-PARDRI	TARGET-10-PARDRI-09	B Cell ALL	Primary		B-Lymphoblastic Leukemia/Lymphoma	B-Lymphoblastic Leukemia/Lymphoma	B lymphoblastic leukemia/lymphoma, NOS	70537	B lymph/leuk
TARGET-10-PARDRS	TARGET-10-PARDRS-09	B Cell ALL	Primary		B-Lymphoblastic Leukemia/Lymphoma	B-Lymphoblastic Leukemia/Lymphoma	B lymphoblastic leukemia/lymphoma, NOS	70537	B lymph/leuk
TARGET-10-PARDSN	TARGET-10-PARDSN-09	B Cell ALL	Primary		B-Lymphoblastic Leukemia/Lymphoma	B-Lymphoblastic Leukemia/Lymphoma	B lymphoblastic leukemia/lymphoma, NOS	70537	B lymph/leuk
TARGET-10-PARDSP	TARGET-10-PARDSP-09	B Cell ALL	Primary		B-Lymphoblastic Leukemia/Lymphoma	B-Lymphoblastic Leukemia/Lymphoma	B lymphoblastic leukemia/lymphoma, NOS	70537	B lymph/leuk
TARGET-10-PARDST	TARGET-10-PARDST-09	B Cell ALL	Primary		B-Lymphoblastic Leukemia/Lymphoma	B-Lymphoblastic Leukemia/Lymphoma	B lymphoblastic leukemia/lymphoma, NOS	70537	B lymph/leuk
TARGET-10-PARDUM	TARGET-10-PARDUM-09	B Cell ALL	Primary		B-Lymphoblastic Leukemia/Lymphoma	B-Lymphoblastic Leukemia/Lymphoma	B lymphoblastic leukemia/lymphoma, NOS	70537	B lymph/leuk
TARGET-10-PARDVD	TARGET-10-PARDVD-09	B Cell ALL	Primary		B-Lymphoblastic Leukemia/Lymphoma	B-Lymphoblastic Leukemia/Lymphoma	B lymphoblastic leukemia/lymphoma, NOS	70537	B lymph/leuk
TARGET-10-PARDWM	TARGET-10-PARDWM-09	B Cell ALL	Primary		B-Lymphoblastic Leukemia/Lymphoma	B-Lymphoblastic Leukemia/Lymphoma	B lymphoblastic leukemia/lymphoma, NOS	70537	B lymph/leuk
TARGET-10-PARDXG	TARGET-10-PARDXG-09	B Cell ALL	Primary		B-Lymphoblastic Leukemia/Lymphoma	B-Lymphoblastic Leukemia/Lymphoma	B lymphoblastic leukemia/lymphoma, NOS	70537	B lymph/leuk
TARGET-10-PARDXI	TARGET-10-PARDXI-03	B Cell ALL	Primary		B-Lymphoblastic Leukemia/Lymphoma	B-Lymphoblastic Leukemia/Lymphoma	B lymphoblastic leukemia/lymphoma, NOS	70537	B lymph/leuk
TARGET-10-PARDXS	TARGET-10-PARDXS-09	B Cell ALL	Primary		B-Lymphoblastic Leukemia/Lymphoma	B-Lymphoblastic Leukemia/Lymphoma	B lymphoblastic leukemia/lymphoma, NOS	70537	B lymph/leuk
TARGET-10-PAREAA	TARGET-10-PAREAA-09	B Cell ALL	Primary		B-Lymphoblastic Leukemia/Lymphoma	B-Lymphoblastic Leukemia/Lymphoma	B lymphoblastic leukemia/lymphoma, NOS	70537	B lymph/leuk
TARGET-10-PAREAL	TARGET-10-PAREAL-09	B Cell ALL	Primary		B-Lymphoblastic Leukemia/Lymphoma	B-Lymphoblastic Leukemia/Lymphoma	B lymphoblastic leukemia/lymphoma, NOS	70537	B lymph/leuk
TARGET-10-PAREBA	TARGET-10-PAREBA-09	B Cell ALL	Primary		B-Lymphoblastic Leukemia/Lymphoma	B-Lymphoblastic Leukemia/Lymphoma	B lymphoblastic leukemia/lymphoma, NOS	70537	B lymph/leuk
TARGET-10-PAREBH	TARGET-10-PAREBH-09	B Cell ALL	Primary		B-Lymphoblastic Leukemia/Lymphoma	B-Lymphoblastic Leukemia/Lymphoma	B lymphoblastic leukemia/lymphoma, NOS	70537	B lymph/leuk
TARGET-10-PAREDS	TARGET-10-PAREDS-03	B Cell ALL	Primary		B-Lymphoblastic Leukemia/Lymphoma	B-Lymphoblastic Leukemia/Lymphoma	B lymphoblastic leukemia/lymphoma, NOS	70537	B lymph/leuk
TARGET-10-PAREEE	TARGET-10-PAREEE-09	B Cell ALL	Primary		B-Lymphoblastic Leukemia/Lymphoma	B-Lymphoblastic Leukemia/Lymphoma	B lymphoblastic leukemia/lymphoma, NOS	70537	B lymph/leuk
TARGET-10-PAREEX	TARGET-10-PAREEX-09	B Cell ALL	Primary		B-Lymphoblastic Leukemia/Lymphoma	B-Lymphoblastic Leukemia/Lymphoma	B lymphoblastic leukemia/lymphoma, NOS	70537	B lymph/leuk
TARGET-10-PAREGC	TARGET-10-PAREGC-03	B Cell ALL	Primary		B-Lymphoblastic Leukemia/Lymphoma	B-Lymphoblastic Leukemia/Lymphoma	B lymphoblastic leukemia/lymphoma, NOS	70537	B lymph/leuk
TARGET-10-PAREGE	TARGET-10-PAREGE-09	B Cell ALL	Primary		B-Lymphoblastic Leukemia/Lymphoma	B-Lymphoblastic Leukemia/Lymphoma	B lymphoblastic leukemia/lymphoma, NOS	70537	B lymph/leuk
TARGET-10-PAREGZ	TARGET-10-PAREGZ-09	T Cell ALL	Primary		B-Lymphoblastic Leukemia/Lymphoma	B-Lymphoblastic Leukemia/Lymphoma	B lymphoblastic leukemia/lymphoma, NOS	70537	B lymph/leuk
TARGET-10-PAREHN	TARGET-10-PAREHN-09	B Cell ALL	Primary		B-Lymphoblastic Leukemia/Lymphoma	B-Lymphoblastic Leukemia/Lymphoma	B lymphoblastic leukemia/lymphoma, NOS	70537	B lymph/leuk
TARGET-10-PAREIE	TARGET-10-PAREIE-09	B Cell ALL	Primary		B-Lymphoblastic Leukemia/Lymphoma	B-Lymphoblastic Leukemia/Lymphoma	B lymphoblastic leukemia/lymphoma, NOS	70537	B lymph/leuk
TARGET-10-PAREIN	TARGET-10-PAREIN-09	B Cell ALL	Primary		B-Lymphoblastic Leukemia/Lymphoma	B-Lymphoblastic Leukemia/Lymphoma	B lymphoblastic leukemia/lymphoma, NOS	70537	B lymph/leuk
TARGET-10-PAREIV	TARGET-10-PAREIV-09	B Cell ALL	Primary		B-Lymphoblastic Leukemia/Lymphoma	B-Lymphoblastic Leukemia/Lymphoma	B lymphoblastic leukemia/lymphoma, NOS	70537	B lymph/leuk
TARGET-10-PAREJA	TARGET-10-PAREJA-09	B Cell ALL	Primary		B-Lymphoblastic Leukemia/Lymphoma	B-Lymphoblastic Leukemia/Lymphoma	B lymphoblastic leukemia/lymphoma, NOS	70537	B lymph/leuk
TARGET-10-PAREJZ	TARGET-10-PAREJZ-09	B Cell ALL	Primary		B-Lymphoblastic Leukemia/Lymphoma	B-Lymphoblastic Leukemia/Lymphoma	B lymphoblastic leukemia/lymphoma, NOS	70537	B lymph/leuk
TARGET-10-PAREKG	TARGET-10-PAREKG-09	B Cell ALL	Primary		B-Lymphoblastic Leukemia/Lymphoma	B-Lymphoblastic Leukemia/Lymphoma	B lymphoblastic leukemia/lymphoma, NOS	70537	B lymph/leuk
TARGET-10-PAREKH	TARGET-10-PAREKH-09	B Cell ALL	Primary		B-Lymphoblastic Leukemia/Lymphoma	B-Lymphoblastic Leukemia/Lymphoma	B lymphoblastic leukemia/lymphoma, NOS	70537	B lymph/leuk
TARGET-10-PAREKM	TARGET-10-PAREKM-09	B Cell ALL	Primary		B-Lymphoblastic Leukemia/Lymphoma	B-Lymphoblastic Leukemia/Lymphoma	B lymphoblastic leukemia/lymphoma, NOS	70537	B lymph/leuk
TARGET-10-PARENT	TARGET-10-PARENT-09	B Cell ALL	Primary		B-Lymphoblastic Leukemia/Lymphoma	B-Lymphoblastic Leukemia/Lymphoma	B lymphoblastic leukemia/lymphoma, NOS	70537	B lymph/leuk
TARGET-10-PARENU	TARGET-10-PARENU-09	B Cell ALL	Primary		B-Lymphoblastic Leukemia/Lymphoma	B-Lymphoblastic Leukemia/Lymphoma	B lymphoblastic leukemia/lymphoma, NOS	70537	B lymph/leuk
TARGET-10-PARENW	TARGET-10-PARENW-09	B Cell ALL	Primary		B-Lymphoblastic Leukemia/Lymphoma	B-Lymphoblastic Leukemia/Lymphoma	B lymphoblastic leukemia/lymphoma, NOS	70537	B lymph/leuk
TARGET-10-PAREPB	TARGET-10-PAREPB-09	B Cell ALL	Primary		B-Lymphoblastic Leukemia/Lymphoma	B-Lymphoblastic Leukemia/Lymphoma	B lymphoblastic leukemia/lymphoma, NOS	70537	B lymph/leuk
TARGET-10-PAREPF	TARGET-10-PAREPF-09	B Cell ALL	Primary		B-Lymphoblastic Leukemia/Lymphoma	B-Lymphoblastic Leukemia/Lymphoma	B lymphoblastic leukemia/lymphoma, NOS	70537	B lymph/leuk
TARGET-10-PARERM	TARGET-10-PARERM-09	B Cell ALL	Primary		B-Lymphoblastic Leukemia/Lymphoma	B-Lymphoblastic Leukemia/Lymphoma	B lymphoblastic leukemia/lymphoma, NOS	70537	B lymph/leuk
TARGET-10-PARERS	TARGET-10-PARERS-09	B Cell ALL	Primary		B-Lymphoblastic Leukemia/Lymphoma	B-Lymphoblastic Leukemia/Lymphoma	B lymphoblastic leukemia/lymphoma, NOS	70537	B lymph/leuk
TARGET-10-PARESP	TARGET-10-PARESP-09	B Cell ALL	Primary		B-Lymphoblastic Leukemia/Lymphoma	B-Lymphoblastic Leukemia/Lymphoma	B lymphoblastic leukemia/lymphoma, NOS	70537	B lymph/leuk
TARGET-10-PAREST	TARGET-10-PAREST-09	B Cell ALL	Primary		B-Lymphoblastic Leukemia/Lymphoma	B-Lymphoblastic Leukemia/Lymphoma	B lymphoblastic leukemia/lymphoma, NOS	70537	B lymph/leuk
TARGET-10-PARETC	TARGET-10-PARETC-09	B Cell ALL	Primary		B-Lymphoblastic Leukemia/Lymphoma	B-Lymphoblastic Leukemia/Lymphoma	B lymphoblastic leukemia/lymphoma, NOS	70537	B lymph/leuk
TARGET-10-PARETH	TARGET-10-PARETH-09	B Cell ALL	Primary		B-Lymphoblastic Leukemia/Lymphoma	B-Lymphoblastic Leukemia/Lymphoma	B lymphoblastic leukemia/lymphoma, NOS	70537	B lymph/leuk
TARGET-10-PARETV	TARGET-10-PARETV-09	B Cell ALL	Primary		B-Lymphoblastic Leukemia/Lymphoma	B-Lymphoblastic Leukemia/Lymphoma	B lymphoblastic leukemia/lymphoma, NOS	70537	B lymph/leuk
TARGET-10-PAREUH	TARGET-10-PAREUH-09	B Cell ALL	Primary		B-Lymphoblastic Leukemia/Lymphoma	B-Lymphoblastic Leukemia/Lymphoma	B lymphoblastic leukemia/lymphoma, NOS	70537	B lymph/leuk
TARGET-10-PAREWE	TARGET-10-PAREWE-09	B Cell ALL	Primary		B-Lymphoblastic Leukemia/Lymphoma	B-Lymphoblastic Leukemia/Lymphoma	B lymphoblastic leukemia/lymphoma, NOS	70537	B lymph/leuk
TARGET-10-PAREWM	TARGET-10-PAREWM-09	B Cell ALL	Primary		B-Lymphoblastic Leukemia/Lymphoma	B-Lymphoblastic Leukemia/Lymphoma	B lymphoblastic leukemia/lymphoma, NOS	70537	B lymph/leuk
TARGET-10-PAREWZ	TARGET-10-PAREWZ-09	B Cell ALL	Primary		B-Lymphoblastic Leukemia/Lymphoma	B-Lymphoblastic Leukemia/Lymphoma	B lymphoblastic leukemia/lymphoma, NOS	70537	B lymph/leuk
TARGET-10-PAREYJ	TARGET-10-PAREYJ-09	B Cell ALL	Primary		B-Lymphoblastic Leukemia/Lymphoma	B-Lymphoblastic Leukemia/Lymphoma	B lymphoblastic leukemia/lymphoma, NOS	70537	B lymph/leuk
TARGET-10-PAREYW	TARGET-10-PAREYW-09	B Cell ALL	Primary		B-Lymphoblastic Leukemia/Lymphoma	B-Lymphoblastic Leukemia/Lymphoma	B lymphoblastic leukemia/lymphoma, NOS	70537	B lymph/leuk
TARGET-10-PAREZM	TARGET-10-PAREZM-09	B Cell ALL	Primary		B-Lymphoblastic Leukemia/Lymphoma	B-Lymphoblastic Leukemia/Lymphoma	B lymphoblastic leukemia/lymphoma, NOS	70537	B lymph/leuk
TARGET-10-PARFAP	TARGET-10-PARFAP-09	B Cell ALL	Primary		B-Lymphoblastic Leukemia/Lymphoma	B-Lymphoblastic Leukemia/Lymphoma	B lymphoblastic leukemia/lymphoma, NOS	70537	B lymph/leuk
TARGET-10-PARFDB	TARGET-10-PARFDB-09	B Cell ALL	Primary		B-Lymphoblastic Leukemia/Lymphoma	B-Lymphoblastic Leukemia/Lymphoma	B lymphoblastic leukemia/lymphoma, NOS	70537	B lymph/leuk
TARGET-10-PARFDG	TARGET-10-PARFDG-09	B Cell ALL	Primary		B-Lymphoblastic Leukemia/Lymphoma	B-Lymphoblastic Leukemia/Lymphoma	B lymphoblastic leukemia/lymphoma, NOS	70537	B lymph/leuk
TARGET-10-PARFDL	TARGET-10-PARFDL-09	T Cell ALL	Primary		B-Lymphoblastic Leukemia/Lymphoma	B-Lymphoblastic Leukemia/Lymphoma	B lymphoblastic leukemia/lymphoma, NOS	70537	B lymph/leuk
TARGET-10-PARFDW	TARGET-10-PARFDW-09	B Cell ALL	Primary		B-Lymphoblastic Leukemia/Lymphoma	B-Lymphoblastic Leukemia/Lymphoma	B lymphoblastic leukemia/lymphoma, NOS	70537	B lymph/leuk
TARGET-10-PARFEH	TARGET-10-PARFEH-09	B Cell ALL	Primary		B-Lymphoblastic Leukemia/Lymphoma	B-Lymphoblastic Leukemia/Lymphoma	B lymphoblastic leukemia/lymphoma, NOS	70537	B lymph/leuk
TARGET-10-PARFFC	TARGET-10-PARFFC-03	B Cell ALL	Primary		B-Lymphoblastic Leukemia/Lymphoma	B-Lymphoblastic Leukemia/Lymphoma	B lymphoblastic leukemia/lymphoma, NOS	70537	B lymph/leuk
TARGET-10-PARFHH	TARGET-10-PARFHH-09	B Cell ALL	Primary		B-Lymphoblastic Leukemia/Lymphoma	B-Lymphoblastic Leukemia/Lymphoma	B lymphoblastic leukemia/lymphoma, NOS	70537	B lymph/leuk
TARGET-10-PARFIH	TARGET-10-PARFIH-09	T Cell ALL	Primary		B-Lymphoblastic Leukemia/Lymphoma	B-Lymphoblastic Leukemia/Lymphoma	B lymphoblastic leukemia/lymphoma, NOS	70537	B lymph/leuk
TARGET-10-PARFIZ	TARGET-10-PARFIZ-09	B Cell ALL	Primary		B-Lymphoblastic Leukemia/Lymphoma	B-Lymphoblastic Leukemia/Lymphoma	B lymphoblastic leukemia/lymphoma, NOS	70537	B lymph/leuk
TARGET-10-PARFJK	TARGET-10-PARFJK-09	B Cell ALL	Primary		B-Lymphoblastic Leukemia/Lymphoma	B-Lymphoblastic Leukemia/Lymphoma	B lymphoblastic leukemia/lymphoma, NOS	70537	B lymph/leuk
TARGET-10-PARFJM	TARGET-10-PARFJM-09	B Cell ALL	Primary		B-Lymphoblastic Leukemia/Lymphoma	B-Lymphoblastic Leukemia/Lymphoma	B lymphoblastic leukemia/lymphoma, NOS	70537	B lymph/leuk
TARGET-10-PARFKD	TARGET-10-PARFKD-09	B Cell ALL	Primary		B-Lymphoblastic Leukemia/Lymphoma	B-Lymphoblastic Leukemia/Lymphoma	B lymphoblastic leukemia/lymphoma, NOS	70537	B lymph/leuk
TARGET-10-PARFPJ	TARGET-10-PARFPJ-09	T Cell ALL	Primary		B-Lymphoblastic Leukemia/Lymphoma	B-Lymphoblastic Leukemia/Lymphoma	B lymphoblastic leukemia/lymphoma, NOS	70537	B lymph/leuk
TARGET-10-PARFSF	TARGET-10-PARFSF-09	B Cell ALL	Primary		B-Lymphoblastic Leukemia/Lymphoma	B-Lymphoblastic Leukemia/Lymphoma	B lymphoblastic leukemia/lymphoma, NOS	70537	B lymph/leuk
TARGET-10-PARFXJ	TARGET-10-PARFXJ-09	T Cell ALL	Primary		B-Lymphoblastic Leukemia/Lymphoma	B-Lymphoblastic Leukemia/Lymphoma	B lymphoblastic leukemia/lymphoma, NOS	70537	B lymph/leuk
TARGET-10-PARGBK	TARGET-10-PARGBK-09	B Cell ALL	Primary		B-Lymphoblastic Leukemia/Lymphoma	B-Lymphoblastic Leukemia/Lymphoma	B lymphoblastic leukemia/lymphoma, NOS	70537	B lymph/leuk
TARGET-10-PARGBR	TARGET-10-PARGBR-09	B Cell ALL	Primary		B-Lymphoblastic Leukemia/Lymphoma	B-Lymphoblastic Leukemia/Lymphoma	B lymphoblastic leukemia/lymphoma, NOS	70537	B lymph/leuk
TARGET-10-PARGBT	TARGET-10-PARGBT-09	B Cell ALL	Primary		B-Lymphoblastic Leukemia/Lymphoma	B-Lymphoblastic Leukemia/Lymphoma	B lymphoblastic leukemia/lymphoma, NOS	70537	B lymph/leuk
TARGET-10-PARGFL	TARGET-10-PARGFL-09	T Cell ALL	Primary		B-Lymphoblastic Leukemia/Lymphoma	B-Lymphoblastic Leukemia/Lymphoma	B lymphoblastic leukemia/lymphoma, NOS	70537	B lymph/leuk
TARGET-10-PARGFL	TARGET-10-PARGFL-04	T Cell ALL	Primary		B-Lymphoblastic Leukemia/Lymphoma	B-Lymphoblastic Leukemia/Lymphoma	B lymphoblastic leukemia/lymphoma, NOS	70537	B lymph/leuk
TARGET-10-PARGFX	TARGET-10-PARGFX-03	B Cell ALL	Primary		B-Lymphoblastic Leukemia/Lymphoma	B-Lymphoblastic Leukemia/Lymphoma	B lymphoblastic leukemia/lymphoma, NOS	70537	B lymph/leuk
TARGET-10-PARGGI	TARGET-10-PARGGI-09	B Cell ALL	Primary		B-Lymphoblastic Leukemia/Lymphoma	B-Lymphoblastic Leukemia/Lymphoma	B lymphoblastic leukemia/lymphoma, NOS	70537	B lymph/leuk
TARGET-10-PARGJH	TARGET-10-PARGJH-09	B Cell ALL	Primary		B-Lymphoblastic Leukemia/Lymphoma	B-Lymphoblastic Leukemia/Lymphoma	B lymphoblastic leukemia/lymphoma, NOS	70537	B lymph/leuk
TARGET-10-PARGJY	TARGET-10-PARGJY-09	B Cell ALL	Primary		B-Lymphoblastic Leukemia/Lymphoma	B-Lymphoblastic Leukemia/Lymphoma	B lymphoblastic leukemia/lymphoma, NOS	70537	B lymph/leuk
TARGET-10-PARGKD	TARGET-10-PARGKD-09	B Cell ALL	Primary		B-Lymphoblastic Leukemia/Lymphoma	B-Lymphoblastic Leukemia/Lymphoma	B lymphoblastic leukemia/lymphoma, NOS	70537	B lymph/leuk
TARGET-10-PARGLE	TARGET-10-PARGLE-09	B Cell ALL	Primary		B-Lymphoblastic Leukemia/Lymphoma	B-Lymphoblastic Leukemia/Lymphoma	B lymphoblastic leukemia/lymphoma, NOS	70537	B lymph/leuk
TARGET-10-PARGLI	TARGET-10-PARGLI-09	B Cell ALL	Primary		B-Lymphoblastic Leukemia/Lymphoma	B-Lymphoblastic Leukemia/Lymphoma	B lymphoblastic leukemia/lymphoma, NOS	70537	B lymph/leuk
TARGET-10-PARGLW	TARGET-10-PARGLW-09	B Cell ALL	Primary		B-Lymphoblastic Leukemia/Lymphoma	B-Lymphoblastic Leukemia/Lymphoma	B lymphoblastic leukemia/lymphoma, NOS	70537	B lymph/leuk
TARGET-10-PARGMW	TARGET-10-PARGMW-09	B Cell ALL	Primary		B-Lymphoblastic Leukemia/Lymphoma	B-Lymphoblastic Leukemia/Lymphoma	B lymphoblastic leukemia/lymphoma, NOS	70537	B lymph/leuk
TARGET-10-PARGUZ	TARGET-10-PARGUZ-09	B Cell ALL	Primary		B-Lymphoblastic Leukemia/Lymphoma	B-Lymphoblastic Leukemia/Lymphoma	B lymphoblastic leukemia/lymphoma, NOS	70537	B lymph/leuk
TARGET-10-PARGYV	TARGET-10-PARGYV-09	B Cell ALL	Primary		B-Lymphoblastic Leukemia/Lymphoma	B-Lymphoblastic Leukemia/Lymphoma	B lymphoblastic leukemia/lymphoma, NOS	70537	B lymph/leuk
TARGET-10-PARHAN	TARGET-10-PARHAN-09	B Cell ALL	Primary		B-Lymphoblastic Leukemia/Lymphoma	B-Lymphoblastic Leukemia/Lymphoma	B lymphoblastic leukemia/lymphoma, NOS	70537	B lymph/leuk
TARGET-10-PARHBI	TARGET-10-PARHBI-09	T Cell ALL	Primary		B-Lymphoblastic Leukemia/Lymphoma	B-Lymphoblastic Leukemia/Lymphoma	B lymphoblastic leukemia/lymphoma, NOS	70537	B lymph/leuk
TARGET-10-PARHBT	TARGET-10-PARHBT-09	T Cell ALL	Primary		B-Lymphoblastic Leukemia/Lymphoma	B-Lymphoblastic Leukemia/Lymphoma	B lymphoblastic leukemia/lymphoma, NOS	70537	B lymph/leuk
TARGET-10-PARHEA	TARGET-10-PARHEA-09	B Cell ALL	Primary		B-Lymphoblastic Leukemia/Lymphoma	B-Lymphoblastic Leukemia/Lymphoma	B lymphoblastic leukemia/lymphoma, NOS	70537	B lymph/leuk
TARGET-10-PARHES	TARGET-10-PARHES-09	T Cell ALL	Primary		B-Lymphoblastic Leukemia/Lymphoma	B-Lymphoblastic Leukemia/Lymphoma	B lymphoblastic leukemia/lymphoma, NOS	70537	B lymph/leuk
TARGET-10-PARHFF	TARGET-10-PARHFF-09	B Cell ALL	Primary		B-Lymphoblastic Leukemia/Lymphoma	B-Lymphoblastic Leukemia/Lymphoma	B lymphoblastic leukemia/lymphoma, NOS	70537	B lymph/leuk
TARGET-10-PARHLM	TARGET-10-PARHLM-09	B Cell ALL	Primary		B-Lymphoblastic Leukemia/Lymphoma	B-Lymphoblastic Leukemia/Lymphoma	B lymphoblastic leukemia/lymphoma, NOS	70537	B lymph/leuk
TARGET-10-PARHMT	TARGET-10-PARHMT-09	B Cell ALL	Primary		B-Lymphoblastic Leukemia/Lymphoma	B-Lymphoblastic Leukemia/Lymphoma	B lymphoblastic leukemia/lymphoma, NOS	70537	B lymph/leuk
TARGET-10-PARHSD	TARGET-10-PARHSD-09	B Cell ALL	Primary		B-Lymphoblastic Leukemia/Lymphoma	B-Lymphoblastic Leukemia/Lymphoma	B lymphoblastic leukemia/lymphoma, NOS	70537	B lymph/leuk
TARGET-10-PARIBB	TARGET-10-PARIBB-09	B Cell ALL	Primary		B-Lymphoblastic Leukemia/Lymphoma	B-Lymphoblastic Leukemia/Lymphoma	B lymphoblastic leukemia/lymphoma, NOS	70537	B lymph/leuk
TARGET-10-PARIIA	TARGET-10-PARIIA-09	B Cell ALL	Primary		B-Lymphoblastic Leukemia/Lymphoma	B-Lymphoblastic Leukemia/Lymphoma	B lymphoblastic leukemia/lymphoma, NOS	70537	B lymph/leuk
TARGET-10-PARILG	TARGET-10-PARILG-09	B Cell ALL	Primary		B-Lymphoblastic Leukemia/Lymphoma	B-Lymphoblastic Leukemia/Lymphoma	B lymphoblastic leukemia/lymphoma, NOS	70537	B lymph/leuk
TARGET-10-PARIYD	TARGET-10-PARIYD-09	T Cell ALL	Primary		B-Lymphoblastic Leukemia/Lymphoma	B-Lymphoblastic Leukemia/Lymphoma	B lymphoblastic leukemia/lymphoma, NOS	70537	B lymph/leuk
TARGET-10-PARIZN	TARGET-10-PARIZN-09	T Cell ALL	Primary		B-Lymphoblastic Leukemia/Lymphoma	B-Lymphoblastic Leukemia/Lymphoma	B lymphoblastic leukemia/lymphoma, NOS	70537	B lymph/leuk
TARGET-10-PARJAY	TARGET-10-PARJAY-09	T Cell ALL	Primary		B-Lymphoblastic Leukemia/Lymphoma	B-Lymphoblastic Leukemia/Lymphoma	B lymphoblastic leukemia/lymphoma, NOS	70537	B lymph/leuk
TARGET-10-PARJBB	TARGET-10-PARJBB-09	B Cell ALL	Primary		B-Lymphoblastic Leukemia/Lymphoma	B-Lymphoblastic Leukemia/Lymphoma	B lymphoblastic leukemia/lymphoma, NOS	70537	B lymph/leuk
TARGET-10-PARJBZ	TARGET-10-PARJBZ-03	B Cell ALL	Primary		B-Lymphoblastic Leukemia/Lymphoma	B-Lymphoblastic Leukemia/Lymphoma	B lymphoblastic leukemia/lymphoma, NOS	70537	B lymph/leuk
TARGET-10-PARJJP	TARGET-10-PARJJP-09	B Cell ALL	Primary		B-Lymphoblastic Leukemia/Lymphoma	B-Lymphoblastic Leukemia/Lymphoma	B lymphoblastic leukemia/lymphoma, NOS	70537	B lymph/leuk
TARGET-10-PARJLF	TARGET-10-PARJLF-09	B Cell ALL	Primary		B-Lymphoblastic Leukemia/Lymphoma	B-Lymphoblastic Leukemia/Lymphoma	B lymphoblastic leukemia/lymphoma, NOS	70537	B lymph/leuk
TARGET-10-PARJMY	TARGET-10-PARJMY-09	B Cell ALL	Primary		B-Lymphoblastic Leukemia/Lymphoma	B-Lymphoblastic Leukemia/Lymphoma	B lymphoblastic leukemia/lymphoma, NOS	70537	B lymph/leuk
TARGET-10-PARJNL	TARGET-10-PARJNL-09	B Cell ALL	Primary		B-Lymphoblastic Leukemia/Lymphoma	B-Lymphoblastic Leukemia/Lymphoma	B lymphoblastic leukemia/lymphoma, NOS	70537	B lymph/leuk
TARGET-10-PARJNR	TARGET-10-PARJNR-09	B Cell ALL	Primary		B-Lymphoblastic Leukemia/Lymphoma	B-Lymphoblastic Leukemia/Lymphoma	B lymphoblastic leukemia/lymphoma, NOS	70537	B lymph/leuk
TARGET-10-PARJNX	TARGET-10-PARJNX-09	T Cell ALL	Primary		B-Lymphoblastic Leukemia/Lymphoma	B-Lymphoblastic Leukemia/Lymphoma	B lymphoblastic leukemia/lymphoma, NOS	70537	B lymph/leuk
TARGET-10-PARJPL	TARGET-10-PARJPL-09	T Cell ALL	Primary		B-Lymphoblastic Leukemia/Lymphoma	B-Lymphoblastic Leukemia/Lymphoma	B lymphoblastic leukemia/lymphoma, NOS	70537	B lymph/leuk
TARGET-10-PARJRT	TARGET-10-PARJRT-09	B Cell ALL	Primary		B-Lymphoblastic Leukemia/Lymphoma	B-Lymphoblastic Leukemia/Lymphoma	B lymphoblastic leukemia/lymphoma, NOS	70537	B lymph/leuk
TARGET-10-PARJWB	TARGET-10-PARJWB-09	B Cell ALL	Primary		B-Lymphoblastic Leukemia/Lymphoma	B-Lymphoblastic Leukemia/Lymphoma	B lymphoblastic leukemia/lymphoma, NOS	70537	B lymph/leuk
TARGET-10-PARJXW	TARGET-10-PARJXW-09	T Cell ALL	Primary		B-Lymphoblastic Leukemia/Lymphoma	B-Lymphoblastic Leukemia/Lymphoma	B lymphoblastic leukemia/lymphoma, NOS	70537	B lymph/leuk
TARGET-10-PARJYV	TARGET-10-PARJYV-09	B Cell ALL	Primary		B-Lymphoblastic Leukemia/Lymphoma	B-Lymphoblastic Leukemia/Lymphoma	B lymphoblastic leukemia/lymphoma, NOS	70537	B lymph/leuk
TARGET-10-PARKBT	TARGET-10-PARKBT-09	B Cell ALL	Primary		B-Lymphoblastic Leukemia/Lymphoma	B-Lymphoblastic Leukemia/Lymphoma	B lymphoblastic leukemia/lymphoma, NOS	70537	B lymph/leuk
TARGET-10-PARKEN	TARGET-10-PARKEN-03	B Cell ALL	Primary		B-Lymphoblastic Leukemia/Lymphoma	B-Lymphoblastic Leukemia/Lymphoma	B lymphoblastic leukemia/lymphoma, NOS	70537	B lymph/leuk
TARGET-10-PARKEU	TARGET-10-PARKEU-09	B Cell ALL	Primary		B-Lymphoblastic Leukemia/Lymphoma	B-Lymphoblastic Leukemia/Lymphoma	B lymphoblastic leukemia/lymphoma, NOS	70537	B lymph/leuk
TARGET-10-PARKFN	TARGET-10-PARKFN-09	B Cell ALL	Primary		B-Lymphoblastic Leukemia/Lymphoma	B-Lymphoblastic Leukemia/Lymphoma	B lymphoblastic leukemia/lymphoma, NOS	70537	B lymph/leuk
TARGET-10-PARKFU	TARGET-10-PARKFU-09	B Cell ALL	Primary		B-Lymphoblastic Leukemia/Lymphoma	B-Lymphoblastic Leukemia/Lymphoma	B lymphoblastic leukemia/lymphoma, NOS	70537	B lymph/leuk
TARGET-10-PARKLK	TARGET-10-PARKLK-09	T Cell ALL	Primary		B-Lymphoblastic Leukemia/Lymphoma	B-Lymphoblastic Leukemia/Lymphoma	B lymphoblastic leukemia/lymphoma, NOS	70537	B lymph/leuk
TARGET-10-PARKLL	TARGET-10-PARKLL-09	B Cell ALL	Primary		B-Lymphoblastic Leukemia/Lymphoma	B-Lymphoblastic Leukemia/Lymphoma	B lymphoblastic leukemia/lymphoma, NOS	70537	B lymph/leuk
TARGET-10-PARKZX	TARGET-10-PARKZX-09	B Cell ALL	Primary		B-Lymphoblastic Leukemia/Lymphoma	B-Lymphoblastic Leukemia/Lymphoma	B lymphoblastic leukemia/lymphoma, NOS	70537	B lymph/leuk
TARGET-10-PARLBP	TARGET-10-PARLBP-09	B Cell ALL	Primary		B-Lymphoblastic Leukemia/Lymphoma	B-Lymphoblastic Leukemia/Lymphoma	B lymphoblastic leukemia/lymphoma, NOS	70537	B lymph/leuk
TARGET-10-PARLDF	TARGET-10-PARLDF-09	B Cell ALL	Primary		B-Lymphoblastic Leukemia/Lymphoma	B-Lymphoblastic Leukemia/Lymphoma	B lymphoblastic leukemia/lymphoma, NOS	70537	B lymph/leuk
TARGET-10-PARLFI	TARGET-10-PARLFI-09	B Cell ALL	Primary		B-Lymphoblastic Leukemia/Lymphoma	B-Lymphoblastic Leukemia/Lymphoma	B lymphoblastic leukemia/lymphoma, NOS	70537	B lymph/leuk
TARGET-10-PARLJA	TARGET-10-PARLJA-09	T Cell ALL	Primary		B-Lymphoblastic Leukemia/Lymphoma	B-Lymphoblastic Leukemia/Lymphoma	B lymphoblastic leukemia/lymphoma, NOS	70537	B lymph/leuk
TARGET-10-PARLMI	TARGET-10-PARLMI-09	B Cell ALL	Primary		B-Lymphoblastic Leukemia/Lymphoma	B-Lymphoblastic Leukemia/Lymphoma	B lymphoblastic leukemia/lymphoma, NOS	70537	B lymph/leuk
TARGET-10-PARLPA	TARGET-10-PARLPA-09	B Cell ALL	Primary		B-Lymphoblastic Leukemia/Lymphoma	B-Lymphoblastic Leukemia/Lymphoma	B lymphoblastic leukemia/lymphoma, NOS	70537	B lymph/leuk
TARGET-10-PARLPB	TARGET-10-PARLPB-09	B Cell ALL	Primary		B-Lymphoblastic Leukemia/Lymphoma	B-Lymphoblastic Leukemia/Lymphoma	B lymphoblastic leukemia/lymphoma, NOS	70537	B lymph/leuk
TARGET-10-PARLST	TARGET-10-PARLST-09	T Cell ALL	Primary		B-Lymphoblastic Leukemia/Lymphoma	B-Lymphoblastic Leukemia/Lymphoma	B lymphoblastic leukemia/lymphoma, NOS	70537	B lymph/leuk
TARGET-10-PARLSU	TARGET-10-PARLSU-09	B Cell ALL	Primary		B-Lymphoblastic Leukemia/Lymphoma	B-Lymphoblastic Leukemia/Lymphoma	B lymphoblastic leukemia/lymphoma, NOS	70537	B lymph/leuk
TARGET-10-PARLTU	TARGET-10-PARLTU-09	B Cell ALL	Primary		B-Lymphoblastic Leukemia/Lymphoma	B-Lymphoblastic Leukemia/Lymphoma	B lymphoblastic leukemia/lymphoma, NOS	70537	B lymph/leuk
TARGET-10-PARLTX	TARGET-10-PARLTX-09	B Cell ALL	Primary		B-Lymphoblastic Leukemia/Lymphoma	B-Lymphoblastic Leukemia/Lymphoma	B lymphoblastic leukemia/lymphoma, NOS	70537	B lymph/leuk
TARGET-10-PARMEG	TARGET-10-PARMEG-09	B Cell ALL	Primary		B-Lymphoblastic Leukemia/Lymphoma	B-Lymphoblastic Leukemia/Lymphoma	B lymphoblastic leukemia/lymphoma, NOS	70537	B lymph/leuk
TARGET-10-PARMFF	TARGET-10-PARMFF-09	T Cell ALL	Primary		B-Lymphoblastic Leukemia/Lymphoma	B-Lymphoblastic Leukemia/Lymphoma	B lymphoblastic leukemia/lymphoma, NOS	70537	B lymph/leuk
TARGET-10-PARMIH	TARGET-10-PARMIH-09	T Cell ALL	Primary		B-Lymphoblastic Leukemia/Lymphoma	B-Lymphoblastic Leukemia/Lymphoma	B lymphoblastic leukemia/lymphoma, NOS	70537	B lymph/leuk
TARGET-10-PARMKK	TARGET-10-PARMKK-09	T Cell ALL	Primary		B-Lymphoblastic Leukemia/Lymphoma	B-Lymphoblastic Leukemia/Lymphoma	B lymphoblastic leukemia/lymphoma, NOS	70537	B lymph/leuk
TARGET-10-PARMKM	TARGET-10-PARMKM-03	T Cell ALL	Primary		B-Lymphoblastic Leukemia/Lymphoma	B-Lymphoblastic Leukemia/Lymphoma	B lymphoblastic leukemia/lymphoma, NOS	70537	B lymph/leuk
TARGET-10-PARMMA	TARGET-10-PARMMA-09	B Cell ALL	Primary		B-Lymphoblastic Leukemia/Lymphoma	B-Lymphoblastic Leukemia/Lymphoma	B lymphoblastic leukemia/lymphoma, NOS	70537	B lymph/leuk
TARGET-10-PARMMV	TARGET-10-PARMMV-09	T Cell ALL	Primary		B-Lymphoblastic Leukemia/Lymphoma	B-Lymphoblastic Leukemia/Lymphoma	B lymphoblastic leukemia/lymphoma, NOS	70537	B lymph/leuk
TARGET-10-PARMRF	TARGET-10-PARMRF-09	T Cell ALL	Primary		B-Lymphoblastic Leukemia/Lymphoma	B-Lymphoblastic Leukemia/Lymphoma	B lymphoblastic leukemia/lymphoma, NOS	70537	B lymph/leuk
TARGET-10-PARMSB	TARGET-10-PARMSB-09	B Cell ALL	Primary		B-Lymphoblastic Leukemia/Lymphoma	B-Lymphoblastic Leukemia/Lymphoma	B lymphoblastic leukemia/lymphoma, NOS	70537	B lymph/leuk
TARGET-10-PARMUC	TARGET-10-PARMUC-03	T Cell ALL	Primary		B-Lymphoblastic Leukemia/Lymphoma	B-Lymphoblastic Leukemia/Lymphoma	B lymphoblastic leukemia/lymphoma, NOS	70537	B lymph/leuk
TARGET-10-PARMWH	TARGET-10-PARMWH-09	T Cell ALL	Primary		B-Lymphoblastic Leukemia/Lymphoma	B-Lymphoblastic Leukemia/Lymphoma	B lymphoblastic leukemia/lymphoma, NOS	70537	B lymph/leuk
TARGET-10-PARMWZ	TARGET-10-PARMWZ-09	B Cell ALL	Primary		B-Lymphoblastic Leukemia/Lymphoma	B-Lymphoblastic Leukemia/Lymphoma	B lymphoblastic leukemia/lymphoma, NOS	70537	B lymph/leuk
TARGET-10-PARMYP	TARGET-10-PARMYP-09	B Cell ALL	Primary		B-Lymphoblastic Leukemia/Lymphoma	B-Lymphoblastic Leukemia/Lymphoma	B lymphoblastic leukemia/lymphoma, NOS	70537	B lymph/leuk
TARGET-10-PARNAF	TARGET-10-PARNAF-03	B Cell ALL	Primary		B-Lymphoblastic Leukemia/Lymphoma	B-Lymphoblastic Leukemia/Lymphoma	B lymphoblastic leukemia/lymphoma, NOS	70537	B lymph/leuk
TARGET-10-PARNBN	TARGET-10-PARNBN-09	T Cell ALL	Primary		B-Lymphoblastic Leukemia/Lymphoma	B-Lymphoblastic Leukemia/Lymphoma	B lymphoblastic leukemia/lymphoma, NOS	70537	B lymph/leuk
TARGET-10-PARNDB	TARGET-10-PARNDB-09	B Cell ALL	Primary		B-Lymphoblastic Leukemia/Lymphoma	B-Lymphoblastic Leukemia/Lymphoma	B lymphoblastic leukemia/lymphoma, NOS	70537	B lymph/leuk
TARGET-10-PARNDY	TARGET-10-PARNDY-09	B Cell ALL	Primary		B-Lymphoblastic Leukemia/Lymphoma	B-Lymphoblastic Leukemia/Lymphoma	B lymphoblastic leukemia/lymphoma, NOS	70537	B lymph/leuk
TARGET-10-PARNEH	TARGET-10-PARNEH-09	T Cell ALL	Primary		B-Lymphoblastic Leukemia/Lymphoma	B-Lymphoblastic Leukemia/Lymphoma	B lymphoblastic leukemia/lymphoma, NOS	70537	B lymph/leuk
TARGET-10-PARNGI	TARGET-10-PARNGI-09	B Cell ALL	Primary		B-Lymphoblastic Leukemia/Lymphoma	B-Lymphoblastic Leukemia/Lymphoma	B lymphoblastic leukemia/lymphoma, NOS	70537	B lymph/leuk
TARGET-10-PARNIZ	TARGET-10-PARNIZ-09	B Cell ALL	Primary		B-Lymphoblastic Leukemia/Lymphoma	B-Lymphoblastic Leukemia/Lymphoma	B lymphoblastic leukemia/lymphoma, NOS	70537	B lymph/leuk
TARGET-10-PARNJB	TARGET-10-PARNJB-09	T Cell ALL	Primary		B-Lymphoblastic Leukemia/Lymphoma	B-Lymphoblastic Leukemia/Lymphoma	B lymphoblastic leukemia/lymphoma, NOS	70537	B lymph/leuk
TARGET-10-PARNLW	TARGET-10-PARNLW-09	B Cell ALL	Primary		B-Lymphoblastic Leukemia/Lymphoma	B-Lymphoblastic Leukemia/Lymphoma	B lymphoblastic leukemia/lymphoma, NOS	70537	B lymph/leuk
TARGET-10-PARNMV	TARGET-10-PARNMV-09	T Cell ALL	Primary		B-Lymphoblastic Leukemia/Lymphoma	B-Lymphoblastic Leukemia/Lymphoma	B lymphoblastic leukemia/lymphoma, NOS	70537	B lymph/leuk
TARGET-10-PARNSP	TARGET-10-PARNSP-09	T Cell ALL	Primary		B-Lymphoblastic Leukemia/Lymphoma	B-Lymphoblastic Leukemia/Lymphoma	B lymphoblastic leukemia/lymphoma, NOS	70537	B lymph/leuk
TARGET-10-PARNSW	TARGET-10-PARNSW-09	B Cell ALL	Primary		B-Lymphoblastic Leukemia/Lymphoma	B-Lymphoblastic Leukemia/Lymphoma	B lymphoblastic leukemia/lymphoma, NOS	70537	B lymph/leuk
TARGET-10-PARNXJ	TARGET-10-PARNXJ-09	T Cell ALL	Primary		B-Lymphoblastic Leukemia/Lymphoma	B-Lymphoblastic Leukemia/Lymphoma	B lymphoblastic leukemia/lymphoma, NOS	70537	B lymph/leuk
TARGET-10-PARPDP	TARGET-10-PARPDP-09	B Cell ALL	Primary		B-Lymphoblastic Leukemia/Lymphoma	B-Lymphoblastic Leukemia/Lymphoma	B lymphoblastic leukemia/lymphoma, NOS	70537	B lymph/leuk
TARGET-10-PARPET	TARGET-10-PARPET-09	T Cell ALL	Primary		B-Lymphoblastic Leukemia/Lymphoma	B-Lymphoblastic Leukemia/Lymphoma	B lymphoblastic leukemia/lymphoma, NOS	70537	B lymph/leuk
TARGET-10-PARPFF	TARGET-10-PARPFF-09	B Cell ALL	Primary		B-Lymphoblastic Leukemia/Lymphoma	B-Lymphoblastic Leukemia/Lymphoma	B lymphoblastic leukemia/lymphoma, NOS	70537	B lymph/leuk
TARGET-10-PARPGJ	TARGET-10-PARPGJ-09	B Cell ALL	Primary		B-Lymphoblastic Leukemia/Lymphoma	B-Lymphoblastic Leukemia/Lymphoma	B lymphoblastic leukemia/lymphoma, NOS	70537	B lymph/leuk
TARGET-10-PARPGL	TARGET-10-PARPGL-09	B Cell ALL	Primary		B-Lymphoblastic Leukemia/Lymphoma	B-Lymphoblastic Leukemia/Lymphoma	B lymphoblastic leukemia/lymphoma, NOS	70537	B lymph/leuk
TARGET-10-PARPGW	TARGET-10-PARPGW-09	B Cell ALL	Primary		B-Lymphoblastic Leukemia/Lymphoma	B-Lymphoblastic Leukemia/Lymphoma	B lymphoblastic leukemia/lymphoma, NOS	70537	B lymph/leuk
TARGET-10-PARPHB	TARGET-10-PARPHB-09	T Cell ALL	Primary		B-Lymphoblastic Leukemia/Lymphoma	B-Lymphoblastic Leukemia/Lymphoma	B lymphoblastic leukemia/lymphoma, NOS	70537	B lymph/leuk
TARGET-10-PARPIF	TARGET-10-PARPIF-09	B Cell ALL	Primary		B-Lymphoblastic Leukemia/Lymphoma	B-Lymphoblastic Leukemia/Lymphoma	B lymphoblastic leukemia/lymphoma, NOS	70537	B lymph/leuk
TARGET-10-PARPPV	TARGET-10-PARPPV-09	B Cell ALL	Primary		B-Lymphoblastic Leukemia/Lymphoma	B-Lymphoblastic Leukemia/Lymphoma	B lymphoblastic leukemia/lymphoma, NOS	70537	B lymph/leuk
TARGET-10-PARPUL	TARGET-10-PARPUL-09	T Cell ALL	Primary		B-Lymphoblastic Leukemia/Lymphoma	B-Lymphoblastic Leukemia/Lymphoma	B lymphoblastic leukemia/lymphoma, NOS	70537	B lymph/leuk
TARGET-10-PARPXV	TARGET-10-PARPXV-09	B Cell ALL	Primary		B-Lymphoblastic Leukemia/Lymphoma	B-Lymphoblastic Leukemia/Lymphoma	B lymphoblastic leukemia/lymphoma, NOS	70537	B lymph/leuk
TARGET-10-PARPYH	TARGET-10-PARPYH-09	B Cell ALL	Primary		B-Lymphoblastic Leukemia/Lymphoma	B-Lymphoblastic Leukemia/Lymphoma	B lymphoblastic leukemia/lymphoma, NOS	70537	B lymph/leuk
TARGET-10-PARPYJ	TARGET-10-PARPYJ-09	T Cell ALL	Primary		B-Lymphoblastic Leukemia/Lymphoma	B-Lymphoblastic Leukemia/Lymphoma	B lymphoblastic leukemia/lymphoma, NOS	70537	B lymph/leuk
TARGET-10-PARPZI	TARGET-10-PARPZI-09	B Cell ALL	Primary		B-Lymphoblastic Leukemia/Lymphoma	B-Lymphoblastic Leukemia/Lymphoma	B lymphoblastic leukemia/lymphoma, NOS	70537	B lymph/leuk
TARGET-10-PARPZR	TARGET-10-PARPZR-09	B Cell ALL	Primary		B-Lymphoblastic Leukemia/Lymphoma	B-Lymphoblastic Leukemia/Lymphoma	B lymphoblastic leukemia/lymphoma, NOS	70537	B lymph/leuk
TARGET-10-PARRJV	TARGET-10-PARRJV-09	B Cell ALL	Primary		B-Lymphoblastic Leukemia/Lymphoma	B-Lymphoblastic Leukemia/Lymphoma	B lymphoblastic leukemia/lymphoma, NOS	70537	B lymph/leuk
TARGET-10-PARRKG	TARGET-10-PARRKG-03	B Cell ALL	Primary		B-Lymphoblastic Leukemia/Lymphoma	B-Lymphoblastic Leukemia/Lymphoma	B lymphoblastic leukemia/lymphoma, NOS	70537	B lymph/leuk
TARGET-10-PARRKK	TARGET-10-PARRKK-09	T Cell ALL	Primary		B-Lymphoblastic Leukemia/Lymphoma	B-Lymphoblastic Leukemia/Lymphoma	B lymphoblastic leukemia/lymphoma, NOS	70537	B lymph/leuk
TARGET-10-PARRMU	TARGET-10-PARRMU-09	B Cell ALL	Primary		B-Lymphoblastic Leukemia/Lymphoma	B-Lymphoblastic Leukemia/Lymphoma	B lymphoblastic leukemia/lymphoma, NOS	70537	B lymph/leuk
TARGET-10-PARRPA	TARGET-10-PARRPA-09	B Cell ALL	Primary		B-Lymphoblastic Leukemia/Lymphoma	B-Lymphoblastic Leukemia/Lymphoma	B lymphoblastic leukemia/lymphoma, NOS	70537	B lymph/leuk
TARGET-10-PARRSR	TARGET-10-PARRSR-09	B Cell ALL	Primary		B-Lymphoblastic Leukemia/Lymphoma	B-Lymphoblastic Leukemia/Lymphoma	B lymphoblastic leukemia/lymphoma, NOS	70537	B lymph/leuk
TARGET-10-PARRVI	TARGET-10-PARRVI-09	B Cell ALL	Primary		B-Lymphoblastic Leukemia/Lymphoma	B-Lymphoblastic Leukemia/Lymphoma	B lymphoblastic leukemia/lymphoma, NOS	70537	B lymph/leuk
TARGET-10-PARRVK	TARGET-10-PARRVK-09	B Cell ALL	Primary		B-Lymphoblastic Leukemia/Lymphoma	B-Lymphoblastic Leukemia/Lymphoma	B lymphoblastic leukemia/lymphoma, NOS	70537	B lymph/leuk
TARGET-10-PARRYW	TARGET-10-PARRYW-09	B Cell ALL	Primary		B-Lymphoblastic Leukemia/Lymphoma	B-Lymphoblastic Leukemia/Lymphoma	B lymphoblastic leukemia/lymphoma, NOS	70537	B lymph/leuk
TARGET-10-PARSET	TARGET-10-PARSET-09	T Cell ALL	Primary		B-Lymphoblastic Leukemia/Lymphoma	B-Lymphoblastic Leukemia/Lymphoma	B lymphoblastic leukemia/lymphoma, NOS	70537	B lymph/leuk
TARGET-10-PARSGM	TARGET-10-PARSGM-09	B Cell ALL	Primary		B-Lymphoblastic Leukemia/Lymphoma	B-Lymphoblastic Leukemia/Lymphoma	B lymphoblastic leukemia/lymphoma, NOS	70537	B lymph/leuk
TARGET-10-PARSHV	TARGET-10-PARSHV-09	B Cell ALL	Primary		B-Lymphoblastic Leukemia/Lymphoma	B-Lymphoblastic Leukemia/Lymphoma	B lymphoblastic leukemia/lymphoma, NOS	70537	B lymph/leuk
TARGET-10-PARSJG	TARGET-10-PARSJG-09	T Cell ALL	Primary		B-Lymphoblastic Leukemia/Lymphoma	B-Lymphoblastic Leukemia/Lymphoma	B lymphoblastic leukemia/lymphoma, NOS	70537	B lymph/leuk
TARGET-10-PARSJH	TARGET-10-PARSJH-09	B Cell ALL	Primary		B-Lymphoblastic Leukemia/Lymphoma	B-Lymphoblastic Leukemia/Lymphoma	B lymphoblastic leukemia/lymphoma, NOS	70537	B lymph/leuk
TARGET-10-PARSKH	TARGET-10-PARSKH-09	B Cell ALL	Primary		B-Lymphoblastic Leukemia/Lymphoma	B-Lymphoblastic Leukemia/Lymphoma	B lymphoblastic leukemia/lymphoma, NOS	70537	B lymph/leuk
TARGET-10-PARSKV	TARGET-10-PARSKV-09	B Cell ALL	Primary		B-Lymphoblastic Leukemia/Lymphoma	B-Lymphoblastic Leukemia/Lymphoma	B lymphoblastic leukemia/lymphoma, NOS	70537	B lymph/leuk
TARGET-10-PARSKY	TARGET-10-PARSKY-09	B Cell ALL	Primary		B-Lymphoblastic Leukemia/Lymphoma	B-Lymphoblastic Leukemia/Lymphoma	B lymphoblastic leukemia/lymphoma, NOS	70537	B lymph/leuk
TARGET-10-PARSNX	TARGET-10-PARSNX-09	T Cell ALL	Primary		B-Lymphoblastic Leukemia/Lymphoma	B-Lymphoblastic Leukemia/Lymphoma	B lymphoblastic leukemia/lymphoma, NOS	70537	B lymph/leuk
TARGET-10-PARSRI	TARGET-10-PARSRI-09	B Cell ALL	Primary		B-Lymphoblastic Leukemia/Lymphoma	B-Lymphoblastic Leukemia/Lymphoma	B lymphoblastic leukemia/lymphoma, NOS	70537	B lymph/leuk
TARGET-10-PARSSV	TARGET-10-PARSSV-09	B Cell ALL	Primary		B-Lymphoblastic Leukemia/Lymphoma	B-Lymphoblastic Leukemia/Lymphoma	B lymphoblastic leukemia/lymphoma, NOS	70537	B lymph/leuk
TARGET-10-PARSTB	TARGET-10-PARSTB-09	B Cell ALL	Primary		B-Lymphoblastic Leukemia/Lymphoma	B-Lymphoblastic Leukemia/Lymphoma	B lymphoblastic leukemia/lymphoma, NOS	70537	B lymph/leuk
TARGET-10-PARSUV	TARGET-10-PARSUV-09	B Cell ALL	Primary		B-Lymphoblastic Leukemia/Lymphoma	B-Lymphoblastic Leukemia/Lymphoma	B lymphoblastic leukemia/lymphoma, NOS	70537	B lymph/leuk
TARGET-10-PARTAK	TARGET-10-PARTAK-09	B Cell ALL	Primary		B-Lymphoblastic Leukemia/Lymphoma	B-Lymphoblastic Leukemia/Lymphoma	B lymphoblastic leukemia/lymphoma, NOS	70537	B lymph/leuk
TARGET-10-PARTAY	TARGET-10-PARTAY-09	B Cell ALL	Primary		B-Lymphoblastic Leukemia/Lymphoma	B-Lymphoblastic Leukemia/Lymphoma	B lymphoblastic leukemia/lymphoma, NOS	70537	B lymph/leuk
TARGET-10-PARTBP	TARGET-10-PARTBP-09	T Cell ALL	Primary		B-Lymphoblastic Leukemia/Lymphoma	B-Lymphoblastic Leukemia/Lymphoma	B lymphoblastic leukemia/lymphoma, NOS	70537	B lymph/leuk
TARGET-10-PARTEF	TARGET-10-PARTEF-09	B Cell ALL	Primary		B-Lymphoblastic Leukemia/Lymphoma	B-Lymphoblastic Leukemia/Lymphoma	B lymphoblastic leukemia/lymphoma, NOS	70537	B lymph/leuk
TARGET-10-PARTGB	TARGET-10-PARTGB-09	B Cell ALL	Primary		B-Lymphoblastic Leukemia/Lymphoma	B-Lymphoblastic Leukemia/Lymphoma	B lymphoblastic leukemia/lymphoma, NOS	70537	B lymph/leuk
TARGET-10-PARTGW	TARGET-10-PARTGW-09	B Cell ALL	Primary		B-Lymphoblastic Leukemia/Lymphoma	B-Lymphoblastic Leukemia/Lymphoma	B lymphoblastic leukemia/lymphoma, NOS	70537	B lymph/leuk
TARGET-10-PARTID	TARGET-10-PARTID-09	B Cell ALL	Primary		B-Lymphoblastic Leukemia/Lymphoma	B-Lymphoblastic Leukemia/Lymphoma	B lymphoblastic leukemia/lymphoma, NOS	70537	B lymph/leuk
TARGET-10-PARTIK	TARGET-10-PARTIK-09	B Cell ALL	Primary		B-Lymphoblastic Leukemia/Lymphoma	B-Lymphoblastic Leukemia/Lymphoma	B lymphoblastic leukemia/lymphoma, NOS	70537	B lymph/leuk
TARGET-10-PARTJJ	TARGET-10-PARTJJ-09	B Cell ALL	Primary		B-Lymphoblastic Leukemia/Lymphoma	B-Lymphoblastic Leukemia/Lymphoma	B lymphoblastic leukemia/lymphoma, NOS	70537	B lymph/leuk
TARGET-10-PARTLY	TARGET-10-PARTLY-09	T Cell ALL	Primary		B-Lymphoblastic Leukemia/Lymphoma	B-Lymphoblastic Leukemia/Lymphoma	B lymphoblastic leukemia/lymphoma, NOS	70537	B lymph/leuk
TARGET-10-PARTPW	TARGET-10-PARTPW-09	T Cell ALL	Primary		B-Lymphoblastic Leukemia/Lymphoma	B-Lymphoblastic Leukemia/Lymphoma	B lymphoblastic leukemia/lymphoma, NOS	70537	B lymph/leuk
TARGET-10-PARTSC	TARGET-10-PARTSC-09	B Cell ALL	Primary		B-Lymphoblastic Leukemia/Lymphoma	B-Lymphoblastic Leukemia/Lymphoma	B lymphoblastic leukemia/lymphoma, NOS	70537	B lymph/leuk
TARGET-10-PARTWH	TARGET-10-PARTWH-09	B Cell ALL	Primary		B-Lymphoblastic Leukemia/Lymphoma	B-Lymphoblastic Leukemia/Lymphoma	B lymphoblastic leukemia/lymphoma, NOS	70537	B lymph/leuk
TARGET-10-PARTZE	TARGET-10-PARTZE-09	B Cell ALL	Primary		B-Lymphoblastic Leukemia/Lymphoma	B-Lymphoblastic Leukemia/Lymphoma	B lymphoblastic leukemia/lymphoma, NOS	70537	B lymph/leuk
TARGET-10-PARTZJ	TARGET-10-PARTZJ-09	B Cell ALL	Primary		B-Lymphoblastic Leukemia/Lymphoma	B-Lymphoblastic Leukemia/Lymphoma	B lymphoblastic leukemia/lymphoma, NOS	70537	B lymph/leuk
TARGET-10-PARUBN	TARGET-10-PARUBN-09	B Cell ALL	Primary		B-Lymphoblastic Leukemia/Lymphoma	B-Lymphoblastic Leukemia/Lymphoma	B lymphoblastic leukemia/lymphoma, NOS	70537	B lymph/leuk
TARGET-10-PARUBU	TARGET-10-PARUBU-09	B Cell ALL	Primary		B-Lymphoblastic Leukemia/Lymphoma	B-Lymphoblastic Leukemia/Lymphoma	B lymphoblastic leukemia/lymphoma, NOS	70537	B lymph/leuk
TARGET-10-PARUBX	TARGET-10-PARUBX-09	B Cell ALL	Primary		B-Lymphoblastic Leukemia/Lymphoma	B-Lymphoblastic Leukemia/Lymphoma	B lymphoblastic leukemia/lymphoma, NOS	70537	B lymph/leuk
TARGET-10-PARUCI	TARGET-10-PARUCI-09	B Cell ALL	Primary		B-Lymphoblastic Leukemia/Lymphoma	B-Lymphoblastic Leukemia/Lymphoma	B lymphoblastic leukemia/lymphoma, NOS	70537	B lymph/leuk
TARGET-10-PARUCT	TARGET-10-PARUCT-09	B Cell ALL	Primary		B-Lymphoblastic Leukemia/Lymphoma	B-Lymphoblastic Leukemia/Lymphoma	B lymphoblastic leukemia/lymphoma, NOS	70537	B lymph/leuk
TARGET-10-PARUEU	TARGET-10-PARUEU-09	T Cell ALL	Primary		B-Lymphoblastic Leukemia/Lymphoma	B-Lymphoblastic Leukemia/Lymphoma	B lymphoblastic leukemia/lymphoma, NOS	70537	B lymph/leuk
TARGET-10-PARUGV	TARGET-10-PARUGV-09	B Cell ALL	Primary		B-Lymphoblastic Leukemia/Lymphoma	B-Lymphoblastic Leukemia/Lymphoma	B lymphoblastic leukemia/lymphoma, NOS	70537	B lymph/leuk
TARGET-10-PARUIT	TARGET-10-PARUIT-09	B Cell ALL	Primary		B-Lymphoblastic Leukemia/Lymphoma	B-Lymphoblastic Leukemia/Lymphoma	B lymphoblastic leukemia/lymphoma, NOS	70537	B lymph/leuk
TARGET-10-PARUKK	TARGET-10-PARUKK-09	B Cell ALL	Primary		B-Lymphoblastic Leukemia/Lymphoma	B-Lymphoblastic Leukemia/Lymphoma	B lymphoblastic leukemia/lymphoma, NOS	70537	B lymph/leuk
TARGET-10-PARUKW	TARGET-10-PARUKW-09	T Cell ALL	Primary		B-Lymphoblastic Leukemia/Lymphoma	B-Lymphoblastic Leukemia/Lymphoma	B lymphoblastic leukemia/lymphoma, NOS	70537	B lymph/leuk
TARGET-10-PARURK	TARGET-10-PARURK-09	B Cell ALL	Primary		B-Lymphoblastic Leukemia/Lymphoma	B-Lymphoblastic Leukemia/Lymphoma	B lymphoblastic leukemia/lymphoma, NOS	70537	B lymph/leuk
TARGET-10-PARUYE	TARGET-10-PARUYE-03	B Cell ALL	Primary		B-Lymphoblastic Leukemia/Lymphoma	B-Lymphoblastic Leukemia/Lymphoma	B lymphoblastic leukemia/lymphoma, NOS	70537	B lymph/leuk
TARGET-10-PARUYH	TARGET-10-PARUYH-09	B Cell ALL	Primary		B-Lymphoblastic Leukemia/Lymphoma	B-Lymphoblastic Leukemia/Lymphoma	B lymphoblastic leukemia/lymphoma, NOS	70537	B lymph/leuk
TARGET-10-PARUYU	TARGET-10-PARUYU-09	B Cell ALL	Primary		B-Lymphoblastic Leukemia/Lymphoma	B-Lymphoblastic Leukemia/Lymphoma	B lymphoblastic leukemia/lymphoma, NOS	70537	B lymph/leuk
TARGET-10-PARVAK	TARGET-10-PARVAK-09	B Cell ALL	Primary		B-Lymphoblastic Leukemia/Lymphoma	B-Lymphoblastic Leukemia/Lymphoma	B lymphoblastic leukemia/lymphoma, NOS	70537	B lymph/leuk
TARGET-10-PARVBL	TARGET-10-PARVBL-09	B Cell ALL	Primary		B-Lymphoblastic Leukemia/Lymphoma	B-Lymphoblastic Leukemia/Lymphoma	B lymphoblastic leukemia/lymphoma, NOS	70537	B lymph/leuk
TARGET-10-PARVBY	TARGET-10-PARVBY-09	B Cell ALL	Primary		B-Lymphoblastic Leukemia/Lymphoma	B-Lymphoblastic Leukemia/Lymphoma	B lymphoblastic leukemia/lymphoma, NOS	70537	B lymph/leuk
TARGET-10-PARVCG	TARGET-10-PARVCG-09	B Cell ALL	Primary		B-Lymphoblastic Leukemia/Lymphoma	B-Lymphoblastic Leukemia/Lymphoma	B lymphoblastic leukemia/lymphoma, NOS	70537	B lymph/leuk
TARGET-10-PARVEI	TARGET-10-PARVEI-09	T Cell ALL	Primary		B-Lymphoblastic Leukemia/Lymphoma	B-Lymphoblastic Leukemia/Lymphoma	B lymphoblastic leukemia/lymphoma, NOS	70537	B lymph/leuk
TARGET-10-PARVHY	TARGET-10-PARVHY-09	T Cell ALL	Primary		B-Lymphoblastic Leukemia/Lymphoma	B-Lymphoblastic Leukemia/Lymphoma	B lymphoblastic leukemia/lymphoma, NOS	70537	B lymph/leuk
TARGET-10-PARVMR	TARGET-10-PARVMR-09	T Cell ALL	Primary		B-Lymphoblastic Leukemia/Lymphoma	B-Lymphoblastic Leukemia/Lymphoma	B lymphoblastic leukemia/lymphoma, NOS	70537	B lymph/leuk
TARGET-10-PARWDM	TARGET-10-PARWDM-09	T Cell ALL	Primary		B-Lymphoblastic Leukemia/Lymphoma	B-Lymphoblastic Leukemia/Lymphoma	B lymphoblastic leukemia/lymphoma, NOS	70537	B lymph/leuk
TARGET-10-PARWID	TARGET-10-PARWID-09	T Cell ALL	Primary		B-Lymphoblastic Leukemia/Lymphoma	B-Lymphoblastic Leukemia/Lymphoma	B lymphoblastic leukemia/lymphoma, NOS	70537	B lymph/leuk
TARGET-10-PARWLP	TARGET-10-PARWLP-09	T Cell ALL	Primary		B-Lymphoblastic Leukemia/Lymphoma	B-Lymphoblastic Leukemia/Lymphoma	B lymphoblastic leukemia/lymphoma, NOS	70537	B lymph/leuk
TARGET-10-PARWMF	TARGET-10-PARWMF-09	T Cell ALL	Primary		B-Lymphoblastic Leukemia/Lymphoma	B-Lymphoblastic Leukemia/Lymphoma	B lymphoblastic leukemia/lymphoma, NOS	70537	B lymph/leuk
TARGET-10-PARWNW	TARGET-10-PARWNW-09	T Cell ALL	Primary		B-Lymphoblastic Leukemia/Lymphoma	B-Lymphoblastic Leukemia/Lymphoma	B lymphoblastic leukemia/lymphoma, NOS	70537	B lymph/leuk
TARGET-10-PARXHT	TARGET-10-PARXHT-03	T Cell ALL	Primary		B-Lymphoblastic Leukemia/Lymphoma	B-Lymphoblastic Leukemia/Lymphoma	B lymphoblastic leukemia/lymphoma, NOS	70537	B lymph/leuk
TARGET-10-PARXLS	TARGET-10-PARXLS-09	T Cell ALL	Primary		B-Lymphoblastic Leukemia/Lymphoma	B-Lymphoblastic Leukemia/Lymphoma	B lymphoblastic leukemia/lymphoma, NOS	70537	B lymph/leuk
TARGET-10-PARXMV	TARGET-10-PARXMV-03	T Cell ALL	Primary		B-Lymphoblastic Leukemia/Lymphoma	B-Lymphoblastic Leukemia/Lymphoma	B lymphoblastic leukemia/lymphoma, NOS	70537	B lymph/leuk
TARGET-10-PARXVS	TARGET-10-PARXVS-09	T Cell ALL	Primary		B-Lymphoblastic Leukemia/Lymphoma	B-Lymphoblastic Leukemia/Lymphoma	B lymphoblastic leukemia/lymphoma, NOS	70537	B lymph/leuk
TARGET-10-PARYGI	TARGET-10-PARYGI-03	T Cell ALL	Primary		B-Lymphoblastic Leukemia/Lymphoma	B-Lymphoblastic Leukemia/Lymphoma	B lymphoblastic leukemia/lymphoma, NOS	70537	B lymph/leuk
TARGET-10-PASFHR	TARGET-10-PASFHR-09	T Cell ALL	Primary		B-Lymphoblastic Leukemia/Lymphoma	B-Lymphoblastic Leukemia/Lymphoma	B lymphoblastic leukemia/lymphoma, NOS	70537	B lymph/leuk
TARGET-10-PASFKA	TARGET-10-PASFKA-09	T Cell ALL	Primary		B-Lymphoblastic Leukemia/Lymphoma	B-Lymphoblastic Leukemia/Lymphoma	B lymphoblastic leukemia/lymphoma, NOS	70537	B lymph/leuk
TARGET-10-PASFLK	TARGET-10-PASFLK-09	T Cell ALL	Primary		B-Lymphoblastic Leukemia/Lymphoma	B-Lymphoblastic Leukemia/Lymphoma	B lymphoblastic leukemia/lymphoma, NOS	70537	B lymph/leuk
TARGET-10-PASGFH	TARGET-10-PASGFH-09	T Cell ALL	Primary		B-Lymphoblastic Leukemia/Lymphoma	B-Lymphoblastic Leukemia/Lymphoma	B lymphoblastic leukemia/lymphoma, NOS	70537	B lymph/leuk
TARGET-10-PASHDV	TARGET-10-PASHDV-09	T Cell ALL	Primary		B-Lymphoblastic Leukemia/Lymphoma	B-Lymphoblastic Leukemia/Lymphoma	B lymphoblastic leukemia/lymphoma, NOS	70537	B lymph/leuk
TARGET-10-PASHNK	TARGET-10-PASHNK-09	T Cell ALL	Primary		B-Lymphoblastic Leukemia/Lymphoma	B-Lymphoblastic Leukemia/Lymphoma	B lymphoblastic leukemia/lymphoma, NOS	70537	B lymph/leuk
TARGET-10-PASHUP	TARGET-10-PASHUP-09	T Cell ALL	Primary		B-Lymphoblastic Leukemia/Lymphoma	B-Lymphoblastic Leukemia/Lymphoma	B lymphoblastic leukemia/lymphoma, NOS	70537	B lymph/leuk
TARGET-10-PASHXL	TARGET-10-PASHXL-09	T Cell ALL	Primary		B-Lymphoblastic Leukemia/Lymphoma	B-Lymphoblastic Leukemia/Lymphoma	B lymphoblastic leukemia/lymphoma, NOS	70537	B lymph/leuk
TARGET-10-PASIIY	TARGET-10-PASIIY-09	T Cell ALL	Primary		B-Lymphoblastic Leukemia/Lymphoma	B-Lymphoblastic Leukemia/Lymphoma	B lymphoblastic leukemia/lymphoma, NOS	70537	B lymph/leuk
TARGET-10-PASILW	TARGET-10-PASILW-09	T Cell ALL	Primary		B-Lymphoblastic Leukemia/Lymphoma	B-Lymphoblastic Leukemia/Lymphoma	B lymphoblastic leukemia/lymphoma, NOS	70537	B lymph/leuk
TARGET-10-PASINX	TARGET-10-PASINX-09	T Cell ALL	Primary		B-Lymphoblastic Leukemia/Lymphoma	B-Lymphoblastic Leukemia/Lymphoma	B lymphoblastic leukemia/lymphoma, NOS	70537	B lymph/leuk
TARGET-10-PASJJR	TARGET-10-PASJJR-09	T Cell ALL	Primary		B-Lymphoblastic Leukemia/Lymphoma	B-Lymphoblastic Leukemia/Lymphoma	B lymphoblastic leukemia/lymphoma, NOS	70537	B lymph/leuk
TARGET-10-PASJLN	TARGET-10-PASJLN-09	T Cell ALL	Primary		B-Lymphoblastic Leukemia/Lymphoma	B-Lymphoblastic Leukemia/Lymphoma	B lymphoblastic leukemia/lymphoma, NOS	70537	B lymph/leuk
TARGET-10-PASJMK	TARGET-10-PASJMK-09	T Cell ALL	Primary		B-Lymphoblastic Leukemia/Lymphoma	B-Lymphoblastic Leukemia/Lymphoma	B lymphoblastic leukemia/lymphoma, NOS	70537	B lymph/leuk
TARGET-10-PASJYI	TARGET-10-PASJYI-09	T Cell ALL	Primary		B-Lymphoblastic Leukemia/Lymphoma	B-Lymphoblastic Leukemia/Lymphoma	B lymphoblastic leukemia/lymphoma, NOS	70537	B lymph/leuk
TARGET-10-PASKAD	TARGET-10-PASKAD-09	T Cell ALL	Primary		B-Lymphoblastic Leukemia/Lymphoma	B-Lymphoblastic Leukemia/Lymphoma	B lymphoblastic leukemia/lymphoma, NOS	70537	B lymph/leuk
TARGET-10-PASKCL	TARGET-10-PASKCL-09	T Cell ALL	Primary		B-Lymphoblastic Leukemia/Lymphoma	B-Lymphoblastic Leukemia/Lymphoma	B lymphoblastic leukemia/lymphoma, NOS	70537	B lymph/leuk
TARGET-10-PASKGG	TARGET-10-PASKGG-09	T Cell ALL	Primary		B-Lymphoblastic Leukemia/Lymphoma	B-Lymphoblastic Leukemia/Lymphoma	B lymphoblastic leukemia/lymphoma, NOS	70537	B lymph/leuk
TARGET-10-PASKIC	TARGET-10-PASKIC-09	T Cell ALL	Primary		B-Lymphoblastic Leukemia/Lymphoma	B-Lymphoblastic Leukemia/Lymphoma	B lymphoblastic leukemia/lymphoma, NOS	70537	B lymph/leuk
TARGET-10-PASKRN	TARGET-10-PASKRN-03	T Cell ALL	Primary		B-Lymphoblastic Leukemia/Lymphoma	B-Lymphoblastic Leukemia/Lymphoma	B lymphoblastic leukemia/lymphoma, NOS	70537	B lymph/leuk
TARGET-10-PASKSY	TARGET-10-PASKSY-09	T Cell ALL	Primary		B-Lymphoblastic Leukemia/Lymphoma	B-Lymphoblastic Leukemia/Lymphoma	B lymphoblastic leukemia/lymphoma, NOS	70537	B lymph/leuk
TARGET-10-PASKTG	TARGET-10-PASKTG-09	T Cell ALL	Primary		B-Lymphoblastic Leukemia/Lymphoma	B-Lymphoblastic Leukemia/Lymphoma	B lymphoblastic leukemia/lymphoma, NOS	70537	B lymph/leuk
TARGET-10-PASKXN	TARGET-10-PASKXN-09	T Cell ALL	Primary		B-Lymphoblastic Leukemia/Lymphoma	B-Lymphoblastic Leukemia/Lymphoma	B lymphoblastic leukemia/lymphoma, NOS	70537	B lymph/leuk
TARGET-10-PASLAB	TARGET-10-PASLAB-09	T Cell ALL	Primary		B-Lymphoblastic Leukemia/Lymphoma	B-Lymphoblastic Leukemia/Lymphoma	B lymphoblastic leukemia/lymphoma, NOS	70537	B lymph/leuk
TARGET-10-PASLBB	TARGET-10-PASLBB-09	T Cell ALL	Primary		B-Lymphoblastic Leukemia/Lymphoma	B-Lymphoblastic Leukemia/Lymphoma	B lymphoblastic leukemia/lymphoma, NOS	70537	B lymph/leuk
TARGET-10-PASMHF	TARGET-10-PASMHF-09	T Cell ALL	Primary		B-Lymphoblastic Leukemia/Lymphoma	B-Lymphoblastic Leukemia/Lymphoma	B lymphoblastic leukemia/lymphoma, NOS	70537	B lymph/leuk
TARGET-10-PASMIC	TARGET-10-PASMIC-09	T Cell ALL	Primary		B-Lymphoblastic Leukemia/Lymphoma	B-Lymphoblastic Leukemia/Lymphoma	B lymphoblastic leukemia/lymphoma, NOS	70537	B lymph/leuk
TARGET-10-PASMNV	TARGET-10-PASMNV-09	T Cell ALL	Primary		B-Lymphoblastic Leukemia/Lymphoma	B-Lymphoblastic Leukemia/Lymphoma	B lymphoblastic leukemia/lymphoma, NOS	70537	B lymph/leuk
TARGET-10-PASNEH	TARGET-10-PASNEH-09	T Cell ALL	Primary		B-Lymphoblastic Leukemia/Lymphoma	B-Lymphoblastic Leukemia/Lymphoma	B lymphoblastic leukemia/lymphoma, NOS	70537	B lymph/leuk
TARGET-10-PASNTZ	TARGET-10-PASNTZ-09	T Cell ALL	Primary		B-Lymphoblastic Leukemia/Lymphoma	B-Lymphoblastic Leukemia/Lymphoma	B lymphoblastic leukemia/lymphoma, NOS	70537	B lymph/leuk
TARGET-10-PASPBU	TARGET-10-PASPBU-09	T Cell ALL	Primary		B-Lymphoblastic Leukemia/Lymphoma	B-Lymphoblastic Leukemia/Lymphoma	B lymphoblastic leukemia/lymphoma, NOS	70537	B lymph/leuk
TARGET-10-PASPDS	TARGET-10-PASPDS-09	T Cell ALL	Primary		B-Lymphoblastic Leukemia/Lymphoma	B-Lymphoblastic Leukemia/Lymphoma	B lymphoblastic leukemia/lymphoma, NOS	70537	B lymph/leuk
TARGET-10-PASPPN	TARGET-10-PASPPN-09	T Cell ALL	Primary		B-Lymphoblastic Leukemia/Lymphoma	B-Lymphoblastic Leukemia/Lymphoma	B lymphoblastic leukemia/lymphoma, NOS	70537	B lymph/leuk
TARGET-10-PASRCV	TARGET-10-PASRCV-09	T Cell ALL	Primary		B-Lymphoblastic Leukemia/Lymphoma	B-Lymphoblastic Leukemia/Lymphoma	B lymphoblastic leukemia/lymphoma, NOS	70537	B lymph/leuk
TARGET-10-PASRMM	TARGET-10-PASRMM-09	T Cell ALL	Primary		B-Lymphoblastic Leukemia/Lymphoma	B-Lymphoblastic Leukemia/Lymphoma	B lymphoblastic leukemia/lymphoma, NOS	70537	B lymph/leuk
TARGET-10-PASSEF	TARGET-10-PASSEF-09	T Cell ALL	Primary		B-Lymphoblastic Leukemia/Lymphoma	B-Lymphoblastic Leukemia/Lymphoma	B lymphoblastic leukemia/lymphoma, NOS	70537	B lymph/leuk
TARGET-10-PASSHC	TARGET-10-PASSHC-09	T Cell ALL	Primary		B-Lymphoblastic Leukemia/Lymphoma	B-Lymphoblastic Leukemia/Lymphoma	B lymphoblastic leukemia/lymphoma, NOS	70537	B lymph/leuk
TARGET-10-PASSPP	TARGET-10-PASSPP-09	T Cell ALL	Primary		B-Lymphoblastic Leukemia/Lymphoma	B-Lymphoblastic Leukemia/Lymphoma	B lymphoblastic leukemia/lymphoma, NOS	70537	B lymph/leuk
TARGET-10-PASSRP	TARGET-10-PASSRP-09	T Cell ALL	Primary		B-Lymphoblastic Leukemia/Lymphoma	B-Lymphoblastic Leukemia/Lymphoma	B lymphoblastic leukemia/lymphoma, NOS	70537	B lymph/leuk
TARGET-10-PASSSR	TARGET-10-PASSSR-09	T Cell ALL	Primary		B-Lymphoblastic Leukemia/Lymphoma	B-Lymphoblastic Leukemia/Lymphoma	B lymphoblastic leukemia/lymphoma, NOS	70537	B lymph/leuk
TARGET-10-PASSZA	TARGET-10-PASSZA-09	T Cell ALL	Primary		B-Lymphoblastic Leukemia/Lymphoma	B-Lymphoblastic Leukemia/Lymphoma	B lymphoblastic leukemia/lymphoma, NOS	70537	B lymph/leuk
TARGET-10-PASTDU	TARGET-10-PASTDU-09	T Cell ALL	Primary		B-Lymphoblastic Leukemia/Lymphoma	B-Lymphoblastic Leukemia/Lymphoma	B lymphoblastic leukemia/lymphoma, NOS	70537	B lymph/leuk
TARGET-10-PASTHE	TARGET-10-PASTHE-09	T Cell ALL	Primary		B-Lymphoblastic Leukemia/Lymphoma	B-Lymphoblastic Leukemia/Lymphoma	B lymphoblastic leukemia/lymphoma, NOS	70537	B lymph/leuk
TARGET-10-PASTLP	TARGET-10-PASTLP-09	T Cell ALL	Primary		B-Lymphoblastic Leukemia/Lymphoma	B-Lymphoblastic Leukemia/Lymphoma	B lymphoblastic leukemia/lymphoma, NOS	70537	B lymph/leuk
TARGET-10-PASTPT	TARGET-10-PASTPT-09	T Cell ALL	Primary		B-Lymphoblastic Leukemia/Lymphoma	B-Lymphoblastic Leukemia/Lymphoma	B lymphoblastic leukemia/lymphoma, NOS	70537	B lymph/leuk
TARGET-10-PASTXU	TARGET-10-PASTXU-09	T Cell ALL	Primary		B-Lymphoblastic Leukemia/Lymphoma	B-Lymphoblastic Leukemia/Lymphoma	B lymphoblastic leukemia/lymphoma, NOS	70537	B lymph/leuk
TARGET-10-PASUGC	TARGET-10-PASUGC-09	T Cell ALL	Primary		B-Lymphoblastic Leukemia/Lymphoma	B-Lymphoblastic Leukemia/Lymphoma	B lymphoblastic leukemia/lymphoma, NOS	70537	B lymph/leuk
TARGET-10-PASUIN	TARGET-10-PASUIN-09	T Cell ALL	Primary		B-Lymphoblastic Leukemia/Lymphoma	B-Lymphoblastic Leukemia/Lymphoma	B lymphoblastic leukemia/lymphoma, NOS	70537	B lymph/leuk
TARGET-10-PASUSV	TARGET-10-PASUSV-09	T Cell ALL	Primary		B-Lymphoblastic Leukemia/Lymphoma	B-Lymphoblastic Leukemia/Lymphoma	B lymphoblastic leukemia/lymphoma, NOS	70537	B lymph/leuk
TARGET-10-PASVIN	TARGET-10-PASVIN-09	T Cell ALL	Primary		B-Lymphoblastic Leukemia/Lymphoma	B-Lymphoblastic Leukemia/Lymphoma	B lymphoblastic leukemia/lymphoma, NOS	70537	B lymph/leuk
TARGET-10-PASVPZ	TARGET-10-PASVPZ-09	T Cell ALL	Primary		B-Lymphoblastic Leukemia/Lymphoma	B-Lymphoblastic Leukemia/Lymphoma	B lymphoblastic leukemia/lymphoma, NOS	70537	B lymph/leuk
TARGET-10-PASWFN	TARGET-10-PASWFN-09	T Cell ALL	Primary		B-Lymphoblastic Leukemia/Lymphoma	B-Lymphoblastic Leukemia/Lymphoma	B lymphoblastic leukemia/lymphoma, NOS	70537	B lymph/leuk
TARGET-10-PASWNU	TARGET-10-PASWNU-09	T Cell ALL	Primary		B-Lymphoblastic Leukemia/Lymphoma	B-Lymphoblastic Leukemia/Lymphoma	B lymphoblastic leukemia/lymphoma, NOS	70537	B lymph/leuk
TARGET-10-PASWSR	TARGET-10-PASWSR-09	T Cell ALL	Primary		B-Lymphoblastic Leukemia/Lymphoma	B-Lymphoblastic Leukemia/Lymphoma	B lymphoblastic leukemia/lymphoma, NOS	70537	B lymph/leuk
TARGET-10-PASWXB	TARGET-10-PASWXB-09	T Cell ALL	Primary		B-Lymphoblastic Leukemia/Lymphoma	B-Lymphoblastic Leukemia/Lymphoma	B lymphoblastic leukemia/lymphoma, NOS	70537	B lymph/leuk
TARGET-10-PASWXZ	TARGET-10-PASWXZ-09	T Cell ALL	Primary		B-Lymphoblastic Leukemia/Lymphoma	B-Lymphoblastic Leukemia/Lymphoma	B lymphoblastic leukemia/lymphoma, NOS	70537	B lymph/leuk
TARGET-10-PASWZJ	TARGET-10-PASWZJ-09	T Cell ALL	Primary		B-Lymphoblastic Leukemia/Lymphoma	B-Lymphoblastic Leukemia/Lymphoma	B lymphoblastic leukemia/lymphoma, NOS	70537	B lymph/leuk
TARGET-10-PASXIL	TARGET-10-PASXIL-09	T Cell ALL	Primary		B-Lymphoblastic Leukemia/Lymphoma	B-Lymphoblastic Leukemia/Lymphoma	B lymphoblastic leukemia/lymphoma, NOS	70537	B lymph/leuk
TARGET-10-PASXLT	TARGET-10-PASXLT-09	T Cell ALL	Primary		B-Lymphoblastic Leukemia/Lymphoma	B-Lymphoblastic Leukemia/Lymphoma	B lymphoblastic leukemia/lymphoma, NOS	70537	B lymph/leuk
TARGET-10-PASXLZ	TARGET-10-PASXLZ-09	T Cell ALL	Primary		B-Lymphoblastic Leukemia/Lymphoma	B-Lymphoblastic Leukemia/Lymphoma	B lymphoblastic leukemia/lymphoma, NOS	70537	B lymph/leuk
TARGET-10-PASXMF	TARGET-10-PASXMF-09	T Cell ALL	Primary		B-Lymphoblastic Leukemia/Lymphoma	B-Lymphoblastic Leukemia/Lymphoma	B lymphoblastic leukemia/lymphoma, NOS	70537	B lymph/leuk
TARGET-10-PASXSI	TARGET-10-PASXSI-09	T Cell ALL	Primary		B-Lymphoblastic Leukemia/Lymphoma	B-Lymphoblastic Leukemia/Lymphoma	B lymphoblastic leukemia/lymphoma, NOS	70537	B lymph/leuk
TARGET-10-PASXUC	TARGET-10-PASXUC-09	T Cell ALL	Primary		B-Lymphoblastic Leukemia/Lymphoma	B-Lymphoblastic Leukemia/Lymphoma	B lymphoblastic leukemia/lymphoma, NOS	70537	B lymph/leuk
TARGET-10-PASXUU	TARGET-10-PASXUU-09	T Cell ALL	Primary		B-Lymphoblastic Leukemia/Lymphoma	B-Lymphoblastic Leukemia/Lymphoma	B lymphoblastic leukemia/lymphoma, NOS	70537	B lymph/leuk
TARGET-10-PASYAJ	TARGET-10-PASYAJ-09	T Cell ALL	Primary		B-Lymphoblastic Leukemia/Lymphoma	B-Lymphoblastic Leukemia/Lymphoma	B lymphoblastic leukemia/lymphoma, NOS	70537	B lymph/leuk
TARGET-10-PASYCN	TARGET-10-PASYCN-09	T Cell ALL	Primary		B-Lymphoblastic Leukemia/Lymphoma	B-Lymphoblastic Leukemia/Lymphoma	B lymphoblastic leukemia/lymphoma, NOS	70537	B lymph/leuk
TARGET-10-PASYHN	TARGET-10-PASYHN-09	T Cell ALL	Primary		B-Lymphoblastic Leukemia/Lymphoma	B-Lymphoblastic Leukemia/Lymphoma	B lymphoblastic leukemia/lymphoma, NOS	70537	B lymph/leuk
TARGET-10-PASYIS	TARGET-10-PASYIS-09	T Cell ALL	Primary		B-Lymphoblastic Leukemia/Lymphoma	B-Lymphoblastic Leukemia/Lymphoma	B lymphoblastic leukemia/lymphoma, NOS	70537	B lymph/leuk
TARGET-10-PASYSJ	TARGET-10-PASYSJ-09	T Cell ALL	Primary		B-Lymphoblastic Leukemia/Lymphoma	B-Lymphoblastic Leukemia/Lymphoma	B lymphoblastic leukemia/lymphoma, NOS	70537	B lymph/leuk
TARGET-10-PASYWF	TARGET-10-PASYWF-03	T Cell ALL	Primary		B-Lymphoblastic Leukemia/Lymphoma	B-Lymphoblastic Leukemia/Lymphoma	B lymphoblastic leukemia/lymphoma, NOS	70537	B lymph/leuk
TARGET-10-PASZEW	TARGET-10-PASZEW-09	T Cell ALL	Primary		B-Lymphoblastic Leukemia/Lymphoma	B-Lymphoblastic Leukemia/Lymphoma	B lymphoblastic leukemia/lymphoma, NOS	70537	B lymph/leuk
TARGET-10-PASZIY	TARGET-10-PASZIY-09	T Cell ALL	Primary		B-Lymphoblastic Leukemia/Lymphoma	B-Lymphoblastic Leukemia/Lymphoma	B lymphoblastic leukemia/lymphoma, NOS	70537	B lymph/leuk
TARGET-10-PASZJW	TARGET-10-PASZJW-03	T Cell ALL	Primary		B-Lymphoblastic Leukemia/Lymphoma	B-Lymphoblastic Leukemia/Lymphoma	B lymphoblastic leukemia/lymphoma, NOS	70537	B lymph/leuk
TARGET-10-PATALJ	TARGET-10-PATALJ-09	T Cell ALL	Primary		B-Lymphoblastic Leukemia/Lymphoma	B-Lymphoblastic Leukemia/Lymphoma	B lymphoblastic leukemia/lymphoma, NOS	70537	B lymph/leuk
TARGET-10-PATAXS	TARGET-10-PATAXS-09	T Cell ALL	Primary		B-Lymphoblastic Leukemia/Lymphoma	B-Lymphoblastic Leukemia/Lymphoma	B lymphoblastic leukemia/lymphoma, NOS	70537	B lymph/leuk
TARGET-10-PATAYT	TARGET-10-PATAYT-09	T Cell ALL	Primary		B-Lymphoblastic Leukemia/Lymphoma	B-Lymphoblastic Leukemia/Lymphoma	B lymphoblastic leukemia/lymphoma, NOS	70537	B lymph/leuk
TARGET-10-PATBDJ	TARGET-10-PATBDJ-09	T Cell ALL	Primary		B-Lymphoblastic Leukemia/Lymphoma	B-Lymphoblastic Leukemia/Lymphoma	B lymphoblastic leukemia/lymphoma, NOS	70537	B lymph/leuk
TARGET-10-PATBDK	TARGET-10-PATBDK-09	T Cell ALL	Primary		B-Lymphoblastic Leukemia/Lymphoma	B-Lymphoblastic Leukemia/Lymphoma	B lymphoblastic leukemia/lymphoma, NOS	70537	B lymph/leuk
TARGET-10-PATBGC	TARGET-10-PATBGC-09	T Cell ALL	Primary		B-Lymphoblastic Leukemia/Lymphoma	B-Lymphoblastic Leukemia/Lymphoma	B lymphoblastic leukemia/lymphoma, NOS	70537	B lymph/leuk
TARGET-10-PATBNT	TARGET-10-PATBNT-09	T Cell ALL	Primary		B-Lymphoblastic Leukemia/Lymphoma	B-Lymphoblastic Leukemia/Lymphoma	B lymphoblastic leukemia/lymphoma, NOS	70537	B lymph/leuk
TARGET-10-PATBRV	TARGET-10-PATBRV-09	T Cell ALL	Primary		B-Lymphoblastic Leukemia/Lymphoma	B-Lymphoblastic Leukemia/Lymphoma	B lymphoblastic leukemia/lymphoma, NOS	70537	B lymph/leuk
TARGET-10-PATBTX	TARGET-10-PATBTX-09	T Cell ALL	Primary		B-Lymphoblastic Leukemia/Lymphoma	B-Lymphoblastic Leukemia/Lymphoma	B lymphoblastic leukemia/lymphoma, NOS	70537	B lymph/leuk
TARGET-10-PATBYK	TARGET-10-PATBYK-09	T Cell ALL	Primary		B-Lymphoblastic Leukemia/Lymphoma	B-Lymphoblastic Leukemia/Lymphoma	B lymphoblastic leukemia/lymphoma, NOS	70537	B lymph/leuk
TARGET-10-PATCDM	TARGET-10-PATCDM-09	T Cell ALL	Primary		B-Lymphoblastic Leukemia/Lymphoma	B-Lymphoblastic Leukemia/Lymphoma	B lymphoblastic leukemia/lymphoma, NOS	70537	B lymph/leuk
TARGET-10-PATCDM	TARGET-10-PATCDM-40	T Cell ALL	Primary		B-Lymphoblastic Leukemia/Lymphoma	B-Lymphoblastic Leukemia/Lymphoma	B lymphoblastic leukemia/lymphoma, NOS	70537	B lymph/leuk
TARGET-10-PATCDZ	TARGET-10-PATCDZ-09	T Cell ALL	Primary		B-Lymphoblastic Leukemia/Lymphoma	B-Lymphoblastic Leukemia/Lymphoma	B lymphoblastic leukemia/lymphoma, NOS	70537	B lymph/leuk
TARGET-10-PATCKV	TARGET-10-PATCKV-09	T Cell ALL	Primary		B-Lymphoblastic Leukemia/Lymphoma	B-Lymphoblastic Leukemia/Lymphoma	B lymphoblastic leukemia/lymphoma, NOS	70537	B lymph/leuk
TARGET-10-PATCNI	TARGET-10-PATCNI-09	T Cell ALL	Primary		B-Lymphoblastic Leukemia/Lymphoma	B-Lymphoblastic Leukemia/Lymphoma	B lymphoblastic leukemia/lymphoma, NOS	70537	B lymph/leuk
TARGET-10-PATCUK	TARGET-10-PATCUK-09	T Cell ALL	Primary		B-Lymphoblastic Leukemia/Lymphoma	B-Lymphoblastic Leukemia/Lymphoma	B lymphoblastic leukemia/lymphoma, NOS	70537	B lymph/leuk
TARGET-10-PATCZN	TARGET-10-PATCZN-09	T Cell ALL	Primary		B-Lymphoblastic Leukemia/Lymphoma	B-Lymphoblastic Leukemia/Lymphoma	B lymphoblastic leukemia/lymphoma, NOS	70537	B lymph/leuk
TARGET-10-PATDBU	TARGET-10-PATDBU-09	T Cell ALL	Primary		B-Lymphoblastic Leukemia/Lymphoma	B-Lymphoblastic Leukemia/Lymphoma	B lymphoblastic leukemia/lymphoma, NOS	70537	B lymph/leuk
TARGET-10-PATDDZ	TARGET-10-PATDDZ-09	T Cell ALL	Primary		B-Lymphoblastic Leukemia/Lymphoma	B-Lymphoblastic Leukemia/Lymphoma	B lymphoblastic leukemia/lymphoma, NOS	70537	B lymph/leuk
TARGET-10-PATDFE	TARGET-10-PATDFE-09	T Cell ALL	Primary		B-Lymphoblastic Leukemia/Lymphoma	B-Lymphoblastic Leukemia/Lymphoma	B lymphoblastic leukemia/lymphoma, NOS	70537	B lymph/leuk
TARGET-10-PATDGZ	TARGET-10-PATDGZ-09	T Cell ALL	Primary		B-Lymphoblastic Leukemia/Lymphoma	B-Lymphoblastic Leukemia/Lymphoma	B lymphoblastic leukemia/lymphoma, NOS	70537	B lymph/leuk
TARGET-10-PATDKT	TARGET-10-PATDKT-09	T Cell ALL	Primary		B-Lymphoblastic Leukemia/Lymphoma	B-Lymphoblastic Leukemia/Lymphoma	B lymphoblastic leukemia/lymphoma, NOS	70537	B lymph/leuk
TARGET-10-PATDLG	TARGET-10-PATDLG-09	T Cell ALL	Primary		B-Lymphoblastic Leukemia/Lymphoma	B-Lymphoblastic Leukemia/Lymphoma	B lymphoblastic leukemia/lymphoma, NOS	70537	B lymph/leuk
TARGET-10-PATDMN	TARGET-10-PATDMN-09	T Cell ALL	Primary		B-Lymphoblastic Leukemia/Lymphoma	B-Lymphoblastic Leukemia/Lymphoma	B lymphoblastic leukemia/lymphoma, NOS	70537	B lymph/leuk
TARGET-10-PATDRC	TARGET-10-PATDRC-03	T Cell ALL	Primary		B-Lymphoblastic Leukemia/Lymphoma	B-Lymphoblastic Leukemia/Lymphoma	B lymphoblastic leukemia/lymphoma, NOS	70537	B lymph/leuk
TARGET-10-PATEAK	TARGET-10-PATEAK-09	T Cell ALL	Primary		B-Lymphoblastic Leukemia/Lymphoma	B-Lymphoblastic Leukemia/Lymphoma	B lymphoblastic leukemia/lymphoma, NOS	70537	B lymph/leuk
TARGET-10-PATEFF	TARGET-10-PATEFF-09	T Cell ALL	Primary		B-Lymphoblastic Leukemia/Lymphoma	B-Lymphoblastic Leukemia/Lymphoma	B lymphoblastic leukemia/lymphoma, NOS	70537	B lymph/leuk
TARGET-10-PATEHZ	TARGET-10-PATEHZ-03	T Cell ALL	Primary		B-Lymphoblastic Leukemia/Lymphoma	B-Lymphoblastic Leukemia/Lymphoma	B lymphoblastic leukemia/lymphoma, NOS	70537	B lymph/leuk
TARGET-10-PATEIT	TARGET-10-PATEIT-09	T Cell ALL	Primary		B-Lymphoblastic Leukemia/Lymphoma	B-Lymphoblastic Leukemia/Lymphoma	B lymphoblastic leukemia/lymphoma, NOS	70537	B lymph/leuk
TARGET-10-PATEMI	TARGET-10-PATEMI-09	T Cell ALL	Primary		B-Lymphoblastic Leukemia/Lymphoma	B-Lymphoblastic Leukemia/Lymphoma	B lymphoblastic leukemia/lymphoma, NOS	70537	B lymph/leuk
TARGET-10-PATENL	TARGET-10-PATENL-09	T Cell ALL	Primary		B-Lymphoblastic Leukemia/Lymphoma	B-Lymphoblastic Leukemia/Lymphoma	B lymphoblastic leukemia/lymphoma, NOS	70537	B lymph/leuk
TARGET-10-PATENL	TARGET-10-PATENL-04	T Cell ALL	Primary		B-Lymphoblastic Leukemia/Lymphoma	B-Lymphoblastic Leukemia/Lymphoma	B lymphoblastic leukemia/lymphoma, NOS	70537	B lymph/leuk
TARGET-10-PATEVL	TARGET-10-PATEVL-09	T Cell ALL	Primary		B-Lymphoblastic Leukemia/Lymphoma	B-Lymphoblastic Leukemia/Lymphoma	B lymphoblastic leukemia/lymphoma, NOS	70537	B lymph/leuk
TARGET-10-PATEYS	TARGET-10-PATEYS-09	T Cell ALL	Primary		B-Lymphoblastic Leukemia/Lymphoma	B-Lymphoblastic Leukemia/Lymphoma	B lymphoblastic leukemia/lymphoma, NOS	70537	B lymph/leuk
TARGET-10-PATFJD	TARGET-10-PATFJD-09	T Cell ALL	Primary		B-Lymphoblastic Leukemia/Lymphoma	B-Lymphoblastic Leukemia/Lymphoma	B lymphoblastic leukemia/lymphoma, NOS	70537	B lymph/leuk
TARGET-10-PATFJP	TARGET-10-PATFJP-09	T Cell ALL	Primary		B-Lymphoblastic Leukemia/Lymphoma	B-Lymphoblastic Leukemia/Lymphoma	B lymphoblastic leukemia/lymphoma, NOS	70537	B lymph/leuk
TARGET-10-PATFRM	TARGET-10-PATFRM-09	T Cell ALL	Primary		B-Lymphoblastic Leukemia/Lymphoma	B-Lymphoblastic Leukemia/Lymphoma	B lymphoblastic leukemia/lymphoma, NOS	70537	B lymph/leuk
TARGET-10-PATFVG	TARGET-10-PATFVG-09	T Cell ALL	Primary		B-Lymphoblastic Leukemia/Lymphoma	B-Lymphoblastic Leukemia/Lymphoma	B lymphoblastic leukemia/lymphoma, NOS	70537	B lymph/leuk
TARGET-10-PATFWF	TARGET-10-PATFWF-09	T Cell ALL	Primary		B-Lymphoblastic Leukemia/Lymphoma	B-Lymphoblastic Leukemia/Lymphoma	B lymphoblastic leukemia/lymphoma, NOS	70537	B lymph/leuk
TARGET-10-PATFYZ	TARGET-10-PATFYZ-09	T Cell ALL	Primary		B-Lymphoblastic Leukemia/Lymphoma	B-Lymphoblastic Leukemia/Lymphoma	B lymphoblastic leukemia/lymphoma, NOS	70537	B lymph/leuk
TARGET-10-PATGBY	TARGET-10-PATGBY-09	T Cell ALL	Primary		B-Lymphoblastic Leukemia/Lymphoma	B-Lymphoblastic Leukemia/Lymphoma	B lymphoblastic leukemia/lymphoma, NOS	70537	B lymph/leuk
TARGET-10-PATGKE	TARGET-10-PATGKE-09	T Cell ALL	Primary		B-Lymphoblastic Leukemia/Lymphoma	B-Lymphoblastic Leukemia/Lymphoma	B lymphoblastic leukemia/lymphoma, NOS	70537	B lymph/leuk
TARGET-10-PATGLV	TARGET-10-PATGLV-09	T Cell ALL	Primary		B-Lymphoblastic Leukemia/Lymphoma	B-Lymphoblastic Leukemia/Lymphoma	B lymphoblastic leukemia/lymphoma, NOS	70537	B lymph/leuk
TARGET-10-PATGMP	TARGET-10-PATGMP-09	T Cell ALL	Primary		B-Lymphoblastic Leukemia/Lymphoma	B-Lymphoblastic Leukemia/Lymphoma	B lymphoblastic leukemia/lymphoma, NOS	70537	B lymph/leuk
TARGET-10-PATGVX	TARGET-10-PATGVX-09	T Cell ALL	Primary		B-Lymphoblastic Leukemia/Lymphoma	B-Lymphoblastic Leukemia/Lymphoma	B lymphoblastic leukemia/lymphoma, NOS	70537	B lymph/leuk
TARGET-10-PATGWP	TARGET-10-PATGWP-09	T Cell ALL	Primary		B-Lymphoblastic Leukemia/Lymphoma	B-Lymphoblastic Leukemia/Lymphoma	B lymphoblastic leukemia/lymphoma, NOS	70537	B lymph/leuk
TARGET-10-PATGXS	TARGET-10-PATGXS-09	T Cell ALL	Primary		B-Lymphoblastic Leukemia/Lymphoma	B-Lymphoblastic Leukemia/Lymphoma	B lymphoblastic leukemia/lymphoma, NOS	70537	B lymph/leuk
TARGET-10-PATGYH	TARGET-10-PATGYH-09	T Cell ALL	Primary		B-Lymphoblastic Leukemia/Lymphoma	B-Lymphoblastic Leukemia/Lymphoma	B lymphoblastic leukemia/lymphoma, NOS	70537	B lymph/leuk
TARGET-10-PATGZA	TARGET-10-PATGZA-09	T Cell ALL	Primary		B-Lymphoblastic Leukemia/Lymphoma	B-Lymphoblastic Leukemia/Lymphoma	B lymphoblastic leukemia/lymphoma, NOS	70537	B lymph/leuk
TARGET-10-PATHBG	TARGET-10-PATHBG-09	T Cell ALL	Primary		B-Lymphoblastic Leukemia/Lymphoma	B-Lymphoblastic Leukemia/Lymphoma	B lymphoblastic leukemia/lymphoma, NOS	70537	B lymph/leuk
TARGET-10-PATHFE	TARGET-10-PATHFE-09	T Cell ALL	Primary		B-Lymphoblastic Leukemia/Lymphoma	B-Lymphoblastic Leukemia/Lymphoma	B lymphoblastic leukemia/lymphoma, NOS	70537	B lymph/leuk
TARGET-10-PATHGY	TARGET-10-PATHGY-09	T Cell ALL	Primary		B-Lymphoblastic Leukemia/Lymphoma	B-Lymphoblastic Leukemia/Lymphoma	B lymphoblastic leukemia/lymphoma, NOS	70537	B lymph/leuk
TARGET-10-PATHJF	TARGET-10-PATHJF-09	T Cell ALL	Primary		B-Lymphoblastic Leukemia/Lymphoma	B-Lymphoblastic Leukemia/Lymphoma	B lymphoblastic leukemia/lymphoma, NOS	70537	B lymph/leuk
TARGET-10-PATHRF	TARGET-10-PATHRF-09	T Cell ALL	Primary		B-Lymphoblastic Leukemia/Lymphoma	B-Lymphoblastic Leukemia/Lymphoma	B lymphoblastic leukemia/lymphoma, NOS	70537	B lymph/leuk
TARGET-10-PATHWV	TARGET-10-PATHWV-09	T Cell ALL	Primary		B-Lymphoblastic Leukemia/Lymphoma	B-Lymphoblastic Leukemia/Lymphoma	B lymphoblastic leukemia/lymphoma, NOS	70537	B lymph/leuk
TARGET-10-PATIBE	TARGET-10-PATIBE-09	T Cell ALL	Primary		B-Lymphoblastic Leukemia/Lymphoma	B-Lymphoblastic Leukemia/Lymphoma	B lymphoblastic leukemia/lymphoma, NOS	70537	B lymph/leuk
TARGET-10-PATIKN	TARGET-10-PATIKN-03	T Cell ALL	Primary		B-Lymphoblastic Leukemia/Lymphoma	B-Lymphoblastic Leukemia/Lymphoma	B lymphoblastic leukemia/lymphoma, NOS	70537	B lymph/leuk
TARGET-10-PATITB	TARGET-10-PATITB-09	T Cell ALL	Primary		B-Lymphoblastic Leukemia/Lymphoma	B-Lymphoblastic Leukemia/Lymphoma	B lymphoblastic leukemia/lymphoma, NOS	70537	B lymph/leuk
TARGET-10-PATITY	TARGET-10-PATITY-09	T Cell ALL	Primary		B-Lymphoblastic Leukemia/Lymphoma	B-Lymphoblastic Leukemia/Lymphoma	B lymphoblastic leukemia/lymphoma, NOS	70537	B lymph/leuk
TARGET-10-PATJBC	TARGET-10-PATJBC-09	T Cell ALL	Primary		B-Lymphoblastic Leukemia/Lymphoma	B-Lymphoblastic Leukemia/Lymphoma	B lymphoblastic leukemia/lymphoma, NOS	70537	B lymph/leuk
TARGET-10-PATJLT	TARGET-10-PATJLT-09	T Cell ALL	Primary		B-Lymphoblastic Leukemia/Lymphoma	B-Lymphoblastic Leukemia/Lymphoma	B lymphoblastic leukemia/lymphoma, NOS	70537	B lymph/leuk
TARGET-10-PATJZK	TARGET-10-PATJZK-09	T Cell ALL	Primary		B-Lymphoblastic Leukemia/Lymphoma	B-Lymphoblastic Leukemia/Lymphoma	B lymphoblastic leukemia/lymphoma, NOS	70537	B lymph/leuk
TARGET-10-PATKGP	TARGET-10-PATKGP-09	T Cell ALL	Primary		B-Lymphoblastic Leukemia/Lymphoma	B-Lymphoblastic Leukemia/Lymphoma	B lymphoblastic leukemia/lymphoma, NOS	70537	B lymph/leuk
TARGET-10-PATKVD	TARGET-10-PATKVD-09	T Cell ALL	Primary		B-Lymphoblastic Leukemia/Lymphoma	B-Lymphoblastic Leukemia/Lymphoma	B lymphoblastic leukemia/lymphoma, NOS	70537	B lymph/leuk
TARGET-10-PATKWU	TARGET-10-PATKWU-09	T Cell ALL	Primary		B-Lymphoblastic Leukemia/Lymphoma	B-Lymphoblastic Leukemia/Lymphoma	B lymphoblastic leukemia/lymphoma, NOS	70537	B lymph/leuk
TARGET-10-PATKYI	TARGET-10-PATKYI-09	T Cell ALL	Primary		B-Lymphoblastic Leukemia/Lymphoma	B-Lymphoblastic Leukemia/Lymphoma	B lymphoblastic leukemia/lymphoma, NOS	70537	B lymph/leuk
TARGET-10-PATLGU	TARGET-10-PATLGU-09	T Cell ALL	Primary		B-Lymphoblastic Leukemia/Lymphoma	B-Lymphoblastic Leukemia/Lymphoma	B lymphoblastic leukemia/lymphoma, NOS	70537	B lymph/leuk
TARGET-10-PATLHH	TARGET-10-PATLHH-09	T Cell ALL	Primary		B-Lymphoblastic Leukemia/Lymphoma	B-Lymphoblastic Leukemia/Lymphoma	B lymphoblastic leukemia/lymphoma, NOS	70537	B lymph/leuk
TARGET-10-PATLHS	TARGET-10-PATLHS-09	T Cell ALL	Primary		B-Lymphoblastic Leukemia/Lymphoma	B-Lymphoblastic Leukemia/Lymphoma	B lymphoblastic leukemia/lymphoma, NOS	70537	B lymph/leuk
TARGET-10-PATLMA	TARGET-10-PATLMA-03	T Cell ALL	Primary		B-Lymphoblastic Leukemia/Lymphoma	B-Lymphoblastic Leukemia/Lymphoma	B lymphoblastic leukemia/lymphoma, NOS	70537	B lymph/leuk
TARGET-10-PATLNS	TARGET-10-PATLNS-09	T Cell ALL	Primary		B-Lymphoblastic Leukemia/Lymphoma	B-Lymphoblastic Leukemia/Lymphoma	B lymphoblastic leukemia/lymphoma, NOS	70537	B lymph/leuk
TARGET-10-PATLNZ	TARGET-10-PATLNZ-09	T Cell ALL	Primary		B-Lymphoblastic Leukemia/Lymphoma	B-Lymphoblastic Leukemia/Lymphoma	B lymphoblastic leukemia/lymphoma, NOS	70537	B lymph/leuk
TARGET-10-PATLPN	TARGET-10-PATLPN-03	T Cell ALL	Primary		B-Lymphoblastic Leukemia/Lymphoma	B-Lymphoblastic Leukemia/Lymphoma	B lymphoblastic leukemia/lymphoma, NOS	70537	B lymph/leuk
TARGET-10-PATLRZ	TARGET-10-PATLRZ-09	T Cell ALL	Primary		B-Lymphoblastic Leukemia/Lymphoma	B-Lymphoblastic Leukemia/Lymphoma	B lymphoblastic leukemia/lymphoma, NOS	70537	B lymph/leuk
TARGET-10-PATMAF	TARGET-10-PATMAF-09	T Cell ALL	Primary		B-Lymphoblastic Leukemia/Lymphoma	B-Lymphoblastic Leukemia/Lymphoma	B lymphoblastic leukemia/lymphoma, NOS	70537	B lymph/leuk
TARGET-10-PATMRE	TARGET-10-PATMRE-09	T Cell ALL	Primary		B-Lymphoblastic Leukemia/Lymphoma	B-Lymphoblastic Leukemia/Lymphoma	B lymphoblastic leukemia/lymphoma, NOS	70537	B lymph/leuk
TARGET-10-PATMTV	TARGET-10-PATMTV-09	T Cell ALL	Primary		B-Lymphoblastic Leukemia/Lymphoma	B-Lymphoblastic Leukemia/Lymphoma	B lymphoblastic leukemia/lymphoma, NOS	70537	B lymph/leuk
TARGET-10-PATMVH	TARGET-10-PATMVH-09	T Cell ALL	Primary		B-Lymphoblastic Leukemia/Lymphoma	B-Lymphoblastic Leukemia/Lymphoma	B lymphoblastic leukemia/lymphoma, NOS	70537	B lymph/leuk
TARGET-10-PATMXN	TARGET-10-PATMXN-09	T Cell ALL	Primary		B-Lymphoblastic Leukemia/Lymphoma	B-Lymphoblastic Leukemia/Lymphoma	B lymphoblastic leukemia/lymphoma, NOS	70537	B lymph/leuk
TARGET-10-PATMYZ	TARGET-10-PATMYZ-09	T Cell ALL	Primary		B-Lymphoblastic Leukemia/Lymphoma	B-Lymphoblastic Leukemia/Lymphoma	B lymphoblastic leukemia/lymphoma, NOS	70537	B lymph/leuk
TARGET-10-PATNAM	TARGET-10-PATNAM-09	T Cell ALL	Primary		B-Lymphoblastic Leukemia/Lymphoma	B-Lymphoblastic Leukemia/Lymphoma	B lymphoblastic leukemia/lymphoma, NOS	70537	B lymph/leuk
TARGET-10-PATNIA	TARGET-10-PATNIA-09	T Cell ALL	Primary		B-Lymphoblastic Leukemia/Lymphoma	B-Lymphoblastic Leukemia/Lymphoma	B lymphoblastic leukemia/lymphoma, NOS	70537	B lymph/leuk
TARGET-10-PATPDA	TARGET-10-PATPDA-09	T Cell ALL	Primary		B-Lymphoblastic Leukemia/Lymphoma	B-Lymphoblastic Leukemia/Lymphoma	B lymphoblastic leukemia/lymphoma, NOS	70537	B lymph/leuk
TARGET-10-PATPGE	TARGET-10-PATPGE-09	T Cell ALL	Primary		B-Lymphoblastic Leukemia/Lymphoma	B-Lymphoblastic Leukemia/Lymphoma	B lymphoblastic leukemia/lymphoma, NOS	70537	B lymph/leuk
TARGET-10-PATPWF	TARGET-10-PATPWF-03	T Cell ALL	Primary		B-Lymphoblastic Leukemia/Lymphoma	B-Lymphoblastic Leukemia/Lymphoma	B lymphoblastic leukemia/lymphoma, NOS	70537	B lymph/leuk
TARGET-10-PATRAB	TARGET-10-PATRAB-09	T Cell ALL	Primary		B-Lymphoblastic Leukemia/Lymphoma	B-Lymphoblastic Leukemia/Lymphoma	B lymphoblastic leukemia/lymphoma, NOS	70537	B lymph/leuk
TARGET-10-PATRGV	TARGET-10-PATRGV-09	T Cell ALL	Primary		B-Lymphoblastic Leukemia/Lymphoma	B-Lymphoblastic Leukemia/Lymphoma	B lymphoblastic leukemia/lymphoma, NOS	70537	B lymph/leuk
TARGET-10-PATRHL	TARGET-10-PATRHL-09	T Cell ALL	Primary		B-Lymphoblastic Leukemia/Lymphoma	B-Lymphoblastic Leukemia/Lymphoma	B lymphoblastic leukemia/lymphoma, NOS	70537	B lymph/leuk
TARGET-10-PATRNA	TARGET-10-PATRNA-09	T Cell ALL	Primary		B-Lymphoblastic Leukemia/Lymphoma	B-Lymphoblastic Leukemia/Lymphoma	B lymphoblastic leukemia/lymphoma, NOS	70537	B lymph/leuk
TARGET-10-PATRUN	TARGET-10-PATRUN-09	T Cell ALL	Primary		B-Lymphoblastic Leukemia/Lymphoma	B-Lymphoblastic Leukemia/Lymphoma	B lymphoblastic leukemia/lymphoma, NOS	70537	B lymph/leuk
TARGET-10-PATRXL	TARGET-10-PATRXL-09	T Cell ALL	Primary		B-Lymphoblastic Leukemia/Lymphoma	B-Lymphoblastic Leukemia/Lymphoma	B lymphoblastic leukemia/lymphoma, NOS	70537	B lymph/leuk
TARGET-10-PATSDS	TARGET-10-PATSDS-03	T Cell ALL	Primary		B-Lymphoblastic Leukemia/Lymphoma	B-Lymphoblastic Leukemia/Lymphoma	B lymphoblastic leukemia/lymphoma, NOS	70537	B lymph/leuk
TARGET-10-PATSIL	TARGET-10-PATSIL-09	T Cell ALL	Primary		B-Lymphoblastic Leukemia/Lymphoma	B-Lymphoblastic Leukemia/Lymphoma	B lymphoblastic leukemia/lymphoma, NOS	70537	B lymph/leuk
TARGET-10-PATSIY	TARGET-10-PATSIY-09	T Cell ALL	Primary		B-Lymphoblastic Leukemia/Lymphoma	B-Lymphoblastic Leukemia/Lymphoma	B lymphoblastic leukemia/lymphoma, NOS	70537	B lymph/leuk
TARGET-10-PATSLH	TARGET-10-PATSLH-09	T Cell ALL	Primary		B-Lymphoblastic Leukemia/Lymphoma	B-Lymphoblastic Leukemia/Lymphoma	B lymphoblastic leukemia/lymphoma, NOS	70537	B lymph/leuk
TARGET-10-PATTHR	TARGET-10-PATTHR-09	T Cell ALL	Primary		B-Lymphoblastic Leukemia/Lymphoma	B-Lymphoblastic Leukemia/Lymphoma	B lymphoblastic leukemia/lymphoma, NOS	70537	B lymph/leuk
TARGET-10-PATVDA	TARGET-10-PATVDA-03	T Cell ALL	Primary		B-Lymphoblastic Leukemia/Lymphoma	B-Lymphoblastic Leukemia/Lymphoma	B lymphoblastic leukemia/lymphoma, NOS	70537	B lymph/leuk
TARGET-10-PATWHB	TARGET-10-PATWHB-09	T Cell ALL	Primary		B-Lymphoblastic Leukemia/Lymphoma	B-Lymphoblastic Leukemia/Lymphoma	B lymphoblastic leukemia/lymphoma, NOS	70537	B lymph/leuk
TARGET-10-PATWIJ	TARGET-10-PATWIJ-09	T Cell ALL	Primary		B-Lymphoblastic Leukemia/Lymphoma	B-Lymphoblastic Leukemia/Lymphoma	B lymphoblastic leukemia/lymphoma, NOS	70537	B lymph/leuk
TARGET-10-PATWJU	TARGET-10-PATWJU-09	T Cell ALL	Primary		B-Lymphoblastic Leukemia/Lymphoma	B-Lymphoblastic Leukemia/Lymphoma	B lymphoblastic leukemia/lymphoma, NOS	70537	B lymph/leuk
TARGET-10-PATWNL	TARGET-10-PATWNL-09	T Cell ALL	Primary		B-Lymphoblastic Leukemia/Lymphoma	B-Lymphoblastic Leukemia/Lymphoma	B lymphoblastic leukemia/lymphoma, NOS	70537	B lymph/leuk
TARGET-10-PATWXC	TARGET-10-PATWXC-09	T Cell ALL	Primary		B-Lymphoblastic Leukemia/Lymphoma	B-Lymphoblastic Leukemia/Lymphoma	B lymphoblastic leukemia/lymphoma, NOS	70537	B lymph/leuk
TARGET-10-PATWYL	TARGET-10-PATWYL-09	T Cell ALL	Primary		B-Lymphoblastic Leukemia/Lymphoma	B-Lymphoblastic Leukemia/Lymphoma	B lymphoblastic leukemia/lymphoma, NOS	70537	B lymph/leuk
TARGET-10-PATWYZ	TARGET-10-PATWYZ-09	T Cell ALL	Primary		B-Lymphoblastic Leukemia/Lymphoma	B-Lymphoblastic Leukemia/Lymphoma	B lymphoblastic leukemia/lymphoma, NOS	70537	B lymph/leuk
TARGET-10-PATXAL	TARGET-10-PATXAL-09	T Cell ALL	Primary		B-Lymphoblastic Leukemia/Lymphoma	B-Lymphoblastic Leukemia/Lymphoma	B lymphoblastic leukemia/lymphoma, NOS	70537	B lymph/leuk
TARGET-10-PATXKW	TARGET-10-PATXKW-03	T Cell ALL	Primary		B-Lymphoblastic Leukemia/Lymphoma	B-Lymphoblastic Leukemia/Lymphoma	B lymphoblastic leukemia/lymphoma, NOS	70537	B lymph/leuk
TARGET-10-PATXNK	TARGET-10-PATXNK-09	T Cell ALL	Primary		B-Lymphoblastic Leukemia/Lymphoma	B-Lymphoblastic Leukemia/Lymphoma	B lymphoblastic leukemia/lymphoma, NOS	70537	B lymph/leuk
TARGET-10-PATXNR	TARGET-10-PATXNR-09	T Cell ALL	Primary		B-Lymphoblastic Leukemia/Lymphoma	B-Lymphoblastic Leukemia/Lymphoma	B lymphoblastic leukemia/lymphoma, NOS	70537	B lymph/leuk
TARGET-10-PATXSK	TARGET-10-PATXSK-09	T Cell ALL	Primary		B-Lymphoblastic Leukemia/Lymphoma	B-Lymphoblastic Leukemia/Lymphoma	B lymphoblastic leukemia/lymphoma, NOS	70537	B lymph/leuk
TARGET-10-PATYCH	TARGET-10-PATYCH-09	T Cell ALL	Primary		B-Lymphoblastic Leukemia/Lymphoma	B-Lymphoblastic Leukemia/Lymphoma	B lymphoblastic leukemia/lymphoma, NOS	70537	B lymph/leuk
TARGET-10-PATYJK	TARGET-10-PATYJK-09	T Cell ALL	Primary		B-Lymphoblastic Leukemia/Lymphoma	B-Lymphoblastic Leukemia/Lymphoma	B lymphoblastic leukemia/lymphoma, NOS	70537	B lymph/leuk
TARGET-10-PATYMP	TARGET-10-PATYMP-09	T Cell ALL	Primary		B-Lymphoblastic Leukemia/Lymphoma	B-Lymphoblastic Leukemia/Lymphoma	B lymphoblastic leukemia/lymphoma, NOS	70537	B lymph/leuk
TARGET-10-PATYWV	TARGET-10-PATYWV-09	T Cell ALL	Primary		B-Lymphoblastic Leukemia/Lymphoma	B-Lymphoblastic Leukemia/Lymphoma	B lymphoblastic leukemia/lymphoma, NOS	70537	B lymph/leuk
TARGET-10-PATZFF	TARGET-10-PATZFF-09	T Cell ALL	Primary		B-Lymphoblastic Leukemia/Lymphoma	B-Lymphoblastic Leukemia/Lymphoma	B lymphoblastic leukemia/lymphoma, NOS	70537	B lymph/leuk
TARGET-10-PATZSL	TARGET-10-PATZSL-09	T Cell ALL	Primary		B-Lymphoblastic Leukemia/Lymphoma	B-Lymphoblastic Leukemia/Lymphoma	B lymphoblastic leukemia/lymphoma, NOS	70537	B lymph/leuk
TARGET-10-PATZVD	TARGET-10-PATZVD-09	T Cell ALL	Primary		B-Lymphoblastic Leukemia/Lymphoma	B-Lymphoblastic Leukemia/Lymphoma	B lymphoblastic leukemia/lymphoma, NOS	70537	B lymph/leuk
TARGET-10-PATZWA	TARGET-10-PATZWA-03	T Cell ALL	Primary		B-Lymphoblastic Leukemia/Lymphoma	B-Lymphoblastic Leukemia/Lymphoma	B lymphoblastic leukemia/lymphoma, NOS	70537	B lymph/leuk
TARGET-10-PATZYC	TARGET-10-PATZYC-09	T Cell ALL	Primary		B-Lymphoblastic Leukemia/Lymphoma	B-Lymphoblastic Leukemia/Lymphoma	B lymphoblastic leukemia/lymphoma, NOS	70537	B lymph/leuk
TARGET-10-PATZYR	TARGET-10-PATZYR-03	T Cell ALL	Primary		B-Lymphoblastic Leukemia/Lymphoma	B-Lymphoblastic Leukemia/Lymphoma	B lymphoblastic leukemia/lymphoma, NOS	70537	B lymph/leuk
TARGET-10-PAUACG	TARGET-10-PAUACG-09	T Cell ALL	Primary		B-Lymphoblastic Leukemia/Lymphoma	B-Lymphoblastic Leukemia/Lymphoma	B lymphoblastic leukemia/lymphoma, NOS	70537	B lymph/leuk
TARGET-10-PAUAFN	TARGET-10-PAUAFN-09	T Cell ALL	Primary		B-Lymphoblastic Leukemia/Lymphoma	B-Lymphoblastic Leukemia/Lymphoma	B lymphoblastic leukemia/lymphoma, NOS	70537	B lymph/leuk
TARGET-10-PAUAJA	TARGET-10-PAUAJA-09	T Cell ALL	Primary		B-Lymphoblastic Leukemia/Lymphoma	B-Lymphoblastic Leukemia/Lymphoma	B lymphoblastic leukemia/lymphoma, NOS	70537	B lymph/leuk
TARGET-10-PAUAYB	TARGET-10-PAUAYB-09	T Cell ALL	Primary		B-Lymphoblastic Leukemia/Lymphoma	B-Lymphoblastic Leukemia/Lymphoma	B lymphoblastic leukemia/lymphoma, NOS	70537	B lymph/leuk
TARGET-10-PAUAZV	TARGET-10-PAUAZV-09	T Cell ALL	Primary		B-Lymphoblastic Leukemia/Lymphoma	B-Lymphoblastic Leukemia/Lymphoma	B lymphoblastic leukemia/lymphoma, NOS	70537	B lymph/leuk
TARGET-10-PAUBCB	TARGET-10-PAUBCB-09	T Cell ALL	Primary		B-Lymphoblastic Leukemia/Lymphoma	B-Lymphoblastic Leukemia/Lymphoma	B lymphoblastic leukemia/lymphoma, NOS	70537	B lymph/leuk
TARGET-10-PAUBCT	TARGET-10-PAUBCT-09	T Cell ALL	Primary		B-Lymphoblastic Leukemia/Lymphoma	B-Lymphoblastic Leukemia/Lymphoma	B lymphoblastic leukemia/lymphoma, NOS	70537	B lymph/leuk
TARGET-10-PAUBLL	TARGET-10-PAUBLL-09	T Cell ALL	Primary		B-Lymphoblastic Leukemia/Lymphoma	B-Lymphoblastic Leukemia/Lymphoma	B lymphoblastic leukemia/lymphoma, NOS	70537	B lymph/leuk
TARGET-10-PAUBPY	TARGET-10-PAUBPY-09	T Cell ALL	Primary		B-Lymphoblastic Leukemia/Lymphoma	B-Lymphoblastic Leukemia/Lymphoma	B lymphoblastic leukemia/lymphoma, NOS	70537	B lymph/leuk
TARGET-10-PAUBRD	TARGET-10-PAUBRD-09	T Cell ALL	Primary		B-Lymphoblastic Leukemia/Lymphoma	B-Lymphoblastic Leukemia/Lymphoma	B lymphoblastic leukemia/lymphoma, NOS	70537	B lymph/leuk
TARGET-10-PAUBTC	TARGET-10-PAUBTC-09	T Cell ALL	Primary		B-Lymphoblastic Leukemia/Lymphoma	B-Lymphoblastic Leukemia/Lymphoma	B lymphoblastic leukemia/lymphoma, NOS	70537	B lymph/leuk
TARGET-10-PAUBXP	TARGET-10-PAUBXP-09	T Cell ALL	Primary		B-Lymphoblastic Leukemia/Lymphoma	B-Lymphoblastic Leukemia/Lymphoma	B lymphoblastic leukemia/lymphoma, NOS	70537	B lymph/leuk
TARGET-10-PAUCDC	TARGET-10-PAUCDC-09	T Cell ALL	Primary		B-Lymphoblastic Leukemia/Lymphoma	B-Lymphoblastic Leukemia/Lymphoma	B lymphoblastic leukemia/lymphoma, NOS	70537	B lymph/leuk
TARGET-10-PAUCDY	TARGET-10-PAUCDY-09	T Cell ALL	Primary		B-Lymphoblastic Leukemia/Lymphoma	B-Lymphoblastic Leukemia/Lymphoma	B lymphoblastic leukemia/lymphoma, NOS	70537	B lymph/leuk
TARGET-10-PARYMD	TARGET-10-PARYMD-04		Primary		B-Lymphoblastic Leukemia/Lymphoma	B-Lymphoblastic Leukemia/Lymphoma	B lymphoblastic leukemia/lymphoma, NOS	70537	B lymph/leuk
TARGET-10-PASGBD	TARGET-10-PASGBD-40		Primary		B-Lymphoblastic Leukemia/Lymphoma	B-Lymphoblastic Leukemia/Lymphoma	B lymphoblastic leukemia/lymphoma, NOS	70537	B lymph/leuk
[truncated: 1 more rows]
