# Supplementary material for: Cancer gene mutation frequencies for the U.S. population
Source: Nat Commun. 2021 Oct 13;12:5961. doi: 10.1038/s41467-021-26213-y (PMC8514428; doi:10.1038/s41467-021-26213-y)
Supplement: Supplementary file 8 — Supplementary Software 1 [file 41467_2021_26213_MOESM8_ESM.zip › Supplementary Software 1/Genomics_Analysis/clinical/Lymphoid/all_stjude_2016/data_clinical_sample_v2.txt]

PATIENT_ID	SAMPLE_ID	SAMPLE_TYPE	CANCER_TYPE	CANCER_TYPE_DETAILED	CODE	CATEGORY_NAME
SJBALL020595	SJBALL020595_D1	Primary	Leukemia	Acute Lymphoid Leukemia	98353	Acute Lymphoid Leukemia
SJERG005	SJERG005_D	Primary	Leukemia	Acute Lymphoid Leukemia	98353	Acute Lymphoid Leukemia
SJERG023	SJERG023_D_WES	Primary	Leukemia	Acute Lymphoid Leukemia	98353	Acute Lymphoid Leukemia
SJERG028	SJERG028_D_WES	Primary	Leukemia	Acute Lymphoid Leukemia	98353	Acute Lymphoid Leukemia
SJERG007	SJERG007_D_WES	Primary	Leukemia	Acute Lymphoid Leukemia	98353	Acute Lymphoid Leukemia
SJERG020309	SJERG020309_D1	Primary	Leukemia	Acute Lymphoid Leukemia	98353	Acute Lymphoid Leukemia
SJBALL021405	SJBALL021405_D1_WES	Primary	Leukemia	Acute Lymphoid Leukemia	98353	Acute Lymphoid Leukemia
SJBALL021514	SJBALL021514_D1_WES	Primary	Leukemia	Acute Lymphoid Leukemia	98353	Acute Lymphoid Leukemia
SJBALL021372	SJBALL021372_D1_WES	Primary	Leukemia	Acute Lymphoid Leukemia	98353	Acute Lymphoid Leukemia
SJERG016	SJERG016_D_WES	Primary	Leukemia	Acute Lymphoid Leukemia	98353	Acute Lymphoid Leukemia
SJERG020305	SJERG020305_D1	Primary	Leukemia	Acute Lymphoid Leukemia	98353	Acute Lymphoid Leukemia
SJBALL021130	SJBALL021130_D1	Primary	Leukemia	Acute Lymphoid Leukemia	98353	Acute Lymphoid Leukemia
SJBALL021324	SJBALL021324_D1_WES	Primary	Leukemia	Acute Lymphoid Leukemia	98353	Acute Lymphoid Leukemia
SJBALL020340	SJBALL020340_D1	Primary	Leukemia	Acute Lymphoid Leukemia	98353	Acute Lymphoid Leukemia
SJERG020050	SJERG020050_D1_WES	Primary	Leukemia	Acute Lymphoid Leukemia	98353	Acute Lymphoid Leukemia
SJBALL241	SJBALL241_D_WES	Primary	Leukemia	Acute Lymphoid Leukemia	98353	Acute Lymphoid Leukemia
SJBALL021427	SJBALL021427_D1_WES	Primary	Leukemia	Acute Lymphoid Leukemia	98353	Acute Lymphoid Leukemia
SJERG018	SJERG018_D_WES	Primary	Leukemia	Acute Lymphoid Leukemia	98353	Acute Lymphoid Leukemia
SJERG020303	SJERG020303_D1	Primary	Leukemia	Acute Lymphoid Leukemia	98353	Acute Lymphoid Leukemia
SJERG029	SJERG029_D_WES	Primary	Leukemia	Acute Lymphoid Leukemia	98353	Acute Lymphoid Leukemia
SJBALL021336	SJBALL021336_D1_WES	Primary	Leukemia	Acute Lymphoid Leukemia	98353	Acute Lymphoid Leukemia
SJERG020306	SJERG020306_D1	Primary	Leukemia	Acute Lymphoid Leukemia	98353	Acute Lymphoid Leukemia
SJERG021	SJERG021_D_WES	Primary	Leukemia	Acute Lymphoid Leukemia	98353	Acute Lymphoid Leukemia
SJBALL021299	SJBALL021299_D1_WES	Primary	Leukemia	Acute Lymphoid Leukemia	98353	Acute Lymphoid Leukemia
SJERG010	SJERG010_D	Primary	Leukemia	Acute Lymphoid Leukemia	98353	Acute Lymphoid Leukemia
SJBALL020469	SJBALL020469_D1	Primary	Leukemia	Acute Lymphoid Leukemia	98353	Acute Lymphoid Leukemia
SJERG020308	SJERG020308_D1	Primary	Leukemia	Acute Lymphoid Leukemia	98353	Acute Lymphoid Leukemia
SJERG020304	SJERG020304_D1	Primary	Leukemia	Acute Lymphoid Leukemia	98353	Acute Lymphoid Leukemia
SJERG020	SJERG020_D_WES	Primary	Leukemia	Acute Lymphoid Leukemia	98353	Acute Lymphoid Leukemia
SJERG020053	SJERG020053_D1_WES	Primary	Leukemia	Acute Lymphoid Leukemia	98353	Acute Lymphoid Leukemia
SJBALL021512	SJBALL021512_D1_WES	Primary	Leukemia	Acute Lymphoid Leukemia	98353	Acute Lymphoid Leukemia
SJERG020299	SJERG020299_D1	Primary	Leukemia	Acute Lymphoid Leukemia	98353	Acute Lymphoid Leukemia
SJERG031	SJERG031_D	Primary	Leukemia	Acute Lymphoid Leukemia	98353	Acute Lymphoid Leukemia
SJERG006	SJERG006_D	Primary	Leukemia	Acute Lymphoid Leukemia	98353	Acute Lymphoid Leukemia
SJERG020300	SJERG020300_D1	Primary	Leukemia	Acute Lymphoid Leukemia	98353	Acute Lymphoid Leukemia
SJERG020307	SJERG020307_D1	Primary	Leukemia	Acute Lymphoid Leukemia	98353	Acute Lymphoid Leukemia
SJERG026	SJERG026_D	Primary	Leukemia	Acute Lymphoid Leukemia	98353	Acute Lymphoid Leukemia
SJERG001	SJERG001_D_WES	Primary	Leukemia	Acute Lymphoid Leukemia	98353	Acute Lymphoid Leukemia
SJBALL218	SJBALL218_D_WES	Primary	Leukemia	Acute Lymphoid Leukemia	98353	Acute Lymphoid Leukemia
SJBALL227	SJBALL227_D_WES	Primary	Leukemia	Acute Lymphoid Leukemia	98353	Acute Lymphoid Leukemia
SJERG014	SJERG014_D_WES	Primary	Leukemia	Acute Lymphoid Leukemia	98353	Acute Lymphoid Leukemia
SJERG002	SJERG002_D	Primary	Leukemia	Acute Lymphoid Leukemia	98353	Acute Lymphoid Leukemia
SJBALL021081	SJBALL021081_D1_WES	Primary	Leukemia	Acute Lymphoid Leukemia	98353	Acute Lymphoid Leukemia
SJERG030	SJERG030_D_WES	Primary	Leukemia	Acute Lymphoid Leukemia	98353	Acute Lymphoid Leukemia
SJBALL021333	SJBALL021333_D1_WES	Primary	Leukemia	Acute Lymphoid Leukemia	98353	Acute Lymphoid Leukemia
SJERG019	SJERG019_D_WES	Primary	Leukemia	Acute Lymphoid Leukemia	98353	Acute Lymphoid Leukemia
SJBALL020635	SJBALL020635_D1	Primary	Leukemia	Acute Lymphoid Leukemia	98353	Acute Lymphoid Leukemia
SJBALL020383	SJBALL020383_D1_WES	Primary	Leukemia	Acute Lymphoid Leukemia	98353	Acute Lymphoid Leukemia
SJBALL087	SJBALL087_D_WES	Primary	Leukemia	Acute Lymphoid Leukemia	98353	Acute Lymphoid Leukemia
SJERG004	SJERG004_D_WES	Primary	Leukemia	Acute Lymphoid Leukemia	98353	Acute Lymphoid Leukemia
SJERG013	SJERG013_D_WES	Primary	Leukemia	Acute Lymphoid Leukemia	98353	Acute Lymphoid Leukemia
SJERG017	SJERG017_D_WES	Primary	Leukemia	Acute Lymphoid Leukemia	98353	Acute Lymphoid Leukemia
SJERG020052	SJERG020052_D1	Primary	Leukemia	Acute Lymphoid Leukemia	98353	Acute Lymphoid Leukemia
SJERG020051	SJERG020051_D1_WES	Primary	Leukemia	Acute Lymphoid Leukemia	98353	Acute Lymphoid Leukemia
SJBALL215	SJBALL215_D_WES	Primary	Leukemia	Acute Lymphoid Leukemia	98353	Acute Lymphoid Leukemia
SJBALL020828	SJBALL020828_D1	Primary	Leukemia	Acute Lymphoid Leukemia	98353	Acute Lymphoid Leukemia
SJERG022	SJERG022_D_WES	Primary	Leukemia	Acute Lymphoid Leukemia	98353	Acute Lymphoid Leukemia
SJBALL230	SJBALL230_D_WES	Primary	Leukemia	Acute Lymphoid Leukemia	98353	Acute Lymphoid Leukemia
SJBALL021511	SJBALL021511_D1_WES	Primary	Leukemia	Acute Lymphoid Leukemia	98353	Acute Lymphoid Leukemia
SJBALL199	SJBALL199_D_WES	Primary	Leukemia	Acute Lymphoid Leukemia	98353	Acute Lymphoid Leukemia
SJERG020054	SJERG020054_D1_WES	Primary	Leukemia	Acute Lymphoid Leukemia	98353	Acute Lymphoid Leukemia
SJERG020302	SJERG020302_D1	Primary	Leukemia	Acute Lymphoid Leukemia	98353	Acute Lymphoid Leukemia
SJERG008	SJERG008_D_WES	Primary	Leukemia	Acute Lymphoid Leukemia	98353	Acute Lymphoid Leukemia
SJERG020	SJERG020_D	Primary	Leukemia	Acute Lymphoid Leukemia	98353	Acute Lymphoid Leukemia
SJBALL021492	SJBALL021492_D1_WES	Primary	Leukemia	Acute Lymphoid Leukemia	98353	Acute Lymphoid Leukemia
SJERG020051	SJERG020051_D1	Primary	Leukemia	Acute Lymphoid Leukemia	98353	Acute Lymphoid Leukemia
SJERG009	SJERG009_D	Primary	Leukemia	Acute Lymphoid Leukemia	98353	Acute Lymphoid Leukemia
SJERG025	SJERG025_D_WES	Primary	Leukemia	Acute Lymphoid Leukemia	98353	Acute Lymphoid Leukemia
SJERG003	SJERG003_D_WES	Primary	Leukemia	Acute Lymphoid Leukemia	98353	Acute Lymphoid Leukemia
SJERG011	SJERG011_D	Primary	Leukemia	Acute Lymphoid Leukemia	98353	Acute Lymphoid Leukemia
SJERG024	SJERG024_D	Primary	Leukemia	Acute Lymphoid Leukemia	98353	Acute Lymphoid Leukemia
SJERG028	SJERG028_D	Primary	Leukemia	Acute Lymphoid Leukemia	98353	Acute Lymphoid Leukemia
SJERG016	SJERG016_D	Primary	Leukemia	Acute Lymphoid Leukemia	98353	Acute Lymphoid Leukemia
