# Supplementary material for: Cancer gene mutation frequencies for the U.S. population
Source: Nat Commun. 2021 Oct 13;12:5961. doi: 10.1038/s41467-021-26213-y (PMC8514428; doi:10.1038/s41467-021-26213-y)
Supplement: Supplementary file 8 — Supplementary Software 1 [file 41467_2021_26213_MOESM8_ESM.zip › Supplementary Software 1/Genomics_Analysis/clinical/Lymphoid/cllsll_icgc_2011/data_clinical_sample_v2.txt]

PATIENT_ID	SAMPLE_ID	SAMPLE_TYPE	CODE	CATEGORY_NAME
CLL_375	CLL_375	Primary	98233	Chronic lymphocytic leukemiasmall lymphocytic lymphoma
CLL_43	CLL_43	Primary	98233	Chronic lymphocytic leukemiasmall lymphocytic lymphoma
CLL_159	CLL_159	Primary	98233	Chronic lymphocytic leukemiasmall lymphocytic lymphoma
CLL_279	CLL_279	Primary	98233	Chronic lymphocytic leukemiasmall lymphocytic lymphoma
CLL_157	CLL_157	Primary	98233	Chronic lymphocytic leukemiasmall lymphocytic lymphoma
CLL_185	CLL_185	Primary	98233	Chronic lymphocytic leukemiasmall lymphocytic lymphoma
CLL_29	CLL_29	Primary	98233	Chronic lymphocytic leukemiasmall lymphocytic lymphoma
CLL_181	CLL_181	Primary	98233	Chronic lymphocytic leukemiasmall lymphocytic lymphoma
CLL_19	CLL_19	Primary	98233	Chronic lymphocytic leukemiasmall lymphocytic lymphoma
CLL_13	CLL_13	Primary	98233	Chronic lymphocytic leukemiasmall lymphocytic lymphoma
CLL_175	CLL_175	Primary	98233	Chronic lymphocytic leukemiasmall lymphocytic lymphoma
CLL_165	CLL_165	Primary	98233	Chronic lymphocytic leukemiasmall lymphocytic lymphoma
CLL_267	CLL_267	Primary	98233	Chronic lymphocytic leukemiasmall lymphocytic lymphoma
CLL_27	CLL_27	Primary	98233	Chronic lymphocytic leukemiasmall lymphocytic lymphoma
CLL_117	CLL_117	Primary	98233	Chronic lymphocytic leukemiasmall lymphocytic lymphoma
CLL_54	CLL_54	Primary	98233	Chronic lymphocytic leukemiasmall lymphocytic lymphoma
CLL_53	CLL_53	Primary	98233	Chronic lymphocytic leukemiasmall lymphocytic lymphoma
CLL_618	CLL_618	Primary	98233	Chronic lymphocytic leukemiasmall lymphocytic lymphoma
CLL_39	CLL_39	Primary	98233	Chronic lymphocytic leukemiasmall lymphocytic lymphoma
CLL_16	CLL_16	Primary	98233	Chronic lymphocytic leukemiasmall lymphocytic lymphoma
CLL_22	CLL_22	Primary	98233	Chronic lymphocytic leukemiasmall lymphocytic lymphoma
CLL_33	CLL_33	Primary	98233	Chronic lymphocytic leukemiasmall lymphocytic lymphoma
CLL_278	CLL_278	Primary	98233	Chronic lymphocytic leukemiasmall lymphocytic lymphoma
CLL_642	CLL_642	Primary	98233	Chronic lymphocytic leukemiasmall lymphocytic lymphoma
CLL_758	CLL_758	Primary	98233	Chronic lymphocytic leukemiasmall lymphocytic lymphoma
CLL_144	CLL_144	Primary	98233	Chronic lymphocytic leukemiasmall lymphocytic lymphoma
CLL_148	CLL_148	Primary	98233	Chronic lymphocytic leukemiasmall lymphocytic lymphoma
CLL_90	CLL_90	Primary	98233	Chronic lymphocytic leukemiasmall lymphocytic lymphoma
CLL_272	CLL_272	Primary	98233	Chronic lymphocytic leukemiasmall lymphocytic lymphoma
CLL_184	CLL_184	Primary	98233	Chronic lymphocytic leukemiasmall lymphocytic lymphoma
CLL_324	CLL_324	Primary	98233	Chronic lymphocytic leukemiasmall lymphocytic lymphoma
CLL_192	CLL_192	Primary	98233	Chronic lymphocytic leukemiasmall lymphocytic lymphoma
CLL_110	CLL_110	Primary	98233	Chronic lymphocytic leukemiasmall lymphocytic lymphoma
CLL_189	CLL_189	Primary	98233	Chronic lymphocytic leukemiasmall lymphocytic lymphoma
CLL_18	CLL_18	Primary	98233	Chronic lymphocytic leukemiasmall lymphocytic lymphoma
CLL_173	CLL_173	Primary	98233	Chronic lymphocytic leukemiasmall lymphocytic lymphoma
CLL_168	CLL_168	Primary	98233	Chronic lymphocytic leukemiasmall lymphocytic lymphoma
CLL_290	CLL_290	Primary	98233	Chronic lymphocytic leukemiasmall lymphocytic lymphoma
CLL_276	CLL_276	Primary	98233	Chronic lymphocytic leukemiasmall lymphocytic lymphoma
CLL_146	CLL_146	Primary	98233	Chronic lymphocytic leukemiasmall lymphocytic lymphoma
CLL_145	CLL_145	Primary	98233	Chronic lymphocytic leukemiasmall lymphocytic lymphoma
CLL_6	CLL_6	Primary	98233	Chronic lymphocytic leukemiasmall lymphocytic lymphoma
CLL_193	CLL_193	Primary	98233	Chronic lymphocytic leukemiasmall lymphocytic lymphoma
CLL_124	CLL_124	Primary	98233	Chronic lymphocytic leukemiasmall lymphocytic lymphoma
CLL_178	CLL_178	Primary	98233	Chronic lymphocytic leukemiasmall lymphocytic lymphoma
CLL_282	CLL_282	Primary	98233	Chronic lymphocytic leukemiasmall lymphocytic lymphoma
CLL_195	CLL_195	Primary	98233	Chronic lymphocytic leukemiasmall lymphocytic lymphoma
CLL_30	CLL_30	Primary	98233	Chronic lymphocytic leukemiasmall lymphocytic lymphoma
CLL_182	CLL_182	Primary	98233	Chronic lymphocytic leukemiasmall lymphocytic lymphoma
CLL_20	CLL_20	Primary	98233	Chronic lymphocytic leukemiasmall lymphocytic lymphoma
CLL_48	CLL_48	Primary	98233	Chronic lymphocytic leukemiasmall lymphocytic lymphoma
CLL_38	CLL_38	Primary	98233	Chronic lymphocytic leukemiasmall lymphocytic lymphoma
CLL_40	CLL_40	Primary	98233	Chronic lymphocytic leukemiasmall lymphocytic lymphoma
CLL_174	CLL_174	Primary	98233	Chronic lymphocytic leukemiasmall lymphocytic lymphoma
CLL_322	CLL_322	Primary	98233	Chronic lymphocytic leukemiasmall lymphocytic lymphoma
CLL_91	CLL_91	Primary	98233	Chronic lymphocytic leukemiasmall lymphocytic lymphoma
CLL_141	CLL_141	Primary	98233	Chronic lymphocytic leukemiasmall lymphocytic lymphoma
CLL_194	CLL_194	Primary	98233	Chronic lymphocytic leukemiasmall lymphocytic lymphoma
CLL_44	CLL_44	Primary	98233	Chronic lymphocytic leukemiasmall lymphocytic lymphoma
CLL_319	CLL_319	Primary	98233	Chronic lymphocytic leukemiasmall lymphocytic lymphoma
CLL_326	CLL_326	Primary	98233	Chronic lymphocytic leukemiasmall lymphocytic lymphoma
CLL_7	CLL_7	Primary	98233	Chronic lymphocytic leukemiasmall lymphocytic lymphoma
CLL_136	CLL_136	Primary	98233	Chronic lymphocytic leukemiasmall lymphocytic lymphoma
CLL_8	CLL_8	Primary	98233	Chronic lymphocytic leukemiasmall lymphocytic lymphoma
CLL_191	CLL_191	Primary	98233	Chronic lymphocytic leukemiasmall lymphocytic lymphoma
CLL_156	CLL_156	Primary	98233	Chronic lymphocytic leukemiasmall lymphocytic lymphoma
CLL_761	CLL_761	Primary	98233	Chronic lymphocytic leukemiasmall lymphocytic lymphoma
CLL_321	CLL_321	Primary	98233	Chronic lymphocytic leukemiasmall lymphocytic lymphoma
CLL_270	CLL_270	Primary	98233	Chronic lymphocytic leukemiasmall lymphocytic lymphoma
CLL_52	CLL_52	Primary	98233	Chronic lymphocytic leukemiasmall lymphocytic lymphoma
CLL_51	CLL_51	Primary	98233	Chronic lymphocytic leukemiasmall lymphocytic lymphoma
CLL_32	CLL_32	Primary	98233	Chronic lymphocytic leukemiasmall lymphocytic lymphoma
CLL_280	CLL_280	Primary	98233	Chronic lymphocytic leukemiasmall lymphocytic lymphoma
CLL_275	CLL_275	Primary	98233	Chronic lymphocytic leukemiasmall lymphocytic lymphoma
CLL_17	CLL_17	Primary	98233	Chronic lymphocytic leukemiasmall lymphocytic lymphoma
CLL_680	CLL_680	Primary	98233	Chronic lymphocytic leukemiasmall lymphocytic lymphoma
CLL_325	CLL_325	Primary	98233	Chronic lymphocytic leukemiasmall lymphocytic lymphoma
CLL_49	CLL_49	Primary	98233	Chronic lymphocytic leukemiasmall lymphocytic lymphoma
CLL_273	CLL_273	Primary	98233	Chronic lymphocytic leukemiasmall lymphocytic lymphoma
CLL_64	CLL_64	Primary	98233	Chronic lymphocytic leukemiasmall lymphocytic lymphoma
CLL_9	CLL_9	Primary	98233	Chronic lymphocytic leukemiasmall lymphocytic lymphoma
CLL_171	CLL_171	Primary	98233	Chronic lymphocytic leukemiasmall lymphocytic lymphoma
CLL_785	CLL_785	Primary	98233	Chronic lymphocytic leukemiasmall lymphocytic lymphoma
CLL_155	CLL_155	Primary	98233	Chronic lymphocytic leukemiasmall lymphocytic lymphoma
CLL_63	CLL_63	Primary	98233	Chronic lymphocytic leukemiasmall lymphocytic lymphoma
CLL_170	CLL_170	Primary	98233	Chronic lymphocytic leukemiasmall lymphocytic lymphoma
CLL_328	CLL_328	Primary	98233	Chronic lymphocytic leukemiasmall lymphocytic lymphoma
CLL_5	CLL_5	Primary	98233	Chronic lymphocytic leukemiasmall lymphocytic lymphoma
CLL_42	CLL_42	Primary	98233	Chronic lymphocytic leukemiasmall lymphocytic lymphoma
CLL_197	CLL_197	Primary	98233	Chronic lymphocytic leukemiasmall lymphocytic lymphoma
CLL_188	CLL_188	Primary	98233	Chronic lymphocytic leukemiasmall lymphocytic lymphoma
CLL_186	CLL_186	Primary	98233	Chronic lymphocytic leukemiasmall lymphocytic lymphoma
CLL_323	CLL_323	Primary	98233	Chronic lymphocytic leukemiasmall lymphocytic lymphoma
CLL_41	CLL_41	Primary	98233	Chronic lymphocytic leukemiasmall lymphocytic lymphoma
CLL_83	CLL_83	Primary	98233	Chronic lymphocytic leukemiasmall lymphocytic lymphoma
CLL_264	CLL_264	Primary	98233	Chronic lymphocytic leukemiasmall lymphocytic lymphoma
CLL_266	CLL_266	Primary	98233	Chronic lymphocytic leukemiasmall lymphocytic lymphoma
CLL_45	CLL_45	Primary	98233	Chronic lymphocytic leukemiasmall lymphocytic lymphoma
CLL_82	CLL_82	Primary	98233	Chronic lymphocytic leukemiasmall lymphocytic lymphoma
CLL_172	CLL_172	Primary	98233	Chronic lymphocytic leukemiasmall lymphocytic lymphoma
CLL_166	CLL_166	Primary	98233	Chronic lymphocytic leukemiasmall lymphocytic lymphoma
CLL_274	CLL_274	Primary	98233	Chronic lymphocytic leukemiasmall lymphocytic lymphoma
CLL_23	CLL_23	Primary	98233	Chronic lymphocytic leukemiasmall lymphocytic lymphoma
CLL_100	CLL_100	Primary	98233	Chronic lymphocytic leukemiasmall lymphocytic lymphoma
CLL_152	CLL_152	Primary	98233	Chronic lymphocytic leukemiasmall lymphocytic lymphoma
