# Supplementary material for: Cancer gene mutation frequencies for the U.S. population
Source: Nat Commun. 2021 Oct 13;12:5961. doi: 10.1038/s41467-021-26213-y (PMC8514428; doi:10.1038/s41467-021-26213-y)
Supplement: Supplementary file 8 — Supplementary Software 1 [file 41467_2021_26213_MOESM8_ESM.zip › Supplementary Software 1/Genomics_Analysis/clinical/Lymphoid/cll_iuopa_2015/data_clinical_sample_v2.txt]

PATIENT_ID	SAMPLE_ID	SAMPLE_TYPE	CANCER_TYPE	CANCER_TYPE_DETAILED	CODE	CATEGORY_NAME
cll_iuopa_2015_1	cll_iuopa_2015_1	Primary	Mature B-Cell Neoplasms	Chronic Lymphocytic Leukemia/Small Lymphocytic Lymphoma	98233	Chronic Lymphocytic Leukemia/Small Lymphocytic Lymphoma
cll_iuopa_2015_2	cll_iuopa_2015_2	Primary	Mature B-Cell Neoplasms	Chronic Lymphocytic Leukemia/Small Lymphocytic Lymphoma	98233	Chronic Lymphocytic Leukemia/Small Lymphocytic Lymphoma
cll_iuopa_2015_3	cll_iuopa_2015_3	Primary	Mature B-Cell Neoplasms	Chronic Lymphocytic Leukemia/Small Lymphocytic Lymphoma	98233	Chronic Lymphocytic Leukemia/Small Lymphocytic Lymphoma
cll_iuopa_2015_4	cll_iuopa_2015_4	Primary	Mature B-Cell Neoplasms	Chronic Lymphocytic Leukemia/Small Lymphocytic Lymphoma	98233	Chronic Lymphocytic Leukemia/Small Lymphocytic Lymphoma
cll_iuopa_2015_5	cll_iuopa_2015_5	Primary	Mature B-Cell Neoplasms	Chronic Lymphocytic Leukemia/Small Lymphocytic Lymphoma	98233	Chronic Lymphocytic Leukemia/Small Lymphocytic Lymphoma
cll_iuopa_2015_6	cll_iuopa_2015_6	Primary	Mature B-Cell Neoplasms	Chronic Lymphocytic Leukemia/Small Lymphocytic Lymphoma	98233	Chronic Lymphocytic Leukemia/Small Lymphocytic Lymphoma
cll_iuopa_2015_7	cll_iuopa_2015_7	Primary	Mature B-Cell Neoplasms	Chronic Lymphocytic Leukemia/Small Lymphocytic Lymphoma	98233	Chronic Lymphocytic Leukemia/Small Lymphocytic Lymphoma
cll_iuopa_2015_8	cll_iuopa_2015_8	Primary	Mature B-Cell Neoplasms	Chronic Lymphocytic Leukemia/Small Lymphocytic Lymphoma	98233	Chronic Lymphocytic Leukemia/Small Lymphocytic Lymphoma
cll_iuopa_2015_9	cll_iuopa_2015_9	Primary	Mature B-Cell Neoplasms	Chronic Lymphocytic Leukemia/Small Lymphocytic Lymphoma	98233	Chronic Lymphocytic Leukemia/Small Lymphocytic Lymphoma
cll_iuopa_2015_10	cll_iuopa_2015_10	Primary	Mature B-Cell Neoplasms	Chronic Lymphocytic Leukemia/Small Lymphocytic Lymphoma	98233	Chronic Lymphocytic Leukemia/Small Lymphocytic Lymphoma
cll_iuopa_2015_11	cll_iuopa_2015_11	Primary	Mature B-Cell Neoplasms	Chronic Lymphocytic Leukemia/Small Lymphocytic Lymphoma	98233	Chronic Lymphocytic Leukemia/Small Lymphocytic Lymphoma
cll_iuopa_2015_12	cll_iuopa_2015_12	Primary	Mature B-Cell Neoplasms	Chronic Lymphocytic Leukemia/Small Lymphocytic Lymphoma	98233	Chronic Lymphocytic Leukemia/Small Lymphocytic Lymphoma
cll_iuopa_2015_13	cll_iuopa_2015_13	Primary	Mature B-Cell Neoplasms	Chronic Lymphocytic Leukemia/Small Lymphocytic Lymphoma	98233	Chronic Lymphocytic Leukemia/Small Lymphocytic Lymphoma
cll_iuopa_2015_15	cll_iuopa_2015_15	Primary	Mature B-Cell Neoplasms	Chronic Lymphocytic Leukemia/Small Lymphocytic Lymphoma	98233	Chronic Lymphocytic Leukemia/Small Lymphocytic Lymphoma
cll_iuopa_2015_16	cll_iuopa_2015_16	Primary	Mature B-Cell Neoplasms	Chronic Lymphocytic Leukemia/Small Lymphocytic Lymphoma	98233	Chronic Lymphocytic Leukemia/Small Lymphocytic Lymphoma
cll_iuopa_2015_17	cll_iuopa_2015_17	Primary	Mature B-Cell Neoplasms	Chronic Lymphocytic Leukemia/Small Lymphocytic Lymphoma	98233	Chronic Lymphocytic Leukemia/Small Lymphocytic Lymphoma
cll_iuopa_2015_18	cll_iuopa_2015_18	Primary	Mature B-Cell Neoplasms	Chronic Lymphocytic Leukemia/Small Lymphocytic Lymphoma	98233	Chronic Lymphocytic Leukemia/Small Lymphocytic Lymphoma
cll_iuopa_2015_19	cll_iuopa_2015_19	Primary	Mature B-Cell Neoplasms	Chronic Lymphocytic Leukemia/Small Lymphocytic Lymphoma	98233	Chronic Lymphocytic Leukemia/Small Lymphocytic Lymphoma
cll_iuopa_2015_20	cll_iuopa_2015_20	Primary	Mature B-Cell Neoplasms	Chronic Lymphocytic Leukemia/Small Lymphocytic Lymphoma	98233	Chronic Lymphocytic Leukemia/Small Lymphocytic Lymphoma
cll_iuopa_2015_22	cll_iuopa_2015_22	Primary	Mature B-Cell Neoplasms	Chronic Lymphocytic Leukemia/Small Lymphocytic Lymphoma	98233	Chronic Lymphocytic Leukemia/Small Lymphocytic Lymphoma
cll_iuopa_2015_23	cll_iuopa_2015_23	Primary	Mature B-Cell Neoplasms	Chronic Lymphocytic Leukemia/Small Lymphocytic Lymphoma	98233	Chronic Lymphocytic Leukemia/Small Lymphocytic Lymphoma
cll_iuopa_2015_25	cll_iuopa_2015_25	Primary	Mature B-Cell Neoplasms	Chronic Lymphocytic Leukemia/Small Lymphocytic Lymphoma	98233	Chronic Lymphocytic Leukemia/Small Lymphocytic Lymphoma
cll_iuopa_2015_26	cll_iuopa_2015_26	Primary	Mature B-Cell Neoplasms	Chronic Lymphocytic Leukemia/Small Lymphocytic Lymphoma	98233	Chronic Lymphocytic Leukemia/Small Lymphocytic Lymphoma
cll_iuopa_2015_27	cll_iuopa_2015_27	Primary	Mature B-Cell Neoplasms	Chronic Lymphocytic Leukemia/Small Lymphocytic Lymphoma	98233	Chronic Lymphocytic Leukemia/Small Lymphocytic Lymphoma
cll_iuopa_2015_29	cll_iuopa_2015_29	Primary	Mature B-Cell Neoplasms	Chronic Lymphocytic Leukemia/Small Lymphocytic Lymphoma	98233	Chronic Lymphocytic Leukemia/Small Lymphocytic Lymphoma
cll_iuopa_2015_30	cll_iuopa_2015_30	Primary	Mature B-Cell Neoplasms	Chronic Lymphocytic Leukemia/Small Lymphocytic Lymphoma	98233	Chronic Lymphocytic Leukemia/Small Lymphocytic Lymphoma
cll_iuopa_2015_32	cll_iuopa_2015_32	Primary	Mature B-Cell Neoplasms	Chronic Lymphocytic Leukemia/Small Lymphocytic Lymphoma	98233	Chronic Lymphocytic Leukemia/Small Lymphocytic Lymphoma
cll_iuopa_2015_33	cll_iuopa_2015_33	Primary	Mature B-Cell Neoplasms	Chronic Lymphocytic Leukemia/Small Lymphocytic Lymphoma	98233	Chronic Lymphocytic Leukemia/Small Lymphocytic Lymphoma
cll_iuopa_2015_34	cll_iuopa_2015_34	Primary	Mature B-Cell Neoplasms	Chronic Lymphocytic Leukemia/Small Lymphocytic Lymphoma	98233	Chronic Lymphocytic Leukemia/Small Lymphocytic Lymphoma
cll_iuopa_2015_38	cll_iuopa_2015_38	Primary	Mature B-Cell Neoplasms	Chronic Lymphocytic Leukemia/Small Lymphocytic Lymphoma	98233	Chronic Lymphocytic Leukemia/Small Lymphocytic Lymphoma
cll_iuopa_2015_39	cll_iuopa_2015_39	Primary	Mature B-Cell Neoplasms	Chronic Lymphocytic Leukemia/Small Lymphocytic Lymphoma	98233	Chronic Lymphocytic Leukemia/Small Lymphocytic Lymphoma
cll_iuopa_2015_40	cll_iuopa_2015_40	Primary	Mature B-Cell Neoplasms	Chronic Lymphocytic Leukemia/Small Lymphocytic Lymphoma	98233	Chronic Lymphocytic Leukemia/Small Lymphocytic Lymphoma
cll_iuopa_2015_41	cll_iuopa_2015_41	Primary	Mature B-Cell Neoplasms	Chronic Lymphocytic Leukemia/Small Lymphocytic Lymphoma	98233	Chronic Lymphocytic Leukemia/Small Lymphocytic Lymphoma
cll_iuopa_2015_44	cll_iuopa_2015_44	Primary	Mature B-Cell Neoplasms	Chronic Lymphocytic Leukemia/Small Lymphocytic Lymphoma	98233	Chronic Lymphocytic Leukemia/Small Lymphocytic Lymphoma
cll_iuopa_2015_45	cll_iuopa_2015_45	Primary	Mature B-Cell Neoplasms	Chronic Lymphocytic Leukemia/Small Lymphocytic Lymphoma	98233	Chronic Lymphocytic Leukemia/Small Lymphocytic Lymphoma
cll_iuopa_2015_47	cll_iuopa_2015_47	Primary	Mature B-Cell Neoplasms	Chronic Lymphocytic Leukemia/Small Lymphocytic Lymphoma	98233	Chronic Lymphocytic Leukemia/Small Lymphocytic Lymphoma
cll_iuopa_2015_48	cll_iuopa_2015_48	Primary	Mature B-Cell Neoplasms	Chronic Lymphocytic Leukemia/Small Lymphocytic Lymphoma	98233	Chronic Lymphocytic Leukemia/Small Lymphocytic Lymphoma
cll_iuopa_2015_49	cll_iuopa_2015_49	Primary	Mature B-Cell Neoplasms	Chronic Lymphocytic Leukemia/Small Lymphocytic Lymphoma	98233	Chronic Lymphocytic Leukemia/Small Lymphocytic Lymphoma
cll_iuopa_2015_51	cll_iuopa_2015_51	Primary	Mature B-Cell Neoplasms	Chronic Lymphocytic Leukemia/Small Lymphocytic Lymphoma	98233	Chronic Lymphocytic Leukemia/Small Lymphocytic Lymphoma
cll_iuopa_2015_52	cll_iuopa_2015_52	Primary	Mature B-Cell Neoplasms	Chronic Lymphocytic Leukemia/Small Lymphocytic Lymphoma	98233	Chronic Lymphocytic Leukemia/Small Lymphocytic Lymphoma
cll_iuopa_2015_53	cll_iuopa_2015_53	Primary	Mature B-Cell Neoplasms	Chronic Lymphocytic Leukemia/Small Lymphocytic Lymphoma	98233	Chronic Lymphocytic Leukemia/Small Lymphocytic Lymphoma
cll_iuopa_2015_54	cll_iuopa_2015_54	Primary	Mature B-Cell Neoplasms	Chronic Lymphocytic Leukemia/Small Lymphocytic Lymphoma	98233	Chronic Lymphocytic Leukemia/Small Lymphocytic Lymphoma
cll_iuopa_2015_56	cll_iuopa_2015_56	Primary	Mature B-Cell Neoplasms	Chronic Lymphocytic Leukemia/Small Lymphocytic Lymphoma	98233	Chronic Lymphocytic Leukemia/Small Lymphocytic Lymphoma
cll_iuopa_2015_57	cll_iuopa_2015_57	Primary	Mature B-Cell Neoplasms	Chronic Lymphocytic Leukemia/Small Lymphocytic Lymphoma	98233	Chronic Lymphocytic Leukemia/Small Lymphocytic Lymphoma
cll_iuopa_2015_58	cll_iuopa_2015_58	Primary	Mature B-Cell Neoplasms	Chronic Lymphocytic Leukemia/Small Lymphocytic Lymphoma	98233	Chronic Lymphocytic Leukemia/Small Lymphocytic Lymphoma
cll_iuopa_2015_60	cll_iuopa_2015_60	Primary	Mature B-Cell Neoplasms	Chronic Lymphocytic Leukemia/Small Lymphocytic Lymphoma	98233	Chronic Lymphocytic Leukemia/Small Lymphocytic Lymphoma
cll_iuopa_2015_63	cll_iuopa_2015_63	Primary	Mature B-Cell Neoplasms	Chronic Lymphocytic Leukemia/Small Lymphocytic Lymphoma	98233	Chronic Lymphocytic Leukemia/Small Lymphocytic Lymphoma
cll_iuopa_2015_64	cll_iuopa_2015_64	Primary	Mature B-Cell Neoplasms	Chronic Lymphocytic Leukemia/Small Lymphocytic Lymphoma	98233	Chronic Lymphocytic Leukemia/Small Lymphocytic Lymphoma
cll_iuopa_2015_70	cll_iuopa_2015_70	Primary	Mature B-Cell Neoplasms	Chronic Lymphocytic Leukemia/Small Lymphocytic Lymphoma	98233	Chronic Lymphocytic Leukemia/Small Lymphocytic Lymphoma
cll_iuopa_2015_82	cll_iuopa_2015_82	Primary	Mature B-Cell Neoplasms	Chronic Lymphocytic Leukemia/Small Lymphocytic Lymphoma	98233	Chronic Lymphocytic Leukemia/Small Lymphocytic Lymphoma
cll_iuopa_2015_83	cll_iuopa_2015_83	Primary	Mature B-Cell Neoplasms	Chronic Lymphocytic Leukemia/Small Lymphocytic Lymphoma	98233	Chronic Lymphocytic Leukemia/Small Lymphocytic Lymphoma
cll_iuopa_2015_84	cll_iuopa_2015_84	Primary	Mature B-Cell Neoplasms	Chronic Lymphocytic Leukemia/Small Lymphocytic Lymphoma	98233	Chronic Lymphocytic Leukemia/Small Lymphocytic Lymphoma
cll_iuopa_2015_90	cll_iuopa_2015_90	Primary	Mature B-Cell Neoplasms	Chronic Lymphocytic Leukemia/Small Lymphocytic Lymphoma	98233	Chronic Lymphocytic Leukemia/Small Lymphocytic Lymphoma
cll_iuopa_2015_91	cll_iuopa_2015_91	Primary	Mature B-Cell Neoplasms	Chronic Lymphocytic Leukemia/Small Lymphocytic Lymphoma	98233	Chronic Lymphocytic Leukemia/Small Lymphocytic Lymphoma
cll_iuopa_2015_100	cll_iuopa_2015_100	Primary	Mature B-Cell Neoplasms	Chronic Lymphocytic Leukemia/Small Lymphocytic Lymphoma	98233	Chronic Lymphocytic Leukemia/Small Lymphocytic Lymphoma
cll_iuopa_2015_110	cll_iuopa_2015_110	Primary	Mature B-Cell Neoplasms	Chronic Lymphocytic Leukemia/Small Lymphocytic Lymphoma	98233	Chronic Lymphocytic Leukemia/Small Lymphocytic Lymphoma
cll_iuopa_2015_111	cll_iuopa_2015_111	Primary	Mature B-Cell Neoplasms	Chronic Lymphocytic Leukemia/Small Lymphocytic Lymphoma	98233	Chronic Lymphocytic Leukemia/Small Lymphocytic Lymphoma
cll_iuopa_2015_114	cll_iuopa_2015_114	Primary	Mature B-Cell Neoplasms	Chronic Lymphocytic Leukemia/Small Lymphocytic Lymphoma	98233	Chronic Lymphocytic Leukemia/Small Lymphocytic Lymphoma
cll_iuopa_2015_115	cll_iuopa_2015_115	Primary	Mature B-Cell Neoplasms	Chronic Lymphocytic Leukemia/Small Lymphocytic Lymphoma	98233	Chronic Lymphocytic Leukemia/Small Lymphocytic Lymphoma
cll_iuopa_2015_116	cll_iuopa_2015_116	Primary	Mature B-Cell Neoplasms	Chronic Lymphocytic Leukemia/Small Lymphocytic Lymphoma	98233	Chronic Lymphocytic Leukemia/Small Lymphocytic Lymphoma
cll_iuopa_2015_117	cll_iuopa_2015_117	Primary	Mature B-Cell Neoplasms	Chronic Lymphocytic Leukemia/Small Lymphocytic Lymphoma	98233	Chronic Lymphocytic Leukemia/Small Lymphocytic Lymphoma
cll_iuopa_2015_122	cll_iuopa_2015_122	Primary	Mature B-Cell Neoplasms	Chronic Lymphocytic Leukemia/Small Lymphocytic Lymphoma	98233	Chronic Lymphocytic Leukemia/Small Lymphocytic Lymphoma
cll_iuopa_2015_124	cll_iuopa_2015_124	Primary	Mature B-Cell Neoplasms	Chronic Lymphocytic Leukemia/Small Lymphocytic Lymphoma	98233	Chronic Lymphocytic Leukemia/Small Lymphocytic Lymphoma
cll_iuopa_2015_125	cll_iuopa_2015_125	Primary	Mature B-Cell Neoplasms	Chronic Lymphocytic Leukemia/Small Lymphocytic Lymphoma	98233	Chronic Lymphocytic Leukemia/Small Lymphocytic Lymphoma
cll_iuopa_2015_127	cll_iuopa_2015_127	Primary	Mature B-Cell Neoplasms	Chronic Lymphocytic Leukemia/Small Lymphocytic Lymphoma	98233	Chronic Lymphocytic Leukemia/Small Lymphocytic Lymphoma
cll_iuopa_2015_128	cll_iuopa_2015_128	Primary	Mature B-Cell Neoplasms	Chronic Lymphocytic Leukemia/Small Lymphocytic Lymphoma	98233	Chronic Lymphocytic Leukemia/Small Lymphocytic Lymphoma
cll_iuopa_2015_131	cll_iuopa_2015_131	Primary	Mature B-Cell Neoplasms	Chronic Lymphocytic Leukemia/Small Lymphocytic Lymphoma	98233	Chronic Lymphocytic Leukemia/Small Lymphocytic Lymphoma
cll_iuopa_2015_134	cll_iuopa_2015_134	Primary	Mature B-Cell Neoplasms	Chronic Lymphocytic Leukemia/Small Lymphocytic Lymphoma	98233	Chronic Lymphocytic Leukemia/Small Lymphocytic Lymphoma
cll_iuopa_2015_135	cll_iuopa_2015_135	Primary	Mature B-Cell Neoplasms	Chronic Lymphocytic Leukemia/Small Lymphocytic Lymphoma	98233	Chronic Lymphocytic Leukemia/Small Lymphocytic Lymphoma
cll_iuopa_2015_136	cll_iuopa_2015_136	Primary	Mature B-Cell Neoplasms	Chronic Lymphocytic Leukemia/Small Lymphocytic Lymphoma	98233	Chronic Lymphocytic Leukemia/Small Lymphocytic Lymphoma
cll_iuopa_2015_137	cll_iuopa_2015_137	Primary	Mature B-Cell Neoplasms	Chronic Lymphocytic Leukemia/Small Lymphocytic Lymphoma	98233	Chronic Lymphocytic Leukemia/Small Lymphocytic Lymphoma
cll_iuopa_2015_138	cll_iuopa_2015_138	Primary	Mature B-Cell Neoplasms	Chronic Lymphocytic Leukemia/Small Lymphocytic Lymphoma	98233	Chronic Lymphocytic Leukemia/Small Lymphocytic Lymphoma
cll_iuopa_2015_139	cll_iuopa_2015_139	Primary	Mature B-Cell Neoplasms	Chronic Lymphocytic Leukemia/Small Lymphocytic Lymphoma	98233	Chronic Lymphocytic Leukemia/Small Lymphocytic Lymphoma
cll_iuopa_2015_141	cll_iuopa_2015_141	Primary	Mature B-Cell Neoplasms	Chronic Lymphocytic Leukemia/Small Lymphocytic Lymphoma	98233	Chronic Lymphocytic Leukemia/Small Lymphocytic Lymphoma
cll_iuopa_2015_142	cll_iuopa_2015_142	Primary	Mature B-Cell Neoplasms	Chronic Lymphocytic Leukemia/Small Lymphocytic Lymphoma	98233	Chronic Lymphocytic Leukemia/Small Lymphocytic Lymphoma
cll_iuopa_2015_145	cll_iuopa_2015_145	Primary	Mature B-Cell Neoplasms	Chronic Lymphocytic Leukemia/Small Lymphocytic Lymphoma	98233	Chronic Lymphocytic Leukemia/Small Lymphocytic Lymphoma
cll_iuopa_2015_146	cll_iuopa_2015_146	Primary	Mature B-Cell Neoplasms	Chronic Lymphocytic Leukemia/Small Lymphocytic Lymphoma	98233	Chronic Lymphocytic Leukemia/Small Lymphocytic Lymphoma
cll_iuopa_2015_147	cll_iuopa_2015_147	Primary	Mature B-Cell Neoplasms	Chronic Lymphocytic Leukemia/Small Lymphocytic Lymphoma	98233	Chronic Lymphocytic Leukemia/Small Lymphocytic Lymphoma
cll_iuopa_2015_148	cll_iuopa_2015_148	Primary	Mature B-Cell Neoplasms	Chronic Lymphocytic Leukemia/Small Lymphocytic Lymphoma	98233	Chronic Lymphocytic Leukemia/Small Lymphocytic Lymphoma
cll_iuopa_2015_149	cll_iuopa_2015_149	Primary	Mature B-Cell Neoplasms	Chronic Lymphocytic Leukemia/Small Lymphocytic Lymphoma	98233	Chronic Lymphocytic Leukemia/Small Lymphocytic Lymphoma
cll_iuopa_2015_150	cll_iuopa_2015_150	Primary	Mature B-Cell Neoplasms	Chronic Lymphocytic Leukemia/Small Lymphocytic Lymphoma	98233	Chronic Lymphocytic Leukemia/Small Lymphocytic Lymphoma
cll_iuopa_2015_151	cll_iuopa_2015_151	Primary	Mature B-Cell Neoplasms	Chronic Lymphocytic Leukemia/Small Lymphocytic Lymphoma	98233	Chronic Lymphocytic Leukemia/Small Lymphocytic Lymphoma
cll_iuopa_2015_155	cll_iuopa_2015_155	Primary	Mature B-Cell Neoplasms	Chronic Lymphocytic Leukemia/Small Lymphocytic Lymphoma	98233	Chronic Lymphocytic Leukemia/Small Lymphocytic Lymphoma
cll_iuopa_2015_156	cll_iuopa_2015_156	Primary	Mature B-Cell Neoplasms	Chronic Lymphocytic Leukemia/Small Lymphocytic Lymphoma	98233	Chronic Lymphocytic Leukemia/Small Lymphocytic Lymphoma
cll_iuopa_2015_157	cll_iuopa_2015_157	Primary	Mature B-Cell Neoplasms	Chronic Lymphocytic Leukemia/Small Lymphocytic Lymphoma	98233	Chronic Lymphocytic Leukemia/Small Lymphocytic Lymphoma
cll_iuopa_2015_158	cll_iuopa_2015_158	Primary	Mature B-Cell Neoplasms	Chronic Lymphocytic Leukemia/Small Lymphocytic Lymphoma	98233	Chronic Lymphocytic Leukemia/Small Lymphocytic Lymphoma
cll_iuopa_2015_159	cll_iuopa_2015_159	Primary	Mature B-Cell Neoplasms	Chronic Lymphocytic Leukemia/Small Lymphocytic Lymphoma	98233	Chronic Lymphocytic Leukemia/Small Lymphocytic Lymphoma
cll_iuopa_2015_165	cll_iuopa_2015_165	Primary	Mature B-Cell Neoplasms	Chronic Lymphocytic Leukemia/Small Lymphocytic Lymphoma	98233	Chronic Lymphocytic Leukemia/Small Lymphocytic Lymphoma
cll_iuopa_2015_166	cll_iuopa_2015_166	Primary	Mature B-Cell Neoplasms	Chronic Lymphocytic Leukemia/Small Lymphocytic Lymphoma	98233	Chronic Lymphocytic Leukemia/Small Lymphocytic Lymphoma
cll_iuopa_2015_168	cll_iuopa_2015_168	Primary	Mature B-Cell Neoplasms	Chronic Lymphocytic Leukemia/Small Lymphocytic Lymphoma	98233	Chronic Lymphocytic Leukemia/Small Lymphocytic Lymphoma
cll_iuopa_2015_170	cll_iuopa_2015_170	Primary	Mature B-Cell Neoplasms	Chronic Lymphocytic Leukemia/Small Lymphocytic Lymphoma	98233	Chronic Lymphocytic Leukemia/Small Lymphocytic Lymphoma
cll_iuopa_2015_171	cll_iuopa_2015_171	Primary	Mature B-Cell Neoplasms	Chronic Lymphocytic Leukemia/Small Lymphocytic Lymphoma	98233	Chronic Lymphocytic Leukemia/Small Lymphocytic Lymphoma
cll_iuopa_2015_172	cll_iuopa_2015_172	Primary	Mature B-Cell Neoplasms	Chronic Lymphocytic Leukemia/Small Lymphocytic Lymphoma	98233	Chronic Lymphocytic Leukemia/Small Lymphocytic Lymphoma
cll_iuopa_2015_173	cll_iuopa_2015_173	Primary	Mature B-Cell Neoplasms	Chronic Lymphocytic Leukemia/Small Lymphocytic Lymphoma	98233	Chronic Lymphocytic Leukemia/Small Lymphocytic Lymphoma
cll_iuopa_2015_174	cll_iuopa_2015_174	Primary	Mature B-Cell Neoplasms	Chronic Lymphocytic Leukemia/Small Lymphocytic Lymphoma	98233	Chronic Lymphocytic Leukemia/Small Lymphocytic Lymphoma
cll_iuopa_2015_175	cll_iuopa_2015_175	Primary	Mature B-Cell Neoplasms	Chronic Lymphocytic Leukemia/Small Lymphocytic Lymphoma	98233	Chronic Lymphocytic Leukemia/Small Lymphocytic Lymphoma
cll_iuopa_2015_176	cll_iuopa_2015_176	Primary	Mature B-Cell Neoplasms	Chronic Lymphocytic Leukemia/Small Lymphocytic Lymphoma	98233	Chronic Lymphocytic Leukemia/Small Lymphocytic Lymphoma
cll_iuopa_2015_177	cll_iuopa_2015_177	Primary	Mature B-Cell Neoplasms	Chronic Lymphocytic Leukemia/Small Lymphocytic Lymphoma	98233	Chronic Lymphocytic Leukemia/Small Lymphocytic Lymphoma
cll_iuopa_2015_179	cll_iuopa_2015_179	Primary	Mature B-Cell Neoplasms	Chronic Lymphocytic Leukemia/Small Lymphocytic Lymphoma	98233	Chronic Lymphocytic Leukemia/Small Lymphocytic Lymphoma
cll_iuopa_2015_180	cll_iuopa_2015_180	Primary	Mature B-Cell Neoplasms	Chronic Lymphocytic Leukemia/Small Lymphocytic Lymphoma	98233	Chronic Lymphocytic Leukemia/Small Lymphocytic Lymphoma
cll_iuopa_2015_181	cll_iuopa_2015_181	Primary	Mature B-Cell Neoplasms	Chronic Lymphocytic Leukemia/Small Lymphocytic Lymphoma	98233	Chronic Lymphocytic Leukemia/Small Lymphocytic Lymphoma
cll_iuopa_2015_182	cll_iuopa_2015_182	Primary	Mature B-Cell Neoplasms	Chronic Lymphocytic Leukemia/Small Lymphocytic Lymphoma	98233	Chronic Lymphocytic Leukemia/Small Lymphocytic Lymphoma
cll_iuopa_2015_184	cll_iuopa_2015_184	Primary	Mature B-Cell Neoplasms	Chronic Lymphocytic Leukemia/Small Lymphocytic Lymphoma	98233	Chronic Lymphocytic Leukemia/Small Lymphocytic Lymphoma
cll_iuopa_2015_185	cll_iuopa_2015_185	Primary	Mature B-Cell Neoplasms	Chronic Lymphocytic Leukemia/Small Lymphocytic Lymphoma	98233	Chronic Lymphocytic Leukemia/Small Lymphocytic Lymphoma
cll_iuopa_2015_186	cll_iuopa_2015_186	Primary	Mature B-Cell Neoplasms	Chronic Lymphocytic Leukemia/Small Lymphocytic Lymphoma	98233	Chronic Lymphocytic Leukemia/Small Lymphocytic Lymphoma
cll_iuopa_2015_188	cll_iuopa_2015_188	Primary	Mature B-Cell Neoplasms	Chronic Lymphocytic Leukemia/Small Lymphocytic Lymphoma	98233	Chronic Lymphocytic Leukemia/Small Lymphocytic Lymphoma
cll_iuopa_2015_189	cll_iuopa_2015_189	Primary	Mature B-Cell Neoplasms	Chronic Lymphocytic Leukemia/Small Lymphocytic Lymphoma	98233	Chronic Lymphocytic Leukemia/Small Lymphocytic Lymphoma
cll_iuopa_2015_191	cll_iuopa_2015_191	Primary	Mature B-Cell Neoplasms	Chronic Lymphocytic Leukemia/Small Lymphocytic Lymphoma	98233	Chronic Lymphocytic Leukemia/Small Lymphocytic Lymphoma
cll_iuopa_2015_192	cll_iuopa_2015_192	Primary	Mature B-Cell Neoplasms	Chronic Lymphocytic Leukemia/Small Lymphocytic Lymphoma	98233	Chronic Lymphocytic Leukemia/Small Lymphocytic Lymphoma
cll_iuopa_2015_193	cll_iuopa_2015_193	Primary	Mature B-Cell Neoplasms	Chronic Lymphocytic Leukemia/Small Lymphocytic Lymphoma	98233	Chronic Lymphocytic Leukemia/Small Lymphocytic Lymphoma
cll_iuopa_2015_194	cll_iuopa_2015_194	Primary	Mature B-Cell Neoplasms	Chronic Lymphocytic Leukemia/Small Lymphocytic Lymphoma	98233	Chronic Lymphocytic Leukemia/Small Lymphocytic Lymphoma
cll_iuopa_2015_195	cll_iuopa_2015_195	Primary	Mature B-Cell Neoplasms	Chronic Lymphocytic Leukemia/Small Lymphocytic Lymphoma	98233	Chronic Lymphocytic Leukemia/Small Lymphocytic Lymphoma
cll_iuopa_2015_197	cll_iuopa_2015_197	Primary	Mature B-Cell Neoplasms	Chronic Lymphocytic Leukemia/Small Lymphocytic Lymphoma	98233	Chronic Lymphocytic Leukemia/Small Lymphocytic Lymphoma
cll_iuopa_2015_199	cll_iuopa_2015_199	Primary	Mature B-Cell Neoplasms	Chronic Lymphocytic Leukemia/Small Lymphocytic Lymphoma	98233	Chronic Lymphocytic Leukemia/Small Lymphocytic Lymphoma
cll_iuopa_2015_244	cll_iuopa_2015_244	Primary	Mature B-Cell Neoplasms	Chronic Lymphocytic Leukemia/Small Lymphocytic Lymphoma	98233	Chronic Lymphocytic Leukemia/Small Lymphocytic Lymphoma
cll_iuopa_2015_264	cll_iuopa_2015_264	Primary	Mature B-Cell Neoplasms	Chronic Lymphocytic Leukemia/Small Lymphocytic Lymphoma	98233	Chronic Lymphocytic Leukemia/Small Lymphocytic Lymphoma
cll_iuopa_2015_266	cll_iuopa_2015_266	Primary	Mature B-Cell Neoplasms	Chronic Lymphocytic Leukemia/Small Lymphocytic Lymphoma	98233	Chronic Lymphocytic Leukemia/Small Lymphocytic Lymphoma
cll_iuopa_2015_267	cll_iuopa_2015_267	Primary	Mature B-Cell Neoplasms	Chronic Lymphocytic Leukemia/Small Lymphocytic Lymphoma	98233	Chronic Lymphocytic Leukemia/Small Lymphocytic Lymphoma
cll_iuopa_2015_270	cll_iuopa_2015_270	Primary	Mature B-Cell Neoplasms	Chronic Lymphocytic Leukemia/Small Lymphocytic Lymphoma	98233	Chronic Lymphocytic Leukemia/Small Lymphocytic Lymphoma
cll_iuopa_2015_272	cll_iuopa_2015_272	Primary	Mature B-Cell Neoplasms	Chronic Lymphocytic Leukemia/Small Lymphocytic Lymphoma	98233	Chronic Lymphocytic Leukemia/Small Lymphocytic Lymphoma
cll_iuopa_2015_273	cll_iuopa_2015_273	Primary	Mature B-Cell Neoplasms	Chronic Lymphocytic Leukemia/Small Lymphocytic Lymphoma	98233	Chronic Lymphocytic Leukemia/Small Lymphocytic Lymphoma
cll_iuopa_2015_274	cll_iuopa_2015_274	Primary	Mature B-Cell Neoplasms	Chronic Lymphocytic Leukemia/Small Lymphocytic Lymphoma	98233	Chronic Lymphocytic Leukemia/Small Lymphocytic Lymphoma
cll_iuopa_2015_275	cll_iuopa_2015_275	Primary	Mature B-Cell Neoplasms	Chronic Lymphocytic Leukemia/Small Lymphocytic Lymphoma	98233	Chronic Lymphocytic Leukemia/Small Lymphocytic Lymphoma
cll_iuopa_2015_276	cll_iuopa_2015_276	Primary	Mature B-Cell Neoplasms	Chronic Lymphocytic Leukemia/Small Lymphocytic Lymphoma	98233	Chronic Lymphocytic Leukemia/Small Lymphocytic Lymphoma
cll_iuopa_2015_278	cll_iuopa_2015_278	Primary	Mature B-Cell Neoplasms	Chronic Lymphocytic Leukemia/Small Lymphocytic Lymphoma	98233	Chronic Lymphocytic Leukemia/Small Lymphocytic Lymphoma
cll_iuopa_2015_279	cll_iuopa_2015_279	Primary	Mature B-Cell Neoplasms	Chronic Lymphocytic Leukemia/Small Lymphocytic Lymphoma	98233	Chronic Lymphocytic Leukemia/Small Lymphocytic Lymphoma
cll_iuopa_2015_280	cll_iuopa_2015_280	Primary	Mature B-Cell Neoplasms	Chronic Lymphocytic Leukemia/Small Lymphocytic Lymphoma	98233	Chronic Lymphocytic Leukemia/Small Lymphocytic Lymphoma
cll_iuopa_2015_282	cll_iuopa_2015_282	Primary	Mature B-Cell Neoplasms	Chronic Lymphocytic Leukemia/Small Lymphocytic Lymphoma	98233	Chronic Lymphocytic Leukemia/Small Lymphocytic Lymphoma
cll_iuopa_2015_283	cll_iuopa_2015_283	Primary	Mature B-Cell Neoplasms	Chronic Lymphocytic Leukemia/Small Lymphocytic Lymphoma	98233	Chronic Lymphocytic Leukemia/Small Lymphocytic Lymphoma
cll_iuopa_2015_287	cll_iuopa_2015_287	Primary	Mature B-Cell Neoplasms	Chronic Lymphocytic Leukemia/Small Lymphocytic Lymphoma	98233	Chronic Lymphocytic Leukemia/Small Lymphocytic Lymphoma
cll_iuopa_2015_288	cll_iuopa_2015_288	Primary	Mature B-Cell Neoplasms	Chronic Lymphocytic Leukemia/Small Lymphocytic Lymphoma	98233	Chronic Lymphocytic Leukemia/Small Lymphocytic Lymphoma
cll_iuopa_2015_289	cll_iuopa_2015_289	Primary	Mature B-Cell Neoplasms	Chronic Lymphocytic Leukemia/Small Lymphocytic Lymphoma	98233	Chronic Lymphocytic Leukemia/Small Lymphocytic Lymphoma
cll_iuopa_2015_290	cll_iuopa_2015_290	Primary	Mature B-Cell Neoplasms	Chronic Lymphocytic Leukemia/Small Lymphocytic Lymphoma	98233	Chronic Lymphocytic Leukemia/Small Lymphocytic Lymphoma
cll_iuopa_2015_291	cll_iuopa_2015_291	Primary	Mature B-Cell Neoplasms	Chronic Lymphocytic Leukemia/Small Lymphocytic Lymphoma	98233	Chronic Lymphocytic Leukemia/Small Lymphocytic Lymphoma
cll_iuopa_2015_294	cll_iuopa_2015_294	Primary	Mature B-Cell Neoplasms	Chronic Lymphocytic Leukemia/Small Lymphocytic Lymphoma	98233	Chronic Lymphocytic Leukemia/Small Lymphocytic Lymphoma
cll_iuopa_2015_296	cll_iuopa_2015_296	Primary	Mature B-Cell Neoplasms	Chronic Lymphocytic Leukemia/Small Lymphocytic Lymphoma	98233	Chronic Lymphocytic Leukemia/Small Lymphocytic Lymphoma
cll_iuopa_2015_298	cll_iuopa_2015_298	Primary	Mature B-Cell Neoplasms	Chronic Lymphocytic Leukemia/Small Lymphocytic Lymphoma	98233	Chronic Lymphocytic Leukemia/Small Lymphocytic Lymphoma
cll_iuopa_2015_302	cll_iuopa_2015_302	Primary	Mature B-Cell Neoplasms	Chronic Lymphocytic Leukemia/Small Lymphocytic Lymphoma	98233	Chronic Lymphocytic Leukemia/Small Lymphocytic Lymphoma
cll_iuopa_2015_305	cll_iuopa_2015_305	Primary	Mature B-Cell Neoplasms	Chronic Lymphocytic Leukemia/Small Lymphocytic Lymphoma	98233	Chronic Lymphocytic Leukemia/Small Lymphocytic Lymphoma
cll_iuopa_2015_306	cll_iuopa_2015_306	Primary	Mature B-Cell Neoplasms	Chronic Lymphocytic Leukemia/Small Lymphocytic Lymphoma	98233	Chronic Lymphocytic Leukemia/Small Lymphocytic Lymphoma
cll_iuopa_2015_312	cll_iuopa_2015_312	Primary	Mature B-Cell Neoplasms	Chronic Lymphocytic Leukemia/Small Lymphocytic Lymphoma	98233	Chronic Lymphocytic Leukemia/Small Lymphocytic Lymphoma
cll_iuopa_2015_313	cll_iuopa_2015_313	Primary	Mature B-Cell Neoplasms	Chronic Lymphocytic Leukemia/Small Lymphocytic Lymphoma	98233	Chronic Lymphocytic Leukemia/Small Lymphocytic Lymphoma
cll_iuopa_2015_315	cll_iuopa_2015_315	Primary	Mature B-Cell Neoplasms	Chronic Lymphocytic Leukemia/Small Lymphocytic Lymphoma	98233	Chronic Lymphocytic Leukemia/Small Lymphocytic Lymphoma
cll_iuopa_2015_316	cll_iuopa_2015_316	Primary	Mature B-Cell Neoplasms	Chronic Lymphocytic Leukemia/Small Lymphocytic Lymphoma	98233	Chronic Lymphocytic Leukemia/Small Lymphocytic Lymphoma
cll_iuopa_2015_317	cll_iuopa_2015_317	Primary	Mature B-Cell Neoplasms	Chronic Lymphocytic Leukemia/Small Lymphocytic Lymphoma	98233	Chronic Lymphocytic Leukemia/Small Lymphocytic Lymphoma
cll_iuopa_2015_318	cll_iuopa_2015_318	Primary	Mature B-Cell Neoplasms	Chronic Lymphocytic Leukemia/Small Lymphocytic Lymphoma	98233	Chronic Lymphocytic Leukemia/Small Lymphocytic Lymphoma
cll_iuopa_2015_319	cll_iuopa_2015_319	Primary	Mature B-Cell Neoplasms	Chronic Lymphocytic Leukemia/Small Lymphocytic Lymphoma	98233	Chronic Lymphocytic Leukemia/Small Lymphocytic Lymphoma
cll_iuopa_2015_321	cll_iuopa_2015_321	Primary	Mature B-Cell Neoplasms	Chronic Lymphocytic Leukemia/Small Lymphocytic Lymphoma	98233	Chronic Lymphocytic Leukemia/Small Lymphocytic Lymphoma
cll_iuopa_2015_322	cll_iuopa_2015_322	Primary	Mature B-Cell Neoplasms	Chronic Lymphocytic Leukemia/Small Lymphocytic Lymphoma	98233	Chronic Lymphocytic Leukemia/Small Lymphocytic Lymphoma
cll_iuopa_2015_323	cll_iuopa_2015_323	Primary	Mature B-Cell Neoplasms	Chronic Lymphocytic Leukemia/Small Lymphocytic Lymphoma	98233	Chronic Lymphocytic Leukemia/Small Lymphocytic Lymphoma
cll_iuopa_2015_324	cll_iuopa_2015_324	Primary	Mature B-Cell Neoplasms	Chronic Lymphocytic Leukemia/Small Lymphocytic Lymphoma	98233	Chronic Lymphocytic Leukemia/Small Lymphocytic Lymphoma
cll_iuopa_2015_325	cll_iuopa_2015_325	Primary	Mature B-Cell Neoplasms	Chronic Lymphocytic Leukemia/Small Lymphocytic Lymphoma	98233	Chronic Lymphocytic Leukemia/Small Lymphocytic Lymphoma
cll_iuopa_2015_326	cll_iuopa_2015_326	Primary	Mature B-Cell Neoplasms	Chronic Lymphocytic Leukemia/Small Lymphocytic Lymphoma	98233	Chronic Lymphocytic Leukemia/Small Lymphocytic Lymphoma
cll_iuopa_2015_328	cll_iuopa_2015_328	Primary	Mature B-Cell Neoplasms	Chronic Lymphocytic Leukemia/Small Lymphocytic Lymphoma	98233	Chronic Lymphocytic Leukemia/Small Lymphocytic Lymphoma
cll_iuopa_2015_329	cll_iuopa_2015_329	Primary	Mature B-Cell Neoplasms	Chronic Lymphocytic Leukemia/Small Lymphocytic Lymphoma	98233	Chronic Lymphocytic Leukemia/Small Lymphocytic Lymphoma
cll_iuopa_2015_330	cll_iuopa_2015_330	Primary	Mature B-Cell Neoplasms	Chronic Lymphocytic Leukemia/Small Lymphocytic Lymphoma	98233	Chronic Lymphocytic Leukemia/Small Lymphocytic Lymphoma
cll_iuopa_2015_331	cll_iuopa_2015_331	Primary	Mature B-Cell Neoplasms	Chronic Lymphocytic Leukemia/Small Lymphocytic Lymphoma	98233	Chronic Lymphocytic Leukemia/Small Lymphocytic Lymphoma
cll_iuopa_2015_333	cll_iuopa_2015_333	Primary	Mature B-Cell Neoplasms	Chronic Lymphocytic Leukemia/Small Lymphocytic Lymphoma	98233	Chronic Lymphocytic Leukemia/Small Lymphocytic Lymphoma
cll_iuopa_2015_338	cll_iuopa_2015_338	Primary	Mature B-Cell Neoplasms	Chronic Lymphocytic Leukemia/Small Lymphocytic Lymphoma	98233	Chronic Lymphocytic Leukemia/Small Lymphocytic Lymphoma
cll_iuopa_2015_341	cll_iuopa_2015_341	Primary	Mature B-Cell Neoplasms	Chronic Lymphocytic Leukemia/Small Lymphocytic Lymphoma	98233	Chronic Lymphocytic Leukemia/Small Lymphocytic Lymphoma
cll_iuopa_2015_342	cll_iuopa_2015_342	Primary	Mature B-Cell Neoplasms	Chronic Lymphocytic Leukemia/Small Lymphocytic Lymphoma	98233	Chronic Lymphocytic Leukemia/Small Lymphocytic Lymphoma
cll_iuopa_2015_343	cll_iuopa_2015_343	Primary	Mature B-Cell Neoplasms	Chronic Lymphocytic Leukemia/Small Lymphocytic Lymphoma	98233	Chronic Lymphocytic Leukemia/Small Lymphocytic Lymphoma
cll_iuopa_2015_344	cll_iuopa_2015_344	Primary	Mature B-Cell Neoplasms	Chronic Lymphocytic Leukemia/Small Lymphocytic Lymphoma	98233	Chronic Lymphocytic Leukemia/Small Lymphocytic Lymphoma
cll_iuopa_2015_345	cll_iuopa_2015_345	Primary	Mature B-Cell Neoplasms	Chronic Lymphocytic Leukemia/Small Lymphocytic Lymphoma	98233	Chronic Lymphocytic Leukemia/Small Lymphocytic Lymphoma
cll_iuopa_2015_350	cll_iuopa_2015_350	Primary	Mature B-Cell Neoplasms	Chronic Lymphocytic Leukemia/Small Lymphocytic Lymphoma	98233	Chronic Lymphocytic Leukemia/Small Lymphocytic Lymphoma
cll_iuopa_2015_351	cll_iuopa_2015_351	Primary	Mature B-Cell Neoplasms	Chronic Lymphocytic Leukemia/Small Lymphocytic Lymphoma	98233	Chronic Lymphocytic Leukemia/Small Lymphocytic Lymphoma
cll_iuopa_2015_352	cll_iuopa_2015_352	Primary	Mature B-Cell Neoplasms	Chronic Lymphocytic Leukemia/Small Lymphocytic Lymphoma	98233	Chronic Lymphocytic Leukemia/Small Lymphocytic Lymphoma
cll_iuopa_2015_353	cll_iuopa_2015_353	Primary	Mature B-Cell Neoplasms	Chronic Lymphocytic Leukemia/Small Lymphocytic Lymphoma	98233	Chronic Lymphocytic Leukemia/Small Lymphocytic Lymphoma
cll_iuopa_2015_356	cll_iuopa_2015_356	Primary	Mature B-Cell Neoplasms	Chronic Lymphocytic Leukemia/Small Lymphocytic Lymphoma	98233	Chronic Lymphocytic Leukemia/Small Lymphocytic Lymphoma
cll_iuopa_2015_358	cll_iuopa_2015_358	Primary	Mature B-Cell Neoplasms	Chronic Lymphocytic Leukemia/Small Lymphocytic Lymphoma	98233	Chronic Lymphocytic Leukemia/Small Lymphocytic Lymphoma
cll_iuopa_2015_361	cll_iuopa_2015_361	Primary	Mature B-Cell Neoplasms	Chronic Lymphocytic Leukemia/Small Lymphocytic Lymphoma	98233	Chronic Lymphocytic Leukemia/Small Lymphocytic Lymphoma
cll_iuopa_2015_365	cll_iuopa_2015_365	Primary	Mature B-Cell Neoplasms	Chronic Lymphocytic Leukemia/Small Lymphocytic Lymphoma	98233	Chronic Lymphocytic Leukemia/Small Lymphocytic Lymphoma
cll_iuopa_2015_366	cll_iuopa_2015_366	Primary	Mature B-Cell Neoplasms	Chronic Lymphocytic Leukemia/Small Lymphocytic Lymphoma	98233	Chronic Lymphocytic Leukemia/Small Lymphocytic Lymphoma
cll_iuopa_2015_367	cll_iuopa_2015_367	Primary	Mature B-Cell Neoplasms	Chronic Lymphocytic Leukemia/Small Lymphocytic Lymphoma	98233	Chronic Lymphocytic Leukemia/Small Lymphocytic Lymphoma
cll_iuopa_2015_371	cll_iuopa_2015_371	Primary	Mature B-Cell Neoplasms	Chronic Lymphocytic Leukemia/Small Lymphocytic Lymphoma	98233	Chronic Lymphocytic Leukemia/Small Lymphocytic Lymphoma
cll_iuopa_2015_372	cll_iuopa_2015_372	Primary	Mature B-Cell Neoplasms	Chronic Lymphocytic Leukemia/Small Lymphocytic Lymphoma	98233	Chronic Lymphocytic Leukemia/Small Lymphocytic Lymphoma
cll_iuopa_2015_373	cll_iuopa_2015_373	Primary	Mature B-Cell Neoplasms	Chronic Lymphocytic Leukemia/Small Lymphocytic Lymphoma	98233	Chronic Lymphocytic Leukemia/Small Lymphocytic Lymphoma
cll_iuopa_2015_375	cll_iuopa_2015_375	Primary	Mature B-Cell Neoplasms	Chronic Lymphocytic Leukemia/Small Lymphocytic Lymphoma	98233	Chronic Lymphocytic Leukemia/Small Lymphocytic Lymphoma
cll_iuopa_2015_381	cll_iuopa_2015_381	Primary	Mature B-Cell Neoplasms	Chronic Lymphocytic Leukemia/Small Lymphocytic Lymphoma	98233	Chronic Lymphocytic Leukemia/Small Lymphocytic Lymphoma
cll_iuopa_2015_382	cll_iuopa_2015_382	Primary	Mature B-Cell Neoplasms	Chronic Lymphocytic Leukemia/Small Lymphocytic Lymphoma	98233	Chronic Lymphocytic Leukemia/Small Lymphocytic Lymphoma
cll_iuopa_2015_384	cll_iuopa_2015_384	Primary	Mature B-Cell Neoplasms	Chronic Lymphocytic Leukemia/Small Lymphocytic Lymphoma	98233	Chronic Lymphocytic Leukemia/Small Lymphocytic Lymphoma
cll_iuopa_2015_385	cll_iuopa_2015_385	Primary	Mature B-Cell Neoplasms	Chronic Lymphocytic Leukemia/Small Lymphocytic Lymphoma	98233	Chronic Lymphocytic Leukemia/Small Lymphocytic Lymphoma
cll_iuopa_2015_386	cll_iuopa_2015_386	Primary	Mature B-Cell Neoplasms	Chronic Lymphocytic Leukemia/Small Lymphocytic Lymphoma	98233	Chronic Lymphocytic Leukemia/Small Lymphocytic Lymphoma
cll_iuopa_2015_387	cll_iuopa_2015_387	Primary	Mature B-Cell Neoplasms	Chronic Lymphocytic Leukemia/Small Lymphocytic Lymphoma	98233	Chronic Lymphocytic Leukemia/Small Lymphocytic Lymphoma
cll_iuopa_2015_395	cll_iuopa_2015_395	Primary	Mature B-Cell Neoplasms	Chronic Lymphocytic Leukemia/Small Lymphocytic Lymphoma	98233	Chronic Lymphocytic Leukemia/Small Lymphocytic Lymphoma
cll_iuopa_2015_398	cll_iuopa_2015_398	Primary	Mature B-Cell Neoplasms	Chronic Lymphocytic Leukemia/Small Lymphocytic Lymphoma	98233	Chronic Lymphocytic Leukemia/Small Lymphocytic Lymphoma
cll_iuopa_2015_422	cll_iuopa_2015_422	Primary	Mature B-Cell Neoplasms	Chronic Lymphocytic Leukemia/Small Lymphocytic Lymphoma	98233	Chronic Lymphocytic Leukemia/Small Lymphocytic Lymphoma
cll_iuopa_2015_435	cll_iuopa_2015_435	Primary	Mature B-Cell Neoplasms	Chronic Lymphocytic Leukemia/Small Lymphocytic Lymphoma	98233	Chronic Lymphocytic Leukemia/Small Lymphocytic Lymphoma
cll_iuopa_2015_442	cll_iuopa_2015_442	Primary	Mature B-Cell Neoplasms	Chronic Lymphocytic Leukemia/Small Lymphocytic Lymphoma	98233	Chronic Lymphocytic Leukemia/Small Lymphocytic Lymphoma
cll_iuopa_2015_447	cll_iuopa_2015_447	Primary	Mature B-Cell Neoplasms	Chronic Lymphocytic Leukemia/Small Lymphocytic Lymphoma	98233	Chronic Lymphocytic Leukemia/Small Lymphocytic Lymphoma
cll_iuopa_2015_464	cll_iuopa_2015_464	Primary	Mature B-Cell Neoplasms	Chronic Lymphocytic Leukemia/Small Lymphocytic Lymphoma	98233	Chronic Lymphocytic Leukemia/Small Lymphocytic Lymphoma
cll_iuopa_2015_466	cll_iuopa_2015_466	Primary	Mature B-Cell Neoplasms	Chronic Lymphocytic Leukemia/Small Lymphocytic Lymphoma	98233	Chronic Lymphocytic Leukemia/Small Lymphocytic Lymphoma
cll_iuopa_2015_467	cll_iuopa_2015_467	Primary	Mature B-Cell Neoplasms	Chronic Lymphocytic Leukemia/Small Lymphocytic Lymphoma	98233	Chronic Lymphocytic Leukemia/Small Lymphocytic Lymphoma
cll_iuopa_2015_472	cll_iuopa_2015_472	Primary	Mature B-Cell Neoplasms	Chronic Lymphocytic Leukemia/Small Lymphocytic Lymphoma	98233	Chronic Lymphocytic Leukemia/Small Lymphocytic Lymphoma
cll_iuopa_2015_473	cll_iuopa_2015_473	Primary	Mature B-Cell Neoplasms	Chronic Lymphocytic Leukemia/Small Lymphocytic Lymphoma	98233	Chronic Lymphocytic Leukemia/Small Lymphocytic Lymphoma
cll_iuopa_2015_474	cll_iuopa_2015_474	Primary	Mature B-Cell Neoplasms	Chronic Lymphocytic Leukemia/Small Lymphocytic Lymphoma	98233	Chronic Lymphocytic Leukemia/Small Lymphocytic Lymphoma
cll_iuopa_2015_475	cll_iuopa_2015_475	Primary	Mature B-Cell Neoplasms	Chronic Lymphocytic Leukemia/Small Lymphocytic Lymphoma	98233	Chronic Lymphocytic Leukemia/Small Lymphocytic Lymphoma
cll_iuopa_2015_477	cll_iuopa_2015_477	Primary	Mature B-Cell Neoplasms	Chronic Lymphocytic Leukemia/Small Lymphocytic Lymphoma	98233	Chronic Lymphocytic Leukemia/Small Lymphocytic Lymphoma
cll_iuopa_2015_504	cll_iuopa_2015_504	Primary	Mature B-Cell Neoplasms	Chronic Lymphocytic Leukemia/Small Lymphocytic Lymphoma	98233	Chronic Lymphocytic Leukemia/Small Lymphocytic Lymphoma
cll_iuopa_2015_505	cll_iuopa_2015_505	Primary	Mature B-Cell Neoplasms	Chronic Lymphocytic Leukemia/Small Lymphocytic Lymphoma	98233	Chronic Lymphocytic Leukemia/Small Lymphocytic Lymphoma
cll_iuopa_2015_509	cll_iuopa_2015_509	Primary	Mature B-Cell Neoplasms	Chronic Lymphocytic Leukemia/Small Lymphocytic Lymphoma	98233	Chronic Lymphocytic Leukemia/Small Lymphocytic Lymphoma
cll_iuopa_2015_510	cll_iuopa_2015_510	Primary	Mature B-Cell Neoplasms	Chronic Lymphocytic Leukemia/Small Lymphocytic Lymphoma	98233	Chronic Lymphocytic Leukemia/Small Lymphocytic Lymphoma
cll_iuopa_2015_523	cll_iuopa_2015_523	Primary	Mature B-Cell Neoplasms	Chronic Lymphocytic Leukemia/Small Lymphocytic Lymphoma	98233	Chronic Lymphocytic Leukemia/Small Lymphocytic Lymphoma
cll_iuopa_2015_535	cll_iuopa_2015_535	Primary	Mature B-Cell Neoplasms	Chronic Lymphocytic Leukemia/Small Lymphocytic Lymphoma	98233	Chronic Lymphocytic Leukemia/Small Lymphocytic Lymphoma
cll_iuopa_2015_544	cll_iuopa_2015_544	Primary	Mature B-Cell Neoplasms	Chronic Lymphocytic Leukemia/Small Lymphocytic Lymphoma	98233	Chronic Lymphocytic Leukemia/Small Lymphocytic Lymphoma
cll_iuopa_2015_558	cll_iuopa_2015_558	Primary	Mature B-Cell Neoplasms	Chronic Lymphocytic Leukemia/Small Lymphocytic Lymphoma	98233	Chronic Lymphocytic Leukemia/Small Lymphocytic Lymphoma
cll_iuopa_2015_561	cll_iuopa_2015_561	Primary	Mature B-Cell Neoplasms	Chronic Lymphocytic Leukemia/Small Lymphocytic Lymphoma	98233	Chronic Lymphocytic Leukemia/Small Lymphocytic Lymphoma
cll_iuopa_2015_564	cll_iuopa_2015_564	Primary	Mature B-Cell Neoplasms	Chronic Lymphocytic Leukemia/Small Lymphocytic Lymphoma	98233	Chronic Lymphocytic Leukemia/Small Lymphocytic Lymphoma
cll_iuopa_2015_565	cll_iuopa_2015_565	Primary	Mature B-Cell Neoplasms	Chronic Lymphocytic Leukemia/Small Lymphocytic Lymphoma	98233	Chronic Lymphocytic Leukemia/Small Lymphocytic Lymphoma
cll_iuopa_2015_567	cll_iuopa_2015_567	Primary	Mature B-Cell Neoplasms	Chronic Lymphocytic Leukemia/Small Lymphocytic Lymphoma	98233	Chronic Lymphocytic Leukemia/Small Lymphocytic Lymphoma
cll_iuopa_2015_569	cll_iuopa_2015_569	Primary	Mature B-Cell Neoplasms	Chronic Lymphocytic Leukemia/Small Lymphocytic Lymphoma	98233	Chronic Lymphocytic Leukemia/Small Lymphocytic Lymphoma
cll_iuopa_2015_571	cll_iuopa_2015_571	Primary	Mature B-Cell Neoplasms	Chronic Lymphocytic Leukemia/Small Lymphocytic Lymphoma	98233	Chronic Lymphocytic Leukemia/Small Lymphocytic Lymphoma
cll_iuopa_2015_575	cll_iuopa_2015_575	Primary	Mature B-Cell Neoplasms	Chronic Lymphocytic Leukemia/Small Lymphocytic Lymphoma	98233	Chronic Lymphocytic Leukemia/Small Lymphocytic Lymphoma
cll_iuopa_2015_577	cll_iuopa_2015_577	Primary	Mature B-Cell Neoplasms	Chronic Lymphocytic Leukemia/Small Lymphocytic Lymphoma	98233	Chronic Lymphocytic Leukemia/Small Lymphocytic Lymphoma
cll_iuopa_2015_578	cll_iuopa_2015_578	Primary	Mature B-Cell Neoplasms	Chronic Lymphocytic Leukemia/Small Lymphocytic Lymphoma	98233	Chronic Lymphocytic Leukemia/Small Lymphocytic Lymphoma
cll_iuopa_2015_580	cll_iuopa_2015_580	Primary	Mature B-Cell Neoplasms	Chronic Lymphocytic Leukemia/Small Lymphocytic Lymphoma	98233	Chronic Lymphocytic Leukemia/Small Lymphocytic Lymphoma
cll_iuopa_2015_583	cll_iuopa_2015_583	Primary	Mature B-Cell Neoplasms	Chronic Lymphocytic Leukemia/Small Lymphocytic Lymphoma	98233	Chronic Lymphocytic Leukemia/Small Lymphocytic Lymphoma
cll_iuopa_2015_584	cll_iuopa_2015_584	Primary	Mature B-Cell Neoplasms	Chronic Lymphocytic Leukemia/Small Lymphocytic Lymphoma	98233	Chronic Lymphocytic Leukemia/Small Lymphocytic Lymphoma
cll_iuopa_2015_585	cll_iuopa_2015_585	Primary	Mature B-Cell Neoplasms	Chronic Lymphocytic Leukemia/Small Lymphocytic Lymphoma	98233	Chronic Lymphocytic Leukemia/Small Lymphocytic Lymphoma
cll_iuopa_2015_586	cll_iuopa_2015_586	Primary	Mature B-Cell Neoplasms	Chronic Lymphocytic Leukemia/Small Lymphocytic Lymphoma	98233	Chronic Lymphocytic Leukemia/Small Lymphocytic Lymphoma
cll_iuopa_2015_588	cll_iuopa_2015_588	Primary	Mature B-Cell Neoplasms	Chronic Lymphocytic Leukemia/Small Lymphocytic Lymphoma	98233	Chronic Lymphocytic Leukemia/Small Lymphocytic Lymphoma
cll_iuopa_2015_591	cll_iuopa_2015_591	Primary	Mature B-Cell Neoplasms	Chronic Lymphocytic Leukemia/Small Lymphocytic Lymphoma	98233	Chronic Lymphocytic Leukemia/Small Lymphocytic Lymphoma
cll_iuopa_2015_593	cll_iuopa_2015_593	Primary	Mature B-Cell Neoplasms	Chronic Lymphocytic Leukemia/Small Lymphocytic Lymphoma	98233	Chronic Lymphocytic Leukemia/Small Lymphocytic Lymphoma
cll_iuopa_2015_594	cll_iuopa_2015_594	Primary	Mature B-Cell Neoplasms	Chronic Lymphocytic Leukemia/Small Lymphocytic Lymphoma	98233	Chronic Lymphocytic Leukemia/Small Lymphocytic Lymphoma
cll_iuopa_2015_595	cll_iuopa_2015_595	Primary	Mature B-Cell Neoplasms	Chronic Lymphocytic Leukemia/Small Lymphocytic Lymphoma	98233	Chronic Lymphocytic Leukemia/Small Lymphocytic Lymphoma
cll_iuopa_2015_596	cll_iuopa_2015_596	Primary	Mature B-Cell Neoplasms	Chronic Lymphocytic Leukemia/Small Lymphocytic Lymphoma	98233	Chronic Lymphocytic Leukemia/Small Lymphocytic Lymphoma
cll_iuopa_2015_598	cll_iuopa_2015_598	Primary	Mature B-Cell Neoplasms	Chronic Lymphocytic Leukemia/Small Lymphocytic Lymphoma	98233	Chronic Lymphocytic Leukemia/Small Lymphocytic Lymphoma
cll_iuopa_2015_599	cll_iuopa_2015_599	Primary	Mature B-Cell Neoplasms	Chronic Lymphocytic Leukemia/Small Lymphocytic Lymphoma	98233	Chronic Lymphocytic Leukemia/Small Lymphocytic Lymphoma
cll_iuopa_2015_618	cll_iuopa_2015_618	Primary	Mature B-Cell Neoplasms	Chronic Lymphocytic Leukemia/Small Lymphocytic Lymphoma	98233	Chronic Lymphocytic Leukemia/Small Lymphocytic Lymphoma
cll_iuopa_2015_621	cll_iuopa_2015_621	Primary	Mature B-Cell Neoplasms	Chronic Lymphocytic Leukemia/Small Lymphocytic Lymphoma	98233	Chronic Lymphocytic Leukemia/Small Lymphocytic Lymphoma
cll_iuopa_2015_626	cll_iuopa_2015_626	Primary	Mature B-Cell Neoplasms	Chronic Lymphocytic Leukemia/Small Lymphocytic Lymphoma	98233	Chronic Lymphocytic Leukemia/Small Lymphocytic Lymphoma
cll_iuopa_2015_628	cll_iuopa_2015_628	Primary	Mature B-Cell Neoplasms	Chronic Lymphocytic Leukemia/Small Lymphocytic Lymphoma	98233	Chronic Lymphocytic Leukemia/Small Lymphocytic Lymphoma
cll_iuopa_2015_629	cll_iuopa_2015_629	Primary	Mature B-Cell Neoplasms	Chronic Lymphocytic Leukemia/Small Lymphocytic Lymphoma	98233	Chronic Lymphocytic Leukemia/Small Lymphocytic Lymphoma
cll_iuopa_2015_642	cll_iuopa_2015_642	Primary	Mature B-Cell Neoplasms	Chronic Lymphocytic Leukemia/Small Lymphocytic Lymphoma	98233	Chronic Lymphocytic Leukemia/Small Lymphocytic Lymphoma
cll_iuopa_2015_654	cll_iuopa_2015_654	Primary	Mature B-Cell Neoplasms	Chronic Lymphocytic Leukemia/Small Lymphocytic Lymphoma	98233	Chronic Lymphocytic Leukemia/Small Lymphocytic Lymphoma
cll_iuopa_2015_658	cll_iuopa_2015_658	Primary	Mature B-Cell Neoplasms	Chronic Lymphocytic Leukemia/Small Lymphocytic Lymphoma	98233	Chronic Lymphocytic Leukemia/Small Lymphocytic Lymphoma
cll_iuopa_2015_661	cll_iuopa_2015_661	Primary	Mature B-Cell Neoplasms	Chronic Lymphocytic Leukemia/Small Lymphocytic Lymphoma	98233	Chronic Lymphocytic Leukemia/Small Lymphocytic Lymphoma
cll_iuopa_2015_663	cll_iuopa_2015_663	Primary	Mature B-Cell Neoplasms	Chronic Lymphocytic Leukemia/Small Lymphocytic Lymphoma	98233	Chronic Lymphocytic Leukemia/Small Lymphocytic Lymphoma
cll_iuopa_2015_664	cll_iuopa_2015_664	Primary	Mature B-Cell Neoplasms	Chronic Lymphocytic Leukemia/Small Lymphocytic Lymphoma	98233	Chronic Lymphocytic Leukemia/Small Lymphocytic Lymphoma
cll_iuopa_2015_669	cll_iuopa_2015_669	Primary	Mature B-Cell Neoplasms	Chronic Lymphocytic Leukemia/Small Lymphocytic Lymphoma	98233	Chronic Lymphocytic Leukemia/Small Lymphocytic Lymphoma
cll_iuopa_2015_677	cll_iuopa_2015_677	Primary	Mature B-Cell Neoplasms	Chronic Lymphocytic Leukemia/Small Lymphocytic Lymphoma	98233	Chronic Lymphocytic Leukemia/Small Lymphocytic Lymphoma
cll_iuopa_2015_680	cll_iuopa_2015_680	Primary	Mature B-Cell Neoplasms	Chronic Lymphocytic Leukemia/Small Lymphocytic Lymphoma	98233	Chronic Lymphocytic Leukemia/Small Lymphocytic Lymphoma
cll_iuopa_2015_684	cll_iuopa_2015_684	Primary	Mature B-Cell Neoplasms	Chronic Lymphocytic Leukemia/Small Lymphocytic Lymphoma	98233	Chronic Lymphocytic Leukemia/Small Lymphocytic Lymphoma
cll_iuopa_2015_689	cll_iuopa_2015_689	Primary	Mature B-Cell Neoplasms	Chronic Lymphocytic Leukemia/Small Lymphocytic Lymphoma	98233	Chronic Lymphocytic Leukemia/Small Lymphocytic Lymphoma
cll_iuopa_2015_709	cll_iuopa_2015_709	Primary	Mature B-Cell Neoplasms	Chronic Lymphocytic Leukemia/Small Lymphocytic Lymphoma	98233	Chronic Lymphocytic Leukemia/Small Lymphocytic Lymphoma
cll_iuopa_2015_715	cll_iuopa_2015_715	Primary	Mature B-Cell Neoplasms	Chronic Lymphocytic Leukemia/Small Lymphocytic Lymphoma	98233	Chronic Lymphocytic Leukemia/Small Lymphocytic Lymphoma
cll_iuopa_2015_721	cll_iuopa_2015_721	Primary	Mature B-Cell Neoplasms	Chronic Lymphocytic Leukemia/Small Lymphocytic Lymphoma	98233	Chronic Lymphocytic Leukemia/Small Lymphocytic Lymphoma
cll_iuopa_2015_722	cll_iuopa_2015_722	Primary	Mature B-Cell Neoplasms	Chronic Lymphocytic Leukemia/Small Lymphocytic Lymphoma	98233	Chronic Lymphocytic Leukemia/Small Lymphocytic Lymphoma
cll_iuopa_2015_723	cll_iuopa_2015_723	Primary	Mature B-Cell Neoplasms	Chronic Lymphocytic Leukemia/Small Lymphocytic Lymphoma	98233	Chronic Lymphocytic Leukemia/Small Lymphocytic Lymphoma
cll_iuopa_2015_725	cll_iuopa_2015_725	Primary	Mature B-Cell Neoplasms	Chronic Lymphocytic Leukemia/Small Lymphocytic Lymphoma	98233	Chronic Lymphocytic Leukemia/Small Lymphocytic Lymphoma
cll_iuopa_2015_732	cll_iuopa_2015_732	Primary	Mature B-Cell Neoplasms	Chronic Lymphocytic Leukemia/Small Lymphocytic Lymphoma	98233	Chronic Lymphocytic Leukemia/Small Lymphocytic Lymphoma
cll_iuopa_2015_733	cll_iuopa_2015_733	Primary	Mature B-Cell Neoplasms	Chronic Lymphocytic Leukemia/Small Lymphocytic Lymphoma	98233	Chronic Lymphocytic Leukemia/Small Lymphocytic Lymphoma
cll_iuopa_2015_745	cll_iuopa_2015_745	Primary	Mature B-Cell Neoplasms	Chronic Lymphocytic Leukemia/Small Lymphocytic Lymphoma	98233	Chronic Lymphocytic Leukemia/Small Lymphocytic Lymphoma
cll_iuopa_2015_749	cll_iuopa_2015_749	Primary	Mature B-Cell Neoplasms	Chronic Lymphocytic Leukemia/Small Lymphocytic Lymphoma	98233	Chronic Lymphocytic Leukemia/Small Lymphocytic Lymphoma
cll_iuopa_2015_751	cll_iuopa_2015_751	Primary	Mature B-Cell Neoplasms	Chronic Lymphocytic Leukemia/Small Lymphocytic Lymphoma	98233	Chronic Lymphocytic Leukemia/Small Lymphocytic Lymphoma
cll_iuopa_2015_753	cll_iuopa_2015_753	Primary	Mature B-Cell Neoplasms	Chronic Lymphocytic Leukemia/Small Lymphocytic Lymphoma	98233	Chronic Lymphocytic Leukemia/Small Lymphocytic Lymphoma
cll_iuopa_2015_754	cll_iuopa_2015_754	Primary	Mature B-Cell Neoplasms	Chronic Lymphocytic Leukemia/Small Lymphocytic Lymphoma	98233	Chronic Lymphocytic Leukemia/Small Lymphocytic Lymphoma
cll_iuopa_2015_757	cll_iuopa_2015_757	Primary	Mature B-Cell Neoplasms	Chronic Lymphocytic Leukemia/Small Lymphocytic Lymphoma	98233	Chronic Lymphocytic Leukemia/Small Lymphocytic Lymphoma
cll_iuopa_2015_758	cll_iuopa_2015_758	Primary	Mature B-Cell Neoplasms	Chronic Lymphocytic Leukemia/Small Lymphocytic Lymphoma	98233	Chronic Lymphocytic Leukemia/Small Lymphocytic Lymphoma
cll_iuopa_2015_760	cll_iuopa_2015_760	Primary	Mature B-Cell Neoplasms	Chronic Lymphocytic Leukemia/Small Lymphocytic Lymphoma	98233	Chronic Lymphocytic Leukemia/Small Lymphocytic Lymphoma
cll_iuopa_2015_761	cll_iuopa_2015_761	Primary	Mature B-Cell Neoplasms	Chronic Lymphocytic Leukemia/Small Lymphocytic Lymphoma	98233	Chronic Lymphocytic Leukemia/Small Lymphocytic Lymphoma
cll_iuopa_2015_762	cll_iuopa_2015_762	Primary	Mature B-Cell Neoplasms	Chronic Lymphocytic Leukemia/Small Lymphocytic Lymphoma	98233	Chronic Lymphocytic Leukemia/Small Lymphocytic Lymphoma
cll_iuopa_2015_763	cll_iuopa_2015_763	Primary	Mature B-Cell Neoplasms	Chronic Lymphocytic Leukemia/Small Lymphocytic Lymphoma	98233	Chronic Lymphocytic Leukemia/Small Lymphocytic Lymphoma
cll_iuopa_2015_764	cll_iuopa_2015_764	Primary	Mature B-Cell Neoplasms	Chronic Lymphocytic Leukemia/Small Lymphocytic Lymphoma	98233	Chronic Lymphocytic Leukemia/Small Lymphocytic Lymphoma
cll_iuopa_2015_765	cll_iuopa_2015_765	Primary	Mature B-Cell Neoplasms	Chronic Lymphocytic Leukemia/Small Lymphocytic Lymphoma	98233	Chronic Lymphocytic Leukemia/Small Lymphocytic Lymphoma
cll_iuopa_2015_766	cll_iuopa_2015_766	Primary	Mature B-Cell Neoplasms	Chronic Lymphocytic Leukemia/Small Lymphocytic Lymphoma	98233	Chronic Lymphocytic Leukemia/Small Lymphocytic Lymphoma
cll_iuopa_2015_767	cll_iuopa_2015_767	Primary	Mature B-Cell Neoplasms	Chronic Lymphocytic Leukemia/Small Lymphocytic Lymphoma	98233	Chronic Lymphocytic Leukemia/Small Lymphocytic Lymphoma
cll_iuopa_2015_769	cll_iuopa_2015_769	Primary	Mature B-Cell Neoplasms	Chronic Lymphocytic Leukemia/Small Lymphocytic Lymphoma	98233	Chronic Lymphocytic Leukemia/Small Lymphocytic Lymphoma
cll_iuopa_2015_770	cll_iuopa_2015_770	Primary	Mature B-Cell Neoplasms	Chronic Lymphocytic Leukemia/Small Lymphocytic Lymphoma	98233	Chronic Lymphocytic Leukemia/Small Lymphocytic Lymphoma
cll_iuopa_2015_772	cll_iuopa_2015_772	Primary	Mature B-Cell Neoplasms	Chronic Lymphocytic Leukemia/Small Lymphocytic Lymphoma	98233	Chronic Lymphocytic Leukemia/Small Lymphocytic Lymphoma
cll_iuopa_2015_773	cll_iuopa_2015_773	Primary	Mature B-Cell Neoplasms	Chronic Lymphocytic Leukemia/Small Lymphocytic Lymphoma	98233	Chronic Lymphocytic Leukemia/Small Lymphocytic Lymphoma
cll_iuopa_2015_775	cll_iuopa_2015_775	Primary	Mature B-Cell Neoplasms	Chronic Lymphocytic Leukemia/Small Lymphocytic Lymphoma	98233	Chronic Lymphocytic Leukemia/Small Lymphocytic Lymphoma
cll_iuopa_2015_776	cll_iuopa_2015_776	Primary	Mature B-Cell Neoplasms	Chronic Lymphocytic Leukemia/Small Lymphocytic Lymphoma	98233	Chronic Lymphocytic Leukemia/Small Lymphocytic Lymphoma
cll_iuopa_2015_777	cll_iuopa_2015_777	Primary	Mature B-Cell Neoplasms	Chronic Lymphocytic Leukemia/Small Lymphocytic Lymphoma	98233	Chronic Lymphocytic Leukemia/Small Lymphocytic Lymphoma
cll_iuopa_2015_778	cll_iuopa_2015_778	Primary	Mature B-Cell Neoplasms	Chronic Lymphocytic Leukemia/Small Lymphocytic Lymphoma	98233	Chronic Lymphocytic Leukemia/Small Lymphocytic Lymphoma
cll_iuopa_2015_780	cll_iuopa_2015_780	Primary	Mature B-Cell Neoplasms	Chronic Lymphocytic Leukemia/Small Lymphocytic Lymphoma	98233	Chronic Lymphocytic Leukemia/Small Lymphocytic Lymphoma
cll_iuopa_2015_783	cll_iuopa_2015_783	Primary	Mature B-Cell Neoplasms	Chronic Lymphocytic Leukemia/Small Lymphocytic Lymphoma	98233	Chronic Lymphocytic Leukemia/Small Lymphocytic Lymphoma
cll_iuopa_2015_784	cll_iuopa_2015_784	Primary	Mature B-Cell Neoplasms	Chronic Lymphocytic Leukemia/Small Lymphocytic Lymphoma	98233	Chronic Lymphocytic Leukemia/Small Lymphocytic Lymphoma
cll_iuopa_2015_785	cll_iuopa_2015_785	Primary	Mature B-Cell Neoplasms	Chronic Lymphocytic Leukemia/Small Lymphocytic Lymphoma	98233	Chronic Lymphocytic Leukemia/Small Lymphocytic Lymphoma
cll_iuopa_2015_788	cll_iuopa_2015_788	Primary	Mature B-Cell Neoplasms	Chronic Lymphocytic Leukemia/Small Lymphocytic Lymphoma	98233	Chronic Lymphocytic Leukemia/Small Lymphocytic Lymphoma
cll_iuopa_2015_794	cll_iuopa_2015_794	Primary	Mature B-Cell Neoplasms	Chronic Lymphocytic Leukemia/Small Lymphocytic Lymphoma	98233	Chronic Lymphocytic Leukemia/Small Lymphocytic Lymphoma
cll_iuopa_2015_797	cll_iuopa_2015_797	Primary	Mature B-Cell Neoplasms	Chronic Lymphocytic Leukemia/Small Lymphocytic Lymphoma	98233	Chronic Lymphocytic Leukemia/Small Lymphocytic Lymphoma
cll_iuopa_2015_800	cll_iuopa_2015_800	Primary	Mature B-Cell Neoplasms	Chronic Lymphocytic Leukemia/Small Lymphocytic Lymphoma	98233	Chronic Lymphocytic Leukemia/Small Lymphocytic Lymphoma
cll_iuopa_2015_801	cll_iuopa_2015_801	Primary	Mature B-Cell Neoplasms	Chronic Lymphocytic Leukemia/Small Lymphocytic Lymphoma	98233	Chronic Lymphocytic Leukemia/Small Lymphocytic Lymphoma
cll_iuopa_2015_802	cll_iuopa_2015_802	Primary	Mature B-Cell Neoplasms	Chronic Lymphocytic Leukemia/Small Lymphocytic Lymphoma	98233	Chronic Lymphocytic Leukemia/Small Lymphocytic Lymphoma
cll_iuopa_2015_804	cll_iuopa_2015_804	Primary	Mature B-Cell Neoplasms	Chronic Lymphocytic Leukemia/Small Lymphocytic Lymphoma	98233	Chronic Lymphocytic Leukemia/Small Lymphocytic Lymphoma
cll_iuopa_2015_805	cll_iuopa_2015_805	Primary	Mature B-Cell Neoplasms	Chronic Lymphocytic Leukemia/Small Lymphocytic Lymphoma	98233	Chronic Lymphocytic Leukemia/Small Lymphocytic Lymphoma
cll_iuopa_2015_809	cll_iuopa_2015_809	Primary	Mature B-Cell Neoplasms	Chronic Lymphocytic Leukemia/Small Lymphocytic Lymphoma	98233	Chronic Lymphocytic Leukemia/Small Lymphocytic Lymphoma
cll_iuopa_2015_811	cll_iuopa_2015_811	Primary	Mature B-Cell Neoplasms	Chronic Lymphocytic Leukemia/Small Lymphocytic Lymphoma	98233	Chronic Lymphocytic Leukemia/Small Lymphocytic Lymphoma
cll_iuopa_2015_812	cll_iuopa_2015_812	Primary	Mature B-Cell Neoplasms	Chronic Lymphocytic Leukemia/Small Lymphocytic Lymphoma	98233	Chronic Lymphocytic Leukemia/Small Lymphocytic Lymphoma
cll_iuopa_2015_813	cll_iuopa_2015_813	Primary	Mature B-Cell Neoplasms	Chronic Lymphocytic Leukemia/Small Lymphocytic Lymphoma	98233	Chronic Lymphocytic Leukemia/Small Lymphocytic Lymphoma
cll_iuopa_2015_814	cll_iuopa_2015_814	Primary	Mature B-Cell Neoplasms	Chronic Lymphocytic Leukemia/Small Lymphocytic Lymphoma	98233	Chronic Lymphocytic Leukemia/Small Lymphocytic Lymphoma
cll_iuopa_2015_815	cll_iuopa_2015_815	Primary	Mature B-Cell Neoplasms	Chronic Lymphocytic Leukemia/Small Lymphocytic Lymphoma	98233	Chronic Lymphocytic Leukemia/Small Lymphocytic Lymphoma
cll_iuopa_2015_820	cll_iuopa_2015_820	Primary	Mature B-Cell Neoplasms	Chronic Lymphocytic Leukemia/Small Lymphocytic Lymphoma	98233	Chronic Lymphocytic Leukemia/Small Lymphocytic Lymphoma
cll_iuopa_2015_821	cll_iuopa_2015_821	Primary	Mature B-Cell Neoplasms	Chronic Lymphocytic Leukemia/Small Lymphocytic Lymphoma	98233	Chronic Lymphocytic Leukemia/Small Lymphocytic Lymphoma
cll_iuopa_2015_824	cll_iuopa_2015_824	Primary	Mature B-Cell Neoplasms	Chronic Lymphocytic Leukemia/Small Lymphocytic Lymphoma	98233	Chronic Lymphocytic Leukemia/Small Lymphocytic Lymphoma
cll_iuopa_2015_826	cll_iuopa_2015_826	Primary	Mature B-Cell Neoplasms	Chronic Lymphocytic Leukemia/Small Lymphocytic Lymphoma	98233	Chronic Lymphocytic Leukemia/Small Lymphocytic Lymphoma
cll_iuopa_2015_829	cll_iuopa_2015_829	Primary	Mature B-Cell Neoplasms	Chronic Lymphocytic Leukemia/Small Lymphocytic Lymphoma	98233	Chronic Lymphocytic Leukemia/Small Lymphocytic Lymphoma
cll_iuopa_2015_830	cll_iuopa_2015_830	Primary	Mature B-Cell Neoplasms	Chronic Lymphocytic Leukemia/Small Lymphocytic Lymphoma	98233	Chronic Lymphocytic Leukemia/Small Lymphocytic Lymphoma
cll_iuopa_2015_831	cll_iuopa_2015_831	Primary	Mature B-Cell Neoplasms	Chronic Lymphocytic Leukemia/Small Lymphocytic Lymphoma	98233	Chronic Lymphocytic Leukemia/Small Lymphocytic Lymphoma
cll_iuopa_2015_841	cll_iuopa_2015_841	Primary	Mature B-Cell Neoplasms	Chronic Lymphocytic Leukemia/Small Lymphocytic Lymphoma	98233	Chronic Lymphocytic Leukemia/Small Lymphocytic Lymphoma
cll_iuopa_2015_842	cll_iuopa_2015_842	Primary	Mature B-Cell Neoplasms	Chronic Lymphocytic Leukemia/Small Lymphocytic Lymphoma	98233	Chronic Lymphocytic Leukemia/Small Lymphocytic Lymphoma
cll_iuopa_2015_850	cll_iuopa_2015_850	Primary	Mature B-Cell Neoplasms	Chronic Lymphocytic Leukemia/Small Lymphocytic Lymphoma	98233	Chronic Lymphocytic Leukemia/Small Lymphocytic Lymphoma
cll_iuopa_2015_852	cll_iuopa_2015_852	Primary	Mature B-Cell Neoplasms	Chronic Lymphocytic Leukemia/Small Lymphocytic Lymphoma	98233	Chronic Lymphocytic Leukemia/Small Lymphocytic Lymphoma
cll_iuopa_2015_853	cll_iuopa_2015_853	Primary	Mature B-Cell Neoplasms	Chronic Lymphocytic Leukemia/Small Lymphocytic Lymphoma	98233	Chronic Lymphocytic Leukemia/Small Lymphocytic Lymphoma
cll_iuopa_2015_854	cll_iuopa_2015_854	Primary	Mature B-Cell Neoplasms	Chronic Lymphocytic Leukemia/Small Lymphocytic Lymphoma	98233	Chronic Lymphocytic Leukemia/Small Lymphocytic Lymphoma
cll_iuopa_2015_855	cll_iuopa_2015_855	Primary	Mature B-Cell Neoplasms	Chronic Lymphocytic Leukemia/Small Lymphocytic Lymphoma	98233	Chronic Lymphocytic Leukemia/Small Lymphocytic Lymphoma
cll_iuopa_2015_857	cll_iuopa_2015_857	Primary	Mature B-Cell Neoplasms	Chronic Lymphocytic Leukemia/Small Lymphocytic Lymphoma	98233	Chronic Lymphocytic Leukemia/Small Lymphocytic Lymphoma
cll_iuopa_2015_859	cll_iuopa_2015_859	Primary	Mature B-Cell Neoplasms	Chronic Lymphocytic Leukemia/Small Lymphocytic Lymphoma	98233	Chronic Lymphocytic Leukemia/Small Lymphocytic Lymphoma
cll_iuopa_2015_860	cll_iuopa_2015_860	Primary	Mature B-Cell Neoplasms	Chronic Lymphocytic Leukemia/Small Lymphocytic Lymphoma	98233	Chronic Lymphocytic Leukemia/Small Lymphocytic Lymphoma
cll_iuopa_2015_861	cll_iuopa_2015_861	Primary	Mature B-Cell Neoplasms	Chronic Lymphocytic Leukemia/Small Lymphocytic Lymphoma	98233	Chronic Lymphocytic Leukemia/Small Lymphocytic Lymphoma
cll_iuopa_2015_868	cll_iuopa_2015_868	Primary	Mature B-Cell Neoplasms	Chronic Lymphocytic Leukemia/Small Lymphocytic Lymphoma	98233	Chronic Lymphocytic Leukemia/Small Lymphocytic Lymphoma
cll_iuopa_2015_869	cll_iuopa_2015_869	Primary	Mature B-Cell Neoplasms	Chronic Lymphocytic Leukemia/Small Lymphocytic Lymphoma	98233	Chronic Lymphocytic Leukemia/Small Lymphocytic Lymphoma
cll_iuopa_2015_873	cll_iuopa_2015_873	Primary	Mature B-Cell Neoplasms	Chronic Lymphocytic Leukemia/Small Lymphocytic Lymphoma	98233	Chronic Lymphocytic Leukemia/Small Lymphocytic Lymphoma
cll_iuopa_2015_875	cll_iuopa_2015_875	Primary	Mature B-Cell Neoplasms	Chronic Lymphocytic Leukemia/Small Lymphocytic Lymphoma	98233	Chronic Lymphocytic Leukemia/Small Lymphocytic Lymphoma
cll_iuopa_2015_878	cll_iuopa_2015_878	Primary	Mature B-Cell Neoplasms	Chronic Lymphocytic Leukemia/Small Lymphocytic Lymphoma	98233	Chronic Lymphocytic Leukemia/Small Lymphocytic Lymphoma
cll_iuopa_2015_880	cll_iuopa_2015_880	Primary	Mature B-Cell Neoplasms	Chronic Lymphocytic Leukemia/Small Lymphocytic Lymphoma	98233	Chronic Lymphocytic Leukemia/Small Lymphocytic Lymphoma
cll_iuopa_2015_884	cll_iuopa_2015_884	Primary	Mature B-Cell Neoplasms	Chronic Lymphocytic Leukemia/Small Lymphocytic Lymphoma	98233	Chronic Lymphocytic Leukemia/Small Lymphocytic Lymphoma
cll_iuopa_2015_885	cll_iuopa_2015_885	Primary	Mature B-Cell Neoplasms	Chronic Lymphocytic Leukemia/Small Lymphocytic Lymphoma	98233	Chronic Lymphocytic Leukemia/Small Lymphocytic Lymphoma
cll_iuopa_2015_886	cll_iuopa_2015_886	Primary	Mature B-Cell Neoplasms	Chronic Lymphocytic Leukemia/Small Lymphocytic Lymphoma	98233	Chronic Lymphocytic Leukemia/Small Lymphocytic Lymphoma
cll_iuopa_2015_887	cll_iuopa_2015_887	Primary	Mature B-Cell Neoplasms	Chronic Lymphocytic Leukemia/Small Lymphocytic Lymphoma	98233	Chronic Lymphocytic Leukemia/Small Lymphocytic Lymphoma
cll_iuopa_2015_898	cll_iuopa_2015_898	Primary	Mature B-Cell Neoplasms	Chronic Lymphocytic Leukemia/Small Lymphocytic Lymphoma	98233	Chronic Lymphocytic Leukemia/Small Lymphocytic Lymphoma
cll_iuopa_2015_1047	cll_iuopa_2015_1047	Primary	Mature B-Cell Neoplasms	Chronic Lymphocytic Leukemia/Small Lymphocytic Lymphoma	98233	Chronic Lymphocytic Leukemia/Small Lymphocytic Lymphoma
cll_iuopa_2015_1050	cll_iuopa_2015_1050	Primary	Mature B-Cell Neoplasms	Chronic Lymphocytic Leukemia/Small Lymphocytic Lymphoma	98233	Chronic Lymphocytic Leukemia/Small Lymphocytic Lymphoma
cll_iuopa_2015_1052	cll_iuopa_2015_1052	Primary	Mature B-Cell Neoplasms	Chronic Lymphocytic Leukemia/Small Lymphocytic Lymphoma	98233	Chronic Lymphocytic Leukemia/Small Lymphocytic Lymphoma
cll_iuopa_2015_1053	cll_iuopa_2015_1053	Primary	Mature B-Cell Neoplasms	Chronic Lymphocytic Leukemia/Small Lymphocytic Lymphoma	98233	Chronic Lymphocytic Leukemia/Small Lymphocytic Lymphoma
cll_iuopa_2015_1054	cll_iuopa_2015_1054	Primary	Mature B-Cell Neoplasms	Chronic Lymphocytic Leukemia/Small Lymphocytic Lymphoma	98233	Chronic Lymphocytic Leukemia/Small Lymphocytic Lymphoma
cll_iuopa_2015_1059	cll_iuopa_2015_1059	Primary	Mature B-Cell Neoplasms	Chronic Lymphocytic Leukemia/Small Lymphocytic Lymphoma	98233	Chronic Lymphocytic Leukemia/Small Lymphocytic Lymphoma
cll_iuopa_2015_1062	cll_iuopa_2015_1062	Primary	Mature B-Cell Neoplasms	Chronic Lymphocytic Leukemia/Small Lymphocytic Lymphoma	98233	Chronic Lymphocytic Leukemia/Small Lymphocytic Lymphoma
cll_iuopa_2015_1063	cll_iuopa_2015_1063	Primary	Mature B-Cell Neoplasms	Chronic Lymphocytic Leukemia/Small Lymphocytic Lymphoma	98233	Chronic Lymphocytic Leukemia/Small Lymphocytic Lymphoma
cll_iuopa_2015_1066	cll_iuopa_2015_1066	Primary	Mature B-Cell Neoplasms	Chronic Lymphocytic Leukemia/Small Lymphocytic Lymphoma	98233	Chronic Lymphocytic Leukemia/Small Lymphocytic Lymphoma
cll_iuopa_2015_1075	cll_iuopa_2015_1075	Primary	Mature B-Cell Neoplasms	Chronic Lymphocytic Leukemia/Small Lymphocytic Lymphoma	98233	Chronic Lymphocytic Leukemia/Small Lymphocytic Lymphoma
cll_iuopa_2015_1076	cll_iuopa_2015_1076	Primary	Mature B-Cell Neoplasms	Chronic Lymphocytic Leukemia/Small Lymphocytic Lymphoma	98233	Chronic Lymphocytic Leukemia/Small Lymphocytic Lymphoma
cll_iuopa_2015_1078	cll_iuopa_2015_1078	Primary	Mature B-Cell Neoplasms	Chronic Lymphocytic Leukemia/Small Lymphocytic Lymphoma	98233	Chronic Lymphocytic Leukemia/Small Lymphocytic Lymphoma
cll_iuopa_2015_1079	cll_iuopa_2015_1079	Primary	Mature B-Cell Neoplasms	Chronic Lymphocytic Leukemia/Small Lymphocytic Lymphoma	98233	Chronic Lymphocytic Leukemia/Small Lymphocytic Lymphoma
cll_iuopa_2015_1080	cll_iuopa_2015_1080	Primary	Mature B-Cell Neoplasms	Chronic Lymphocytic Leukemia/Small Lymphocytic Lymphoma	98233	Chronic Lymphocytic Leukemia/Small Lymphocytic Lymphoma
cll_iuopa_2015_1096	cll_iuopa_2015_1096	Primary	Mature B-Cell Neoplasms	Chronic Lymphocytic Leukemia/Small Lymphocytic Lymphoma	98233	Chronic Lymphocytic Leukemia/Small Lymphocytic Lymphoma
cll_iuopa_2015_1098	cll_iuopa_2015_1098	Primary	Mature B-Cell Neoplasms	Chronic Lymphocytic Leukemia/Small Lymphocytic Lymphoma	98233	Chronic Lymphocytic Leukemia/Small Lymphocytic Lymphoma
cll_iuopa_2015_1100	cll_iuopa_2015_1100	Primary	Mature B-Cell Neoplasms	Chronic Lymphocytic Leukemia/Small Lymphocytic Lymphoma	98233	Chronic Lymphocytic Leukemia/Small Lymphocytic Lymphoma
cll_iuopa_2015_1101	cll_iuopa_2015_1101	Primary	Mature B-Cell Neoplasms	Chronic Lymphocytic Leukemia/Small Lymphocytic Lymphoma	98233	Chronic Lymphocytic Leukemia/Small Lymphocytic Lymphoma
cll_iuopa_2015_1103	cll_iuopa_2015_1103	Primary	Mature B-Cell Neoplasms	Chronic Lymphocytic Leukemia/Small Lymphocytic Lymphoma	98233	Chronic Lymphocytic Leukemia/Small Lymphocytic Lymphoma
cll_iuopa_2015_1141	cll_iuopa_2015_1141	Primary	Mature B-Cell Neoplasms	Chronic Lymphocytic Leukemia/Small Lymphocytic Lymphoma	98233	Chronic Lymphocytic Leukemia/Small Lymphocytic Lymphoma
cll_iuopa_2015_1161	cll_iuopa_2015_1161	Primary	Mature B-Cell Neoplasms	Chronic Lymphocytic Leukemia/Small Lymphocytic Lymphoma	98233	Chronic Lymphocytic Leukemia/Small Lymphocytic Lymphoma
cll_iuopa_2015_1162	cll_iuopa_2015_1162	Primary	Mature B-Cell Neoplasms	Chronic Lymphocytic Leukemia/Small Lymphocytic Lymphoma	98233	Chronic Lymphocytic Leukemia/Small Lymphocytic Lymphoma
cll_iuopa_2015_1163	cll_iuopa_2015_1163	Primary	Mature B-Cell Neoplasms	Chronic Lymphocytic Leukemia/Small Lymphocytic Lymphoma	98233	Chronic Lymphocytic Leukemia/Small Lymphocytic Lymphoma
cll_iuopa_2015_1164	cll_iuopa_2015_1164	Primary	Mature B-Cell Neoplasms	Chronic Lymphocytic Leukemia/Small Lymphocytic Lymphoma	98233	Chronic Lymphocytic Leukemia/Small Lymphocytic Lymphoma
cll_iuopa_2015_1165	cll_iuopa_2015_1165	Primary	Mature B-Cell Neoplasms	Chronic Lymphocytic Leukemia/Small Lymphocytic Lymphoma	98233	Chronic Lymphocytic Leukemia/Small Lymphocytic Lymphoma
cll_iuopa_2015_1166	cll_iuopa_2015_1166	Primary	Mature B-Cell Neoplasms	Chronic Lymphocytic Leukemia/Small Lymphocytic Lymphoma	98233	Chronic Lymphocytic Leukemia/Small Lymphocytic Lymphoma
cll_iuopa_2015_1167	cll_iuopa_2015_1167	Primary	Mature B-Cell Neoplasms	Chronic Lymphocytic Leukemia/Small Lymphocytic Lymphoma	98233	Chronic Lymphocytic Leukemia/Small Lymphocytic Lymphoma
cll_iuopa_2015_1168	cll_iuopa_2015_1168	Primary	Mature B-Cell Neoplasms	Chronic Lymphocytic Leukemia/Small Lymphocytic Lymphoma	98233	Chronic Lymphocytic Leukemia/Small Lymphocytic Lymphoma
cll_iuopa_2015_1169	cll_iuopa_2015_1169	Primary	Mature B-Cell Neoplasms	Chronic Lymphocytic Leukemia/Small Lymphocytic Lymphoma	98233	Chronic Lymphocytic Leukemia/Small Lymphocytic Lymphoma
cll_iuopa_2015_1175	cll_iuopa_2015_1175	Primary	Mature B-Cell Neoplasms	Chronic Lymphocytic Leukemia/Small Lymphocytic Lymphoma	98233	Chronic Lymphocytic Leukemia/Small Lymphocytic Lymphoma
cll_iuopa_2015_1177	cll_iuopa_2015_1177	Primary	Mature B-Cell Neoplasms	Chronic Lymphocytic Leukemia/Small Lymphocytic Lymphoma	98233	Chronic Lymphocytic Leukemia/Small Lymphocytic Lymphoma
cll_iuopa_2015_1178	cll_iuopa_2015_1178	Primary	Mature B-Cell Neoplasms	Chronic Lymphocytic Leukemia/Small Lymphocytic Lymphoma	98233	Chronic Lymphocytic Leukemia/Small Lymphocytic Lymphoma
cll_iuopa_2015_1181	cll_iuopa_2015_1181	Primary	Mature B-Cell Neoplasms	Chronic Lymphocytic Leukemia/Small Lymphocytic Lymphoma	98233	Chronic Lymphocytic Leukemia/Small Lymphocytic Lymphoma
cll_iuopa_2015_1183	cll_iuopa_2015_1183	Primary	Mature B-Cell Neoplasms	Chronic Lymphocytic Leukemia/Small Lymphocytic Lymphoma	98233	Chronic Lymphocytic Leukemia/Small Lymphocytic Lymphoma
cll_iuopa_2015_1184	cll_iuopa_2015_1184	Primary	Mature B-Cell Neoplasms	Chronic Lymphocytic Leukemia/Small Lymphocytic Lymphoma	98233	Chronic Lymphocytic Leukemia/Small Lymphocytic Lymphoma
cll_iuopa_2015_1185	cll_iuopa_2015_1185	Primary	Mature B-Cell Neoplasms	Chronic Lymphocytic Leukemia/Small Lymphocytic Lymphoma	98233	Chronic Lymphocytic Leukemia/Small Lymphocytic Lymphoma
cll_iuopa_2015_1187	cll_iuopa_2015_1187	Primary	Mature B-Cell Neoplasms	Chronic Lymphocytic Leukemia/Small Lymphocytic Lymphoma	98233	Chronic Lymphocytic Leukemia/Small Lymphocytic Lymphoma
cll_iuopa_2015_1188	cll_iuopa_2015_1188	Primary	Mature B-Cell Neoplasms	Chronic Lymphocytic Leukemia/Small Lymphocytic Lymphoma	98233	Chronic Lymphocytic Leukemia/Small Lymphocytic Lymphoma
cll_iuopa_2015_1191	cll_iuopa_2015_1191	Primary	Mature B-Cell Neoplasms	Chronic Lymphocytic Leukemia/Small Lymphocytic Lymphoma	98233	Chronic Lymphocytic Leukemia/Small Lymphocytic Lymphoma
cll_iuopa_2015_1192	cll_iuopa_2015_1192	Primary	Mature B-Cell Neoplasms	Chronic Lymphocytic Leukemia/Small Lymphocytic Lymphoma	98233	Chronic Lymphocytic Leukemia/Small Lymphocytic Lymphoma
cll_iuopa_2015_1193	cll_iuopa_2015_1193	Primary	Mature B-Cell Neoplasms	Chronic Lymphocytic Leukemia/Small Lymphocytic Lymphoma	98233	Chronic Lymphocytic Leukemia/Small Lymphocytic Lymphoma
cll_iuopa_2015_1198	cll_iuopa_2015_1198	Primary	Mature B-Cell Neoplasms	Chronic Lymphocytic Leukemia/Small Lymphocytic Lymphoma	98233	Chronic Lymphocytic Leukemia/Small Lymphocytic Lymphoma
cll_iuopa_2015_1220	cll_iuopa_2015_1220	Primary	Mature B-Cell Neoplasms	Chronic Lymphocytic Leukemia/Small Lymphocytic Lymphoma	98233	Chronic Lymphocytic Leukemia/Small Lymphocytic Lymphoma
cll_iuopa_2015_1222	cll_iuopa_2015_1222	Primary	Mature B-Cell Neoplasms	Chronic Lymphocytic Leukemia/Small Lymphocytic Lymphoma	98233	Chronic Lymphocytic Leukemia/Small Lymphocytic Lymphoma
cll_iuopa_2015_1223	cll_iuopa_2015_1223	Primary	Mature B-Cell Neoplasms	Chronic Lymphocytic Leukemia/Small Lymphocytic Lymphoma	98233	Chronic Lymphocytic Leukemia/Small Lymphocytic Lymphoma
cll_iuopa_2015_1226	cll_iuopa_2015_1226	Primary	Mature B-Cell Neoplasms	Chronic Lymphocytic Leukemia/Small Lymphocytic Lymphoma	98233	Chronic Lymphocytic Leukemia/Small Lymphocytic Lymphoma
cll_iuopa_2015_1228	cll_iuopa_2015_1228	Primary	Mature B-Cell Neoplasms	Chronic Lymphocytic Leukemia/Small Lymphocytic Lymphoma	98233	Chronic Lymphocytic Leukemia/Small Lymphocytic Lymphoma
cll_iuopa_2015_1229	cll_iuopa_2015_1229	Primary	Mature B-Cell Neoplasms	Chronic Lymphocytic Leukemia/Small Lymphocytic Lymphoma	98233	Chronic Lymphocytic Leukemia/Small Lymphocytic Lymphoma
cll_iuopa_2015_1236	cll_iuopa_2015_1236	Primary	Mature B-Cell Neoplasms	Chronic Lymphocytic Leukemia/Small Lymphocytic Lymphoma	98233	Chronic Lymphocytic Leukemia/Small Lymphocytic Lymphoma
cll_iuopa_2015_1237	cll_iuopa_2015_1237	Primary	Mature B-Cell Neoplasms	Chronic Lymphocytic Leukemia/Small Lymphocytic Lymphoma	98233	Chronic Lymphocytic Leukemia/Small Lymphocytic Lymphoma
cll_iuopa_2015_1238	cll_iuopa_2015_1238	Primary	Mature B-Cell Neoplasms	Chronic Lymphocytic Leukemia/Small Lymphocytic Lymphoma	98233	Chronic Lymphocytic Leukemia/Small Lymphocytic Lymphoma
cll_iuopa_2015_1239	cll_iuopa_2015_1239	Primary	Mature B-Cell Neoplasms	Chronic Lymphocytic Leukemia/Small Lymphocytic Lymphoma	98233	Chronic Lymphocytic Leukemia/Small Lymphocytic Lymphoma
cll_iuopa_2015_1254	cll_iuopa_2015_1254	Primary	Mature B-Cell Neoplasms	Chronic Lymphocytic Leukemia/Small Lymphocytic Lymphoma	98233	Chronic Lymphocytic Leukemia/Small Lymphocytic Lymphoma
cll_iuopa_2015_1256	cll_iuopa_2015_1256	Primary	Mature B-Cell Neoplasms	Chronic Lymphocytic Leukemia/Small Lymphocytic Lymphoma	98233	Chronic Lymphocytic Leukemia/Small Lymphocytic Lymphoma
cll_iuopa_2015_1257	cll_iuopa_2015_1257	Primary	Mature B-Cell Neoplasms	Chronic Lymphocytic Leukemia/Small Lymphocytic Lymphoma	98233	Chronic Lymphocytic Leukemia/Small Lymphocytic Lymphoma
cll_iuopa_2015_1260	cll_iuopa_2015_1260	Primary	Mature B-Cell Neoplasms	Chronic Lymphocytic Leukemia/Small Lymphocytic Lymphoma	98233	Chronic Lymphocytic Leukemia/Small Lymphocytic Lymphoma
cll_iuopa_2015_1266	cll_iuopa_2015_1266	Primary	Mature B-Cell Neoplasms	Chronic Lymphocytic Leukemia/Small Lymphocytic Lymphoma	98233	Chronic Lymphocytic Leukemia/Small Lymphocytic Lymphoma
cll_iuopa_2015_1267	cll_iuopa_2015_1267	Primary	Mature B-Cell Neoplasms	Chronic Lymphocytic Leukemia/Small Lymphocytic Lymphoma	98233	Chronic Lymphocytic Leukemia/Small Lymphocytic Lymphoma
cll_iuopa_2015_1270	cll_iuopa_2015_1270	Primary	Mature B-Cell Neoplasms	Chronic Lymphocytic Leukemia/Small Lymphocytic Lymphoma	98233	Chronic Lymphocytic Leukemia/Small Lymphocytic Lymphoma
cll_iuopa_2015_1271	cll_iuopa_2015_1271	Primary	Mature B-Cell Neoplasms	Chronic Lymphocytic Leukemia/Small Lymphocytic Lymphoma	98233	Chronic Lymphocytic Leukemia/Small Lymphocytic Lymphoma
cll_iuopa_2015_1276	cll_iuopa_2015_1276	Primary	Mature B-Cell Neoplasms	Chronic Lymphocytic Leukemia/Small Lymphocytic Lymphoma	98233	Chronic Lymphocytic Leukemia/Small Lymphocytic Lymphoma
cll_iuopa_2015_1290	cll_iuopa_2015_1290	Primary	Mature B-Cell Neoplasms	Chronic Lymphocytic Leukemia/Small Lymphocytic Lymphoma	98233	Chronic Lymphocytic Leukemia/Small Lymphocytic Lymphoma
cll_iuopa_2015_1291	cll_iuopa_2015_1291	Primary	Mature B-Cell Neoplasms	Chronic Lymphocytic Leukemia/Small Lymphocytic Lymphoma	98233	Chronic Lymphocytic Leukemia/Small Lymphocytic Lymphoma
cll_iuopa_2015_1292	cll_iuopa_2015_1292	Primary	Mature B-Cell Neoplasms	Chronic Lymphocytic Leukemia/Small Lymphocytic Lymphoma	98233	Chronic Lymphocytic Leukemia/Small Lymphocytic Lymphoma
cll_iuopa_2015_1294	cll_iuopa_2015_1294	Primary	Mature B-Cell Neoplasms	Chronic Lymphocytic Leukemia/Small Lymphocytic Lymphoma	98233	Chronic Lymphocytic Leukemia/Small Lymphocytic Lymphoma
cll_iuopa_2015_1295	cll_iuopa_2015_1295	Primary	Mature B-Cell Neoplasms	Chronic Lymphocytic Leukemia/Small Lymphocytic Lymphoma	98233	Chronic Lymphocytic Leukemia/Small Lymphocytic Lymphoma
cll_iuopa_2015_1307	cll_iuopa_2015_1307	Primary	Mature B-Cell Neoplasms	Chronic Lymphocytic Leukemia/Small Lymphocytic Lymphoma	98233	Chronic Lymphocytic Leukemia/Small Lymphocytic Lymphoma
cll_iuopa_2015_1309	cll_iuopa_2015_1309	Primary	Mature B-Cell Neoplasms	Chronic Lymphocytic Leukemia/Small Lymphocytic Lymphoma	98233	Chronic Lymphocytic Leukemia/Small Lymphocytic Lymphoma
cll_iuopa_2015_1311	cll_iuopa_2015_1311	Primary	Mature B-Cell Neoplasms	Chronic Lymphocytic Leukemia/Small Lymphocytic Lymphoma	98233	Chronic Lymphocytic Leukemia/Small Lymphocytic Lymphoma
cll_iuopa_2015_1312	cll_iuopa_2015_1312	Primary	Mature B-Cell Neoplasms	Chronic Lymphocytic Leukemia/Small Lymphocytic Lymphoma	98233	Chronic Lymphocytic Leukemia/Small Lymphocytic Lymphoma
cll_iuopa_2015_1313	cll_iuopa_2015_1313	Primary	Mature B-Cell Neoplasms	Chronic Lymphocytic Leukemia/Small Lymphocytic Lymphoma	98233	Chronic Lymphocytic Leukemia/Small Lymphocytic Lymphoma
cll_iuopa_2015_1317	cll_iuopa_2015_1317	Primary	Mature B-Cell Neoplasms	Chronic Lymphocytic Leukemia/Small Lymphocytic Lymphoma	98233	Chronic Lymphocytic Leukemia/Small Lymphocytic Lymphoma
cll_iuopa_2015_1323	cll_iuopa_2015_1323	Primary	Mature B-Cell Neoplasms	Chronic Lymphocytic Leukemia/Small Lymphocytic Lymphoma	98233	Chronic Lymphocytic Leukemia/Small Lymphocytic Lymphoma
cll_iuopa_2015_1326	cll_iuopa_2015_1326	Primary	Mature B-Cell Neoplasms	Chronic Lymphocytic Leukemia/Small Lymphocytic Lymphoma	98233	Chronic Lymphocytic Leukemia/Small Lymphocytic Lymphoma
cll_iuopa_2015_1327	cll_iuopa_2015_1327	Primary	Mature B-Cell Neoplasms	Chronic Lymphocytic Leukemia/Small Lymphocytic Lymphoma	98233	Chronic Lymphocytic Leukemia/Small Lymphocytic Lymphoma
cll_iuopa_2015_1328	cll_iuopa_2015_1328	Primary	Mature B-Cell Neoplasms	Chronic Lymphocytic Leukemia/Small Lymphocytic Lymphoma	98233	Chronic Lymphocytic Leukemia/Small Lymphocytic Lymphoma
cll_iuopa_2015_1338	cll_iuopa_2015_1338	Primary	Mature B-Cell Neoplasms	Chronic Lymphocytic Leukemia/Small Lymphocytic Lymphoma	98233	Chronic Lymphocytic Leukemia/Small Lymphocytic Lymphoma
cll_iuopa_2015_1339	cll_iuopa_2015_1339	Primary	Mature B-Cell Neoplasms	Chronic Lymphocytic Leukemia/Small Lymphocytic Lymphoma	98233	Chronic Lymphocytic Leukemia/Small Lymphocytic Lymphoma
cll_iuopa_2015_1343	cll_iuopa_2015_1343	Primary	Mature B-Cell Neoplasms	Chronic Lymphocytic Leukemia/Small Lymphocytic Lymphoma	98233	Chronic Lymphocytic Leukemia/Small Lymphocytic Lymphoma
cll_iuopa_2015_1344	cll_iuopa_2015_1344	Primary	Mature B-Cell Neoplasms	Chronic Lymphocytic Leukemia/Small Lymphocytic Lymphoma	98233	Chronic Lymphocytic Leukemia/Small Lymphocytic Lymphoma
cll_iuopa_2015_1345	cll_iuopa_2015_1345	Primary	Mature B-Cell Neoplasms	Chronic Lymphocytic Leukemia/Small Lymphocytic Lymphoma	98233	Chronic Lymphocytic Leukemia/Small Lymphocytic Lymphoma
cll_iuopa_2015_1346	cll_iuopa_2015_1346	Primary	Mature B-Cell Neoplasms	Chronic Lymphocytic Leukemia/Small Lymphocytic Lymphoma	98233	Chronic Lymphocytic Leukemia/Small Lymphocytic Lymphoma
cll_iuopa_2015_1353	cll_iuopa_2015_1353	Primary	Mature B-Cell Neoplasms	Chronic Lymphocytic Leukemia/Small Lymphocytic Lymphoma	98233	Chronic Lymphocytic Leukemia/Small Lymphocytic Lymphoma
cll_iuopa_2015_1360	cll_iuopa_2015_1360	Primary	Mature B-Cell Neoplasms	Chronic Lymphocytic Leukemia/Small Lymphocytic Lymphoma	98233	Chronic Lymphocytic Leukemia/Small Lymphocytic Lymphoma
cll_iuopa_2015_1364	cll_iuopa_2015_1364	Primary	Mature B-Cell Neoplasms	Chronic Lymphocytic Leukemia/Small Lymphocytic Lymphoma	98233	Chronic Lymphocytic Leukemia/Small Lymphocytic Lymphoma
cll_iuopa_2015_1365	cll_iuopa_2015_1365	Primary	Mature B-Cell Neoplasms	Chronic Lymphocytic Leukemia/Small Lymphocytic Lymphoma	98233	Chronic Lymphocytic Leukemia/Small Lymphocytic Lymphoma
cll_iuopa_2015_1371	cll_iuopa_2015_1371	Primary	Mature B-Cell Neoplasms	Chronic Lymphocytic Leukemia/Small Lymphocytic Lymphoma	98233	Chronic Lymphocytic Leukemia/Small Lymphocytic Lymphoma
cll_iuopa_2015_1380	cll_iuopa_2015_1380	Primary	Mature B-Cell Neoplasms	Chronic Lymphocytic Leukemia/Small Lymphocytic Lymphoma	98233	Chronic Lymphocytic Leukemia/Small Lymphocytic Lymphoma
cll_iuopa_2015_1384	cll_iuopa_2015_1384	Primary	Mature B-Cell Neoplasms	Chronic Lymphocytic Leukemia/Small Lymphocytic Lymphoma	98233	Chronic Lymphocytic Leukemia/Small Lymphocytic Lymphoma
cll_iuopa_2015_1386	cll_iuopa_2015_1386	Primary	Mature B-Cell Neoplasms	Chronic Lymphocytic Leukemia/Small Lymphocytic Lymphoma	98233	Chronic Lymphocytic Leukemia/Small Lymphocytic Lymphoma
cll_iuopa_2015_1403	cll_iuopa_2015_1403	Primary	Mature B-Cell Neoplasms	Chronic Lymphocytic Leukemia/Small Lymphocytic Lymphoma	98233	Chronic Lymphocytic Leukemia/Small Lymphocytic Lymphoma
cll_iuopa_2015_1407	cll_iuopa_2015_1407	Primary	Mature B-Cell Neoplasms	Chronic Lymphocytic Leukemia/Small Lymphocytic Lymphoma	98233	Chronic Lymphocytic Leukemia/Small Lymphocytic Lymphoma
cll_iuopa_2015_1413	cll_iuopa_2015_1413	Primary	Mature B-Cell Neoplasms	Chronic Lymphocytic Leukemia/Small Lymphocytic Lymphoma	98233	Chronic Lymphocytic Leukemia/Small Lymphocytic Lymphoma
cll_iuopa_2015_1416	cll_iuopa_2015_1416	Primary	Mature B-Cell Neoplasms	Chronic Lymphocytic Leukemia/Small Lymphocytic Lymphoma	98233	Chronic Lymphocytic Leukemia/Small Lymphocytic Lymphoma
cll_iuopa_2015_1418	cll_iuopa_2015_1418	Primary	Mature B-Cell Neoplasms	Chronic Lymphocytic Leukemia/Small Lymphocytic Lymphoma	98233	Chronic Lymphocytic Leukemia/Small Lymphocytic Lymphoma
cll_iuopa_2015_1423	cll_iuopa_2015_1423	Primary	Mature B-Cell Neoplasms	Chronic Lymphocytic Leukemia/Small Lymphocytic Lymphoma	98233	Chronic Lymphocytic Leukemia/Small Lymphocytic Lymphoma
cll_iuopa_2015_1424	cll_iuopa_2015_1424	Primary	Mature B-Cell Neoplasms	Chronic Lymphocytic Leukemia/Small Lymphocytic Lymphoma	98233	Chronic Lymphocytic Leukemia/Small Lymphocytic Lymphoma
cll_iuopa_2015_1425	cll_iuopa_2015_1425	Primary	Mature B-Cell Neoplasms	Chronic Lymphocytic Leukemia/Small Lymphocytic Lymphoma	98233	Chronic Lymphocytic Leukemia/Small Lymphocytic Lymphoma
cll_iuopa_2015_1430	cll_iuopa_2015_1430	Primary	Mature B-Cell Neoplasms	Chronic Lymphocytic Leukemia/Small Lymphocytic Lymphoma	98233	Chronic Lymphocytic Leukemia/Small Lymphocytic Lymphoma
cll_iuopa_2015_1431	cll_iuopa_2015_1431	Primary	Mature B-Cell Neoplasms	Chronic Lymphocytic Leukemia/Small Lymphocytic Lymphoma	98233	Chronic Lymphocytic Leukemia/Small Lymphocytic Lymphoma
cll_iuopa_2015_1432	cll_iuopa_2015_1432	Primary	Mature B-Cell Neoplasms	Chronic Lymphocytic Leukemia/Small Lymphocytic Lymphoma	98233	Chronic Lymphocytic Leukemia/Small Lymphocytic Lymphoma
cll_iuopa_2015_1437	cll_iuopa_2015_1437	Primary	Mature B-Cell Neoplasms	Chronic Lymphocytic Leukemia/Small Lymphocytic Lymphoma	98233	Chronic Lymphocytic Leukemia/Small Lymphocytic Lymphoma
cll_iuopa_2015_1441	cll_iuopa_2015_1441	Primary	Mature B-Cell Neoplasms	Chronic Lymphocytic Leukemia/Small Lymphocytic Lymphoma	98233	Chronic Lymphocytic Leukemia/Small Lymphocytic Lymphoma
cll_iuopa_2015_1442	cll_iuopa_2015_1442	Primary	Mature B-Cell Neoplasms	Chronic Lymphocytic Leukemia/Small Lymphocytic Lymphoma	98233	Chronic Lymphocytic Leukemia/Small Lymphocytic Lymphoma
cll_iuopa_2015_1446	cll_iuopa_2015_1446	Primary	Mature B-Cell Neoplasms	Chronic Lymphocytic Leukemia/Small Lymphocytic Lymphoma	98233	Chronic Lymphocytic Leukemia/Small Lymphocytic Lymphoma
cll_iuopa_2015_1447	cll_iuopa_2015_1447	Primary	Mature B-Cell Neoplasms	Chronic Lymphocytic Leukemia/Small Lymphocytic Lymphoma	98233	Chronic Lymphocytic Leukemia/Small Lymphocytic Lymphoma
cll_iuopa_2015_1448	cll_iuopa_2015_1448	Primary	Mature B-Cell Neoplasms	Chronic Lymphocytic Leukemia/Small Lymphocytic Lymphoma	98233	Chronic Lymphocytic Leukemia/Small Lymphocytic Lymphoma
cll_iuopa_2015_1452	cll_iuopa_2015_1452	Primary	Mature B-Cell Neoplasms	Chronic Lymphocytic Leukemia/Small Lymphocytic Lymphoma	98233	Chronic Lymphocytic Leukemia/Small Lymphocytic Lymphoma
cll_iuopa_2015_1462	cll_iuopa_2015_1462	Primary	Mature B-Cell Neoplasms	Chronic Lymphocytic Leukemia/Small Lymphocytic Lymphoma	98233	Chronic Lymphocytic Leukemia/Small Lymphocytic Lymphoma
cll_iuopa_2015_1464	cll_iuopa_2015_1464	Primary	Mature B-Cell Neoplasms	Chronic Lymphocytic Leukemia/Small Lymphocytic Lymphoma	98233	Chronic Lymphocytic Leukemia/Small Lymphocytic Lymphoma
cll_iuopa_2015_1465	cll_iuopa_2015_1465	Primary	Mature B-Cell Neoplasms	Chronic Lymphocytic Leukemia/Small Lymphocytic Lymphoma	98233	Chronic Lymphocytic Leukemia/Small Lymphocytic Lymphoma
cll_iuopa_2015_1471	cll_iuopa_2015_1471	Primary	Mature B-Cell Neoplasms	Chronic Lymphocytic Leukemia/Small Lymphocytic Lymphoma	98233	Chronic Lymphocytic Leukemia/Small Lymphocytic Lymphoma
cll_iuopa_2015_1472	cll_iuopa_2015_1472	Primary	Mature B-Cell Neoplasms	Chronic Lymphocytic Leukemia/Small Lymphocytic Lymphoma	98233	Chronic Lymphocytic Leukemia/Small Lymphocytic Lymphoma
cll_iuopa_2015_1477	cll_iuopa_2015_1477	Primary	Mature B-Cell Neoplasms	Chronic Lymphocytic Leukemia/Small Lymphocytic Lymphoma	98233	Chronic Lymphocytic Leukemia/Small Lymphocytic Lymphoma
cll_iuopa_2015_1481	cll_iuopa_2015_1481	Primary	Mature B-Cell Neoplasms	Chronic Lymphocytic Leukemia/Small Lymphocytic Lymphoma	98233	Chronic Lymphocytic Leukemia/Small Lymphocytic Lymphoma
cll_iuopa_2015_1484	cll_iuopa_2015_1484	Primary	Mature B-Cell Neoplasms	Chronic Lymphocytic Leukemia/Small Lymphocytic Lymphoma	98233	Chronic Lymphocytic Leukemia/Small Lymphocytic Lymphoma
cll_iuopa_2015_1489	cll_iuopa_2015_1489	Primary	Mature B-Cell Neoplasms	Chronic Lymphocytic Leukemia/Small Lymphocytic Lymphoma	98233	Chronic Lymphocytic Leukemia/Small Lymphocytic Lymphoma
cll_iuopa_2015_1491	cll_iuopa_2015_1491	Primary	Mature B-Cell Neoplasms	Chronic Lymphocytic Leukemia/Small Lymphocytic Lymphoma	98233	Chronic Lymphocytic Leukemia/Small Lymphocytic Lymphoma
cll_iuopa_2015_1525	cll_iuopa_2015_1525	Primary	Mature B-Cell Neoplasms	Chronic Lymphocytic Leukemia/Small Lymphocytic Lymphoma	98233	Chronic Lymphocytic Leukemia/Small Lymphocytic Lymphoma
cll_iuopa_2015_1533	cll_iuopa_2015_1533	Primary	Mature B-Cell Neoplasms	Chronic Lymphocytic Leukemia/Small Lymphocytic Lymphoma	98233	Chronic Lymphocytic Leukemia/Small Lymphocytic Lymphoma
cll_iuopa_2015_1534	cll_iuopa_2015_1534	Primary	Mature B-Cell Neoplasms	Chronic Lymphocytic Leukemia/Small Lymphocytic Lymphoma	98233	Chronic Lymphocytic Leukemia/Small Lymphocytic Lymphoma
cll_iuopa_2015_1535	cll_iuopa_2015_1535	Primary	Mature B-Cell Neoplasms	Chronic Lymphocytic Leukemia/Small Lymphocytic Lymphoma	98233	Chronic Lymphocytic Leukemia/Small Lymphocytic Lymphoma
cll_iuopa_2015_1543	cll_iuopa_2015_1543	Primary	Mature B-Cell Neoplasms	Chronic Lymphocytic Leukemia/Small Lymphocytic Lymphoma	98233	Chronic Lymphocytic Leukemia/Small Lymphocytic Lymphoma
cll_iuopa_2015_1545	cll_iuopa_2015_1545	Primary	Mature B-Cell Neoplasms	Chronic Lymphocytic Leukemia/Small Lymphocytic Lymphoma	98233	Chronic Lymphocytic Leukemia/Small Lymphocytic Lymphoma
cll_iuopa_2015_1564	cll_iuopa_2015_1564	Primary	Mature B-Cell Neoplasms	Chronic Lymphocytic Leukemia/Small Lymphocytic Lymphoma	98233	Chronic Lymphocytic Leukemia/Small Lymphocytic Lymphoma
cll_iuopa_2015_1565	cll_iuopa_2015_1565	Primary	Mature B-Cell Neoplasms	Chronic Lymphocytic Leukemia/Small Lymphocytic Lymphoma	98233	Chronic Lymphocytic Leukemia/Small Lymphocytic Lymphoma
cll_iuopa_2015_1566	cll_iuopa_2015_1566	Primary	Mature B-Cell Neoplasms	Chronic Lymphocytic Leukemia/Small Lymphocytic Lymphoma	98233	Chronic Lymphocytic Leukemia/Small Lymphocytic Lymphoma
cll_iuopa_2015_1567	cll_iuopa_2015_1567	Primary	Mature B-Cell Neoplasms	Chronic Lymphocytic Leukemia/Small Lymphocytic Lymphoma	98233	Chronic Lymphocytic Leukemia/Small Lymphocytic Lymphoma
cll_iuopa_2015_1568	cll_iuopa_2015_1568	Primary	Mature B-Cell Neoplasms	Chronic Lymphocytic Leukemia/Small Lymphocytic Lymphoma	98233	Chronic Lymphocytic Leukemia/Small Lymphocytic Lymphoma
cll_iuopa_2015_1587	cll_iuopa_2015_1587	Primary	Mature B-Cell Neoplasms	Chronic Lymphocytic Leukemia/Small Lymphocytic Lymphoma	98233	Chronic Lymphocytic Leukemia/Small Lymphocytic Lymphoma
