# Supplementary material for: Cancer gene mutation frequencies for the U.S. population
Source: Nat Commun. 2021 Oct 13;12:5961. doi: 10.1038/s41467-021-26213-y (PMC8514428; doi:10.1038/s41467-021-26213-y)
Supplement: Supplementary file 8 — Supplementary Software 1 [file 41467_2021_26213_MOESM8_ESM.zip › Supplementary Software 1/Genomics_Analysis/clinical/Lymphoid/dlbcl_duke_2017/data_clinical_sample_v2.txt]

PATIENT_ID	SAMPLE_ID	SAMPLE_TYPE	CANCER_TYPE	CANCER_TYPE_DETAILED	CODE
DLBCL_DUKE_648	DLBCL_DUKE_648	Primary	Mature B-Cell Neoplasms	Diffuse Large B-Cell Lymphoma, NOS	96803
DLBCL_DUKE_658	DLBCL_DUKE_658	Primary	Mature B-Cell Neoplasms	Diffuse Large B-Cell Lymphoma, NOS	96803
DLBCL_DUKE_683	DLBCL_DUKE_683	Primary	Mature B-Cell Neoplasms	Diffuse Large B-Cell Lymphoma, NOS	96803
DLBCL_DUKE_684	DLBCL_DUKE_684	Primary	Mature B-Cell Neoplasms	Diffuse Large B-Cell Lymphoma, NOS	96803
DLBCL_DUKE_689	DLBCL_DUKE_689	Primary	Mature B-Cell Neoplasms	Diffuse Large B-Cell Lymphoma, NOS	96803
DLBCL_DUKE_690	DLBCL_DUKE_690	Primary	Mature B-Cell Neoplasms	Diffuse Large B-Cell Lymphoma, NOS	96803
DLBCL_DUKE_695	DLBCL_DUKE_695	Primary	Mature B-Cell Neoplasms	Diffuse Large B-Cell Lymphoma, NOS	96803
DLBCL_DUKE_702	DLBCL_DUKE_702	Primary	Mature B-Cell Neoplasms	Diffuse Large B-Cell Lymphoma, NOS	96803
DLBCL_DUKE_704	DLBCL_DUKE_704	Primary	Mature B-Cell Neoplasms	Diffuse Large B-Cell Lymphoma, NOS	96803
DLBCL_DUKE_705	DLBCL_DUKE_705	Primary	Mature B-Cell Neoplasms	Diffuse Large B-Cell Lymphoma, NOS	96803
DLBCL_DUKE_707	DLBCL_DUKE_707	Primary	Mature B-Cell Neoplasms	Diffuse Large B-Cell Lymphoma, NOS	96803
DLBCL_DUKE_759	DLBCL_DUKE_759	Primary	Mature B-Cell Neoplasms	Diffuse Large B-Cell Lymphoma, NOS	96803
DLBCL_DUKE_787	DLBCL_DUKE_787	Primary	Mature B-Cell Neoplasms	Diffuse Large B-Cell Lymphoma, NOS	96803
DLBCL_DUKE_790	DLBCL_DUKE_790	Primary	Mature B-Cell Neoplasms	Diffuse Large B-Cell Lymphoma, NOS	96803
DLBCL_DUKE_793	DLBCL_DUKE_793	Primary	Mature B-Cell Neoplasms	Diffuse Large B-Cell Lymphoma, NOS	96803
DLBCL_DUKE_799	DLBCL_DUKE_799	Primary	Mature B-Cell Neoplasms	Diffuse Large B-Cell Lymphoma, NOS	96803
DLBCL_DUKE_800	DLBCL_DUKE_800	Primary	Mature B-Cell Neoplasms	Diffuse Large B-Cell Lymphoma, NOS	96803
DLBCL_DUKE_813	DLBCL_DUKE_813	Primary	Mature B-Cell Neoplasms	Diffuse Large B-Cell Lymphoma, NOS	96803
DLBCL_DUKE_816	DLBCL_DUKE_816	Primary	Mature B-Cell Neoplasms	Diffuse Large B-Cell Lymphoma, NOS	96803
DLBCL_DUKE_823	DLBCL_DUKE_823	Primary	Mature B-Cell Neoplasms	Diffuse Large B-Cell Lymphoma, NOS	96803
DLBCL_DUKE_829	DLBCL_DUKE_829	Primary	Mature B-Cell Neoplasms	Diffuse Large B-Cell Lymphoma, NOS	96803
DLBCL_DUKE_830	DLBCL_DUKE_830	Primary	Mature B-Cell Neoplasms	Diffuse Large B-Cell Lymphoma, NOS	96803
DLBCL_DUKE_831	DLBCL_DUKE_831	Primary	Mature B-Cell Neoplasms	Diffuse Large B-Cell Lymphoma, NOS	96803
DLBCL_DUKE_832	DLBCL_DUKE_832	Primary	Mature B-Cell Neoplasms	Diffuse Large B-Cell Lymphoma, NOS	96803
DLBCL_DUKE_1008	DLBCL_DUKE_1008	Primary	Mature B-Cell Neoplasms	Diffuse Large B-Cell Lymphoma, NOS	96803
DLBCL_DUKE_1016	DLBCL_DUKE_1016	Primary	Mature B-Cell Neoplasms	Diffuse Large B-Cell Lymphoma, NOS	96803
DLBCL_DUKE_2043	DLBCL_DUKE_2043	Primary	Mature B-Cell Neoplasms	Diffuse Large B-Cell Lymphoma, NOS	96803
DLBCL_DUKE_2044	DLBCL_DUKE_2044	Primary	Mature B-Cell Neoplasms	Diffuse Large B-Cell Lymphoma, NOS	96803
DLBCL_DUKE_2045	DLBCL_DUKE_2045	Primary	Mature B-Cell Neoplasms	Diffuse Large B-Cell Lymphoma, NOS	96803
DLBCL_DUKE_2046	DLBCL_DUKE_2046	Primary	Mature B-Cell Neoplasms	Diffuse Large B-Cell Lymphoma, NOS	96803
DLBCL_DUKE_2047	DLBCL_DUKE_2047	Primary	Mature B-Cell Neoplasms	Diffuse Large B-Cell Lymphoma, NOS	96803
DLBCL_DUKE_2048	DLBCL_DUKE_2048	Primary	Mature B-Cell Neoplasms	Diffuse Large B-Cell Lymphoma, NOS	96803
DLBCL_DUKE_2057	DLBCL_DUKE_2057	Primary	Mature B-Cell Neoplasms	Diffuse Large B-Cell Lymphoma, NOS	96803
DLBCL_DUKE_2060	DLBCL_DUKE_2060	Primary	Mature B-Cell Neoplasms	Diffuse Large B-Cell Lymphoma, NOS	96803
DLBCL_DUKE_2072	DLBCL_DUKE_2072	Primary	Mature B-Cell Neoplasms	Diffuse Large B-Cell Lymphoma, NOS	96803
DLBCL_DUKE_2073	DLBCL_DUKE_2073	Primary	Mature B-Cell Neoplasms	Diffuse Large B-Cell Lymphoma, NOS	96803
DLBCL_DUKE_2074	DLBCL_DUKE_2074	Primary	Mature B-Cell Neoplasms	Diffuse Large B-Cell Lymphoma, NOS	96803
DLBCL_DUKE_2075	DLBCL_DUKE_2075	Primary	Mature B-Cell Neoplasms	Diffuse Large B-Cell Lymphoma, NOS	96803
DLBCL_DUKE_2076	DLBCL_DUKE_2076	Primary	Mature B-Cell Neoplasms	Diffuse Large B-Cell Lymphoma, NOS	96803
DLBCL_DUKE_2077	DLBCL_DUKE_2077	Primary	Mature B-Cell Neoplasms	Diffuse Large B-Cell Lymphoma, NOS	96803
DLBCL_DUKE_2078	DLBCL_DUKE_2078	Primary	Mature B-Cell Neoplasms	Diffuse Large B-Cell Lymphoma, NOS	96803
DLBCL_DUKE_2079	DLBCL_DUKE_2079	Primary	Mature B-Cell Neoplasms	Diffuse Large B-Cell Lymphoma, NOS	96803
DLBCL_DUKE_2080	DLBCL_DUKE_2080	Primary	Mature B-Cell Neoplasms	Diffuse Large B-Cell Lymphoma, NOS	96803
DLBCL_DUKE_2081	DLBCL_DUKE_2081	Primary	Mature B-Cell Neoplasms	Diffuse Large B-Cell Lymphoma, NOS	96803
DLBCL_DUKE_2083	DLBCL_DUKE_2083	Primary	Mature B-Cell Neoplasms	Diffuse Large B-Cell Lymphoma, NOS	96803
DLBCL_DUKE_2084	DLBCL_DUKE_2084	Primary	Mature B-Cell Neoplasms	Diffuse Large B-Cell Lymphoma, NOS	96803
DLBCL_DUKE_2085	DLBCL_DUKE_2085	Primary	Mature B-Cell Neoplasms	Diffuse Large B-Cell Lymphoma, NOS	96803
DLBCL_DUKE_2087	DLBCL_DUKE_2087	Primary	Mature B-Cell Neoplasms	Diffuse Large B-Cell Lymphoma, NOS	96803
DLBCL_DUKE_2088	DLBCL_DUKE_2088	Primary	Mature B-Cell Neoplasms	Diffuse Large B-Cell Lymphoma, NOS	96803
DLBCL_DUKE_2089	DLBCL_DUKE_2089	Primary	Mature B-Cell Neoplasms	Diffuse Large B-Cell Lymphoma, NOS	96803
DLBCL_DUKE_2091	DLBCL_DUKE_2091	Primary	Mature B-Cell Neoplasms	Diffuse Large B-Cell Lymphoma, NOS	96803
DLBCL_DUKE_2092	DLBCL_DUKE_2092	Primary	Mature B-Cell Neoplasms	Diffuse Large B-Cell Lymphoma, NOS	96803
DLBCL_DUKE_2093	DLBCL_DUKE_2093	Primary	Mature B-Cell Neoplasms	Diffuse Large B-Cell Lymphoma, NOS	96803
DLBCL_DUKE_2095	DLBCL_DUKE_2095	Primary	Mature B-Cell Neoplasms	Diffuse Large B-Cell Lymphoma, NOS	96803
DLBCL_DUKE_2097	DLBCL_DUKE_2097	Primary	Mature B-Cell Neoplasms	Diffuse Large B-Cell Lymphoma, NOS	96803
DLBCL_DUKE_2100	DLBCL_DUKE_2100	Primary	Mature B-Cell Neoplasms	Diffuse Large B-Cell Lymphoma, NOS	96803
DLBCL_DUKE_2101	DLBCL_DUKE_2101	Primary	Mature B-Cell Neoplasms	Diffuse Large B-Cell Lymphoma, NOS	96803
DLBCL_DUKE_2102	DLBCL_DUKE_2102	Primary	Mature B-Cell Neoplasms	Diffuse Large B-Cell Lymphoma, NOS	96803
DLBCL_DUKE_2103	DLBCL_DUKE_2103	Primary	Mature B-Cell Neoplasms	Diffuse Large B-Cell Lymphoma, NOS	96803
DLBCL_DUKE_2106	DLBCL_DUKE_2106	Primary	Mature B-Cell Neoplasms	Diffuse Large B-Cell Lymphoma, NOS	96803
DLBCL_DUKE_2107	DLBCL_DUKE_2107	Primary	Mature B-Cell Neoplasms	Diffuse Large B-Cell Lymphoma, NOS	96803
DLBCL_DUKE_2109	DLBCL_DUKE_2109	Primary	Mature B-Cell Neoplasms	Diffuse Large B-Cell Lymphoma, NOS	96803
DLBCL_DUKE_2110	DLBCL_DUKE_2110	Primary	Mature B-Cell Neoplasms	Diffuse Large B-Cell Lymphoma, NOS	96803
DLBCL_DUKE_2111	DLBCL_DUKE_2111	Primary	Mature B-Cell Neoplasms	Diffuse Large B-Cell Lymphoma, NOS	96803
DLBCL_DUKE_2112	DLBCL_DUKE_2112	Primary	Mature B-Cell Neoplasms	Diffuse Large B-Cell Lymphoma, NOS	96803
DLBCL_DUKE_2113	DLBCL_DUKE_2113	Primary	Mature B-Cell Neoplasms	Diffuse Large B-Cell Lymphoma, NOS	96803
DLBCL_DUKE_2114	DLBCL_DUKE_2114	Primary	Mature B-Cell Neoplasms	Diffuse Large B-Cell Lymphoma, NOS	96803
DLBCL_DUKE_2115	DLBCL_DUKE_2115	Primary	Mature B-Cell Neoplasms	Diffuse Large B-Cell Lymphoma, NOS	96803
DLBCL_DUKE_2120	DLBCL_DUKE_2120	Primary	Mature B-Cell Neoplasms	Diffuse Large B-Cell Lymphoma, NOS	96803
DLBCL_DUKE_2121	DLBCL_DUKE_2121	Primary	Mature B-Cell Neoplasms	Diffuse Large B-Cell Lymphoma, NOS	96803
DLBCL_DUKE_2122	DLBCL_DUKE_2122	Primary	Mature B-Cell Neoplasms	Diffuse Large B-Cell Lymphoma, NOS	96803
DLBCL_DUKE_2123	DLBCL_DUKE_2123	Primary	Mature B-Cell Neoplasms	Diffuse Large B-Cell Lymphoma, NOS	96803
DLBCL_DUKE_2124	DLBCL_DUKE_2124	Primary	Mature B-Cell Neoplasms	Diffuse Large B-Cell Lymphoma, NOS	96803
DLBCL_DUKE_2125	DLBCL_DUKE_2125	Primary	Mature B-Cell Neoplasms	Diffuse Large B-Cell Lymphoma, NOS	96803
DLBCL_DUKE_2126	DLBCL_DUKE_2126	Primary	Mature B-Cell Neoplasms	Diffuse Large B-Cell Lymphoma, NOS	96803
DLBCL_DUKE_2127	DLBCL_DUKE_2127	Primary	Mature B-Cell Neoplasms	Diffuse Large B-Cell Lymphoma, NOS	96803
DLBCL_DUKE_2128	DLBCL_DUKE_2128	Primary	Mature B-Cell Neoplasms	Diffuse Large B-Cell Lymphoma, NOS	96803
DLBCL_DUKE_2130	DLBCL_DUKE_2130	Primary	Mature B-Cell Neoplasms	Diffuse Large B-Cell Lymphoma, NOS	96803
DLBCL_DUKE_2133	DLBCL_DUKE_2133	Primary	Mature B-Cell Neoplasms	Diffuse Large B-Cell Lymphoma, NOS	96803
DLBCL_DUKE_2134	DLBCL_DUKE_2134	Primary	Mature B-Cell Neoplasms	Diffuse Large B-Cell Lymphoma, NOS	96803
DLBCL_DUKE_2135	DLBCL_DUKE_2135	Primary	Mature B-Cell Neoplasms	Diffuse Large B-Cell Lymphoma, NOS	96803
DLBCL_DUKE_2136	DLBCL_DUKE_2136	Primary	Mature B-Cell Neoplasms	Diffuse Large B-Cell Lymphoma, NOS	96803
DLBCL_DUKE_2137	DLBCL_DUKE_2137	Primary	Mature B-Cell Neoplasms	Diffuse Large B-Cell Lymphoma, NOS	96803
DLBCL_DUKE_2138	DLBCL_DUKE_2138	Primary	Mature B-Cell Neoplasms	Diffuse Large B-Cell Lymphoma, NOS	96803
DLBCL_DUKE_2140	DLBCL_DUKE_2140	Primary	Mature B-Cell Neoplasms	Diffuse Large B-Cell Lymphoma, NOS	96803
DLBCL_DUKE_2141	DLBCL_DUKE_2141	Primary	Mature B-Cell Neoplasms	Diffuse Large B-Cell Lymphoma, NOS	96803
DLBCL_DUKE_2142	DLBCL_DUKE_2142	Primary	Mature B-Cell Neoplasms	Diffuse Large B-Cell Lymphoma, NOS	96803
DLBCL_DUKE_2143	DLBCL_DUKE_2143	Primary	Mature B-Cell Neoplasms	Diffuse Large B-Cell Lymphoma, NOS	96803
DLBCL_DUKE_2144	DLBCL_DUKE_2144	Primary	Mature B-Cell Neoplasms	Diffuse Large B-Cell Lymphoma, NOS	96803
DLBCL_DUKE_2145	DLBCL_DUKE_2145	Primary	Mature B-Cell Neoplasms	Diffuse Large B-Cell Lymphoma, NOS	96803
DLBCL_DUKE_2146	DLBCL_DUKE_2146	Primary	Mature B-Cell Neoplasms	Diffuse Large B-Cell Lymphoma, NOS	96803
DLBCL_DUKE_2147	DLBCL_DUKE_2147	Primary	Mature B-Cell Neoplasms	Diffuse Large B-Cell Lymphoma, NOS	96803
DLBCL_DUKE_2148	DLBCL_DUKE_2148	Primary	Mature B-Cell Neoplasms	Diffuse Large B-Cell Lymphoma, NOS	96803
DLBCL_DUKE_2149	DLBCL_DUKE_2149	Primary	Mature B-Cell Neoplasms	Diffuse Large B-Cell Lymphoma, NOS	96803
DLBCL_DUKE_2150	DLBCL_DUKE_2150	Primary	Mature B-Cell Neoplasms	Diffuse Large B-Cell Lymphoma, NOS	96803
DLBCL_DUKE_2151	DLBCL_DUKE_2151	Primary	Mature B-Cell Neoplasms	Diffuse Large B-Cell Lymphoma, NOS	96803
DLBCL_DUKE_2152	DLBCL_DUKE_2152	Primary	Mature B-Cell Neoplasms	Diffuse Large B-Cell Lymphoma, NOS	96803
DLBCL_DUKE_2153	DLBCL_DUKE_2153	Primary	Mature B-Cell Neoplasms	Diffuse Large B-Cell Lymphoma, NOS	96803
DLBCL_DUKE_2154	DLBCL_DUKE_2154	Primary	Mature B-Cell Neoplasms	Diffuse Large B-Cell Lymphoma, NOS	96803
DLBCL_DUKE_2155	DLBCL_DUKE_2155	Primary	Mature B-Cell Neoplasms	Diffuse Large B-Cell Lymphoma, NOS	96803
DLBCL_DUKE_2156	DLBCL_DUKE_2156	Primary	Mature B-Cell Neoplasms	Diffuse Large B-Cell Lymphoma, NOS	96803
DLBCL_DUKE_2157	DLBCL_DUKE_2157	Primary	Mature B-Cell Neoplasms	Diffuse Large B-Cell Lymphoma, NOS	96803
DLBCL_DUKE_2158	DLBCL_DUKE_2158	Primary	Mature B-Cell Neoplasms	Diffuse Large B-Cell Lymphoma, NOS	96803
DLBCL_DUKE_2159	DLBCL_DUKE_2159	Primary	Mature B-Cell Neoplasms	Diffuse Large B-Cell Lymphoma, NOS	96803
DLBCL_DUKE_2160	DLBCL_DUKE_2160	Primary	Mature B-Cell Neoplasms	Diffuse Large B-Cell Lymphoma, NOS	96803
DLBCL_DUKE_2161	DLBCL_DUKE_2161	Primary	Mature B-Cell Neoplasms	Diffuse Large B-Cell Lymphoma, NOS	96803
DLBCL_DUKE_2162	DLBCL_DUKE_2162	Primary	Mature B-Cell Neoplasms	Diffuse Large B-Cell Lymphoma, NOS	96803
DLBCL_DUKE_2163	DLBCL_DUKE_2163	Primary	Mature B-Cell Neoplasms	Diffuse Large B-Cell Lymphoma, NOS	96803
DLBCL_DUKE_2164	DLBCL_DUKE_2164	Primary	Mature B-Cell Neoplasms	Diffuse Large B-Cell Lymphoma, NOS	96803
DLBCL_DUKE_2165	DLBCL_DUKE_2165	Primary	Mature B-Cell Neoplasms	Diffuse Large B-Cell Lymphoma, NOS	96803
DLBCL_DUKE_2166	DLBCL_DUKE_2166	Primary	Mature B-Cell Neoplasms	Diffuse Large B-Cell Lymphoma, NOS	96803
DLBCL_DUKE_2190	DLBCL_DUKE_2190	Primary	Mature B-Cell Neoplasms	Diffuse Large B-Cell Lymphoma, NOS	96803
DLBCL_DUKE_2191	DLBCL_DUKE_2191	Primary	Mature B-Cell Neoplasms	Diffuse Large B-Cell Lymphoma, NOS	96803
DLBCL_DUKE_2192	DLBCL_DUKE_2192	Primary	Mature B-Cell Neoplasms	Diffuse Large B-Cell Lymphoma, NOS	96803
DLBCL_DUKE_2193	DLBCL_DUKE_2193	Primary	Mature B-Cell Neoplasms	Diffuse Large B-Cell Lymphoma, NOS	96803
DLBCL_DUKE_2194	DLBCL_DUKE_2194	Primary	Mature B-Cell Neoplasms	Diffuse Large B-Cell Lymphoma, NOS	96803
DLBCL_DUKE_2195	DLBCL_DUKE_2195	Primary	Mature B-Cell Neoplasms	Diffuse Large B-Cell Lymphoma, NOS	96803
DLBCL_DUKE_2196	DLBCL_DUKE_2196	Primary	Mature B-Cell Neoplasms	Diffuse Large B-Cell Lymphoma, NOS	96803
DLBCL_DUKE_2198	DLBCL_DUKE_2198	Primary	Mature B-Cell Neoplasms	Diffuse Large B-Cell Lymphoma, NOS	96803
DLBCL_DUKE_2199	DLBCL_DUKE_2199	Primary	Mature B-Cell Neoplasms	Diffuse Large B-Cell Lymphoma, NOS	96803
DLBCL_DUKE_2200	DLBCL_DUKE_2200	Primary	Mature B-Cell Neoplasms	Diffuse Large B-Cell Lymphoma, NOS	96803
DLBCL_DUKE_2201	DLBCL_DUKE_2201	Primary	Mature B-Cell Neoplasms	Diffuse Large B-Cell Lymphoma, NOS	96803
DLBCL_DUKE_2203	DLBCL_DUKE_2203	Primary	Mature B-Cell Neoplasms	Diffuse Large B-Cell Lymphoma, NOS	96803
DLBCL_DUKE_2204	DLBCL_DUKE_2204	Primary	Mature B-Cell Neoplasms	Diffuse Large B-Cell Lymphoma, NOS	96803
DLBCL_DUKE_2205	DLBCL_DUKE_2205	Primary	Mature B-Cell Neoplasms	Diffuse Large B-Cell Lymphoma, NOS	96803
DLBCL_DUKE_2206	DLBCL_DUKE_2206	Primary	Mature B-Cell Neoplasms	Diffuse Large B-Cell Lymphoma, NOS	96803
DLBCL_DUKE_2207	DLBCL_DUKE_2207	Primary	Mature B-Cell Neoplasms	Diffuse Large B-Cell Lymphoma, NOS	96803
DLBCL_DUKE_2208	DLBCL_DUKE_2208	Primary	Mature B-Cell Neoplasms	Diffuse Large B-Cell Lymphoma, NOS	96803
DLBCL_DUKE_2209	DLBCL_DUKE_2209	Primary	Mature B-Cell Neoplasms	Diffuse Large B-Cell Lymphoma, NOS	96803
DLBCL_DUKE_2210	DLBCL_DUKE_2210	Primary	Mature B-Cell Neoplasms	Diffuse Large B-Cell Lymphoma, NOS	96803
DLBCL_DUKE_2211	DLBCL_DUKE_2211	Primary	Mature B-Cell Neoplasms	Diffuse Large B-Cell Lymphoma, NOS	96803
DLBCL_DUKE_2212	DLBCL_DUKE_2212	Primary	Mature B-Cell Neoplasms	Diffuse Large B-Cell Lymphoma, NOS	96803
DLBCL_DUKE_2213	DLBCL_DUKE_2213	Primary	Mature B-Cell Neoplasms	Diffuse Large B-Cell Lymphoma, NOS	96803
DLBCL_DUKE_2214	DLBCL_DUKE_2214	Primary	Mature B-Cell Neoplasms	Diffuse Large B-Cell Lymphoma, NOS	96803
DLBCL_DUKE_2215	DLBCL_DUKE_2215	Primary	Mature B-Cell Neoplasms	Diffuse Large B-Cell Lymphoma, NOS	96803
DLBCL_DUKE_2216	DLBCL_DUKE_2216	Primary	Mature B-Cell Neoplasms	Diffuse Large B-Cell Lymphoma, NOS	96803
DLBCL_DUKE_2217	DLBCL_DUKE_2217	Primary	Mature B-Cell Neoplasms	Diffuse Large B-Cell Lymphoma, NOS	96803
DLBCL_DUKE_2219	DLBCL_DUKE_2219	Primary	Mature B-Cell Neoplasms	Diffuse Large B-Cell Lymphoma, NOS	96803
DLBCL_DUKE_2220	DLBCL_DUKE_2220	Primary	Mature B-Cell Neoplasms	Diffuse Large B-Cell Lymphoma, NOS	96803
DLBCL_DUKE_2221	DLBCL_DUKE_2221	Primary	Mature B-Cell Neoplasms	Diffuse Large B-Cell Lymphoma, NOS	96803
DLBCL_DUKE_2222	DLBCL_DUKE_2222	Primary	Mature B-Cell Neoplasms	Diffuse Large B-Cell Lymphoma, NOS	96803
DLBCL_DUKE_2223	DLBCL_DUKE_2223	Primary	Mature B-Cell Neoplasms	Diffuse Large B-Cell Lymphoma, NOS	96803
DLBCL_DUKE_2224	DLBCL_DUKE_2224	Primary	Mature B-Cell Neoplasms	Diffuse Large B-Cell Lymphoma, NOS	96803
DLBCL_DUKE_2225	DLBCL_DUKE_2225	Primary	Mature B-Cell Neoplasms	Diffuse Large B-Cell Lymphoma, NOS	96803
DLBCL_DUKE_2226	DLBCL_DUKE_2226	Primary	Mature B-Cell Neoplasms	Diffuse Large B-Cell Lymphoma, NOS	96803
DLBCL_DUKE_2227	DLBCL_DUKE_2227	Primary	Mature B-Cell Neoplasms	Diffuse Large B-Cell Lymphoma, NOS	96803
DLBCL_DUKE_2228	DLBCL_DUKE_2228	Primary	Mature B-Cell Neoplasms	Diffuse Large B-Cell Lymphoma, NOS	96803
DLBCL_DUKE_2229	DLBCL_DUKE_2229	Primary	Mature B-Cell Neoplasms	Diffuse Large B-Cell Lymphoma, NOS	96803
DLBCL_DUKE_2230	DLBCL_DUKE_2230	Primary	Mature B-Cell Neoplasms	Diffuse Large B-Cell Lymphoma, NOS	96803
DLBCL_DUKE_2231	DLBCL_DUKE_2231	Primary	Mature B-Cell Neoplasms	Diffuse Large B-Cell Lymphoma, NOS	96803
DLBCL_DUKE_2232	DLBCL_DUKE_2232	Primary	Mature B-Cell Neoplasms	Diffuse Large B-Cell Lymphoma, NOS	96803
DLBCL_DUKE_2233	DLBCL_DUKE_2233	Primary	Mature B-Cell Neoplasms	Diffuse Large B-Cell Lymphoma, NOS	96803
DLBCL_DUKE_2234	DLBCL_DUKE_2234	Primary	Mature B-Cell Neoplasms	Diffuse Large B-Cell Lymphoma, NOS	96803
DLBCL_DUKE_2235	DLBCL_DUKE_2235	Primary	Mature B-Cell Neoplasms	Diffuse Large B-Cell Lymphoma, NOS	96803
DLBCL_DUKE_2236	DLBCL_DUKE_2236	Primary	Mature B-Cell Neoplasms	Diffuse Large B-Cell Lymphoma, NOS	96803
DLBCL_DUKE_2237	DLBCL_DUKE_2237	Primary	Mature B-Cell Neoplasms	Diffuse Large B-Cell Lymphoma, NOS	96803
DLBCL_DUKE_2238	DLBCL_DUKE_2238	Primary	Mature B-Cell Neoplasms	Diffuse Large B-Cell Lymphoma, NOS	96803
DLBCL_DUKE_2239	DLBCL_DUKE_2239	Primary	Mature B-Cell Neoplasms	Diffuse Large B-Cell Lymphoma, NOS	96803
DLBCL_DUKE_2240	DLBCL_DUKE_2240	Primary	Mature B-Cell Neoplasms	Diffuse Large B-Cell Lymphoma, NOS	96803
DLBCL_DUKE_2241	DLBCL_DUKE_2241	Primary	Mature B-Cell Neoplasms	Diffuse Large B-Cell Lymphoma, NOS	96803
DLBCL_DUKE_2242	DLBCL_DUKE_2242	Primary	Mature B-Cell Neoplasms	Diffuse Large B-Cell Lymphoma, NOS	96803
DLBCL_DUKE_2243	DLBCL_DUKE_2243	Primary	Mature B-Cell Neoplasms	Diffuse Large B-Cell Lymphoma, NOS	96803
DLBCL_DUKE_2244	DLBCL_DUKE_2244	Primary	Mature B-Cell Neoplasms	Diffuse Large B-Cell Lymphoma, NOS	96803
DLBCL_DUKE_2246	DLBCL_DUKE_2246	Primary	Mature B-Cell Neoplasms	Diffuse Large B-Cell Lymphoma, NOS	96803
DLBCL_DUKE_2247	DLBCL_DUKE_2247	Primary	Mature B-Cell Neoplasms	Diffuse Large B-Cell Lymphoma, NOS	96803
DLBCL_DUKE_2248	DLBCL_DUKE_2248	Primary	Mature B-Cell Neoplasms	Diffuse Large B-Cell Lymphoma, NOS	96803
DLBCL_DUKE_2249	DLBCL_DUKE_2249	Primary	Mature B-Cell Neoplasms	Diffuse Large B-Cell Lymphoma, NOS	96803
DLBCL_DUKE_2250	DLBCL_DUKE_2250	Primary	Mature B-Cell Neoplasms	Diffuse Large B-Cell Lymphoma, NOS	96803
DLBCL_DUKE_2251	DLBCL_DUKE_2251	Primary	Mature B-Cell Neoplasms	Diffuse Large B-Cell Lymphoma, NOS	96803
DLBCL_DUKE_2252	DLBCL_DUKE_2252	Primary	Mature B-Cell Neoplasms	Diffuse Large B-Cell Lymphoma, NOS	96803
DLBCL_DUKE_2253	DLBCL_DUKE_2253	Primary	Mature B-Cell Neoplasms	Diffuse Large B-Cell Lymphoma, NOS	96803
DLBCL_DUKE_2254	DLBCL_DUKE_2254	Primary	Mature B-Cell Neoplasms	Diffuse Large B-Cell Lymphoma, NOS	96803
DLBCL_DUKE_2255	DLBCL_DUKE_2255	Primary	Mature B-Cell Neoplasms	Diffuse Large B-Cell Lymphoma, NOS	96803
DLBCL_DUKE_2256	DLBCL_DUKE_2256	Primary	Mature B-Cell Neoplasms	Diffuse Large B-Cell Lymphoma, NOS	96803
DLBCL_DUKE_2257	DLBCL_DUKE_2257	Primary	Mature B-Cell Neoplasms	Diffuse Large B-Cell Lymphoma, NOS	96803
DLBCL_DUKE_2259	DLBCL_DUKE_2259	Primary	Mature B-Cell Neoplasms	Diffuse Large B-Cell Lymphoma, NOS	96803
DLBCL_DUKE_2260	DLBCL_DUKE_2260	Primary	Mature B-Cell Neoplasms	Diffuse Large B-Cell Lymphoma, NOS	96803
DLBCL_DUKE_2261	DLBCL_DUKE_2261	Primary	Mature B-Cell Neoplasms	Diffuse Large B-Cell Lymphoma, NOS	96803
DLBCL_DUKE_2262	DLBCL_DUKE_2262	Primary	Mature B-Cell Neoplasms	Diffuse Large B-Cell Lymphoma, NOS	96803
DLBCL_DUKE_2263	DLBCL_DUKE_2263	Primary	Mature B-Cell Neoplasms	Diffuse Large B-Cell Lymphoma, NOS	96803
DLBCL_DUKE_2269	DLBCL_DUKE_2269	Primary	Mature B-Cell Neoplasms	Diffuse Large B-Cell Lymphoma, NOS	96803
DLBCL_DUKE_2270	DLBCL_DUKE_2270	Primary	Mature B-Cell Neoplasms	Diffuse Large B-Cell Lymphoma, NOS	96803
DLBCL_DUKE_2271	DLBCL_DUKE_2271	Primary	Mature B-Cell Neoplasms	Diffuse Large B-Cell Lymphoma, NOS	96803
DLBCL_DUKE_2272	DLBCL_DUKE_2272	Primary	Mature B-Cell Neoplasms	Diffuse Large B-Cell Lymphoma, NOS	96803
DLBCL_DUKE_2273	DLBCL_DUKE_2273	Primary	Mature B-Cell Neoplasms	Diffuse Large B-Cell Lymphoma, NOS	96803
DLBCL_DUKE_2274	DLBCL_DUKE_2274	Primary	Mature B-Cell Neoplasms	Diffuse Large B-Cell Lymphoma, NOS	96803
DLBCL_DUKE_2278	DLBCL_DUKE_2278	Primary	Mature B-Cell Neoplasms	Diffuse Large B-Cell Lymphoma, NOS	96803
DLBCL_DUKE_2279	DLBCL_DUKE_2279	Primary	Mature B-Cell Neoplasms	Diffuse Large B-Cell Lymphoma, NOS	96803
DLBCL_DUKE_2281	DLBCL_DUKE_2281	Primary	Mature B-Cell Neoplasms	Diffuse Large B-Cell Lymphoma, NOS	96803
DLBCL_DUKE_2286	DLBCL_DUKE_2286	Primary	Mature B-Cell Neoplasms	Diffuse Large B-Cell Lymphoma, NOS	96803
DLBCL_DUKE_2290	DLBCL_DUKE_2290	Primary	Mature B-Cell Neoplasms	Diffuse Large B-Cell Lymphoma, NOS	96803
DLBCL_DUKE_2291	DLBCL_DUKE_2291	Primary	Mature B-Cell Neoplasms	Diffuse Large B-Cell Lymphoma, NOS	96803
DLBCL_DUKE_2293	DLBCL_DUKE_2293	Primary	Mature B-Cell Neoplasms	Diffuse Large B-Cell Lymphoma, NOS	96803
DLBCL_DUKE_2297	DLBCL_DUKE_2297	Primary	Mature B-Cell Neoplasms	Diffuse Large B-Cell Lymphoma, NOS	96803
DLBCL_DUKE_2298	DLBCL_DUKE_2298	Primary	Mature B-Cell Neoplasms	Diffuse Large B-Cell Lymphoma, NOS	96803
DLBCL_DUKE_2300	DLBCL_DUKE_2300	Primary	Mature B-Cell Neoplasms	Diffuse Large B-Cell Lymphoma, NOS	96803
DLBCL_DUKE_2302	DLBCL_DUKE_2302	Primary	Mature B-Cell Neoplasms	Diffuse Large B-Cell Lymphoma, NOS	96803
DLBCL_DUKE_2303	DLBCL_DUKE_2303	Primary	Mature B-Cell Neoplasms	Diffuse Large B-Cell Lymphoma, NOS	96803
DLBCL_DUKE_2306	DLBCL_DUKE_2306	Primary	Mature B-Cell Neoplasms	Diffuse Large B-Cell Lymphoma, NOS	96803
DLBCL_DUKE_2307	DLBCL_DUKE_2307	Primary	Mature B-Cell Neoplasms	Diffuse Large B-Cell Lymphoma, NOS	96803
DLBCL_DUKE_2448	DLBCL_DUKE_2448	Primary	Mature B-Cell Neoplasms	Diffuse Large B-Cell Lymphoma, NOS	96803
DLBCL_DUKE_2449	DLBCL_DUKE_2449	Primary	Mature B-Cell Neoplasms	Diffuse Large B-Cell Lymphoma, NOS	96803
DLBCL_DUKE_2450	DLBCL_DUKE_2450	Primary	Mature B-Cell Neoplasms	Diffuse Large B-Cell Lymphoma, NOS	96803
DLBCL_DUKE_2451	DLBCL_DUKE_2451	Primary	Mature B-Cell Neoplasms	Diffuse Large B-Cell Lymphoma, NOS	96803
DLBCL_DUKE_2453	DLBCL_DUKE_2453	Primary	Mature B-Cell Neoplasms	Diffuse Large B-Cell Lymphoma, NOS	96803
DLBCL_DUKE_2455	DLBCL_DUKE_2455	Primary	Mature B-Cell Neoplasms	Diffuse Large B-Cell Lymphoma, NOS	96803
DLBCL_DUKE_2459	DLBCL_DUKE_2459	Primary	Mature B-Cell Neoplasms	Diffuse Large B-Cell Lymphoma, NOS	96803
DLBCL_DUKE_2461	DLBCL_DUKE_2461	Primary	Mature B-Cell Neoplasms	Diffuse Large B-Cell Lymphoma, NOS	96803
DLBCL_DUKE_2462	DLBCL_DUKE_2462	Primary	Mature B-Cell Neoplasms	Diffuse Large B-Cell Lymphoma, NOS	96803
DLBCL_DUKE_2463	DLBCL_DUKE_2463	Primary	Mature B-Cell Neoplasms	Diffuse Large B-Cell Lymphoma, NOS	96803
DLBCL_DUKE_2464	DLBCL_DUKE_2464	Primary	Mature B-Cell Neoplasms	Diffuse Large B-Cell Lymphoma, NOS	96803
DLBCL_DUKE_2466	DLBCL_DUKE_2466	Primary	Mature B-Cell Neoplasms	Diffuse Large B-Cell Lymphoma, NOS	96803
DLBCL_DUKE_2467	DLBCL_DUKE_2467	Primary	Mature B-Cell Neoplasms	Diffuse Large B-Cell Lymphoma, NOS	96803
DLBCL_DUKE_2468	DLBCL_DUKE_2468	Primary	Mature B-Cell Neoplasms	Diffuse Large B-Cell Lymphoma, NOS	96803
DLBCL_DUKE_2469	DLBCL_DUKE_2469	Primary	Mature B-Cell Neoplasms	Diffuse Large B-Cell Lymphoma, NOS	96803
DLBCL_DUKE_2470	DLBCL_DUKE_2470	Primary	Mature B-Cell Neoplasms	Diffuse Large B-Cell Lymphoma, NOS	96803
DLBCL_DUKE_2471	DLBCL_DUKE_2471	Primary	Mature B-Cell Neoplasms	Diffuse Large B-Cell Lymphoma, NOS	96803
DLBCL_DUKE_2472	DLBCL_DUKE_2472	Primary	Mature B-Cell Neoplasms	Diffuse Large B-Cell Lymphoma, NOS	96803
DLBCL_DUKE_2473	DLBCL_DUKE_2473	Primary	Mature B-Cell Neoplasms	Diffuse Large B-Cell Lymphoma, NOS	96803
DLBCL_DUKE_2474	DLBCL_DUKE_2474	Primary	Mature B-Cell Neoplasms	Diffuse Large B-Cell Lymphoma, NOS	96803
DLBCL_DUKE_2475	DLBCL_DUKE_2475	Primary	Mature B-Cell Neoplasms	Diffuse Large B-Cell Lymphoma, NOS	96803
DLBCL_DUKE_2476	DLBCL_DUKE_2476	Primary	Mature B-Cell Neoplasms	Diffuse Large B-Cell Lymphoma, NOS	96803
DLBCL_DUKE_2477	DLBCL_DUKE_2477	Primary	Mature B-Cell Neoplasms	Diffuse Large B-Cell Lymphoma, NOS	96803
DLBCL_DUKE_2478	DLBCL_DUKE_2478	Primary	Mature B-Cell Neoplasms	Diffuse Large B-Cell Lymphoma, NOS	96803
DLBCL_DUKE_2479	DLBCL_DUKE_2479	Primary	Mature B-Cell Neoplasms	Diffuse Large B-Cell Lymphoma, NOS	96803
DLBCL_DUKE_2480	DLBCL_DUKE_2480	Primary	Mature B-Cell Neoplasms	Diffuse Large B-Cell Lymphoma, NOS	96803
DLBCL_DUKE_2481	DLBCL_DUKE_2481	Primary	Mature B-Cell Neoplasms	Diffuse Large B-Cell Lymphoma, NOS	96803
DLBCL_DUKE_2482	DLBCL_DUKE_2482	Primary	Mature B-Cell Neoplasms	Diffuse Large B-Cell Lymphoma, NOS	96803
DLBCL_DUKE_2483	DLBCL_DUKE_2483	Primary	Mature B-Cell Neoplasms	Diffuse Large B-Cell Lymphoma, NOS	96803
DLBCL_DUKE_2485	DLBCL_DUKE_2485	Primary	Mature B-Cell Neoplasms	Diffuse Large B-Cell Lymphoma, NOS	96803
DLBCL_DUKE_2487	DLBCL_DUKE_2487	Primary	Mature B-Cell Neoplasms	Diffuse Large B-Cell Lymphoma, NOS	96803
DLBCL_DUKE_2488	DLBCL_DUKE_2488	Primary	Mature B-Cell Neoplasms	Diffuse Large B-Cell Lymphoma, NOS	96803
DLBCL_DUKE_2522	DLBCL_DUKE_2522	Primary	Mature B-Cell Neoplasms	Diffuse Large B-Cell Lymphoma, NOS	96803
DLBCL_DUKE_2523	DLBCL_DUKE_2523	Primary	Mature B-Cell Neoplasms	Diffuse Large B-Cell Lymphoma, NOS	96803
DLBCL_DUKE_2524	DLBCL_DUKE_2524	Primary	Mature B-Cell Neoplasms	Diffuse Large B-Cell Lymphoma, NOS	96803
DLBCL_DUKE_2525	DLBCL_DUKE_2525	Primary	Mature B-Cell Neoplasms	Diffuse Large B-Cell Lymphoma, NOS	96803
DLBCL_DUKE_2527	DLBCL_DUKE_2527	Primary	Mature B-Cell Neoplasms	Diffuse Large B-Cell Lymphoma, NOS	96803
DLBCL_DUKE_2528	DLBCL_DUKE_2528	Primary	Mature B-Cell Neoplasms	Diffuse Large B-Cell Lymphoma, NOS	96803
DLBCL_DUKE_2529	DLBCL_DUKE_2529	Primary	Mature B-Cell Neoplasms	Diffuse Large B-Cell Lymphoma, NOS	96803
DLBCL_DUKE_2530	DLBCL_DUKE_2530	Primary	Mature B-Cell Neoplasms	Diffuse Large B-Cell Lymphoma, NOS	96803
DLBCL_DUKE_2532	DLBCL_DUKE_2532	Primary	Mature B-Cell Neoplasms	Diffuse Large B-Cell Lymphoma, NOS	96803
DLBCL_DUKE_2533	DLBCL_DUKE_2533	Primary	Mature B-Cell Neoplasms	Diffuse Large B-Cell Lymphoma, NOS	96803
DLBCL_DUKE_2534	DLBCL_DUKE_2534	Primary	Mature B-Cell Neoplasms	Diffuse Large B-Cell Lymphoma, NOS	96803
DLBCL_DUKE_2538	DLBCL_DUKE_2538	Primary	Mature B-Cell Neoplasms	Diffuse Large B-Cell Lymphoma, NOS	96803
DLBCL_DUKE_2539	DLBCL_DUKE_2539	Primary	Mature B-Cell Neoplasms	Diffuse Large B-Cell Lymphoma, NOS	96803
DLBCL_DUKE_2540	DLBCL_DUKE_2540	Primary	Mature B-Cell Neoplasms	Diffuse Large B-Cell Lymphoma, NOS	96803
DLBCL_DUKE_2541	DLBCL_DUKE_2541	Primary	Mature B-Cell Neoplasms	Diffuse Large B-Cell Lymphoma, NOS	96803
DLBCL_DUKE_2542	DLBCL_DUKE_2542	Primary	Mature B-Cell Neoplasms	Diffuse Large B-Cell Lymphoma, NOS	96803
DLBCL_DUKE_2543	DLBCL_DUKE_2543	Primary	Mature B-Cell Neoplasms	Diffuse Large B-Cell Lymphoma, NOS	96803
DLBCL_DUKE_2544	DLBCL_DUKE_2544	Primary	Mature B-Cell Neoplasms	Diffuse Large B-Cell Lymphoma, NOS	96803
DLBCL_DUKE_2545	DLBCL_DUKE_2545	Primary	Mature B-Cell Neoplasms	Diffuse Large B-Cell Lymphoma, NOS	96803
DLBCL_DUKE_2547	DLBCL_DUKE_2547	Primary	Mature B-Cell Neoplasms	Diffuse Large B-Cell Lymphoma, NOS	96803
DLBCL_DUKE_2548	DLBCL_DUKE_2548	Primary	Mature B-Cell Neoplasms	Diffuse Large B-Cell Lymphoma, NOS	96803
DLBCL_DUKE_2549	DLBCL_DUKE_2549	Primary	Mature B-Cell Neoplasms	Diffuse Large B-Cell Lymphoma, NOS	96803
DLBCL_DUKE_2550	DLBCL_DUKE_2550	Primary	Mature B-Cell Neoplasms	Diffuse Large B-Cell Lymphoma, NOS	96803
DLBCL_DUKE_2551	DLBCL_DUKE_2551	Primary	Mature B-Cell Neoplasms	Diffuse Large B-Cell Lymphoma, NOS	96803
DLBCL_DUKE_2552	DLBCL_DUKE_2552	Primary	Mature B-Cell Neoplasms	Diffuse Large B-Cell Lymphoma, NOS	96803
DLBCL_DUKE_2553	DLBCL_DUKE_2553	Primary	Mature B-Cell Neoplasms	Diffuse Large B-Cell Lymphoma, NOS	96803
DLBCL_DUKE_2554	DLBCL_DUKE_2554	Primary	Mature B-Cell Neoplasms	Diffuse Large B-Cell Lymphoma, NOS	96803
DLBCL_DUKE_2555	DLBCL_DUKE_2555	Primary	Mature B-Cell Neoplasms	Diffuse Large B-Cell Lymphoma, NOS	96803
DLBCL_DUKE_2556	DLBCL_DUKE_2556	Primary	Mature B-Cell Neoplasms	Diffuse Large B-Cell Lymphoma, NOS	96803
DLBCL_DUKE_2559	DLBCL_DUKE_2559	Primary	Mature B-Cell Neoplasms	Diffuse Large B-Cell Lymphoma, NOS	96803
DLBCL_DUKE_2560	DLBCL_DUKE_2560	Primary	Mature B-Cell Neoplasms	Diffuse Large B-Cell Lymphoma, NOS	96803
DLBCL_DUKE_2561	DLBCL_DUKE_2561	Primary	Mature B-Cell Neoplasms	Diffuse Large B-Cell Lymphoma, NOS	96803
DLBCL_DUKE_2562	DLBCL_DUKE_2562	Primary	Mature B-Cell Neoplasms	Diffuse Large B-Cell Lymphoma, NOS	96803
DLBCL_DUKE_2565	DLBCL_DUKE_2565	Primary	Mature B-Cell Neoplasms	Diffuse Large B-Cell Lymphoma, NOS	96803
DLBCL_DUKE_2566	DLBCL_DUKE_2566	Primary	Mature B-Cell Neoplasms	Diffuse Large B-Cell Lymphoma, NOS	96803
DLBCL_DUKE_2567	DLBCL_DUKE_2567	Primary	Mature B-Cell Neoplasms	Diffuse Large B-Cell Lymphoma, NOS	96803
DLBCL_DUKE_2570	DLBCL_DUKE_2570	Primary	Mature B-Cell Neoplasms	Diffuse Large B-Cell Lymphoma, NOS	96803
DLBCL_DUKE_2571	DLBCL_DUKE_2571	Primary	Mature B-Cell Neoplasms	Diffuse Large B-Cell Lymphoma, NOS	96803
DLBCL_DUKE_2573	DLBCL_DUKE_2573	Primary	Mature B-Cell Neoplasms	Diffuse Large B-Cell Lymphoma, NOS	96803
DLBCL_DUKE_2575	DLBCL_DUKE_2575	Primary	Mature B-Cell Neoplasms	Diffuse Large B-Cell Lymphoma, NOS	96803
DLBCL_DUKE_2576	DLBCL_DUKE_2576	Primary	Mature B-Cell Neoplasms	Diffuse Large B-Cell Lymphoma, NOS	96803
DLBCL_DUKE_2577	DLBCL_DUKE_2577	Primary	Mature B-Cell Neoplasms	Diffuse Large B-Cell Lymphoma, NOS	96803
DLBCL_DUKE_2578	DLBCL_DUKE_2578	Primary	Mature B-Cell Neoplasms	Diffuse Large B-Cell Lymphoma, NOS	96803
DLBCL_DUKE_2580	DLBCL_DUKE_2580	Primary	Mature B-Cell Neoplasms	Diffuse Large B-Cell Lymphoma, NOS	96803
DLBCL_DUKE_2581	DLBCL_DUKE_2581	Primary	Mature B-Cell Neoplasms	Diffuse Large B-Cell Lymphoma, NOS	96803
DLBCL_DUKE_2582	DLBCL_DUKE_2582	Primary	Mature B-Cell Neoplasms	Diffuse Large B-Cell Lymphoma, NOS	96803
DLBCL_DUKE_2585	DLBCL_DUKE_2585	Primary	Mature B-Cell Neoplasms	Diffuse Large B-Cell Lymphoma, NOS	96803
DLBCL_DUKE_2588	DLBCL_DUKE_2588	Primary	Mature B-Cell Neoplasms	Diffuse Large B-Cell Lymphoma, NOS	96803
DLBCL_DUKE_2591	DLBCL_DUKE_2591	Primary	Mature B-Cell Neoplasms	Diffuse Large B-Cell Lymphoma, NOS	96803
DLBCL_DUKE_2593	DLBCL_DUKE_2593	Primary	Mature B-Cell Neoplasms	Diffuse Large B-Cell Lymphoma, NOS	96803
DLBCL_DUKE_2594	DLBCL_DUKE_2594	Primary	Mature B-Cell Neoplasms	Diffuse Large B-Cell Lymphoma, NOS	96803
DLBCL_DUKE_2596	DLBCL_DUKE_2596	Primary	Mature B-Cell Neoplasms	Diffuse Large B-Cell Lymphoma, NOS	96803
DLBCL_DUKE_2597	DLBCL_DUKE_2597	Primary	Mature B-Cell Neoplasms	Diffuse Large B-Cell Lymphoma, NOS	96803
DLBCL_DUKE_2599	DLBCL_DUKE_2599	Primary	Mature B-Cell Neoplasms	Diffuse Large B-Cell Lymphoma, NOS	96803
DLBCL_DUKE_2600	DLBCL_DUKE_2600	Primary	Mature B-Cell Neoplasms	Diffuse Large B-Cell Lymphoma, NOS	96803
DLBCL_DUKE_2602	DLBCL_DUKE_2602	Primary	Mature B-Cell Neoplasms	Diffuse Large B-Cell Lymphoma, NOS	96803
DLBCL_DUKE_2603	DLBCL_DUKE_2603	Primary	Mature B-Cell Neoplasms	Diffuse Large B-Cell Lymphoma, NOS	96803
DLBCL_DUKE_2604	DLBCL_DUKE_2604	Primary	Mature B-Cell Neoplasms	Diffuse Large B-Cell Lymphoma, NOS	96803
DLBCL_DUKE_2605	DLBCL_DUKE_2605	Primary	Mature B-Cell Neoplasms	Diffuse Large B-Cell Lymphoma, NOS	96803
DLBCL_DUKE_2606	DLBCL_DUKE_2606	Primary	Mature B-Cell Neoplasms	Diffuse Large B-Cell Lymphoma, NOS	96803
DLBCL_DUKE_2608	DLBCL_DUKE_2608	Primary	Mature B-Cell Neoplasms	Diffuse Large B-Cell Lymphoma, NOS	96803
DLBCL_DUKE_2609	DLBCL_DUKE_2609	Primary	Mature B-Cell Neoplasms	Diffuse Large B-Cell Lymphoma, NOS	96803
DLBCL_DUKE_2611	DLBCL_DUKE_2611	Primary	Mature B-Cell Neoplasms	Diffuse Large B-Cell Lymphoma, NOS	96803
DLBCL_DUKE_2612	DLBCL_DUKE_2612	Primary	Mature B-Cell Neoplasms	Diffuse Large B-Cell Lymphoma, NOS	96803
DLBCL_DUKE_2613	DLBCL_DUKE_2613	Primary	Mature B-Cell Neoplasms	Diffuse Large B-Cell Lymphoma, NOS	96803
DLBCL_DUKE_2614	DLBCL_DUKE_2614	Primary	Mature B-Cell Neoplasms	Diffuse Large B-Cell Lymphoma, NOS	96803
DLBCL_DUKE_2616	DLBCL_DUKE_2616	Primary	Mature B-Cell Neoplasms	Diffuse Large B-Cell Lymphoma, NOS	96803
DLBCL_DUKE_2617	DLBCL_DUKE_2617	Primary	Mature B-Cell Neoplasms	Diffuse Large B-Cell Lymphoma, NOS	96803
DLBCL_DUKE_2619	DLBCL_DUKE_2619	Primary	Mature B-Cell Neoplasms	Diffuse Large B-Cell Lymphoma, NOS	96803
DLBCL_DUKE_2620	DLBCL_DUKE_2620	Primary	Mature B-Cell Neoplasms	Diffuse Large B-Cell Lymphoma, NOS	96803
DLBCL_DUKE_2621	DLBCL_DUKE_2621	Primary	Mature B-Cell Neoplasms	Diffuse Large B-Cell Lymphoma, NOS	96803
DLBCL_DUKE_2622	DLBCL_DUKE_2622	Primary	Mature B-Cell Neoplasms	Diffuse Large B-Cell Lymphoma, NOS	96803
DLBCL_DUKE_2624	DLBCL_DUKE_2624	Primary	Mature B-Cell Neoplasms	Diffuse Large B-Cell Lymphoma, NOS	96803
DLBCL_DUKE_2626	DLBCL_DUKE_2626	Primary	Mature B-Cell Neoplasms	Diffuse Large B-Cell Lymphoma, NOS	96803
DLBCL_DUKE_2628	DLBCL_DUKE_2628	Primary	Mature B-Cell Neoplasms	Diffuse Large B-Cell Lymphoma, NOS	96803
DLBCL_DUKE_2629	DLBCL_DUKE_2629	Primary	Mature B-Cell Neoplasms	Diffuse Large B-Cell Lymphoma, NOS	96803
DLBCL_DUKE_2630	DLBCL_DUKE_2630	Primary	Mature B-Cell Neoplasms	Diffuse Large B-Cell Lymphoma, NOS	96803
DLBCL_DUKE_2632	DLBCL_DUKE_2632	Primary	Mature B-Cell Neoplasms	Diffuse Large B-Cell Lymphoma, NOS	96803
DLBCL_DUKE_2634	DLBCL_DUKE_2634	Primary	Mature B-Cell Neoplasms	Diffuse Large B-Cell Lymphoma, NOS	96803
DLBCL_DUKE_2635	DLBCL_DUKE_2635	Primary	Mature B-Cell Neoplasms	Diffuse Large B-Cell Lymphoma, NOS	96803
DLBCL_DUKE_2636	DLBCL_DUKE_2636	Primary	Mature B-Cell Neoplasms	Diffuse Large B-Cell Lymphoma, NOS	96803
DLBCL_DUKE_2637	DLBCL_DUKE_2637	Primary	Mature B-Cell Neoplasms	Diffuse Large B-Cell Lymphoma, NOS	96803
DLBCL_DUKE_2639	DLBCL_DUKE_2639	Primary	Mature B-Cell Neoplasms	Diffuse Large B-Cell Lymphoma, NOS	96803
DLBCL_DUKE_2640	DLBCL_DUKE_2640	Primary	Mature B-Cell Neoplasms	Diffuse Large B-Cell Lymphoma, NOS	96803
DLBCL_DUKE_2642	DLBCL_DUKE_2642	Primary	Mature B-Cell Neoplasms	Diffuse Large B-Cell Lymphoma, NOS	96803
DLBCL_DUKE_2643	DLBCL_DUKE_2643	Primary	Mature B-Cell Neoplasms	Diffuse Large B-Cell Lymphoma, NOS	96803
DLBCL_DUKE_2644	DLBCL_DUKE_2644	Primary	Mature B-Cell Neoplasms	Diffuse Large B-Cell Lymphoma, NOS	96803
DLBCL_DUKE_2646	DLBCL_DUKE_2646	Primary	Mature B-Cell Neoplasms	Diffuse Large B-Cell Lymphoma, NOS	96803
DLBCL_DUKE_2647	DLBCL_DUKE_2647	Primary	Mature B-Cell Neoplasms	Diffuse Large B-Cell Lymphoma, NOS	96803
DLBCL_DUKE_2649	DLBCL_DUKE_2649	Primary	Mature B-Cell Neoplasms	Diffuse Large B-Cell Lymphoma, NOS	96803
DLBCL_DUKE_2650	DLBCL_DUKE_2650	Primary	Mature B-Cell Neoplasms	Diffuse Large B-Cell Lymphoma, NOS	96803
DLBCL_DUKE_2651	DLBCL_DUKE_2651	Primary	Mature B-Cell Neoplasms	Diffuse Large B-Cell Lymphoma, NOS	96803
DLBCL_DUKE_2652	DLBCL_DUKE_2652	Primary	Mature B-Cell Neoplasms	Diffuse Large B-Cell Lymphoma, NOS	96803
DLBCL_DUKE_2654	DLBCL_DUKE_2654	Primary	Mature B-Cell Neoplasms	Diffuse Large B-Cell Lymphoma, NOS	96803
DLBCL_DUKE_2655	DLBCL_DUKE_2655	Primary	Mature B-Cell Neoplasms	Diffuse Large B-Cell Lymphoma, NOS	96803
DLBCL_DUKE_2656	DLBCL_DUKE_2656	Primary	Mature B-Cell Neoplasms	Diffuse Large B-Cell Lymphoma, NOS	96803
DLBCL_DUKE_2657	DLBCL_DUKE_2657	Primary	Mature B-Cell Neoplasms	Diffuse Large B-Cell Lymphoma, NOS	96803
DLBCL_DUKE_2658	DLBCL_DUKE_2658	Primary	Mature B-Cell Neoplasms	Diffuse Large B-Cell Lymphoma, NOS	96803
DLBCL_DUKE_2659	DLBCL_DUKE_2659	Primary	Mature B-Cell Neoplasms	Diffuse Large B-Cell Lymphoma, NOS	96803
DLBCL_DUKE_2660	DLBCL_DUKE_2660	Primary	Mature B-Cell Neoplasms	Diffuse Large B-Cell Lymphoma, NOS	96803
DLBCL_DUKE_2662	DLBCL_DUKE_2662	Primary	Mature B-Cell Neoplasms	Diffuse Large B-Cell Lymphoma, NOS	96803
DLBCL_DUKE_2663	DLBCL_DUKE_2663	Primary	Mature B-Cell Neoplasms	Diffuse Large B-Cell Lymphoma, NOS	96803
DLBCL_DUKE_2664	DLBCL_DUKE_2664	Primary	Mature B-Cell Neoplasms	Diffuse Large B-Cell Lymphoma, NOS	96803
DLBCL_DUKE_2666	DLBCL_DUKE_2666	Primary	Mature B-Cell Neoplasms	Diffuse Large B-Cell Lymphoma, NOS	96803
DLBCL_DUKE_2667	DLBCL_DUKE_2667	Primary	Mature B-Cell Neoplasms	Diffuse Large B-Cell Lymphoma, NOS	96803
DLBCL_DUKE_2669	DLBCL_DUKE_2669	Primary	Mature B-Cell Neoplasms	Diffuse Large B-Cell Lymphoma, NOS	96803
DLBCL_DUKE_2671	DLBCL_DUKE_2671	Primary	Mature B-Cell Neoplasms	Diffuse Large B-Cell Lymphoma, NOS	96803
DLBCL_DUKE_2673	DLBCL_DUKE_2673	Primary	Mature B-Cell Neoplasms	Diffuse Large B-Cell Lymphoma, NOS	96803
DLBCL_DUKE_2675	DLBCL_DUKE_2675	Primary	Mature B-Cell Neoplasms	Diffuse Large B-Cell Lymphoma, NOS	96803
DLBCL_DUKE_2676	DLBCL_DUKE_2676	Primary	Mature B-Cell Neoplasms	Diffuse Large B-Cell Lymphoma, NOS	96803
DLBCL_DUKE_2677	DLBCL_DUKE_2677	Primary	Mature B-Cell Neoplasms	Diffuse Large B-Cell Lymphoma, NOS	96803
DLBCL_DUKE_2678	DLBCL_DUKE_2678	Primary	Mature B-Cell Neoplasms	Diffuse Large B-Cell Lymphoma, NOS	96803
DLBCL_DUKE_2680	DLBCL_DUKE_2680	Primary	Mature B-Cell Neoplasms	Diffuse Large B-Cell Lymphoma, NOS	96803
DLBCL_DUKE_2681	DLBCL_DUKE_2681	Primary	Mature B-Cell Neoplasms	Diffuse Large B-Cell Lymphoma, NOS	96803
DLBCL_DUKE_2684	DLBCL_DUKE_2684	Primary	Mature B-Cell Neoplasms	Diffuse Large B-Cell Lymphoma, NOS	96803
DLBCL_DUKE_2685	DLBCL_DUKE_2685	Primary	Mature B-Cell Neoplasms	Diffuse Large B-Cell Lymphoma, NOS	96803
DLBCL_DUKE_2687	DLBCL_DUKE_2687	Primary	Mature B-Cell Neoplasms	Diffuse Large B-Cell Lymphoma, NOS	96803
DLBCL_DUKE_2688	DLBCL_DUKE_2688	Primary	Mature B-Cell Neoplasms	Diffuse Large B-Cell Lymphoma, NOS	96803
DLBCL_DUKE_2689	DLBCL_DUKE_2689	Primary	Mature B-Cell Neoplasms	Diffuse Large B-Cell Lymphoma, NOS	96803
DLBCL_DUKE_2690	DLBCL_DUKE_2690	Primary	Mature B-Cell Neoplasms	Diffuse Large B-Cell Lymphoma, NOS	96803
DLBCL_DUKE_2691	DLBCL_DUKE_2691	Primary	Mature B-Cell Neoplasms	Diffuse Large B-Cell Lymphoma, NOS	96803
DLBCL_DUKE_2692	DLBCL_DUKE_2692	Primary	Mature B-Cell Neoplasms	Diffuse Large B-Cell Lymphoma, NOS	96803
DLBCL_DUKE_2696	DLBCL_DUKE_2696	Primary	Mature B-Cell Neoplasms	Diffuse Large B-Cell Lymphoma, NOS	96803
DLBCL_DUKE_2697	DLBCL_DUKE_2697	Primary	Mature B-Cell Neoplasms	Diffuse Large B-Cell Lymphoma, NOS	96803
DLBCL_DUKE_2698	DLBCL_DUKE_2698	Primary	Mature B-Cell Neoplasms	Diffuse Large B-Cell Lymphoma, NOS	96803
DLBCL_DUKE_2699	DLBCL_DUKE_2699	Primary	Mature B-Cell Neoplasms	Diffuse Large B-Cell Lymphoma, NOS	96803
DLBCL_DUKE_2700	DLBCL_DUKE_2700	Primary	Mature B-Cell Neoplasms	Diffuse Large B-Cell Lymphoma, NOS	96803
DLBCL_DUKE_2704	DLBCL_DUKE_2704	Primary	Mature B-Cell Neoplasms	Diffuse Large B-Cell Lymphoma, NOS	96803
DLBCL_DUKE_2705	DLBCL_DUKE_2705	Primary	Mature B-Cell Neoplasms	Diffuse Large B-Cell Lymphoma, NOS	96803
DLBCL_DUKE_2706	DLBCL_DUKE_2706	Primary	Mature B-Cell Neoplasms	Diffuse Large B-Cell Lymphoma, NOS	96803
DLBCL_DUKE_2707	DLBCL_DUKE_2707	Primary	Mature B-Cell Neoplasms	Diffuse Large B-Cell Lymphoma, NOS	96803
DLBCL_DUKE_2709	DLBCL_DUKE_2709	Primary	Mature B-Cell Neoplasms	Diffuse Large B-Cell Lymphoma, NOS	96803
DLBCL_DUKE_2713	DLBCL_DUKE_2713	Primary	Mature B-Cell Neoplasms	Diffuse Large B-Cell Lymphoma, NOS	96803
DLBCL_DUKE_2714	DLBCL_DUKE_2714	Primary	Mature B-Cell Neoplasms	Diffuse Large B-Cell Lymphoma, NOS	96803
DLBCL_DUKE_2715	DLBCL_DUKE_2715	Primary	Mature B-Cell Neoplasms	Diffuse Large B-Cell Lymphoma, NOS	96803
DLBCL_DUKE_2716	DLBCL_DUKE_2716	Primary	Mature B-Cell Neoplasms	Diffuse Large B-Cell Lymphoma, NOS	96803
DLBCL_DUKE_2718	DLBCL_DUKE_2718	Primary	Mature B-Cell Neoplasms	Diffuse Large B-Cell Lymphoma, NOS	96803
DLBCL_DUKE_2719	DLBCL_DUKE_2719	Primary	Mature B-Cell Neoplasms	Diffuse Large B-Cell Lymphoma, NOS	96803
DLBCL_DUKE_2720	DLBCL_DUKE_2720	Primary	Mature B-Cell Neoplasms	Diffuse Large B-Cell Lymphoma, NOS	96803
DLBCL_DUKE_2725	DLBCL_DUKE_2725	Primary	Mature B-Cell Neoplasms	Diffuse Large B-Cell Lymphoma, NOS	96803
DLBCL_DUKE_2727	DLBCL_DUKE_2727	Primary	Mature B-Cell Neoplasms	Diffuse Large B-Cell Lymphoma, NOS	96803
DLBCL_DUKE_2728	DLBCL_DUKE_2728	Primary	Mature B-Cell Neoplasms	Diffuse Large B-Cell Lymphoma, NOS	96803
DLBCL_DUKE_2758	DLBCL_DUKE_2758	Primary	Mature B-Cell Neoplasms	Diffuse Large B-Cell Lymphoma, NOS	96803
DLBCL_DUKE_2761	DLBCL_DUKE_2761	Primary	Mature B-Cell Neoplasms	Diffuse Large B-Cell Lymphoma, NOS	96803
DLBCL_DUKE_2762	DLBCL_DUKE_2762	Primary	Mature B-Cell Neoplasms	Diffuse Large B-Cell Lymphoma, NOS	96803
DLBCL_DUKE_2763	DLBCL_DUKE_2763	Primary	Mature B-Cell Neoplasms	Diffuse Large B-Cell Lymphoma, NOS	96803
DLBCL_DUKE_2764	DLBCL_DUKE_2764	Primary	Mature B-Cell Neoplasms	Diffuse Large B-Cell Lymphoma, NOS	96803
DLBCL_DUKE_2765	DLBCL_DUKE_2765	Primary	Mature B-Cell Neoplasms	Diffuse Large B-Cell Lymphoma, NOS	96803
DLBCL_DUKE_2766	DLBCL_DUKE_2766	Primary	Mature B-Cell Neoplasms	Diffuse Large B-Cell Lymphoma, NOS	96803
DLBCL_DUKE_2767	DLBCL_DUKE_2767	Primary	Mature B-Cell Neoplasms	Diffuse Large B-Cell Lymphoma, NOS	96803
DLBCL_DUKE_2768	DLBCL_DUKE_2768	Primary	Mature B-Cell Neoplasms	Diffuse Large B-Cell Lymphoma, NOS	96803
DLBCL_DUKE_2769	DLBCL_DUKE_2769	Primary	Mature B-Cell Neoplasms	Diffuse Large B-Cell Lymphoma, NOS	96803
DLBCL_DUKE_2770	DLBCL_DUKE_2770	Primary	Mature B-Cell Neoplasms	Diffuse Large B-Cell Lymphoma, NOS	96803
DLBCL_DUKE_2771	DLBCL_DUKE_2771	Primary	Mature B-Cell Neoplasms	Diffuse Large B-Cell Lymphoma, NOS	96803
DLBCL_DUKE_2772	DLBCL_DUKE_2772	Primary	Mature B-Cell Neoplasms	Diffuse Large B-Cell Lymphoma, NOS	96803
DLBCL_DUKE_2773	DLBCL_DUKE_2773	Primary	Mature B-Cell Neoplasms	Diffuse Large B-Cell Lymphoma, NOS	96803
DLBCL_DUKE_2775	DLBCL_DUKE_2775	Primary	Mature B-Cell Neoplasms	Diffuse Large B-Cell Lymphoma, NOS	96803
DLBCL_DUKE_2776	DLBCL_DUKE_2776	Primary	Mature B-Cell Neoplasms	Diffuse Large B-Cell Lymphoma, NOS	96803
DLBCL_DUKE_2777	DLBCL_DUKE_2777	Primary	Mature B-Cell Neoplasms	Diffuse Large B-Cell Lymphoma, NOS	96803
DLBCL_DUKE_2778	DLBCL_DUKE_2778	Primary	Mature B-Cell Neoplasms	Diffuse Large B-Cell Lymphoma, NOS	96803
DLBCL_DUKE_2779	DLBCL_DUKE_2779	Primary	Mature B-Cell Neoplasms	Diffuse Large B-Cell Lymphoma, NOS	96803
DLBCL_DUKE_2781	DLBCL_DUKE_2781	Primary	Mature B-Cell Neoplasms	Diffuse Large B-Cell Lymphoma, NOS	96803
DLBCL_DUKE_2783	DLBCL_DUKE_2783	Primary	Mature B-Cell Neoplasms	Diffuse Large B-Cell Lymphoma, NOS	96803
DLBCL_DUKE_2784	DLBCL_DUKE_2784	Primary	Mature B-Cell Neoplasms	Diffuse Large B-Cell Lymphoma, NOS	96803
DLBCL_DUKE_2785	DLBCL_DUKE_2785	Primary	Mature B-Cell Neoplasms	Diffuse Large B-Cell Lymphoma, NOS	96803
DLBCL_DUKE_2786	DLBCL_DUKE_2786	Primary	Mature B-Cell Neoplasms	Diffuse Large B-Cell Lymphoma, NOS	96803
DLBCL_DUKE_2788	DLBCL_DUKE_2788	Primary	Mature B-Cell Neoplasms	Diffuse Large B-Cell Lymphoma, NOS	96803
DLBCL_DUKE_2789	DLBCL_DUKE_2789	Primary	Mature B-Cell Neoplasms	Diffuse Large B-Cell Lymphoma, NOS	96803
DLBCL_DUKE_2790	DLBCL_DUKE_2790	Primary	Mature B-Cell Neoplasms	Diffuse Large B-Cell Lymphoma, NOS	96803
DLBCL_DUKE_2791	DLBCL_DUKE_2791	Primary	Mature B-Cell Neoplasms	Diffuse Large B-Cell Lymphoma, NOS	96803
DLBCL_DUKE_2792	DLBCL_DUKE_2792	Primary	Mature B-Cell Neoplasms	Diffuse Large B-Cell Lymphoma, NOS	96803
DLBCL_DUKE_2793	DLBCL_DUKE_2793	Primary	Mature B-Cell Neoplasms	Diffuse Large B-Cell Lymphoma, NOS	96803
DLBCL_DUKE_2794	DLBCL_DUKE_2794	Primary	Mature B-Cell Neoplasms	Diffuse Large B-Cell Lymphoma, NOS	96803
DLBCL_DUKE_2805	DLBCL_DUKE_2805	Primary	Mature B-Cell Neoplasms	Diffuse Large B-Cell Lymphoma, NOS	96803
DLBCL_DUKE_2806	DLBCL_DUKE_2806	Primary	Mature B-Cell Neoplasms	Diffuse Large B-Cell Lymphoma, NOS	96803
DLBCL_DUKE_2808	DLBCL_DUKE_2808	Primary	Mature B-Cell Neoplasms	Diffuse Large B-Cell Lymphoma, NOS	96803
DLBCL_DUKE_2809	DLBCL_DUKE_2809	Primary	Mature B-Cell Neoplasms	Diffuse Large B-Cell Lymphoma, NOS	96803
DLBCL_DUKE_2810	DLBCL_DUKE_2810	Primary	Mature B-Cell Neoplasms	Diffuse Large B-Cell Lymphoma, NOS	96803
DLBCL_DUKE_2812	DLBCL_DUKE_2812	Primary	Mature B-Cell Neoplasms	Diffuse Large B-Cell Lymphoma, NOS	96803
DLBCL_DUKE_2813	DLBCL_DUKE_2813	Primary	Mature B-Cell Neoplasms	Diffuse Large B-Cell Lymphoma, NOS	96803
DLBCL_DUKE_2814	DLBCL_DUKE_2814	Primary	Mature B-Cell Neoplasms	Diffuse Large B-Cell Lymphoma, NOS	96803
DLBCL_DUKE_2815	DLBCL_DUKE_2815	Primary	Mature B-Cell Neoplasms	Diffuse Large B-Cell Lymphoma, NOS	96803
DLBCL_DUKE_2816	DLBCL_DUKE_2816	Primary	Mature B-Cell Neoplasms	Diffuse Large B-Cell Lymphoma, NOS	96803
DLBCL_DUKE_2818	DLBCL_DUKE_2818	Primary	Mature B-Cell Neoplasms	Diffuse Large B-Cell Lymphoma, NOS	96803
DLBCL_DUKE_2819	DLBCL_DUKE_2819	Primary	Mature B-Cell Neoplasms	Diffuse Large B-Cell Lymphoma, NOS	96803
DLBCL_DUKE_2820	DLBCL_DUKE_2820	Primary	Mature B-Cell Neoplasms	Diffuse Large B-Cell Lymphoma, NOS	96803
DLBCL_DUKE_2821	DLBCL_DUKE_2821	Primary	Mature B-Cell Neoplasms	Diffuse Large B-Cell Lymphoma, NOS	96803
DLBCL_DUKE_2823	DLBCL_DUKE_2823	Primary	Mature B-Cell Neoplasms	Diffuse Large B-Cell Lymphoma, NOS	96803
DLBCL_DUKE_2824	DLBCL_DUKE_2824	Primary	Mature B-Cell Neoplasms	Diffuse Large B-Cell Lymphoma, NOS	96803
DLBCL_DUKE_2826	DLBCL_DUKE_2826	Primary	Mature B-Cell Neoplasms	Diffuse Large B-Cell Lymphoma, NOS	96803
DLBCL_DUKE_2827	DLBCL_DUKE_2827	Primary	Mature B-Cell Neoplasms	Diffuse Large B-Cell Lymphoma, NOS	96803
DLBCL_DUKE_2828	DLBCL_DUKE_2828	Primary	Mature B-Cell Neoplasms	Diffuse Large B-Cell Lymphoma, NOS	96803
DLBCL_DUKE_2829	DLBCL_DUKE_2829	Primary	Mature B-Cell Neoplasms	Diffuse Large B-Cell Lymphoma, NOS	96803
DLBCL_DUKE_2830	DLBCL_DUKE_2830	Primary	Mature B-Cell Neoplasms	Diffuse Large B-Cell Lymphoma, NOS	96803
DLBCL_DUKE_2831	DLBCL_DUKE_2831	Primary	Mature B-Cell Neoplasms	Diffuse Large B-Cell Lymphoma, NOS	96803
DLBCL_DUKE_2832	DLBCL_DUKE_2832	Primary	Mature B-Cell Neoplasms	Diffuse Large B-Cell Lymphoma, NOS	96803
DLBCL_DUKE_2833	DLBCL_DUKE_2833	Primary	Mature B-Cell Neoplasms	Diffuse Large B-Cell Lymphoma, NOS	96803
DLBCL_DUKE_2834	DLBCL_DUKE_2834	Primary	Mature B-Cell Neoplasms	Diffuse Large B-Cell Lymphoma, NOS	96803
DLBCL_DUKE_2836	DLBCL_DUKE_2836	Primary	Mature B-Cell Neoplasms	Diffuse Large B-Cell Lymphoma, NOS	96803
DLBCL_DUKE_2837	DLBCL_DUKE_2837	Primary	Mature B-Cell Neoplasms	Diffuse Large B-Cell Lymphoma, NOS	96803
DLBCL_DUKE_2838	DLBCL_DUKE_2838	Primary	Mature B-Cell Neoplasms	Diffuse Large B-Cell Lymphoma, NOS	96803
DLBCL_DUKE_2839	DLBCL_DUKE_2839	Primary	Mature B-Cell Neoplasms	Diffuse Large B-Cell Lymphoma, NOS	96803
DLBCL_DUKE_2840	DLBCL_DUKE_2840	Primary	Mature B-Cell Neoplasms	Diffuse Large B-Cell Lymphoma, NOS	96803
DLBCL_DUKE_2841	DLBCL_DUKE_2841	Primary	Mature B-Cell Neoplasms	Diffuse Large B-Cell Lymphoma, NOS	96803
DLBCL_DUKE_2843	DLBCL_DUKE_2843	Primary	Mature B-Cell Neoplasms	Diffuse Large B-Cell Lymphoma, NOS	96803
DLBCL_DUKE_2844	DLBCL_DUKE_2844	Primary	Mature B-Cell Neoplasms	Diffuse Large B-Cell Lymphoma, NOS	96803
DLBCL_DUKE_2865	DLBCL_DUKE_2865	Primary	Mature B-Cell Neoplasms	Diffuse Large B-Cell Lymphoma, NOS	96803
DLBCL_DUKE_2867	DLBCL_DUKE_2867	Primary	Mature B-Cell Neoplasms	Diffuse Large B-Cell Lymphoma, NOS	96803
DLBCL_DUKE_2871	DLBCL_DUKE_2871	Primary	Mature B-Cell Neoplasms	Diffuse Large B-Cell Lymphoma, NOS	96803
DLBCL_DUKE_2872	DLBCL_DUKE_2872	Primary	Mature B-Cell Neoplasms	Diffuse Large B-Cell Lymphoma, NOS	96803
DLBCL_DUKE_2873	DLBCL_DUKE_2873	Primary	Mature B-Cell Neoplasms	Diffuse Large B-Cell Lymphoma, NOS	96803
DLBCL_DUKE_2874	DLBCL_DUKE_2874	Primary	Mature B-Cell Neoplasms	Diffuse Large B-Cell Lymphoma, NOS	96803
DLBCL_DUKE_2877	DLBCL_DUKE_2877	Primary	Mature B-Cell Neoplasms	Diffuse Large B-Cell Lymphoma, NOS	96803
DLBCL_DUKE_2878	DLBCL_DUKE_2878	Primary	Mature B-Cell Neoplasms	Diffuse Large B-Cell Lymphoma, NOS	96803
DLBCL_DUKE_2879	DLBCL_DUKE_2879	Primary	Mature B-Cell Neoplasms	Diffuse Large B-Cell Lymphoma, NOS	96803
DLBCL_DUKE_2881	DLBCL_DUKE_2881	Primary	Mature B-Cell Neoplasms	Diffuse Large B-Cell Lymphoma, NOS	96803
DLBCL_DUKE_2882	DLBCL_DUKE_2882	Primary	Mature B-Cell Neoplasms	Diffuse Large B-Cell Lymphoma, NOS	96803
DLBCL_DUKE_2884	DLBCL_DUKE_2884	Primary	Mature B-Cell Neoplasms	Diffuse Large B-Cell Lymphoma, NOS	96803
DLBCL_DUKE_2886	DLBCL_DUKE_2886	Primary	Mature B-Cell Neoplasms	Diffuse Large B-Cell Lymphoma, NOS	96803
DLBCL_DUKE_2887	DLBCL_DUKE_2887	Primary	Mature B-Cell Neoplasms	Diffuse Large B-Cell Lymphoma, NOS	96803
DLBCL_DUKE_2888	DLBCL_DUKE_2888	Primary	Mature B-Cell Neoplasms	Diffuse Large B-Cell Lymphoma, NOS	96803
DLBCL_DUKE_2889	DLBCL_DUKE_2889	Primary	Mature B-Cell Neoplasms	Diffuse Large B-Cell Lymphoma, NOS	96803
DLBCL_DUKE_2891	DLBCL_DUKE_2891	Primary	Mature B-Cell Neoplasms	Diffuse Large B-Cell Lymphoma, NOS	96803
DLBCL_DUKE_2892	DLBCL_DUKE_2892	Primary	Mature B-Cell Neoplasms	Diffuse Large B-Cell Lymphoma, NOS	96803
DLBCL_DUKE_2893	DLBCL_DUKE_2893	Primary	Mature B-Cell Neoplasms	Diffuse Large B-Cell Lymphoma, NOS	96803
DLBCL_DUKE_2894	DLBCL_DUKE_2894	Primary	Mature B-Cell Neoplasms	Diffuse Large B-Cell Lymphoma, NOS	96803
DLBCL_DUKE_2895	DLBCL_DUKE_2895	Primary	Mature B-Cell Neoplasms	Diffuse Large B-Cell Lymphoma, NOS	96803
DLBCL_DUKE_2897	DLBCL_DUKE_2897	Primary	Mature B-Cell Neoplasms	Diffuse Large B-Cell Lymphoma, NOS	96803
DLBCL_DUKE_2898	DLBCL_DUKE_2898	Primary	Mature B-Cell Neoplasms	Diffuse Large B-Cell Lymphoma, NOS	96803
DLBCL_DUKE_2899	DLBCL_DUKE_2899	Primary	Mature B-Cell Neoplasms	Diffuse Large B-Cell Lymphoma, NOS	96803
DLBCL_DUKE_2900	DLBCL_DUKE_2900	Primary	Mature B-Cell Neoplasms	Diffuse Large B-Cell Lymphoma, NOS	96803
DLBCL_DUKE_2901	DLBCL_DUKE_2901	Primary	Mature B-Cell Neoplasms	Diffuse Large B-Cell Lymphoma, NOS	96803
DLBCL_DUKE_2902	DLBCL_DUKE_2902	Primary	Mature B-Cell Neoplasms	Diffuse Large B-Cell Lymphoma, NOS	96803
DLBCL_DUKE_2903	DLBCL_DUKE_2903	Primary	Mature B-Cell Neoplasms	Diffuse Large B-Cell Lymphoma, NOS	96803
DLBCL_DUKE_2904	DLBCL_DUKE_2904	Primary	Mature B-Cell Neoplasms	Diffuse Large B-Cell Lymphoma, NOS	96803
DLBCL_DUKE_2905	DLBCL_DUKE_2905	Primary	Mature B-Cell Neoplasms	Diffuse Large B-Cell Lymphoma, NOS	96803
DLBCL_DUKE_2908	DLBCL_DUKE_2908	Primary	Mature B-Cell Neoplasms	Diffuse Large B-Cell Lymphoma, NOS	96803
DLBCL_DUKE_2909	DLBCL_DUKE_2909	Primary	Mature B-Cell Neoplasms	Diffuse Large B-Cell Lymphoma, NOS	96803
DLBCL_DUKE_2910	DLBCL_DUKE_2910	Primary	Mature B-Cell Neoplasms	Diffuse Large B-Cell Lymphoma, NOS	96803
DLBCL_DUKE_2912	DLBCL_DUKE_2912	Primary	Mature B-Cell Neoplasms	Diffuse Large B-Cell Lymphoma, NOS	96803
DLBCL_DUKE_2915	DLBCL_DUKE_2915	Primary	Mature B-Cell Neoplasms	Diffuse Large B-Cell Lymphoma, NOS	96803
DLBCL_DUKE_2917	DLBCL_DUKE_2917	Primary	Mature B-Cell Neoplasms	Diffuse Large B-Cell Lymphoma, NOS	96803
DLBCL_DUKE_2918	DLBCL_DUKE_2918	Primary	Mature B-Cell Neoplasms	Diffuse Large B-Cell Lymphoma, NOS	96803
DLBCL_DUKE_2919	DLBCL_DUKE_2919	Primary	Mature B-Cell Neoplasms	Diffuse Large B-Cell Lymphoma, NOS	96803
DLBCL_DUKE_2921	DLBCL_DUKE_2921	Primary	Mature B-Cell Neoplasms	Diffuse Large B-Cell Lymphoma, NOS	96803
DLBCL_DUKE_2922	DLBCL_DUKE_2922	Primary	Mature B-Cell Neoplasms	Diffuse Large B-Cell Lymphoma, NOS	96803
DLBCL_DUKE_2923	DLBCL_DUKE_2923	Primary	Mature B-Cell Neoplasms	Diffuse Large B-Cell Lymphoma, NOS	96803
DLBCL_DUKE_2925	DLBCL_DUKE_2925	Primary	Mature B-Cell Neoplasms	Diffuse Large B-Cell Lymphoma, NOS	96803
DLBCL_DUKE_2928	DLBCL_DUKE_2928	Primary	Mature B-Cell Neoplasms	Diffuse Large B-Cell Lymphoma, NOS	96803
DLBCL_DUKE_2931	DLBCL_DUKE_2931	Primary	Mature B-Cell Neoplasms	Diffuse Large B-Cell Lymphoma, NOS	96803
DLBCL_DUKE_2933	DLBCL_DUKE_2933	Primary	Mature B-Cell Neoplasms	Diffuse Large B-Cell Lymphoma, NOS	96803
DLBCL_DUKE_2934	DLBCL_DUKE_2934	Primary	Mature B-Cell Neoplasms	Diffuse Large B-Cell Lymphoma, NOS	96803
DLBCL_DUKE_2935	DLBCL_DUKE_2935	Primary	Mature B-Cell Neoplasms	Diffuse Large B-Cell Lymphoma, NOS	96803
DLBCL_DUKE_2936	DLBCL_DUKE_2936	Primary	Mature B-Cell Neoplasms	Diffuse Large B-Cell Lymphoma, NOS	96803
DLBCL_DUKE_2939	DLBCL_DUKE_2939	Primary	Mature B-Cell Neoplasms	Diffuse Large B-Cell Lymphoma, NOS	96803
DLBCL_DUKE_2940	DLBCL_DUKE_2940	Primary	Mature B-Cell Neoplasms	Diffuse Large B-Cell Lymphoma, NOS	96803
DLBCL_DUKE_2941	DLBCL_DUKE_2941	Primary	Mature B-Cell Neoplasms	Diffuse Large B-Cell Lymphoma, NOS	96803
DLBCL_DUKE_2944	DLBCL_DUKE_2944	Primary	Mature B-Cell Neoplasms	Diffuse Large B-Cell Lymphoma, NOS	96803
DLBCL_DUKE_2945	DLBCL_DUKE_2945	Primary	Mature B-Cell Neoplasms	Diffuse Large B-Cell Lymphoma, NOS	96803
DLBCL_DUKE_2946	DLBCL_DUKE_2946	Primary	Mature B-Cell Neoplasms	Diffuse Large B-Cell Lymphoma, NOS	96803
DLBCL_DUKE_2947	DLBCL_DUKE_2947	Primary	Mature B-Cell Neoplasms	Diffuse Large B-Cell Lymphoma, NOS	96803
DLBCL_DUKE_2948	DLBCL_DUKE_2948	Primary	Mature B-Cell Neoplasms	Diffuse Large B-Cell Lymphoma, NOS	96803
DLBCL_DUKE_2949	DLBCL_DUKE_2949	Primary	Mature B-Cell Neoplasms	Diffuse Large B-Cell Lymphoma, NOS	96803
DLBCL_DUKE_2950	DLBCL_DUKE_2950	Primary	Mature B-Cell Neoplasms	Diffuse Large B-Cell Lymphoma, NOS	96803
DLBCL_DUKE_2951	DLBCL_DUKE_2951	Primary	Mature B-Cell Neoplasms	Diffuse Large B-Cell Lymphoma, NOS	96803
DLBCL_DUKE_2952	DLBCL_DUKE_2952	Primary	Mature B-Cell Neoplasms	Diffuse Large B-Cell Lymphoma, NOS	96803
DLBCL_DUKE_2953	DLBCL_DUKE_2953	Primary	Mature B-Cell Neoplasms	Diffuse Large B-Cell Lymphoma, NOS	96803
DLBCL_DUKE_2954	DLBCL_DUKE_2954	Primary	Mature B-Cell Neoplasms	Diffuse Large B-Cell Lymphoma, NOS	96803
DLBCL_DUKE_2955	DLBCL_DUKE_2955	Primary	Mature B-Cell Neoplasms	Diffuse Large B-Cell Lymphoma, NOS	96803
DLBCL_DUKE_2956	DLBCL_DUKE_2956	Primary	Mature B-Cell Neoplasms	Diffuse Large B-Cell Lymphoma, NOS	96803
DLBCL_DUKE_2957	DLBCL_DUKE_2957	Primary	Mature B-Cell Neoplasms	Diffuse Large B-Cell Lymphoma, NOS	96803
DLBCL_DUKE_2958	DLBCL_DUKE_2958	Primary	Mature B-Cell Neoplasms	Diffuse Large B-Cell Lymphoma, NOS	96803
DLBCL_DUKE_2995	DLBCL_DUKE_2995	Primary	Mature B-Cell Neoplasms	Diffuse Large B-Cell Lymphoma, NOS	96803
DLBCL_DUKE_2996	DLBCL_DUKE_2996	Primary	Mature B-Cell Neoplasms	Diffuse Large B-Cell Lymphoma, NOS	96803
DLBCL_DUKE_2998	DLBCL_DUKE_2998	Primary	Mature B-Cell Neoplasms	Diffuse Large B-Cell Lymphoma, NOS	96803
DLBCL_DUKE_2999	DLBCL_DUKE_2999	Primary	Mature B-Cell Neoplasms	Diffuse Large B-Cell Lymphoma, NOS	96803
DLBCL_DUKE_3382	DLBCL_DUKE_3382	Primary	Mature B-Cell Neoplasms	Diffuse Large B-Cell Lymphoma, NOS	96803
DLBCL_DUKE_3384	DLBCL_DUKE_3384	Primary	Mature B-Cell Neoplasms	Diffuse Large B-Cell Lymphoma, NOS	96803
DLBCL_DUKE_3385	DLBCL_DUKE_3385	Primary	Mature B-Cell Neoplasms	Diffuse Large B-Cell Lymphoma, NOS	96803
DLBCL_DUKE_3386	DLBCL_DUKE_3386	Primary	Mature B-Cell Neoplasms	Diffuse Large B-Cell Lymphoma, NOS	96803
DLBCL_DUKE_3387	DLBCL_DUKE_3387	Primary	Mature B-Cell Neoplasms	Diffuse Large B-Cell Lymphoma, NOS	96803
DLBCL_DUKE_3388	DLBCL_DUKE_3388	Primary	Mature B-Cell Neoplasms	Diffuse Large B-Cell Lymphoma, NOS	96803
DLBCL_DUKE_3389	DLBCL_DUKE_3389	Primary	Mature B-Cell Neoplasms	Diffuse Large B-Cell Lymphoma, NOS	96803
DLBCL_DUKE_3390	DLBCL_DUKE_3390	Primary	Mature B-Cell Neoplasms	Diffuse Large B-Cell Lymphoma, NOS	96803
DLBCL_DUKE_3394	DLBCL_DUKE_3394	Primary	Mature B-Cell Neoplasms	Diffuse Large B-Cell Lymphoma, NOS	96803
DLBCL_DUKE_3396	DLBCL_DUKE_3396	Primary	Mature B-Cell Neoplasms	Diffuse Large B-Cell Lymphoma, NOS	96803
DLBCL_DUKE_3397	DLBCL_DUKE_3397	Primary	Mature B-Cell Neoplasms	Diffuse Large B-Cell Lymphoma, NOS	96803
DLBCL_DUKE_3398	DLBCL_DUKE_3398	Primary	Mature B-Cell Neoplasms	Diffuse Large B-Cell Lymphoma, NOS	96803
DLBCL_DUKE_3399	DLBCL_DUKE_3399	Primary	Mature B-Cell Neoplasms	Diffuse Large B-Cell Lymphoma, NOS	96803
DLBCL_DUKE_3400	DLBCL_DUKE_3400	Primary	Mature B-Cell Neoplasms	Diffuse Large B-Cell Lymphoma, NOS	96803
DLBCL_DUKE_3401	DLBCL_DUKE_3401	Primary	Mature B-Cell Neoplasms	Diffuse Large B-Cell Lymphoma, NOS	96803
DLBCL_DUKE_3403	DLBCL_DUKE_3403	Primary	Mature B-Cell Neoplasms	Diffuse Large B-Cell Lymphoma, NOS	96803
DLBCL_DUKE_3404	DLBCL_DUKE_3404	Primary	Mature B-Cell Neoplasms	Diffuse Large B-Cell Lymphoma, NOS	96803
DLBCL_DUKE_3405	DLBCL_DUKE_3405	Primary	Mature B-Cell Neoplasms	Diffuse Large B-Cell Lymphoma, NOS	96803
DLBCL_DUKE_3406	DLBCL_DUKE_3406	Primary	Mature B-Cell Neoplasms	Diffuse Large B-Cell Lymphoma, NOS	96803
DLBCL_DUKE_3407	DLBCL_DUKE_3407	Primary	Mature B-Cell Neoplasms	Diffuse Large B-Cell Lymphoma, NOS	96803
DLBCL_DUKE_3408	DLBCL_DUKE_3408	Primary	Mature B-Cell Neoplasms	Diffuse Large B-Cell Lymphoma, NOS	96803
DLBCL_DUKE_3409	DLBCL_DUKE_3409	Primary	Mature B-Cell Neoplasms	Diffuse Large B-Cell Lymphoma, NOS	96803
DLBCL_DUKE_3411	DLBCL_DUKE_3411	Primary	Mature B-Cell Neoplasms	Diffuse Large B-Cell Lymphoma, NOS	96803
DLBCL_DUKE_3412	DLBCL_DUKE_3412	Primary	Mature B-Cell Neoplasms	Diffuse Large B-Cell Lymphoma, NOS	96803
DLBCL_DUKE_3413	DLBCL_DUKE_3413	Primary	Mature B-Cell Neoplasms	Diffuse Large B-Cell Lymphoma, NOS	96803
DLBCL_DUKE_3417	DLBCL_DUKE_3417	Primary	Mature B-Cell Neoplasms	Diffuse Large B-Cell Lymphoma, NOS	96803
DLBCL_DUKE_3418	DLBCL_DUKE_3418	Primary	Mature B-Cell Neoplasms	Diffuse Large B-Cell Lymphoma, NOS	96803
DLBCL_DUKE_3419	DLBCL_DUKE_3419	Primary	Mature B-Cell Neoplasms	Diffuse Large B-Cell Lymphoma, NOS	96803
DLBCL_DUKE_3422	DLBCL_DUKE_3422	Primary	Mature B-Cell Neoplasms	Diffuse Large B-Cell Lymphoma, NOS	96803
DLBCL_DUKE_3423	DLBCL_DUKE_3423	Primary	Mature B-Cell Neoplasms	Diffuse Large B-Cell Lymphoma, NOS	96803
DLBCL_DUKE_3424	DLBCL_DUKE_3424	Primary	Mature B-Cell Neoplasms	Diffuse Large B-Cell Lymphoma, NOS	96803
DLBCL_DUKE_3428	DLBCL_DUKE_3428	Primary	Mature B-Cell Neoplasms	Diffuse Large B-Cell Lymphoma, NOS	96803
DLBCL_DUKE_3429	DLBCL_DUKE_3429	Primary	Mature B-Cell Neoplasms	Diffuse Large B-Cell Lymphoma, NOS	96803
DLBCL_DUKE_3430	DLBCL_DUKE_3430	Primary	Mature B-Cell Neoplasms	Diffuse Large B-Cell Lymphoma, NOS	96803
DLBCL_DUKE_3431	DLBCL_DUKE_3431	Primary	Mature B-Cell Neoplasms	Diffuse Large B-Cell Lymphoma, NOS	96803
DLBCL_DUKE_3432	DLBCL_DUKE_3432	Primary	Mature B-Cell Neoplasms	Diffuse Large B-Cell Lymphoma, NOS	96803
DLBCL_DUKE_3433	DLBCL_DUKE_3433	Primary	Mature B-Cell Neoplasms	Diffuse Large B-Cell Lymphoma, NOS	96803
DLBCL_DUKE_3434	DLBCL_DUKE_3434	Primary	Mature B-Cell Neoplasms	Diffuse Large B-Cell Lymphoma, NOS	96803
DLBCL_DUKE_3435	DLBCL_DUKE_3435	Primary	Mature B-Cell Neoplasms	Diffuse Large B-Cell Lymphoma, NOS	96803
DLBCL_DUKE_3438	DLBCL_DUKE_3438	Primary	Mature B-Cell Neoplasms	Diffuse Large B-Cell Lymphoma, NOS	96803
DLBCL_DUKE_3439	DLBCL_DUKE_3439	Primary	Mature B-Cell Neoplasms	Diffuse Large B-Cell Lymphoma, NOS	96803
DLBCL_DUKE_3440	DLBCL_DUKE_3440	Primary	Mature B-Cell Neoplasms	Diffuse Large B-Cell Lymphoma, NOS	96803
DLBCL_DUKE_3441	DLBCL_DUKE_3441	Primary	Mature B-Cell Neoplasms	Diffuse Large B-Cell Lymphoma, NOS	96803
DLBCL_DUKE_3444	DLBCL_DUKE_3444	Primary	Mature B-Cell Neoplasms	Diffuse Large B-Cell Lymphoma, NOS	96803
DLBCL_DUKE_3446	DLBCL_DUKE_3446	Primary	Mature B-Cell Neoplasms	Diffuse Large B-Cell Lymphoma, NOS	96803
DLBCL_DUKE_3447	DLBCL_DUKE_3447	Primary	Mature B-Cell Neoplasms	Diffuse Large B-Cell Lymphoma, NOS	96803
DLBCL_DUKE_3448	DLBCL_DUKE_3448	Primary	Mature B-Cell Neoplasms	Diffuse Large B-Cell Lymphoma, NOS	96803
DLBCL_DUKE_3449	DLBCL_DUKE_3449	Primary	Mature B-Cell Neoplasms	Diffuse Large B-Cell Lymphoma, NOS	96803
DLBCL_DUKE_3450	DLBCL_DUKE_3450	Primary	Mature B-Cell Neoplasms	Diffuse Large B-Cell Lymphoma, NOS	96803
DLBCL_DUKE_3451	DLBCL_DUKE_3451	Primary	Mature B-Cell Neoplasms	Diffuse Large B-Cell Lymphoma, NOS	96803
DLBCL_DUKE_3452	DLBCL_DUKE_3452	Primary	Mature B-Cell Neoplasms	Diffuse Large B-Cell Lymphoma, NOS	96803
DLBCL_DUKE_3453	DLBCL_DUKE_3453	Primary	Mature B-Cell Neoplasms	Diffuse Large B-Cell Lymphoma, NOS	96803
DLBCL_DUKE_3454	DLBCL_DUKE_3454	Primary	Mature B-Cell Neoplasms	Diffuse Large B-Cell Lymphoma, NOS	96803
DLBCL_DUKE_3455	DLBCL_DUKE_3455	Primary	Mature B-Cell Neoplasms	Diffuse Large B-Cell Lymphoma, NOS	96803
DLBCL_DUKE_3456	DLBCL_DUKE_3456	Primary	Mature B-Cell Neoplasms	Diffuse Large B-Cell Lymphoma, NOS	96803
DLBCL_DUKE_3457	DLBCL_DUKE_3457	Primary	Mature B-Cell Neoplasms	Diffuse Large B-Cell Lymphoma, NOS	96803
DLBCL_DUKE_3458	DLBCL_DUKE_3458	Primary	Mature B-Cell Neoplasms	Diffuse Large B-Cell Lymphoma, NOS	96803
DLBCL_DUKE_3459	DLBCL_DUKE_3459	Primary	Mature B-Cell Neoplasms	Diffuse Large B-Cell Lymphoma, NOS	96803
DLBCL_DUKE_3460	DLBCL_DUKE_3460	Primary	Mature B-Cell Neoplasms	Diffuse Large B-Cell Lymphoma, NOS	96803
DLBCL_DUKE_3461	DLBCL_DUKE_3461	Primary	Mature B-Cell Neoplasms	Diffuse Large B-Cell Lymphoma, NOS	96803
DLBCL_DUKE_3462	DLBCL_DUKE_3462	Primary	Mature B-Cell Neoplasms	Diffuse Large B-Cell Lymphoma, NOS	96803
DLBCL_DUKE_3463	DLBCL_DUKE_3463	Primary	Mature B-Cell Neoplasms	Diffuse Large B-Cell Lymphoma, NOS	96803
DLBCL_DUKE_3464	DLBCL_DUKE_3464	Primary	Mature B-Cell Neoplasms	Diffuse Large B-Cell Lymphoma, NOS	96803
DLBCL_DUKE_3465	DLBCL_DUKE_3465	Primary	Mature B-Cell Neoplasms	Diffuse Large B-Cell Lymphoma, NOS	96803
DLBCL_DUKE_3467	DLBCL_DUKE_3467	Primary	Mature B-Cell Neoplasms	Diffuse Large B-Cell Lymphoma, NOS	96803
DLBCL_DUKE_3468	DLBCL_DUKE_3468	Primary	Mature B-Cell Neoplasms	Diffuse Large B-Cell Lymphoma, NOS	96803
DLBCL_DUKE_3470	DLBCL_DUKE_3470	Primary	Mature B-Cell Neoplasms	Diffuse Large B-Cell Lymphoma, NOS	96803
DLBCL_DUKE_3471	DLBCL_DUKE_3471	Primary	Mature B-Cell Neoplasms	Diffuse Large B-Cell Lymphoma, NOS	96803
DLBCL_DUKE_3472	DLBCL_DUKE_3472	Primary	Mature B-Cell Neoplasms	Diffuse Large B-Cell Lymphoma, NOS	96803
DLBCL_DUKE_3473	DLBCL_DUKE_3473	Primary	Mature B-Cell Neoplasms	Diffuse Large B-Cell Lymphoma, NOS	96803
DLBCL_DUKE_3474	DLBCL_DUKE_3474	Primary	Mature B-Cell Neoplasms	Diffuse Large B-Cell Lymphoma, NOS	96803
DLBCL_DUKE_3475	DLBCL_DUKE_3475	Primary	Mature B-Cell Neoplasms	Diffuse Large B-Cell Lymphoma, NOS	96803
DLBCL_DUKE_3476	DLBCL_DUKE_3476	Primary	Mature B-Cell Neoplasms	Diffuse Large B-Cell Lymphoma, NOS	96803
DLBCL_DUKE_3477	DLBCL_DUKE_3477	Primary	Mature B-Cell Neoplasms	Diffuse Large B-Cell Lymphoma, NOS	96803
DLBCL_DUKE_3478	DLBCL_DUKE_3478	Primary	Mature B-Cell Neoplasms	Diffuse Large B-Cell Lymphoma, NOS	96803
DLBCL_DUKE_3479	DLBCL_DUKE_3479	Primary	Mature B-Cell Neoplasms	Diffuse Large B-Cell Lymphoma, NOS	96803
DLBCL_DUKE_3480	DLBCL_DUKE_3480	Primary	Mature B-Cell Neoplasms	Diffuse Large B-Cell Lymphoma, NOS	96803
DLBCL_DUKE_3481	DLBCL_DUKE_3481	Primary	Mature B-Cell Neoplasms	Diffuse Large B-Cell Lymphoma, NOS	96803
DLBCL_DUKE_3482	DLBCL_DUKE_3482	Primary	Mature B-Cell Neoplasms	Diffuse Large B-Cell Lymphoma, NOS	96803
DLBCL_DUKE_3483	DLBCL_DUKE_3483	Primary	Mature B-Cell Neoplasms	Diffuse Large B-Cell Lymphoma, NOS	96803
DLBCL_DUKE_3484	DLBCL_DUKE_3484	Primary	Mature B-Cell Neoplasms	Diffuse Large B-Cell Lymphoma, NOS	96803
DLBCL_DUKE_3485	DLBCL_DUKE_3485	Primary	Mature B-Cell Neoplasms	Diffuse Large B-Cell Lymphoma, NOS	96803
DLBCL_DUKE_3486	DLBCL_DUKE_3486	Primary	Mature B-Cell Neoplasms	Diffuse Large B-Cell Lymphoma, NOS	96803
DLBCL_DUKE_3487	DLBCL_DUKE_3487	Primary	Mature B-Cell Neoplasms	Diffuse Large B-Cell Lymphoma, NOS	96803
DLBCL_DUKE_3488	DLBCL_DUKE_3488	Primary	Mature B-Cell Neoplasms	Diffuse Large B-Cell Lymphoma, NOS	96803
DLBCL_DUKE_3489	DLBCL_DUKE_3489	Primary	Mature B-Cell Neoplasms	Diffuse Large B-Cell Lymphoma, NOS	96803
DLBCL_DUKE_3490	DLBCL_DUKE_3490	Primary	Mature B-Cell Neoplasms	Diffuse Large B-Cell Lymphoma, NOS	96803
DLBCL_DUKE_3493	DLBCL_DUKE_3493	Primary	Mature B-Cell Neoplasms	Diffuse Large B-Cell Lymphoma, NOS	96803
DLBCL_DUKE_3495	DLBCL_DUKE_3495	Primary	Mature B-Cell Neoplasms	Diffuse Large B-Cell Lymphoma, NOS	96803
DLBCL_DUKE_3496	DLBCL_DUKE_3496	Primary	Mature B-Cell Neoplasms	Diffuse Large B-Cell Lymphoma, NOS	96803
DLBCL_DUKE_3497	DLBCL_DUKE_3497	Primary	Mature B-Cell Neoplasms	Diffuse Large B-Cell Lymphoma, NOS	96803
DLBCL_DUKE_3498	DLBCL_DUKE_3498	Primary	Mature B-Cell Neoplasms	Diffuse Large B-Cell Lymphoma, NOS	96803
DLBCL_DUKE_3500	DLBCL_DUKE_3500	Primary	Mature B-Cell Neoplasms	Diffuse Large B-Cell Lymphoma, NOS	96803
DLBCL_DUKE_3502	DLBCL_DUKE_3502	Primary	Mature B-Cell Neoplasms	Diffuse Large B-Cell Lymphoma, NOS	96803
DLBCL_DUKE_3503	DLBCL_DUKE_3503	Primary	Mature B-Cell Neoplasms	Diffuse Large B-Cell Lymphoma, NOS	96803
DLBCL_DUKE_3504	DLBCL_DUKE_3504	Primary	Mature B-Cell Neoplasms	Diffuse Large B-Cell Lymphoma, NOS	96803
DLBCL_DUKE_3505	DLBCL_DUKE_3505	Primary	Mature B-Cell Neoplasms	Diffuse Large B-Cell Lymphoma, NOS	96803
DLBCL_DUKE_3506	DLBCL_DUKE_3506	Primary	Mature B-Cell Neoplasms	Diffuse Large B-Cell Lymphoma, NOS	96803
DLBCL_DUKE_3507	DLBCL_DUKE_3507	Primary	Mature B-Cell Neoplasms	Diffuse Large B-Cell Lymphoma, NOS	96803
DLBCL_DUKE_3508	DLBCL_DUKE_3508	Primary	Mature B-Cell Neoplasms	Diffuse Large B-Cell Lymphoma, NOS	96803
DLBCL_DUKE_3510	DLBCL_DUKE_3510	Primary	Mature B-Cell Neoplasms	Diffuse Large B-Cell Lymphoma, NOS	96803
DLBCL_DUKE_3511	DLBCL_DUKE_3511	Primary	Mature B-Cell Neoplasms	Diffuse Large B-Cell Lymphoma, NOS	96803
DLBCL_DUKE_3512	DLBCL_DUKE_3512	Primary	Mature B-Cell Neoplasms	Diffuse Large B-Cell Lymphoma, NOS	96803
DLBCL_DUKE_3513	DLBCL_DUKE_3513	Primary	Mature B-Cell Neoplasms	Diffuse Large B-Cell Lymphoma, NOS	96803
DLBCL_DUKE_3514	DLBCL_DUKE_3514	Primary	Mature B-Cell Neoplasms	Diffuse Large B-Cell Lymphoma, NOS	96803
DLBCL_DUKE_3515	DLBCL_DUKE_3515	Primary	Mature B-Cell Neoplasms	Diffuse Large B-Cell Lymphoma, NOS	96803
DLBCL_DUKE_3517	DLBCL_DUKE_3517	Primary	Mature B-Cell Neoplasms	Diffuse Large B-Cell Lymphoma, NOS	96803
DLBCL_DUKE_3519	DLBCL_DUKE_3519	Primary	Mature B-Cell Neoplasms	Diffuse Large B-Cell Lymphoma, NOS	96803
DLBCL_DUKE_3520	DLBCL_DUKE_3520	Primary	Mature B-Cell Neoplasms	Diffuse Large B-Cell Lymphoma, NOS	96803
DLBCL_DUKE_3521	DLBCL_DUKE_3521	Primary	Mature B-Cell Neoplasms	Diffuse Large B-Cell Lymphoma, NOS	96803
DLBCL_DUKE_3522	DLBCL_DUKE_3522	Primary	Mature B-Cell Neoplasms	Diffuse Large B-Cell Lymphoma, NOS	96803
DLBCL_DUKE_3523	DLBCL_DUKE_3523	Primary	Mature B-Cell Neoplasms	Diffuse Large B-Cell Lymphoma, NOS	96803
DLBCL_DUKE_3525	DLBCL_DUKE_3525	Primary	Mature B-Cell Neoplasms	Diffuse Large B-Cell Lymphoma, NOS	96803
DLBCL_DUKE_3527	DLBCL_DUKE_3527	Primary	Mature B-Cell Neoplasms	Diffuse Large B-Cell Lymphoma, NOS	96803
DLBCL_DUKE_3528	DLBCL_DUKE_3528	Primary	Mature B-Cell Neoplasms	Diffuse Large B-Cell Lymphoma, NOS	96803
DLBCL_DUKE_3529	DLBCL_DUKE_3529	Primary	Mature B-Cell Neoplasms	Diffuse Large B-Cell Lymphoma, NOS	96803
DLBCL_DUKE_3531	DLBCL_DUKE_3531	Primary	Mature B-Cell Neoplasms	Diffuse Large B-Cell Lymphoma, NOS	96803
DLBCL_DUKE_3532	DLBCL_DUKE_3532	Primary	Mature B-Cell Neoplasms	Diffuse Large B-Cell Lymphoma, NOS	96803
DLBCL_DUKE_3535	DLBCL_DUKE_3535	Primary	Mature B-Cell Neoplasms	Diffuse Large B-Cell Lymphoma, NOS	96803
DLBCL_DUKE_3536	DLBCL_DUKE_3536	Primary	Mature B-Cell Neoplasms	Diffuse Large B-Cell Lymphoma, NOS	96803
DLBCL_DUKE_3537	DLBCL_DUKE_3537	Primary	Mature B-Cell Neoplasms	Diffuse Large B-Cell Lymphoma, NOS	96803
DLBCL_DUKE_3538	DLBCL_DUKE_3538	Primary	Mature B-Cell Neoplasms	Diffuse Large B-Cell Lymphoma, NOS	96803
DLBCL_DUKE_3539	DLBCL_DUKE_3539	Primary	Mature B-Cell Neoplasms	Diffuse Large B-Cell Lymphoma, NOS	96803
DLBCL_DUKE_3540	DLBCL_DUKE_3540	Primary	Mature B-Cell Neoplasms	Diffuse Large B-Cell Lymphoma, NOS	96803
DLBCL_DUKE_3542	DLBCL_DUKE_3542	Primary	Mature B-Cell Neoplasms	Diffuse Large B-Cell Lymphoma, NOS	96803
DLBCL_DUKE_3545	DLBCL_DUKE_3545	Primary	Mature B-Cell Neoplasms	Diffuse Large B-Cell Lymphoma, NOS	96803
DLBCL_DUKE_3546	DLBCL_DUKE_3546	Primary	Mature B-Cell Neoplasms	Diffuse Large B-Cell Lymphoma, NOS	96803
DLBCL_DUKE_3547	DLBCL_DUKE_3547	Primary	Mature B-Cell Neoplasms	Diffuse Large B-Cell Lymphoma, NOS	96803
DLBCL_DUKE_3548	DLBCL_DUKE_3548	Primary	Mature B-Cell Neoplasms	Diffuse Large B-Cell Lymphoma, NOS	96803
DLBCL_DUKE_3549	DLBCL_DUKE_3549	Primary	Mature B-Cell Neoplasms	Diffuse Large B-Cell Lymphoma, NOS	96803
DLBCL_DUKE_3551	DLBCL_DUKE_3551	Primary	Mature B-Cell Neoplasms	Diffuse Large B-Cell Lymphoma, NOS	96803
DLBCL_DUKE_3552	DLBCL_DUKE_3552	Primary	Mature B-Cell Neoplasms	Diffuse Large B-Cell Lymphoma, NOS	96803
DLBCL_DUKE_3553	DLBCL_DUKE_3553	Primary	Mature B-Cell Neoplasms	Diffuse Large B-Cell Lymphoma, NOS	96803
DLBCL_DUKE_3555	DLBCL_DUKE_3555	Primary	Mature B-Cell Neoplasms	Diffuse Large B-Cell Lymphoma, NOS	96803
DLBCL_DUKE_3556	DLBCL_DUKE_3556	Primary	Mature B-Cell Neoplasms	Diffuse Large B-Cell Lymphoma, NOS	96803
DLBCL_DUKE_3557	DLBCL_DUKE_3557	Primary	Mature B-Cell Neoplasms	Diffuse Large B-Cell Lymphoma, NOS	96803
DLBCL_DUKE_3558	DLBCL_DUKE_3558	Primary	Mature B-Cell Neoplasms	Diffuse Large B-Cell Lymphoma, NOS	96803
DLBCL_DUKE_3559	DLBCL_DUKE_3559	Primary	Mature B-Cell Neoplasms	Diffuse Large B-Cell Lymphoma, NOS	96803
DLBCL_DUKE_3560	DLBCL_DUKE_3560	Primary	Mature B-Cell Neoplasms	Diffuse Large B-Cell Lymphoma, NOS	96803
DLBCL_DUKE_3561	DLBCL_DUKE_3561	Primary	Mature B-Cell Neoplasms	Diffuse Large B-Cell Lymphoma, NOS	96803
DLBCL_DUKE_3562	DLBCL_DUKE_3562	Primary	Mature B-Cell Neoplasms	Diffuse Large B-Cell Lymphoma, NOS	96803
DLBCL_DUKE_3563	DLBCL_DUKE_3563	Primary	Mature B-Cell Neoplasms	Diffuse Large B-Cell Lymphoma, NOS	96803
DLBCL_DUKE_3565	DLBCL_DUKE_3565	Primary	Mature B-Cell Neoplasms	Diffuse Large B-Cell Lymphoma, NOS	96803
DLBCL_DUKE_3566	DLBCL_DUKE_3566	Primary	Mature B-Cell Neoplasms	Diffuse Large B-Cell Lymphoma, NOS	96803
DLBCL_DUKE_3579	DLBCL_DUKE_3579	Primary	Mature B-Cell Neoplasms	Diffuse Large B-Cell Lymphoma, NOS	96803
DLBCL_DUKE_3580	DLBCL_DUKE_3580	Primary	Mature B-Cell Neoplasms	Diffuse Large B-Cell Lymphoma, NOS	96803
DLBCL_DUKE_3582	DLBCL_DUKE_3582	Primary	Mature B-Cell Neoplasms	Diffuse Large B-Cell Lymphoma, NOS	96803
DLBCL_DUKE_3584	DLBCL_DUKE_3584	Primary	Mature B-Cell Neoplasms	Diffuse Large B-Cell Lymphoma, NOS	96803
DLBCL_DUKE_3585	DLBCL_DUKE_3585	Primary	Mature B-Cell Neoplasms	Diffuse Large B-Cell Lymphoma, NOS	96803
DLBCL_DUKE_3586	DLBCL_DUKE_3586	Primary	Mature B-Cell Neoplasms	Diffuse Large B-Cell Lymphoma, NOS	96803
DLBCL_DUKE_3587	DLBCL_DUKE_3587	Primary	Mature B-Cell Neoplasms	Diffuse Large B-Cell Lymphoma, NOS	96803
DLBCL_DUKE_3589	DLBCL_DUKE_3589	Primary	Mature B-Cell Neoplasms	Diffuse Large B-Cell Lymphoma, NOS	96803
DLBCL_DUKE_3590	DLBCL_DUKE_3590	Primary	Mature B-Cell Neoplasms	Diffuse Large B-Cell Lymphoma, NOS	96803
DLBCL_DUKE_3591	DLBCL_DUKE_3591	Primary	Mature B-Cell Neoplasms	Diffuse Large B-Cell Lymphoma, NOS	96803
DLBCL_DUKE_3592	DLBCL_DUKE_3592	Primary	Mature B-Cell Neoplasms	Diffuse Large B-Cell Lymphoma, NOS	96803
DLBCL_DUKE_3593	DLBCL_DUKE_3593	Primary	Mature B-Cell Neoplasms	Diffuse Large B-Cell Lymphoma, NOS	96803
DLBCL_DUKE_3594	DLBCL_DUKE_3594	Primary	Mature B-Cell Neoplasms	Diffuse Large B-Cell Lymphoma, NOS	96803
DLBCL_DUKE_3595	DLBCL_DUKE_3595	Primary	Mature B-Cell Neoplasms	Diffuse Large B-Cell Lymphoma, NOS	96803
DLBCL_DUKE_3596	DLBCL_DUKE_3596	Primary	Mature B-Cell Neoplasms	Diffuse Large B-Cell Lymphoma, NOS	96803
DLBCL_DUKE_3597	DLBCL_DUKE_3597	Primary	Mature B-Cell Neoplasms	Diffuse Large B-Cell Lymphoma, NOS	96803
DLBCL_DUKE_3598	DLBCL_DUKE_3598	Primary	Mature B-Cell Neoplasms	Diffuse Large B-Cell Lymphoma, NOS	96803
DLBCL_DUKE_3600	DLBCL_DUKE_3600	Primary	Mature B-Cell Neoplasms	Diffuse Large B-Cell Lymphoma, NOS	96803
DLBCL_DUKE_3601	DLBCL_DUKE_3601	Primary	Mature B-Cell Neoplasms	Diffuse Large B-Cell Lymphoma, NOS	96803
DLBCL_DUKE_3602	DLBCL_DUKE_3602	Primary	Mature B-Cell Neoplasms	Diffuse Large B-Cell Lymphoma, NOS	96803
DLBCL_DUKE_3603	DLBCL_DUKE_3603	Primary	Mature B-Cell Neoplasms	Diffuse Large B-Cell Lymphoma, NOS	96803
DLBCL_DUKE_3604	DLBCL_DUKE_3604	Primary	Mature B-Cell Neoplasms	Diffuse Large B-Cell Lymphoma, NOS	96803
DLBCL_DUKE_3605	DLBCL_DUKE_3605	Primary	Mature B-Cell Neoplasms	Diffuse Large B-Cell Lymphoma, NOS	96803
DLBCL_DUKE_3606	DLBCL_DUKE_3606	Primary	Mature B-Cell Neoplasms	Diffuse Large B-Cell Lymphoma, NOS	96803
DLBCL_DUKE_3607	DLBCL_DUKE_3607	Primary	Mature B-Cell Neoplasms	Diffuse Large B-Cell Lymphoma, NOS	96803
DLBCL_DUKE_3608	DLBCL_DUKE_3608	Primary	Mature B-Cell Neoplasms	Diffuse Large B-Cell Lymphoma, NOS	96803
DLBCL_DUKE_3609	DLBCL_DUKE_3609	Primary	Mature B-Cell Neoplasms	Diffuse Large B-Cell Lymphoma, NOS	96803
DLBCL_DUKE_3610	DLBCL_DUKE_3610	Primary	Mature B-Cell Neoplasms	Diffuse Large B-Cell Lymphoma, NOS	96803
DLBCL_DUKE_3611	DLBCL_DUKE_3611	Primary	Mature B-Cell Neoplasms	Diffuse Large B-Cell Lymphoma, NOS	96803
DLBCL_DUKE_3612	DLBCL_DUKE_3612	Primary	Mature B-Cell Neoplasms	Diffuse Large B-Cell Lymphoma, NOS	96803
DLBCL_DUKE_3613	DLBCL_DUKE_3613	Primary	Mature B-Cell Neoplasms	Diffuse Large B-Cell Lymphoma, NOS	96803
DLBCL_DUKE_3614	DLBCL_DUKE_3614	Primary	Mature B-Cell Neoplasms	Diffuse Large B-Cell Lymphoma, NOS	96803
DLBCL_DUKE_3615	DLBCL_DUKE_3615	Primary	Mature B-Cell Neoplasms	Diffuse Large B-Cell Lymphoma, NOS	96803
DLBCL_DUKE_3616	DLBCL_DUKE_3616	Primary	Mature B-Cell Neoplasms	Diffuse Large B-Cell Lymphoma, NOS	96803
DLBCL_DUKE_3617	DLBCL_DUKE_3617	Primary	Mature B-Cell Neoplasms	Diffuse Large B-Cell Lymphoma, NOS	96803
DLBCL_DUKE_3618	DLBCL_DUKE_3618	Primary	Mature B-Cell Neoplasms	Diffuse Large B-Cell Lymphoma, NOS	96803
DLBCL_DUKE_3620	DLBCL_DUKE_3620	Primary	Mature B-Cell Neoplasms	Diffuse Large B-Cell Lymphoma, NOS	96803
DLBCL_DUKE_3622	DLBCL_DUKE_3622	Primary	Mature B-Cell Neoplasms	Diffuse Large B-Cell Lymphoma, NOS	96803
DLBCL_DUKE_3623	DLBCL_DUKE_3623	Primary	Mature B-Cell Neoplasms	Diffuse Large B-Cell Lymphoma, NOS	96803
DLBCL_DUKE_3624	DLBCL_DUKE_3624	Primary	Mature B-Cell Neoplasms	Diffuse Large B-Cell Lymphoma, NOS	96803
DLBCL_DUKE_3625	DLBCL_DUKE_3625	Primary	Mature B-Cell Neoplasms	Diffuse Large B-Cell Lymphoma, NOS	96803
DLBCL_DUKE_3627	DLBCL_DUKE_3627	Primary	Mature B-Cell Neoplasms	Diffuse Large B-Cell Lymphoma, NOS	96803
DLBCL_DUKE_3628	DLBCL_DUKE_3628	Primary	Mature B-Cell Neoplasms	Diffuse Large B-Cell Lymphoma, NOS	96803
DLBCL_DUKE_3629	DLBCL_DUKE_3629	Primary	Mature B-Cell Neoplasms	Diffuse Large B-Cell Lymphoma, NOS	96803
DLBCL_DUKE_3630	DLBCL_DUKE_3630	Primary	Mature B-Cell Neoplasms	Diffuse Large B-Cell Lymphoma, NOS	96803
DLBCL_DUKE_3631	DLBCL_DUKE_3631	Primary	Mature B-Cell Neoplasms	Diffuse Large B-Cell Lymphoma, NOS	96803
DLBCL_DUKE_3632	DLBCL_DUKE_3632	Primary	Mature B-Cell Neoplasms	Diffuse Large B-Cell Lymphoma, NOS	96803
DLBCL_DUKE_3634	DLBCL_DUKE_3634	Primary	Mature B-Cell Neoplasms	Diffuse Large B-Cell Lymphoma, NOS	96803
DLBCL_DUKE_3635	DLBCL_DUKE_3635	Primary	Mature B-Cell Neoplasms	Diffuse Large B-Cell Lymphoma, NOS	96803
DLBCL_DUKE_3636	DLBCL_DUKE_3636	Primary	Mature B-Cell Neoplasms	Diffuse Large B-Cell Lymphoma, NOS	96803
DLBCL_DUKE_3637	DLBCL_DUKE_3637	Primary	Mature B-Cell Neoplasms	Diffuse Large B-Cell Lymphoma, NOS	96803
DLBCL_DUKE_3638	DLBCL_DUKE_3638	Primary	Mature B-Cell Neoplasms	Diffuse Large B-Cell Lymphoma, NOS	96803
DLBCL_DUKE_3639	DLBCL_DUKE_3639	Primary	Mature B-Cell Neoplasms	Diffuse Large B-Cell Lymphoma, NOS	96803
DLBCL_DUKE_3640	DLBCL_DUKE_3640	Primary	Mature B-Cell Neoplasms	Diffuse Large B-Cell Lymphoma, NOS	96803
DLBCL_DUKE_3642	DLBCL_DUKE_3642	Primary	Mature B-Cell Neoplasms	Diffuse Large B-Cell Lymphoma, NOS	96803
DLBCL_DUKE_3643	DLBCL_DUKE_3643	Primary	Mature B-Cell Neoplasms	Diffuse Large B-Cell Lymphoma, NOS	96803
DLBCL_DUKE_3644	DLBCL_DUKE_3644	Primary	Mature B-Cell Neoplasms	Diffuse Large B-Cell Lymphoma, NOS	96803
DLBCL_DUKE_3645	DLBCL_DUKE_3645	Primary	Mature B-Cell Neoplasms	Diffuse Large B-Cell Lymphoma, NOS	96803
DLBCL_DUKE_3646	DLBCL_DUKE_3646	Primary	Mature B-Cell Neoplasms	Diffuse Large B-Cell Lymphoma, NOS	96803
DLBCL_DUKE_3647	DLBCL_DUKE_3647	Primary	Mature B-Cell Neoplasms	Diffuse Large B-Cell Lymphoma, NOS	96803
DLBCL_DUKE_3648	DLBCL_DUKE_3648	Primary	Mature B-Cell Neoplasms	Diffuse Large B-Cell Lymphoma, NOS	96803
DLBCL_DUKE_3649	DLBCL_DUKE_3649	Primary	Mature B-Cell Neoplasms	Diffuse Large B-Cell Lymphoma, NOS	96803
DLBCL_DUKE_3651	DLBCL_DUKE_3651	Primary	Mature B-Cell Neoplasms	Diffuse Large B-Cell Lymphoma, NOS	96803
DLBCL_DUKE_3652	DLBCL_DUKE_3652	Primary	Mature B-Cell Neoplasms	Diffuse Large B-Cell Lymphoma, NOS	96803
DLBCL_DUKE_3653	DLBCL_DUKE_3653	Primary	Mature B-Cell Neoplasms	Diffuse Large B-Cell Lymphoma, NOS	96803
DLBCL_DUKE_3654	DLBCL_DUKE_3654	Primary	Mature B-Cell Neoplasms	Diffuse Large B-Cell Lymphoma, NOS	96803
DLBCL_DUKE_3655	DLBCL_DUKE_3655	Primary	Mature B-Cell Neoplasms	Diffuse Large B-Cell Lymphoma, NOS	96803
DLBCL_DUKE_3656	DLBCL_DUKE_3656	Primary	Mature B-Cell Neoplasms	Diffuse Large B-Cell Lymphoma, NOS	96803
DLBCL_DUKE_3657	DLBCL_DUKE_3657	Primary	Mature B-Cell Neoplasms	Diffuse Large B-Cell Lymphoma, NOS	96803
DLBCL_DUKE_3659	DLBCL_DUKE_3659	Primary	Mature B-Cell Neoplasms	Diffuse Large B-Cell Lymphoma, NOS	96803
DLBCL_DUKE_3660	DLBCL_DUKE_3660	Primary	Mature B-Cell Neoplasms	Diffuse Large B-Cell Lymphoma, NOS	96803
DLBCL_DUKE_3661	DLBCL_DUKE_3661	Primary	Mature B-Cell Neoplasms	Diffuse Large B-Cell Lymphoma, NOS	96803
DLBCL_DUKE_3662	DLBCL_DUKE_3662	Primary	Mature B-Cell Neoplasms	Diffuse Large B-Cell Lymphoma, NOS	96803
DLBCL_DUKE_3663	DLBCL_DUKE_3663	Primary	Mature B-Cell Neoplasms	Diffuse Large B-Cell Lymphoma, NOS	96803
DLBCL_DUKE_3664	DLBCL_DUKE_3664	Primary	Mature B-Cell Neoplasms	Diffuse Large B-Cell Lymphoma, NOS	96803
DLBCL_DUKE_3665	DLBCL_DUKE_3665	Primary	Mature B-Cell Neoplasms	Diffuse Large B-Cell Lymphoma, NOS	96803
DLBCL_DUKE_3666	DLBCL_DUKE_3666	Primary	Mature B-Cell Neoplasms	Diffuse Large B-Cell Lymphoma, NOS	96803
DLBCL_DUKE_3667	DLBCL_DUKE_3667	Primary	Mature B-Cell Neoplasms	Diffuse Large B-Cell Lymphoma, NOS	96803
DLBCL_DUKE_3668	DLBCL_DUKE_3668	Primary	Mature B-Cell Neoplasms	Diffuse Large B-Cell Lymphoma, NOS	96803
DLBCL_DUKE_3669	DLBCL_DUKE_3669	Primary	Mature B-Cell Neoplasms	Diffuse Large B-Cell Lymphoma, NOS	96803
DLBCL_DUKE_3671	DLBCL_DUKE_3671	Primary	Mature B-Cell Neoplasms	Diffuse Large B-Cell Lymphoma, NOS	96803
DLBCL_DUKE_3672	DLBCL_DUKE_3672	Primary	Mature B-Cell Neoplasms	Diffuse Large B-Cell Lymphoma, NOS	96803
DLBCL_DUKE_3673	DLBCL_DUKE_3673	Primary	Mature B-Cell Neoplasms	Diffuse Large B-Cell Lymphoma, NOS	96803
DLBCL_DUKE_3674	DLBCL_DUKE_3674	Primary	Mature B-Cell Neoplasms	Diffuse Large B-Cell Lymphoma, NOS	96803
DLBCL_DUKE_3675	DLBCL_DUKE_3675	Primary	Mature B-Cell Neoplasms	Diffuse Large B-Cell Lymphoma, NOS	96803
DLBCL_DUKE_3677	DLBCL_DUKE_3677	Primary	Mature B-Cell Neoplasms	Diffuse Large B-Cell Lymphoma, NOS	96803
DLBCL_DUKE_3679	DLBCL_DUKE_3679	Primary	Mature B-Cell Neoplasms	Diffuse Large B-Cell Lymphoma, NOS	96803
DLBCL_DUKE_3680	DLBCL_DUKE_3680	Primary	Mature B-Cell Neoplasms	Diffuse Large B-Cell Lymphoma, NOS	96803
DLBCL_DUKE_3681	DLBCL_DUKE_3681	Primary	Mature B-Cell Neoplasms	Diffuse Large B-Cell Lymphoma, NOS	96803
DLBCL_DUKE_3682	DLBCL_DUKE_3682	Primary	Mature B-Cell Neoplasms	Diffuse Large B-Cell Lymphoma, NOS	96803
DLBCL_DUKE_3683	DLBCL_DUKE_3683	Primary	Mature B-Cell Neoplasms	Diffuse Large B-Cell Lymphoma, NOS	96803
DLBCL_DUKE_3684	DLBCL_DUKE_3684	Primary	Mature B-Cell Neoplasms	Diffuse Large B-Cell Lymphoma, NOS	96803
DLBCL_DUKE_3685	DLBCL_DUKE_3685	Primary	Mature B-Cell Neoplasms	Diffuse Large B-Cell Lymphoma, NOS	96803
DLBCL_DUKE_3686	DLBCL_DUKE_3686	Primary	Mature B-Cell Neoplasms	Diffuse Large B-Cell Lymphoma, NOS	96803
DLBCL_DUKE_3687	DLBCL_DUKE_3687	Primary	Mature B-Cell Neoplasms	Diffuse Large B-Cell Lymphoma, NOS	96803
DLBCL_DUKE_3688	DLBCL_DUKE_3688	Primary	Mature B-Cell Neoplasms	Diffuse Large B-Cell Lymphoma, NOS	96803
DLBCL_DUKE_3689	DLBCL_DUKE_3689	Primary	Mature B-Cell Neoplasms	Diffuse Large B-Cell Lymphoma, NOS	96803
DLBCL_DUKE_3691	DLBCL_DUKE_3691	Primary	Mature B-Cell Neoplasms	Diffuse Large B-Cell Lymphoma, NOS	96803
DLBCL_DUKE_3692	DLBCL_DUKE_3692	Primary	Mature B-Cell Neoplasms	Diffuse Large B-Cell Lymphoma, NOS	96803
DLBCL_DUKE_3693	DLBCL_DUKE_3693	Primary	Mature B-Cell Neoplasms	Diffuse Large B-Cell Lymphoma, NOS	96803
DLBCL_DUKE_3694	DLBCL_DUKE_3694	Primary	Mature B-Cell Neoplasms	Diffuse Large B-Cell Lymphoma, NOS	96803
DLBCL_DUKE_3696	DLBCL_DUKE_3696	Primary	Mature B-Cell Neoplasms	Diffuse Large B-Cell Lymphoma, NOS	96803
DLBCL_DUKE_3697	DLBCL_DUKE_3697	Primary	Mature B-Cell Neoplasms	Diffuse Large B-Cell Lymphoma, NOS	96803
DLBCL_DUKE_3698	DLBCL_DUKE_3698	Primary	Mature B-Cell Neoplasms	Diffuse Large B-Cell Lymphoma, NOS	96803
DLBCL_DUKE_3699	DLBCL_DUKE_3699	Primary	Mature B-Cell Neoplasms	Diffuse Large B-Cell Lymphoma, NOS	96803
DLBCL_DUKE_3700	DLBCL_DUKE_3700	Primary	Mature B-Cell Neoplasms	Diffuse Large B-Cell Lymphoma, NOS	96803
DLBCL_DUKE_3701	DLBCL_DUKE_3701	Primary	Mature B-Cell Neoplasms	Diffuse Large B-Cell Lymphoma, NOS	96803
DLBCL_DUKE_3703	DLBCL_DUKE_3703	Primary	Mature B-Cell Neoplasms	Diffuse Large B-Cell Lymphoma, NOS	96803
DLBCL_DUKE_3704	DLBCL_DUKE_3704	Primary	Mature B-Cell Neoplasms	Diffuse Large B-Cell Lymphoma, NOS	96803
DLBCL_DUKE_3705	DLBCL_DUKE_3705	Primary	Mature B-Cell Neoplasms	Diffuse Large B-Cell Lymphoma, NOS	96803
DLBCL_DUKE_3706	DLBCL_DUKE_3706	Primary	Mature B-Cell Neoplasms	Diffuse Large B-Cell Lymphoma, NOS	96803
DLBCL_DUKE_3707	DLBCL_DUKE_3707	Primary	Mature B-Cell Neoplasms	Diffuse Large B-Cell Lymphoma, NOS	96803
DLBCL_DUKE_3708	DLBCL_DUKE_3708	Primary	Mature B-Cell Neoplasms	Diffuse Large B-Cell Lymphoma, NOS	96803
DLBCL_DUKE_3709	DLBCL_DUKE_3709	Primary	Mature B-Cell Neoplasms	Diffuse Large B-Cell Lymphoma, NOS	96803
DLBCL_DUKE_3711	DLBCL_DUKE_3711	Primary	Mature B-Cell Neoplasms	Diffuse Large B-Cell Lymphoma, NOS	96803
DLBCL_DUKE_3712	DLBCL_DUKE_3712	Primary	Mature B-Cell Neoplasms	Diffuse Large B-Cell Lymphoma, NOS	96803
DLBCL_DUKE_3713	DLBCL_DUKE_3713	Primary	Mature B-Cell Neoplasms	Diffuse Large B-Cell Lymphoma, NOS	96803
DLBCL_DUKE_3715	DLBCL_DUKE_3715	Primary	Mature B-Cell Neoplasms	Diffuse Large B-Cell Lymphoma, NOS	96803
DLBCL_DUKE_3716	DLBCL_DUKE_3716	Primary	Mature B-Cell Neoplasms	Diffuse Large B-Cell Lymphoma, NOS	96803
DLBCL_DUKE_3717	DLBCL_DUKE_3717	Primary	Mature B-Cell Neoplasms	Diffuse Large B-Cell Lymphoma, NOS	96803
DLBCL_DUKE_3718	DLBCL_DUKE_3718	Primary	Mature B-Cell Neoplasms	Diffuse Large B-Cell Lymphoma, NOS	96803
DLBCL_DUKE_3719	DLBCL_DUKE_3719	Primary	Mature B-Cell Neoplasms	Diffuse Large B-Cell Lymphoma, NOS	96803
DLBCL_DUKE_3721	DLBCL_DUKE_3721	Primary	Mature B-Cell Neoplasms	Diffuse Large B-Cell Lymphoma, NOS	96803
DLBCL_DUKE_3722	DLBCL_DUKE_3722	Primary	Mature B-Cell Neoplasms	Diffuse Large B-Cell Lymphoma, NOS	96803
DLBCL_DUKE_3724	DLBCL_DUKE_3724	Primary	Mature B-Cell Neoplasms	Diffuse Large B-Cell Lymphoma, NOS	96803
DLBCL_DUKE_3725	DLBCL_DUKE_3725	Primary	Mature B-Cell Neoplasms	Diffuse Large B-Cell Lymphoma, NOS	96803
DLBCL_DUKE_3726	DLBCL_DUKE_3726	Primary	Mature B-Cell Neoplasms	Diffuse Large B-Cell Lymphoma, NOS	96803
DLBCL_DUKE_3727	DLBCL_DUKE_3727	Primary	Mature B-Cell Neoplasms	Diffuse Large B-Cell Lymphoma, NOS	96803
DLBCL_DUKE_3728	DLBCL_DUKE_3728	Primary	Mature B-Cell Neoplasms	Diffuse Large B-Cell Lymphoma, NOS	96803
DLBCL_DUKE_3729	DLBCL_DUKE_3729	Primary	Mature B-Cell Neoplasms	Diffuse Large B-Cell Lymphoma, NOS	96803
DLBCL_DUKE_3730	DLBCL_DUKE_3730	Primary	Mature B-Cell Neoplasms	Diffuse Large B-Cell Lymphoma, NOS	96803
DLBCL_DUKE_3731	DLBCL_DUKE_3731	Primary	Mature B-Cell Neoplasms	Diffuse Large B-Cell Lymphoma, NOS	96803
DLBCL_DUKE_3732	DLBCL_DUKE_3732	Primary	Mature B-Cell Neoplasms	Diffuse Large B-Cell Lymphoma, NOS	96803
DLBCL_DUKE_3733	DLBCL_DUKE_3733	Primary	Mature B-Cell Neoplasms	Diffuse Large B-Cell Lymphoma, NOS	96803
DLBCL_DUKE_3734	DLBCL_DUKE_3734	Primary	Mature B-Cell Neoplasms	Diffuse Large B-Cell Lymphoma, NOS	96803
DLBCL_DUKE_3735	DLBCL_DUKE_3735	Primary	Mature B-Cell Neoplasms	Diffuse Large B-Cell Lymphoma, NOS	96803
DLBCL_DUKE_3736	DLBCL_DUKE_3736	Primary	Mature B-Cell Neoplasms	Diffuse Large B-Cell Lymphoma, NOS	96803
DLBCL_DUKE_3737	DLBCL_DUKE_3737	Primary	Mature B-Cell Neoplasms	Diffuse Large B-Cell Lymphoma, NOS	96803
DLBCL_DUKE_3739	DLBCL_DUKE_3739	Primary	Mature B-Cell Neoplasms	Diffuse Large B-Cell Lymphoma, NOS	96803
DLBCL_DUKE_3740	DLBCL_DUKE_3740	Primary	Mature B-Cell Neoplasms	Diffuse Large B-Cell Lymphoma, NOS	96803
DLBCL_DUKE_3741	DLBCL_DUKE_3741	Primary	Mature B-Cell Neoplasms	Diffuse Large B-Cell Lymphoma, NOS	96803
DLBCL_DUKE_3742	DLBCL_DUKE_3742	Primary	Mature B-Cell Neoplasms	Diffuse Large B-Cell Lymphoma, NOS	96803
DLBCL_DUKE_3743	DLBCL_DUKE_3743	Primary	Mature B-Cell Neoplasms	Diffuse Large B-Cell Lymphoma, NOS	96803
DLBCL_DUKE_3744	DLBCL_DUKE_3744	Primary	Mature B-Cell Neoplasms	Diffuse Large B-Cell Lymphoma, NOS	96803
DLBCL_DUKE_3745	DLBCL_DUKE_3745	Primary	Mature B-Cell Neoplasms	Diffuse Large B-Cell Lymphoma, NOS	96803
DLBCL_DUKE_3746	DLBCL_DUKE_3746	Primary	Mature B-Cell Neoplasms	Diffuse Large B-Cell Lymphoma, NOS	96803
DLBCL_DUKE_3747	DLBCL_DUKE_3747	Primary	Mature B-Cell Neoplasms	Diffuse Large B-Cell Lymphoma, NOS	96803
DLBCL_DUKE_3748	DLBCL_DUKE_3748	Primary	Mature B-Cell Neoplasms	Diffuse Large B-Cell Lymphoma, NOS	96803
DLBCL_DUKE_3749	DLBCL_DUKE_3749	Primary	Mature B-Cell Neoplasms	Diffuse Large B-Cell Lymphoma, NOS	96803
DLBCL_DUKE_3750	DLBCL_DUKE_3750	Primary	Mature B-Cell Neoplasms	Diffuse Large B-Cell Lymphoma, NOS	96803
DLBCL_DUKE_3751	DLBCL_DUKE_3751	Primary	Mature B-Cell Neoplasms	Diffuse Large B-Cell Lymphoma, NOS	96803
DLBCL_DUKE_3753	DLBCL_DUKE_3753	Primary	Mature B-Cell Neoplasms	Diffuse Large B-Cell Lymphoma, NOS	96803
DLBCL_DUKE_3754	DLBCL_DUKE_3754	Primary	Mature B-Cell Neoplasms	Diffuse Large B-Cell Lymphoma, NOS	96803
DLBCL_DUKE_3755	DLBCL_DUKE_3755	Primary	Mature B-Cell Neoplasms	Diffuse Large B-Cell Lymphoma, NOS	96803
DLBCL_DUKE_3756	DLBCL_DUKE_3756	Primary	Mature B-Cell Neoplasms	Diffuse Large B-Cell Lymphoma, NOS	96803
DLBCL_DUKE_3757	DLBCL_DUKE_3757	Primary	Mature B-Cell Neoplasms	Diffuse Large B-Cell Lymphoma, NOS	96803
DLBCL_DUKE_3758	DLBCL_DUKE_3758	Primary	Mature B-Cell Neoplasms	Diffuse Large B-Cell Lymphoma, NOS	96803
DLBCL_DUKE_3759	DLBCL_DUKE_3759	Primary	Mature B-Cell Neoplasms	Diffuse Large B-Cell Lymphoma, NOS	96803
DLBCL_DUKE_3760	DLBCL_DUKE_3760	Primary	Mature B-Cell Neoplasms	Diffuse Large B-Cell Lymphoma, NOS	96803
DLBCL_DUKE_3761	DLBCL_DUKE_3761	Primary	Mature B-Cell Neoplasms	Diffuse Large B-Cell Lymphoma, NOS	96803
DLBCL_DUKE_3762	DLBCL_DUKE_3762	Primary	Mature B-Cell Neoplasms	Diffuse Large B-Cell Lymphoma, NOS	96803
DLBCL_DUKE_3763	DLBCL_DUKE_3763	Primary	Mature B-Cell Neoplasms	Diffuse Large B-Cell Lymphoma, NOS	96803
DLBCL_DUKE_3764	DLBCL_DUKE_3764	Primary	Mature B-Cell Neoplasms	Diffuse Large B-Cell Lymphoma, NOS	96803
DLBCL_DUKE_3765	DLBCL_DUKE_3765	Primary	Mature B-Cell Neoplasms	Diffuse Large B-Cell Lymphoma, NOS	96803
DLBCL_DUKE_3766	DLBCL_DUKE_3766	Primary	Mature B-Cell Neoplasms	Diffuse Large B-Cell Lymphoma, NOS	96803
DLBCL_DUKE_3767	DLBCL_DUKE_3767	Primary	Mature B-Cell Neoplasms	Diffuse Large B-Cell Lymphoma, NOS	96803
DLBCL_DUKE_3770	DLBCL_DUKE_3770	Primary	Mature B-Cell Neoplasms	Diffuse Large B-Cell Lymphoma, NOS	96803
DLBCL_DUKE_3771	DLBCL_DUKE_3771	Primary	Mature B-Cell Neoplasms	Diffuse Large B-Cell Lymphoma, NOS	96803
DLBCL_DUKE_3775	DLBCL_DUKE_3775	Primary	Mature B-Cell Neoplasms	Diffuse Large B-Cell Lymphoma, NOS	96803
DLBCL_DUKE_3776	DLBCL_DUKE_3776	Primary	Mature B-Cell Neoplasms	Diffuse Large B-Cell Lymphoma, NOS	96803
DLBCL_DUKE_3777	DLBCL_DUKE_3777	Primary	Mature B-Cell Neoplasms	Diffuse Large B-Cell Lymphoma, NOS	96803
DLBCL_DUKE_3778	DLBCL_DUKE_3778	Primary	Mature B-Cell Neoplasms	Diffuse Large B-Cell Lymphoma, NOS	96803
DLBCL_DUKE_3779	DLBCL_DUKE_3779	Primary	Mature B-Cell Neoplasms	Diffuse Large B-Cell Lymphoma, NOS	96803
DLBCL_DUKE_3780	DLBCL_DUKE_3780	Primary	Mature B-Cell Neoplasms	Diffuse Large B-Cell Lymphoma, NOS	96803
DLBCL_DUKE_3781	DLBCL_DUKE_3781	Primary	Mature B-Cell Neoplasms	Diffuse Large B-Cell Lymphoma, NOS	96803
DLBCL_DUKE_3782	DLBCL_DUKE_3782	Primary	Mature B-Cell Neoplasms	Diffuse Large B-Cell Lymphoma, NOS	96803
DLBCL_DUKE_3783	DLBCL_DUKE_3783	Primary	Mature B-Cell Neoplasms	Diffuse Large B-Cell Lymphoma, NOS	96803
DLBCL_DUKE_3784	DLBCL_DUKE_3784	Primary	Mature B-Cell Neoplasms	Diffuse Large B-Cell Lymphoma, NOS	96803
DLBCL_DUKE_3785	DLBCL_DUKE_3785	Primary	Mature B-Cell Neoplasms	Diffuse Large B-Cell Lymphoma, NOS	96803
DLBCL_DUKE_3786	DLBCL_DUKE_3786	Primary	Mature B-Cell Neoplasms	Diffuse Large B-Cell Lymphoma, NOS	96803
DLBCL_DUKE_3787	DLBCL_DUKE_3787	Primary	Mature B-Cell Neoplasms	Diffuse Large B-Cell Lymphoma, NOS	96803
DLBCL_DUKE_3810	DLBCL_DUKE_3810	Primary	Mature B-Cell Neoplasms	Diffuse Large B-Cell Lymphoma, NOS	96803
DLBCL_DUKE_3811	DLBCL_DUKE_3811	Primary	Mature B-Cell Neoplasms	Diffuse Large B-Cell Lymphoma, NOS	96803
DLBCL_DUKE_3812	DLBCL_DUKE_3812	Primary	Mature B-Cell Neoplasms	Diffuse Large B-Cell Lymphoma, NOS	96803
DLBCL_DUKE_3813	DLBCL_DUKE_3813	Primary	Mature B-Cell Neoplasms	Diffuse Large B-Cell Lymphoma, NOS	96803
DLBCL_DUKE_3814	DLBCL_DUKE_3814	Primary	Mature B-Cell Neoplasms	Diffuse Large B-Cell Lymphoma, NOS	96803
DLBCL_DUKE_3815	DLBCL_DUKE_3815	Primary	Mature B-Cell Neoplasms	Diffuse Large B-Cell Lymphoma, NOS	96803
DLBCL_DUKE_3816	DLBCL_DUKE_3816	Primary	Mature B-Cell Neoplasms	Diffuse Large B-Cell Lymphoma, NOS	96803
DLBCL_DUKE_3817	DLBCL_DUKE_3817	Primary	Mature B-Cell Neoplasms	Diffuse Large B-Cell Lymphoma, NOS	96803
DLBCL_DUKE_3819	DLBCL_DUKE_3819	Primary	Mature B-Cell Neoplasms	Diffuse Large B-Cell Lymphoma, NOS	96803
DLBCL_DUKE_3820	DLBCL_DUKE_3820	Primary	Mature B-Cell Neoplasms	Diffuse Large B-Cell Lymphoma, NOS	96803
DLBCL_DUKE_3821	DLBCL_DUKE_3821	Primary	Mature B-Cell Neoplasms	Diffuse Large B-Cell Lymphoma, NOS	96803
DLBCL_DUKE_3822	DLBCL_DUKE_3822	Primary	Mature B-Cell Neoplasms	Diffuse Large B-Cell Lymphoma, NOS	96803
DLBCL_DUKE_3823	DLBCL_DUKE_3823	Primary	Mature B-Cell Neoplasms	Diffuse Large B-Cell Lymphoma, NOS	96803
DLBCL_DUKE_3824	DLBCL_DUKE_3824	Primary	Mature B-Cell Neoplasms	Diffuse Large B-Cell Lymphoma, NOS	96803
DLBCL_DUKE_3825	DLBCL_DUKE_3825	Primary	Mature B-Cell Neoplasms	Diffuse Large B-Cell Lymphoma, NOS	96803
DLBCL_DUKE_3826	DLBCL_DUKE_3826	Primary	Mature B-Cell Neoplasms	Diffuse Large B-Cell Lymphoma, NOS	96803
DLBCL_DUKE_3827	DLBCL_DUKE_3827	Primary	Mature B-Cell Neoplasms	Diffuse Large B-Cell Lymphoma, NOS	96803
DLBCL_DUKE_3828	DLBCL_DUKE_3828	Primary	Mature B-Cell Neoplasms	Diffuse Large B-Cell Lymphoma, NOS	96803
DLBCL_DUKE_3829	DLBCL_DUKE_3829	Primary	Mature B-Cell Neoplasms	Diffuse Large B-Cell Lymphoma, NOS	96803
DLBCL_DUKE_3830	DLBCL_DUKE_3830	Primary	Mature B-Cell Neoplasms	Diffuse Large B-Cell Lymphoma, NOS	96803
DLBCL_DUKE_3831	DLBCL_DUKE_3831	Primary	Mature B-Cell Neoplasms	Diffuse Large B-Cell Lymphoma, NOS	96803
DLBCL_DUKE_3832	DLBCL_DUKE_3832	Primary	Mature B-Cell Neoplasms	Diffuse Large B-Cell Lymphoma, NOS	96803
DLBCL_DUKE_3833	DLBCL_DUKE_3833	Primary	Mature B-Cell Neoplasms	Diffuse Large B-Cell Lymphoma, NOS	96803
DLBCL_DUKE_3834	DLBCL_DUKE_3834	Primary	Mature B-Cell Neoplasms	Diffuse Large B-Cell Lymphoma, NOS	96803
DLBCL_DUKE_3835	DLBCL_DUKE_3835	Primary	Mature B-Cell Neoplasms	Diffuse Large B-Cell Lymphoma, NOS	96803
DLBCL_DUKE_3836	DLBCL_DUKE_3836	Primary	Mature B-Cell Neoplasms	Diffuse Large B-Cell Lymphoma, NOS	96803
DLBCL_DUKE_3837	DLBCL_DUKE_3837	Primary	Mature B-Cell Neoplasms	Diffuse Large B-Cell Lymphoma, NOS	96803
DLBCL_DUKE_3838	DLBCL_DUKE_3838	Primary	Mature B-Cell Neoplasms	Diffuse Large B-Cell Lymphoma, NOS	96803
DLBCL_DUKE_3839	DLBCL_DUKE_3839	Primary	Mature B-Cell Neoplasms	Diffuse Large B-Cell Lymphoma, NOS	96803
DLBCL_DUKE_3840	DLBCL_DUKE_3840	Primary	Mature B-Cell Neoplasms	Diffuse Large B-Cell Lymphoma, NOS	96803
DLBCL_DUKE_3842	DLBCL_DUKE_3842	Primary	Mature B-Cell Neoplasms	Diffuse Large B-Cell Lymphoma, NOS	96803
DLBCL_DUKE_3843	DLBCL_DUKE_3843	Primary	Mature B-Cell Neoplasms	Diffuse Large B-Cell Lymphoma, NOS	96803
DLBCL_DUKE_3845	DLBCL_DUKE_3845	Primary	Mature B-Cell Neoplasms	Diffuse Large B-Cell Lymphoma, NOS	96803
DLBCL_DUKE_3846	DLBCL_DUKE_3846	Primary	Mature B-Cell Neoplasms	Diffuse Large B-Cell Lymphoma, NOS	96803
DLBCL_DUKE_3847	DLBCL_DUKE_3847	Primary	Mature B-Cell Neoplasms	Diffuse Large B-Cell Lymphoma, NOS	96803
DLBCL_DUKE_3848	DLBCL_DUKE_3848	Primary	Mature B-Cell Neoplasms	Diffuse Large B-Cell Lymphoma, NOS	96803
DLBCL_DUKE_3849	DLBCL_DUKE_3849	Primary	Mature B-Cell Neoplasms	Diffuse Large B-Cell Lymphoma, NOS	96803
DLBCL_DUKE_3851	DLBCL_DUKE_3851	Primary	Mature B-Cell Neoplasms	Diffuse Large B-Cell Lymphoma, NOS	96803
DLBCL_DUKE_3852	DLBCL_DUKE_3852	Primary	Mature B-Cell Neoplasms	Diffuse Large B-Cell Lymphoma, NOS	96803
DLBCL_DUKE_3854	DLBCL_DUKE_3854	Primary	Mature B-Cell Neoplasms	Diffuse Large B-Cell Lymphoma, NOS	96803
DLBCL_DUKE_3856	DLBCL_DUKE_3856	Primary	Mature B-Cell Neoplasms	Diffuse Large B-Cell Lymphoma, NOS	96803
DLBCL_DUKE_3857	DLBCL_DUKE_3857	Primary	Mature B-Cell Neoplasms	Diffuse Large B-Cell Lymphoma, NOS	96803
DLBCL_DUKE_3859	DLBCL_DUKE_3859	Primary	Mature B-Cell Neoplasms	Diffuse Large B-Cell Lymphoma, NOS	96803
DLBCL_DUKE_3861	DLBCL_DUKE_3861	Primary	Mature B-Cell Neoplasms	Diffuse Large B-Cell Lymphoma, NOS	96803
DLBCL_DUKE_3865	DLBCL_DUKE_3865	Primary	Mature B-Cell Neoplasms	Diffuse Large B-Cell Lymphoma, NOS	96803
DLBCL_DUKE_3867	DLBCL_DUKE_3867	Primary	Mature B-Cell Neoplasms	Diffuse Large B-Cell Lymphoma, NOS	96803
DLBCL_DUKE_3871	DLBCL_DUKE_3871	Primary	Mature B-Cell Neoplasms	Diffuse Large B-Cell Lymphoma, NOS	96803
DLBCL_DUKE_3872	DLBCL_DUKE_3872	Primary	Mature B-Cell Neoplasms	Diffuse Large B-Cell Lymphoma, NOS	96803
DLBCL_DUKE_3873	DLBCL_DUKE_3873	Primary	Mature B-Cell Neoplasms	Diffuse Large B-Cell Lymphoma, NOS	96803
DLBCL_DUKE_3875	DLBCL_DUKE_3875	Primary	Mature B-Cell Neoplasms	Diffuse Large B-Cell Lymphoma, NOS	96803
DLBCL_DUKE_3876	DLBCL_DUKE_3876	Primary	Mature B-Cell Neoplasms	Diffuse Large B-Cell Lymphoma, NOS	96803
DLBCL_DUKE_3879	DLBCL_DUKE_3879	Primary	Mature B-Cell Neoplasms	Diffuse Large B-Cell Lymphoma, NOS	96803
DLBCL_DUKE_3880	DLBCL_DUKE_3880	Primary	Mature B-Cell Neoplasms	Diffuse Large B-Cell Lymphoma, NOS	96803
DLBCL_DUKE_3881	DLBCL_DUKE_3881	Primary	Mature B-Cell Neoplasms	Diffuse Large B-Cell Lymphoma, NOS	96803
DLBCL_DUKE_3882	DLBCL_DUKE_3882	Primary	Mature B-Cell Neoplasms	Diffuse Large B-Cell Lymphoma, NOS	96803
DLBCL_DUKE_3883	DLBCL_DUKE_3883	Primary	Mature B-Cell Neoplasms	Diffuse Large B-Cell Lymphoma, NOS	96803
DLBCL_DUKE_3885	DLBCL_DUKE_3885	Primary	Mature B-Cell Neoplasms	Diffuse Large B-Cell Lymphoma, NOS	96803
DLBCL_DUKE_3886	DLBCL_DUKE_3886	Primary	Mature B-Cell Neoplasms	Diffuse Large B-Cell Lymphoma, NOS	96803
DLBCL_DUKE_3887	DLBCL_DUKE_3887	Primary	Mature B-Cell Neoplasms	Diffuse Large B-Cell Lymphoma, NOS	96803
DLBCL_DUKE_3888	DLBCL_DUKE_3888	Primary	Mature B-Cell Neoplasms	Diffuse Large B-Cell Lymphoma, NOS	96803
DLBCL_DUKE_3889	DLBCL_DUKE_3889	Primary	Mature B-Cell Neoplasms	Diffuse Large B-Cell Lymphoma, NOS	96803
DLBCL_DUKE_3891	DLBCL_DUKE_3891	Primary	Mature B-Cell Neoplasms	Diffuse Large B-Cell Lymphoma, NOS	96803
DLBCL_DUKE_3892	DLBCL_DUKE_3892	Primary	Mature B-Cell Neoplasms	Diffuse Large B-Cell Lymphoma, NOS	96803
DLBCL_DUKE_3893	DLBCL_DUKE_3893	Primary	Mature B-Cell Neoplasms	Diffuse Large B-Cell Lymphoma, NOS	96803
DLBCL_DUKE_3894	DLBCL_DUKE_3894	Primary	Mature B-Cell Neoplasms	Diffuse Large B-Cell Lymphoma, NOS	96803
DLBCL_DUKE_3895	DLBCL_DUKE_3895	Primary	Mature B-Cell Neoplasms	Diffuse Large B-Cell Lymphoma, NOS	96803
DLBCL_DUKE_3896	DLBCL_DUKE_3896	Primary	Mature B-Cell Neoplasms	Diffuse Large B-Cell Lymphoma, NOS	96803
DLBCL_DUKE_3898	DLBCL_DUKE_3898	Primary	Mature B-Cell Neoplasms	Diffuse Large B-Cell Lymphoma, NOS	96803
DLBCL_DUKE_3899	DLBCL_DUKE_3899	Primary	Mature B-Cell Neoplasms	Diffuse Large B-Cell Lymphoma, NOS	96803
DLBCL_DUKE_3900	DLBCL_DUKE_3900	Primary	Mature B-Cell Neoplasms	Diffuse Large B-Cell Lymphoma, NOS	96803
DLBCL_DUKE_3901	DLBCL_DUKE_3901	Primary	Mature B-Cell Neoplasms	Diffuse Large B-Cell Lymphoma, NOS	96803
DLBCL_DUKE_3902	DLBCL_DUKE_3902	Primary	Mature B-Cell Neoplasms	Diffuse Large B-Cell Lymphoma, NOS	96803
DLBCL_DUKE_3903	DLBCL_DUKE_3903	Primary	Mature B-Cell Neoplasms	Diffuse Large B-Cell Lymphoma, NOS	96803
DLBCL_DUKE_3904	DLBCL_DUKE_3904	Primary	Mature B-Cell Neoplasms	Diffuse Large B-Cell Lymphoma, NOS	96803
DLBCL_DUKE_3905	DLBCL_DUKE_3905	Primary	Mature B-Cell Neoplasms	Diffuse Large B-Cell Lymphoma, NOS	96803
DLBCL_DUKE_3906	DLBCL_DUKE_3906	Primary	Mature B-Cell Neoplasms	Diffuse Large B-Cell Lymphoma, NOS	96803
DLBCL_DUKE_3907	DLBCL_DUKE_3907	Primary	Mature B-Cell Neoplasms	Diffuse Large B-Cell Lymphoma, NOS	96803
DLBCL_DUKE_3908	DLBCL_DUKE_3908	Primary	Mature B-Cell Neoplasms	Diffuse Large B-Cell Lymphoma, NOS	96803
DLBCL_DUKE_3909	DLBCL_DUKE_3909	Primary	Mature B-Cell Neoplasms	Diffuse Large B-Cell Lymphoma, NOS	96803
DLBCL_DUKE_3910	DLBCL_DUKE_3910	Primary	Mature B-Cell Neoplasms	Diffuse Large B-Cell Lymphoma, NOS	96803
DLBCL_DUKE_3911	DLBCL_DUKE_3911	Primary	Mature B-Cell Neoplasms	Diffuse Large B-Cell Lymphoma, NOS	96803
DLBCL_DUKE_3912	DLBCL_DUKE_3912	Primary	Mature B-Cell Neoplasms	Diffuse Large B-Cell Lymphoma, NOS	96803
DLBCL_DUKE_3913	DLBCL_DUKE_3913	Primary	Mature B-Cell Neoplasms	Diffuse Large B-Cell Lymphoma, NOS	96803
DLBCL_DUKE_3914	DLBCL_DUKE_3914	Primary	Mature B-Cell Neoplasms	Diffuse Large B-Cell Lymphoma, NOS	96803
DLBCL_DUKE_3915	DLBCL_DUKE_3915	Primary	Mature B-Cell Neoplasms	Diffuse Large B-Cell Lymphoma, NOS	96803
DLBCL_DUKE_3916	DLBCL_DUKE_3916	Primary	Mature B-Cell Neoplasms	Diffuse Large B-Cell Lymphoma, NOS	96803
DLBCL_DUKE_3917	DLBCL_DUKE_3917	Primary	Mature B-Cell Neoplasms	Diffuse Large B-Cell Lymphoma, NOS	96803
DLBCL_DUKE_3918	DLBCL_DUKE_3918	Primary	Mature B-Cell Neoplasms	Diffuse Large B-Cell Lymphoma, NOS	96803
DLBCL_DUKE_3919	DLBCL_DUKE_3919	Primary	Mature B-Cell Neoplasms	Diffuse Large B-Cell Lymphoma, NOS	96803
DLBCL_DUKE_3920	DLBCL_DUKE_3920	Primary	Mature B-Cell Neoplasms	Diffuse Large B-Cell Lymphoma, NOS	96803
DLBCL_DUKE_3921	DLBCL_DUKE_3921	Primary	Mature B-Cell Neoplasms	Diffuse Large B-Cell Lymphoma, NOS	96803
DLBCL_DUKE_3922	DLBCL_DUKE_3922	Primary	Mature B-Cell Neoplasms	Diffuse Large B-Cell Lymphoma, NOS	96803
DLBCL_DUKE_3923	DLBCL_DUKE_3923	Primary	Mature B-Cell Neoplasms	Diffuse Large B-Cell Lymphoma, NOS	96803
DLBCL_DUKE_3924	DLBCL_DUKE_3924	Primary	Mature B-Cell Neoplasms	Diffuse Large B-Cell Lymphoma, NOS	96803
DLBCL_DUKE_3925	DLBCL_DUKE_3925	Primary	Mature B-Cell Neoplasms	Diffuse Large B-Cell Lymphoma, NOS	96803
DLBCL_DUKE_3926	DLBCL_DUKE_3926	Primary	Mature B-Cell Neoplasms	Diffuse Large B-Cell Lymphoma, NOS	96803
DLBCL_DUKE_3927	DLBCL_DUKE_3927	Primary	Mature B-Cell Neoplasms	Diffuse Large B-Cell Lymphoma, NOS	96803
DLBCL_DUKE_3928	DLBCL_DUKE_3928	Primary	Mature B-Cell Neoplasms	Diffuse Large B-Cell Lymphoma, NOS	96803
DLBCL_DUKE_3929	DLBCL_DUKE_3929	Primary	Mature B-Cell Neoplasms	Diffuse Large B-Cell Lymphoma, NOS	96803
DLBCL_DUKE_3930	DLBCL_DUKE_3930	Primary	Mature B-Cell Neoplasms	Diffuse Large B-Cell Lymphoma, NOS	96803
DLBCL_DUKE_3931	DLBCL_DUKE_3931	Primary	Mature B-Cell Neoplasms	Diffuse Large B-Cell Lymphoma, NOS	96803
DLBCL_DUKE_3932	DLBCL_DUKE_3932	Primary	Mature B-Cell Neoplasms	Diffuse Large B-Cell Lymphoma, NOS	96803
DLBCL_DUKE_3933	DLBCL_DUKE_3933	Primary	Mature B-Cell Neoplasms	Diffuse Large B-Cell Lymphoma, NOS	96803
DLBCL_DUKE_3934	DLBCL_DUKE_3934	Primary	Mature B-Cell Neoplasms	Diffuse Large B-Cell Lymphoma, NOS	96803
DLBCL_DUKE_3935	DLBCL_DUKE_3935	Primary	Mature B-Cell Neoplasms	Diffuse Large B-Cell Lymphoma, NOS	96803
DLBCL_DUKE_3936	DLBCL_DUKE_3936	Primary	Mature B-Cell Neoplasms	Diffuse Large B-Cell Lymphoma, NOS	96803
DLBCL_DUKE_3937	DLBCL_DUKE_3937	Primary	Mature B-Cell Neoplasms	Diffuse Large B-Cell Lymphoma, NOS	96803
DLBCL_DUKE_3938	DLBCL_DUKE_3938	Primary	Mature B-Cell Neoplasms	Diffuse Large B-Cell Lymphoma, NOS	96803
DLBCL_DUKE_3939	DLBCL_DUKE_3939	Primary	Mature B-Cell Neoplasms	Diffuse Large B-Cell Lymphoma, NOS	96803
DLBCL_DUKE_3940	DLBCL_DUKE_3940	Primary	Mature B-Cell Neoplasms	Diffuse Large B-Cell Lymphoma, NOS	96803
DLBCL_DUKE_3941	DLBCL_DUKE_3941	Primary	Mature B-Cell Neoplasms	Diffuse Large B-Cell Lymphoma, NOS	96803
DLBCL_DUKE_3942	DLBCL_DUKE_3942	Primary	Mature B-Cell Neoplasms	Diffuse Large B-Cell Lymphoma, NOS	96803
DLBCL_DUKE_3943	DLBCL_DUKE_3943	Primary	Mature B-Cell Neoplasms	Diffuse Large B-Cell Lymphoma, NOS	96803
DLBCL_DUKE_3944	DLBCL_DUKE_3944	Primary	Mature B-Cell Neoplasms	Diffuse Large B-Cell Lymphoma, NOS	96803
DLBCL_DUKE_3945	DLBCL_DUKE_3945	Primary	Mature B-Cell Neoplasms	Diffuse Large B-Cell Lymphoma, NOS	96803
DLBCL_DUKE_3946	DLBCL_DUKE_3946	Primary	Mature B-Cell Neoplasms	Diffuse Large B-Cell Lymphoma, NOS	96803
DLBCL_DUKE_3948	DLBCL_DUKE_3948	Primary	Mature B-Cell Neoplasms	Diffuse Large B-Cell Lymphoma, NOS	96803
DLBCL_DUKE_3949	DLBCL_DUKE_3949	Primary	Mature B-Cell Neoplasms	Diffuse Large B-Cell Lymphoma, NOS	96803
DLBCL_DUKE_3950	DLBCL_DUKE_3950	Primary	Mature B-Cell Neoplasms	Diffuse Large B-Cell Lymphoma, NOS	96803
DLBCL_DUKE_3951	DLBCL_DUKE_3951	Primary	Mature B-Cell Neoplasms	Diffuse Large B-Cell Lymphoma, NOS	96803
DLBCL_DUKE_3952	DLBCL_DUKE_3952	Primary	Mature B-Cell Neoplasms	Diffuse Large B-Cell Lymphoma, NOS	96803
DLBCL_DUKE_3953	DLBCL_DUKE_3953	Primary	Mature B-Cell Neoplasms	Diffuse Large B-Cell Lymphoma, NOS	96803
DLBCL_DUKE_3954	DLBCL_DUKE_3954	Primary	Mature B-Cell Neoplasms	Diffuse Large B-Cell Lymphoma, NOS	96803
DLBCL_DUKE_3955	DLBCL_DUKE_3955	Primary	Mature B-Cell Neoplasms	Diffuse Large B-Cell Lymphoma, NOS	96803
DLBCL_DUKE_3956	DLBCL_DUKE_3956	Primary	Mature B-Cell Neoplasms	Diffuse Large B-Cell Lymphoma, NOS	96803
DLBCL_DUKE_3957	DLBCL_DUKE_3957	Primary	Mature B-Cell Neoplasms	Diffuse Large B-Cell Lymphoma, NOS	96803
DLBCL_DUKE_3958	DLBCL_DUKE_3958	Primary	Mature B-Cell Neoplasms	Diffuse Large B-Cell Lymphoma, NOS	96803
DLBCL_DUKE_3959	DLBCL_DUKE_3959	Primary	Mature B-Cell Neoplasms	Diffuse Large B-Cell Lymphoma, NOS	96803
DLBCL_DUKE_3960	DLBCL_DUKE_3960	Primary	Mature B-Cell Neoplasms	Diffuse Large B-Cell Lymphoma, NOS	96803
DLBCL_DUKE_3961	DLBCL_DUKE_3961	Primary	Mature B-Cell Neoplasms	Diffuse Large B-Cell Lymphoma, NOS	96803
DLBCL_DUKE_3962	DLBCL_DUKE_3962	Primary	Mature B-Cell Neoplasms	Diffuse Large B-Cell Lymphoma, NOS	96803
DLBCL_DUKE_3963	DLBCL_DUKE_3963	Primary	Mature B-Cell Neoplasms	Diffuse Large B-Cell Lymphoma, NOS	96803
DLBCL_DUKE_3964	DLBCL_DUKE_3964	Primary	Mature B-Cell Neoplasms	Diffuse Large B-Cell Lymphoma, NOS	96803
DLBCL_DUKE_3965	DLBCL_DUKE_3965	Primary	Mature B-Cell Neoplasms	Diffuse Large B-Cell Lymphoma, NOS	96803
DLBCL_DUKE_3966	DLBCL_DUKE_3966	Primary	Mature B-Cell Neoplasms	Diffuse Large B-Cell Lymphoma, NOS	96803
DLBCL_DUKE_3967	DLBCL_DUKE_3967	Primary	Mature B-Cell Neoplasms	Diffuse Large B-Cell Lymphoma, NOS	96803
DLBCL_DUKE_3968	DLBCL_DUKE_3968	Primary	Mature B-Cell Neoplasms	Diffuse Large B-Cell Lymphoma, NOS	96803
DLBCL_DUKE_3969	DLBCL_DUKE_3969	Primary	Mature B-Cell Neoplasms	Diffuse Large B-Cell Lymphoma, NOS	96803
DLBCL_DUKE_3971	DLBCL_DUKE_3971	Primary	Mature B-Cell Neoplasms	Diffuse Large B-Cell Lymphoma, NOS	96803
DLBCL_DUKE_3972	DLBCL_DUKE_3972	Primary	Mature B-Cell Neoplasms	Diffuse Large B-Cell Lymphoma, NOS	96803
DLBCL_DUKE_3973	DLBCL_DUKE_3973	Primary	Mature B-Cell Neoplasms	Diffuse Large B-Cell Lymphoma, NOS	96803
DLBCL_DUKE_3974	DLBCL_DUKE_3974	Primary	Mature B-Cell Neoplasms	Diffuse Large B-Cell Lymphoma, NOS	96803
DLBCL_DUKE_3975	DLBCL_DUKE_3975	Primary	Mature B-Cell Neoplasms	Diffuse Large B-Cell Lymphoma, NOS	96803
DLBCL_DUKE_3976	DLBCL_DUKE_3976	Primary	Mature B-Cell Neoplasms	Diffuse Large B-Cell Lymphoma, NOS	96803
DLBCL_DUKE_3977	DLBCL_DUKE_3977	Primary	Mature B-Cell Neoplasms	Diffuse Large B-Cell Lymphoma, NOS	96803
DLBCL_DUKE_3978	DLBCL_DUKE_3978	Primary	Mature B-Cell Neoplasms	Diffuse Large B-Cell Lymphoma, NOS	96803
DLBCL_DUKE_3979	DLBCL_DUKE_3979	Primary	Mature B-Cell Neoplasms	Diffuse Large B-Cell Lymphoma, NOS	96803
DLBCL_DUKE_3980	DLBCL_DUKE_3980	Primary	Mature B-Cell Neoplasms	Diffuse Large B-Cell Lymphoma, NOS	96803
DLBCL_DUKE_3981	DLBCL_DUKE_3981	Primary	Mature B-Cell Neoplasms	Diffuse Large B-Cell Lymphoma, NOS	96803
DLBCL_DUKE_3982	DLBCL_DUKE_3982	Primary	Mature B-Cell Neoplasms	Diffuse Large B-Cell Lymphoma, NOS	96803
DLBCL_DUKE_3983	DLBCL_DUKE_3983	Primary	Mature B-Cell Neoplasms	Diffuse Large B-Cell Lymphoma, NOS	96803
DLBCL_DUKE_3984	DLBCL_DUKE_3984	Primary	Mature B-Cell Neoplasms	Diffuse Large B-Cell Lymphoma, NOS	96803
DLBCL_DUKE_3985	DLBCL_DUKE_3985	Primary	Mature B-Cell Neoplasms	Diffuse Large B-Cell Lymphoma, NOS	96803
DLBCL_DUKE_3986	DLBCL_DUKE_3986	Primary	Mature B-Cell Neoplasms	Diffuse Large B-Cell Lymphoma, NOS	96803
DLBCL_DUKE_3987	DLBCL_DUKE_3987	Primary	Mature B-Cell Neoplasms	Diffuse Large B-Cell Lymphoma, NOS	96803
DLBCL_DUKE_3988	DLBCL_DUKE_3988	Primary	Mature B-Cell Neoplasms	Diffuse Large B-Cell Lymphoma, NOS	96803
DLBCL_DUKE_3989	DLBCL_DUKE_3989	Primary	Mature B-Cell Neoplasms	Diffuse Large B-Cell Lymphoma, NOS	96803
DLBCL_DUKE_3990	DLBCL_DUKE_3990	Primary	Mature B-Cell Neoplasms	Diffuse Large B-Cell Lymphoma, NOS	96803
DLBCL_DUKE_3991	DLBCL_DUKE_3991	Primary	Mature B-Cell Neoplasms	Diffuse Large B-Cell Lymphoma, NOS	96803
DLBCL_DUKE_3992	DLBCL_DUKE_3992	Primary	Mature B-Cell Neoplasms	Diffuse Large B-Cell Lymphoma, NOS	96803
DLBCL_DUKE_3993	DLBCL_DUKE_3993	Primary	Mature B-Cell Neoplasms	Diffuse Large B-Cell Lymphoma, NOS	96803
DLBCL_DUKE_3994	DLBCL_DUKE_3994	Primary	Mature B-Cell Neoplasms	Diffuse Large B-Cell Lymphoma, NOS	96803
DLBCL_DUKE_3995	DLBCL_DUKE_3995	Primary	Mature B-Cell Neoplasms	Diffuse Large B-Cell Lymphoma, NOS	96803
DLBCL_DUKE_3996	DLBCL_DUKE_3996	Primary	Mature B-Cell Neoplasms	Diffuse Large B-Cell Lymphoma, NOS	96803
DLBCL_DUKE_3997	DLBCL_DUKE_3997	Primary	Mature B-Cell Neoplasms	Diffuse Large B-Cell Lymphoma, NOS	96803
DLBCL_DUKE_3998	DLBCL_DUKE_3998	Primary	Mature B-Cell Neoplasms	Diffuse Large B-Cell Lymphoma, NOS	96803
DLBCL_DUKE_3999	DLBCL_DUKE_3999	Primary	Mature B-Cell Neoplasms	Diffuse Large B-Cell Lymphoma, NOS	96803
DLBCL_DUKE_4000	DLBCL_DUKE_4000	Primary	Mature B-Cell Neoplasms	Diffuse Large B-Cell Lymphoma, NOS	96803
