# Supplementary material for: Cancer gene mutation frequencies for the U.S. population
Source: Nat Commun. 2021 Oct 13;12:5961. doi: 10.1038/s41467-021-26213-y (PMC8514428; doi:10.1038/s41467-021-26213-y)
Supplement: Supplementary file 8 — Supplementary Software 1 [file 41467_2021_26213_MOESM8_ESM.zip › Supplementary Software 1/Genomics_Analysis/clinical/Lymphoid/dlbc_broad_2012/data_clinical_sample_v2.txt]

PATIENT_ID	SAMPLE_ID	SAMPLE_TYPE	CANCER_TYPE	CANCER_TYPE_DETAILED	CODE	CATEGORY_NAME
DFCI_DLBCL_Goe01	DFCI_DLBCL_Goe01	Primary	Mature B-Cell Neoplasms	Diffuse Large B-Cell Lymphoma, NOS	96803	Diffuse Large B-Cell Lymphoma, NOS
DFCI_DLBCL_Goe05	DFCI_DLBCL_Goe05	Primary	Mature B-Cell Neoplasms	Diffuse Large B-Cell Lymphoma, NOS	96803	Diffuse Large B-Cell Lymphoma, NOS
DFCI_DLBCL_Goe16	DFCI_DLBCL_Goe16	Primary	Mature B-Cell Neoplasms	Diffuse Large B-Cell Lymphoma, NOS	96803	Diffuse Large B-Cell Lymphoma, NOS
DLBCL-LS3271	DLBCL-LS3271	Primary	Mature B-Cell Neoplasms	Diffuse Large B-Cell Lymphoma, NOS	96803	Diffuse Large B-Cell Lymphoma, NOS
DLBCL-LS4054	DLBCL-LS4054	Primary	Mature B-Cell Neoplasms	Diffuse Large B-Cell Lymphoma, NOS	96803	Diffuse Large B-Cell Lymphoma, NOS
DLBCL-LS4323	DLBCL-LS4323	Primary	Mature B-Cell Neoplasms	Diffuse Large B-Cell Lymphoma, NOS	96803	Diffuse Large B-Cell Lymphoma, NOS
DLBCL-LS4394	DLBCL-LS4394	Primary	Mature B-Cell Neoplasms	Diffuse Large B-Cell Lymphoma, NOS	96803	Diffuse Large B-Cell Lymphoma, NOS
DLBCL-LS4592	DLBCL-LS4592	Primary	Mature B-Cell Neoplasms	Diffuse Large B-Cell Lymphoma, NOS	96803	Diffuse Large B-Cell Lymphoma, NOS
DLBCL-LS4593	DLBCL-LS4593	Primary	Mature B-Cell Neoplasms	Diffuse Large B-Cell Lymphoma, NOS	96803	Diffuse Large B-Cell Lymphoma, NOS
DLBCL-LS4616	DLBCL-LS4616	Primary	Mature B-Cell Neoplasms	Diffuse Large B-Cell Lymphoma, NOS	96803	Diffuse Large B-Cell Lymphoma, NOS
DLBCL-LS4618	DLBCL-LS4618	Primary	Mature B-Cell Neoplasms	Diffuse Large B-Cell Lymphoma, NOS	96803	Diffuse Large B-Cell Lymphoma, NOS
DLBCL-LS4619	DLBCL-LS4619	Primary	Mature B-Cell Neoplasms	Diffuse Large B-Cell Lymphoma, NOS	96803	Diffuse Large B-Cell Lymphoma, NOS
DLBCL-Ls1065	DLBCL-Ls1065	Primary	Mature B-Cell Neoplasms	Diffuse Large B-Cell Lymphoma, NOS	96803	Diffuse Large B-Cell Lymphoma, NOS
DLBCL-Ls1098	DLBCL-Ls1098	Primary	Mature B-Cell Neoplasms	Diffuse Large B-Cell Lymphoma, NOS	96803	Diffuse Large B-Cell Lymphoma, NOS
DLBCL-Ls1395	DLBCL-Ls1395	Primary	Mature B-Cell Neoplasms	Diffuse Large B-Cell Lymphoma, NOS	96803	Diffuse Large B-Cell Lymphoma, NOS
DLBCL-Ls148	DLBCL-Ls148	Primary	Mature B-Cell Neoplasms	Diffuse Large B-Cell Lymphoma, NOS	96803	Diffuse Large B-Cell Lymphoma, NOS
DLBCL-Ls1546	DLBCL-Ls1546	Primary	Mature B-Cell Neoplasms	Diffuse Large B-Cell Lymphoma, NOS	96803	Diffuse Large B-Cell Lymphoma, NOS
DLBCL-Ls1583	DLBCL-Ls1583	Primary	Mature B-Cell Neoplasms	Diffuse Large B-Cell Lymphoma, NOS	96803	Diffuse Large B-Cell Lymphoma, NOS
DLBCL-Ls1620	DLBCL-Ls1620	Primary	Mature B-Cell Neoplasms	Diffuse Large B-Cell Lymphoma, NOS	96803	Diffuse Large B-Cell Lymphoma, NOS
DLBCL-Ls1668	DLBCL-Ls1668	Primary	Mature B-Cell Neoplasms	Diffuse Large B-Cell Lymphoma, NOS	96803	Diffuse Large B-Cell Lymphoma, NOS
DLBCL-Ls1683	DLBCL-Ls1683	Primary	Mature B-Cell Neoplasms	Diffuse Large B-Cell Lymphoma, NOS	96803	Diffuse Large B-Cell Lymphoma, NOS
DLBCL-Ls1757	DLBCL-Ls1757	Primary	Mature B-Cell Neoplasms	Diffuse Large B-Cell Lymphoma, NOS	96803	Diffuse Large B-Cell Lymphoma, NOS
DLBCL-Ls1899	DLBCL-Ls1899	Primary	Mature B-Cell Neoplasms	Diffuse Large B-Cell Lymphoma, NOS	96803	Diffuse Large B-Cell Lymphoma, NOS
DLBCL-Ls1921	DLBCL-Ls1921	Primary	Mature B-Cell Neoplasms	Diffuse Large B-Cell Lymphoma, NOS	96803	Diffuse Large B-Cell Lymphoma, NOS
DLBCL-Ls2089	DLBCL-Ls2089	Primary	Mature B-Cell Neoplasms	Diffuse Large B-Cell Lymphoma, NOS	96803	Diffuse Large B-Cell Lymphoma, NOS
DLBCL-Ls2154	DLBCL-Ls2154	Primary	Mature B-Cell Neoplasms	Diffuse Large B-Cell Lymphoma, NOS	96803	Diffuse Large B-Cell Lymphoma, NOS
DLBCL-Ls2245	DLBCL-Ls2245	Primary	Mature B-Cell Neoplasms	Diffuse Large B-Cell Lymphoma, NOS	96803	Diffuse Large B-Cell Lymphoma, NOS
DLBCL-Ls2258	DLBCL-Ls2258	Primary	Mature B-Cell Neoplasms	Diffuse Large B-Cell Lymphoma, NOS	96803	Diffuse Large B-Cell Lymphoma, NOS
DLBCL-Ls2264	DLBCL-Ls2264	Primary	Mature B-Cell Neoplasms	Diffuse Large B-Cell Lymphoma, NOS	96803	Diffuse Large B-Cell Lymphoma, NOS
DLBCL-Ls2305	DLBCL-Ls2305	Primary	Mature B-Cell Neoplasms	Diffuse Large B-Cell Lymphoma, NOS	96803	Diffuse Large B-Cell Lymphoma, NOS
DLBCL-Ls2328	DLBCL-Ls2328	Primary	Mature B-Cell Neoplasms	Diffuse Large B-Cell Lymphoma, NOS	96803	Diffuse Large B-Cell Lymphoma, NOS
DLBCL-Ls2357	DLBCL-Ls2357	Primary	Mature B-Cell Neoplasms	Diffuse Large B-Cell Lymphoma, NOS	96803	Diffuse Large B-Cell Lymphoma, NOS
DLBCL-Ls2367	DLBCL-Ls2367	Primary	Mature B-Cell Neoplasms	Diffuse Large B-Cell Lymphoma, NOS	96803	Diffuse Large B-Cell Lymphoma, NOS
DLBCL-Ls2590	DLBCL-Ls2590	Primary	Mature B-Cell Neoplasms	Diffuse Large B-Cell Lymphoma, NOS	96803	Diffuse Large B-Cell Lymphoma, NOS
DLBCL-Ls2596	DLBCL-Ls2596	Primary	Mature B-Cell Neoplasms	Diffuse Large B-Cell Lymphoma, NOS	96803	Diffuse Large B-Cell Lymphoma, NOS
DLBCL-Ls297	DLBCL-Ls297	Primary	Mature B-Cell Neoplasms	Diffuse Large B-Cell Lymphoma, NOS	96803	Diffuse Large B-Cell Lymphoma, NOS
DLBCL-Ls2978	DLBCL-Ls2978	Primary	Mature B-Cell Neoplasms	Diffuse Large B-Cell Lymphoma, NOS	96803	Diffuse Large B-Cell Lymphoma, NOS
DLBCL-Ls3200	DLBCL-Ls3200	Primary	Mature B-Cell Neoplasms	Diffuse Large B-Cell Lymphoma, NOS	96803	Diffuse Large B-Cell Lymphoma, NOS
DLBCL-Ls3204	DLBCL-Ls3204	Primary	Mature B-Cell Neoplasms	Diffuse Large B-Cell Lymphoma, NOS	96803	Diffuse Large B-Cell Lymphoma, NOS
DLBCL-Ls3245	DLBCL-Ls3245	Primary	Mature B-Cell Neoplasms	Diffuse Large B-Cell Lymphoma, NOS	96803	Diffuse Large B-Cell Lymphoma, NOS
DLBCL-Ls3309	DLBCL-Ls3309	Primary	Mature B-Cell Neoplasms	Diffuse Large B-Cell Lymphoma, NOS	96803	Diffuse Large B-Cell Lymphoma, NOS
DLBCL-Ls3387	DLBCL-Ls3387	Primary	Mature B-Cell Neoplasms	Diffuse Large B-Cell Lymphoma, NOS	96803	Diffuse Large B-Cell Lymphoma, NOS
DLBCL-Ls3499	DLBCL-Ls3499	Primary	Mature B-Cell Neoplasms	Diffuse Large B-Cell Lymphoma, NOS	96803	Diffuse Large B-Cell Lymphoma, NOS
DLBCL-Ls3615	DLBCL-Ls3615	Primary	Mature B-Cell Neoplasms	Diffuse Large B-Cell Lymphoma, NOS	96803	Diffuse Large B-Cell Lymphoma, NOS
DLBCL-Ls3749	DLBCL-Ls3749	Primary	Mature B-Cell Neoplasms	Diffuse Large B-Cell Lymphoma, NOS	96803	Diffuse Large B-Cell Lymphoma, NOS
DLBCL-Ls378	DLBCL-Ls378	Primary	Mature B-Cell Neoplasms	Diffuse Large B-Cell Lymphoma, NOS	96803	Diffuse Large B-Cell Lymphoma, NOS
DLBCL-Ls3808	DLBCL-Ls3808	Primary	Mature B-Cell Neoplasms	Diffuse Large B-Cell Lymphoma, NOS	96803	Diffuse Large B-Cell Lymphoma, NOS
DLBCL-Ls3809	DLBCL-Ls3809	Primary	Mature B-Cell Neoplasms	Diffuse Large B-Cell Lymphoma, NOS	96803	Diffuse Large B-Cell Lymphoma, NOS
DLBCL-Ls3820	DLBCL-Ls3820	Primary	Mature B-Cell Neoplasms	Diffuse Large B-Cell Lymphoma, NOS	96803	Diffuse Large B-Cell Lymphoma, NOS
DLBCL-Ls3866	DLBCL-Ls3866	Primary	Mature B-Cell Neoplasms	Diffuse Large B-Cell Lymphoma, NOS	96803	Diffuse Large B-Cell Lymphoma, NOS
DLBCL-Ls4085	DLBCL-Ls4085	Primary	Mature B-Cell Neoplasms	Diffuse Large B-Cell Lymphoma, NOS	96803	Diffuse Large B-Cell Lymphoma, NOS
DLBCL-Ls420	DLBCL-Ls420	Primary	Mature B-Cell Neoplasms	Diffuse Large B-Cell Lymphoma, NOS	96803	Diffuse Large B-Cell Lymphoma, NOS
DLBCL-Ls762	DLBCL-Ls762	Primary	Mature B-Cell Neoplasms	Diffuse Large B-Cell Lymphoma, NOS	96803	Diffuse Large B-Cell Lymphoma, NOS
DLBCL-Ls843	DLBCL-Ls843	Primary	Mature B-Cell Neoplasms	Diffuse Large B-Cell Lymphoma, NOS	96803	Diffuse Large B-Cell Lymphoma, NOS
DLBCL-Ls951	DLBCL-Ls951	Primary	Mature B-Cell Neoplasms	Diffuse Large B-Cell Lymphoma, NOS	96803	Diffuse Large B-Cell Lymphoma, NOS
DLBCL-MAYO_DLBCL_234	DLBCL-MAYO_DLBCL_234	Primary	Mature B-Cell Neoplasms	Diffuse Large B-Cell Lymphoma, NOS	96803	Diffuse Large B-Cell Lymphoma, NOS
DLBCL-MAYO_DLBCL_5613	DLBCL-MAYO_DLBCL_5613	Primary	Mature B-Cell Neoplasms	Diffuse Large B-Cell Lymphoma, NOS	96803	Diffuse Large B-Cell Lymphoma, NOS
DLBCL-MAYO_DLBCL_7359	DLBCL-MAYO_DLBCL_7359	Primary	Mature B-Cell Neoplasms	Diffuse Large B-Cell Lymphoma, NOS	96803	Diffuse Large B-Cell Lymphoma, NOS
