# Supplementary material for: Cancer gene mutation frequencies for the U.S. population
Source: Nat Commun. 2021 Oct 13;12:5961. doi: 10.1038/s41467-021-26213-y (PMC8514428; doi:10.1038/s41467-021-26213-y)
Supplement: Supplementary file 8 — Supplementary Software 1 [file 41467_2021_26213_MOESM8_ESM.zip › Supplementary Software 1/Genomics_Analysis/clinical/Lymphoid/dlbc_tcga_pan_can_atlas_2018/data_clinical_sample_v2.txt]

PATIENT_ID	SAMPLE_ID	ICD_O_3_SITE	CANCER_TYPE	CANCER_TYPE_DETAILED	TUMOR_TYPE	SAMPLE_TYPE	CODE	CATEGORY_NAME
TCGA-FA-8693	TCGA-FA-8693-01	C16.9	Mature B-Cell Neoplasms	Diffuse Large B-Cell Lymphoma, NOS	Diffuse Large B-Cell Lymphoma (DLBCL) (NOS)	Primary	96803	Diffuse Large B-Cell Lymphoma (DLBCL) (NOS)
TCGA-FA-A4BB	TCGA-FA-A4BB-01	C77.3	Mature B-Cell Neoplasms	Diffuse Large B-Cell Lymphoma, NOS	Diffuse Large B-Cell Lymphoma (DLBCL) (NOS)	Primary	96803	Diffuse Large B-Cell Lymphoma (DLBCL) (NOS)
TCGA-FA-A4XK	TCGA-FA-A4XK-01	C17.1	Mature B-Cell Neoplasms	Diffuse Large B-Cell Lymphoma, NOS	Diffuse Large B-Cell Lymphoma (DLBCL) (NOS)	Primary	96803	Diffuse Large B-Cell Lymphoma (DLBCL) (NOS)
TCGA-FA-A6HN	TCGA-FA-A6HN-01	C77.0	Mature B-Cell Neoplasms	Diffuse Large B-Cell Lymphoma, NOS	Diffuse Large B-Cell Lymphoma (DLBCL) (NOS)	Primary	96803	Diffuse Large B-Cell Lymphoma (DLBCL) (NOS)
TCGA-FA-A6HO	TCGA-FA-A6HO-01	C77.0	Mature B-Cell Neoplasms	Diffuse Large B-Cell Lymphoma, NOS	Diffuse Large B-Cell Lymphoma (DLBCL) (NOS)	Primary	96803	Diffuse Large B-Cell Lymphoma (DLBCL) (NOS)
TCGA-FA-A7DS	TCGA-FA-A7DS-01	C50.9	Mature B-Cell Neoplasms	Diffuse Large B-Cell Lymphoma, NOS	Diffuse Large B-Cell Lymphoma (DLBCL) (NOS)	Primary	96803	Diffuse Large B-Cell Lymphoma (DLBCL) (NOS)
TCGA-FA-A7Q1	TCGA-FA-A7Q1-01	C48.1	Mature B-Cell Neoplasms	Diffuse Large B-Cell Lymphoma, NOS	Diffuse Large B-Cell Lymphoma (DLBCL) (NOS)	Primary	96803	Diffuse Large B-Cell Lymphoma (DLBCL) (NOS)
TCGA-FA-A82F	TCGA-FA-A82F-01	C17.9	Mature B-Cell Neoplasms	Diffuse Large B-Cell Lymphoma, NOS	Diffuse Large B-Cell Lymphoma (DLBCL) (NOS)	Primary	96803	Diffuse Large B-Cell Lymphoma (DLBCL) (NOS)
TCGA-FA-A86F	TCGA-FA-A86F-01	C77.3	Mature B-Cell Neoplasms	Diffuse Large B-Cell Lymphoma, NOS	Diffuse Large B-Cell Lymphoma (DLBCL) (NOS)	Primary	96803	Diffuse Large B-Cell Lymphoma (DLBCL) (NOS)
TCGA-FF-8041	TCGA-FF-8041-01	C38.1	Mature B-Cell Neoplasms	Diffuse Large B-Cell Lymphoma, NOS	Mediastinal (Thymic), Primary Diffuse Large B-Cell Lymphoma (DLBCL)	Primary	96803	Mediastinal (Thymic), Primary Diffuse Large B-Cell Lymphoma (DLBCL)
TCGA-FF-8042	TCGA-FF-8042-01	C77.0	Mature B-Cell Neoplasms	Diffuse Large B-Cell Lymphoma, NOS	Diffuse Large B-Cell Lymphoma (DLBCL) (NOS)	Primary	96803	Diffuse Large B-Cell Lymphoma (DLBCL) (NOS)
TCGA-FF-8043	TCGA-FF-8043-01	C18.9	Mature B-Cell Neoplasms	Diffuse Large B-Cell Lymphoma, NOS	Diffuse Large B-Cell Lymphoma (DLBCL) (NOS)	Primary	96803	Diffuse Large B-Cell Lymphoma (DLBCL) (NOS)
TCGA-FF-8046	TCGA-FF-8046-01	C08.0	Mature B-Cell Neoplasms	Diffuse Large B-Cell Lymphoma, NOS	Diffuse Large B-Cell Lymphoma (DLBCL) (NOS)	Primary	96803	Diffuse Large B-Cell Lymphoma (DLBCL) (NOS)
TCGA-FF-8047	TCGA-FF-8047-01	C77.0	Mature B-Cell Neoplasms	Diffuse Large B-Cell Lymphoma, NOS	Diffuse Large B-Cell Lymphoma (DLBCL) (NOS)	Primary	96803	Diffuse Large B-Cell Lymphoma (DLBCL) (NOS)
TCGA-FF-8061	TCGA-FF-8061-01	C17.9	Mature B-Cell Neoplasms	Diffuse Large B-Cell Lymphoma, NOS	Diffuse Large B-Cell Lymphoma (DLBCL) (NOS)	Primary	96803	Diffuse Large B-Cell Lymphoma (DLBCL) (NOS)
TCGA-FF-8062	TCGA-FF-8062-01	C73.9	Mature B-Cell Neoplasms	Diffuse Large B-Cell Lymphoma, NOS	Diffuse Large B-Cell Lymphoma (DLBCL) (NOS)	Primary	96803	Diffuse Large B-Cell Lymphoma (DLBCL) (NOS)
TCGA-FF-A7CQ	TCGA-FF-A7CQ-01	C77.0	Mature B-Cell Neoplasms	Diffuse Large B-Cell Lymphoma, NOS	Diffuse Large B-Cell Lymphoma (DLBCL) (NOS)	Primary	96803	Diffuse Large B-Cell Lymphoma (DLBCL) (NOS)
TCGA-FF-A7CR	TCGA-FF-A7CR-01	C77.0	Mature B-Cell Neoplasms	Diffuse Large B-Cell Lymphoma, NOS	Diffuse Large B-Cell Lymphoma (DLBCL) (NOS)	Primary	96803	Diffuse Large B-Cell Lymphoma (DLBCL) (NOS)
TCGA-FF-A7CW	TCGA-FF-A7CW-01	C77.0	Mature B-Cell Neoplasms	Diffuse Large B-Cell Lymphoma, NOS	Diffuse Large B-Cell Lymphoma (DLBCL) (NOS)	Primary	96803	Diffuse Large B-Cell Lymphoma (DLBCL) (NOS)
TCGA-FF-A7CX	TCGA-FF-A7CX-01	C49.0	Mature B-Cell Neoplasms	Diffuse Large B-Cell Lymphoma, NOS	Diffuse Large B-Cell Lymphoma (DLBCL) (NOS)	Primary	96803	Diffuse Large B-Cell Lymphoma (DLBCL) (NOS)
TCGA-FM-8000	TCGA-FM-8000-01	C18.9	Mature B-Cell Neoplasms	Diffuse Large B-Cell Lymphoma, NOS	Diffuse Large B-Cell Lymphoma (DLBCL) (NOS)	Primary	96803	Diffuse Large B-Cell Lymphoma (DLBCL) (NOS)
TCGA-G8-6324	TCGA-G8-6324-01	C77.2	Mature B-Cell Neoplasms	Diffuse Large B-Cell Lymphoma, NOS	Diffuse Large B-Cell Lymphoma (DLBCL) (NOS)	Primary	96803	Diffuse Large B-Cell Lymphoma (DLBCL) (NOS)
TCGA-G8-6325	TCGA-G8-6325-01	C77.2	Mature B-Cell Neoplasms	Diffuse Large B-Cell Lymphoma, NOS	Diffuse Large B-Cell Lymphoma (DLBCL) (NOS)	Primary	96803	Diffuse Large B-Cell Lymphoma (DLBCL) (NOS)
TCGA-G8-6326	TCGA-G8-6326-01	C48.1	Mature B-Cell Neoplasms	Diffuse Large B-Cell Lymphoma, NOS	Diffuse Large B-Cell Lymphoma (DLBCL) (NOS)	Primary	96803	Diffuse Large B-Cell Lymphoma (DLBCL) (NOS)
TCGA-G8-6906	TCGA-G8-6906-01	C77.2	Mature B-Cell Neoplasms	Diffuse Large B-Cell Lymphoma, NOS	Diffuse Large B-Cell Lymphoma (DLBCL) (NOS)	Primary	96803	Diffuse Large B-Cell Lymphoma (DLBCL) (NOS)
TCGA-G8-6907	TCGA-G8-6907-01	C77.0	Mature B-Cell Neoplasms	Diffuse Large B-Cell Lymphoma, NOS	Diffuse Large B-Cell Lymphoma (DLBCL) (NOS)	Primary	96803	Diffuse Large B-Cell Lymphoma (DLBCL) (NOS)
TCGA-G8-6909	TCGA-G8-6909-01	C77.1	Mature B-Cell Neoplasms	Diffuse Large B-Cell Lymphoma, NOS	Diffuse Large B-Cell Lymphoma (DLBCL) (NOS)	Primary	96803	Diffuse Large B-Cell Lymphoma (DLBCL) (NOS)
TCGA-G8-6914	TCGA-G8-6914-01	C77.0	Mature B-Cell Neoplasms	Diffuse Large B-Cell Lymphoma, NOS	Diffuse Large B-Cell Lymphoma (DLBCL) (NOS)	Primary	96803	Diffuse Large B-Cell Lymphoma (DLBCL) (NOS)
TCGA-GR-7351	TCGA-GR-7351-01	C73.9	Mature B-Cell Neoplasms	Diffuse Large B-Cell Lymphoma, NOS	Diffuse Large B-Cell Lymphoma (DLBCL) (NOS)	Primary	96803	Diffuse Large B-Cell Lymphoma (DLBCL) (NOS)
TCGA-GR-7353	TCGA-GR-7353-01	C77.0	Mature B-Cell Neoplasms	Diffuse Large B-Cell Lymphoma, NOS	Diffuse Large B-Cell Lymphoma (DLBCL) (NOS)	Primary	96803	Diffuse Large B-Cell Lymphoma (DLBCL) (NOS)
TCGA-GR-A4D4	TCGA-GR-A4D4-01	C49.9	Mature B-Cell Neoplasms	Diffuse Large B-Cell Lymphoma, NOS	Diffuse Large B-Cell Lymphoma (DLBCL) (NOS)	Primary	96803	Diffuse Large B-Cell Lymphoma (DLBCL) (NOS)
TCGA-GR-A4D5	TCGA-GR-A4D5-01	C77.0	Mature B-Cell Neoplasms	Diffuse Large B-Cell Lymphoma, NOS	Diffuse Large B-Cell Lymphoma (DLBCL) (NOS)	Primary	96803	Diffuse Large B-Cell Lymphoma (DLBCL) (NOS)
TCGA-GR-A4D6	TCGA-GR-A4D6-01	C77.0	Mature B-Cell Neoplasms	Diffuse Large B-Cell Lymphoma, NOS	Diffuse Large B-Cell Lymphoma (DLBCL) (NOS)	Primary	96803	Diffuse Large B-Cell Lymphoma (DLBCL) (NOS)
TCGA-GR-A4D9	TCGA-GR-A4D9-01	C77.0	Mature B-Cell Neoplasms	Diffuse Large B-Cell Lymphoma, NOS	Diffuse Large B-Cell Lymphoma (DLBCL) (NOS)	Primary	96803	Diffuse Large B-Cell Lymphoma (DLBCL) (NOS)
TCGA-GS-A9TQ	TCGA-GS-A9TQ-01	C77.4	Mature B-Cell Neoplasms	Diffuse Large B-Cell Lymphoma, NOS	Diffuse Large B-Cell Lymphoma (DLBCL) (NOS)	Primary	96803	Diffuse Large B-Cell Lymphoma (DLBCL) (NOS)
TCGA-GS-A9TT	TCGA-GS-A9TT-01	C62.9	Mature B-Cell Neoplasms	Diffuse Large B-Cell Lymphoma, NOS	Diffuse Large B-Cell Lymphoma (DLBCL) (NOS)	Primary	96803	Diffuse Large B-Cell Lymphoma (DLBCL) (NOS)
TCGA-GS-A9TU	TCGA-GS-A9TU-01	C77.4	Mature B-Cell Neoplasms	Diffuse Large B-Cell Lymphoma, NOS	Diffuse Large B-Cell Lymphoma (DLBCL) (NOS)	Primary	96803	Diffuse Large B-Cell Lymphoma (DLBCL) (NOS)
TCGA-GS-A9TV	TCGA-GS-A9TV-01	C77.0	Mature B-Cell Neoplasms	Diffuse Large B-Cell Lymphoma, NOS	Mediastinal (Thymic), Primary Diffuse Large B-Cell Lymphoma (DLBCL)	Primary	96803	Mediastinal (Thymic), Primary Diffuse Large B-Cell Lymphoma (DLBCL)
TCGA-GS-A9TW	TCGA-GS-A9TW-01	C77.3	Mature B-Cell Neoplasms	Diffuse Large B-Cell Lymphoma, NOS	Mediastinal (Thymic), Primary Diffuse Large B-Cell Lymphoma (DLBCL)	Primary	96803	Mediastinal (Thymic), Primary Diffuse Large B-Cell Lymphoma (DLBCL)
TCGA-GS-A9TX	TCGA-GS-A9TX-01	C77.4	Mature B-Cell Neoplasms	Diffuse Large B-Cell Lymphoma, NOS	Diffuse Large B-Cell Lymphoma (DLBCL) (NOS)	Primary	96803	Diffuse Large B-Cell Lymphoma (DLBCL) (NOS)
TCGA-GS-A9TY	TCGA-GS-A9TY-01	C77.3	Mature B-Cell Neoplasms	Diffuse Large B-Cell Lymphoma, NOS	Diffuse Large B-Cell Lymphoma (DLBCL) (NOS)	Primary	96803	Diffuse Large B-Cell Lymphoma (DLBCL) (NOS)
TCGA-GS-A9TZ	TCGA-GS-A9TZ-01	C77.0	Mature B-Cell Neoplasms	Diffuse Large B-Cell Lymphoma, NOS	Mediastinal (Thymic), Primary Diffuse Large B-Cell Lymphoma (DLBCL)	Primary	96803	Mediastinal (Thymic), Primary Diffuse Large B-Cell Lymphoma (DLBCL)
TCGA-GS-A9U3	TCGA-GS-A9U3-01	C77.4	Mature B-Cell Neoplasms	Diffuse Large B-Cell Lymphoma, NOS	Diffuse Large B-Cell Lymphoma (DLBCL) (NOS)	Primary	96803	Diffuse Large B-Cell Lymphoma (DLBCL) (NOS)
TCGA-GS-A9U4	TCGA-GS-A9U4-01	C77.0	Mature B-Cell Neoplasms	Diffuse Large B-Cell Lymphoma, NOS	Diffuse Large B-Cell Lymphoma (DLBCL) (NOS)	Primary	96803	Diffuse Large B-Cell Lymphoma (DLBCL) (NOS)
TCGA-RQ-A68N	TCGA-RQ-A68N-01	C71.7	Mature B-Cell Neoplasms	Diffuse Large B-Cell Lymphoma, NOS	CNS, Primary Diffuse Large B-Cell Lymphoma (DLBCL)	Primary	96803	CNS, Primary Diffuse Large B-Cell Lymphoma (DLBCL)
TCGA-RQ-A6JB	TCGA-RQ-A6JB-01	C41.0	Mature B-Cell Neoplasms	Diffuse Large B-Cell Lymphoma, NOS	CNS, Primary Diffuse Large B-Cell Lymphoma (DLBCL)	Primary	96803	CNS, Primary Diffuse Large B-Cell Lymphoma (DLBCL)
TCGA-RQ-AAAT	TCGA-RQ-AAAT-01	C71.6	Mature B-Cell Neoplasms	Diffuse Large B-Cell Lymphoma, NOS	CNS, Primary Diffuse Large B-Cell Lymphoma (DLBCL)	Primary	96803	CNS, Primary Diffuse Large B-Cell Lymphoma (DLBCL)
TCGA-VB-A8QN	TCGA-VB-A8QN-01	C16.9	Mature B-Cell Neoplasms	Diffuse Large B-Cell Lymphoma, NOS	Diffuse Large B-Cell Lymphoma (DLBCL) (NOS)	Primary	96803	Diffuse Large B-Cell Lymphoma (DLBCL) (NOS)
