# Supplementary material for: Cancer gene mutation frequencies for the U.S. population
Source: Nat Commun. 2021 Oct 13;12:5961. doi: 10.1038/s41467-021-26213-y (PMC8514428; doi:10.1038/s41467-021-26213-y)
Supplement: Supplementary file 8 — Supplementary Software 1 [file 41467_2021_26213_MOESM8_ESM.zip › Supplementary Software 1/Genomics_Analysis/clinical/Lymphoid/lcll_broad_2013/data_clinical_sample_v2.txt]

PATIENT_ID	SAMPLE_ID	SAMPLE_TYPE	CANCER_TYPE	CANCER_TYPE_DETAILED	CODE	CATEGORY_NAME
CLL025	CLL025	Primary	Mature B-Cell Neoplasms	Chronic Lymphocytic Leukemia/Small Lymphocytic Lymphoma	98233	Chronic_lymphocytic_leukemiasmall_lymphocytic_lymphoma
CLL103	CLL103	Primary	Mature B-Cell Neoplasms	Chronic Lymphocytic Leukemia/Small Lymphocytic Lymphoma	98233	Chronic_lymphocytic_leukemiasmall_lymphocytic_lymphoma
CLL138	CLL138	Primary	Mature B-Cell Neoplasms	Chronic Lymphocytic Leukemia/Small Lymphocytic Lymphoma	98233	Chronic_lymphocytic_leukemiasmall_lymphocytic_lymphoma
CLL126	CLL126	Primary	Mature B-Cell Neoplasms	Chronic Lymphocytic Leukemia/Small Lymphocytic Lymphoma	98233	Chronic_lymphocytic_leukemiasmall_lymphocytic_lymphoma
CLL107	CLL107	Primary	Mature B-Cell Neoplasms	Chronic Lymphocytic Leukemia/Small Lymphocytic Lymphoma	98233	Chronic_lymphocytic_leukemiasmall_lymphocytic_lymphoma
CLL093	CLL093	Primary	Mature B-Cell Neoplasms	Chronic Lymphocytic Leukemia/Small Lymphocytic Lymphoma	98233	Chronic_lymphocytic_leukemiasmall_lymphocytic_lymphoma
CLL013	CLL013	Primary	Mature B-Cell Neoplasms	Chronic Lymphocytic Leukemia/Small Lymphocytic Lymphoma	98233	Chronic_lymphocytic_leukemiasmall_lymphocytic_lymphoma
CLL006	CLL006	Primary	Mature B-Cell Neoplasms	Chronic Lymphocytic Leukemia/Small Lymphocytic Lymphoma	98233	Chronic_lymphocytic_leukemiasmall_lymphocytic_lymphoma
CLL015	CLL015	Primary	Mature B-Cell Neoplasms	Chronic Lymphocytic Leukemia/Small Lymphocytic Lymphoma	98233	Chronic_lymphocytic_leukemiasmall_lymphocytic_lymphoma
CLL143	CLL143	Primary	Mature B-Cell Neoplasms	Chronic Lymphocytic Leukemia/Small Lymphocytic Lymphoma	98233	Chronic_lymphocytic_leukemiasmall_lymphocytic_lymphoma
CLL162	CLL162	Primary	Mature B-Cell Neoplasms	Chronic Lymphocytic Leukemia/Small Lymphocytic Lymphoma	98233	Chronic_lymphocytic_leukemiasmall_lymphocytic_lymphoma
CLL037	CLL037	Primary	Mature B-Cell Neoplasms	Chronic Lymphocytic Leukemia/Small Lymphocytic Lymphoma	98233	Chronic_lymphocytic_leukemiasmall_lymphocytic_lymphoma
CLL036	CLL036	Primary	Mature B-Cell Neoplasms	Chronic Lymphocytic Leukemia/Small Lymphocytic Lymphoma	98233	Chronic_lymphocytic_leukemiasmall_lymphocytic_lymphoma
CLL094	CLL094	Primary	Mature B-Cell Neoplasms	Chronic Lymphocytic Leukemia/Small Lymphocytic Lymphoma	98233	Chronic_lymphocytic_leukemiasmall_lymphocytic_lymphoma
CLL122	CLL122	Primary	Mature B-Cell Neoplasms	Chronic Lymphocytic Leukemia/Small Lymphocytic Lymphoma	98233	Chronic_lymphocytic_leukemiasmall_lymphocytic_lymphoma
CLL065	CLL065	Primary	Mature B-Cell Neoplasms	Chronic Lymphocytic Leukemia/Small Lymphocytic Lymphoma	98233	Chronic_lymphocytic_leukemiasmall_lymphocytic_lymphoma
CLL075	CLL075	Primary	Mature B-Cell Neoplasms	Chronic Lymphocytic Leukemia/Small Lymphocytic Lymphoma	98233	Chronic_lymphocytic_leukemiasmall_lymphocytic_lymphoma
CLL028	CLL028	Primary	Mature B-Cell Neoplasms	Chronic Lymphocytic Leukemia/Small Lymphocytic Lymphoma	98233	Chronic_lymphocytic_leukemiasmall_lymphocytic_lymphoma
CLL023	CLL023	Primary	Mature B-Cell Neoplasms	Chronic Lymphocytic Leukemia/Small Lymphocytic Lymphoma	98233	Chronic_lymphocytic_leukemiasmall_lymphocytic_lymphoma
CLL083	CLL083	Primary	Mature B-Cell Neoplasms	Chronic Lymphocytic Leukemia/Small Lymphocytic Lymphoma	98233	Chronic_lymphocytic_leukemiasmall_lymphocytic_lymphoma
CLL121	CLL121	Primary	Mature B-Cell Neoplasms	Chronic Lymphocytic Leukemia/Small Lymphocytic Lymphoma	98233	Chronic_lymphocytic_leukemiasmall_lymphocytic_lymphoma
CLL095	CLL095	Primary	Mature B-Cell Neoplasms	Chronic Lymphocytic Leukemia/Small Lymphocytic Lymphoma	98233	Chronic_lymphocytic_leukemiasmall_lymphocytic_lymphoma
CLL038	CLL038	Primary	Mature B-Cell Neoplasms	Chronic Lymphocytic Leukemia/Small Lymphocytic Lymphoma	98233	Chronic_lymphocytic_leukemiasmall_lymphocytic_lymphoma
CLL118	CLL118	Primary	Mature B-Cell Neoplasms	Chronic Lymphocytic Leukemia/Small Lymphocytic Lymphoma	98233	Chronic_lymphocytic_leukemiasmall_lymphocytic_lymphoma
CLL044	CLL044	Primary	Mature B-Cell Neoplasms	Chronic Lymphocytic Leukemia/Small Lymphocytic Lymphoma	98233	Chronic_lymphocytic_leukemiasmall_lymphocytic_lymphoma
CLL155	CLL155	Primary	Mature B-Cell Neoplasms	Chronic Lymphocytic Leukemia/Small Lymphocytic Lymphoma	98233	Chronic_lymphocytic_leukemiasmall_lymphocytic_lymphoma
CLL139	CLL139	Primary	Mature B-Cell Neoplasms	Chronic Lymphocytic Leukemia/Small Lymphocytic Lymphoma	98233	Chronic_lymphocytic_leukemiasmall_lymphocytic_lymphoma
CLL033	CLL033	Primary	Mature B-Cell Neoplasms	Chronic Lymphocytic Leukemia/Small Lymphocytic Lymphoma	98233	Chronic_lymphocytic_leukemiasmall_lymphocytic_lymphoma
CLL024	CLL024	Primary	Mature B-Cell Neoplasms	Chronic Lymphocytic Leukemia/Small Lymphocytic Lymphoma	98233	Chronic_lymphocytic_leukemiasmall_lymphocytic_lymphoma
CLL040	CLL040	Primary	Mature B-Cell Neoplasms	Chronic Lymphocytic Leukemia/Small Lymphocytic Lymphoma	98233	Chronic_lymphocytic_leukemiasmall_lymphocytic_lymphoma
CLL158	CLL158	Primary	Mature B-Cell Neoplasms	Chronic Lymphocytic Leukemia/Small Lymphocytic Lymphoma	98233	Chronic_lymphocytic_leukemiasmall_lymphocytic_lymphoma
CLL041	CLL041	Primary	Mature B-Cell Neoplasms	Chronic Lymphocytic Leukemia/Small Lymphocytic Lymphoma	98233	Chronic_lymphocytic_leukemiasmall_lymphocytic_lymphoma
CLL132	CLL132	Primary	Mature B-Cell Neoplasms	Chronic Lymphocytic Leukemia/Small Lymphocytic Lymphoma	98233	Chronic_lymphocytic_leukemiasmall_lymphocytic_lymphoma
CLL014	CLL014	Primary	Mature B-Cell Neoplasms	Chronic Lymphocytic Leukemia/Small Lymphocytic Lymphoma	98233	Chronic_lymphocytic_leukemiasmall_lymphocytic_lymphoma
CLL011	CLL011	Primary	Mature B-Cell Neoplasms	Chronic Lymphocytic Leukemia/Small Lymphocytic Lymphoma	98233	Chronic_lymphocytic_leukemiasmall_lymphocytic_lymphoma
CLL012	CLL012	Primary	Mature B-Cell Neoplasms	Chronic Lymphocytic Leukemia/Small Lymphocytic Lymphoma	98233	Chronic_lymphocytic_leukemiasmall_lymphocytic_lymphoma
CLL164	CLL164	Primary	Mature B-Cell Neoplasms	Chronic Lymphocytic Leukemia/Small Lymphocytic Lymphoma	98233	Chronic_lymphocytic_leukemiasmall_lymphocytic_lymphoma
CLL098	CLL098	Primary	Mature B-Cell Neoplasms	Chronic Lymphocytic Leukemia/Small Lymphocytic Lymphoma	98233	Chronic_lymphocytic_leukemiasmall_lymphocytic_lymphoma
CLL100	CLL100	Primary	Mature B-Cell Neoplasms	Chronic Lymphocytic Leukemia/Small Lymphocytic Lymphoma	98233	Chronic_lymphocytic_leukemiasmall_lymphocytic_lymphoma
CLL082	CLL082	Primary	Mature B-Cell Neoplasms	Chronic Lymphocytic Leukemia/Small Lymphocytic Lymphoma	98233	Chronic_lymphocytic_leukemiasmall_lymphocytic_lymphoma
CLL070	CLL070	Primary	Mature B-Cell Neoplasms	Chronic Lymphocytic Leukemia/Small Lymphocytic Lymphoma	98233	Chronic_lymphocytic_leukemiasmall_lymphocytic_lymphoma
CLL049	CLL049	Primary	Mature B-Cell Neoplasms	Chronic Lymphocytic Leukemia/Small Lymphocytic Lymphoma	98233	Chronic_lymphocytic_leukemiasmall_lymphocytic_lymphoma
CLL022	CLL022	Primary	Mature B-Cell Neoplasms	Chronic Lymphocytic Leukemia/Small Lymphocytic Lymphoma	98233	Chronic_lymphocytic_leukemiasmall_lymphocytic_lymphoma
CLL084	CLL084	Primary	Mature B-Cell Neoplasms	Chronic Lymphocytic Leukemia/Small Lymphocytic Lymphoma	98233	Chronic_lymphocytic_leukemiasmall_lymphocytic_lymphoma
CLL133	CLL133	Primary	Mature B-Cell Neoplasms	Chronic Lymphocytic Leukemia/Small Lymphocytic Lymphoma	98233	Chronic_lymphocytic_leukemiasmall_lymphocytic_lymphoma
CLL055	CLL055	Primary	Mature B-Cell Neoplasms	Chronic Lymphocytic Leukemia/Small Lymphocytic Lymphoma	98233	Chronic_lymphocytic_leukemiasmall_lymphocytic_lymphoma
CLL086	CLL086	Primary	Mature B-Cell Neoplasms	Chronic Lymphocytic Leukemia/Small Lymphocytic Lymphoma	98233	Chronic_lymphocytic_leukemiasmall_lymphocytic_lymphoma
CLL092	CLL092	Primary	Mature B-Cell Neoplasms	Chronic Lymphocytic Leukemia/Small Lymphocytic Lymphoma	98233	Chronic_lymphocytic_leukemiasmall_lymphocytic_lymphoma
CLL101	CLL101	Primary	Mature B-Cell Neoplasms	Chronic Lymphocytic Leukemia/Small Lymphocytic Lymphoma	98233	Chronic_lymphocytic_leukemiasmall_lymphocytic_lymphoma
CLL140	CLL140	Primary	Mature B-Cell Neoplasms	Chronic Lymphocytic Leukemia/Small Lymphocytic Lymphoma	98233	Chronic_lymphocytic_leukemiasmall_lymphocytic_lymphoma
CLL148	CLL148	Primary	Mature B-Cell Neoplasms	Chronic Lymphocytic Leukemia/Small Lymphocytic Lymphoma	98233	Chronic_lymphocytic_leukemiasmall_lymphocytic_lymphoma
CLL108	CLL108	Primary	Mature B-Cell Neoplasms	Chronic Lymphocytic Leukemia/Small Lymphocytic Lymphoma	98233	Chronic_lymphocytic_leukemiasmall_lymphocytic_lymphoma
CLL097	CLL097	Primary	Mature B-Cell Neoplasms	Chronic Lymphocytic Leukemia/Small Lymphocytic Lymphoma	98233	Chronic_lymphocytic_leukemiasmall_lymphocytic_lymphoma
CLL057	CLL057	Primary	Mature B-Cell Neoplasms	Chronic Lymphocytic Leukemia/Small Lymphocytic Lymphoma	98233	Chronic_lymphocytic_leukemiasmall_lymphocytic_lymphoma
CLL112	CLL112	Primary	Mature B-Cell Neoplasms	Chronic Lymphocytic Leukemia/Small Lymphocytic Lymphoma	98233	Chronic_lymphocytic_leukemiasmall_lymphocytic_lymphoma
CLL115	CLL115	Primary	Mature B-Cell Neoplasms	Chronic Lymphocytic Leukemia/Small Lymphocytic Lymphoma	98233	Chronic_lymphocytic_leukemiasmall_lymphocytic_lymphoma
CLL127	CLL127	Primary	Mature B-Cell Neoplasms	Chronic Lymphocytic Leukemia/Small Lymphocytic Lymphoma	98233	Chronic_lymphocytic_leukemiasmall_lymphocytic_lymphoma
CLL029	CLL029	Primary	Mature B-Cell Neoplasms	Chronic Lymphocytic Leukemia/Small Lymphocytic Lymphoma	98233	Chronic_lymphocytic_leukemiasmall_lymphocytic_lymphoma
CLL054	CLL054	Primary	Mature B-Cell Neoplasms	Chronic Lymphocytic Leukemia/Small Lymphocytic Lymphoma	98233	Chronic_lymphocytic_leukemiasmall_lymphocytic_lymphoma
CLL113	CLL113	Primary	Mature B-Cell Neoplasms	Chronic Lymphocytic Leukemia/Small Lymphocytic Lymphoma	98233	Chronic_lymphocytic_leukemiasmall_lymphocytic_lymphoma
CLL120	CLL120	Primary	Mature B-Cell Neoplasms	Chronic Lymphocytic Leukemia/Small Lymphocytic Lymphoma	98233	Chronic_lymphocytic_leukemiasmall_lymphocytic_lymphoma
CLL106	CLL106	Primary	Mature B-Cell Neoplasms	Chronic Lymphocytic Leukemia/Small Lymphocytic Lymphoma	98233	Chronic_lymphocytic_leukemiasmall_lymphocytic_lymphoma
CLL150	CLL150	Primary	Mature B-Cell Neoplasms	Chronic Lymphocytic Leukemia/Small Lymphocytic Lymphoma	98233	Chronic_lymphocytic_leukemiasmall_lymphocytic_lymphoma
CLL069	CLL069	Primary	Mature B-Cell Neoplasms	Chronic Lymphocytic Leukemia/Small Lymphocytic Lymphoma	98233	Chronic_lymphocytic_leukemiasmall_lymphocytic_lymphoma
CLL088	CLL088	Primary	Mature B-Cell Neoplasms	Chronic Lymphocytic Leukemia/Small Lymphocytic Lymphoma	98233	Chronic_lymphocytic_leukemiasmall_lymphocytic_lymphoma
CLL056	CLL056	Primary	Mature B-Cell Neoplasms	Chronic Lymphocytic Leukemia/Small Lymphocytic Lymphoma	98233	Chronic_lymphocytic_leukemiasmall_lymphocytic_lymphoma
CLL111	CLL111	Primary	Mature B-Cell Neoplasms	Chronic Lymphocytic Leukemia/Small Lymphocytic Lymphoma	98233	Chronic_lymphocytic_leukemiasmall_lymphocytic_lymphoma
CLL064	CLL064	Primary	Mature B-Cell Neoplasms	Chronic Lymphocytic Leukemia/Small Lymphocytic Lymphoma	98233	Chronic_lymphocytic_leukemiasmall_lymphocytic_lymphoma
CLL074	CLL074	Primary	Mature B-Cell Neoplasms	Chronic Lymphocytic Leukemia/Small Lymphocytic Lymphoma	98233	Chronic_lymphocytic_leukemiasmall_lymphocytic_lymphoma
CLL102	CLL102	Primary	Mature B-Cell Neoplasms	Chronic Lymphocytic Leukemia/Small Lymphocytic Lymphoma	98233	Chronic_lymphocytic_leukemiasmall_lymphocytic_lymphoma
CLL081	CLL081	Primary	Mature B-Cell Neoplasms	Chronic Lymphocytic Leukemia/Small Lymphocytic Lymphoma	98233	Chronic_lymphocytic_leukemiasmall_lymphocytic_lymphoma
CLL104	CLL104	Primary	Mature B-Cell Neoplasms	Chronic Lymphocytic Leukemia/Small Lymphocytic Lymphoma	98233	Chronic_lymphocytic_leukemiasmall_lymphocytic_lymphoma
CLL146	CLL146	Primary	Mature B-Cell Neoplasms	Chronic Lymphocytic Leukemia/Small Lymphocytic Lymphoma	98233	Chronic_lymphocytic_leukemiasmall_lymphocytic_lymphoma
CLL154	CLL154	Primary	Mature B-Cell Neoplasms	Chronic Lymphocytic Leukemia/Small Lymphocytic Lymphoma	98233	Chronic_lymphocytic_leukemiasmall_lymphocytic_lymphoma
CLL141	CLL141	Primary	Mature B-Cell Neoplasms	Chronic Lymphocytic Leukemia/Small Lymphocytic Lymphoma	98233	Chronic_lymphocytic_leukemiasmall_lymphocytic_lymphoma
CLL128	CLL128	Primary	Mature B-Cell Neoplasms	Chronic Lymphocytic Leukemia/Small Lymphocytic Lymphoma	98233	Chronic_lymphocytic_leukemiasmall_lymphocytic_lymphoma
CLL151	CLL151	Primary	Mature B-Cell Neoplasms	Chronic Lymphocytic Leukemia/Small Lymphocytic Lymphoma	98233	Chronic_lymphocytic_leukemiasmall_lymphocytic_lymphoma
CLL152	CLL152	Primary	Mature B-Cell Neoplasms	Chronic Lymphocytic Leukemia/Small Lymphocytic Lymphoma	98233	Chronic_lymphocytic_leukemiasmall_lymphocytic_lymphoma
CLL119	CLL119	Primary	Mature B-Cell Neoplasms	Chronic Lymphocytic Leukemia/Small Lymphocytic Lymphoma	98233	Chronic_lymphocytic_leukemiasmall_lymphocytic_lymphoma
CLL042	CLL042	Primary	Mature B-Cell Neoplasms	Chronic Lymphocytic Leukemia/Small Lymphocytic Lymphoma	98233	Chronic_lymphocytic_leukemiasmall_lymphocytic_lymphoma
CLL144	CLL144	Primary	Mature B-Cell Neoplasms	Chronic Lymphocytic Leukemia/Small Lymphocytic Lymphoma	98233	Chronic_lymphocytic_leukemiasmall_lymphocytic_lymphoma
CLL156	CLL156	Primary	Mature B-Cell Neoplasms	Chronic Lymphocytic Leukemia/Small Lymphocytic Lymphoma	98233	Chronic_lymphocytic_leukemiasmall_lymphocytic_lymphoma
CLL169	CLL169	Primary	Mature B-Cell Neoplasms	Chronic Lymphocytic Leukemia/Small Lymphocytic Lymphoma	98233	Chronic_lymphocytic_leukemiasmall_lymphocytic_lymphoma
CLL021	CLL021	Primary	Mature B-Cell Neoplasms	Chronic Lymphocytic Leukemia/Small Lymphocytic Lymphoma	98233	Chronic_lymphocytic_leukemiasmall_lymphocytic_lymphoma
CLL125	CLL125	Primary	Mature B-Cell Neoplasms	Chronic Lymphocytic Leukemia/Small Lymphocytic Lymphoma	98233	Chronic_lymphocytic_leukemiasmall_lymphocytic_lymphoma
CLL018	CLL018	Primary	Mature B-Cell Neoplasms	Chronic Lymphocytic Leukemia/Small Lymphocytic Lymphoma	98233	Chronic_lymphocytic_leukemiasmall_lymphocytic_lymphoma
CLL001	CLL001	Primary	Mature B-Cell Neoplasms	Chronic Lymphocytic Leukemia/Small Lymphocytic Lymphoma	98233	Chronic_lymphocytic_leukemiasmall_lymphocytic_lymphoma
CLL017	CLL017	Primary	Mature B-Cell Neoplasms	Chronic Lymphocytic Leukemia/Small Lymphocytic Lymphoma	98233	Chronic_lymphocytic_leukemiasmall_lymphocytic_lymphoma
CLL005	CLL005	Primary	Mature B-Cell Neoplasms	Chronic Lymphocytic Leukemia/Small Lymphocytic Lymphoma	98233	Chronic_lymphocytic_leukemiasmall_lymphocytic_lymphoma
CLL003	CLL003	Primary	Mature B-Cell Neoplasms	Chronic Lymphocytic Leukemia/Small Lymphocytic Lymphoma	98233	Chronic_lymphocytic_leukemiasmall_lymphocytic_lymphoma
CLL048	CLL048	Primary	Mature B-Cell Neoplasms	Chronic Lymphocytic Leukemia/Small Lymphocytic Lymphoma	98233	Chronic_lymphocytic_leukemiasmall_lymphocytic_lymphoma
CLL117	CLL117	Primary	Mature B-Cell Neoplasms	Chronic Lymphocytic Leukemia/Small Lymphocytic Lymphoma	98233	Chronic_lymphocytic_leukemiasmall_lymphocytic_lymphoma
CLL066	CLL066	Primary	Mature B-Cell Neoplasms	Chronic Lymphocytic Leukemia/Small Lymphocytic Lymphoma	98233	Chronic_lymphocytic_leukemiasmall_lymphocytic_lymphoma
CLL124	CLL124	Primary	Mature B-Cell Neoplasms	Chronic Lymphocytic Leukemia/Small Lymphocytic Lymphoma	98233	Chronic_lymphocytic_leukemiasmall_lymphocytic_lymphoma
CLL135	CLL135	Primary	Mature B-Cell Neoplasms	Chronic Lymphocytic Leukemia/Small Lymphocytic Lymphoma	98233	Chronic_lymphocytic_leukemiasmall_lymphocytic_lymphoma
CLL059	CLL059	Primary	Mature B-Cell Neoplasms	Chronic Lymphocytic Leukemia/Small Lymphocytic Lymphoma	98233	Chronic_lymphocytic_leukemiasmall_lymphocytic_lymphoma
CLL166	CLL166	Primary	Mature B-Cell Neoplasms	Chronic Lymphocytic Leukemia/Small Lymphocytic Lymphoma	98233	Chronic_lymphocytic_leukemiasmall_lymphocytic_lymphoma
CLL157	CLL157	Primary	Mature B-Cell Neoplasms	Chronic Lymphocytic Leukemia/Small Lymphocytic Lymphoma	98233	Chronic_lymphocytic_leukemiasmall_lymphocytic_lymphoma
CLL026	CLL026	Primary	Mature B-Cell Neoplasms	Chronic Lymphocytic Leukemia/Small Lymphocytic Lymphoma	98233	Chronic_lymphocytic_leukemiasmall_lymphocytic_lymphoma
CLL061	CLL061	Primary	Mature B-Cell Neoplasms	Chronic Lymphocytic Leukemia/Small Lymphocytic Lymphoma	98233	Chronic_lymphocytic_leukemiasmall_lymphocytic_lymphoma
CLL078	CLL078	Primary	Mature B-Cell Neoplasms	Chronic Lymphocytic Leukemia/Small Lymphocytic Lymphoma	98233	Chronic_lymphocytic_leukemiasmall_lymphocytic_lymphoma
CLL123	CLL123	Primary	Mature B-Cell Neoplasms	Chronic Lymphocytic Leukemia/Small Lymphocytic Lymphoma	98233	Chronic_lymphocytic_leukemiasmall_lymphocytic_lymphoma
CLL031	CLL031	Primary	Mature B-Cell Neoplasms	Chronic Lymphocytic Leukemia/Small Lymphocytic Lymphoma	98233	Chronic_lymphocytic_leukemiasmall_lymphocytic_lymphoma
CLL160	CLL160	Primary	Mature B-Cell Neoplasms	Chronic Lymphocytic Leukemia/Small Lymphocytic Lymphoma	98233	Chronic_lymphocytic_leukemiasmall_lymphocytic_lymphoma
CLL035	CLL035	Primary	Mature B-Cell Neoplasms	Chronic Lymphocytic Leukemia/Small Lymphocytic Lymphoma	98233	Chronic_lymphocytic_leukemiasmall_lymphocytic_lymphoma
CLL052	CLL052	Primary	Mature B-Cell Neoplasms	Chronic Lymphocytic Leukemia/Small Lymphocytic Lymphoma	98233	Chronic_lymphocytic_leukemiasmall_lymphocytic_lymphoma
CLL073	CLL073	Primary	Mature B-Cell Neoplasms	Chronic Lymphocytic Leukemia/Small Lymphocytic Lymphoma	98233	Chronic_lymphocytic_leukemiasmall_lymphocytic_lymphoma
CLL068	CLL068	Primary	Mature B-Cell Neoplasms	Chronic Lymphocytic Leukemia/Small Lymphocytic Lymphoma	98233	Chronic_lymphocytic_leukemiasmall_lymphocytic_lymphoma
CLL145	CLL145	Primary	Mature B-Cell Neoplasms	Chronic Lymphocytic Leukemia/Small Lymphocytic Lymphoma	98233	Chronic_lymphocytic_leukemiasmall_lymphocytic_lymphoma
CLL110	CLL110	Primary	Mature B-Cell Neoplasms	Chronic Lymphocytic Leukemia/Small Lymphocytic Lymphoma	98233	Chronic_lymphocytic_leukemiasmall_lymphocytic_lymphoma
CLL167	CLL167	Primary	Mature B-Cell Neoplasms	Chronic Lymphocytic Leukemia/Small Lymphocytic Lymphoma	98233	Chronic_lymphocytic_leukemiasmall_lymphocytic_lymphoma
CLL027	CLL027	Primary	Mature B-Cell Neoplasms	Chronic Lymphocytic Leukemia/Small Lymphocytic Lymphoma	98233	Chronic_lymphocytic_leukemiasmall_lymphocytic_lymphoma
CLL136	CLL136	Primary	Mature B-Cell Neoplasms	Chronic Lymphocytic Leukemia/Small Lymphocytic Lymphoma	98233	Chronic_lymphocytic_leukemiasmall_lymphocytic_lymphoma
CLL099	CLL099	Primary	Mature B-Cell Neoplasms	Chronic Lymphocytic Leukemia/Small Lymphocytic Lymphoma	98233	Chronic_lymphocytic_leukemiasmall_lymphocytic_lymphoma
CLL080	CLL080	Primary	Mature B-Cell Neoplasms	Chronic Lymphocytic Leukemia/Small Lymphocytic Lymphoma	98233	Chronic_lymphocytic_leukemiasmall_lymphocytic_lymphoma
CLL147	CLL147	Primary	Mature B-Cell Neoplasms	Chronic Lymphocytic Leukemia/Small Lymphocytic Lymphoma	98233	Chronic_lymphocytic_leukemiasmall_lymphocytic_lymphoma
CLL058	CLL058	Primary	Mature B-Cell Neoplasms	Chronic Lymphocytic Leukemia/Small Lymphocytic Lymphoma	98233	Chronic_lymphocytic_leukemiasmall_lymphocytic_lymphoma
CLL142	CLL142	Primary	Mature B-Cell Neoplasms	Chronic Lymphocytic Leukemia/Small Lymphocytic Lymphoma	98233	Chronic_lymphocytic_leukemiasmall_lymphocytic_lymphoma
CLL077	CLL077	Primary	Mature B-Cell Neoplasms	Chronic Lymphocytic Leukemia/Small Lymphocytic Lymphoma	98233	Chronic_lymphocytic_leukemiasmall_lymphocytic_lymphoma
CLL105	CLL105	Primary	Mature B-Cell Neoplasms	Chronic Lymphocytic Leukemia/Small Lymphocytic Lymphoma	98233	Chronic_lymphocytic_leukemiasmall_lymphocytic_lymphoma
CLL051	CLL051	Primary	Mature B-Cell Neoplasms	Chronic Lymphocytic Leukemia/Small Lymphocytic Lymphoma	98233	Chronic_lymphocytic_leukemiasmall_lymphocytic_lymphoma
CLL067	CLL067	Primary	Mature B-Cell Neoplasms	Chronic Lymphocytic Leukemia/Small Lymphocytic Lymphoma	98233	Chronic_lymphocytic_leukemiasmall_lymphocytic_lymphoma
CLL153	CLL153	Primary	Mature B-Cell Neoplasms	Chronic Lymphocytic Leukemia/Small Lymphocytic Lymphoma	98233	Chronic_lymphocytic_leukemiasmall_lymphocytic_lymphoma
CLL159	CLL159	Primary	Mature B-Cell Neoplasms	Chronic Lymphocytic Leukemia/Small Lymphocytic Lymphoma	98233	Chronic_lymphocytic_leukemiasmall_lymphocytic_lymphoma
CLL032	CLL032	Primary	Mature B-Cell Neoplasms	Chronic Lymphocytic Leukemia/Small Lymphocytic Lymphoma	98233	Chronic_lymphocytic_leukemiasmall_lymphocytic_lymphoma
CLL149	CLL149	Primary	Mature B-Cell Neoplasms	Chronic Lymphocytic Leukemia/Small Lymphocytic Lymphoma	98233	Chronic_lymphocytic_leukemiasmall_lymphocytic_lymphoma
CLL072	CLL072	Primary	Mature B-Cell Neoplasms	Chronic Lymphocytic Leukemia/Small Lymphocytic Lymphoma	98233	Chronic_lymphocytic_leukemiasmall_lymphocytic_lymphoma
CLL114	CLL114	Primary	Mature B-Cell Neoplasms	Chronic Lymphocytic Leukemia/Small Lymphocytic Lymphoma	98233	Chronic_lymphocytic_leukemiasmall_lymphocytic_lymphoma
CLL163	CLL163	Primary	Mature B-Cell Neoplasms	Chronic Lymphocytic Leukemia/Small Lymphocytic Lymphoma	98233	Chronic_lymphocytic_leukemiasmall_lymphocytic_lymphoma
CLL047	CLL047	Primary	Mature B-Cell Neoplasms	Chronic Lymphocytic Leukemia/Small Lymphocytic Lymphoma	98233	Chronic_lymphocytic_leukemiasmall_lymphocytic_lymphoma
CLL161	CLL161	Primary	Mature B-Cell Neoplasms	Chronic Lymphocytic Leukemia/Small Lymphocytic Lymphoma	98233	Chronic_lymphocytic_leukemiasmall_lymphocytic_lymphoma
CLL116	CLL116	Primary	Mature B-Cell Neoplasms	Chronic Lymphocytic Leukemia/Small Lymphocytic Lymphoma	98233	Chronic_lymphocytic_leukemiasmall_lymphocytic_lymphoma
CLL030	CLL030	Primary	Mature B-Cell Neoplasms	Chronic Lymphocytic Leukemia/Small Lymphocytic Lymphoma	98233	Chronic_lymphocytic_leukemiasmall_lymphocytic_lymphoma
CLL165	CLL165	Primary	Mature B-Cell Neoplasms	Chronic Lymphocytic Leukemia/Small Lymphocytic Lymphoma	98233	Chronic_lymphocytic_leukemiasmall_lymphocytic_lymphoma
CLL079	CLL079	Primary	Mature B-Cell Neoplasms	Chronic Lymphocytic Leukemia/Small Lymphocytic Lymphoma	98233	Chronic_lymphocytic_leukemiasmall_lymphocytic_lymphoma
CLL043	CLL043	Primary	Mature B-Cell Neoplasms	Chronic Lymphocytic Leukemia/Small Lymphocytic Lymphoma	98233	Chronic_lymphocytic_leukemiasmall_lymphocytic_lymphoma
CLL109	CLL109	Primary	Mature B-Cell Neoplasms	Chronic Lymphocytic Leukemia/Small Lymphocytic Lymphoma	98233	Chronic_lymphocytic_leukemiasmall_lymphocytic_lymphoma
CLL085	CLL085	Primary	Mature B-Cell Neoplasms	Chronic Lymphocytic Leukemia/Small Lymphocytic Lymphoma	98233	Chronic_lymphocytic_leukemiasmall_lymphocytic_lymphoma
CLL096	CLL096	Primary	Mature B-Cell Neoplasms	Chronic Lymphocytic Leukemia/Small Lymphocytic Lymphoma	98233	Chronic_lymphocytic_leukemiasmall_lymphocytic_lymphoma
CLL004	CLL004	Primary	Mature B-Cell Neoplasms	Chronic Lymphocytic Leukemia/Small Lymphocytic Lymphoma	98233	Chronic_lymphocytic_leukemiasmall_lymphocytic_lymphoma
CLL007	CLL007	Primary	Mature B-Cell Neoplasms	Chronic Lymphocytic Leukemia/Small Lymphocytic Lymphoma	98233	Chronic_lymphocytic_leukemiasmall_lymphocytic_lymphoma
CLL008	CLL008	Primary	Mature B-Cell Neoplasms	Chronic Lymphocytic Leukemia/Small Lymphocytic Lymphoma	98233	Chronic_lymphocytic_leukemiasmall_lymphocytic_lymphoma
CLL016	CLL016	Primary	Mature B-Cell Neoplasms	Chronic Lymphocytic Leukemia/Small Lymphocytic Lymphoma	98233	Chronic_lymphocytic_leukemiasmall_lymphocytic_lymphoma
CLL087	CLL087	Primary	Mature B-Cell Neoplasms	Chronic Lymphocytic Leukemia/Small Lymphocytic Lymphoma	98233	Chronic_lymphocytic_leukemiasmall_lymphocytic_lymphoma
CLL053	CLL053	Primary	Mature B-Cell Neoplasms	Chronic Lymphocytic Leukemia/Small Lymphocytic Lymphoma	98233	Chronic_lymphocytic_leukemiasmall_lymphocytic_lymphoma
CLL137	CLL137	Primary	Mature B-Cell Neoplasms	Chronic Lymphocytic Leukemia/Small Lymphocytic Lymphoma	98233	Chronic_lymphocytic_leukemiasmall_lymphocytic_lymphoma
CLL131	CLL131	Primary	Mature B-Cell Neoplasms	Chronic Lymphocytic Leukemia/Small Lymphocytic Lymphoma	98233	Chronic_lymphocytic_leukemiasmall_lymphocytic_lymphoma
CLL063	CLL063	Primary	Mature B-Cell Neoplasms	Chronic Lymphocytic Leukemia/Small Lymphocytic Lymphoma	98233	Chronic_lymphocytic_leukemiasmall_lymphocytic_lymphoma
CLL134	CLL134	Primary	Mature B-Cell Neoplasms	Chronic Lymphocytic Leukemia/Small Lymphocytic Lymphoma	98233	Chronic_lymphocytic_leukemiasmall_lymphocytic_lymphoma
CLL130	CLL130	Primary	Mature B-Cell Neoplasms	Chronic Lymphocytic Leukemia/Small Lymphocytic Lymphoma	98233	Chronic_lymphocytic_leukemiasmall_lymphocytic_lymphoma
CLL090	CLL090	Primary	Mature B-Cell Neoplasms	Chronic Lymphocytic Leukemia/Small Lymphocytic Lymphoma	98233	Chronic_lymphocytic_leukemiasmall_lymphocytic_lymphoma
CLL129	CLL129	Primary	Mature B-Cell Neoplasms	Chronic Lymphocytic Leukemia/Small Lymphocytic Lymphoma	98233	Chronic_lymphocytic_leukemiasmall_lymphocytic_lymphoma
CLL168	CLL168	Primary	Mature B-Cell Neoplasms	Chronic Lymphocytic Leukemia/Small Lymphocytic Lymphoma	98233	Chronic_lymphocytic_leukemiasmall_lymphocytic_lymphoma
CLL060	CLL060	Primary	Mature B-Cell Neoplasms	Chronic Lymphocytic Leukemia/Small Lymphocytic Lymphoma	98233	Chronic_lymphocytic_leukemiasmall_lymphocytic_lymphoma
CLL089	CLL089	Primary	Mature B-Cell Neoplasms	Chronic Lymphocytic Leukemia/Small Lymphocytic Lymphoma	98233	Chronic_lymphocytic_leukemiasmall_lymphocytic_lymphoma
CLL045	CLL045	Primary	Mature B-Cell Neoplasms	Chronic Lymphocytic Leukemia/Small Lymphocytic Lymphoma	98233	Chronic_lymphocytic_leukemiasmall_lymphocytic_lymphoma
CLL050	CLL050	Primary	Mature B-Cell Neoplasms	Chronic Lymphocytic Leukemia/Small Lymphocytic Lymphoma	98233	Chronic_lymphocytic_leukemiasmall_lymphocytic_lymphoma
CLL019	CLL019	Primary	Mature B-Cell Neoplasms	Chronic Lymphocytic Leukemia/Small Lymphocytic Lymphoma	98233	Chronic_lymphocytic_leukemiasmall_lymphocytic_lymphoma
CLL062	CLL062	Primary	Mature B-Cell Neoplasms	Chronic Lymphocytic Leukemia/Small Lymphocytic Lymphoma	98233	Chronic_lymphocytic_leukemiasmall_lymphocytic_lymphoma
CLL170	CLL170	Primary	Mature B-Cell Neoplasms	Chronic Lymphocytic Leukemia/Small Lymphocytic Lymphoma	98233	Chronic_lymphocytic_leukemiasmall_lymphocytic_lymphoma
