# Supplementary material for: Cancer gene mutation frequencies for the U.S. population
Source: Nat Commun. 2021 Oct 13;12:5961. doi: 10.1038/s41467-021-26213-y (PMC8514428; doi:10.1038/s41467-021-26213-y)
Supplement: Supplementary file 8 — Supplementary Software 1 [file 41467_2021_26213_MOESM8_ESM.zip › Supplementary Software 1/Genomics_Analysis/clinical/Lymphoid/mcl_idibips_2013/data_clinical_sample_v2.txt]

PATIENT_ID	SAMPLE_ID	SAMPLE_TYPE	CANCER_TYPE	CANCER_TYPE_DETAILED	CODE
M003	M003	Primary	Mature B-Cell Neoplasms	Mantle Cell Lymphoma	96733
M028	M028	Primary	Mature B-Cell Neoplasms	Mantle Cell Lymphoma	96733
M022	M022	Primary	Mature B-Cell Neoplasms	Mantle Cell Lymphoma	96733
M030	M030	Primary	Mature B-Cell Neoplasms	Mantle Cell Lymphoma	96733
M026	M026	Primary	Mature B-Cell Neoplasms	Mantle Cell Lymphoma	96733
M029	M029	Primary	Mature B-Cell Neoplasms	Mantle Cell Lymphoma	96733
M023	M023	Primary	Mature B-Cell Neoplasms	Mantle Cell Lymphoma	96733
M031	M031	Primary	Mature B-Cell Neoplasms	Mantle Cell Lymphoma	96733
M019	M019	Primary	Mature B-Cell Neoplasms	Mantle Cell Lymphoma	96733
M001	M001	Primary	Mature B-Cell Neoplasms	Mantle Cell Lymphoma	96733
M013	M013	Primary	Mature B-Cell Neoplasms	Mantle Cell Lymphoma	96733
M010	M010	Primary	Mature B-Cell Neoplasms	Mantle Cell Lymphoma	96733
M007	M007	Primary	Mature B-Cell Neoplasms	Mantle Cell Lymphoma	96733
M021	M021	Primary	Mature B-Cell Neoplasms	Mantle Cell Lymphoma	96733
M024	M024	Primary	Mature B-Cell Neoplasms	Mantle Cell Lymphoma	96733
M012	M012	Primary	Mature B-Cell Neoplasms	Mantle Cell Lymphoma	96733
M025	M025	Primary	Mature B-Cell Neoplasms	Mantle Cell Lymphoma	96733
M015	M015	Primary	Mature B-Cell Neoplasms	Mantle Cell Lymphoma	96733
M027	M027	Primary	Mature B-Cell Neoplasms	Mantle Cell Lymphoma	96733
M018	M018	Primary	Mature B-Cell Neoplasms	Mantle Cell Lymphoma	96733
M009	M009	Primary	Mature B-Cell Neoplasms	Mantle Cell Lymphoma	96733
M014	M014	Primary	Mature B-Cell Neoplasms	Mantle Cell Lymphoma	96733
M002	M002	Primary	Mature B-Cell Neoplasms	Mantle Cell Lymphoma	96733
M006	M006	Primary	Mature B-Cell Neoplasms	Mantle Cell Lymphoma	96733
M016	M016	Primary	Mature B-Cell Neoplasms	Mantle Cell Lymphoma	96733
M020	M020	Primary	Mature B-Cell Neoplasms	Mantle Cell Lymphoma	96733
M011	M011	Primary	Mature B-Cell Neoplasms	Mantle Cell Lymphoma	96733
M004	M004	Primary	Mature B-Cell Neoplasms	Mantle Cell Lymphoma	96733
M008	M008	Primary	Mature B-Cell Neoplasms	Mantle Cell Lymphoma	96733
