# Supplementary material for: Cancer gene mutation frequencies for the U.S. population
Source: Nat Commun. 2021 Oct 13;12:5961. doi: 10.1038/s41467-021-26213-y (PMC8514428; doi:10.1038/s41467-021-26213-y)
Supplement: Supplementary file 8 — Supplementary Software 1 [file 41467_2021_26213_MOESM8_ESM.zip › Supplementary Software 1/Genomics_Analysis/clinical/Lymphoid/mm_broad/data_clinical_sample_v2.txt]

PATIENT_ID	SAMPLE_ID	SAMPLE_TYPE	CANCER_TYPE	CANCER_TYPE_DETAILED	CODE
MM-0004	MM-0004	Primary	Mature B-Cell Neoplasms	Plasma Cell Myeloma	97323
MM-0028	MM-0028	Primary	Mature B-Cell Neoplasms	Plasma Cell Myeloma	97323
MM-0038	MM-0038	Primary	Mature B-Cell Neoplasms	Plasma Cell Myeloma	97323
MM-0191	MM-0191	Primary	Mature B-Cell Neoplasms	Plasma Cell Myeloma	97323
MM-0214	MM-0214	Primary	Mature B-Cell Neoplasms	Plasma Cell Myeloma	97323
MM-0216	MM-0216	Primary	Mature B-Cell Neoplasms	Plasma Cell Myeloma	97323
MM-0242	MM-0242	Primary	Mature B-Cell Neoplasms	Plasma Cell Myeloma	97323
MM-0244	MM-0244	Primary	Mature B-Cell Neoplasms	Plasma Cell Myeloma	97323
MM-0248	MM-0248	Primary	Mature B-Cell Neoplasms	Plasma Cell Myeloma	97323
MM-0251	MM-0251	Primary	Mature B-Cell Neoplasms	Plasma Cell Myeloma	97323
MM-0282	MM-0282	Primary	Mature B-Cell Neoplasms	Plasma Cell Myeloma	97323
MM-0284	MM-0284	Primary	Mature B-Cell Neoplasms	Plasma Cell Myeloma	97323
MM-0286	MM-0286	Primary	Mature B-Cell Neoplasms	Plasma Cell Myeloma	97323
MM-0307	MM-0307	Primary	Mature B-Cell Neoplasms	Plasma Cell Myeloma	97323
MM-0308	MM-0308	Primary	Mature B-Cell Neoplasms	Plasma Cell Myeloma	97323
MM-0309	MM-0309	Primary	Mature B-Cell Neoplasms	Plasma Cell Myeloma	97323
MM-0312	MM-0312	Primary	Mature B-Cell Neoplasms	Plasma Cell Myeloma	97323
MM-0318	MM-0318	Primary	Mature B-Cell Neoplasms	Plasma Cell Myeloma	97323
MM-0319	MM-0319	Primary	Mature B-Cell Neoplasms	Plasma Cell Myeloma	97323
MM-0322	MM-0322	Primary	Mature B-Cell Neoplasms	Plasma Cell Myeloma	97323
MM-0329	MM-0329	Primary	Mature B-Cell Neoplasms	Plasma Cell Myeloma	97323
MM-0332	MM-0332	Primary	Mature B-Cell Neoplasms	Plasma Cell Myeloma	97323
MM-0335	MM-0335	Primary	Mature B-Cell Neoplasms	Plasma Cell Myeloma	97323
MM-0337	MM-0337	Primary	Mature B-Cell Neoplasms	Plasma Cell Myeloma	97323
MM-0338	MM-0338	Primary	Mature B-Cell Neoplasms	Plasma Cell Myeloma	97323
MM-0343	MM-0343	Primary	Mature B-Cell Neoplasms	Plasma Cell Myeloma	97323
MM-0344	MM-0344	Primary	Mature B-Cell Neoplasms	Plasma Cell Myeloma	97323
MM-0347	MM-0347	Primary	Mature B-Cell Neoplasms	Plasma Cell Myeloma	97323
MM-0356	MM-0356	Primary	Mature B-Cell Neoplasms	Plasma Cell Myeloma	97323
MM-0359	MM-0359	Primary	Mature B-Cell Neoplasms	Plasma Cell Myeloma	97323
MM-0363	MM-0363	Primary	Mature B-Cell Neoplasms	Plasma Cell Myeloma	97323
MM-0364	MM-0364	Primary	Mature B-Cell Neoplasms	Plasma Cell Myeloma	97323
MM-0375	MM-0375	Primary	Mature B-Cell Neoplasms	Plasma Cell Myeloma	97323
MM-0376	MM-0376	Primary	Mature B-Cell Neoplasms	Plasma Cell Myeloma	97323
MM-0381	MM-0381	Primary	Mature B-Cell Neoplasms	Plasma Cell Myeloma	97323
MM-0383	MM-0383	Primary	Mature B-Cell Neoplasms	Plasma Cell Myeloma	97323
MM-0387	MM-0387	Primary	Mature B-Cell Neoplasms	Plasma Cell Myeloma	97323
MM-0389	MM-0389	Primary	Mature B-Cell Neoplasms	Plasma Cell Myeloma	97323
MM-0390	MM-0390	Primary	Mature B-Cell Neoplasms	Plasma Cell Myeloma	97323
MM-0392	MM-0392	Primary	Mature B-Cell Neoplasms	Plasma Cell Myeloma	97323
MM-0406	MM-0406	Primary	Mature B-Cell Neoplasms	Plasma Cell Myeloma	97323
MM-0408	MM-0408	Primary	Mature B-Cell Neoplasms	Plasma Cell Myeloma	97323
MM-0411	MM-0411	Primary	Mature B-Cell Neoplasms	Plasma Cell Myeloma	97323
MM-0412	MM-0412	Primary	Mature B-Cell Neoplasms	Plasma Cell Myeloma	97323
MM-0421-FIX	MM-0421-FIX	Primary	Mature B-Cell Neoplasms	Plasma Cell Myeloma	97323
MM-0423	MM-0423	Primary	Mature B-Cell Neoplasms	Plasma Cell Myeloma	97323
MM-0424	MM-0424	Primary	Mature B-Cell Neoplasms	Plasma Cell Myeloma	97323
MM-0425-FIX	MM-0425-FIX	Primary	Mature B-Cell Neoplasms	Plasma Cell Myeloma	97323
MM-0429	MM-0429	Primary	Mature B-Cell Neoplasms	Plasma Cell Myeloma	97323
MM-0433	MM-0433	Primary	Mature B-Cell Neoplasms	Plasma Cell Myeloma	97323
MM-0435	MM-0435	Primary	Mature B-Cell Neoplasms	Plasma Cell Myeloma	97323
MM-0438	MM-0438	Primary	Mature B-Cell Neoplasms	Plasma Cell Myeloma	97323
MM-0439_2	MM-0439_2	Primary	Mature B-Cell Neoplasms	Plasma Cell Myeloma	97323
MM-442	MM-442	Primary	Mature B-Cell Neoplasms	Plasma Cell Myeloma	97323
MM-0447	MM-0447	Primary	Mature B-Cell Neoplasms	Plasma Cell Myeloma	97323
MM-0449	MM-0449	Primary	Mature B-Cell Neoplasms	Plasma Cell Myeloma	97323
MM-0450	MM-0450	Primary	Mature B-Cell Neoplasms	Plasma Cell Myeloma	97323
MM-0451	MM-0451	Primary	Mature B-Cell Neoplasms	Plasma Cell Myeloma	97323
MM-0452	MM-0452	Primary	Mature B-Cell Neoplasms	Plasma Cell Myeloma	97323
MM-0454	MM-0454	Primary	Mature B-Cell Neoplasms	Plasma Cell Myeloma	97323
MM-0455	MM-0455	Primary	Mature B-Cell Neoplasms	Plasma Cell Myeloma	97323
MM-0456-SWAP	MM-0456-SWAP	Primary	Mature B-Cell Neoplasms	Plasma Cell Myeloma	97323
MM-0457	MM-0457	Primary	Mature B-Cell Neoplasms	Plasma Cell Myeloma	97323
MM-0458	MM-0458	Primary	Mature B-Cell Neoplasms	Plasma Cell Myeloma	97323
MM-0460	MM-0460	Primary	Mature B-Cell Neoplasms	Plasma Cell Myeloma	97323
MM-0461	MM-0461	Primary	Mature B-Cell Neoplasms	Plasma Cell Myeloma	97323
MM-0462	MM-0462	Primary	Mature B-Cell Neoplasms	Plasma Cell Myeloma	97323
MM-0464	MM-0464	Primary	Mature B-Cell Neoplasms	Plasma Cell Myeloma	97323
MM-0465	MM-0465	Primary	Mature B-Cell Neoplasms	Plasma Cell Myeloma	97323
MM-0467	MM-0467	Primary	Mature B-Cell Neoplasms	Plasma Cell Myeloma	97323
MM-0468	MM-0468	Primary	Mature B-Cell Neoplasms	Plasma Cell Myeloma	97323
MM-0469	MM-0469	Primary	Mature B-Cell Neoplasms	Plasma Cell Myeloma	97323
MM-0470	MM-0470	Primary	Mature B-Cell Neoplasms	Plasma Cell Myeloma	97323
MM-0471	MM-0471	Primary	Mature B-Cell Neoplasms	Plasma Cell Myeloma	97323
MM-0472	MM-0472	Primary	Mature B-Cell Neoplasms	Plasma Cell Myeloma	97323
MM-0473	MM-0473	Primary	Mature B-Cell Neoplasms	Plasma Cell Myeloma	97323
MM-0478	MM-0478	Primary	Mature B-Cell Neoplasms	Plasma Cell Myeloma	97323
MM-0480	MM-0480	Primary	Mature B-Cell Neoplasms	Plasma Cell Myeloma	97323
MM-0481	MM-0481	Primary	Mature B-Cell Neoplasms	Plasma Cell Myeloma	97323
MM-0482	MM-0482	Primary	Mature B-Cell Neoplasms	Plasma Cell Myeloma	97323
MM-0484	MM-0484	Primary	Mature B-Cell Neoplasms	Plasma Cell Myeloma	97323
MM-0485	MM-0485	Primary	Mature B-Cell Neoplasms	Plasma Cell Myeloma	97323
MM-0486	MM-0486	Primary	Mature B-Cell Neoplasms	Plasma Cell Myeloma	97323
MM-0487	MM-0487	Primary	Mature B-Cell Neoplasms	Plasma Cell Myeloma	97323
MM-0488	MM-0488	Primary	Mature B-Cell Neoplasms	Plasma Cell Myeloma	97323
MM-0489	MM-0489	Primary	Mature B-Cell Neoplasms	Plasma Cell Myeloma	97323
MM-0491	MM-0491	Primary	Mature B-Cell Neoplasms	Plasma Cell Myeloma	97323
MM-0492	MM-0492	Primary	Mature B-Cell Neoplasms	Plasma Cell Myeloma	97323
MM-0493	MM-0493	Primary	Mature B-Cell Neoplasms	Plasma Cell Myeloma	97323
MM-0496	MM-0496	Primary	Mature B-Cell Neoplasms	Plasma Cell Myeloma	97323
MM-0497	MM-0497	Primary	Mature B-Cell Neoplasms	Plasma Cell Myeloma	97323
MM-0499	MM-0499	Primary	Mature B-Cell Neoplasms	Plasma Cell Myeloma	97323
MM-0500	MM-0500	Primary	Mature B-Cell Neoplasms	Plasma Cell Myeloma	97323
MM-0501	MM-0501	Primary	Mature B-Cell Neoplasms	Plasma Cell Myeloma	97323
MM-0502	MM-0502	Primary	Mature B-Cell Neoplasms	Plasma Cell Myeloma	97323
MM-0503	MM-0503	Primary	Mature B-Cell Neoplasms	Plasma Cell Myeloma	97323
MM-0504	MM-0504	Primary	Mature B-Cell Neoplasms	Plasma Cell Myeloma	97323
MM-0505	MM-0505	Primary	Mature B-Cell Neoplasms	Plasma Cell Myeloma	97323
MM-0507	MM-0507	Primary	Mature B-Cell Neoplasms	Plasma Cell Myeloma	97323
MM-0508	MM-0508	Primary	Mature B-Cell Neoplasms	Plasma Cell Myeloma	97323
MM-0509	MM-0509	Primary	Mature B-Cell Neoplasms	Plasma Cell Myeloma	97323
MM-0510	MM-0510	Primary	Mature B-Cell Neoplasms	Plasma Cell Myeloma	97323
MM-0512	MM-0512	Primary	Mature B-Cell Neoplasms	Plasma Cell Myeloma	97323
MM-0514	MM-0514	Primary	Mature B-Cell Neoplasms	Plasma Cell Myeloma	97323
MM-0515	MM-0515	Primary	Mature B-Cell Neoplasms	Plasma Cell Myeloma	97323
MM-0516	MM-0516	Primary	Mature B-Cell Neoplasms	Plasma Cell Myeloma	97323
MM-0521	MM-0521	Primary	Mature B-Cell Neoplasms	Plasma Cell Myeloma	97323
MM-0522	MM-0522	Primary	Mature B-Cell Neoplasms	Plasma Cell Myeloma	97323
MM-0524	MM-0524	Primary	Mature B-Cell Neoplasms	Plasma Cell Myeloma	97323
MM-0525	MM-0525	Primary	Mature B-Cell Neoplasms	Plasma Cell Myeloma	97323
MM-0526	MM-0526	Primary	Mature B-Cell Neoplasms	Plasma Cell Myeloma	97323
MM-0527	MM-0527	Primary	Mature B-Cell Neoplasms	Plasma Cell Myeloma	97323
MM-0528	MM-0528	Primary	Mature B-Cell Neoplasms	Plasma Cell Myeloma	97323
MM-0529	MM-0529	Primary	Mature B-Cell Neoplasms	Plasma Cell Myeloma	97323
MM-0530	MM-0530	Primary	Mature B-Cell Neoplasms	Plasma Cell Myeloma	97323
MM-0531	MM-0531	Primary	Mature B-Cell Neoplasms	Plasma Cell Myeloma	97323
MM-0532	MM-0532	Primary	Mature B-Cell Neoplasms	Plasma Cell Myeloma	97323
MM-0533	MM-0533	Primary	Mature B-Cell Neoplasms	Plasma Cell Myeloma	97323
MM-0535	MM-0535	Primary	Mature B-Cell Neoplasms	Plasma Cell Myeloma	97323
MM-0538	MM-0538	Primary	Mature B-Cell Neoplasms	Plasma Cell Myeloma	97323
MM-0539	MM-0539	Primary	Mature B-Cell Neoplasms	Plasma Cell Myeloma	97323
MM-0540	MM-0540	Primary	Mature B-Cell Neoplasms	Plasma Cell Myeloma	97323
MM-0541	MM-0541	Primary	Mature B-Cell Neoplasms	Plasma Cell Myeloma	97323
MM-0543	MM-0543	Primary	Mature B-Cell Neoplasms	Plasma Cell Myeloma	97323
MM-0544	MM-0544	Primary	Mature B-Cell Neoplasms	Plasma Cell Myeloma	97323
MM-0545	MM-0545	Primary	Mature B-Cell Neoplasms	Plasma Cell Myeloma	97323
MM-0546	MM-0546	Primary	Mature B-Cell Neoplasms	Plasma Cell Myeloma	97323
MM-0547	MM-0547	Primary	Mature B-Cell Neoplasms	Plasma Cell Myeloma	97323
MM-0548	MM-0548	Primary	Mature B-Cell Neoplasms	Plasma Cell Myeloma	97323
MM-0550	MM-0550	Primary	Mature B-Cell Neoplasms	Plasma Cell Myeloma	97323
MM-0551	MM-0551	Primary	Mature B-Cell Neoplasms	Plasma Cell Myeloma	97323
MM-0553	MM-0553	Primary	Mature B-Cell Neoplasms	Plasma Cell Myeloma	97323
MM-0554	MM-0554	Primary	Mature B-Cell Neoplasms	Plasma Cell Myeloma	97323
MM-0557	MM-0557	Primary	Mature B-Cell Neoplasms	Plasma Cell Myeloma	97323
MM-0558	MM-0558	Primary	Mature B-Cell Neoplasms	Plasma Cell Myeloma	97323
MM-0559	MM-0559	Primary	Mature B-Cell Neoplasms	Plasma Cell Myeloma	97323
MM-0561	MM-0561	Primary	Mature B-Cell Neoplasms	Plasma Cell Myeloma	97323
MM-0562	MM-0562	Primary	Mature B-Cell Neoplasms	Plasma Cell Myeloma	97323
MM-0566	MM-0566	Primary	Mature B-Cell Neoplasms	Plasma Cell Myeloma	97323
MM-0568	MM-0568	Primary	Mature B-Cell Neoplasms	Plasma Cell Myeloma	97323
MM-0571	MM-0571	Primary	Mature B-Cell Neoplasms	Plasma Cell Myeloma	97323
MM-0572	MM-0572	Primary	Mature B-Cell Neoplasms	Plasma Cell Myeloma	97323
MM-0573	MM-0573	Primary	Mature B-Cell Neoplasms	Plasma Cell Myeloma	97323
MM-0574	MM-0574	Primary	Mature B-Cell Neoplasms	Plasma Cell Myeloma	97323
MM-0575	MM-0575	Primary	Mature B-Cell Neoplasms	Plasma Cell Myeloma	97323
MM-0576	MM-0576	Primary	Mature B-Cell Neoplasms	Plasma Cell Myeloma	97323
MM-0577	MM-0577	Primary	Mature B-Cell Neoplasms	Plasma Cell Myeloma	97323
MM-0578	MM-0578	Primary	Mature B-Cell Neoplasms	Plasma Cell Myeloma	97323
MM-0579	MM-0579	Primary	Mature B-Cell Neoplasms	Plasma Cell Myeloma	97323
MM-0581	MM-0581	Primary	Mature B-Cell Neoplasms	Plasma Cell Myeloma	97323
MM-0582	MM-0582	Primary	Mature B-Cell Neoplasms	Plasma Cell Myeloma	97323
MM-0585	MM-0585	Primary	Mature B-Cell Neoplasms	Plasma Cell Myeloma	97323
MM-0586	MM-0586	Primary	Mature B-Cell Neoplasms	Plasma Cell Myeloma	97323
MM-0587	MM-0587	Primary	Mature B-Cell Neoplasms	Plasma Cell Myeloma	97323
MM-0588	MM-0588	Primary	Mature B-Cell Neoplasms	Plasma Cell Myeloma	97323
MM-0590	MM-0590	Primary	Mature B-Cell Neoplasms	Plasma Cell Myeloma	97323
MM-0591	MM-0591	Primary	Mature B-Cell Neoplasms	Plasma Cell Myeloma	97323
MM-0592	MM-0592	Primary	Mature B-Cell Neoplasms	Plasma Cell Myeloma	97323
MM-0593	MM-0593	Primary	Mature B-Cell Neoplasms	Plasma Cell Myeloma	97323
MM-0594	MM-0594	Primary	Mature B-Cell Neoplasms	Plasma Cell Myeloma	97323
MM-0595	MM-0595	Primary	Mature B-Cell Neoplasms	Plasma Cell Myeloma	97323
MM-0596	MM-0596	Primary	Mature B-Cell Neoplasms	Plasma Cell Myeloma	97323
MM-0597	MM-0597	Primary	Mature B-Cell Neoplasms	Plasma Cell Myeloma	97323
MM-0598	MM-0598	Primary	Mature B-Cell Neoplasms	Plasma Cell Myeloma	97323
MM-0599	MM-0599	Primary	Mature B-Cell Neoplasms	Plasma Cell Myeloma	97323
MM-0600	MM-0600	Primary	Mature B-Cell Neoplasms	Plasma Cell Myeloma	97323
MM-0601	MM-0601	Primary	Mature B-Cell Neoplasms	Plasma Cell Myeloma	97323
MM-0602	MM-0602	Primary	Mature B-Cell Neoplasms	Plasma Cell Myeloma	97323
MM-0603	MM-0603	Primary	Mature B-Cell Neoplasms	Plasma Cell Myeloma	97323
MM-0604	MM-0604	Primary	Mature B-Cell Neoplasms	Plasma Cell Myeloma	97323
MM-0605	MM-0605	Primary	Mature B-Cell Neoplasms	Plasma Cell Myeloma	97323
MM-0606	MM-0606	Primary	Mature B-Cell Neoplasms	Plasma Cell Myeloma	97323
MM-0608	MM-0608	Primary	Mature B-Cell Neoplasms	Plasma Cell Myeloma	97323
MM-0609	MM-0609	Primary	Mature B-Cell Neoplasms	Plasma Cell Myeloma	97323
MM-0610	MM-0610	Primary	Mature B-Cell Neoplasms	Plasma Cell Myeloma	97323
MM-0611	MM-0611	Primary	Mature B-Cell Neoplasms	Plasma Cell Myeloma	97323
MM-0612	MM-0612	Primary	Mature B-Cell Neoplasms	Plasma Cell Myeloma	97323
MM-0613	MM-0613	Primary	Mature B-Cell Neoplasms	Plasma Cell Myeloma	97323
MM-0614	MM-0614	Primary	Mature B-Cell Neoplasms	Plasma Cell Myeloma	97323
MM-0615	MM-0615	Primary	Mature B-Cell Neoplasms	Plasma Cell Myeloma	97323
MM-0618	MM-0618	Primary	Mature B-Cell Neoplasms	Plasma Cell Myeloma	97323
MM-0619	MM-0619	Primary	Mature B-Cell Neoplasms	Plasma Cell Myeloma	97323
MM-0620	MM-0620	Primary	Mature B-Cell Neoplasms	Plasma Cell Myeloma	97323
MM-0621	MM-0621	Primary	Mature B-Cell Neoplasms	Plasma Cell Myeloma	97323
MM-0622	MM-0622	Primary	Mature B-Cell Neoplasms	Plasma Cell Myeloma	97323
MM-0623	MM-0623	Primary	Mature B-Cell Neoplasms	Plasma Cell Myeloma	97323
MM-0624	MM-0624	Primary	Mature B-Cell Neoplasms	Plasma Cell Myeloma	97323
MM-0626	MM-0626	Primary	Mature B-Cell Neoplasms	Plasma Cell Myeloma	97323
MM-0627	MM-0627	Primary	Mature B-Cell Neoplasms	Plasma Cell Myeloma	97323
MM-0628	MM-0628	Primary	Mature B-Cell Neoplasms	Plasma Cell Myeloma	97323
MM-0629	MM-0629	Primary	Mature B-Cell Neoplasms	Plasma Cell Myeloma	97323
MM-0633	MM-0633	Primary	Mature B-Cell Neoplasms	Plasma Cell Myeloma	97323
MM-0634	MM-0634	Primary	Mature B-Cell Neoplasms	Plasma Cell Myeloma	97323
MM-0635	MM-0635	Primary	Mature B-Cell Neoplasms	Plasma Cell Myeloma	97323
MM-0636	MM-0636	Primary	Mature B-Cell Neoplasms	Plasma Cell Myeloma	97323
MM-0637	MM-0637	Primary	Mature B-Cell Neoplasms	Plasma Cell Myeloma	97323
MM-0638	MM-0638	Primary	Mature B-Cell Neoplasms	Plasma Cell Myeloma	97323
MM-0639	MM-0639	Primary	Mature B-Cell Neoplasms	Plasma Cell Myeloma	97323
MM-0641	MM-0641	Primary	Mature B-Cell Neoplasms	Plasma Cell Myeloma	97323
MM-0642	MM-0642	Primary	Mature B-Cell Neoplasms	Plasma Cell Myeloma	97323
MM-0644	MM-0644	Primary	Mature B-Cell Neoplasms	Plasma Cell Myeloma	97323
MM-0648	MM-0648	Primary	Mature B-Cell Neoplasms	Plasma Cell Myeloma	97323
MM-0649	MM-0649	Primary	Mature B-Cell Neoplasms	Plasma Cell Myeloma	97323
MM-0297	MM-0297	Primary	Mature B-Cell Neoplasms	Plasma Cell Myeloma	97323
MM-0339	MM-0339	Primary	Mature B-Cell Neoplasms	Plasma Cell Myeloma	97323
MM-0426	MM-0426	Primary	Mature B-Cell Neoplasms	Plasma Cell Myeloma	97323
MM-0427	MM-0427	Primary	Mature B-Cell Neoplasms	Plasma Cell Myeloma	97323
MM-0483	MM-0483	Primary	Mature B-Cell Neoplasms	Plasma Cell Myeloma	97323
MM-0506	MM-0506	Primary	Mature B-Cell Neoplasms	Plasma Cell Myeloma	97323
MM-0520	MM-0520	Primary	Mature B-Cell Neoplasms	Plasma Cell Myeloma	97323
MM-0607	MM-0607	Primary	Mature B-Cell Neoplasms	Plasma Cell Myeloma	97323
