# Supplementary material for: Cancer gene mutation frequencies for the U.S. population
Source: Nat Commun. 2021 Oct 13;12:5961. doi: 10.1038/s41467-021-26213-y (PMC8514428; doi:10.1038/s41467-021-26213-y)
Supplement: Supplementary file 8 — Supplementary Software 1 [file 41467_2021_26213_MOESM8_ESM.zip › Supplementary Software 1/Genomics_Analysis/clinical/Lymphoid/nhl_bcgsc_2011/data_clinical_sample_v2.txt]

PATIENT_ID	SAMPLE_ID	SAMPLE_TYPE	CANCER_TYPE	CANCER_TYPE_DETAILED	CODE	CATEGORY_NAME
DLBCL-PatientA	DLBCL-PatientA	Primary	Mature B-Cell Neoplasms	Germinal Center B-Cell Type	96803	Germinal Center B-Cell Type
DLBCL-PatientC	DLBCL-PatientC	Primary	Mature B-Cell Neoplasms	Germinal Center B-Cell Type	96803	Germinal Center B-Cell Type
DLBCL-PatientD	DLBCL-PatientD	Primary	Mature B-Cell Neoplasms	Germinal Center B-Cell Type	96803	Germinal Center B-Cell Type
DLBCL-PatientE	DLBCL-PatientE	Primary	Mature B-Cell Neoplasms	Germinal Center B-Cell Type	96803	Germinal Center B-Cell Type
DLBCL-PatientF	DLBCL-PatientF	Primary	Mature B-Cell Neoplasms	Germinal Center B-Cell Type	96803	Germinal Center B-Cell Type
DLBCL-PatientG	DLBCL-PatientG	Primary	Mature B-Cell Neoplasms	Germinal Center B-Cell Type	96803	Germinal Center B-Cell Type
DLBCL-PatientH	DLBCL-PatientH	Primary	Mature B-Cell Neoplasms	Germinal Center B-Cell Type	96803	Germinal Center B-Cell Type
DLBCL-PatientI	DLBCL-PatientI	Primary	Mature B-Cell Neoplasms	Activated B-cell Type	96803	Activated B-cell Type
DLBCL-PatientK	DLBCL-PatientK	Primary	Mature B-Cell Neoplasms	Activated B-cell Type	96803	Activated B-cell Type
DLBCL-PatientL	DLBCL-PatientL	Primary	Mature B-Cell Neoplasms	Germinal Center B-Cell Type	96803	Germinal Center B-Cell Type
FL-PatientA	FL-PatientA	Primary	Mature B-Cell Neoplasms	Follicular Lymphoma	70547	Follicular Lymphoma
