# Supplementary material for: Cancer gene mutation frequencies for the U.S. population
Source: Nat Commun. 2021 Oct 13;12:5961. doi: 10.1038/s41467-021-26213-y (PMC8514428; doi:10.1038/s41467-021-26213-y)
Supplement: Supplementary file 8 — Supplementary Software 1 [file 41467_2021_26213_MOESM8_ESM.zip › Supplementary Software 1/Genomics_Analysis/clinical/Lymphoid/nhl_bcgsc_2013/data_clinical_sample_v2.txt]

PATIENT_ID	SAMPLE_ID	SAMPLE_CLASS	SAMPLE_TYPE	CANCER_TYPE	CANCER_TYPE_DETAILED	CODE	CATEGORY_NAME
99-27137	RG111	Tumor	Primary	Mature B-Cell Neoplasms	Germinal Center B-Cell Type	96803	Diffuse large B cell lymphoma
98-22532	RG013	Tumor	Primary	Mature B-Cell Neoplasms	Germinal Center B-Cell Type	96803	Diffuse large B cell lymphoma
95-32814	RG040	Tumor	Primary	Mature B-Cell Neoplasms	Germinal Center B-Cell Type	96803	Diffuse large B cell lymphoma
81-52884	RG081	Tumor	Primary	Mature B-Cell Neoplasms	Activated B-cell Type	96803	Diffuse large B cell lymphoma
09-41082	RG130	Tumor	Primary	Mature B-Cell Neoplasms	Germinal Center B-Cell Type	96803	Diffuse large B cell lymphoma
09-33003	RG115	Tumor	Primary	Mature B-Cell Neoplasms	Diffuse Large B-Cell Lymphoma, NOS	96803	Diffuse large B cell lymphoma
09-12737	RG116	Tumor	Primary	Mature B-Cell Neoplasms	Germinal Center B-Cell Type	96803	Diffuse large B cell lymphoma
08-25894	RG135	Tumor	Primary	Mature B-Cell Neoplasms	Germinal Center B-Cell Type	96803	Diffuse large B cell lymphoma
08-15460	RG067	Tumor	Primary	Mature B-Cell Neoplasms	Diffuse Large B-Cell Lymphoma, NOS	96803	Diffuse large B cell lymphoma
07-35482	RG043	Tumor	Primary	Mature B-Cell Neoplasms	Germinal Center B-Cell Type	96803	Diffuse large B cell lymphoma
07-30628	RG075	Tumor	Primary	Mature B-Cell Neoplasms	Germinal Center B-Cell Type	96803	Diffuse large B cell lymphoma
07-25012	RG132	Tumor	Primary	Mature B-Cell Neoplasms	Germinal Center B-Cell Type	96803	Diffuse large B cell lymphoma
07-17613	RG038	Tumor	Primary	Mature B-Cell Neoplasms	Activated B-cell Type	96803	Diffuse large B cell lymphoma
06-34043	RG036	Tumor	Primary	Mature B-Cell Neoplasms	Activated B-cell Type	96803	Diffuse large B cell lymphoma
06-33777	RG133	Tumor	Primary	Mature B-Cell Neoplasms	Germinal Center B-Cell Type	96803	Diffuse large B cell lymphoma
06-30145	RG068	Tumor	Primary	Mature B-Cell Neoplasms	Germinal Center B-Cell Type	96803	Diffuse large B cell lymphoma
06-30025	RG034	Tumor	Primary	Mature B-Cell Neoplasms	Germinal Center B-Cell Type	96803	Diffuse large B cell lymphoma
06-25674	RG138	Tumor	Primary	Mature B-Cell Neoplasms	Activated B-cell Type	96803	Diffuse large B cell lymphoma
06-24915	RG065	Tumor	Primary	Mature B-Cell Neoplasms	Activated B-cell Type	96803	Diffuse large B cell lymphoma
06-23907	RG028	Tumor	Primary	Mature B-Cell Neoplasms	Activated B-cell Type	96803	Diffuse large B cell lymphoma
06-22057	RG027	Tumor	Primary	Mature B-Cell Neoplasms	Activated B-cell Type	96803	Diffuse large B cell lymphoma
06-19919	RG054	Tumor	Primary	Mature B-Cell Neoplasms	Germinal Center B-Cell Type	96803	Diffuse large B cell lymphoma
06-16716	RG026	Tumor	Primary	Mature B-Cell Neoplasms	Activated B-cell Type	96803	Diffuse large B cell lymphoma
06-15256	RG136	Tumor	Primary	Mature B-Cell Neoplasms	Germinal Center B-Cell Type	96803	Diffuse large B cell lymphoma
06-14634	RG142	Tumor	Primary	Mature B-Cell Neoplasms	Germinal Center B-Cell Type	96803	Diffuse large B cell lymphoma
06-11535	RG024	Tumor	Primary	Mature B-Cell Neoplasms	Diffuse Large B-Cell Lymphoma, NOS	96803	Diffuse large B cell lymphoma
06-10398	RG074	Tumor	Primary	Mature B-Cell Neoplasms	Activated B-cell Type	96803	Diffuse large B cell lymphoma
05-32947	RG014	Tumor	Primary	Mature B-Cell Neoplasms	Germinal Center B-Cell Type	96803	Diffuse large B cell lymphoma
05-25674	RG083	Tumor	Primary	Mature B-Cell Neoplasms	Germinal Center B-Cell Type	96803	Diffuse large B cell lymphoma
05-25439	RG003	Tumor	Primary	Mature B-Cell Neoplasms	Germinal Center B-Cell Type	96803	Diffuse large B cell lymphoma
05-24904	RG077	Tumor	Primary	Mature B-Cell Neoplasms	Germinal Center B-Cell Type	96803	Diffuse large B cell lymphoma
05-24561	RG055	Tumor	Primary	Mature B-Cell Neoplasms	Germinal Center B-Cell Type	96803	Diffuse large B cell lymphoma
05-24395	RG051	Tumor	Primary	Mature B-Cell Neoplasms	Diffuse Large B-Cell Lymphoma, NOS	96803	Diffuse large B cell lymphoma
05-24006	RG082	Tumor	Primary	Mature B-Cell Neoplasms	Germinal Center B-Cell Type	96803	Diffuse large B cell lymphoma
05-23110	RG064	Tumor	Primary	Mature B-Cell Neoplasms	Germinal Center B-Cell Type	96803	Diffuse large B cell lymphoma
05-12939	RG023	Tumor	Primary	Mature B-Cell Neoplasms	Activated B-cell Type	96803	Diffuse large B cell lymphoma
04-29264	RG008	Tumor	Primary	Mature B-Cell Neoplasms	Germinal Center B-Cell Type	96803	Diffuse large B cell lymphoma
03-10363	RG049	Tumor	Primary	Mature B-Cell Neoplasms	Activated B-cell Type	96803	Diffuse large B cell lymphoma
02-22991	RG061	Tumor	Primary	Mature B-Cell Neoplasms	Activated B-cell Type	96803	Diffuse large B cell lymphoma
02-20170	RG086	Tumor	Primary	Mature B-Cell Neoplasms	Activated B-cell Type	96803	Diffuse large B cell lymphoma
DB	DB	Cellline	Cellline	Mature B-Cell Neoplasms	Germinal Center B-Cell Type	96803	Diffuse large B cell lymphoma
DOHH-2	DOHH-2	Cellline	Cellline	Mature B-Cell Neoplasms	Germinal Center B-Cell Type	96803	Diffuse large B cell lymphoma
Karpas422	Karpas422	Cellline	Cellline	Mature B-Cell Neoplasms	Germinal Center B-Cell Type	96803	Diffuse large B cell lymphoma
MD903	MD903	Cellline	Cellline	Mature B-Cell Neoplasms	Activated B-cell Type	96803	Diffuse large B cell lymphoma
NU-DHL-1	NU-DHL-1	Cellline	Cellline	Mature B-Cell Neoplasms	Germinal Center B-Cell Type	96803	Diffuse large B cell lymphoma
NU-DUL-1	NU-DUL-1	Cellline	Cellline	Mature B-Cell Neoplasms	Activated B-cell Type	96803	Diffuse large B cell lymphoma
OCI-Ly1	OCI-Ly1	Cellline	Cellline	Mature B-Cell Neoplasms	Germinal Center B-Cell Type	96803	Diffuse large B cell lymphoma
OCI-Ly19	OCI-Ly19	Cellline	Cellline	Mature B-Cell Neoplasms	Germinal Center B-Cell Type	96803	Diffuse large B cell lymphoma
OCI-Ly3	OCI-Ly3	Cellline	Cellline	Mature B-Cell Neoplasms	Activated B-cell Type	96803	Diffuse large B cell lymphoma
OCI-Ly7	OCI-Ly7	Cellline	Cellline	Mature B-Cell Neoplasms	Germinal Center B-Cell Type	96803	Diffuse large B cell lymphoma
SU-DHL-6	SU-DHL-6	Cellline	Cellline	Mature B-Cell Neoplasms	Germinal Center B-Cell Type	96803	Diffuse large B cell lymphoma
SU-DHL-9	SU-DHL-9	Cellline	Cellline	Mature B-Cell Neoplasms	Activated B-cell Type	96803	Diffuse large B cell lymphoma
WSU-DLCL2	WSU-DLCL2	Cellline	Cellline	Mature B-Cell Neoplasms	Germinal Center B-Cell Type	96803	Diffuse large B cell lymphoma
