# Supplementary material for: Cancer gene mutation frequencies for the U.S. population
Source: Nat Commun. 2021 Oct 13;12:5961. doi: 10.1038/s41467-021-26213-y (PMC8514428; doi:10.1038/s41467-021-26213-y)
Supplement: Supplementary file 8 — Supplementary Software 1 [file 41467_2021_26213_MOESM8_ESM.zip › Supplementary Software 1/Genomics_Analysis/clinical/Lymphoid/pcnsl_mayo_2015/data_clinical_sample_v2.txt]

PATIENT_ID	SAMPLE_ID	SAMPLE_TYPE	CANCER_TYPE	CANCER_TYPE_DETAILED	CODE	CATEGORY_NAME
PCNSL_1	PCNSL_1	Primary	Mature B-Cell Neoplasms	Diffuse Large B-Cell Lymphoma, NOS	96803	Diffuse Large B-Cell Lymphoma, NOS
PCNSL_2	PCNSL_2	Primary	Mature B-Cell Neoplasms	Diffuse Large B-Cell Lymphoma, NOS	96803	Diffuse Large B-Cell Lymphoma, NOS
PCNSL_3	PCNSL_3	Primary	Mature B-Cell Neoplasms	Diffuse Large B-Cell Lymphoma, NOS	96803	Diffuse Large B-Cell Lymphoma, NOS
PCNSL_4	PCNSL_4	Primary	Mature B-Cell Neoplasms	Diffuse Large B-Cell Lymphoma, NOS	96803	Diffuse Large B-Cell Lymphoma, NOS
PCNSL_5	PCNSL_5	Primary	Mature B-Cell Neoplasms	Diffuse Large B-Cell Lymphoma, NOS	96803	Diffuse Large B-Cell Lymphoma, NOS
PCNSL_7	PCNSL_7	Primary	Mature B-Cell Neoplasms	Diffuse Large B-Cell Lymphoma, NOS	96803	Diffuse Large B-Cell Lymphoma, NOS
PCNSL_8	PCNSL_8	Primary	Mature B-Cell Neoplasms	Diffuse Large B-Cell Lymphoma, NOS	96803	Diffuse Large B-Cell Lymphoma, NOS
PCNSL_10	PCNSL_10	Primary	Mature B-Cell Neoplasms	Diffuse Large B-Cell Lymphoma, NOS	96803	Diffuse Large B-Cell Lymphoma, NOS
PCNSL_12	PCNSL_12	Primary	Mature B-Cell Neoplasms	Diffuse Large B-Cell Lymphoma, NOS	96803	Diffuse Large B-Cell Lymphoma, NOS
PCNSL_19	PCNSL_19	Primary	Mature B-Cell Neoplasms	Diffuse Large B-Cell Lymphoma, NOS	96803	Diffuse Large B-Cell Lymphoma, NOS
PCNSL_20	PCNSL_20	Primary	Mature B-Cell Neoplasms	Diffuse Large B-Cell Lymphoma, NOS	96803	Diffuse Large B-Cell Lymphoma, NOS
PCNSL_28	PCNSL_28	Primary	Mature B-Cell Neoplasms	Diffuse Large B-Cell Lymphoma, NOS	96803	Diffuse Large B-Cell Lymphoma, NOS
PCNSL_29	PCNSL_29	Primary	Mature B-Cell Neoplasms	Diffuse Large B-Cell Lymphoma, NOS	96803	Diffuse Large B-Cell Lymphoma, NOS
PCNSL_30	PCNSL_30	Primary	Mature B-Cell Neoplasms	Diffuse Large B-Cell Lymphoma, NOS	96803	Diffuse Large B-Cell Lymphoma, NOS
PCNSL_31	PCNSL_31	Primary	Mature B-Cell Neoplasms	Diffuse Large B-Cell Lymphoma, NOS	96803	Diffuse Large B-Cell Lymphoma, NOS
PCNSL_32	PCNSL_32	Primary	Mature B-Cell Neoplasms	Diffuse Large B-Cell Lymphoma, NOS	96803	Diffuse Large B-Cell Lymphoma, NOS
PCNSL_33	PCNSL_33	Primary	Mature B-Cell Neoplasms	Diffuse Large B-Cell Lymphoma, NOS	96803	Diffuse Large B-Cell Lymphoma, NOS
PCNSL_34	PCNSL_34	Primary	Mature B-Cell Neoplasms	Diffuse Large B-Cell Lymphoma, NOS	96803	Diffuse Large B-Cell Lymphoma, NOS
PCNSL_6	PCNSL_6	Primary	Mature B-Cell Neoplasms	Diffuse Large B-Cell Lymphoma, NOS	96803	Diffuse Large B-Cell Lymphoma, NOS
