# Supplementary material for: Cancer gene mutation frequencies for the U.S. population
Source: Nat Commun. 2021 Oct 13;12:5961. doi: 10.1038/s41467-021-26213-y (PMC8514428; doi:10.1038/s41467-021-26213-y)
Supplement: Supplementary file 8 — Supplementary Software 1 [file 41467_2021_26213_MOESM8_ESM.zip › Supplementary Software 1/Genomics_Analysis/clinical/myeloid/all_stjude_2013/data_clinical_sample_v2.txt]

PATIENT_ID	SAMPLE_ID	SAMPLE_TYPE	CANCER_TYPE	CANCER_TYPE_DETAILED	CODE	CATEGORY_NAME
SJHYPO001	SJHYPO001-D	Primary	B-Lymphoblastic Leukemia/Lymphoma	B-Lymphoblastic Leukemia/Lymphoma	70537	B lymphoblasitc leukemia/lymphoma
SJHYPO002	SJHYPO002-D	Primary	B-Lymphoblastic Leukemia/Lymphoma	B-Lymphoblastic Leukemia/Lymphoma	70537	B lymphoblasitc leukemia/lymphoma
SJHYPO004	SJHYPO004-D	Primary	B-Lymphoblastic Leukemia/Lymphoma	B-Lymphoblastic Leukemia/Lymphoma	70537	B lymphoblasitc leukemia/lymphoma
SJHYPO005	SJHYPO005-D	Primary	B-Lymphoblastic Leukemia/Lymphoma	B-Lymphoblastic Leukemia/Lymphoma	70537	B lymphoblasitc leukemia/lymphoma
SJHYPO006	SJHYPO006-D	Primary	B-Lymphoblastic Leukemia/Lymphoma	B-Lymphoblastic Leukemia/Lymphoma	70537	B lymphoblasitc leukemia/lymphoma
SJHYPO009	SJHYPO009-D	Primary	B-Lymphoblastic Leukemia/Lymphoma	B-Lymphoblastic Leukemia/Lymphoma	70537	B lymphoblasitc leukemia/lymphoma
SJHYPO009	SJHYPO009-R	Primary	B-Lymphoblastic Leukemia/Lymphoma	B-Lymphoblastic Leukemia/Lymphoma	70537	B lymphoblasitc leukemia/lymphoma
SJHYPO012	SJHYPO012-D	Primary	B-Lymphoblastic Leukemia/Lymphoma	B-Lymphoblastic Leukemia/Lymphoma	70537	B lymphoblasitc leukemia/lymphoma
SJHYPO013	SJHYPO013-D	Primary	B-Lymphoblastic Leukemia/Lymphoma	B-Lymphoblastic Leukemia/Lymphoma	70537	B lymphoblasitc leukemia/lymphoma
SJHYPO014	SJHYPO014-D	Primary	B-Lymphoblastic Leukemia/Lymphoma	B-Lymphoblastic Leukemia/Lymphoma	70537	B lymphoblasitc leukemia/lymphoma
SJHYPO016	SJHYPO016-D	Primary	B-Lymphoblastic Leukemia/Lymphoma	B-Lymphoblastic Leukemia/Lymphoma	70537	B lymphoblasitc leukemia/lymphoma
SJHYPO019	SJHYPO019-D	Primary	B-Lymphoblastic Leukemia/Lymphoma	B-Lymphoblastic Leukemia/Lymphoma	70537	B lymphoblasitc leukemia/lymphoma
SJHYPO020	SJHYPO020-D	Primary	B-Lymphoblastic Leukemia/Lymphoma	B-Lymphoblastic Leukemia/Lymphoma	70537	B lymphoblasitc leukemia/lymphoma
SJHYPO021	SJHYPO021-D	Primary	B-Lymphoblastic Leukemia/Lymphoma	B-Lymphoblastic Leukemia/Lymphoma	70537	B lymphoblasitc leukemia/lymphoma
SJHYPO022	SJHYPO022-D	Primary	B-Lymphoblastic Leukemia/Lymphoma	B-Lymphoblastic Leukemia/Lymphoma	70537	B lymphoblasitc leukemia/lymphoma
SJHYPO024	SJHYPO024-D	Primary	B-Lymphoblastic Leukemia/Lymphoma	B-Lymphoblastic Leukemia/Lymphoma	70537	B lymphoblasitc leukemia/lymphoma
SJHYPO026	SJHYPO026-D	Primary	B-Lymphoblastic Leukemia/Lymphoma	B-Lymphoblastic Leukemia/Lymphoma	70537	B lymphoblasitc leukemia/lymphoma
SJHYPO029	SJHYPO029-D	Primary	B-Lymphoblastic Leukemia/Lymphoma	B-Lymphoblastic Leukemia/Lymphoma	70537	B lymphoblasitc leukemia/lymphoma
SJHYPO032	SJHYPO032-D	Primary	B-Lymphoblastic Leukemia/Lymphoma	B-Lymphoblastic Leukemia/Lymphoma	70537	B lymphoblasitc leukemia/lymphoma
SJHYPO036	SJHYPO036-D	Primary	B-Lymphoblastic Leukemia/Lymphoma	B-Lymphoblastic Leukemia/Lymphoma	70537	B lymphoblasitc leukemia/lymphoma
SJHYPO037	SJHYPO037-D	Primary	B-Lymphoblastic Leukemia/Lymphoma	B-Lymphoblastic Leukemia/Lymphoma	70537	B lymphoblasitc leukemia/lymphoma
SJHYPO037	SJHYPO037-R	Primary	B-Lymphoblastic Leukemia/Lymphoma	B-Lymphoblastic Leukemia/Lymphoma	70537	B lymphoblasitc leukemia/lymphoma
SJHYPO039	SJHYPO039-D	Primary	B-Lymphoblastic Leukemia/Lymphoma	B-Lymphoblastic Leukemia/Lymphoma	70537	B lymphoblasitc leukemia/lymphoma
SJHYPO040	SJHYPO040-D	Primary	B-Lymphoblastic Leukemia/Lymphoma	B-Lymphoblastic Leukemia/Lymphoma	70537	B lymphoblasitc leukemia/lymphoma
SJHYPO041	SJHYPO041-D	Primary	B-Lymphoblastic Leukemia/Lymphoma	B-Lymphoblastic Leukemia/Lymphoma	70537	B lymphoblasitc leukemia/lymphoma
SJHYPO042	SJHYPO042-D	Primary	B-Lymphoblastic Leukemia/Lymphoma	B-Lymphoblastic Leukemia/Lymphoma	70537	B lymphoblasitc leukemia/lymphoma
SJHYPO044	SJHYPO044-D	Primary	B-Lymphoblastic Leukemia/Lymphoma	B-Lymphoblastic Leukemia/Lymphoma	70537	B lymphoblasitc leukemia/lymphoma
SJHYPO045	SJHYPO045-D	Primary	B-Lymphoblastic Leukemia/Lymphoma	B-Lymphoblastic Leukemia/Lymphoma	70537	B lymphoblasitc leukemia/lymphoma
SJHYPO046	SJHYPO046-D	Primary	B-Lymphoblastic Leukemia/Lymphoma	B-Lymphoblastic Leukemia/Lymphoma	70537	B lymphoblasitc leukemia/lymphoma
SJHYPO047	SJHYPO047-D	Primary	B-Lymphoblastic Leukemia/Lymphoma	B-Lymphoblastic Leukemia/Lymphoma	70537	B lymphoblasitc leukemia/lymphoma
SJHYPO051	SJHYPO051-D	Primary	B-Lymphoblastic Leukemia/Lymphoma	B-Lymphoblastic Leukemia/Lymphoma	70537	B lymphoblasitc leukemia/lymphoma
SJHYPO052	SJHYPO052-D	Primary	B-Lymphoblastic Leukemia/Lymphoma	B-Lymphoblastic Leukemia/Lymphoma	70537	B lymphoblasitc leukemia/lymphoma
SJHYPO052	SJHYPO052-R	Primary	B-Lymphoblastic Leukemia/Lymphoma	B-Lymphoblastic Leukemia/Lymphoma	70537	B lymphoblasitc leukemia/lymphoma
SJHYPO055	SJHYPO055-D	Primary	B-Lymphoblastic Leukemia/Lymphoma	B-Lymphoblastic Leukemia/Lymphoma	70537	B lymphoblasitc leukemia/lymphoma
SJHYPO056	SJHYPO056-D	Primary	B-Lymphoblastic Leukemia/Lymphoma	B-Lymphoblastic Leukemia/Lymphoma	70537	B lymphoblasitc leukemia/lymphoma
SJHYPO116	SJHYPO116-D	Primary	B-Lymphoblastic Leukemia/Lymphoma	B-Lymphoblastic Leukemia/Lymphoma	70537	B lymphoblasitc leukemia/lymphoma
SJHYPO117	SJHYPO117-D	Primary	B-Lymphoblastic Leukemia/Lymphoma	B-Lymphoblastic Leukemia/Lymphoma	70537	B lymphoblasitc leukemia/lymphoma
SJHYPO117	SJHYPO117-R	Primary	B-Lymphoblastic Leukemia/Lymphoma	B-Lymphoblastic Leukemia/Lymphoma	70537	B lymphoblasitc leukemia/lymphoma
SJHYPO119	SJHYPO119-D	Primary	B-Lymphoblastic Leukemia/Lymphoma	B-Lymphoblastic Leukemia/Lymphoma	70537	B lymphoblasitc leukemia/lymphoma
SJHYPO120	SJHYPO120-D	Primary	B-Lymphoblastic Leukemia/Lymphoma	B-Lymphoblastic Leukemia/Lymphoma	70537	B lymphoblasitc leukemia/lymphoma
SJHYPO123	SJHYPO123-D	Primary	B-Lymphoblastic Leukemia/Lymphoma	B-Lymphoblastic Leukemia/Lymphoma	70537	B lymphoblasitc leukemia/lymphoma
SJHYPO124	SJHYPO124-D	Primary	B-Lymphoblastic Leukemia/Lymphoma	B-Lymphoblastic Leukemia/Lymphoma	70537	B lymphoblasitc leukemia/lymphoma
SJHYPO125	SJHYPO125-D	Primary	B-Lymphoblastic Leukemia/Lymphoma	B-Lymphoblastic Leukemia/Lymphoma	70537	B lymphoblasitc leukemia/lymphoma
SJHYPO126	SJHYPO126-D	Primary	B-Lymphoblastic Leukemia/Lymphoma	B-Lymphoblastic Leukemia/Lymphoma	70537	B lymphoblasitc leukemia/lymphoma
