# Supplementary material for: Cancer gene mutation frequencies for the U.S. population
Source: Nat Commun. 2021 Oct 13;12:5961. doi: 10.1038/s41467-021-26213-y (PMC8514428; doi:10.1038/s41467-021-26213-y)
Supplement: Supplementary file 8 — Supplementary Software 1 [file 41467_2021_26213_MOESM8_ESM.zip › Supplementary Software 1/Genomics_Analysis/clinical/myeloid/all_stjude_2015/data_clinical_sample_v2.txt]

SAMPLE_ID	PATIENT_ID	SAMPLE_TYPE	CANCER_TYPE	CANCER_TYPE_DETAILED	Meraj annotation	CODE	CATEGORY_NAME
SJINF025	SJINF025	Primary	Leukemia	Acute Lymphoblastic Leukemia	Acute Lymphoblastic Leukemia	98353	Acute Lymphoblastic Leukemia
SJINF027	SJINF027	Primary	Leukemia	Acute Lymphoblastic Leukemia	Acute Lymphoblastic Leukemia	98353	Acute Lymphoblastic Leukemia
SJINF036	SJINF036	Primary	Leukemia	Acute Lymphoblastic Leukemia	Acute Lymphoblastic Leukemia	98353	Acute Lymphoblastic Leukemia
SJMLL011	SJMLL011	Primary	Leukemia	Acute Myeloid Leukemia	"Acute myloid leukemia, MLL"	98973	Acute Myeloid Leukemia
SJMLL012	SJMLL012	Primary	Leukemia	Acute Myeloid Leukemia	"Acute myloid leukemia, MLL"	98973	Acute Myeloid Leukemia
SJMLL013	SJMLL013	Primary	Leukemia	Acute Myeloid Leukemia	"Acute myloid leukemia, MLL"	98973	Acute Myeloid Leukemia
SJMLL014	SJMLL014	Primary	Leukemia	Acute Myeloid Leukemia	"Acute myloid leukemia, MLL"	98973	Acute Myeloid Leukemia
SJMLL017	SJMLL017	Primary	Leukemia	Acute Myeloid Leukemia	"Acute myloid leukemia, MLL"	98973	Acute Myeloid Leukemia
SJMLL018	SJMLL018	Primary	Leukemia	Acute Myeloid Leukemia	"Acute myloid leukemia, MLL"	98973	Acute Myeloid Leukemia
SJMLL019	SJMLL019	Primary	Leukemia	Acute Myeloid Leukemia	"Acute myloid leukemia, MLL"	98973	Acute Myeloid Leukemia
SJMLL020	SJMLL020	Primary	Leukemia	Acute Myeloid Leukemia	"Acute myloid leukemia, MLL"	98973	Acute Myeloid Leukemia
SJMLL021	SJMLL021	Primary	Leukemia	Acute Myeloid Leukemia	"Acute myloid leukemia, MLL"	98973	Acute Myeloid Leukemia
SJMLL022	SJMLL022	Primary	Leukemia	Acute Myeloid Leukemia	"Acute myloid leukemia, MLL"	98973	Acute Myeloid Leukemia
SJMLL001	SJMLL001	Primary	Leukemia	Acute Undifferentiated Leukemia	Acute Undifferentiated Leukemia	98013	Acute Undifferentiated Leukemia
SJINF001	SJINF001	Primary	Leukemia	B-Cell Acute Lymphoid Leukemia	B lymphoblastic leukemia/lymphoma with t(v;11q23); MLL rearranged	70537	B lymphoblastic leukemia/lymphoma
SJINF001R	SJINF001	Primary	Leukemia	B-Cell Acute Lymphoid Leukemia	B lymphoblastic leukemia/lymphoma with t(v;11q23); MLL rearranged	70537	B lymphoblastic leukemia/lymphoma
SJINF002	SJINF002	Primary	Leukemia	B-Cell Acute Lymphoid Leukemia	B lymphoblastic leukemia/lymphoma with t(v;11q23); MLL rearranged	70537	B lymphoblastic leukemia/lymphoma
SJINF002R	SJINF002	Primary	Leukemia	B-Cell Acute Lymphoid Leukemia	B lymphoblastic leukemia/lymphoma with t(v;11q23); MLL rearranged	70537	B lymphoblastic leukemia/lymphoma
SJINF003	SJINF003	Primary	Leukemia	B-Cell Acute Lymphoid Leukemia	B lymphoblastic leukemia/lymphoma with t(v;11q23); MLL rearranged	70537	B lymphoblastic leukemia/lymphoma
SJINF004	SJINF004	Primary	Leukemia	B-Cell Acute Lymphoid Leukemia	B lymphoblastic leukemia/lymphoma with t(v;11q23); MLL rearranged	70537	B lymphoblastic leukemia/lymphoma
SJINF006	SJINF006	Primary	Leukemia	B-Cell Acute Lymphoid Leukemia	B lymphoblastic leukemia/lymphoma with t(v;11q23); MLL rearranged	70537	B lymphoblastic leukemia/lymphoma
SJINF007	SJINF007	Primary	Leukemia	B-Cell Acute Lymphoid Leukemia	B lymphoblastic leukemia/lymphoma with t(v;11q23); MLL rearranged	70537	B lymphoblastic leukemia/lymphoma
SJINF008	SJINF008	Primary	Leukemia	B-Cell Acute Lymphoid Leukemia	B lymphoblastic leukemia/lymphoma with t(v;11q23); MLL rearranged	70537	B lymphoblastic leukemia/lymphoma
SJINF009	SJINF009	Primary	Leukemia	B-Cell Acute Lymphoid Leukemia	B lymphoblastic leukemia/lymphoma with t(v;11q23); MLL rearranged	70537	B lymphoblastic leukemia/lymphoma
SJINF010	SJINF010	Primary	Leukemia	B-Cell Acute Lymphoid Leukemia	B lymphoblastic leukemia/lymphoma with t(v;11q23); MLL rearranged	70537	B lymphoblastic leukemia/lymphoma
SJINF011	SJINF011	Primary	Leukemia	B-Cell Acute Lymphoid Leukemia	B lymphoblastic leukemia/lymphoma with t(v;11q23); MLL rearranged	70537	B lymphoblastic leukemia/lymphoma
SJINF012	SJINF012	Primary	Leukemia	B-Cell Acute Lymphoid Leukemia	B lymphoblastic leukemia/lymphoma with t(v;11q23); MLL rearranged	70537	B lymphoblastic leukemia/lymphoma
SJINF013	SJINF013	Primary	Leukemia	B-Cell Acute Lymphoid Leukemia	B lymphoblastic leukemia/lymphoma with t(v;11q23); MLL rearranged	70537	B lymphoblastic leukemia/lymphoma
SJINF014	SJINF014	Primary	Leukemia	B-Cell Acute Lymphoid Leukemia	B lymphoblastic leukemia/lymphoma with t(v;11q23); MLL rearranged	70537	B lymphoblastic leukemia/lymphoma
SJINF015	SJINF015	Primary	Leukemia	B-Cell Acute Lymphoid Leukemia	B lymphoblastic leukemia/lymphoma with t(v;11q23); MLL rearranged	70537	B lymphoblastic leukemia/lymphoma
SJINF016	SJINF016	Primary	Leukemia	B-Cell Acute Lymphoid Leukemia	B lymphoblastic leukemia/lymphoma with t(v;11q23); MLL rearranged	70537	B lymphoblastic leukemia/lymphoma
SJINF017	SJINF017	Primary	Leukemia	B-Cell Acute Lymphoid Leukemia	B lymphoblastic leukemia/lymphoma with t(v;11q23); MLL rearranged	70537	B lymphoblastic leukemia/lymphoma
SJINF018	SJINF018	Primary	Leukemia	B-Cell Acute Lymphoid Leukemia	B lymphoblastic leukemia/lymphoma with t(v;11q23); MLL rearranged	70537	B lymphoblastic leukemia/lymphoma
SJINF019	SJINF019	Primary	Leukemia	B-Cell Acute Lymphoid Leukemia	B lymphoblastic leukemia/lymphoma with t(v;11q23); MLL rearranged	70537	B lymphoblastic leukemia/lymphoma
SJINF020	SJINF020	Primary	Leukemia	B-Cell Acute Lymphoid Leukemia	B lymphoblastic leukemia/lymphoma with t(v;11q23); MLL rearranged	70537	B lymphoblastic leukemia/lymphoma
SJINF021	SJINF021	Primary	Leukemia	B-Cell Acute Lymphoid Leukemia	B lymphoblastic leukemia/lymphoma with t(v;11q23); MLL rearranged	70537	B lymphoblastic leukemia/lymphoma
SJINF022	SJINF022	Primary	Leukemia	B-Cell Acute Lymphoid Leukemia	B lymphoblastic leukemia/lymphoma with t(v;11q23); MLL rearranged	70537	B lymphoblastic leukemia/lymphoma
SJINF023	SJINF023	Primary	Leukemia	B-Cell Acute Lymphoid Leukemia	B lymphoblastic leukemia/lymphoma with t(v;11q23); MLL rearranged	70537	B lymphoblastic leukemia/lymphoma
SJINF024	SJINF024	Primary	Leukemia	B-Cell Acute Lymphoid Leukemia	B lymphoblastic leukemia/lymphoma with t(v;11q23); MLL rearranged	70537	B lymphoblastic leukemia/lymphoma
SJINF026	SJINF026	Primary	Leukemia	B-Cell Acute Lymphoid Leukemia	B lymphoblastic leukemia/lymphoma with t(v;11q23); MLL rearranged	70537	B lymphoblastic leukemia/lymphoma
SJINF028	SJINF028	Primary	Leukemia	B-Cell Acute Lymphoid Leukemia	B lymphoblastic leukemia/lymphoma with t(v;11q23); MLL rearranged	70537	B lymphoblastic leukemia/lymphoma
SJINF029	SJINF029	Primary	Leukemia	B-Cell Acute Lymphoid Leukemia	B lymphoblastic leukemia/lymphoma with t(v;11q23); MLL rearranged	70537	B lymphoblastic leukemia/lymphoma
SJINF030	SJINF030	Primary	Leukemia	B-Cell Acute Lymphoid Leukemia	B lymphoblastic leukemia/lymphoma with t(v;11q23); MLL rearranged	70537	B lymphoblastic leukemia/lymphoma
SJINF032	SJINF032	Primary	Leukemia	B-Cell Acute Lymphoid Leukemia	B lymphoblastic leukemia/lymphoma with t(v;11q23); MLL rearranged	70537	B lymphoblastic leukemia/lymphoma
SJINF033	SJINF033	Primary	Leukemia	B-Cell Acute Lymphoid Leukemia	B lymphoblastic leukemia/lymphoma with t(v;11q23); MLL rearranged	70537	B lymphoblastic leukemia/lymphoma
SJINF033R	SJINF033	Primary	Leukemia	B-Cell Acute Lymphoid Leukemia	B lymphoblastic leukemia/lymphoma with t(v;11q23); MLL rearranged	70537	B lymphoblastic leukemia/lymphoma
SJINF034	SJINF034	Primary	Leukemia	B-Cell Acute Lymphoid Leukemia	B lymphoblastic leukemia/lymphoma with t(v;11q23); MLL rearranged	70537	B lymphoblastic leukemia/lymphoma
SJINF035	SJINF035	Primary	Leukemia	B-Cell Acute Lymphoid Leukemia	B lymphoblastic leukemia/lymphoma with t(v;11q23); MLL rearranged	70537	B lymphoblastic leukemia/lymphoma
SJINF037	SJINF037	Primary	Leukemia	B-Cell Acute Lymphoid Leukemia	B lymphoblastic leukemia/lymphoma with t(v;11q23); MLL rearranged	70537	B lymphoblastic leukemia/lymphoma
SJINF040	SJINF040	Primary	Leukemia	B-Cell Acute Lymphoid Leukemia	B lymphoblastic leukemia/lymphoma with t(v;11q23); MLL rearranged	70537	B lymphoblastic leukemia/lymphoma
SJINF041	SJINF041	Primary	Leukemia	B-Cell Acute Lymphoid Leukemia	B lymphoblastic leukemia/lymphoma with t(v;11q23); MLL rearranged	70537	B lymphoblastic leukemia/lymphoma
SJINF042	SJINF042	Primary	Leukemia	B-Cell Acute Lymphoid Leukemia	B lymphoblastic leukemia/lymphoma with t(v;11q23); MLL rearranged	70537	B lymphoblastic leukemia/lymphoma
SJINF042R	SJINF042	Primary	Leukemia	B-Cell Acute Lymphoid Leukemia	B lymphoblastic leukemia/lymphoma with t(v;11q23); MLL rearranged	70537	B lymphoblastic leukemia/lymphoma
SJINF043	SJINF043	Primary	Leukemia	B-Cell Acute Lymphoid Leukemia	B lymphoblastic leukemia/lymphoma with t(v;11q23); MLL rearranged	70537	B lymphoblastic leukemia/lymphoma
SJINF046	SJINF046	Primary	Leukemia	B-Cell Acute Lymphoid Leukemia	B lymphoblastic leukemia/lymphoma with t(v;11q23); MLL rearranged	70537	B lymphoblastic leukemia/lymphoma
SJINF049	SJINF049	Primary	Leukemia	B-Cell Acute Lymphoid Leukemia	B lymphoblastic leukemia/lymphoma with t(v;11q23); MLL rearranged	70537	B lymphoblastic leukemia/lymphoma
SJINF053	SJINF053	Primary	Leukemia	B-Cell Acute Lymphoid Leukemia	B lymphoblastic leukemia/lymphoma with t(v;11q23); MLL rearranged	70537	B lymphoblastic leukemia/lymphoma
SJINF055	SJINF055	Primary	Leukemia	B-Cell Acute Lymphoid Leukemia	B lymphoblastic leukemia/lymphoma with t(v;11q23); MLL rearranged	70537	B lymphoblastic leukemia/lymphoma
SJINF056	SJINF056	Primary	Leukemia	B-Cell Acute Lymphoid Leukemia	B lymphoblastic leukemia/lymphoma with t(v;11q23); MLL rearranged	70537	B lymphoblastic leukemia/lymphoma
SJINF059	SJINF059	Primary	Leukemia	B-Cell Acute Lymphoid Leukemia	B lymphoblastic leukemia/lymphoma with t(v;11q23); MLL rearranged	70537	B lymphoblastic leukemia/lymphoma
SJINF060	SJINF060	Primary	Leukemia	B-Cell Acute Lymphoid Leukemia	B lymphoblastic leukemia/lymphoma with t(v;11q23); MLL rearranged	70537	B lymphoblastic leukemia/lymphoma
SJINF060R	SJINF060	Primary	Leukemia	B-Cell Acute Lymphoid Leukemia	B lymphoblastic leukemia/lymphoma with t(v;11q23); MLL rearranged	70537	B lymphoblastic leukemia/lymphoma
SJINF062	SJINF062	Primary	Leukemia	B-Cell Acute Lymphoid Leukemia	B lymphoblastic leukemia/lymphoma with t(v;11q23); MLL rearranged	70537	B lymphoblastic leukemia/lymphoma
SJINF063	SJINF063	Primary	Leukemia	B-Cell Acute Lymphoid Leukemia	B lymphoblastic leukemia/lymphoma with t(v;11q23); MLL rearranged	70537	B lymphoblastic leukemia/lymphoma
SJINF064	SJINF064	Primary	Leukemia	B-Cell Acute Lymphoid Leukemia	B lymphoblastic leukemia/lymphoma with t(v;11q23); MLL rearranged	70537	B lymphoblastic leukemia/lymphoma
SJINF065	SJINF065	Primary	Leukemia	B-Cell Acute Lymphoid Leukemia	B lymphoblastic leukemia/lymphoma with t(v;11q23); MLL rearranged	70537	B lymphoblastic leukemia/lymphoma
SJINF065R	SJINF065	Primary	Leukemia	B-Cell Acute Lymphoid Leukemia	B lymphoblastic leukemia/lymphoma with t(v;11q23); MLL rearranged	70537	B lymphoblastic leukemia/lymphoma
SJINF066	SJINF066	Primary	Leukemia	B-Cell Acute Lymphoid Leukemia	B lymphoblastic leukemia/lymphoma with t(v;11q23); MLL rearranged	70537	B lymphoblastic leukemia/lymphoma
SJINF067	SJINF067	Primary	Leukemia	B-Cell Acute Lymphoid Leukemia	B lymphoblastic leukemia/lymphoma with t(v;11q23); MLL rearranged	70537	B lymphoblastic leukemia/lymphoma
SJINF068	SJINF068	Primary	Leukemia	B-Cell Acute Lymphoid Leukemia	B lymphoblastic leukemia/lymphoma with t(v;11q23); MLL rearranged	70537	B lymphoblastic leukemia/lymphoma
SJINF069	SJINF069	Primary	Leukemia	B-Cell Acute Lymphoid Leukemia	B lymphoblastic leukemia/lymphoma with t(v;11q23); MLL rearranged	70537	B lymphoblastic leukemia/lymphoma
SJINF071	SJINF071	Primary	Leukemia	B-Cell Acute Lymphoid Leukemia	B lymphoblastic leukemia/lymphoma with t(v;11q23); MLL rearranged	70537	B lymphoblastic leukemia/lymphoma
SJINF072	SJINF072	Primary	Leukemia	B-Cell Acute Lymphoid Leukemia	B lymphoblastic leukemia/lymphoma with t(v;11q23); MLL rearranged	70537	B lymphoblastic leukemia/lymphoma
SJINF073	SJINF073	Primary	Leukemia	B-Cell Acute Lymphoid Leukemia	B lymphoblastic leukemia/lymphoma with t(v;11q23); MLL rearranged	70537	B lymphoblastic leukemia/lymphoma
SJINF073R	SJINF073	Primary	Leukemia	B-Cell Acute Lymphoid Leukemia	B lymphoblastic leukemia/lymphoma with t(v;11q23); MLL rearranged	70537	B lymphoblastic leukemia/lymphoma
SJINF074	SJINF074	Primary	Leukemia	B-Cell Acute Lymphoid Leukemia	B lymphoblastic leukemia/lymphoma with t(v;11q23); MLL rearranged	70537	B lymphoblastic leukemia/lymphoma
SJINF075	SJINF075	Primary	Leukemia	B-Cell Acute Lymphoid Leukemia	B lymphoblastic leukemia/lymphoma with t(v;11q23); MLL rearranged	70537	B lymphoblastic leukemia/lymphoma
SJMLL003	SJMLL003	Primary	Leukemia	B-Cell Acute Lymphoid Leukemia	B lymphoblastic leukemia/lymphoma with t(v;11q23); MLL rearranged	70537	B lymphoblastic leukemia/lymphoma
SJMLL004	SJMLL004	Primary	Leukemia	B-Cell Acute Lymphoid Leukemia	B lymphoblastic leukemia/lymphoma with t(v;11q23); MLL rearranged	70537	B lymphoblastic leukemia/lymphoma
SJMLL005	SJMLL005	Primary	Leukemia	B-Cell Acute Lymphoid Leukemia	B lymphoblastic leukemia/lymphoma with t(v;11q23); MLL rearranged	70537	B lymphoblastic leukemia/lymphoma
SJMLL006	SJMLL006	Primary	Leukemia	B-Cell Acute Lymphoid Leukemia	B lymphoblastic leukemia/lymphoma with t(v;11q23); MLL rearranged	70537	B lymphoblastic leukemia/lymphoma
SJMLL009	SJMLL009	Primary	Leukemia	B-Cell Acute Lymphoid Leukemia	B lymphoblastic leukemia/lymphoma with t(v;11q23); MLL rearranged	70537	B lymphoblastic leukemia/lymphoma
SJMLL010	SJMLL010	Primary	Leukemia	B-Cell Acute Lymphoid Leukemia	B lymphoblastic leukemia/lymphoma with t(v;11q23); MLL rearranged	70537	B lymphoblastic leukemia/lymphoma
SJMLL016	SJMLL016	Primary	Leukemia	B-Cell Acute Lymphoid Leukemia	B lymphoblastic leukemia/lymphoma with t(v;11q23); MLL rearranged	70537	B lymphoblastic leukemia/lymphoma
SJINF005	SJINF005	Primary	Leukemia	T-Cell Acute Lymphoid Leukemia	Acute Lymphoblastic Leukemia	98353	T-Cell Acute Lymphoid Leukemia
SJINF039	SJINF039	Primary	Leukemia	T-Cell Acute Lymphoid Leukemia	Acute Lymphoblastic Leukemia	98353	T-Cell Acute Lymphoid Leukemia
SJINF045	SJINF045	Primary	Leukemia	T-Cell Acute Lymphoid Leukemia	Acute Lymphoblastic Leukemia	98353	T-Cell Acute Lymphoid Leukemia
SJINF061	SJINF061	Primary	Leukemia	T-Cell Acute Lymphoid Leukemia	Acute Lymphoblastic Leukemia	98353	T-Cell Acute Lymphoid Leukemia
SJINF061R	SJINF061	Primary	Leukemia	T-Cell Acute Lymphoid Leukemia	Acute Lymphoblastic Leukemia	98353	T-Cell Acute Lymphoid Leukemia
SJINF070	SJINF070	Primary	Leukemia	T-Cell Acute Lymphoid Leukemia	Acute Lymphoblastic Leukemia	98353	T-Cell Acute Lymphoid Leukemia
SJMLL002	SJMLL002	Primary	Leukemia	T-Cell Acute Lymphoid Leukemia	Acute Lymphoblastic Leukemia	98353	T-Cell Acute Lymphoid Leukemia
SJMLL008	SJMLL008	Primary	Leukemia	T-Cell Acute Lymphoid Leukemia	Acute Lymphoblastic Leukemia	98353	T-Cell Acute Lymphoid Leukemia
