# Supplementary material for: Cancer gene mutation frequencies for the U.S. population
Source: Nat Commun. 2021 Oct 13;12:5961. doi: 10.1038/s41467-021-26213-y (PMC8514428; doi:10.1038/s41467-021-26213-y)
Supplement: Supplementary file 8 — Supplementary Software 1 [file 41467_2021_26213_MOESM8_ESM.zip › Supplementary Software 1/Genomics_Analysis/clinical/myeloid/aml_target_2018_pub/data_clinical_sample_v2.txt]

PATIENT_ID	SAMPLE_ID	SAMPLE_TYPE	CANCER_TYPE	CANCER_TYPE_DETAILED	CODE	CATEGORY_NAME
TARGET-20-PABLDZ	TARGET-20-PABLDZ-04	Primary	Leukemia	Acute Myeloid Leukemia	98613	Acute Myeloid Leukemia
TARGET-20-PABLDZ	TARGET-20-PABLDZ-09	Primary	Leukemia	Acute Myeloid Leukemia	98613	Acute Myeloid Leukemia
TARGET-20-PADYIR	TARGET-20-PADYIR-04	Primary	Leukemia	Acute Myeloid Leukemia	98613	Acute Myeloid Leukemia
TARGET-20-PADYIR	TARGET-20-PADYIR-09	Primary	Leukemia	Acute Myeloid Leukemia	98613	Acute Myeloid Leukemia
TARGET-20-PADZCG	TARGET-20-PADZCG-04	Primary	Leukemia	Acute Myeloid Leukemia	98613	Acute Myeloid Leukemia
TARGET-20-PADZCG	TARGET-20-PADZCG-09	Primary	Leukemia	Acute Myeloid Leukemia	98613	Acute Myeloid Leukemia
TARGET-20-PADZKD	TARGET-20-PADZKD-09	Primary	Leukemia	Acute Myeloid Leukemia	98613	Acute Myeloid Leukemia
TARGET-20-PADZYC	TARGET-20-PADZYC-09	Primary	Leukemia	Acute Myeloid Leukemia	98613	Acute Myeloid Leukemia
TARGET-20-PAEABM	TARGET-20-PAEABM-09	Primary	Leukemia	Acute Myeloid Leukemia	98613	Acute Myeloid Leukemia
TARGET-20-PAEAKL	TARGET-20-PAEAKL-09	Primary	Leukemia	Acute Myeloid Leukemia	98613	Acute Myeloid Leukemia
TARGET-20-PAECBZ	TARGET-20-PAECBZ-09	Primary	Leukemia	Acute Myeloid Leukemia	98613	Acute Myeloid Leukemia
TARGET-20-PAECCE	TARGET-20-PAECCE-04	Primary	Leukemia	Acute Myeloid Leukemia	98613	Acute Myeloid Leukemia
TARGET-20-PAECCE	TARGET-20-PAECCE-09	Primary	Leukemia	Acute Myeloid Leukemia	98613	Acute Myeloid Leukemia
TARGET-20-PAECRF	TARGET-20-PAECRF-09	Primary	Leukemia	Acute Myeloid Leukemia	98613	Acute Myeloid Leukemia
TARGET-20-PAEDKB	TARGET-20-PAEDKB-04	Primary	Leukemia	Acute Myeloid Leukemia	98613	Acute Myeloid Leukemia
TARGET-20-PAEDKB	TARGET-20-PAEDKB-09	Primary	Leukemia	Acute Myeloid Leukemia	98613	Acute Myeloid Leukemia
TARGET-20-PAEERJ	TARGET-20-PAEERJ-04	Primary	Leukemia	Acute Myeloid Leukemia	98613	Acute Myeloid Leukemia
TARGET-20-PAEERJ	TARGET-20-PAEERJ-09	Primary	Leukemia	Acute Myeloid Leukemia	98613	Acute Myeloid Leukemia
TARGET-20-PAEEYP	TARGET-20-PAEEYP-09	Primary	Leukemia	Acute Myeloid Leukemia	98613	Acute Myeloid Leukemia
TARGET-20-PAEFGR	TARGET-20-PAEFGR-09	Primary	Leukemia	Acute Myeloid Leukemia	98613	Acute Myeloid Leukemia
TARGET-20-PAEFGT	TARGET-20-PAEFGT-04	Primary	Leukemia	Acute Myeloid Leukemia	98613	Acute Myeloid Leukemia
TARGET-20-PAEFGT	TARGET-20-PAEFGT-09	Primary	Leukemia	Acute Myeloid Leukemia	98613	Acute Myeloid Leukemia
TARGET-20-PAEFHC	TARGET-20-PAEFHC-09	Primary	Leukemia	Acute Myeloid Leukemia	98613	Acute Myeloid Leukemia
TARGET-20-PAEGNK	TARGET-20-PAEGNK-04	Primary	Leukemia	Acute Myeloid Leukemia	98613	Acute Myeloid Leukemia
TARGET-20-PAEGRE	TARGET-20-PAEGRE-09	Primary	Leukemia	Acute Myeloid Leukemia	98613	Acute Myeloid Leukemia
TARGET-20-PAEGRI	TARGET-20-PAEGRI-09	Primary	Leukemia	Acute Myeloid Leukemia	98613	Acute Myeloid Leukemia
TARGET-20-PAEIKD	TARGET-20-PAEIKD-04	Primary	Leukemia	Acute Myeloid Leukemia	98613	Acute Myeloid Leukemia
TARGET-20-PAEIKD	TARGET-20-PAEIKD-09	Primary	Leukemia	Acute Myeloid Leukemia	98613	Acute Myeloid Leukemia
TARGET-20-PAERAH	TARGET-20-PAERAH-09	Primary	Leukemia	Acute Myeloid Leukemia	98613	Acute Myeloid Leukemia
TARGET-20-PAERXF	TARGET-20-PAERXF-09	Primary	Leukemia	Acute Myeloid Leukemia	98613	Acute Myeloid Leukemia
TARGET-20-PAKERZ	TARGET-20-PAKERZ-04	Primary	Leukemia	Acute Myeloid Leukemia	98613	Acute Myeloid Leukemia
TARGET-20-PAKERZ	TARGET-20-PAKERZ-09	Primary	Leukemia	Acute Myeloid Leukemia	98613	Acute Myeloid Leukemia
TARGET-20-PAKGXN	TARGET-20-PAKGXN-03	Primary	Leukemia	Acute Myeloid Leukemia	98613	Acute Myeloid Leukemia
TARGET-20-PAKHLK	TARGET-20-PAKHLK-09	Primary	Leukemia	Acute Myeloid Leukemia	98613	Acute Myeloid Leukemia
TARGET-20-PAKHZW	TARGET-20-PAKHZW-09	Primary	Leukemia	Acute Myeloid Leukemia	98613	Acute Myeloid Leukemia
TARGET-20-PAKIWK	TARGET-20-PAKIWK-04	Primary	Leukemia	Acute Myeloid Leukemia	98613	Acute Myeloid Leukemia
TARGET-20-PAKIWK	TARGET-20-PAKIWK-09	Primary	Leukemia	Acute Myeloid Leukemia	98613	Acute Myeloid Leukemia
TARGET-20-PAKIYW	TARGET-20-PAKIYW-09	Primary	Leukemia	Acute Myeloid Leukemia	98613	Acute Myeloid Leukemia
TARGET-20-PAKKBK	TARGET-20-PAKKBK-04	Primary	Leukemia	Acute Myeloid Leukemia	98613	Acute Myeloid Leukemia
TARGET-20-PAKKBK	TARGET-20-PAKKBK-09	Primary	Leukemia	Acute Myeloid Leukemia	98613	Acute Myeloid Leukemia
TARGET-20-PAKKIM	TARGET-20-PAKKIM-09	Primary	Leukemia	Acute Myeloid Leukemia	98613	Acute Myeloid Leukemia
TARGET-20-PAKLPD	TARGET-20-PAKLPD-09	Primary	Leukemia	Acute Myeloid Leukemia	98613	Acute Myeloid Leukemia
TARGET-20-PAKRZG	TARGET-20-PAKRZG-04	Primary	Leukemia	Acute Myeloid Leukemia	98613	Acute Myeloid Leukemia
TARGET-20-PAKRZG	TARGET-20-PAKRZG-09	Primary	Leukemia	Acute Myeloid Leukemia	98613	Acute Myeloid Leukemia
TARGET-20-PAKSMZ	TARGET-20-PAKSMZ-03	Primary	Leukemia	Acute Myeloid Leukemia	98613	Acute Myeloid Leukemia
TARGET-20-PAKTCX	TARGET-20-PAKTCX-04	Primary	Leukemia	Acute Myeloid Leukemia	98613	Acute Myeloid Leukemia
TARGET-20-PAKTCX	TARGET-20-PAKTCX-09	Primary	Leukemia	Acute Myeloid Leukemia	98613	Acute Myeloid Leukemia
TARGET-20-PAKVGI	TARGET-20-PAKVGI-09	Primary	Leukemia	Acute Myeloid Leukemia	98613	Acute Myeloid Leukemia
TARGET-20-PAKXJR	TARGET-20-PAKXJR-09	Primary	Leukemia	Acute Myeloid Leukemia	98613	Acute Myeloid Leukemia
TARGET-20-PAKXVC	TARGET-20-PAKXVC-09	Primary	Leukemia	Acute Myeloid Leukemia	98613	Acute Myeloid Leukemia
TARGET-20-PALGKX	TARGET-20-PALGKX-04	Primary	Leukemia	Acute Myeloid Leukemia	98613	Acute Myeloid Leukemia
TARGET-20-PALGKX	TARGET-20-PALGKX-09	Primary	Leukemia	Acute Myeloid Leukemia	98613	Acute Myeloid Leukemia
TARGET-20-PAMVKZ	TARGET-20-PAMVKZ-09	Primary	Leukemia	Acute Myeloid Leukemia	98613	Acute Myeloid Leukemia
TARGET-20-PAMVVP	TARGET-20-PAMVVP-09	Primary	Leukemia	Acute Myeloid Leukemia	98613	Acute Myeloid Leukemia
TARGET-20-PAMYAS	TARGET-20-PAMYAS-04	Primary	Leukemia	Acute Myeloid Leukemia	98613	Acute Myeloid Leukemia
TARGET-20-PAMYAS	TARGET-20-PAMYAS-09	Primary	Leukemia	Acute Myeloid Leukemia	98613	Acute Myeloid Leukemia
TARGET-20-PAMYGX	TARGET-20-PAMYGX-09	Primary	Leukemia	Acute Myeloid Leukemia	98613	Acute Myeloid Leukemia
TARGET-20-PAMYJX	TARGET-20-PAMYJX-09	Primary	Leukemia	Acute Myeloid Leukemia	98613	Acute Myeloid Leukemia
TARGET-20-PAMYVU	TARGET-20-PAMYVU-09	Primary	Leukemia	Acute Myeloid Leukemia	98613	Acute Myeloid Leukemia
TARGET-20-PANAEV	TARGET-20-PANAEV-09	Primary	Leukemia	Acute Myeloid Leukemia	98613	Acute Myeloid Leukemia
TARGET-20-PANASY	TARGET-20-PANASY-09	Primary	Leukemia	Acute Myeloid Leukemia	98613	Acute Myeloid Leukemia
TARGET-20-PANBYS	TARGET-20-PANBYS-09	Primary	Leukemia	Acute Myeloid Leukemia	98613	Acute Myeloid Leukemia
TARGET-20-PANBZH	TARGET-20-PANBZH-09	Primary	Leukemia	Acute Myeloid Leukemia	98613	Acute Myeloid Leukemia
TARGET-20-PANCSC	TARGET-20-PANCSC-04	Primary	Leukemia	Acute Myeloid Leukemia	98613	Acute Myeloid Leukemia
TARGET-20-PANCSC	TARGET-20-PANCSC-09	Primary	Leukemia	Acute Myeloid Leukemia	98613	Acute Myeloid Leukemia
TARGET-20-PANDDC	TARGET-20-PANDDC-09	Primary	Leukemia	Acute Myeloid Leukemia	98613	Acute Myeloid Leukemia
TARGET-20-PANDER	TARGET-20-PANDER-09	Primary	Leukemia	Acute Myeloid Leukemia	98613	Acute Myeloid Leukemia
TARGET-20-PANDIX	TARGET-20-PANDIX-09	Primary	Leukemia	Acute Myeloid Leukemia	98613	Acute Myeloid Leukemia
TARGET-20-PANFMG	TARGET-20-PANFMG-09	Primary	Leukemia	Acute Myeloid Leukemia	98613	Acute Myeloid Leukemia
TARGET-20-PANGCM	TARGET-20-PANGCM-03	Primary	Leukemia	Acute Myeloid Leukemia	98613	Acute Myeloid Leukemia
TARGET-20-PANGDN	TARGET-20-PANGDN-09	Primary	Leukemia	Acute Myeloid Leukemia	98613	Acute Myeloid Leukemia
TARGET-20-PANGFV	TARGET-20-PANGFV-03	Primary	Leukemia	Acute Myeloid Leukemia	98613	Acute Myeloid Leukemia
TARGET-20-PANGJY	TARGET-20-PANGJY-09	Primary	Leukemia	Acute Myeloid Leukemia	98613	Acute Myeloid Leukemia
TARGET-20-PANGTF	TARGET-20-PANGTF-09	Primary	Leukemia	Acute Myeloid Leukemia	98613	Acute Myeloid Leukemia
TARGET-20-PANHWD	TARGET-20-PANHWD-09	Primary	Leukemia	Acute Myeloid Leukemia	98613	Acute Myeloid Leukemia
TARGET-20-PANHYK	TARGET-20-PANHYK-09	Primary	Leukemia	Acute Myeloid Leukemia	98613	Acute Myeloid Leukemia
TARGET-20-PANILV	TARGET-20-PANILV-09	Primary	Leukemia	Acute Myeloid Leukemia	98613	Acute Myeloid Leukemia
TARGET-20-PANINI	TARGET-20-PANINI-09	Primary	Leukemia	Acute Myeloid Leukemia	98613	Acute Myeloid Leukemia
TARGET-20-PANJGR	TARGET-20-PANJGR-09	Primary	Leukemia	Acute Myeloid Leukemia	98613	Acute Myeloid Leukemia
TARGET-20-PANJVI	TARGET-20-PANJVI-03	Primary	Leukemia	Acute Myeloid Leukemia	98613	Acute Myeloid Leukemia
TARGET-20-PANKFG	TARGET-20-PANKFG-09	Primary	Leukemia	Acute Myeloid Leukemia	98613	Acute Myeloid Leukemia
TARGET-20-PANKFZ	TARGET-20-PANKFZ-09	Primary	Leukemia	Acute Myeloid Leukemia	98613	Acute Myeloid Leukemia
TARGET-20-PANKKE	TARGET-20-PANKKE-09	Primary	Leukemia	Acute Myeloid Leukemia	98613	Acute Myeloid Leukemia
TARGET-20-PANKNB	TARGET-20-PANKNB-09	Primary	Leukemia	Acute Myeloid Leukemia	98613	Acute Myeloid Leukemia
TARGET-20-PANLIR	TARGET-20-PANLIR-09	Primary	Leukemia	Acute Myeloid Leukemia	98613	Acute Myeloid Leukemia
TARGET-20-PANLIZ	TARGET-20-PANLIZ-04	Primary	Leukemia	Acute Myeloid Leukemia	98613	Acute Myeloid Leukemia
TARGET-20-PANLIZ	TARGET-20-PANLIZ-09	Primary	Leukemia	Acute Myeloid Leukemia	98613	Acute Myeloid Leukemia
TARGET-20-PANLJK	TARGET-20-PANLJK-09	Primary	Leukemia	Acute Myeloid Leukemia	98613	Acute Myeloid Leukemia
TARGET-20-PANLJN	TARGET-20-PANLJN-09	Primary	Leukemia	Acute Myeloid Leukemia	98613	Acute Myeloid Leukemia
TARGET-20-PANLKB	TARGET-20-PANLKB-09	Primary	Leukemia	Acute Myeloid Leukemia	98613	Acute Myeloid Leukemia
TARGET-20-PANLLX	TARGET-20-PANLLX-09	Primary	Leukemia	Acute Myeloid Leukemia	98613	Acute Myeloid Leukemia
TARGET-20-PANLRE	TARGET-20-PANLRE-09	Primary	Leukemia	Acute Myeloid Leukemia	98613	Acute Myeloid Leukemia
TARGET-20-PANLXK	TARGET-20-PANLXK-09	Primary	Leukemia	Acute Myeloid Leukemia	98613	Acute Myeloid Leukemia
TARGET-20-PANLXM	TARGET-20-PANLXM-09	Primary	Leukemia	Acute Myeloid Leukemia	98613	Acute Myeloid Leukemia
TARGET-20-PANMEM	TARGET-20-PANMEM-03	Primary	Leukemia	Acute Myeloid Leukemia	98613	Acute Myeloid Leukemia
TARGET-20-PANNBM	TARGET-20-PANNBM-09	Primary	Leukemia	Acute Myeloid Leukemia	98613	Acute Myeloid Leukemia
TARGET-20-PANNHB	TARGET-20-PANNHB-09	Primary	Leukemia	Acute Myeloid Leukemia	98613	Acute Myeloid Leukemia
TARGET-20-PANNJI	TARGET-20-PANNJI-09	Primary	Leukemia	Acute Myeloid Leukemia	98613	Acute Myeloid Leukemia
TARGET-20-PANPKN	TARGET-20-PANPKN-09	Primary	Leukemia	Acute Myeloid Leukemia	98613	Acute Myeloid Leukemia
TARGET-20-PANPLS	TARGET-20-PANPLS-03	Primary	Leukemia	Acute Myeloid Leukemia	98613	Acute Myeloid Leukemia
TARGET-20-PANPMY	TARGET-20-PANPMY-09	Primary	Leukemia	Acute Myeloid Leukemia	98613	Acute Myeloid Leukemia
TARGET-20-PANPSF	TARGET-20-PANPSF-09	Primary	Leukemia	Acute Myeloid Leukemia	98613	Acute Myeloid Leukemia
TARGET-20-PANPSV	TARGET-20-PANPSV-03	Primary	Leukemia	Acute Myeloid Leukemia	98613	Acute Myeloid Leukemia
TARGET-20-PANPTM	TARGET-20-PANPTM-09	Primary	Leukemia	Acute Myeloid Leukemia	98613	Acute Myeloid Leukemia
TARGET-20-PANSBH	TARGET-20-PANSBH-04	Primary	Leukemia	Acute Myeloid Leukemia	98613	Acute Myeloid Leukemia
TARGET-20-PANSBH	TARGET-20-PANSBH-09	Primary	Leukemia	Acute Myeloid Leukemia	98613	Acute Myeloid Leukemia
TARGET-20-PANSJB	TARGET-20-PANSJB-09	Primary	Leukemia	Acute Myeloid Leukemia	98613	Acute Myeloid Leukemia
TARGET-20-PANTNA	TARGET-20-PANTNA-09	Primary	Leukemia	Acute Myeloid Leukemia	98613	Acute Myeloid Leukemia
TARGET-20-PANTPW	TARGET-20-PANTPW-09	Primary	Leukemia	Acute Myeloid Leukemia	98613	Acute Myeloid Leukemia
TARGET-20-PANTRL	TARGET-20-PANTRL-09	Primary	Leukemia	Acute Myeloid Leukemia	98613	Acute Myeloid Leukemia
TARGET-20-PANTWV	TARGET-20-PANTWV-04	Primary	Leukemia	Acute Myeloid Leukemia	98613	Acute Myeloid Leukemia
TARGET-20-PANTWV	TARGET-20-PANTWV-09	Primary	Leukemia	Acute Myeloid Leukemia	98613	Acute Myeloid Leukemia
TARGET-20-PANUTB	TARGET-20-PANUTB-09	Primary	Leukemia	Acute Myeloid Leukemia	98613	Acute Myeloid Leukemia
TARGET-20-PANUUA	TARGET-20-PANUUA-09	Primary	Leukemia	Acute Myeloid Leukemia	98613	Acute Myeloid Leukemia
TARGET-20-PANVBP	TARGET-20-PANVBP-09	Primary	Leukemia	Acute Myeloid Leukemia	98613	Acute Myeloid Leukemia
TARGET-20-PANVGE	TARGET-20-PANVGE-09	Primary	Leukemia	Acute Myeloid Leukemia	98613	Acute Myeloid Leukemia
TARGET-20-PANVGP	TARGET-20-PANVGP-03	Primary	Leukemia	Acute Myeloid Leukemia	98613	Acute Myeloid Leukemia
TARGET-20-PANVGP	TARGET-20-PANVGP-09	Primary	Leukemia	Acute Myeloid Leukemia	98613	Acute Myeloid Leukemia
TARGET-20-PANVUF	TARGET-20-PANVUF-09	Primary	Leukemia	Acute Myeloid Leukemia	98613	Acute Myeloid Leukemia
TARGET-20-PANWHP	TARGET-20-PANWHP-09	Primary	Leukemia	Acute Myeloid Leukemia	98613	Acute Myeloid Leukemia
TARGET-20-PANXAF	TARGET-20-PANXAF-03	Primary	Leukemia	Acute Myeloid Leukemia	98613	Acute Myeloid Leukemia
TARGET-20-PANYCG	TARGET-20-PANYCG-09	Primary	Leukemia	Acute Myeloid Leukemia	98613	Acute Myeloid Leukemia
TARGET-20-PANYGP	TARGET-20-PANYGP-09	Primary	Leukemia	Acute Myeloid Leukemia	98613	Acute Myeloid Leukemia
TARGET-20-PANYNR	TARGET-20-PANYNR-09	Primary	Leukemia	Acute Myeloid Leukemia	98613	Acute Myeloid Leukemia
TARGET-20-PANYSN	TARGET-20-PANYSN-03	Primary	Leukemia	Acute Myeloid Leukemia	98613	Acute Myeloid Leukemia
TARGET-20-PANZCU	TARGET-20-PANZCU-03	Primary	Leukemia	Acute Myeloid Leukemia	98613	Acute Myeloid Leukemia
TARGET-20-PANZKA	TARGET-20-PANZKA-09	Primary	Leukemia	Acute Myeloid Leukemia	98613	Acute Myeloid Leukemia
TARGET-20-PANZWB	TARGET-20-PANZWB-09	Primary	Leukemia	Acute Myeloid Leukemia	98613	Acute Myeloid Leukemia
TARGET-20-PAPAJE	TARGET-20-PAPAJE-09	Primary	Leukemia	Acute Myeloid Leukemia	98613	Acute Myeloid Leukemia
TARGET-20-PAPAWN	TARGET-20-PAPAWN-09	Primary	Leukemia	Acute Myeloid Leukemia	98613	Acute Myeloid Leukemia
TARGET-20-PAPBEJ	TARGET-20-PAPBEJ-09	Primary	Leukemia	Acute Myeloid Leukemia	98613	Acute Myeloid Leukemia
TARGET-20-PAPVCN	TARGET-20-PAPVCN-09	Primary	Leukemia	Acute Myeloid Leukemia	98613	Acute Myeloid Leukemia
TARGET-20-PAPVDV	TARGET-20-PAPVDV-09	Primary	Leukemia	Acute Myeloid Leukemia	98613	Acute Myeloid Leukemia
TARGET-20-PAPVGE	TARGET-20-PAPVGE-09	Primary	Leukemia	Acute Myeloid Leukemia	98613	Acute Myeloid Leukemia
TARGET-20-PAPVKG	TARGET-20-PAPVKG-09	Primary	Leukemia	Acute Myeloid Leukemia	98613	Acute Myeloid Leukemia
TARGET-20-PAPVZK	TARGET-20-PAPVZK-09	Primary	Leukemia	Acute Myeloid Leukemia	98613	Acute Myeloid Leukemia
TARGET-20-PAPWHS	TARGET-20-PAPWHS-09	Primary	Leukemia	Acute Myeloid Leukemia	98613	Acute Myeloid Leukemia
TARGET-20-PAPWIU	TARGET-20-PAPWIU-09	Primary	Leukemia	Acute Myeloid Leukemia	98613	Acute Myeloid Leukemia
TARGET-20-PAPWYK	TARGET-20-PAPWYK-09	Primary	Leukemia	Acute Myeloid Leukemia	98613	Acute Myeloid Leukemia
TARGET-20-PAPXRJ	TARGET-20-PAPXRJ-04	Primary	Leukemia	Acute Myeloid Leukemia	98613	Acute Myeloid Leukemia
TARGET-20-PAPXRJ	TARGET-20-PAPXRJ-09	Primary	Leukemia	Acute Myeloid Leukemia	98613	Acute Myeloid Leukemia
TARGET-20-PAPXWI	TARGET-20-PAPXWI-09	Primary	Leukemia	Acute Myeloid Leukemia	98613	Acute Myeloid Leukemia
TARGET-20-PAPYFJ	TARGET-20-PAPYFJ-09	Primary	Leukemia	Acute Myeloid Leukemia	98613	Acute Myeloid Leukemia
TARGET-20-PAPZIZ	TARGET-20-PAPZIZ-09	Primary	Leukemia	Acute Myeloid Leukemia	98613	Acute Myeloid Leukemia
TARGET-20-PAPZLT	TARGET-20-PAPZLT-09	Primary	Leukemia	Acute Myeloid Leukemia	98613	Acute Myeloid Leukemia
TARGET-20-PARAHF	TARGET-20-PARAHF-09	Primary	Leukemia	Acute Myeloid Leukemia	98613	Acute Myeloid Leukemia
TARGET-20-PARAJX	TARGET-20-PARAJX-09	Primary	Leukemia	Acute Myeloid Leukemia	98613	Acute Myeloid Leukemia
TARGET-20-PARANT	TARGET-20-PARANT-09	Primary	Leukemia	Acute Myeloid Leukemia	98613	Acute Myeloid Leukemia
TARGET-20-PARASV	TARGET-20-PARASV-03	Primary	Leukemia	Acute Myeloid Leukemia	98613	Acute Myeloid Leukemia
TARGET-20-PARBFJ	TARGET-20-PARBFJ-09	Primary	Leukemia	Acute Myeloid Leukemia	98613	Acute Myeloid Leukemia
TARGET-20-PARBFZ	TARGET-20-PARBFZ-03	Primary	Leukemia	Acute Myeloid Leukemia	98613	Acute Myeloid Leukemia
TARGET-20-PARBIU	TARGET-20-PARBIU-04	Primary	Leukemia	Acute Myeloid Leukemia	98613	Acute Myeloid Leukemia
TARGET-20-PARBIU	TARGET-20-PARBIU-09	Primary	Leukemia	Acute Myeloid Leukemia	98613	Acute Myeloid Leukemia
TARGET-20-PARBRA	TARGET-20-PARBRA-04	Primary	Leukemia	Acute Myeloid Leukemia	98613	Acute Myeloid Leukemia
TARGET-20-PARBRA	TARGET-20-PARBRA-09	Primary	Leukemia	Acute Myeloid Leukemia	98613	Acute Myeloid Leukemia
TARGET-20-PARBTC	TARGET-20-PARBTC-03	Primary	Leukemia	Acute Myeloid Leukemia	98613	Acute Myeloid Leukemia
TARGET-20-PARBVE	TARGET-20-PARBVE-09	Primary	Leukemia	Acute Myeloid Leukemia	98613	Acute Myeloid Leukemia
TARGET-20-PARBXE	TARGET-20-PARBXE-09	Primary	Leukemia	Acute Myeloid Leukemia	98613	Acute Myeloid Leukemia
TARGET-20-PARCCH	TARGET-20-PARCCH-03	Primary	Leukemia	Acute Myeloid Leukemia	98613	Acute Myeloid Leukemia
TARGET-20-PARCEC	TARGET-20-PARCEC-03	Primary	Leukemia	Acute Myeloid Leukemia	98613	Acute Myeloid Leukemia
TARGET-20-PARCEV	TARGET-20-PARCEV-04	Primary	Leukemia	Acute Myeloid Leukemia	98613	Acute Myeloid Leukemia
TARGET-20-PARCEV	TARGET-20-PARCEV-09	Primary	Leukemia	Acute Myeloid Leukemia	98613	Acute Myeloid Leukemia
TARGET-20-PARCUK	TARGET-20-PARCUK-09	Primary	Leukemia	Acute Myeloid Leukemia	98613	Acute Myeloid Leukemia
TARGET-20-PARCVP	TARGET-20-PARCVP-09	Primary	Leukemia	Acute Myeloid Leukemia	98613	Acute Myeloid Leukemia
TARGET-20-PARCVS	TARGET-20-PARCVS-03	Primary	Leukemia	Acute Myeloid Leukemia	98613	Acute Myeloid Leukemia
TARGET-20-PARCVS	TARGET-20-PARCVS-04	Primary	Leukemia	Acute Myeloid Leukemia	98613	Acute Myeloid Leukemia
TARGET-20-PARCVS	TARGET-20-PARCVS-09	Primary	Leukemia	Acute Myeloid Leukemia	98613	Acute Myeloid Leukemia
TARGET-20-PARCZL	TARGET-20-PARCZL-04	Primary	Leukemia	Acute Myeloid Leukemia	98613	Acute Myeloid Leukemia
TARGET-20-PARCZL	TARGET-20-PARCZL-09	Primary	Leukemia	Acute Myeloid Leukemia	98613	Acute Myeloid Leukemia
TARGET-20-PARDDY	TARGET-20-PARDDY-04	Primary	Leukemia	Acute Myeloid Leukemia	98613	Acute Myeloid Leukemia
TARGET-20-PARDDY	TARGET-20-PARDDY-09	Primary	Leukemia	Acute Myeloid Leukemia	98613	Acute Myeloid Leukemia
TARGET-20-PARDEV	TARGET-20-PARDEV-03	Primary	Leukemia	Acute Myeloid Leukemia	98613	Acute Myeloid Leukemia
TARGET-20-PARDMG	TARGET-20-PARDMG-09	Primary	Leukemia	Acute Myeloid Leukemia	98613	Acute Myeloid Leukemia
TARGET-20-PARDZW	TARGET-20-PARDZW-09	Primary	Leukemia	Acute Myeloid Leukemia	98613	Acute Myeloid Leukemia
TARGET-20-PAREFM	TARGET-20-PAREFM-09	Primary	Leukemia	Acute Myeloid Leukemia	98613	Acute Myeloid Leukemia
TARGET-20-PARENB	TARGET-20-PARENB-09	Primary	Leukemia	Acute Myeloid Leukemia	98613	Acute Myeloid Leukemia
TARGET-20-PARERV	TARGET-20-PARERV-09	Primary	Leukemia	Acute Myeloid Leukemia	98613	Acute Myeloid Leukemia
TARGET-20-PARFAL	TARGET-20-PARFAL-04	Primary	Leukemia	Acute Myeloid Leukemia	98613	Acute Myeloid Leukemia
TARGET-20-PARFAL	TARGET-20-PARFAL-09	Primary	Leukemia	Acute Myeloid Leukemia	98613	Acute Myeloid Leukemia
TARGET-20-PARFGK	TARGET-20-PARFGK-09	Primary	Leukemia	Acute Myeloid Leukemia	98613	Acute Myeloid Leukemia
TARGET-20-PARFIW	TARGET-20-PARFIW-03	Primary	Leukemia	Acute Myeloid Leukemia	98613	Acute Myeloid Leukemia
TARGET-20-PARFRN	TARGET-20-PARFRN-09	Primary	Leukemia	Acute Myeloid Leukemia	98613	Acute Myeloid Leukemia
TARGET-20-PARFXF	TARGET-20-PARFXF-09	Primary	Leukemia	Acute Myeloid Leukemia	98613	Acute Myeloid Leukemia
TARGET-20-PARGDB	TARGET-20-PARGDB-03	Primary	Leukemia	Acute Myeloid Leukemia	98613	Acute Myeloid Leukemia
TARGET-20-PARGDB	TARGET-20-PARGDB-04	Primary	Leukemia	Acute Myeloid Leukemia	98613	Acute Myeloid Leukemia
TARGET-20-PARGTL	TARGET-20-PARGTL-09	Primary	Leukemia	Acute Myeloid Leukemia	98613	Acute Myeloid Leukemia
TARGET-20-PARGTR	TARGET-20-PARGTR-03	Primary	Leukemia	Acute Myeloid Leukemia	98613	Acute Myeloid Leukemia
TARGET-20-PARGVC	TARGET-20-PARGVC-03	Primary	Leukemia	Acute Myeloid Leukemia	98613	Acute Myeloid Leukemia
TARGET-20-PARGXP	TARGET-20-PARGXP-03	Primary	Leukemia	Acute Myeloid Leukemia	98613	Acute Myeloid Leukemia
TARGET-20-PARHBA	TARGET-20-PARHBA-03	Primary	Leukemia	Acute Myeloid Leukemia	98613	Acute Myeloid Leukemia
TARGET-20-PARHJV	TARGET-20-PARHJV-09	Primary	Leukemia	Acute Myeloid Leukemia	98613	Acute Myeloid Leukemia
TARGET-20-PARHVI	TARGET-20-PARHVI-03	Primary	Leukemia	Acute Myeloid Leukemia	98613	Acute Myeloid Leukemia
TARGET-20-PARHVK	TARGET-20-PARHVK-04	Primary	Leukemia	Acute Myeloid Leukemia	98613	Acute Myeloid Leukemia
TARGET-20-PARHVK	TARGET-20-PARHVK-09	Primary	Leukemia	Acute Myeloid Leukemia	98613	Acute Myeloid Leukemia
TARGET-20-PARIEG	TARGET-20-PARIEG-09	Primary	Leukemia	Acute Myeloid Leukemia	98613	Acute Myeloid Leukemia
TARGET-20-PARIHK	TARGET-20-PARIHK-03	Primary	Leukemia	Acute Myeloid Leukemia	98613	Acute Myeloid Leukemia
TARGET-20-PARIHK	TARGET-20-PARIHK-04	Primary	Leukemia	Acute Myeloid Leukemia	98613	Acute Myeloid Leukemia
TARGET-20-PARIHK	TARGET-20-PARIHK-09	Primary	Leukemia	Acute Myeloid Leukemia	98613	Acute Myeloid Leukemia
TARGET-20-PARIMT	TARGET-20-PARIMT-09	Primary	Leukemia	Acute Myeloid Leukemia	98613	Acute Myeloid Leukemia
TARGET-20-PARINM	TARGET-20-PARINM-09	Primary	Leukemia	Acute Myeloid Leukemia	98613	Acute Myeloid Leukemia
TARGET-20-PARIZR	TARGET-20-PARIZR-09	Primary	Leukemia	Acute Myeloid Leukemia	98613	Acute Myeloid Leukemia
TARGET-20-PARJCR	TARGET-20-PARJCR-04	Primary	Leukemia	Acute Myeloid Leukemia	98613	Acute Myeloid Leukemia
TARGET-20-PARJCR	TARGET-20-PARJCR-09	Primary	Leukemia	Acute Myeloid Leukemia	98613	Acute Myeloid Leukemia
TARGET-20-PARJVI	TARGET-20-PARJVI-03	Primary	Leukemia	Acute Myeloid Leukemia	98613	Acute Myeloid Leukemia
TARGET-20-PARJYP	TARGET-20-PARJYP-03	Primary	Leukemia	Acute Myeloid Leukemia	98613	Acute Myeloid Leukemia
TARGET-20-PARJYP	TARGET-20-PARJYP-09	Primary	Leukemia	Acute Myeloid Leukemia	98613	Acute Myeloid Leukemia
TARGET-20-PARKCX	TARGET-20-PARKCX-09	Primary	Leukemia	Acute Myeloid Leukemia	98613	Acute Myeloid Leukemia
TARGET-20-PARKFB	TARGET-20-PARKFB-09	Primary	Leukemia	Acute Myeloid Leukemia	98613	Acute Myeloid Leukemia
TARGET-20-PARKSH	TARGET-20-PARKSH-03	Primary	Leukemia	Acute Myeloid Leukemia	98613	Acute Myeloid Leukemia
TARGET-20-PARLFE	TARGET-20-PARLFE-03	Primary	Leukemia	Acute Myeloid Leukemia	98613	Acute Myeloid Leukemia
TARGET-20-PARLSW	TARGET-20-PARLSW-09	Primary	Leukemia	Acute Myeloid Leukemia	98613	Acute Myeloid Leukemia
TARGET-20-PARLVL	TARGET-20-PARLVL-04	Primary	Leukemia	Acute Myeloid Leukemia	98613	Acute Myeloid Leukemia
TARGET-20-PARLVL	TARGET-20-PARLVL-09	Primary	Leukemia	Acute Myeloid Leukemia	98613	Acute Myeloid Leukemia
TARGET-20-PARMGX	TARGET-20-PARMGX-09	Primary	Leukemia	Acute Myeloid Leukemia	98613	Acute Myeloid Leukemia
TARGET-20-PARMIX	TARGET-20-PARMIX-09	Primary	Leukemia	Acute Myeloid Leukemia	98613	Acute Myeloid Leukemia
TARGET-20-PARMME	TARGET-20-PARMME-09	Primary	Leukemia	Acute Myeloid Leukemia	98613	Acute Myeloid Leukemia
TARGET-20-PARMMN	TARGET-20-PARMMN-09	Primary	Leukemia	Acute Myeloid Leukemia	98613	Acute Myeloid Leukemia
TARGET-20-PARMZC	TARGET-20-PARMZC-09	Primary	Leukemia	Acute Myeloid Leukemia	98613	Acute Myeloid Leukemia
TARGET-20-PARMZF	TARGET-20-PARMZF-09	Primary	Leukemia	Acute Myeloid Leukemia	98613	Acute Myeloid Leukemia
TARGET-20-PARNIA	TARGET-20-PARNIA-09	Primary	Leukemia	Acute Myeloid Leukemia	98613	Acute Myeloid Leukemia
TARGET-20-PARNNT	TARGET-20-PARNNT-09	Primary	Leukemia	Acute Myeloid Leukemia	98613	Acute Myeloid Leukemia
TARGET-20-PARNZW	TARGET-20-PARNZW-03	Primary	Leukemia	Acute Myeloid Leukemia	98613	Acute Myeloid Leukemia
TARGET-20-PARPBF	TARGET-20-PARPBF-09	Primary	Leukemia	Acute Myeloid Leukemia	98613	Acute Myeloid Leukemia
TARGET-20-PARPDS	TARGET-20-PARPDS-09	Primary	Leukemia	Acute Myeloid Leukemia	98613	Acute Myeloid Leukemia
TARGET-20-PARPPY	TARGET-20-PARPPY-09	Primary	Leukemia	Acute Myeloid Leukemia	98613	Acute Myeloid Leukemia
TARGET-20-PARPVZ	TARGET-20-PARPVZ-09	Primary	Leukemia	Acute Myeloid Leukemia	98613	Acute Myeloid Leukemia
TARGET-20-PARPWL	TARGET-20-PARPWL-09	Primary	Leukemia	Acute Myeloid Leukemia	98613	Acute Myeloid Leukemia
TARGET-20-PARSAN	TARGET-20-PARSAN-09	Primary	Leukemia	Acute Myeloid Leukemia	98613	Acute Myeloid Leukemia
TARGET-20-PARSHM	TARGET-20-PARSHM-03	Primary	Leukemia	Acute Myeloid Leukemia	98613	Acute Myeloid Leukemia
TARGET-20-PARTAL	TARGET-20-PARTAL-04	Primary	Leukemia	Acute Myeloid Leukemia	98613	Acute Myeloid Leukemia
TARGET-20-PARTAL	TARGET-20-PARTAL-09	Primary	Leukemia	Acute Myeloid Leukemia	98613	Acute Myeloid Leukemia
TARGET-20-PARTST	TARGET-20-PARTST-09	Primary	Leukemia	Acute Myeloid Leukemia	98613	Acute Myeloid Leukemia
TARGET-20-PARTXH	TARGET-20-PARTXH-09	Primary	Leukemia	Acute Myeloid Leukemia	98613	Acute Myeloid Leukemia
TARGET-20-PARTYK	TARGET-20-PARTYK-09	Primary	Leukemia	Acute Myeloid Leukemia	98613	Acute Myeloid Leukemia
TARGET-20-PARTYV	TARGET-20-PARTYV-09	Primary	Leukemia	Acute Myeloid Leukemia	98613	Acute Myeloid Leukemia
TARGET-20-PARUBT	TARGET-20-PARUBT-09	Primary	Leukemia	Acute Myeloid Leukemia	98613	Acute Myeloid Leukemia
TARGET-20-PARUBT	TARGET-20-PARUBT-40	Primary	Leukemia	Acute Myeloid Leukemia	98613	Acute Myeloid Leukemia
TARGET-20-PARUCB	TARGET-20-PARUCB-03	Primary	Leukemia	Acute Myeloid Leukemia	98613	Acute Myeloid Leukemia
TARGET-20-PARUCB	TARGET-20-PARUCB-04	Primary	Leukemia	Acute Myeloid Leukemia	98613	Acute Myeloid Leukemia
TARGET-20-PARUCB	TARGET-20-PARUCB-09	Primary	Leukemia	Acute Myeloid Leukemia	98613	Acute Myeloid Leukemia
TARGET-20-PARUDL	TARGET-20-PARUDL-09	Primary	Leukemia	Acute Myeloid Leukemia	98613	Acute Myeloid Leukemia
TARGET-20-PARUNX	TARGET-20-PARUNX-04	Primary	Leukemia	Acute Myeloid Leukemia	98613	Acute Myeloid Leukemia
TARGET-20-PARUNX	TARGET-20-PARUNX-09	Primary	Leukemia	Acute Myeloid Leukemia	98613	Acute Myeloid Leukemia
TARGET-20-PARURW	TARGET-20-PARURW-09	Primary	Leukemia	Acute Myeloid Leukemia	98613	Acute Myeloid Leukemia
TARGET-20-PARUTH	TARGET-20-PARUTH-04	Primary	Leukemia	Acute Myeloid Leukemia	98613	Acute Myeloid Leukemia
TARGET-20-PARUTH	TARGET-20-PARUTH-09	Primary	Leukemia	Acute Myeloid Leukemia	98613	Acute Myeloid Leukemia
TARGET-20-PARUUB	TARGET-20-PARUUB-09	Primary	Leukemia	Acute Myeloid Leukemia	98613	Acute Myeloid Leukemia
TARGET-20-PARUWX	TARGET-20-PARUWX-09	Primary	Leukemia	Acute Myeloid Leukemia	98613	Acute Myeloid Leukemia
TARGET-20-PARVAI	TARGET-20-PARVAI-09	Primary	Leukemia	Acute Myeloid Leukemia	98613	Acute Myeloid Leukemia
TARGET-20-PARVUA	TARGET-20-PARVUA-03	Primary	Leukemia	Acute Myeloid Leukemia	98613	Acute Myeloid Leukemia
TARGET-20-PARWAS	TARGET-20-PARWAS-03	Primary	Leukemia	Acute Myeloid Leukemia	98613	Acute Myeloid Leukemia
TARGET-20-PARWAS	TARGET-20-PARWAS-09	Primary	Leukemia	Acute Myeloid Leukemia	98613	Acute Myeloid Leukemia
TARGET-20-PARWDZ	TARGET-20-PARWDZ-09	Primary	Leukemia	Acute Myeloid Leukemia	98613	Acute Myeloid Leukemia
TARGET-20-PARWXU	TARGET-20-PARWXU-04	Primary	Leukemia	Acute Myeloid Leukemia	98613	Acute Myeloid Leukemia
TARGET-20-PARWXU	TARGET-20-PARWXU-09	Primary	Leukemia	Acute Myeloid Leukemia	98613	Acute Myeloid Leukemia
TARGET-20-PARXBT	TARGET-20-PARXBT-09	Primary	Leukemia	Acute Myeloid Leukemia	98613	Acute Myeloid Leukemia
TARGET-20-PARXCG	TARGET-20-PARXCG-09	Primary	Leukemia	Acute Myeloid Leukemia	98613	Acute Myeloid Leukemia
TARGET-20-PARXEC	TARGET-20-PARXEC-09	Primary	Leukemia	Acute Myeloid Leukemia	98613	Acute Myeloid Leukemia
TARGET-20-PARXMP	TARGET-20-PARXMP-09	Primary	Leukemia	Acute Myeloid Leukemia	98613	Acute Myeloid Leukemia
TARGET-20-PARXNG	TARGET-20-PARXNG-09	Primary	Leukemia	Acute Myeloid Leukemia	98613	Acute Myeloid Leukemia
TARGET-20-PARXVI	TARGET-20-PARXVI-09	Primary	Leukemia	Acute Myeloid Leukemia	98613	Acute Myeloid Leukemia
TARGET-20-PARYCG	TARGET-20-PARYCG-03	Primary	Leukemia	Acute Myeloid Leukemia	98613	Acute Myeloid Leukemia
TARGET-20-PARYEB	TARGET-20-PARYEB-09	Primary	Leukemia	Acute Myeloid Leukemia	98613	Acute Myeloid Leukemia
TARGET-20-PARYFN	TARGET-20-PARYFN-03	Primary	Leukemia	Acute Myeloid Leukemia	98613	Acute Myeloid Leukemia
TARGET-20-PARYFN	TARGET-20-PARYFN-04	Primary	Leukemia	Acute Myeloid Leukemia	98613	Acute Myeloid Leukemia
TARGET-20-PARYFN	TARGET-20-PARYFN-09	Primary	Leukemia	Acute Myeloid Leukemia	98613	Acute Myeloid Leukemia
TARGET-20-PARYGA	TARGET-20-PARYGA-09	Primary	Leukemia	Acute Myeloid Leukemia	98613	Acute Myeloid Leukemia
TARGET-20-PARYVW	TARGET-20-PARYVW-04	Primary	Leukemia	Acute Myeloid Leukemia	98613	Acute Myeloid Leukemia
TARGET-20-PARYVW	TARGET-20-PARYVW-09	Primary	Leukemia	Acute Myeloid Leukemia	98613	Acute Myeloid Leukemia
TARGET-20-PARYXV	TARGET-20-PARYXV-09	Primary	Leukemia	Acute Myeloid Leukemia	98613	Acute Myeloid Leukemia
TARGET-20-PARZMZ	TARGET-20-PARZMZ-09	Primary	Leukemia	Acute Myeloid Leukemia	98613	Acute Myeloid Leukemia
TARGET-20-PARZUU	TARGET-20-PARZUU-09	Primary	Leukemia	Acute Myeloid Leukemia	98613	Acute Myeloid Leukemia
TARGET-20-PARZWH	TARGET-20-PARZWH-09	Primary	Leukemia	Acute Myeloid Leukemia	98613	Acute Myeloid Leukemia
TARGET-20-PARZYL	TARGET-20-PARZYL-09	Primary	Leukemia	Acute Myeloid Leukemia	98613	Acute Myeloid Leukemia
TARGET-20-PASADG	TARGET-20-PASADG-04	Primary	Leukemia	Acute Myeloid Leukemia	98613	Acute Myeloid Leukemia
TARGET-20-PASADG	TARGET-20-PASADG-09	Primary	Leukemia	Acute Myeloid Leukemia	98613	Acute Myeloid Leukemia
TARGET-20-PASAFM	TARGET-20-PASAFM-09	Primary	Leukemia	Acute Myeloid Leukemia	98613	Acute Myeloid Leukemia
TARGET-20-PASARK	TARGET-20-PASARK-09	Primary	Leukemia	Acute Myeloid Leukemia	98613	Acute Myeloid Leukemia
TARGET-20-PASAUT	TARGET-20-PASAUT-03	Primary	Leukemia	Acute Myeloid Leukemia	98613	Acute Myeloid Leukemia
TARGET-20-PASBBE	TARGET-20-PASBBE-04	Primary	Leukemia	Acute Myeloid Leukemia	98613	Acute Myeloid Leukemia
TARGET-20-PASBBE	TARGET-20-PASBBE-09	Primary	Leukemia	Acute Myeloid Leukemia	98613	Acute Myeloid Leukemia
TARGET-20-PASBGE	TARGET-20-PASBGE-09	Primary	Leukemia	Acute Myeloid Leukemia	98613	Acute Myeloid Leukemia
TARGET-20-PASBHI	TARGET-20-PASBHI-09	Primary	Leukemia	Acute Myeloid Leukemia	98613	Acute Myeloid Leukemia
TARGET-20-PASBPK	TARGET-20-PASBPK-09	Primary	Leukemia	Acute Myeloid Leukemia	98613	Acute Myeloid Leukemia
TARGET-20-PASBPW	TARGET-20-PASBPW-09	Primary	Leukemia	Acute Myeloid Leukemia	98613	Acute Myeloid Leukemia
TARGET-20-PASBSB	TARGET-20-PASBSB-03	Primary	Leukemia	Acute Myeloid Leukemia	98613	Acute Myeloid Leukemia
TARGET-20-PASCCS	TARGET-20-PASCCS-09	Primary	Leukemia	Acute Myeloid Leukemia	98613	Acute Myeloid Leukemia
TARGET-20-PASCFW	TARGET-20-PASCFW-09	Primary	Leukemia	Acute Myeloid Leukemia	98613	Acute Myeloid Leukemia
TARGET-20-PASCGC	TARGET-20-PASCGC-03	Primary	Leukemia	Acute Myeloid Leukemia	98613	Acute Myeloid Leukemia
TARGET-20-PASCGR	TARGET-20-PASCGR-03	Primary	Leukemia	Acute Myeloid Leukemia	98613	Acute Myeloid Leukemia
TARGET-20-PASCGR	TARGET-20-PASCGR-04	Primary	Leukemia	Acute Myeloid Leukemia	98613	Acute Myeloid Leukemia
TARGET-20-PASCIG	TARGET-20-PASCIG-09	Primary	Leukemia	Acute Myeloid Leukemia	98613	Acute Myeloid Leukemia
TARGET-20-PASCRZ	TARGET-20-PASCRZ-03	Primary	Leukemia	Acute Myeloid Leukemia	98613	Acute Myeloid Leukemia
TARGET-20-PASCRZ	TARGET-20-PASCRZ-04	Primary	Leukemia	Acute Myeloid Leukemia	98613	Acute Myeloid Leukemia
TARGET-20-PASDFK	TARGET-20-PASDFK-09	Primary	Leukemia	Acute Myeloid Leukemia	98613	Acute Myeloid Leukemia
TARGET-20-PASDGX	TARGET-20-PASDGX-09	Primary	Leukemia	Acute Myeloid Leukemia	98613	Acute Myeloid Leukemia
TARGET-20-PASDJY	TARGET-20-PASDJY-09	Primary	Leukemia	Acute Myeloid Leukemia	98613	Acute Myeloid Leukemia
TARGET-20-PASDUD	TARGET-20-PASDUD-09	Primary	Leukemia	Acute Myeloid Leukemia	98613	Acute Myeloid Leukemia
TARGET-20-PASDVA	TARGET-20-PASDVA-09	Primary	Leukemia	Acute Myeloid Leukemia	98613	Acute Myeloid Leukemia
TARGET-20-PASECW	TARGET-20-PASECW-09	Primary	Leukemia	Acute Myeloid Leukemia	98613	Acute Myeloid Leukemia
TARGET-20-PASEFD	TARGET-20-PASEFD-04	Primary	Leukemia	Acute Myeloid Leukemia	98613	Acute Myeloid Leukemia
TARGET-20-PASEFD	TARGET-20-PASEFD-09	Primary	Leukemia	Acute Myeloid Leukemia	98613	Acute Myeloid Leukemia
TARGET-20-PASEGC	TARGET-20-PASEGC-09	Primary	Leukemia	Acute Myeloid Leukemia	98613	Acute Myeloid Leukemia
TARGET-20-PASELF	TARGET-20-PASELF-09	Primary	Leukemia	Acute Myeloid Leukemia	98613	Acute Myeloid Leukemia
TARGET-20-PASENE	TARGET-20-PASENE-09	Primary	Leukemia	Acute Myeloid Leukemia	98613	Acute Myeloid Leukemia
TARGET-20-PASEYM	TARGET-20-PASEYM-09	Primary	Leukemia	Acute Myeloid Leukemia	98613	Acute Myeloid Leukemia
TARGET-20-PASFEW	TARGET-20-PASFEW-09	Primary	Leukemia	Acute Myeloid Leukemia	98613	Acute Myeloid Leukemia
TARGET-20-PASFIT	TARGET-20-PASFIT-09	Primary	Leukemia	Acute Myeloid Leukemia	98613	Acute Myeloid Leukemia
TARGET-20-PASFJB	TARGET-20-PASFJB-09	Primary	Leukemia	Acute Myeloid Leukemia	98613	Acute Myeloid Leukemia
TARGET-20-PASFLG	TARGET-20-PASFLG-09	Primary	Leukemia	Acute Myeloid Leukemia	98613	Acute Myeloid Leukemia
TARGET-20-PASFLM	TARGET-20-PASFLM-09	Primary	Leukemia	Acute Myeloid Leukemia	98613	Acute Myeloid Leukemia
TARGET-20-PASFNP	TARGET-20-PASFNP-09	Primary	Leukemia	Acute Myeloid Leukemia	98613	Acute Myeloid Leukemia
TARGET-20-PASFVP	TARGET-20-PASFVP-09	Primary	Leukemia	Acute Myeloid Leukemia	98613	Acute Myeloid Leukemia
TARGET-20-PASFYF	TARGET-20-PASFYF-09	Primary	Leukemia	Acute Myeloid Leukemia	98613	Acute Myeloid Leukemia
TARGET-20-PASFZN	TARGET-20-PASFZN-09	Primary	Leukemia	Acute Myeloid Leukemia	98613	Acute Myeloid Leukemia
TARGET-20-PASGCE	TARGET-20-PASGCE-09	Primary	Leukemia	Acute Myeloid Leukemia	98613	Acute Myeloid Leukemia
TARGET-20-PASGGK	TARGET-20-PASGGK-09	Primary	Leukemia	Acute Myeloid Leukemia	98613	Acute Myeloid Leukemia
TARGET-20-PASGMZ	TARGET-20-PASGMZ-09	Primary	Leukemia	Acute Myeloid Leukemia	98613	Acute Myeloid Leukemia
TARGET-20-PASGWE	TARGET-20-PASGWE-09	Primary	Leukemia	Acute Myeloid Leukemia	98613	Acute Myeloid Leukemia
TARGET-20-PASGWH	TARGET-20-PASGWH-04	Primary	Leukemia	Acute Myeloid Leukemia	98613	Acute Myeloid Leukemia
TARGET-20-PASGWH	TARGET-20-PASGWH-09	Primary	Leukemia	Acute Myeloid Leukemia	98613	Acute Myeloid Leukemia
TARGET-20-PASGZS	TARGET-20-PASGZS-04	Primary	Leukemia	Acute Myeloid Leukemia	98613	Acute Myeloid Leukemia
TARGET-20-PASGZS	TARGET-20-PASGZS-09	Primary	Leukemia	Acute Myeloid Leukemia	98613	Acute Myeloid Leukemia
TARGET-20-PASHBI	TARGET-20-PASHBI-09	Primary	Leukemia	Acute Myeloid Leukemia	98613	Acute Myeloid Leukemia
TARGET-20-PASHHH	TARGET-20-PASHHH-09	Primary	Leukemia	Acute Myeloid Leukemia	98613	Acute Myeloid Leukemia
TARGET-20-PASHLE	TARGET-20-PASHLE-03	Primary	Leukemia	Acute Myeloid Leukemia	98613	Acute Myeloid Leukemia
TARGET-20-PASHYZ	TARGET-20-PASHYZ-04	Primary	Leukemia	Acute Myeloid Leukemia	98613	Acute Myeloid Leukemia
TARGET-20-PASHYZ	TARGET-20-PASHYZ-09	Primary	Leukemia	Acute Myeloid Leukemia	98613	Acute Myeloid Leukemia
TARGET-20-PASHZX	TARGET-20-PASHZX-09	Primary	Leukemia	Acute Myeloid Leukemia	98613	Acute Myeloid Leukemia
TARGET-20-PASIBG	TARGET-20-PASIBG-09	Primary	Leukemia	Acute Myeloid Leukemia	98613	Acute Myeloid Leukemia
TARGET-20-PASIEJ	TARGET-20-PASIEJ-09	Primary	Leukemia	Acute Myeloid Leukemia	98613	Acute Myeloid Leukemia
TARGET-20-PASIEP	TARGET-20-PASIEP-09	Primary	Leukemia	Acute Myeloid Leukemia	98613	Acute Myeloid Leukemia
TARGET-20-PASINN	TARGET-20-PASINN-04	Primary	Leukemia	Acute Myeloid Leukemia	98613	Acute Myeloid Leukemia
TARGET-20-PASINN	TARGET-20-PASINN-09	Primary	Leukemia	Acute Myeloid Leukemia	98613	Acute Myeloid Leukemia
TARGET-20-PASIZX	TARGET-20-PASIZX-09	Primary	Leukemia	Acute Myeloid Leukemia	98613	Acute Myeloid Leukemia
TARGET-20-PASJEJ	TARGET-20-PASJEJ-09	Primary	Leukemia	Acute Myeloid Leukemia	98613	Acute Myeloid Leukemia
TARGET-20-PASJGZ	TARGET-20-PASJGZ-04	Primary	Leukemia	Acute Myeloid Leukemia	98613	Acute Myeloid Leukemia
TARGET-20-PASJGZ	TARGET-20-PASJGZ-09	Primary	Leukemia	Acute Myeloid Leukemia	98613	Acute Myeloid Leukemia
TARGET-20-PASJIM	TARGET-20-PASJIM-09	Primary	Leukemia	Acute Myeloid Leukemia	98613	Acute Myeloid Leukemia
TARGET-20-PASJTM	TARGET-20-PASJTM-09	Primary	Leukemia	Acute Myeloid Leukemia	98613	Acute Myeloid Leukemia
TARGET-20-PASKIH	TARGET-20-PASKIH-09	Primary	Leukemia	Acute Myeloid Leukemia	98613	Acute Myeloid Leukemia
TARGET-20-PASKUA	TARGET-20-PASKUA-09	Primary	Leukemia	Acute Myeloid Leukemia	98613	Acute Myeloid Leukemia
TARGET-20-PASLDL	TARGET-20-PASLDL-09	Primary	Leukemia	Acute Myeloid Leukemia	98613	Acute Myeloid Leukemia
TARGET-20-PASLSD	TARGET-20-PASLSD-03	Primary	Leukemia	Acute Myeloid Leukemia	98613	Acute Myeloid Leukemia
TARGET-20-PASLTF	TARGET-20-PASLTF-09	Primary	Leukemia	Acute Myeloid Leukemia	98613	Acute Myeloid Leukemia
TARGET-20-PASLYX	TARGET-20-PASLYX-09	Primary	Leukemia	Acute Myeloid Leukemia	98613	Acute Myeloid Leukemia
TARGET-20-PASMGW	TARGET-20-PASMGW-09	Primary	Leukemia	Acute Myeloid Leukemia	98613	Acute Myeloid Leukemia
TARGET-20-PASMHY	TARGET-20-PASMHY-03	Primary	Leukemia	Acute Myeloid Leukemia	98613	Acute Myeloid Leukemia
TARGET-20-PASMYS	TARGET-20-PASMYS-04	Primary	Leukemia	Acute Myeloid Leukemia	98613	Acute Myeloid Leukemia
TARGET-20-PASMYS	TARGET-20-PASMYS-09	Primary	Leukemia	Acute Myeloid Leukemia	98613	Acute Myeloid Leukemia
TARGET-20-PASNIY	TARGET-20-PASNIY-09	Primary	Leukemia	Acute Myeloid Leukemia	98613	Acute Myeloid Leukemia
TARGET-20-PASPGA	TARGET-20-PASPGA-09	Primary	Leukemia	Acute Myeloid Leukemia	98613	Acute Myeloid Leukemia
TARGET-20-PASPKE	TARGET-20-PASPKE-09	Primary	Leukemia	Acute Myeloid Leukemia	98613	Acute Myeloid Leukemia
TARGET-20-PASPLU	TARGET-20-PASPLU-04	Primary	Leukemia	Acute Myeloid Leukemia	98613	Acute Myeloid Leukemia
TARGET-20-PASPLU	TARGET-20-PASPLU-09	Primary	Leukemia	Acute Myeloid Leukemia	98613	Acute Myeloid Leukemia
TARGET-20-PASPSV	TARGET-20-PASPSV-09	Primary	Leukemia	Acute Myeloid Leukemia	98613	Acute Myeloid Leukemia
TARGET-20-PASPTM	TARGET-20-PASPTM-09	Primary	Leukemia	Acute Myeloid Leukemia	98613	Acute Myeloid Leukemia
TARGET-20-PASPTW	TARGET-20-PASPTW-09	Primary	Leukemia	Acute Myeloid Leukemia	98613	Acute Myeloid Leukemia
TARGET-20-PASREH	TARGET-20-PASREH-09	Primary	Leukemia	Acute Myeloid Leukemia	98613	Acute Myeloid Leukemia
TARGET-20-PASRLS	TARGET-20-PASRLS-09	Primary	Leukemia	Acute Myeloid Leukemia	98613	Acute Myeloid Leukemia
TARGET-20-PASRRB	TARGET-20-PASRRB-03	Primary	Leukemia	Acute Myeloid Leukemia	98613	Acute Myeloid Leukemia
TARGET-20-PASRTP	TARGET-20-PASRTP-09	Primary	Leukemia	Acute Myeloid Leukemia	98613	Acute Myeloid Leukemia
TARGET-20-PASSSI	TARGET-20-PASSSI-09	Primary	Leukemia	Acute Myeloid Leukemia	98613	Acute Myeloid Leukemia
TARGET-20-PASTPU	TARGET-20-PASTPU-09	Primary	Leukemia	Acute Myeloid Leukemia	98613	Acute Myeloid Leukemia
TARGET-20-PASTTW	TARGET-20-PASTTW-09	Primary	Leukemia	Acute Myeloid Leukemia	98613	Acute Myeloid Leukemia
TARGET-20-PASTUH	TARGET-20-PASTUH-03	Primary	Leukemia	Acute Myeloid Leukemia	98613	Acute Myeloid Leukemia
TARGET-20-PASTUH	TARGET-20-PASTUH-04	Primary	Leukemia	Acute Myeloid Leukemia	98613	Acute Myeloid Leukemia
TARGET-20-PASVPJ	TARGET-20-PASVPJ-09	Primary	Leukemia	Acute Myeloid Leukemia	98613	Acute Myeloid Leukemia
TARGET-20-PASVVS	TARGET-20-PASVVS-04	Primary	Leukemia	Acute Myeloid Leukemia	98613	Acute Myeloid Leukemia
TARGET-20-PASVVS	TARGET-20-PASVVS-09	Primary	Leukemia	Acute Myeloid Leukemia	98613	Acute Myeloid Leukemia
TARGET-20-PASVYA	TARGET-20-PASVYA-04	Primary	Leukemia	Acute Myeloid Leukemia	98613	Acute Myeloid Leukemia
TARGET-20-PASVYA	TARGET-20-PASVYA-09	Primary	Leukemia	Acute Myeloid Leukemia	98613	Acute Myeloid Leukemia
TARGET-20-PASVYL	TARGET-20-PASVYL-09	Primary	Leukemia	Acute Myeloid Leukemia	98613	Acute Myeloid Leukemia
TARGET-20-PASWAJ	TARGET-20-PASWAJ-04	Primary	Leukemia	Acute Myeloid Leukemia	98613	Acute Myeloid Leukemia
TARGET-20-PASWAJ	TARGET-20-PASWAJ-09	Primary	Leukemia	Acute Myeloid Leukemia	98613	Acute Myeloid Leukemia
TARGET-20-PASWAT	TARGET-20-PASWAT-09	Primary	Leukemia	Acute Myeloid Leukemia	98613	Acute Myeloid Leukemia
TARGET-20-PASWLN	TARGET-20-PASWLN-09	Primary	Leukemia	Acute Myeloid Leukemia	98613	Acute Myeloid Leukemia
TARGET-20-PASWPD	TARGET-20-PASWPD-09	Primary	Leukemia	Acute Myeloid Leukemia	98613	Acute Myeloid Leukemia
TARGET-20-PASWPT	TARGET-20-PASWPT-09	Primary	Leukemia	Acute Myeloid Leukemia	98613	Acute Myeloid Leukemia
TARGET-20-PASXEA	TARGET-20-PASXEA-09	Primary	Leukemia	Acute Myeloid Leukemia	98613	Acute Myeloid Leukemia
TARGET-20-PASXNR	TARGET-20-PASXNR-04	Primary	Leukemia	Acute Myeloid Leukemia	98613	Acute Myeloid Leukemia
TARGET-20-PASXNR	TARGET-20-PASXNR-09	Primary	Leukemia	Acute Myeloid Leukemia	98613	Acute Myeloid Leukemia
TARGET-20-PASXYG	TARGET-20-PASXYG-04	Primary	Leukemia	Acute Myeloid Leukemia	98613	Acute Myeloid Leukemia
TARGET-20-PASXYG	TARGET-20-PASXYG-09	Primary	Leukemia	Acute Myeloid Leukemia	98613	Acute Myeloid Leukemia
TARGET-20-PASYJI	TARGET-20-PASYJI-04	Primary	Leukemia	Acute Myeloid Leukemia	98613	Acute Myeloid Leukemia
TARGET-20-PASYJI	TARGET-20-PASYJI-09	Primary	Leukemia	Acute Myeloid Leukemia	98613	Acute Myeloid Leukemia
TARGET-20-PASZLJ	TARGET-20-PASZLJ-09	Primary	Leukemia	Acute Myeloid Leukemia	98613	Acute Myeloid Leukemia
TARGET-20-PASZZE	TARGET-20-PASZZE-09	Primary	Leukemia	Acute Myeloid Leukemia	98613	Acute Myeloid Leukemia
TARGET-20-PATABB	TARGET-20-PATABB-09	Primary	Leukemia	Acute Myeloid Leukemia	98613	Acute Myeloid Leukemia
TARGET-20-PATAST	TARGET-20-PATAST-04	Primary	Leukemia	Acute Myeloid Leukemia	98613	Acute Myeloid Leukemia
TARGET-20-PATAST	TARGET-20-PATAST-09	Primary	Leukemia	Acute Myeloid Leukemia	98613	Acute Myeloid Leukemia
TARGET-20-PATDHA	TARGET-20-PATDHA-09	Primary	Leukemia	Acute Myeloid Leukemia	98613	Acute Myeloid Leukemia
TARGET-20-PATDNN	TARGET-20-PATDNN-04	Primary	Leukemia	Acute Myeloid Leukemia	98613	Acute Myeloid Leukemia
TARGET-20-PATDNN	TARGET-20-PATDNN-09	Primary	Leukemia	Acute Myeloid Leukemia	98613	Acute Myeloid Leukemia
TARGET-20-PATELT	TARGET-20-PATELT-03	Primary	Leukemia	Acute Myeloid Leukemia	98613	Acute Myeloid Leukemia
TARGET-20-PATIAK	TARGET-20-PATIAK-04	Primary	Leukemia	Acute Myeloid Leukemia	98613	Acute Myeloid Leukemia
TARGET-20-PATIAK	TARGET-20-PATIAK-09	Primary	Leukemia	Acute Myeloid Leukemia	98613	Acute Myeloid Leukemia
TARGET-20-PATJHJ	TARGET-20-PATJHJ-09	Primary	Leukemia	Acute Myeloid Leukemia	98613	Acute Myeloid Leukemia
TARGET-20-PATJHJ	TARGET-20-PATJHJ-40	Primary	Leukemia	Acute Myeloid Leukemia	98613	Acute Myeloid Leukemia
TARGET-20-PATKJB	TARGET-20-PATKJB-09	Primary	Leukemia	Acute Myeloid Leukemia	98613	Acute Myeloid Leukemia
TARGET-20-PANGTF	TARGET-20-PANGTF-03	Primary	Leukemia	Acute Myeloid Leukemia	98613	Acute Myeloid Leukemia
TARGET-20-PATELT	TARGET-20-PATELT-09	Primary	Leukemia	Acute Myeloid Leukemia	98613	Acute Myeloid Leukemia
TARGET-20-PAKIYW	TARGET-20-PAKIYW-03	Primary	Leukemia	Acute Myeloid Leukemia	98613	Acute Myeloid Leukemia
TARGET-20-PANYNR	TARGET-20-PANYNR-03	Primary	Leukemia	Acute Myeloid Leukemia	98613	Acute Myeloid Leukemia
TARGET-20-PARIZR	TARGET-20-PARIZR-03	Primary	Leukemia	Acute Myeloid Leukemia	98613	Acute Myeloid Leukemia
TARGET-20-PARVAI	TARGET-20-PARVAI-03	Primary	Leukemia	Acute Myeloid Leukemia	98613	Acute Myeloid Leukemia
TARGET-20-PARYGA	TARGET-20-PARYGA-03	Primary	Leukemia	Acute Myeloid Leukemia	98613	Acute Myeloid Leukemia
TARGET-20-PASFJB	TARGET-20-PASFJB-03	Primary	Leukemia	Acute Myeloid Leukemia	98613	Acute Myeloid Leukemia
TARGET-20-PADYIR	TARGET-20-PADYIR-03	Primary	Leukemia	Acute Myeloid Leukemia	98613	Acute Myeloid Leukemia
TARGET-20-PAEERJ	TARGET-20-PAEERJ-03	Primary	Leukemia	Acute Myeloid Leukemia	98613	Acute Myeloid Leukemia
TARGET-20-PAEFGT	TARGET-20-PAEFGT-03	Primary	Leukemia	Acute Myeloid Leukemia	98613	Acute Myeloid Leukemia
TARGET-20-PARIMT	TARGET-20-PARIMT-03	Primary	Leukemia	Acute Myeloid Leukemia	98613	Acute Myeloid Leukemia
TARGET-20-PARUDL	TARGET-20-PARUDL-03	Primary	Leukemia	Acute Myeloid Leukemia	98613	Acute Myeloid Leukemia
TARGET-20-PASTUH	TARGET-20-PASTUH-09	Primary	Leukemia	Acute Myeloid Leukemia	98613	Acute Myeloid Leukemia
TARGET-20-PASGMZ	TARGET-20-PASGMZ-03	Primary	Leukemia	Acute Myeloid Leukemia	98613	Acute Myeloid Leukemia
TARGET-20-PARFRN	TARGET-20-PARFRN-03	Primary	Leukemia	Acute Myeloid Leukemia	98613	Acute Myeloid Leukemia
TARGET-20-PARGDB	TARGET-20-PARGDB-09	Primary	Leukemia	Acute Myeloid Leukemia	98613	Acute Myeloid Leukemia
TARGET-20-PASJGZ	TARGET-20-PASJGZ-03	Primary	Leukemia	Acute Myeloid Leukemia	98613	Acute Myeloid Leukemia
TARGET-20-PARXBT	TARGET-20-PARXBT-03	Primary	Leukemia	Acute Myeloid Leukemia	98613	Acute Myeloid Leukemia
TARGET-20-PARTYK	TARGET-20-PARTYK-03	Primary	Leukemia	Acute Myeloid Leukemia	98613	Acute Myeloid Leukemia
TARGET-20-PARKFB	TARGET-20-PARKFB-03	Primary	Leukemia	Acute Myeloid Leukemia	98613	Acute Myeloid Leukemia
TARGET-20-PASEFD	TARGET-20-PASEFD-03	Primary	Leukemia	Acute Myeloid Leukemia	98613	Acute Myeloid Leukemia
TARGET-20-PARNZW	TARGET-20-PARNZW-09	Primary	Leukemia	Acute Myeloid Leukemia	98613	Acute Myeloid Leukemia
TARGET-20-PARPPY	TARGET-20-PARPPY-03	Primary	Leukemia	Acute Myeloid Leukemia	98613	Acute Myeloid Leukemia
TARGET-20-PARMIX	TARGET-20-PARMIX-03	Primary	Leukemia	Acute Myeloid Leukemia	98613	Acute Myeloid Leukemia
TARGET-20-PASADG	TARGET-20-PASADG-03	Primary	Leukemia	Acute Myeloid Leukemia	98613	Acute Myeloid Leukemia
TARGET-20-PARZMZ	TARGET-20-PARZMZ-03	Primary	Leukemia	Acute Myeloid Leukemia	98613	Acute Myeloid Leukemia
TARGET-20-PASFYF	TARGET-20-PASFYF-03	Primary	Leukemia	Acute Myeloid Leukemia	98613	Acute Myeloid Leukemia
TARGET-20-PAPXUF	TARGET-20-PAPXUF-09	Primary	Leukemia	Acute Myeloid Leukemia	98613	Acute Myeloid Leukemia
TARGET-20-PARBTV	TARGET-20-PARBTV-09	Primary	Leukemia	Acute Myeloid Leukemia	98613	Acute Myeloid Leukemia
TARGET-20-PARDDA	TARGET-20-PARDDA-09	Primary	Leukemia	Acute Myeloid Leukemia	98613	Acute Myeloid Leukemia
TARGET-20-PARHPP	TARGET-20-PARHPP-03	Primary	Leukemia	Acute Myeloid Leukemia	98613	Acute Myeloid Leukemia
TARGET-20-PASILA	TARGET-20-PASILA-09	Primary	Leukemia	Acute Myeloid Leukemia	98613	Acute Myeloid Leukemia
TARGET-20-PASYDC	TARGET-20-PASYDC-09	Primary	Leukemia	Acute Myeloid Leukemia	98613	Acute Myeloid Leukemia
TARGET-20-PAPUNR	TARGET-20-PAPUNR-09	Primary	Leukemia	Acute Myeloid Leukemia	98613	Acute Myeloid Leukemia
TARGET-20-PAPWZR	TARGET-20-PAPWZR-09	Primary	Leukemia	Acute Myeloid Leukemia	98613	Acute Myeloid Leukemia
TARGET-20-PARCHW	TARGET-20-PARCHW-09	Primary	Leukemia	Acute Myeloid Leukemia	98613	Acute Myeloid Leukemia
TARGET-20-PARJWH	TARGET-20-PARJWH-09	Primary	Leukemia	Acute Myeloid Leukemia	98613	Acute Myeloid Leukemia
TARGET-20-PARLMY	TARGET-20-PARLMY-09	Primary	Leukemia	Acute Myeloid Leukemia	98613	Acute Myeloid Leukemia
TARGET-20-PARVSF	TARGET-20-PARVSF-09	Primary	Leukemia	Acute Myeloid Leukemia	98613	Acute Myeloid Leukemia
TARGET-20-PASHWN	TARGET-20-PASHWN-09	Primary	Leukemia	Acute Myeloid Leukemia	98613	Acute Myeloid Leukemia
TARGET-20-PASKGH	TARGET-20-PASKGH-09	Primary	Leukemia	Acute Myeloid Leukemia	98613	Acute Myeloid Leukemia
TARGET-20-PASPFE	TARGET-20-PASPFE-09	Primary	Leukemia	Acute Myeloid Leukemia	98613	Acute Myeloid Leukemia
TARGET-20-PASPWZ	TARGET-20-PASPWZ-03	Primary	Leukemia	Acute Myeloid Leukemia	98613	Acute Myeloid Leukemia
TARGET-20-PASSWG	TARGET-20-PASSWG-03	Primary	Leukemia	Acute Myeloid Leukemia	98613	Acute Myeloid Leukemia
TARGET-20-PASUHK	TARGET-20-PASUHK-09	Primary	Leukemia	Acute Myeloid Leukemia	98613	Acute Myeloid Leukemia
TARGET-20-PASWTY	TARGET-20-PASWTY-09	Primary	Leukemia	Acute Myeloid Leukemia	98613	Acute Myeloid Leukemia
TARGET-20-PASXVC	TARGET-20-PASXVC-09	Primary	Leukemia	Acute Myeloid Leukemia	98613	Acute Myeloid Leukemia
TARGET-20-PATBFL	TARGET-20-PATBFL-09	Primary	Leukemia	Acute Myeloid Leukemia	98613	Acute Myeloid Leukemia
TARGET-20-PATFDF	TARGET-20-PATFDF-09	Primary	Leukemia	Acute Myeloid Leukemia	98613	Acute Myeloid Leukemia
TARGET-20-PATGAN	TARGET-20-PATGAN-03	Primary	Leukemia	Acute Myeloid Leukemia	98613	Acute Myeloid Leukemia
TARGET-20-PARPLC	TARGET-20-PARPLC-03	Primary	Leukemia	Acute Myeloid Leukemia	98613	Acute Myeloid Leukemia
TARGET-20-PASFKI	TARGET-20-PASFKI-09	Primary	Leukemia	Acute Myeloid Leukemia	98613	Acute Myeloid Leukemia
TARGET-21-PAMXZY	TARGET-21-PAMXZY-09	Primary	Leukemia	Acute Myeloid Leukemia	98613	Acute Myeloid Leukemia
TARGET-21-PAMYMA	TARGET-21-PAMYMA-09	Primary	Leukemia	Acute Myeloid Leukemia	98613	Acute Myeloid Leukemia
TARGET-21-PAMYMA	TARGET-21-PAMYMA-41	Primary	Leukemia	Acute Myeloid Leukemia	98613	Acute Myeloid Leukemia
TARGET-21-PANVPB	TARGET-21-PANVPB-09	Primary	Leukemia	Acute Myeloid Leukemia	98613	Acute Myeloid Leukemia
TARGET-21-PANZLR	TARGET-21-PANZLR-09	Primary	Leukemia	Acute Myeloid Leukemia	98613	Acute Myeloid Leukemia
TARGET-21-PANZLR	TARGET-21-PANZLR-41	Primary	Leukemia	Acute Myeloid Leukemia	98613	Acute Myeloid Leukemia
TARGET-21-PARBTV	TARGET-21-PARBTV-09	Primary	Leukemia	Acute Myeloid Leukemia	98613	Acute Myeloid Leukemia
TARGET-21-PARBTV	TARGET-21-PARBTV-41	Primary	Leukemia	Acute Myeloid Leukemia	98613	Acute Myeloid Leukemia
TARGET-21-PARHRS	TARGET-21-PARHRS-09	Primary	Leukemia	Acute Myeloid Leukemia	98613	Acute Myeloid Leukemia
TARGET-21-PARHRS	TARGET-21-PARHRS-41	Primary	Leukemia	Acute Myeloid Leukemia	98613	Acute Myeloid Leukemia
TARGET-21-PARLSL	TARGET-21-PARLSL-09	Primary	Leukemia	Acute Myeloid Leukemia	98613	Acute Myeloid Leukemia
TARGET-21-PARLSL	TARGET-21-PARLSL-41	Primary	Leukemia	Acute Myeloid Leukemia	98613	Acute Myeloid Leukemia
TARGET-21-PARNAW	TARGET-21-PARNAW-09	Primary	Leukemia	Acute Myeloid Leukemia	98613	Acute Myeloid Leukemia
TARGET-21-PARNAW	TARGET-21-PARNAW-41	Primary	Leukemia	Acute Myeloid Leukemia	98613	Acute Myeloid Leukemia
TARGET-21-PARXYR	TARGET-21-PARXYR-03	Primary	Leukemia	Acute Myeloid Leukemia	98613	Acute Myeloid Leukemia
TARGET-21-PARXYR	TARGET-21-PARXYR-41	Primary	Leukemia	Acute Myeloid Leukemia	98613	Acute Myeloid Leukemia
TARGET-21-PARZIA	TARGET-21-PARZIA-09	Primary	Leukemia	Acute Myeloid Leukemia	98613	Acute Myeloid Leukemia
TARGET-21-PARZIA	TARGET-21-PARZIA-41	Primary	Leukemia	Acute Myeloid Leukemia	98613	Acute Myeloid Leukemia
TARGET-21-PASDKZ	TARGET-21-PASDKZ-03	Primary	Leukemia	Acute Myeloid Leukemia	98613	Acute Myeloid Leukemia
TARGET-21-PASDKZ	TARGET-21-PASDKZ-41	Primary	Leukemia	Acute Myeloid Leukemia	98613	Acute Myeloid Leukemia
TARGET-21-PASDXR	TARGET-21-PASDXR-09	Primary	Leukemia	Acute Myeloid Leukemia	98613	Acute Myeloid Leukemia
TARGET-21-PASDXR	TARGET-21-PASDXR-41	Primary	Leukemia	Acute Myeloid Leukemia	98613	Acute Myeloid Leukemia
TARGET-21-PASFHK	TARGET-21-PASFHK-09	Primary	Leukemia	Acute Myeloid Leukemia	98613	Acute Myeloid Leukemia
TARGET-21-PASFHK	TARGET-21-PASFHK-41	Primary	Leukemia	Acute Myeloid Leukemia	98613	Acute Myeloid Leukemia
TARGET-21-PASFJJ	TARGET-21-PASFJJ-09	Primary	Leukemia	Acute Myeloid Leukemia	98613	Acute Myeloid Leukemia
TARGET-21-PASFJJ	TARGET-21-PASFJJ-41	Primary	Leukemia	Acute Myeloid Leukemia	98613	Acute Myeloid Leukemia
TARGET-21-PASFLG	TARGET-21-PASFLG-09	Primary	Leukemia	Acute Myeloid Leukemia	98613	Acute Myeloid Leukemia
TARGET-21-PASFLG	TARGET-21-PASFLG-41	Primary	Leukemia	Acute Myeloid Leukemia	98613	Acute Myeloid Leukemia
TARGET-21-PASHMK	TARGET-21-PASHMK-09	Primary	Leukemia	Acute Myeloid Leukemia	98613	Acute Myeloid Leukemia
TARGET-21-PASIGA	TARGET-21-PASIGA-09	Primary	Leukemia	Acute Myeloid Leukemia	98613	Acute Myeloid Leukemia
TARGET-21-PASIGA	TARGET-21-PASIGA-41	Primary	Leukemia	Acute Myeloid Leukemia	98613	Acute Myeloid Leukemia
TARGET-21-PASLZE	TARGET-21-PASLZE-09	Primary	Leukemia	Acute Myeloid Leukemia	98613	Acute Myeloid Leukemia
TARGET-21-PASLZE	TARGET-21-PASLZE-41	Primary	Leukemia	Acute Myeloid Leukemia	98613	Acute Myeloid Leukemia
TARGET-21-PASNKZ	TARGET-21-PASNKZ-09	Primary	Leukemia	Acute Myeloid Leukemia	98613	Acute Myeloid Leukemia
TARGET-21-PASNKZ	TARGET-21-PASNKZ-41	Primary	Leukemia	Acute Myeloid Leukemia	98613	Acute Myeloid Leukemia
TARGET-21-PASSLT	TARGET-21-PASSLT-09	Primary	Leukemia	Acute Myeloid Leukemia	98613	Acute Myeloid Leukemia
TARGET-21-PASSLT	TARGET-21-PASSLT-41	Primary	Leukemia	Acute Myeloid Leukemia	98613	Acute Myeloid Leukemia
TARGET-21-PASTZK	TARGET-21-PASTZK-09	Primary	Leukemia	Acute Myeloid Leukemia	98613	Acute Myeloid Leukemia
TARGET-21-PASTZK	TARGET-21-PASTZK-41	Primary	Leukemia	Acute Myeloid Leukemia	98613	Acute Myeloid Leukemia
TARGET-21-PASVJS	TARGET-21-PASVJS-09	Primary	Leukemia	Acute Myeloid Leukemia	98613	Acute Myeloid Leukemia
TARGET-21-PASVJS	TARGET-21-PASVJS-41	Primary	Leukemia	Acute Myeloid Leukemia	98613	Acute Myeloid Leukemia
TARGET-21-PASYEJ	TARGET-21-PASYEJ-09	Primary	Leukemia	Acute Myeloid Leukemia	98613	Acute Myeloid Leukemia
TARGET-21-PASYEJ	TARGET-21-PASYEJ-41	Primary	Leukemia	Acute Myeloid Leukemia	98613	Acute Myeloid Leukemia
TARGET-21-PASYWA	TARGET-21-PASYWA-09	Primary	Leukemia	Acute Myeloid Leukemia	98613	Acute Myeloid Leukemia
TARGET-21-PASYWA	TARGET-21-PASYWA-41	Primary	Leukemia	Acute Myeloid Leukemia	98613	Acute Myeloid Leukemia
TARGET-21-PATAIJ	TARGET-21-PATAIJ-09	Primary	Leukemia	Acute Myeloid Leukemia	98613	Acute Myeloid Leukemia
TARGET-21-PATAIJ	TARGET-21-PATAIJ-42	Primary	Leukemia	Acute Myeloid Leukemia	98613	Acute Myeloid Leukemia
TARGET-21-PATHIU	TARGET-21-PATHIU-09	Primary	Leukemia	Acute Myeloid Leukemia	98613	Acute Myeloid Leukemia
TARGET-21-PATHIU	TARGET-21-PATHIU-41	Primary	Leukemia	Acute Myeloid Leukemia	98613	Acute Myeloid Leukemia
TARGET-21-PATISD	TARGET-21-PATISD-09	Primary	Leukemia	Acute Myeloid Leukemia	98613	Acute Myeloid Leukemia
TARGET-21-PATISD	TARGET-21-PATISD-41	Primary	Leukemia	Acute Myeloid Leukemia	98613	Acute Myeloid Leukemia
TARGET-21-PATJMY	TARGET-21-PATJMY-09	Primary	Leukemia	Acute Myeloid Leukemia	98613	Acute Myeloid Leukemia
TARGET-21-PATJMY	TARGET-21-PATJMY-41	Primary	Leukemia	Acute Myeloid Leukemia	98613	Acute Myeloid Leukemia
TARGET-21-PATKBK	TARGET-21-PATKBK-03	Primary	Leukemia	Acute Myeloid Leukemia	98613	Acute Myeloid Leukemia
TARGET-21-PATKBK	TARGET-21-PATKBK-41	Primary	Leukemia	Acute Myeloid Leukemia	98613	Acute Myeloid Leukemia
TARGET-21-PATKKJ	TARGET-21-PATKKJ-09	Primary	Leukemia	Acute Myeloid Leukemia	98613	Acute Myeloid Leukemia
TARGET-21-PATKKJ	TARGET-21-PATKKJ-41	Primary	Leukemia	Acute Myeloid Leukemia	98613	Acute Myeloid Leukemia
TARGET-21-PATKWH	TARGET-21-PATKWH-09	Primary	Leukemia	Acute Myeloid Leukemia	98613	Acute Myeloid Leukemia
TARGET-21-PATKWH	TARGET-21-PATKWH-41	Primary	Leukemia	Acute Myeloid Leukemia	98613	Acute Myeloid Leukemia
TARGET-20-PAPRND	TARGET-20-PAPRND-09	Primary	Leukemia	Acute Myeloid Leukemia	98613	Acute Myeloid Leukemia
TARGET-20-PAPSCM	TARGET-20-PAPSCM-09	Primary	Leukemia	Acute Myeloid Leukemia	98613	Acute Myeloid Leukemia
TARGET-20-PAPUEM	TARGET-20-PAPUEM-03	Primary	Leukemia	Acute Myeloid Leukemia	98613	Acute Myeloid Leukemia
TARGET-20-PAPUPC	TARGET-20-PAPUPC-09	Primary	Leukemia	Acute Myeloid Leukemia	98613	Acute Myeloid Leukemia
TARGET-20-PAPUSR	TARGET-20-PAPUSR-09	Primary	Leukemia	Acute Myeloid Leukemia	98613	Acute Myeloid Leukemia
TARGET-20-PAPVBS	TARGET-20-PAPVBS-09	Primary	Leukemia	Acute Myeloid Leukemia	98613	Acute Myeloid Leukemia
TARGET-20-PAPVET	TARGET-20-PAPVET-09	Primary	Leukemia	Acute Myeloid Leukemia	98613	Acute Myeloid Leukemia
TARGET-20-PAPVWB	TARGET-20-PAPVWB-09	Primary	Leukemia	Acute Myeloid Leukemia	98613	Acute Myeloid Leukemia
TARGET-20-PAPWFN	TARGET-20-PAPWFN-09	Primary	Leukemia	Acute Myeloid Leukemia	98613	Acute Myeloid Leukemia
TARGET-20-PAPXAZ	TARGET-20-PAPXAZ-09	Primary	Leukemia	Acute Myeloid Leukemia	98613	Acute Myeloid Leukemia
TARGET-20-PAPXJT	TARGET-20-PAPXJT-09	Primary	Leukemia	Acute Myeloid Leukemia	98613	Acute Myeloid Leukemia
TARGET-20-PAPYUI	TARGET-20-PAPYUI-09	Primary	Leukemia	Acute Myeloid Leukemia	98613	Acute Myeloid Leukemia
TARGET-20-PAPZCL	TARGET-20-PAPZCL-09	Primary	Leukemia	Acute Myeloid Leukemia	98613	Acute Myeloid Leukemia
TARGET-20-PAPZCZ	TARGET-20-PAPZCZ-03	Primary	Leukemia	Acute Myeloid Leukemia	98613	Acute Myeloid Leukemia
TARGET-20-PAPZFV	TARGET-20-PAPZFV-09	Primary	Leukemia	Acute Myeloid Leukemia	98613	Acute Myeloid Leukemia
TARGET-20-PAPZJT	TARGET-20-PAPZJT-03	Primary	Leukemia	Acute Myeloid Leukemia	98613	Acute Myeloid Leukemia
TARGET-20-PAPZTC	TARGET-20-PAPZTC-09	Primary	Leukemia	Acute Myeloid Leukemia	98613	Acute Myeloid Leukemia
TARGET-20-PAPZTU	TARGET-20-PAPZTU-09	Primary	Leukemia	Acute Myeloid Leukemia	98613	Acute Myeloid Leukemia
TARGET-20-PAPZXN	TARGET-20-PAPZXN-09	Primary	Leukemia	Acute Myeloid Leukemia	98613	Acute Myeloid Leukemia
TARGET-20-PAPZYJ	TARGET-20-PAPZYJ-09	Primary	Leukemia	Acute Myeloid Leukemia	98613	Acute Myeloid Leukemia
TARGET-20-PAPZYS	TARGET-20-PAPZYS-09	Primary	Leukemia	Acute Myeloid Leukemia	98613	Acute Myeloid Leukemia
TARGET-20-PAPZZE	TARGET-20-PAPZZE-09	Primary	Leukemia	Acute Myeloid Leukemia	98613	Acute Myeloid Leukemia
TARGET-20-PARAEF	TARGET-20-PARAEF-09	Primary	Leukemia	Acute Myeloid Leukemia	98613	Acute Myeloid Leukemia
TARGET-20-PARAEG	TARGET-20-PARAEG-09	Primary	Leukemia	Acute Myeloid Leukemia	98613	Acute Myeloid Leukemia
TARGET-20-PARAFA	TARGET-20-PARAFA-09	Primary	Leukemia	Acute Myeloid Leukemia	98613	Acute Myeloid Leukemia
TARGET-20-PARAIC	TARGET-20-PARAIC-09	Primary	Leukemia	Acute Myeloid Leukemia	98613	Acute Myeloid Leukemia
TARGET-20-PARAUM	TARGET-20-PARAUM-09	Primary	Leukemia	Acute Myeloid Leukemia	98613	Acute Myeloid Leukemia
TARGET-20-PARBCV	TARGET-20-PARBCV-09	Primary	Leukemia	Acute Myeloid Leukemia	98613	Acute Myeloid Leukemia
TARGET-20-PARBEL	TARGET-20-PARBEL-09	Primary	Leukemia	Acute Myeloid Leukemia	98613	Acute Myeloid Leukemia
TARGET-20-PARBGF	TARGET-20-PARBGF-09	Primary	Leukemia	Acute Myeloid Leukemia	98613	Acute Myeloid Leukemia
TARGET-20-PARBLP	TARGET-20-PARBLP-09	Primary	Leukemia	Acute Myeloid Leukemia	98613	Acute Myeloid Leukemia
TARGET-20-PARBLV	TARGET-20-PARBLV-03	Primary	Leukemia	Acute Myeloid Leukemia	98613	Acute Myeloid Leukemia
TARGET-20-PARBZJ	TARGET-20-PARBZJ-09	Primary	Leukemia	Acute Myeloid Leukemia	98613	Acute Myeloid Leukemia
TARGET-20-PARCAU	TARGET-20-PARCAU-09	Primary	Leukemia	Acute Myeloid Leukemia	98613	Acute Myeloid Leukemia
TARGET-20-PARCEA	TARGET-20-PARCEA-09	Primary	Leukemia	Acute Myeloid Leukemia	98613	Acute Myeloid Leukemia
TARGET-20-PARCIN	TARGET-20-PARCIN-09	Primary	Leukemia	Acute Myeloid Leukemia	98613	Acute Myeloid Leukemia
TARGET-20-PARCRW	TARGET-20-PARCRW-03	Primary	Leukemia	Acute Myeloid Leukemia	98613	Acute Myeloid Leukemia
TARGET-20-PARCTW	TARGET-20-PARCTW-09	Primary	Leukemia	Acute Myeloid Leukemia	98613	Acute Myeloid Leukemia
TARGET-20-PARCZP	TARGET-20-PARCZP-09	Primary	Leukemia	Acute Myeloid Leukemia	98613	Acute Myeloid Leukemia
TARGET-20-PARDFM	TARGET-20-PARDFM-03	Primary	Leukemia	Acute Myeloid Leukemia	98613	Acute Myeloid Leukemia
TARGET-20-PARDKT	TARGET-20-PARDKT-09	Primary	Leukemia	Acute Myeloid Leukemia	98613	Acute Myeloid Leukemia
TARGET-20-PARDLW	TARGET-20-PARDLW-03	Primary	Leukemia	Acute Myeloid Leukemia	98613	Acute Myeloid Leukemia
TARGET-20-PARDPM	TARGET-20-PARDPM-03	Primary	Leukemia	Acute Myeloid Leukemia	98613	Acute Myeloid Leukemia
TARGET-20-PARDRM	TARGET-20-PARDRM-03	Primary	Leukemia	Acute Myeloid Leukemia	98613	Acute Myeloid Leukemia
TARGET-20-PARDYL	TARGET-20-PARDYL-09	Primary	Leukemia	Acute Myeloid Leukemia	98613	Acute Myeloid Leukemia
TARGET-20-PARDYW	TARGET-20-PARDYW-09	Primary	Leukemia	Acute Myeloid Leukemia	98613	Acute Myeloid Leukemia
TARGET-20-PAREEC	TARGET-20-PAREEC-09	Primary	Leukemia	Acute Myeloid Leukemia	98613	Acute Myeloid Leukemia
TARGET-20-PAREHK	TARGET-20-PAREHK-03	Primary	Leukemia	Acute Myeloid Leukemia	98613	Acute Myeloid Leukemia
TARGET-20-PAREHP	TARGET-20-PAREHP-09	Primary	Leukemia	Acute Myeloid Leukemia	98613	Acute Myeloid Leukemia
TARGET-20-PAREWJ	TARGET-20-PAREWJ-09	Primary	Leukemia	Acute Myeloid Leukemia	98613	Acute Myeloid Leukemia
TARGET-20-PARFJN	TARGET-20-PARFJN-09	Primary	Leukemia	Acute Myeloid Leukemia	98613	Acute Myeloid Leukemia
TARGET-20-PARFKS	TARGET-20-PARFKS-09	Primary	Leukemia	Acute Myeloid Leukemia	98613	Acute Myeloid Leukemia
TARGET-20-PARFLB	TARGET-20-PARFLB-09	Primary	Leukemia	Acute Myeloid Leukemia	98613	Acute Myeloid Leukemia
TARGET-20-PARFMY	TARGET-20-PARFMY-09	Primary	Leukemia	Acute Myeloid Leukemia	98613	Acute Myeloid Leukemia
TARGET-20-PARFPI	TARGET-20-PARFPI-09	Primary	Leukemia	Acute Myeloid Leukemia	98613	Acute Myeloid Leukemia
TARGET-20-PARFUZ	TARGET-20-PARFUZ-09	Primary	Leukemia	Acute Myeloid Leukemia	98613	Acute Myeloid Leukemia
TARGET-20-PARFWM	TARGET-20-PARFWM-09	Primary	Leukemia	Acute Myeloid Leukemia	98613	Acute Myeloid Leukemia
TARGET-20-PARFZP	TARGET-20-PARFZP-09	Primary	Leukemia	Acute Myeloid Leukemia	98613	Acute Myeloid Leukemia
TARGET-20-PARGMH	TARGET-20-PARGMH-03	Primary	Leukemia	Acute Myeloid Leukemia	98613	Acute Myeloid Leukemia
TARGET-20-PARGSY	TARGET-20-PARGSY-09	Primary	Leukemia	Acute Myeloid Leukemia	98613	Acute Myeloid Leukemia
TARGET-20-PARGTF	TARGET-20-PARGTF-03	Primary	Leukemia	Acute Myeloid Leukemia	98613	Acute Myeloid Leukemia
TARGET-20-PARGYS	TARGET-20-PARGYS-09	Primary	Leukemia	Acute Myeloid Leukemia	98613	Acute Myeloid Leukemia
TARGET-20-PARHJA	TARGET-20-PARHJA-09	Primary	Leukemia	Acute Myeloid Leukemia	98613	Acute Myeloid Leukemia
TARGET-20-PARHJL	TARGET-20-PARHJL-03	Primary	Leukemia	Acute Myeloid Leukemia	98613	Acute Myeloid Leukemia
TARGET-20-PARHKJ	TARGET-20-PARHKJ-03	Primary	Leukemia	Acute Myeloid Leukemia	98613	Acute Myeloid Leukemia
TARGET-20-PARHKX	TARGET-20-PARHKX-09	Primary	Leukemia	Acute Myeloid Leukemia	98613	Acute Myeloid Leukemia
TARGET-20-PARHKY	TARGET-20-PARHKY-09	Primary	Leukemia	Acute Myeloid Leukemia	98613	Acute Myeloid Leukemia
TARGET-20-PARHKZ	TARGET-20-PARHKZ-09	Primary	Leukemia	Acute Myeloid Leukemia	98613	Acute Myeloid Leukemia
TARGET-20-PARHRS	TARGET-20-PARHRS-09	Primary	Leukemia	Acute Myeloid Leukemia	98613	Acute Myeloid Leukemia
TARGET-20-PARHSA	TARGET-20-PARHSA-09	Primary	Leukemia	Acute Myeloid Leukemia	98613	Acute Myeloid Leukemia
TARGET-20-PARHUP	TARGET-20-PARHUP-09	Primary	Leukemia	Acute Myeloid Leukemia	98613	Acute Myeloid Leukemia
TARGET-20-PARHXT	TARGET-20-PARHXT-03	Primary	Leukemia	Acute Myeloid Leukemia	98613	Acute Myeloid Leukemia
TARGET-20-PARHYP	TARGET-20-PARHYP-09	Primary	Leukemia	Acute Myeloid Leukemia	98613	Acute Myeloid Leukemia
TARGET-20-PARIFD	TARGET-20-PARIFD-09	Primary	Leukemia	Acute Myeloid Leukemia	98613	Acute Myeloid Leukemia
TARGET-20-PARILH	TARGET-20-PARILH-03	Primary	Leukemia	Acute Myeloid Leukemia	98613	Acute Myeloid Leukemia
TARGET-20-PARIYP	TARGET-20-PARIYP-03	Primary	Leukemia	Acute Myeloid Leukemia	98613	Acute Myeloid Leukemia
TARGET-20-PARJET	TARGET-20-PARJET-03	Primary	Leukemia	Acute Myeloid Leukemia	98613	Acute Myeloid Leukemia
TARGET-20-PARJGD	TARGET-20-PARJGD-03	Primary	Leukemia	Acute Myeloid Leukemia	98613	Acute Myeloid Leukemia
TARGET-20-PARJHP	TARGET-20-PARJHP-03	Primary	Leukemia	Acute Myeloid Leukemia	98613	Acute Myeloid Leukemia
TARGET-20-PARJKM	TARGET-20-PARJKM-09	Primary	Leukemia	Acute Myeloid Leukemia	98613	Acute Myeloid Leukemia
TARGET-20-PARJLW	TARGET-20-PARJLW-09	Primary	Leukemia	Acute Myeloid Leukemia	98613	Acute Myeloid Leukemia
TARGET-20-PARJRG	TARGET-20-PARJRG-09	Primary	Leukemia	Acute Myeloid Leukemia	98613	Acute Myeloid Leukemia
TARGET-20-PARJUJ	TARGET-20-PARJUJ-09	Primary	Leukemia	Acute Myeloid Leukemia	98613	Acute Myeloid Leukemia
TARGET-20-PARJVU	TARGET-20-PARJVU-03	Primary	Leukemia	Acute Myeloid Leukemia	98613	Acute Myeloid Leukemia
TARGET-20-PARKGB	TARGET-20-PARKGB-03	Primary	Leukemia	Acute Myeloid Leukemia	98613	Acute Myeloid Leukemia
TARGET-20-PARKHV	TARGET-20-PARKHV-09	Primary	Leukemia	Acute Myeloid Leukemia	98613	Acute Myeloid Leukemia
TARGET-20-PARKJZ	TARGET-20-PARKJZ-03	Primary	Leukemia	Acute Myeloid Leukemia	98613	Acute Myeloid Leukemia
TARGET-20-PARKLC	TARGET-20-PARKLC-03	Primary	Leukemia	Acute Myeloid Leukemia	98613	Acute Myeloid Leukemia
TARGET-20-PARKSY	TARGET-20-PARKSY-09	Primary	Leukemia	Acute Myeloid Leukemia	98613	Acute Myeloid Leukemia
TARGET-20-PARLGT	TARGET-20-PARLGT-09	Primary	Leukemia	Acute Myeloid Leukemia	98613	Acute Myeloid Leukemia
TARGET-20-PARLHW	TARGET-20-PARLHW-09	Primary	Leukemia	Acute Myeloid Leukemia	98613	Acute Myeloid Leukemia
TARGET-20-PARLSL	TARGET-20-PARLSL-09	Primary	Leukemia	Acute Myeloid Leukemia	98613	Acute Myeloid Leukemia
TARGET-20-PARLUS	TARGET-20-PARLUS-03	Primary	Leukemia	Acute Myeloid Leukemia	98613	Acute Myeloid Leukemia
TARGET-20-PARLXL	TARGET-20-PARLXL-09	Primary	Leukemia	Acute Myeloid Leukemia	98613	Acute Myeloid Leukemia
TARGET-20-PARMGH	TARGET-20-PARMGH-03	Primary	Leukemia	Acute Myeloid Leukemia	98613	Acute Myeloid Leukemia
TARGET-20-PARMHD	TARGET-20-PARMHD-09	Primary	Leukemia	Acute Myeloid Leukemia	98613	Acute Myeloid Leukemia
TARGET-20-PARMIZ	TARGET-20-PARMIZ-09	Primary	Leukemia	Acute Myeloid Leukemia	98613	Acute Myeloid Leukemia
TARGET-20-PARMLW	TARGET-20-PARMLW-09	Primary	Leukemia	Acute Myeloid Leukemia	98613	Acute Myeloid Leukemia
TARGET-20-PARMMZ	TARGET-20-PARMMZ-03	Primary	Leukemia	Acute Myeloid Leukemia	98613	Acute Myeloid Leukemia
TARGET-20-PARMPM	TARGET-20-PARMPM-03	Primary	Leukemia	Acute Myeloid Leukemia	98613	Acute Myeloid Leukemia
TARGET-20-PARNAW	TARGET-20-PARNAW-09	Primary	Leukemia	Acute Myeloid Leukemia	98613	Acute Myeloid Leukemia
TARGET-20-PARNFR	TARGET-20-PARNFR-03	Primary	Leukemia	Acute Myeloid Leukemia	98613	Acute Myeloid Leukemia
TARGET-20-PARNFZ	TARGET-20-PARNFZ-09	Primary	Leukemia	Acute Myeloid Leukemia	98613	Acute Myeloid Leukemia
TARGET-20-PARNIH	TARGET-20-PARNIH-09	Primary	Leukemia	Acute Myeloid Leukemia	98613	Acute Myeloid Leukemia
TARGET-20-PARNIL	TARGET-20-PARNIL-09	Primary	Leukemia	Acute Myeloid Leukemia	98613	Acute Myeloid Leukemia
TARGET-20-PARNIN	TARGET-20-PARNIN-03	Primary	Leukemia	Acute Myeloid Leukemia	98613	Acute Myeloid Leukemia
TARGET-20-PARNJC	TARGET-20-PARNJC-09	Primary	Leukemia	Acute Myeloid Leukemia	98613	Acute Myeloid Leukemia
TARGET-20-PARNNX	TARGET-20-PARNNX-09	Primary	Leukemia	Acute Myeloid Leukemia	98613	Acute Myeloid Leukemia
TARGET-20-PARNPC	TARGET-20-PARNPC-09	Primary	Leukemia	Acute Myeloid Leukemia	98613	Acute Myeloid Leukemia
TARGET-20-PARNPF	TARGET-20-PARNPF-09	Primary	Leukemia	Acute Myeloid Leukemia	98613	Acute Myeloid Leukemia
TARGET-20-PARNRS	TARGET-20-PARNRS-03	Primary	Leukemia	Acute Myeloid Leukemia	98613	Acute Myeloid Leukemia
TARGET-20-PARNTM	TARGET-20-PARNTM-09	Primary	Leukemia	Acute Myeloid Leukemia	98613	Acute Myeloid Leukemia
TARGET-20-PARNXW	TARGET-20-PARNXW-03	Primary	Leukemia	Acute Myeloid Leukemia	98613	Acute Myeloid Leukemia
TARGET-20-PARPBA	TARGET-20-PARPBA-09	Primary	Leukemia	Acute Myeloid Leukemia	98613	Acute Myeloid Leukemia
TARGET-20-PARPCT	TARGET-20-PARPCT-09	Primary	Leukemia	Acute Myeloid Leukemia	98613	Acute Myeloid Leukemia
TARGET-20-PARPEK	TARGET-20-PARPEK-09	Primary	Leukemia	Acute Myeloid Leukemia	98613	Acute Myeloid Leukemia
TARGET-20-PARPHH	TARGET-20-PARPHH-03	Primary	Leukemia	Acute Myeloid Leukemia	98613	Acute Myeloid Leukemia
TARGET-20-PARPZP	TARGET-20-PARPZP-09	Primary	Leukemia	Acute Myeloid Leukemia	98613	Acute Myeloid Leukemia
TARGET-20-PARRAD	TARGET-20-PARRAD-09	Primary	Leukemia	Acute Myeloid Leukemia	98613	Acute Myeloid Leukemia
TARGET-20-PARRBK	TARGET-20-PARRBK-09	Primary	Leukemia	Acute Myeloid Leukemia	98613	Acute Myeloid Leukemia
TARGET-20-PARRDD	TARGET-20-PARRDD-09	Primary	Leukemia	Acute Myeloid Leukemia	98613	Acute Myeloid Leukemia
TARGET-20-PARRFC	TARGET-20-PARRFC-03	Primary	Leukemia	Acute Myeloid Leukemia	98613	Acute Myeloid Leukemia
TARGET-20-PARRHB	TARGET-20-PARRHB-03	Primary	Leukemia	Acute Myeloid Leukemia	98613	Acute Myeloid Leukemia
TARGET-20-PARRMF	TARGET-20-PARRMF-03	Primary	Leukemia	Acute Myeloid Leukemia	98613	Acute Myeloid Leukemia
TARGET-20-PARRTH	TARGET-20-PARRTH-09	Primary	Leukemia	Acute Myeloid Leukemia	98613	Acute Myeloid Leukemia
TARGET-20-PARRYL	TARGET-20-PARRYL-09	Primary	Leukemia	Acute Myeloid Leukemia	98613	Acute Myeloid Leukemia
TARGET-20-PARSAA	TARGET-20-PARSAA-03	Primary	Leukemia	Acute Myeloid Leukemia	98613	Acute Myeloid Leukemia
TARGET-20-PARSFK	TARGET-20-PARSFK-09	Primary	Leukemia	Acute Myeloid Leukemia	98613	Acute Myeloid Leukemia
TARGET-20-PARSGE	TARGET-20-PARSGE-03	Primary	Leukemia	Acute Myeloid Leukemia	98613	Acute Myeloid Leukemia
TARGET-20-PARSGS	TARGET-20-PARSGS-09	Primary	Leukemia	Acute Myeloid Leukemia	98613	Acute Myeloid Leukemia
TARGET-20-PARSIN	TARGET-20-PARSIN-09	Primary	Leukemia	Acute Myeloid Leukemia	98613	Acute Myeloid Leukemia
TARGET-20-PARSRR	TARGET-20-PARSRR-09	Primary	Leukemia	Acute Myeloid Leukemia	98613	Acute Myeloid Leukemia
TARGET-20-PARSXZ	TARGET-20-PARSXZ-03	Primary	Leukemia	Acute Myeloid Leukemia	98613	Acute Myeloid Leukemia
TARGET-20-PARTBN	TARGET-20-PARTBN-03	Primary	Leukemia	Acute Myeloid Leukemia	98613	Acute Myeloid Leukemia
TARGET-20-PARTVG	TARGET-20-PARTVG-09	Primary	Leukemia	Acute Myeloid Leukemia	98613	Acute Myeloid Leukemia
TARGET-20-PARTWN	TARGET-20-PARTWN-09	Primary	Leukemia	Acute Myeloid Leukemia	98613	Acute Myeloid Leukemia
TARGET-20-PARUAD	TARGET-20-PARUAD-09	Primary	Leukemia	Acute Myeloid Leukemia	98613	Acute Myeloid Leukemia
TARGET-20-PARUBE	TARGET-20-PARUBE-09	Primary	Leukemia	Acute Myeloid Leukemia	98613	Acute Myeloid Leukemia
TARGET-20-PARUEX	TARGET-20-PARUEX-09	Primary	Leukemia	Acute Myeloid Leukemia	98613	Acute Myeloid Leukemia
TARGET-20-PARURX	TARGET-20-PARURX-09	Primary	Leukemia	Acute Myeloid Leukemia	98613	Acute Myeloid Leukemia
TARGET-20-PARUSN	TARGET-20-PARUSN-09	Primary	Leukemia	Acute Myeloid Leukemia	98613	Acute Myeloid Leukemia
TARGET-20-PARUXJ	TARGET-20-PARUXJ-09	Primary	Leukemia	Acute Myeloid Leukemia	98613	Acute Myeloid Leukemia
TARGET-20-PARUZS	TARGET-20-PARUZS-03	Primary	Leukemia	Acute Myeloid Leukemia	98613	Acute Myeloid Leukemia
TARGET-20-PARVAF	TARGET-20-PARVAF-09	Primary	Leukemia	Acute Myeloid Leukemia	98613	Acute Myeloid Leukemia
TARGET-20-PARVLH	TARGET-20-PARVLH-09	Primary	Leukemia	Acute Myeloid Leukemia	98613	Acute Myeloid Leukemia
TARGET-20-PARVSX	TARGET-20-PARVSX-03	Primary	Leukemia	Acute Myeloid Leukemia	98613	Acute Myeloid Leukemia
TARGET-20-PARVTI	TARGET-20-PARVTI-09	Primary	Leukemia	Acute Myeloid Leukemia	98613	Acute Myeloid Leukemia
TARGET-20-PARVUC	TARGET-20-PARVUC-03	Primary	Leukemia	Acute Myeloid Leukemia	98613	Acute Myeloid Leukemia
TARGET-20-PARVXT	TARGET-20-PARVXT-09	Primary	Leukemia	Acute Myeloid Leukemia	98613	Acute Myeloid Leukemia
TARGET-20-PARVZU	TARGET-20-PARVZU-03	Primary	Leukemia	Acute Myeloid Leukemia	98613	Acute Myeloid Leukemia
TARGET-20-PARWCG	TARGET-20-PARWCG-09	Primary	Leukemia	Acute Myeloid Leukemia	98613	Acute Myeloid Leukemia
TARGET-20-PARWNS	TARGET-20-PARWNS-09	Primary	Leukemia	Acute Myeloid Leukemia	98613	Acute Myeloid Leukemia
TARGET-20-PARWWW	TARGET-20-PARWWW-03	Primary	Leukemia	Acute Myeloid Leukemia	98613	Acute Myeloid Leukemia
TARGET-20-PARXDI	TARGET-20-PARXDI-09	Primary	Leukemia	Acute Myeloid Leukemia	98613	Acute Myeloid Leukemia
TARGET-20-PARXJW	TARGET-20-PARXJW-09	Primary	Leukemia	Acute Myeloid Leukemia	98613	Acute Myeloid Leukemia
TARGET-20-PARXNP	TARGET-20-PARXNP-03	Primary	Leukemia	Acute Myeloid Leukemia	98613	Acute Myeloid Leukemia
TARGET-20-PARXYC	TARGET-20-PARXYC-09	Primary	Leukemia	Acute Myeloid Leukemia	98613	Acute Myeloid Leukemia
TARGET-20-PARYHL	TARGET-20-PARYHL-09	Primary	Leukemia	Acute Myeloid Leukemia	98613	Acute Myeloid Leukemia
TARGET-20-PARYHR	TARGET-20-PARYHR-09	Primary	Leukemia	Acute Myeloid Leukemia	98613	Acute Myeloid Leukemia
TARGET-20-PARYTI	TARGET-20-PARYTI-09	Primary	Leukemia	Acute Myeloid Leukemia	98613	Acute Myeloid Leukemia
TARGET-20-PARZGM	TARGET-20-PARZGM-09	Primary	Leukemia	Acute Myeloid Leukemia	98613	Acute Myeloid Leukemia
TARGET-20-PARZHI	TARGET-20-PARZHI-09	Primary	Leukemia	Acute Myeloid Leukemia	98613	Acute Myeloid Leukemia
TARGET-20-PARZHT	TARGET-20-PARZHT-09	Primary	Leukemia	Acute Myeloid Leukemia	98613	Acute Myeloid Leukemia
TARGET-20-PARZIA	TARGET-20-PARZIA-09	Primary	Leukemia	Acute Myeloid Leukemia	98613	Acute Myeloid Leukemia
TARGET-20-PARZPD	TARGET-20-PARZPD-09	Primary	Leukemia	Acute Myeloid Leukemia	98613	Acute Myeloid Leukemia
TARGET-20-PARZVA	TARGET-20-PARZVA-09	Primary	Leukemia	Acute Myeloid Leukemia	98613	Acute Myeloid Leukemia
TARGET-20-PARZVE	TARGET-20-PARZVE-03	Primary	Leukemia	Acute Myeloid Leukemia	98613	Acute Myeloid Leukemia
TARGET-20-PARZYF	TARGET-20-PARZYF-09	Primary	Leukemia	Acute Myeloid Leukemia	98613	Acute Myeloid Leukemia
TARGET-20-PARZYN	TARGET-20-PARZYN-03	Primary	Leukemia	Acute Myeloid Leukemia	98613	Acute Myeloid Leukemia
TARGET-20-PASAFH	TARGET-20-PASAFH-09	Primary	Leukemia	Acute Myeloid Leukemia	98613	Acute Myeloid Leukemia
TARGET-20-PASAMY	TARGET-20-PASAMY-09	Primary	Leukemia	Acute Myeloid Leukemia	98613	Acute Myeloid Leukemia
TARGET-20-PASANH	TARGET-20-PASANH-09	Primary	Leukemia	Acute Myeloid Leukemia	98613	Acute Myeloid Leukemia
TARGET-20-PASANW	TARGET-20-PASANW-09	Primary	Leukemia	Acute Myeloid Leukemia	98613	Acute Myeloid Leukemia
TARGET-20-PASARF	TARGET-20-PASARF-09	Primary	Leukemia	Acute Myeloid Leukemia	98613	Acute Myeloid Leukemia
TARGET-20-PASARM	TARGET-20-PASARM-03	Primary	Leukemia	Acute Myeloid Leukemia	98613	Acute Myeloid Leukemia
TARGET-20-PASASN	TARGET-20-PASASN-03	Primary	Leukemia	Acute Myeloid Leukemia	98613	Acute Myeloid Leukemia
TARGET-20-PASAUN	TARGET-20-PASAUN-09	Primary	Leukemia	Acute Myeloid Leukemia	98613	Acute Myeloid Leukemia
TARGET-20-PASAWH	TARGET-20-PASAWH-09	Primary	Leukemia	Acute Myeloid Leukemia	98613	Acute Myeloid Leukemia
TARGET-20-PASAXB	TARGET-20-PASAXB-09	Primary	Leukemia	Acute Myeloid Leukemia	98613	Acute Myeloid Leukemia
TARGET-20-PASAYA	TARGET-20-PASAYA-09	Primary	Leukemia	Acute Myeloid Leukemia	98613	Acute Myeloid Leukemia
TARGET-20-PASBAX	TARGET-20-PASBAX-03	Primary	Leukemia	Acute Myeloid Leukemia	98613	Acute Myeloid Leukemia
TARGET-20-PASBBF	TARGET-20-PASBBF-03	Primary	Leukemia	Acute Myeloid Leukemia	98613	Acute Myeloid Leukemia
TARGET-20-PASBCT	TARGET-20-PASBCT-09	Primary	Leukemia	Acute Myeloid Leukemia	98613	Acute Myeloid Leukemia
TARGET-20-PASBDC	TARGET-20-PASBDC-09	Primary	Leukemia	Acute Myeloid Leukemia	98613	Acute Myeloid Leukemia
TARGET-20-PASBGZ	TARGET-20-PASBGZ-09	Primary	Leukemia	Acute Myeloid Leukemia	98613	Acute Myeloid Leukemia
TARGET-20-PASBII	TARGET-20-PASBII-09	Primary	Leukemia	Acute Myeloid Leukemia	98613	Acute Myeloid Leukemia
TARGET-20-PASBNA	TARGET-20-PASBNA-03	Primary	Leukemia	Acute Myeloid Leukemia	98613	Acute Myeloid Leukemia
TARGET-20-PASBST	TARGET-20-PASBST-09	Primary	Leukemia	Acute Myeloid Leukemia	98613	Acute Myeloid Leukemia
TARGET-20-PASBYL	TARGET-20-PASBYL-09	Primary	Leukemia	Acute Myeloid Leukemia	98613	Acute Myeloid Leukemia
TARGET-20-PASCAF	TARGET-20-PASCAF-09	Primary	Leukemia	Acute Myeloid Leukemia	98613	Acute Myeloid Leukemia
TARGET-20-PASCBW	TARGET-20-PASCBW-09	Primary	Leukemia	Acute Myeloid Leukemia	98613	Acute Myeloid Leukemia
TARGET-20-PASCDM	TARGET-20-PASCDM-09	Primary	Leukemia	Acute Myeloid Leukemia	98613	Acute Myeloid Leukemia
TARGET-20-PASCFS	TARGET-20-PASCFS-09	Primary	Leukemia	Acute Myeloid Leukemia	98613	Acute Myeloid Leukemia
TARGET-20-PASCRP	TARGET-20-PASCRP-03	Primary	Leukemia	Acute Myeloid Leukemia	98613	Acute Myeloid Leukemia
TARGET-20-PASDET	TARGET-20-PASDET-09	Primary	Leukemia	Acute Myeloid Leukemia	98613	Acute Myeloid Leukemia
TARGET-20-PASDIR	TARGET-20-PASDIR-09	Primary	Leukemia	Acute Myeloid Leukemia	98613	Acute Myeloid Leukemia
TARGET-20-PASDMF	TARGET-20-PASDMF-09	Primary	Leukemia	Acute Myeloid Leukemia	98613	Acute Myeloid Leukemia
TARGET-20-PASDNU	TARGET-20-PASDNU-09	Primary	Leukemia	Acute Myeloid Leukemia	98613	Acute Myeloid Leukemia
TARGET-20-PASDSN	TARGET-20-PASDSN-09	Primary	Leukemia	Acute Myeloid Leukemia	98613	Acute Myeloid Leukemia
TARGET-20-PASDTY	TARGET-20-PASDTY-03	Primary	Leukemia	Acute Myeloid Leukemia	98613	Acute Myeloid Leukemia
TARGET-20-PASDXF	TARGET-20-PASDXF-09	Primary	Leukemia	Acute Myeloid Leukemia	98613	Acute Myeloid Leukemia
TARGET-20-PASDXR	TARGET-20-PASDXR-09	Primary	Leukemia	Acute Myeloid Leukemia	98613	Acute Myeloid Leukemia
TARGET-20-PASDZT	TARGET-20-PASDZT-09	Primary	Leukemia	Acute Myeloid Leukemia	98613	Acute Myeloid Leukemia
TARGET-20-PASELK	TARGET-20-PASELK-03	Primary	Leukemia	Acute Myeloid Leukemia	98613	Acute Myeloid Leukemia
TARGET-20-PASFFS	TARGET-20-PASFFS-09	Primary	Leukemia	Acute Myeloid Leukemia	98613	Acute Myeloid Leukemia
TARGET-20-PASFFX	TARGET-20-PASFFX-09	Primary	Leukemia	Acute Myeloid Leukemia	98613	Acute Myeloid Leukemia
TARGET-20-PASFIE	TARGET-20-PASFIE-09	Primary	Leukemia	Acute Myeloid Leukemia	98613	Acute Myeloid Leukemia
TARGET-20-PASFJJ	TARGET-20-PASFJJ-09	Primary	Leukemia	Acute Myeloid Leukemia	98613	Acute Myeloid Leukemia
TARGET-20-PASFLW	TARGET-20-PASFLW-09	Primary	Leukemia	Acute Myeloid Leukemia	98613	Acute Myeloid Leukemia
TARGET-20-PASFMX	TARGET-20-PASFMX-09	Primary	Leukemia	Acute Myeloid Leukemia	98613	Acute Myeloid Leukemia
TARGET-20-PASFRD	TARGET-20-PASFRD-09	Primary	Leukemia	Acute Myeloid Leukemia	98613	Acute Myeloid Leukemia
TARGET-20-PASFTR	TARGET-20-PASFTR-03	Primary	Leukemia	Acute Myeloid Leukemia	98613	Acute Myeloid Leukemia
TARGET-20-PASFWI	TARGET-20-PASFWI-03	Primary	Leukemia	Acute Myeloid Leukemia	98613	Acute Myeloid Leukemia
TARGET-20-PASFXF	TARGET-20-PASFXF-09	Primary	Leukemia	Acute Myeloid Leukemia	98613	Acute Myeloid Leukemia
TARGET-20-PASFZB	TARGET-20-PASFZB-09	Primary	Leukemia	Acute Myeloid Leukemia	98613	Acute Myeloid Leukemia
TARGET-20-PASGAE	TARGET-20-PASGAE-09	Primary	Leukemia	Acute Myeloid Leukemia	98613	Acute Myeloid Leukemia
TARGET-20-PASGCJ	TARGET-20-PASGCJ-03	Primary	Leukemia	Acute Myeloid Leukemia	98613	Acute Myeloid Leukemia
TARGET-20-PASGEM	TARGET-20-PASGEM-03	Primary	Leukemia	Acute Myeloid Leukemia	98613	Acute Myeloid Leukemia
TARGET-20-PASGFI	TARGET-20-PASGFI-03	Primary	Leukemia	Acute Myeloid Leukemia	98613	Acute Myeloid Leukemia
TARGET-20-PASGHD	TARGET-20-PASGHD-09	Primary	Leukemia	Acute Myeloid Leukemia	98613	Acute Myeloid Leukemia
TARGET-20-PASGKA	TARGET-20-PASGKA-09	Primary	Leukemia	Acute Myeloid Leukemia	98613	Acute Myeloid Leukemia
TARGET-20-PASGML	TARGET-20-PASGML-03	Primary	Leukemia	Acute Myeloid Leukemia	98613	Acute Myeloid Leukemia
TARGET-20-PASGZK	TARGET-20-PASGZK-09	Primary	Leukemia	Acute Myeloid Leukemia	98613	Acute Myeloid Leukemia
TARGET-20-PASGZV	TARGET-20-PASGZV-03	Primary	Leukemia	Acute Myeloid Leukemia	98613	Acute Myeloid Leukemia
TARGET-20-PASHMK	TARGET-20-PASHMK-09	Primary	Leukemia	Acute Myeloid Leukemia	98613	Acute Myeloid Leukemia
TARGET-20-PASHUS	TARGET-20-PASHUS-09	Primary	Leukemia	Acute Myeloid Leukemia	98613	Acute Myeloid Leukemia
TARGET-20-PASHWV	TARGET-20-PASHWV-09	Primary	Leukemia	Acute Myeloid Leukemia	98613	Acute Myeloid Leukemia
TARGET-20-PASIAI	TARGET-20-PASIAI-09	Primary	Leukemia	Acute Myeloid Leukemia	98613	Acute Myeloid Leukemia
TARGET-20-PASICM	TARGET-20-PASICM-09	Primary	Leukemia	Acute Myeloid Leukemia	98613	Acute Myeloid Leukemia
TARGET-20-PASIGA	TARGET-20-PASIGA-09	Primary	Leukemia	Acute Myeloid Leukemia	98613	Acute Myeloid Leukemia
TARGET-20-PASINA	TARGET-20-PASINA-09	Primary	Leukemia	Acute Myeloid Leukemia	98613	Acute Myeloid Leukemia
TARGET-20-PASJCL	TARGET-20-PASJCL-03	Primary	Leukemia	Acute Myeloid Leukemia	98613	Acute Myeloid Leukemia
TARGET-20-PASJNM	TARGET-20-PASJNM-09	Primary	Leukemia	Acute Myeloid Leukemia	98613	Acute Myeloid Leukemia
TARGET-20-PASJPW	TARGET-20-PASJPW-09	Primary	Leukemia	Acute Myeloid Leukemia	98613	Acute Myeloid Leukemia
TARGET-20-PASJRD	TARGET-20-PASJRD-03	Primary	Leukemia	Acute Myeloid Leukemia	98613	Acute Myeloid Leukemia
TARGET-20-PASJXN	TARGET-20-PASJXN-09	Primary	Leukemia	Acute Myeloid Leukemia	98613	Acute Myeloid Leukemia
TARGET-20-PASJYX	TARGET-20-PASJYX-09	Primary	Leukemia	Acute Myeloid Leukemia	98613	Acute Myeloid Leukemia
TARGET-20-PASJZX	TARGET-20-PASJZX-09	Primary	Leukemia	Acute Myeloid Leukemia	98613	Acute Myeloid Leukemia
TARGET-20-PASKAS	TARGET-20-PASKAS-09	Primary	Leukemia	Acute Myeloid Leukemia	98613	Acute Myeloid Leukemia
TARGET-20-PASKFN	TARGET-20-PASKFN-09	Primary	Leukemia	Acute Myeloid Leukemia	98613	Acute Myeloid Leukemia
TARGET-20-PASKGD	TARGET-20-PASKGD-09	Primary	Leukemia	Acute Myeloid Leukemia	98613	Acute Myeloid Leukemia
TARGET-20-PASKMZ	TARGET-20-PASKMZ-09	Primary	Leukemia	Acute Myeloid Leukemia	98613	Acute Myeloid Leukemia
TARGET-20-PASKNV	TARGET-20-PASKNV-09	Primary	Leukemia	Acute Myeloid Leukemia	98613	Acute Myeloid Leukemia
TARGET-20-PASKPI	TARGET-20-PASKPI-09	Primary	Leukemia	Acute Myeloid Leukemia	98613	Acute Myeloid Leukemia
TARGET-20-PASKRJ	TARGET-20-PASKRJ-03	Primary	Leukemia	Acute Myeloid Leukemia	98613	Acute Myeloid Leukemia
TARGET-20-PASKRM	TARGET-20-PASKRM-09	Primary	Leukemia	Acute Myeloid Leukemia	98613	Acute Myeloid Leukemia
TARGET-20-PASLGD	TARGET-20-PASLGD-09	Primary	Leukemia	Acute Myeloid Leukemia	98613	Acute Myeloid Leukemia
TARGET-20-PASLHH	TARGET-20-PASLHH-09	Primary	Leukemia	Acute Myeloid Leukemia	98613	Acute Myeloid Leukemia
TARGET-20-PASLPE	TARGET-20-PASLPE-09	Primary	Leukemia	Acute Myeloid Leukemia	98613	Acute Myeloid Leukemia
TARGET-20-PASLPU	TARGET-20-PASLPU-09	Primary	Leukemia	Acute Myeloid Leukemia	98613	Acute Myeloid Leukemia
TARGET-20-PASLSE	TARGET-20-PASLSE-03	Primary	Leukemia	Acute Myeloid Leukemia	98613	Acute Myeloid Leukemia
TARGET-20-PASLSI	TARGET-20-PASLSI-09	Primary	Leukemia	Acute Myeloid Leukemia	98613	Acute Myeloid Leukemia
TARGET-20-PASLTS	TARGET-20-PASLTS-09	Primary	Leukemia	Acute Myeloid Leukemia	98613	Acute Myeloid Leukemia
TARGET-20-PASLZE	TARGET-20-PASLZE-09	Primary	Leukemia	Acute Myeloid Leukemia	98613	Acute Myeloid Leukemia
TARGET-20-PASMPC	TARGET-20-PASMPC-03	Primary	Leukemia	Acute Myeloid Leukemia	98613	Acute Myeloid Leukemia
TARGET-20-PASMRU	TARGET-20-PASMRU-09	Primary	Leukemia	Acute Myeloid Leukemia	98613	Acute Myeloid Leukemia
TARGET-20-PASMTB	TARGET-20-PASMTB-09	Primary	Leukemia	Acute Myeloid Leukemia	98613	Acute Myeloid Leukemia
TARGET-20-PASMTK	TARGET-20-PASMTK-09	Primary	Leukemia	Acute Myeloid Leukemia	98613	Acute Myeloid Leukemia
TARGET-20-PASMYP	TARGET-20-PASMYP-03	Primary	Leukemia	Acute Myeloid Leukemia	98613	Acute Myeloid Leukemia
TARGET-20-PASNAL	TARGET-20-PASNAL-09	Primary	Leukemia	Acute Myeloid Leukemia	98613	Acute Myeloid Leukemia
TARGET-20-PASNDA	TARGET-20-PASNDA-09	Primary	Leukemia	Acute Myeloid Leukemia	98613	Acute Myeloid Leukemia
TARGET-20-PASNDH	TARGET-20-PASNDH-09	Primary	Leukemia	Acute Myeloid Leukemia	98613	Acute Myeloid Leukemia
TARGET-20-PASNKC	TARGET-20-PASNKC-09	Primary	Leukemia	Acute Myeloid Leukemia	98613	Acute Myeloid Leukemia
TARGET-20-PASNLR	TARGET-20-PASNLR-03	Primary	Leukemia	Acute Myeloid Leukemia	98613	Acute Myeloid Leukemia
TARGET-20-PASNYB	TARGET-20-PASNYB-09	Primary	Leukemia	Acute Myeloid Leukemia	98613	Acute Myeloid Leukemia
TARGET-20-PASPIN	TARGET-20-PASPIN-09	Primary	Leukemia	Acute Myeloid Leukemia	98613	Acute Myeloid Leukemia
TARGET-20-PASPIX	TARGET-20-PASPIX-09	Primary	Leukemia	Acute Myeloid Leukemia	98613	Acute Myeloid Leukemia
TARGET-20-PASPLH	TARGET-20-PASPLH-09	Primary	Leukemia	Acute Myeloid Leukemia	98613	Acute Myeloid Leukemia
TARGET-20-PASPWC	TARGET-20-PASPWC-03	Primary	Leukemia	Acute Myeloid Leukemia	98613	Acute Myeloid Leukemia
TARGET-20-PASPXN	TARGET-20-PASPXN-09	Primary	Leukemia	Acute Myeloid Leukemia	98613	Acute Myeloid Leukemia
TARGET-20-PASPYR	TARGET-20-PASPYR-09	Primary	Leukemia	Acute Myeloid Leukemia	98613	Acute Myeloid Leukemia
TARGET-20-PASRAT	TARGET-20-PASRAT-09	Primary	Leukemia	Acute Myeloid Leukemia	98613	Acute Myeloid Leukemia
TARGET-20-PASRCW	TARGET-20-PASRCW-03	Primary	Leukemia	Acute Myeloid Leukemia	98613	Acute Myeloid Leukemia
TARGET-20-PASRIN	TARGET-20-PASRIN-09	Primary	Leukemia	Acute Myeloid Leukemia	98613	Acute Myeloid Leukemia
TARGET-20-PASRJL	TARGET-20-PASRJL-09	Primary	Leukemia	Acute Myeloid Leukemia	98613	Acute Myeloid Leukemia
TARGET-20-PASRRL	TARGET-20-PASRRL-09	Primary	Leukemia	Acute Myeloid Leukemia	98613	Acute Myeloid Leukemia
TARGET-20-PASRSS	TARGET-20-PASRSS-09	Primary	Leukemia	Acute Myeloid Leukemia	98613	Acute Myeloid Leukemia
TARGET-20-PASRSY	TARGET-20-PASRSY-09	Primary	Leukemia	Acute Myeloid Leukemia	98613	Acute Myeloid Leukemia
TARGET-20-PASRUJ	TARGET-20-PASRUJ-09	Primary	Leukemia	Acute Myeloid Leukemia	98613	Acute Myeloid Leukemia
TARGET-20-PASRZX	TARGET-20-PASRZX-09	Primary	Leukemia	Acute Myeloid Leukemia	98613	Acute Myeloid Leukemia
TARGET-20-PASSBI	TARGET-20-PASSBI-09	Primary	Leukemia	Acute Myeloid Leukemia	98613	Acute Myeloid Leukemia
TARGET-20-PASSDX	TARGET-20-PASSDX-09	Primary	Leukemia	Acute Myeloid Leukemia	98613	Acute Myeloid Leukemia
TARGET-20-PASSGX	TARGET-20-PASSGX-09	Primary	Leukemia	Acute Myeloid Leukemia	98613	Acute Myeloid Leukemia
TARGET-20-PASSHZ	TARGET-20-PASSHZ-09	Primary	Leukemia	Acute Myeloid Leukemia	98613	Acute Myeloid Leukemia
TARGET-20-PASSNX	TARGET-20-PASSNX-09	Primary	Leukemia	Acute Myeloid Leukemia	98613	Acute Myeloid Leukemia
TARGET-20-PASSUW	TARGET-20-PASSUW-09	Primary	Leukemia	Acute Myeloid Leukemia	98613	Acute Myeloid Leukemia
TARGET-20-PASSVI	TARGET-20-PASSVI-09	Primary	Leukemia	Acute Myeloid Leukemia	98613	Acute Myeloid Leukemia
TARGET-20-PASSYV	TARGET-20-PASSYV-03	Primary	Leukemia	Acute Myeloid Leukemia	98613	Acute Myeloid Leukemia
TARGET-20-PASTBK	TARGET-20-PASTBK-09	Primary	Leukemia	Acute Myeloid Leukemia	98613	Acute Myeloid Leukemia
TARGET-20-PASTEI	TARGET-20-PASTEI-09	Primary	Leukemia	Acute Myeloid Leukemia	98613	Acute Myeloid Leukemia
TARGET-20-PASTHA	TARGET-20-PASTHA-09	Primary	Leukemia	Acute Myeloid Leukemia	98613	Acute Myeloid Leukemia
TARGET-20-PASTIE	TARGET-20-PASTIE-03	Primary	Leukemia	Acute Myeloid Leukemia	98613	Acute Myeloid Leukemia
TARGET-20-PASTJT	TARGET-20-PASTJT-09	Primary	Leukemia	Acute Myeloid Leukemia	98613	Acute Myeloid Leukemia
TARGET-20-PASTSH	TARGET-20-PASTSH-09	Primary	Leukemia	Acute Myeloid Leukemia	98613	Acute Myeloid Leukemia
TARGET-20-PASTTJ	TARGET-20-PASTTJ-03	Primary	Leukemia	Acute Myeloid Leukemia	98613	Acute Myeloid Leukemia
TARGET-20-PASTVM	TARGET-20-PASTVM-09	Primary	Leukemia	Acute Myeloid Leukemia	98613	Acute Myeloid Leukemia
TARGET-20-PASTWE	TARGET-20-PASTWE-09	Primary	Leukemia	Acute Myeloid Leukemia	98613	Acute Myeloid Leukemia
TARGET-20-PASTXM	TARGET-20-PASTXM-09	Primary	Leukemia	Acute Myeloid Leukemia	98613	Acute Myeloid Leukemia
TARGET-20-PASTZD	TARGET-20-PASTZD-09	Primary	Leukemia	Acute Myeloid Leukemia	98613	Acute Myeloid Leukemia
TARGET-20-PASTZK	TARGET-20-PASTZK-09	Primary	Leukemia	Acute Myeloid Leukemia	98613	Acute Myeloid Leukemia
TARGET-20-PASTZU	TARGET-20-PASTZU-09	Primary	Leukemia	Acute Myeloid Leukemia	98613	Acute Myeloid Leukemia
TARGET-20-PASUAF	TARGET-20-PASUAF-09	Primary	Leukemia	Acute Myeloid Leukemia	98613	Acute Myeloid Leukemia
TARGET-20-PASUCA	TARGET-20-PASUCA-09	Primary	Leukemia	Acute Myeloid Leukemia	98613	Acute Myeloid Leukemia
TARGET-20-PASUGU	TARGET-20-PASUGU-09	Primary	Leukemia	Acute Myeloid Leukemia	98613	Acute Myeloid Leukemia
TARGET-20-PASULX	TARGET-20-PASULX-09	Primary	Leukemia	Acute Myeloid Leukemia	98613	Acute Myeloid Leukemia
TARGET-20-PASUMD	TARGET-20-PASUMD-09	Primary	Leukemia	Acute Myeloid Leukemia	98613	Acute Myeloid Leukemia
TARGET-20-PASURM	TARGET-20-PASURM-03	Primary	Leukemia	Acute Myeloid Leukemia	98613	Acute Myeloid Leukemia
TARGET-20-PASURR	TARGET-20-PASURR-09	Primary	Leukemia	Acute Myeloid Leukemia	98613	Acute Myeloid Leukemia
TARGET-20-PASUUD	TARGET-20-PASUUD-09	Primary	Leukemia	Acute Myeloid Leukemia	98613	Acute Myeloid Leukemia
TARGET-20-PASUUP	TARGET-20-PASUUP-09	Primary	Leukemia	Acute Myeloid Leukemia	98613	Acute Myeloid Leukemia
TARGET-20-PASUVD	TARGET-20-PASUVD-09	Primary	Leukemia	Acute Myeloid Leukemia	98613	Acute Myeloid Leukemia
TARGET-20-PASVAN	TARGET-20-PASVAN-03	Primary	Leukemia	Acute Myeloid Leukemia	98613	Acute Myeloid Leukemia
TARGET-20-PASVFG	TARGET-20-PASVFG-03	Primary	Leukemia	Acute Myeloid Leukemia	98613	Acute Myeloid Leukemia
TARGET-20-PASVMU	TARGET-20-PASVMU-03	Primary	Leukemia	Acute Myeloid Leukemia	98613	Acute Myeloid Leukemia
TARGET-20-PASVPC	TARGET-20-PASVPC-09	Primary	Leukemia	Acute Myeloid Leukemia	98613	Acute Myeloid Leukemia
TARGET-20-PASVSS	TARGET-20-PASVSS-09	Primary	Leukemia	Acute Myeloid Leukemia	98613	Acute Myeloid Leukemia
TARGET-20-PASVTP	TARGET-20-PASVTP-09	Primary	Leukemia	Acute Myeloid Leukemia	98613	Acute Myeloid Leukemia
TARGET-20-PASVVM	TARGET-20-PASVVM-09	Primary	Leukemia	Acute Myeloid Leukemia	98613	Acute Myeloid Leukemia
TARGET-20-PASVWE	TARGET-20-PASVWE-09	Primary	Leukemia	Acute Myeloid Leukemia	98613	Acute Myeloid Leukemia
TARGET-20-PASVWW	TARGET-20-PASVWW-09	Primary	Leukemia	Acute Myeloid Leukemia	98613	Acute Myeloid Leukemia
TARGET-20-PASVZC	TARGET-20-PASVZC-09	Primary	Leukemia	Acute Myeloid Leukemia	98613	Acute Myeloid Leukemia
TARGET-20-PASWER	TARGET-20-PASWER-09	Primary	Leukemia	Acute Myeloid Leukemia	98613	Acute Myeloid Leukemia
TARGET-20-PASWGL	TARGET-20-PASWGL-09	Primary	Leukemia	Acute Myeloid Leukemia	98613	Acute Myeloid Leukemia
TARGET-20-PASWGS	TARGET-20-PASWGS-03	Primary	Leukemia	Acute Myeloid Leukemia	98613	Acute Myeloid Leukemia
TARGET-20-PASWIM	TARGET-20-PASWIM-09	Primary	Leukemia	Acute Myeloid Leukemia	98613	Acute Myeloid Leukemia
TARGET-20-PASWMP	TARGET-20-PASWMP-03	Primary	Leukemia	Acute Myeloid Leukemia	98613	Acute Myeloid Leukemia
TARGET-20-PASWNZ	TARGET-20-PASWNZ-09	Primary	Leukemia	Acute Myeloid Leukemia	98613	Acute Myeloid Leukemia
TARGET-20-PASWVH	TARGET-20-PASWVH-09	Primary	Leukemia	Acute Myeloid Leukemia	98613	Acute Myeloid Leukemia
TARGET-20-PASWWD	TARGET-20-PASWWD-03	Primary	Leukemia	Acute Myeloid Leukemia	98613	Acute Myeloid Leukemia
TARGET-20-PASXAH	TARGET-20-PASXAH-09	Primary	Leukemia	Acute Myeloid Leukemia	98613	Acute Myeloid Leukemia
TARGET-20-PASXAP	TARGET-20-PASXAP-09	Primary	Leukemia	Acute Myeloid Leukemia	98613	Acute Myeloid Leukemia
TARGET-20-PASXDS	TARGET-20-PASXDS-09	Primary	Leukemia	Acute Myeloid Leukemia	98613	Acute Myeloid Leukemia
TARGET-20-PASXGT	TARGET-20-PASXGT-03	Primary	Leukemia	Acute Myeloid Leukemia	98613	Acute Myeloid Leukemia
TARGET-20-PASXIS	TARGET-20-PASXIS-09	Primary	Leukemia	Acute Myeloid Leukemia	98613	Acute Myeloid Leukemia
TARGET-20-PASXJY	TARGET-20-PASXJY-09	Primary	Leukemia	Acute Myeloid Leukemia	98613	Acute Myeloid Leukemia
TARGET-20-PASXKT	TARGET-20-PASXKT-03	Primary	Leukemia	Acute Myeloid Leukemia	98613	Acute Myeloid Leukemia
TARGET-20-PASXLJ	TARGET-20-PASXLJ-09	Primary	Leukemia	Acute Myeloid Leukemia	98613	Acute Myeloid Leukemia
TARGET-20-PASXSF	TARGET-20-PASXSF-09	Primary	Leukemia	Acute Myeloid Leukemia	98613	Acute Myeloid Leukemia
TARGET-20-PASXSS	TARGET-20-PASXSS-03	Primary	Leukemia	Acute Myeloid Leukemia	98613	Acute Myeloid Leukemia
TARGET-20-PASXWN	TARGET-20-PASXWN-03	Primary	Leukemia	Acute Myeloid Leukemia	98613	Acute Myeloid Leukemia
TARGET-20-PASYCJ	TARGET-20-PASYCJ-09	Primary	Leukemia	Acute Myeloid Leukemia	98613	Acute Myeloid Leukemia
TARGET-20-PASYDA	TARGET-20-PASYDA-09	Primary	Leukemia	Acute Myeloid Leukemia	98613	Acute Myeloid Leukemia
TARGET-20-PASYEJ	TARGET-20-PASYEJ-09	Primary	Leukemia	Acute Myeloid Leukemia	98613	Acute Myeloid Leukemia
TARGET-20-PASYJL	TARGET-20-PASYJL-09	Primary	Leukemia	Acute Myeloid Leukemia	98613	Acute Myeloid Leukemia
TARGET-20-PASYRE	TARGET-20-PASYRE-03	Primary	Leukemia	Acute Myeloid Leukemia	98613	Acute Myeloid Leukemia
TARGET-20-PASYRR	TARGET-20-PASYRR-09	Primary	Leukemia	Acute Myeloid Leukemia	98613	Acute Myeloid Leukemia
TARGET-20-PASYTG	TARGET-20-PASYTG-09	Primary	Leukemia	Acute Myeloid Leukemia	98613	Acute Myeloid Leukemia
TARGET-20-PASYTW	TARGET-20-PASYTW-03	Primary	Leukemia	Acute Myeloid Leukemia	98613	Acute Myeloid Leukemia
TARGET-20-PASYVX	TARGET-20-PASYVX-09	Primary	Leukemia	Acute Myeloid Leukemia	98613	Acute Myeloid Leukemia
TARGET-20-PASYWA	TARGET-20-PASYWA-09	Primary	Leukemia	Acute Myeloid Leukemia	98613	Acute Myeloid Leukemia
TARGET-20-PASYWV	TARGET-20-PASYWV-09	Primary	Leukemia	Acute Myeloid Leukemia	98613	Acute Myeloid Leukemia
TARGET-20-PASYYW	TARGET-20-PASYYW-09	Primary	Leukemia	Acute Myeloid Leukemia	98613	Acute Myeloid Leukemia
TARGET-20-PASZAF	TARGET-20-PASZAF-03	Primary	Leukemia	Acute Myeloid Leukemia	98613	Acute Myeloid Leukemia
TARGET-20-PASZAI	TARGET-20-PASZAI-09	Primary	Leukemia	Acute Myeloid Leukemia	98613	Acute Myeloid Leukemia
TARGET-20-PASZBM	TARGET-20-PASZBM-09	Primary	Leukemia	Acute Myeloid Leukemia	98613	Acute Myeloid Leukemia
TARGET-20-PASZEB	TARGET-20-PASZEB-09	Primary	Leukemia	Acute Myeloid Leukemia	98613	Acute Myeloid Leukemia
TARGET-20-PASZER	TARGET-20-PASZER-09	Primary	Leukemia	Acute Myeloid Leukemia	98613	Acute Myeloid Leukemia
TARGET-20-PASZJC	TARGET-20-PASZJC-03	Primary	Leukemia	Acute Myeloid Leukemia	98613	Acute Myeloid Leukemia
TARGET-20-PASZJR	TARGET-20-PASZJR-09	Primary	Leukemia	Acute Myeloid Leukemia	98613	Acute Myeloid Leukemia
TARGET-20-PASZJT	TARGET-20-PASZJT-09	Primary	Leukemia	Acute Myeloid Leukemia	98613	Acute Myeloid Leukemia
TARGET-20-PASZNB	TARGET-20-PASZNB-09	Primary	Leukemia	Acute Myeloid Leukemia	98613	Acute Myeloid Leukemia
TARGET-20-PASZUT	TARGET-20-PASZUT-09	Primary	Leukemia	Acute Myeloid Leukemia	98613	Acute Myeloid Leukemia
TARGET-20-PASZYU	TARGET-20-PASZYU-03	Primary	Leukemia	Acute Myeloid Leukemia	98613	Acute Myeloid Leukemia
TARGET-20-PASZZL	TARGET-20-PASZZL-09	Primary	Leukemia	Acute Myeloid Leukemia	98613	Acute Myeloid Leukemia
TARGET-20-PATABK	TARGET-20-PATABK-03	Primary	Leukemia	Acute Myeloid Leukemia	98613	Acute Myeloid Leukemia
TARGET-20-PATAEA	TARGET-20-PATAEA-03	Primary	Leukemia	Acute Myeloid Leukemia	98613	Acute Myeloid Leukemia
TARGET-20-PATAER	TARGET-20-PATAER-09	Primary	Leukemia	Acute Myeloid Leukemia	98613	Acute Myeloid Leukemia
TARGET-20-PATAIJ	TARGET-20-PATAIJ-09	Primary	Leukemia	Acute Myeloid Leukemia	98613	Acute Myeloid Leukemia
TARGET-20-PATAIY	TARGET-20-PATAIY-09	Primary	Leukemia	Acute Myeloid Leukemia	98613	Acute Myeloid Leukemia
TARGET-20-PATAKC	TARGET-20-PATAKC-09	Primary	Leukemia	Acute Myeloid Leukemia	98613	Acute Myeloid Leukemia
TARGET-20-PATAKZ	TARGET-20-PATAKZ-09	Primary	Leukemia	Acute Myeloid Leukemia	98613	Acute Myeloid Leukemia
TARGET-20-PATALD	TARGET-20-PATALD-09	Primary	Leukemia	Acute Myeloid Leukemia	98613	Acute Myeloid Leukemia
TARGET-20-PATANY	TARGET-20-PATANY-09	Primary	Leukemia	Acute Myeloid Leukemia	98613	Acute Myeloid Leukemia
TARGET-20-PATAUU	TARGET-20-PATAUU-09	Primary	Leukemia	Acute Myeloid Leukemia	98613	Acute Myeloid Leukemia
TARGET-20-PATAVF	TARGET-20-PATAVF-09	Primary	Leukemia	Acute Myeloid Leukemia	98613	Acute Myeloid Leukemia
TARGET-20-PATAWB	TARGET-20-PATAWB-09	Primary	Leukemia	Acute Myeloid Leukemia	98613	Acute Myeloid Leukemia
TARGET-20-PATBHG	TARGET-20-PATBHG-03	Primary	Leukemia	Acute Myeloid Leukemia	98613	Acute Myeloid Leukemia
TARGET-20-PATBIP	TARGET-20-PATBIP-09	Primary	Leukemia	Acute Myeloid Leukemia	98613	Acute Myeloid Leukemia
TARGET-20-PATBIR	TARGET-20-PATBIR-09	Primary	Leukemia	Acute Myeloid Leukemia	98613	Acute Myeloid Leukemia
TARGET-20-PATBIZ	TARGET-20-PATBIZ-03	Primary	Leukemia	Acute Myeloid Leukemia	98613	Acute Myeloid Leukemia
TARGET-20-PATBJK	TARGET-20-PATBJK-09	Primary	Leukemia	Acute Myeloid Leukemia	98613	Acute Myeloid Leukemia
TARGET-20-PATBNP	TARGET-20-PATBNP-09	Primary	Leukemia	Acute Myeloid Leukemia	98613	Acute Myeloid Leukemia
TARGET-20-PATBPW	TARGET-20-PATBPW-09	Primary	Leukemia	Acute Myeloid Leukemia	98613	Acute Myeloid Leukemia
TARGET-20-PATBRA	TARGET-20-PATBRA-03	Primary	Leukemia	Acute Myeloid Leukemia	98613	Acute Myeloid Leukemia
TARGET-20-PATBUR	TARGET-20-PATBUR-09	Primary	Leukemia	Acute Myeloid Leukemia	98613	Acute Myeloid Leukemia
TARGET-20-PATBVJ	TARGET-20-PATBVJ-03	Primary	Leukemia	Acute Myeloid Leukemia	98613	Acute Myeloid Leukemia
TARGET-20-PATBVX	TARGET-20-PATBVX-09	Primary	Leukemia	Acute Myeloid Leukemia	98613	Acute Myeloid Leukemia
TARGET-20-PATBWH	TARGET-20-PATBWH-09	Primary	Leukemia	Acute Myeloid Leukemia	98613	Acute Myeloid Leukemia
TARGET-20-PATBXU	TARGET-20-PATBXU-09	Primary	Leukemia	Acute Myeloid Leukemia	98613	Acute Myeloid Leukemia
TARGET-20-PATBYV	TARGET-20-PATBYV-09	Primary	Leukemia	Acute Myeloid Leukemia	98613	Acute Myeloid Leukemia
TARGET-20-PATCBV	TARGET-20-PATCBV-09	Primary	Leukemia	Acute Myeloid Leukemia	98613	Acute Myeloid Leukemia
TARGET-20-PATCLR	TARGET-20-PATCLR-09	Primary	Leukemia	Acute Myeloid Leukemia	98613	Acute Myeloid Leukemia
TARGET-20-PATCPY	TARGET-20-PATCPY-09	Primary	Leukemia	Acute Myeloid Leukemia	98613	Acute Myeloid Leukemia
TARGET-20-PATCTM	TARGET-20-PATCTM-09	Primary	Leukemia	Acute Myeloid Leukemia	98613	Acute Myeloid Leukemia
TARGET-20-PATCVL	TARGET-20-PATCVL-03	Primary	Leukemia	Acute Myeloid Leukemia	98613	Acute Myeloid Leukemia
TARGET-20-PATCWP	TARGET-20-PATCWP-03	Primary	Leukemia	Acute Myeloid Leukemia	98613	Acute Myeloid Leukemia
TARGET-20-PATCXL	TARGET-20-PATCXL-03	Primary	Leukemia	Acute Myeloid Leukemia	98613	Acute Myeloid Leukemia
TARGET-20-PATCYP	TARGET-20-PATCYP-03	Primary	Leukemia	Acute Myeloid Leukemia	98613	Acute Myeloid Leukemia
TARGET-20-PATCYY	TARGET-20-PATCYY-09	Primary	Leukemia	Acute Myeloid Leukemia	98613	Acute Myeloid Leukemia
TARGET-20-PATDFZ	TARGET-20-PATDFZ-09	Primary	Leukemia	Acute Myeloid Leukemia	98613	Acute Myeloid Leukemia
TARGET-20-PATDIC	TARGET-20-PATDIC-09	Primary	Leukemia	Acute Myeloid Leukemia	98613	Acute Myeloid Leukemia
TARGET-20-PATDLH	TARGET-20-PATDLH-03	Primary	Leukemia	Acute Myeloid Leukemia	98613	Acute Myeloid Leukemia
TARGET-20-PATDLI	TARGET-20-PATDLI-09	Primary	Leukemia	Acute Myeloid Leukemia	98613	Acute Myeloid Leukemia
TARGET-20-PATDLZ	TARGET-20-PATDLZ-09	Primary	Leukemia	Acute Myeloid Leukemia	98613	Acute Myeloid Leukemia
TARGET-20-PATDMY	TARGET-20-PATDMY-09	Primary	Leukemia	Acute Myeloid Leukemia	98613	Acute Myeloid Leukemia
TARGET-20-PATDRB	TARGET-20-PATDRB-09	Primary	Leukemia	Acute Myeloid Leukemia	98613	Acute Myeloid Leukemia
TARGET-20-PATDRL	TARGET-20-PATDRL-09	Primary	Leukemia	Acute Myeloid Leukemia	98613	Acute Myeloid Leukemia
TARGET-20-PATDRZ	TARGET-20-PATDRZ-09	Primary	Leukemia	Acute Myeloid Leukemia	98613	Acute Myeloid Leukemia
TARGET-20-PATDVM	TARGET-20-PATDVM-03	Primary	Leukemia	Acute Myeloid Leukemia	98613	Acute Myeloid Leukemia
TARGET-20-PATDYY	TARGET-20-PATDYY-09	Primary	Leukemia	Acute Myeloid Leukemia	98613	Acute Myeloid Leukemia
TARGET-20-PATEEA	TARGET-20-PATEEA-09	Primary	Leukemia	Acute Myeloid Leukemia	98613	Acute Myeloid Leukemia
TARGET-20-PATEFH	TARGET-20-PATEFH-09	Primary	Leukemia	Acute Myeloid Leukemia	98613	Acute Myeloid Leukemia
TARGET-20-PATEIA	TARGET-20-PATEIA-03	Primary	Leukemia	Acute Myeloid Leukemia	98613	Acute Myeloid Leukemia
TARGET-20-PATEID	TARGET-20-PATEID-09	Primary	Leukemia	Acute Myeloid Leukemia	98613	Acute Myeloid Leukemia
TARGET-20-PATELV	TARGET-20-PATELV-09	Primary	Leukemia	Acute Myeloid Leukemia	98613	Acute Myeloid Leukemia
TARGET-20-PATEMK	TARGET-20-PATEMK-09	Primary	Leukemia	Acute Myeloid Leukemia	98613	Acute Myeloid Leukemia
TARGET-20-PATEMV	TARGET-20-PATEMV-09	Primary	Leukemia	Acute Myeloid Leukemia	98613	Acute Myeloid Leukemia
TARGET-20-PATENX	TARGET-20-PATENX-09	Primary	Leukemia	Acute Myeloid Leukemia	98613	Acute Myeloid Leukemia
TARGET-20-PATESK	TARGET-20-PATESK-09	Primary	Leukemia	Acute Myeloid Leukemia	98613	Acute Myeloid Leukemia
TARGET-20-PATESX	TARGET-20-PATESX-09	Primary	Leukemia	Acute Myeloid Leukemia	98613	Acute Myeloid Leukemia
TARGET-20-PATETC	TARGET-20-PATETC-09	Primary	Leukemia	Acute Myeloid Leukemia	98613	Acute Myeloid Leukemia
TARGET-20-PATEUF	TARGET-20-PATEUF-03	Primary	Leukemia	Acute Myeloid Leukemia	98613	Acute Myeloid Leukemia
TARGET-20-PATEWX	TARGET-20-PATEWX-09	Primary	Leukemia	Acute Myeloid Leukemia	98613	Acute Myeloid Leukemia
TARGET-20-PATFBW	TARGET-20-PATFBW-09	Primary	Leukemia	Acute Myeloid Leukemia	98613	Acute Myeloid Leukemia
TARGET-20-PATFCZ	TARGET-20-PATFCZ-09	Primary	Leukemia	Acute Myeloid Leukemia	98613	Acute Myeloid Leukemia
TARGET-20-PATFGK	TARGET-20-PATFGK-09	Primary	Leukemia	Acute Myeloid Leukemia	98613	Acute Myeloid Leukemia
TARGET-20-PATFGL	TARGET-20-PATFGL-03	Primary	Leukemia	Acute Myeloid Leukemia	98613	Acute Myeloid Leukemia
TARGET-20-PATFMR	TARGET-20-PATFMR-09	Primary	Leukemia	Acute Myeloid Leukemia	98613	Acute Myeloid Leukemia
TARGET-20-PATFNK	TARGET-20-PATFNK-09	Primary	Leukemia	Acute Myeloid Leukemia	98613	Acute Myeloid Leukemia
TARGET-20-PATFRY	TARGET-20-PATFRY-09	Primary	Leukemia	Acute Myeloid Leukemia	98613	Acute Myeloid Leukemia
TARGET-20-PATFYN	TARGET-20-PATFYN-09	Primary	Leukemia	Acute Myeloid Leukemia	98613	Acute Myeloid Leukemia
TARGET-20-PATFZR	TARGET-20-PATFZR-09	Primary	Leukemia	Acute Myeloid Leukemia	98613	Acute Myeloid Leukemia
TARGET-20-PATGAY	TARGET-20-PATGAY-09	Primary	Leukemia	Acute Myeloid Leukemia	98613	Acute Myeloid Leukemia
TARGET-20-PATGBX	TARGET-20-PATGBX-09	Primary	Leukemia	Acute Myeloid Leukemia	98613	Acute Myeloid Leukemia
TARGET-20-PATGDZ	TARGET-20-PATGDZ-09	Primary	Leukemia	Acute Myeloid Leukemia	98613	Acute Myeloid Leukemia
TARGET-20-PATGGI	TARGET-20-PATGGI-03	Primary	Leukemia	Acute Myeloid Leukemia	98613	Acute Myeloid Leukemia
TARGET-20-PATGGY	TARGET-20-PATGGY-03	Primary	Leukemia	Acute Myeloid Leukemia	98613	Acute Myeloid Leukemia
TARGET-20-PATGHV	TARGET-20-PATGHV-09	Primary	Leukemia	Acute Myeloid Leukemia	98613	Acute Myeloid Leukemia
TARGET-20-PATGIG	TARGET-20-PATGIG-03	Primary	Leukemia	Acute Myeloid Leukemia	98613	Acute Myeloid Leukemia
TARGET-20-PATGIY	TARGET-20-PATGIY-09	Primary	Leukemia	Acute Myeloid Leukemia	98613	Acute Myeloid Leukemia
TARGET-20-PATGRP	TARGET-20-PATGRP-09	Primary	Leukemia	Acute Myeloid Leukemia	98613	Acute Myeloid Leukemia
TARGET-20-PATGTF	TARGET-20-PATGTF-09	Primary	Leukemia	Acute Myeloid Leukemia	98613	Acute Myeloid Leukemia
TARGET-20-PATGUB	TARGET-20-PATGUB-09	Primary	Leukemia	Acute Myeloid Leukemia	98613	Acute Myeloid Leukemia
TARGET-20-PATGXE	TARGET-20-PATGXE-09	Primary	Leukemia	Acute Myeloid Leukemia	98613	Acute Myeloid Leukemia
TARGET-20-PATGXW	TARGET-20-PATGXW-09	Primary	Leukemia	Acute Myeloid Leukemia	98613	Acute Myeloid Leukemia
TARGET-20-PATHAE	TARGET-20-PATHAE-09	Primary	Leukemia	Acute Myeloid Leukemia	98613	Acute Myeloid Leukemia
TARGET-20-PATHIW	TARGET-20-PATHIW-09	Primary	Leukemia	Acute Myeloid Leukemia	98613	Acute Myeloid Leukemia
TARGET-20-PATHMB	TARGET-20-PATHMB-09	Primary	Leukemia	Acute Myeloid Leukemia	98613	Acute Myeloid Leukemia
TARGET-20-PATHVG	TARGET-20-PATHVG-03	Primary	Leukemia	Acute Myeloid Leukemia	98613	Acute Myeloid Leukemia
TARGET-20-PATHWS	TARGET-20-PATHWS-09	Primary	Leukemia	Acute Myeloid Leukemia	98613	Acute Myeloid Leukemia
TARGET-20-PATHZC	TARGET-20-PATHZC-09	Primary	Leukemia	Acute Myeloid Leukemia	98613	Acute Myeloid Leukemia
TARGET-20-PATHZL	TARGET-20-PATHZL-09	Primary	Leukemia	Acute Myeloid Leukemia	98613	Acute Myeloid Leukemia
TARGET-20-PATIAB	TARGET-20-PATIAB-09	Primary	Leukemia	Acute Myeloid Leukemia	98613	Acute Myeloid Leukemia
TARGET-20-PATIDY	TARGET-20-PATIDY-09	Primary	Leukemia	Acute Myeloid Leukemia	98613	Acute Myeloid Leukemia
TARGET-20-PATIGE	TARGET-20-PATIGE-09	Primary	Leukemia	Acute Myeloid Leukemia	98613	Acute Myeloid Leukemia
TARGET-20-PATIHH	TARGET-20-PATIHH-03	Primary	Leukemia	Acute Myeloid Leukemia	98613	Acute Myeloid Leukemia
TARGET-20-PATIII	TARGET-20-PATIII-03	Primary	Leukemia	Acute Myeloid Leukemia	98613	Acute Myeloid Leukemia
TARGET-20-PATIIM	TARGET-20-PATIIM-03	Primary	Leukemia	Acute Myeloid Leukemia	98613	Acute Myeloid Leukemia
TARGET-20-PATILU	TARGET-20-PATILU-09	Primary	Leukemia	Acute Myeloid Leukemia	98613	Acute Myeloid Leukemia
TARGET-20-PATIRW	TARGET-20-PATIRW-09	Primary	Leukemia	Acute Myeloid Leukemia	98613	Acute Myeloid Leukemia
TARGET-20-PATISD	TARGET-20-PATISD-09	Primary	Leukemia	Acute Myeloid Leukemia	98613	Acute Myeloid Leukemia
TARGET-20-PATISV	TARGET-20-PATISV-09	Primary	Leukemia	Acute Myeloid Leukemia	98613	Acute Myeloid Leukemia
TARGET-20-PATIVW	TARGET-20-PATIVW-09	Primary	Leukemia	Acute Myeloid Leukemia	98613	Acute Myeloid Leukemia
TARGET-20-PATJES	TARGET-20-PATJES-09	Primary	Leukemia	Acute Myeloid Leukemia	98613	Acute Myeloid Leukemia
TARGET-20-PATJIC	TARGET-20-PATJIC-09	Primary	Leukemia	Acute Myeloid Leukemia	98613	Acute Myeloid Leukemia
TARGET-20-PATJKC	TARGET-20-PATJKC-09	Primary	Leukemia	Acute Myeloid Leukemia	98613	Acute Myeloid Leukemia
TARGET-20-PATJLP	TARGET-20-PATJLP-09	Primary	Leukemia	Acute Myeloid Leukemia	98613	Acute Myeloid Leukemia
TARGET-20-PATJMY	TARGET-20-PATJMY-09	Primary	Leukemia	Acute Myeloid Leukemia	98613	Acute Myeloid Leukemia
TARGET-20-PATJNI	TARGET-20-PATJNI-09	Primary	Leukemia	Acute Myeloid Leukemia	98613	Acute Myeloid Leukemia
TARGET-20-PATJPY	TARGET-20-PATJPY-09	Primary	Leukemia	Acute Myeloid Leukemia	98613	Acute Myeloid Leukemia
TARGET-20-PATJUT	TARGET-20-PATJUT-09	Primary	Leukemia	Acute Myeloid Leukemia	98613	Acute Myeloid Leukemia
TARGET-20-PATJWG	TARGET-20-PATJWG-09	Primary	Leukemia	Acute Myeloid Leukemia	98613	Acute Myeloid Leukemia
TARGET-20-PATJWN	TARGET-20-PATJWN-09	Primary	Leukemia	Acute Myeloid Leukemia	98613	Acute Myeloid Leukemia
TARGET-20-PATJXZ	TARGET-20-PATJXZ-03	Primary	Leukemia	Acute Myeloid Leukemia	98613	Acute Myeloid Leukemia
TARGET-20-PATJYT	TARGET-20-PATJYT-03	Primary	Leukemia	Acute Myeloid Leukemia	98613	Acute Myeloid Leukemia
TARGET-20-PATKAH	TARGET-20-PATKAH-09	Primary	Leukemia	Acute Myeloid Leukemia	98613	Acute Myeloid Leukemia
TARGET-20-PATKBK	TARGET-20-PATKBK-03	Primary	Leukemia	Acute Myeloid Leukemia	98613	Acute Myeloid Leukemia
TARGET-20-PATKBT	TARGET-20-PATKBT-03	Primary	Leukemia	Acute Myeloid Leukemia	98613	Acute Myeloid Leukemia
TARGET-20-PATKEA	TARGET-20-PATKEA-09	Primary	Leukemia	Acute Myeloid Leukemia	98613	Acute Myeloid Leukemia
TARGET-20-PATKGM	TARGET-20-PATKGM-03	Primary	Leukemia	Acute Myeloid Leukemia	98613	Acute Myeloid Leukemia
TARGET-20-PATKKI	TARGET-20-PATKKI-09	Primary	Leukemia	Acute Myeloid Leukemia	98613	Acute Myeloid Leukemia
TARGET-20-PATKKJ	TARGET-20-PATKKJ-09	Primary	Leukemia	Acute Myeloid Leukemia	98613	Acute Myeloid Leukemia
TARGET-20-PATKLS	TARGET-20-PATKLS-09	Primary	Leukemia	Acute Myeloid Leukemia	98613	Acute Myeloid Leukemia
TARGET-20-PATKMB	TARGET-20-PATKMB-09	Primary	Leukemia	Acute Myeloid Leukemia	98613	Acute Myeloid Leukemia
TARGET-20-PATKPC	TARGET-20-PATKPC-09	Primary	Leukemia	Acute Myeloid Leukemia	98613	Acute Myeloid Leukemia
TARGET-20-PATKUG	TARGET-20-PATKUG-09	Primary	Leukemia	Acute Myeloid Leukemia	98613	Acute Myeloid Leukemia
TARGET-20-PATKWH	TARGET-20-PATKWH-09	Primary	Leukemia	Acute Myeloid Leukemia	98613	Acute Myeloid Leukemia
TARGET-20-PATKYC	TARGET-20-PATKYC-09	Primary	Leukemia	Acute Myeloid Leukemia	98613	Acute Myeloid Leukemia
TARGET-20-PATKYT	TARGET-20-PATKYT-09	Primary	Leukemia	Acute Myeloid Leukemia	98613	Acute Myeloid Leukemia
TARGET-20-PATLBC	TARGET-20-PATLBC-03	Primary	Leukemia	Acute Myeloid Leukemia	98613	Acute Myeloid Leukemia
TARGET-20-PATLDB	TARGET-20-PATLDB-09	Primary	Leukemia	Acute Myeloid Leukemia	98613	Acute Myeloid Leukemia
TARGET-20-PATLDZ	TARGET-20-PATLDZ-09	Primary	Leukemia	Acute Myeloid Leukemia	98613	Acute Myeloid Leukemia
TARGET-20-PATLFJ	TARGET-20-PATLFJ-09	Primary	Leukemia	Acute Myeloid Leukemia	98613	Acute Myeloid Leukemia
TARGET-20-PATLHB	TARGET-20-PATLHB-03	Primary	Leukemia	Acute Myeloid Leukemia	98613	Acute Myeloid Leukemia
TARGET-20-PATLIG	TARGET-20-PATLIG-09	Primary	Leukemia	Acute Myeloid Leukemia	98613	Acute Myeloid Leukemia
TARGET-20-PATLJF	TARGET-20-PATLJF-09	Primary	Leukemia	Acute Myeloid Leukemia	98613	Acute Myeloid Leukemia
TARGET-20-PATLKU	TARGET-20-PATLKU-09	Primary	Leukemia	Acute Myeloid Leukemia	98613	Acute Myeloid Leukemia
TARGET-20-PATLLK	TARGET-20-PATLLK-09	Primary	Leukemia	Acute Myeloid Leukemia	98613	Acute Myeloid Leukemia
TARGET-20-PATLMH	TARGET-20-PATLMH-09	Primary	Leukemia	Acute Myeloid Leukemia	98613	Acute Myeloid Leukemia
TARGET-20-PATLVC	TARGET-20-PATLVC-09	Primary	Leukemia	Acute Myeloid Leukemia	98613	Acute Myeloid Leukemia
TARGET-20-PATLVK	TARGET-20-PATLVK-09	Primary	Leukemia	Acute Myeloid Leukemia	98613	Acute Myeloid Leukemia
TARGET-20-PATLZB	TARGET-20-PATLZB-09	Primary	Leukemia	Acute Myeloid Leukemia	98613	Acute Myeloid Leukemia
TARGET-20-PATLZC	TARGET-20-PATLZC-03	Primary	Leukemia	Acute Myeloid Leukemia	98613	Acute Myeloid Leukemia
TARGET-20-PATMCW	TARGET-20-PATMCW-09	Primary	Leukemia	Acute Myeloid Leukemia	98613	Acute Myeloid Leukemia
TARGET-20-PATMDJ	TARGET-20-PATMDJ-09	Primary	Leukemia	Acute Myeloid Leukemia	98613	Acute Myeloid Leukemia
TARGET-20-PATMDZ	TARGET-20-PATMDZ-03	Primary	Leukemia	Acute Myeloid Leukemia	98613	Acute Myeloid Leukemia
TARGET-20-PATMEU	TARGET-20-PATMEU-09	Primary	Leukemia	Acute Myeloid Leukemia	98613	Acute Myeloid Leukemia
TARGET-20-PATMFM	TARGET-20-PATMFM-09	Primary	Leukemia	Acute Myeloid Leukemia	98613	Acute Myeloid Leukemia
TARGET-20-PATMFW	TARGET-20-PATMFW-09	Primary	Leukemia	Acute Myeloid Leukemia	98613	Acute Myeloid Leukemia
TARGET-20-PATMIK	TARGET-20-PATMIK-09	Primary	Leukemia	Acute Myeloid Leukemia	98613	Acute Myeloid Leukemia
TARGET-20-PATMMC	TARGET-20-PATMMC-09	Primary	Leukemia	Acute Myeloid Leukemia	98613	Acute Myeloid Leukemia
TARGET-20-PATMNT	TARGET-20-PATMNT-09	Primary	Leukemia	Acute Myeloid Leukemia	98613	Acute Myeloid Leukemia
TARGET-20-PATMNY	TARGET-20-PATMNY-09	Primary	Leukemia	Acute Myeloid Leukemia	98613	Acute Myeloid Leukemia
