# Supplementary material for: Cancer gene mutation frequencies for the U.S. population
Source: Nat Commun. 2021 Oct 13;12:5961. doi: 10.1038/s41467-021-26213-y (PMC8514428; doi:10.1038/s41467-021-26213-y)
Supplement: Supplementary file 8 — Supplementary Software 1 [file 41467_2021_26213_MOESM8_ESM.zip › Supplementary Software 1/Genomics_Analysis/clinical/myeloid/laml_tcga_pan_can_atlas_2018/data_clinical_sample_v2.txt]

PATIENT_ID	SAMPLE_ID	SAMPLE_TYPE	CANCER_TYPE	CANCER_TYPE_DETAILED	TUMOR_TYPE	SAMPLE_TYPE.1	CODE	CATEGORY_NAME
TCGA-AB-2989	TCGA-AB-2989-03	Primary	Leukemia	Acute Myeloid Leukemia	Acute Myeloid Leukemia	Primary	98613	Acute Myeloid Leukemia
TCGA-AB-3008	TCGA-AB-3008-03	Primary	Leukemia	Acute Myeloid Leukemia	Acute Myeloid Leukemia	Primary	98613	Acute Myeloid Leukemia
TCGA-AB-2863	TCGA-AB-2863-03	Primary	Leukemia	Acute Myeloid Leukemia	Acute Myeloid Leukemia	Primary	98613	Acute Myeloid Leukemia
TCGA-AB-2844	TCGA-AB-2844-03	Primary	Leukemia	Acute Myeloid Leukemia	Acute Myeloid Leukemia	Primary	98613	Acute Myeloid Leukemia
TCGA-AB-2955	TCGA-AB-2955-03	Primary	Leukemia	Acute Myeloid Leukemia	Acute Myeloid Leukemia	Primary	98613	Acute Myeloid Leukemia
TCGA-AB-2897	TCGA-AB-2897-03	Primary	Leukemia	Acute Myeloid Leukemia	Acute Myeloid Leukemia	Primary	98613	Acute Myeloid Leukemia
TCGA-AB-3012	TCGA-AB-3012-03	Primary	Leukemia	Acute Myeloid Leukemia	Acute Myeloid Leukemia	Primary	98613	Acute Myeloid Leukemia
TCGA-AB-2837	TCGA-AB-2837-03	Primary	Leukemia	Acute Myeloid Leukemia	Acute Myeloid Leukemia	Primary	98613	Acute Myeloid Leukemia
TCGA-AB-3006	TCGA-AB-3006-03	Primary	Leukemia	Acute Myeloid Leukemia	Acute Myeloid Leukemia	Primary	98613	Acute Myeloid Leukemia
TCGA-AB-2990	TCGA-AB-2990-03	Primary	Leukemia	Acute Myeloid Leukemia	Acute Myeloid Leukemia	Primary	98613	Acute Myeloid Leukemia
TCGA-AB-2865	TCGA-AB-2865-03	Primary	Leukemia	Acute Myeloid Leukemia	Acute Myeloid Leukemia	Primary	98613	Acute Myeloid Leukemia
TCGA-AB-2878	TCGA-AB-2878-03	Primary	Leukemia	Acute Myeloid Leukemia	Acute Myeloid Leukemia	Primary	98613	Acute Myeloid Leukemia
TCGA-AB-2886	TCGA-AB-2886-03	Primary	Leukemia	Acute Myeloid Leukemia	Acute Myeloid Leukemia	Primary	98613	Acute Myeloid Leukemia
TCGA-AB-2825	TCGA-AB-2825-03	Primary	Leukemia	Acute Myeloid Leukemia	Acute Myeloid Leukemia	Primary	98613	Acute Myeloid Leukemia
TCGA-AB-2954	TCGA-AB-2954-03	Primary	Leukemia	Acute Myeloid Leukemia	Acute Myeloid Leukemia	Primary	98613	Acute Myeloid Leukemia
TCGA-AB-2932	TCGA-AB-2932-03	Primary	Leukemia	Acute Myeloid Leukemia	Acute Myeloid Leukemia	Primary	98613	Acute Myeloid Leukemia
TCGA-AB-2861	TCGA-AB-2861-03	Primary	Leukemia	Acute Myeloid Leukemia	Acute Myeloid Leukemia	Primary	98613	Acute Myeloid Leukemia
TCGA-AB-2877	TCGA-AB-2877-03	Primary	Leukemia	Acute Myeloid Leukemia	Acute Myeloid Leukemia	Primary	98613	Acute Myeloid Leukemia
TCGA-AB-2854	TCGA-AB-2854-03	Primary	Leukemia	Acute Myeloid Leukemia	Acute Myeloid Leukemia	Primary	98613	Acute Myeloid Leukemia
TCGA-AB-2965	TCGA-AB-2965-03	Primary	Leukemia	Acute Myeloid Leukemia	Acute Myeloid Leukemia	Primary	98613	Acute Myeloid Leukemia
TCGA-AB-2983	TCGA-AB-2983-03	Primary	Leukemia	Acute Myeloid Leukemia	Acute Myeloid Leukemia	Primary	98613	Acute Myeloid Leukemia
TCGA-AB-2871	TCGA-AB-2871-03	Primary	Leukemia	Acute Myeloid Leukemia	Acute Myeloid Leukemia	Primary	98613	Acute Myeloid Leukemia
TCGA-AB-2858	TCGA-AB-2858-03	Primary	Leukemia	Acute Myeloid Leukemia	Acute Myeloid Leukemia	Primary	98613	Acute Myeloid Leukemia
TCGA-AB-2833	TCGA-AB-2833-03	Primary	Leukemia	Acute Myeloid Leukemia	Acute Myeloid Leukemia	Primary	98613	Acute Myeloid Leukemia
TCGA-AB-2831	TCGA-AB-2831-03	Primary	Leukemia	Acute Myeloid Leukemia	Acute Myeloid Leukemia	Primary	98613	Acute Myeloid Leukemia
TCGA-AB-3002	TCGA-AB-3002-03	Primary	Leukemia	Acute Myeloid Leukemia	Acute Myeloid Leukemia	Primary	98613	Acute Myeloid Leukemia
TCGA-AB-2807	TCGA-AB-2807-03	Primary	Leukemia	Acute Myeloid Leukemia	Acute Myeloid Leukemia	Primary	98613	Acute Myeloid Leukemia
TCGA-AB-2934	TCGA-AB-2934-03	Primary	Leukemia	Acute Myeloid Leukemia	Acute Myeloid Leukemia	Primary	98613	Acute Myeloid Leukemia
TCGA-AB-2940	TCGA-AB-2940-03	Primary	Leukemia	Acute Myeloid Leukemia	Acute Myeloid Leukemia	Primary	98613	Acute Myeloid Leukemia
TCGA-AB-2909	TCGA-AB-2909-03	Primary	Leukemia	Acute Myeloid Leukemia	Acute Myeloid Leukemia	Primary	98613	Acute Myeloid Leukemia
TCGA-AB-2815	TCGA-AB-2815-03	Primary	Leukemia	Acute Myeloid Leukemia	Acute Myeloid Leukemia	Primary	98613	Acute Myeloid Leukemia
TCGA-AB-2945	TCGA-AB-2945-03	Primary	Leukemia	Acute Myeloid Leukemia	Acute Myeloid Leukemia	Primary	98613	Acute Myeloid Leukemia
TCGA-AB-2973	TCGA-AB-2973-03	Primary	Leukemia	Acute Myeloid Leukemia	Acute Myeloid Leukemia	Primary	98613	Acute Myeloid Leukemia
TCGA-AB-2905	TCGA-AB-2905-03	Primary	Leukemia	Acute Myeloid Leukemia	Acute Myeloid Leukemia	Primary	98613	Acute Myeloid Leukemia
TCGA-AB-2816	TCGA-AB-2816-03	Primary	Leukemia	Acute Myeloid Leukemia	Acute Myeloid Leukemia	Primary	98613	Acute Myeloid Leukemia
TCGA-AB-2922	TCGA-AB-2922-03	Primary	Leukemia	Acute Myeloid Leukemia	Acute Myeloid Leukemia	Primary	98613	Acute Myeloid Leukemia
TCGA-AB-2868	TCGA-AB-2868-03	Primary	Leukemia	Acute Myeloid Leukemia	Acute Myeloid Leukemia	Primary	98613	Acute Myeloid Leukemia
TCGA-AB-2813	TCGA-AB-2813-03	Primary	Leukemia	Acute Myeloid Leukemia	Acute Myeloid Leukemia	Primary	98613	Acute Myeloid Leukemia
TCGA-AB-2889	TCGA-AB-2889-03	Primary	Leukemia	Acute Myeloid Leukemia	Acute Myeloid Leukemia	Primary	98613	Acute Myeloid Leukemia
TCGA-AB-2988	TCGA-AB-2988-03	Primary	Leukemia	Acute Myeloid Leukemia	Acute Myeloid Leukemia	Primary	98613	Acute Myeloid Leukemia
TCGA-AB-2829	TCGA-AB-2829-03	Primary	Leukemia	Acute Myeloid Leukemia	Acute Myeloid Leukemia	Primary	98613	Acute Myeloid Leukemia
TCGA-AB-2901	TCGA-AB-2901-03	Primary	Leukemia	Acute Myeloid Leukemia	Acute Myeloid Leukemia	Primary	98613	Acute Myeloid Leukemia
TCGA-AB-2841	TCGA-AB-2841-03	Primary	Leukemia	Acute Myeloid Leukemia	Acute Myeloid Leukemia	Primary	98613	Acute Myeloid Leukemia
TCGA-AB-2859	TCGA-AB-2859-03	Primary	Leukemia	Acute Myeloid Leukemia	Acute Myeloid Leukemia	Primary	98613	Acute Myeloid Leukemia
TCGA-AB-2999	TCGA-AB-2999-03	Primary	Leukemia	Acute Myeloid Leukemia	Acute Myeloid Leukemia	Primary	98613	Acute Myeloid Leukemia
TCGA-AB-2845	TCGA-AB-2845-03	Primary	Leukemia	Acute Myeloid Leukemia	Acute Myeloid Leukemia	Primary	98613	Acute Myeloid Leukemia
TCGA-AB-3009	TCGA-AB-3009-03	Primary	Leukemia	Acute Myeloid Leukemia	Acute Myeloid Leukemia	Primary	98613	Acute Myeloid Leukemia
TCGA-AB-2896	TCGA-AB-2896-03	Primary	Leukemia	Acute Myeloid Leukemia	Acute Myeloid Leukemia	Primary	98613	Acute Myeloid Leukemia
TCGA-AB-2920	TCGA-AB-2920-03	Primary	Leukemia	Acute Myeloid Leukemia	Acute Myeloid Leukemia	Primary	98613	Acute Myeloid Leukemia
TCGA-AB-2914	TCGA-AB-2914-03	Primary	Leukemia	Acute Myeloid Leukemia	Acute Myeloid Leukemia	Primary	98613	Acute Myeloid Leukemia
TCGA-AB-2950	TCGA-AB-2950-03	Primary	Leukemia	Acute Myeloid Leukemia	Acute Myeloid Leukemia	Primary	98613	Acute Myeloid Leukemia
TCGA-AB-2977	TCGA-AB-2977-03	Primary	Leukemia	Acute Myeloid Leukemia	Acute Myeloid Leukemia	Primary	98613	Acute Myeloid Leukemia
TCGA-AB-2930	TCGA-AB-2930-03	Primary	Leukemia	Acute Myeloid Leukemia	Acute Myeloid Leukemia	Primary	98613	Acute Myeloid Leukemia
TCGA-AB-2956	TCGA-AB-2956-03	Primary	Leukemia	Acute Myeloid Leukemia	Acute Myeloid Leukemia	Primary	98613	Acute Myeloid Leukemia
TCGA-AB-2985	TCGA-AB-2985-03	Primary	Leukemia	Acute Myeloid Leukemia	Acute Myeloid Leukemia	Primary	98613	Acute Myeloid Leukemia
TCGA-AB-2864	TCGA-AB-2864-03	Primary	Leukemia	Acute Myeloid Leukemia	Acute Myeloid Leukemia	Primary	98613	Acute Myeloid Leukemia
TCGA-AB-2802	TCGA-AB-2802-03	Primary	Leukemia	Acute Myeloid Leukemia	Acute Myeloid Leukemia	Primary	98613	Acute Myeloid Leukemia
TCGA-AB-2855	TCGA-AB-2855-03	Primary	Leukemia	Acute Myeloid Leukemia	Acute Myeloid Leukemia	Primary	98613	Acute Myeloid Leukemia
TCGA-AB-2918	TCGA-AB-2918-03	Primary	Leukemia	Acute Myeloid Leukemia	Acute Myeloid Leukemia	Primary	98613	Acute Myeloid Leukemia
TCGA-AB-2821	TCGA-AB-2821-03	Primary	Leukemia	Acute Myeloid Leukemia	Acute Myeloid Leukemia	Primary	98613	Acute Myeloid Leukemia
TCGA-AB-3005	TCGA-AB-3005-03	Primary	Leukemia	Acute Myeloid Leukemia	Acute Myeloid Leukemia	Primary	98613	Acute Myeloid Leukemia
TCGA-AB-2893	TCGA-AB-2893-03	Primary	Leukemia	Acute Myeloid Leukemia	Acute Myeloid Leukemia	Primary	98613	Acute Myeloid Leukemia
TCGA-AB-2912	TCGA-AB-2912-03	Primary	Leukemia	Acute Myeloid Leukemia	Acute Myeloid Leukemia	Primary	98613	Acute Myeloid Leukemia
TCGA-AB-2994	TCGA-AB-2994-03	Primary	Leukemia	Acute Myeloid Leukemia	Acute Myeloid Leukemia	Primary	98613	Acute Myeloid Leukemia
TCGA-AB-2936	TCGA-AB-2936-03	Primary	Leukemia	Acute Myeloid Leukemia	Acute Myeloid Leukemia	Primary	98613	Acute Myeloid Leukemia
TCGA-AB-2963	TCGA-AB-2963-03	Primary	Leukemia	Acute Myeloid Leukemia	Acute Myeloid Leukemia	Primary	98613	Acute Myeloid Leukemia
TCGA-AB-2935	TCGA-AB-2935-03	Primary	Leukemia	Acute Myeloid Leukemia	Acute Myeloid Leukemia	Primary	98613	Acute Myeloid Leukemia
TCGA-AB-2804	TCGA-AB-2804-03	Primary	Leukemia	Acute Myeloid Leukemia	Acute Myeloid Leukemia	Primary	98613	Acute Myeloid Leukemia
TCGA-AB-2870	TCGA-AB-2870-03	Primary	Leukemia	Acute Myeloid Leukemia	Acute Myeloid Leukemia	Primary	98613	Acute Myeloid Leukemia
TCGA-AB-2908	TCGA-AB-2908-03	Primary	Leukemia	Acute Myeloid Leukemia	Acute Myeloid Leukemia	Primary	98613	Acute Myeloid Leukemia
TCGA-AB-2882	TCGA-AB-2882-03	Primary	Leukemia	Acute Myeloid Leukemia	Acute Myeloid Leukemia	Primary	98613	Acute Myeloid Leukemia
TCGA-AB-2839	TCGA-AB-2839-03	Primary	Leukemia	Acute Myeloid Leukemia	Acute Myeloid Leukemia	Primary	98613	Acute Myeloid Leukemia
TCGA-AB-2944	TCGA-AB-2944-03	Primary	Leukemia	Acute Myeloid Leukemia	Acute Myeloid Leukemia	Primary	98613	Acute Myeloid Leukemia
TCGA-AB-2875	TCGA-AB-2875-03	Primary	Leukemia	Acute Myeloid Leukemia	Acute Myeloid Leukemia	Primary	98613	Acute Myeloid Leukemia
TCGA-AB-2843	TCGA-AB-2843-03	Primary	Leukemia	Acute Myeloid Leukemia	Acute Myeloid Leukemia	Primary	98613	Acute Myeloid Leukemia
TCGA-AB-2967	TCGA-AB-2967-03	Primary	Leukemia	Acute Myeloid Leukemia	Acute Myeloid Leukemia	Primary	98613	Acute Myeloid Leukemia
TCGA-AB-2904	TCGA-AB-2904-03	Primary	Leukemia	Acute Myeloid Leukemia	Acute Myeloid Leukemia	Primary	98613	Acute Myeloid Leukemia
TCGA-AB-2981	TCGA-AB-2981-03	Primary	Leukemia	Acute Myeloid Leukemia	Acute Myeloid Leukemia	Primary	98613	Acute Myeloid Leukemia
TCGA-AB-2835	TCGA-AB-2835-03	Primary	Leukemia	Acute Myeloid Leukemia	Acute Myeloid Leukemia	Primary	98613	Acute Myeloid Leukemia
TCGA-AB-2916	TCGA-AB-2916-03	Primary	Leukemia	Acute Myeloid Leukemia	Acute Myeloid Leukemia	Primary	98613	Acute Myeloid Leukemia
TCGA-AB-3000	TCGA-AB-3000-03	Primary	Leukemia	Acute Myeloid Leukemia	Acute Myeloid Leukemia	Primary	98613	Acute Myeloid Leukemia
TCGA-AB-2992	TCGA-AB-2992-03	Primary	Leukemia	Acute Myeloid Leukemia	Acute Myeloid Leukemia	Primary	98613	Acute Myeloid Leukemia
TCGA-AB-2812	TCGA-AB-2812-03	Primary	Leukemia	Acute Myeloid Leukemia	Acute Myeloid Leukemia	Primary	98613	Acute Myeloid Leukemia
TCGA-AB-2972	TCGA-AB-2972-03	Primary	Leukemia	Acute Myeloid Leukemia	Acute Myeloid Leukemia	Primary	98613	Acute Myeloid Leukemia
TCGA-AB-2900	TCGA-AB-2900-03	Primary	Leukemia	Acute Myeloid Leukemia	Acute Myeloid Leukemia	Primary	98613	Acute Myeloid Leukemia
TCGA-AB-2938	TCGA-AB-2938-03	Primary	Leukemia	Acute Myeloid Leukemia	Acute Myeloid Leukemia	Primary	98613	Acute Myeloid Leukemia
TCGA-AB-2894	TCGA-AB-2894-03	Primary	Leukemia	Acute Myeloid Leukemia	Acute Myeloid Leukemia	Primary	98613	Acute Myeloid Leukemia
TCGA-AB-2942	TCGA-AB-2942-03	Primary	Leukemia	Acute Myeloid Leukemia	Acute Myeloid Leukemia	Primary	98613	Acute Myeloid Leukemia
TCGA-AB-2884	TCGA-AB-2884-03	Primary	Leukemia	Acute Myeloid Leukemia	Acute Myeloid Leukemia	Primary	98613	Acute Myeloid Leukemia
TCGA-AB-2828	TCGA-AB-2828-03	Primary	Leukemia	Acute Myeloid Leukemia	Acute Myeloid Leukemia	Primary	98613	Acute Myeloid Leukemia
TCGA-AB-2998	TCGA-AB-2998-03	Primary	Leukemia	Acute Myeloid Leukemia	Acute Myeloid Leukemia	Primary	98613	Acute Myeloid Leukemia
TCGA-AB-2946	TCGA-AB-2946-03	Primary	Leukemia	Acute Myeloid Leukemia	Acute Myeloid Leukemia	Primary	98613	Acute Myeloid Leukemia
TCGA-AB-2927	TCGA-AB-2927-03	Primary	Leukemia	Acute Myeloid Leukemia	Acute Myeloid Leukemia	Primary	98613	Acute Myeloid Leukemia
TCGA-AB-2890	TCGA-AB-2890-03	Primary	Leukemia	Acute Myeloid Leukemia	Acute Myeloid Leukemia	Primary	98613	Acute Myeloid Leukemia
TCGA-AB-2827	TCGA-AB-2827-03	Primary	Leukemia	Acute Myeloid Leukemia	Acute Myeloid Leukemia	Primary	98613	Acute Myeloid Leukemia
TCGA-AB-2892	TCGA-AB-2892-03	Primary	Leukemia	Acute Myeloid Leukemia	Acute Myeloid Leukemia	Primary	98613	Acute Myeloid Leukemia
TCGA-AB-2810	TCGA-AB-2810-03	Primary	Leukemia	Acute Myeloid Leukemia	Acute Myeloid Leukemia	Primary	98613	Acute Myeloid Leukemia
TCGA-AB-2824	TCGA-AB-2824-03	Primary	Leukemia	Acute Myeloid Leukemia	Acute Myeloid Leukemia	Primary	98613	Acute Myeloid Leukemia
TCGA-AB-2860	TCGA-AB-2860-03	Primary	Leukemia	Acute Myeloid Leukemia	Acute Myeloid Leukemia	Primary	98613	Acute Myeloid Leukemia
TCGA-AB-2847	TCGA-AB-2847-03	Primary	Leukemia	Acute Myeloid Leukemia	Acute Myeloid Leukemia	Primary	98613	Acute Myeloid Leukemia
TCGA-AB-2976	TCGA-AB-2976-03	Primary	Leukemia	Acute Myeloid Leukemia	Acute Myeloid Leukemia	Primary	98613	Acute Myeloid Leukemia
TCGA-AB-2986	TCGA-AB-2986-03	Primary	Leukemia	Acute Myeloid Leukemia	Acute Myeloid Leukemia	Primary	98613	Acute Myeloid Leukemia
TCGA-AB-2866	TCGA-AB-2866-03	Primary	Leukemia	Acute Myeloid Leukemia	Acute Myeloid Leukemia	Primary	98613	Acute Myeloid Leukemia
TCGA-AB-2984	TCGA-AB-2984-03	Primary	Leukemia	Acute Myeloid Leukemia	Acute Myeloid Leukemia	Primary	98613	Acute Myeloid Leukemia
TCGA-AB-2924	TCGA-AB-2924-03	Primary	Leukemia	Acute Myeloid Leukemia	Acute Myeloid Leukemia	Primary	98613	Acute Myeloid Leukemia
TCGA-AB-2978	TCGA-AB-2978-03	Primary	Leukemia	Acute Myeloid Leukemia	Acute Myeloid Leukemia	Primary	98613	Acute Myeloid Leukemia
TCGA-AB-2910	TCGA-AB-2910-03	Primary	Leukemia	Acute Myeloid Leukemia	Acute Myeloid Leukemia	Primary	98613	Acute Myeloid Leukemia
TCGA-AB-3011	TCGA-AB-3011-03	Primary	Leukemia	Acute Myeloid Leukemia	Acute Myeloid Leukemia	Primary	98613	Acute Myeloid Leukemia
TCGA-AB-2913	TCGA-AB-2913-03	Primary	Leukemia	Acute Myeloid Leukemia	Acute Myeloid Leukemia	Primary	98613	Acute Myeloid Leukemia
TCGA-AB-2822	TCGA-AB-2822-03	Primary	Leukemia	Acute Myeloid Leukemia	Acute Myeloid Leukemia	Primary	98613	Acute Myeloid Leukemia
TCGA-AB-2957	TCGA-AB-2957-03	Primary	Leukemia	Acute Myeloid Leukemia	Acute Myeloid Leukemia	Primary	98613	Acute Myeloid Leukemia
TCGA-AB-2806	TCGA-AB-2806-03	Primary	Leukemia	Acute Myeloid Leukemia	Acute Myeloid Leukemia	Primary	98613	Acute Myeloid Leukemia
TCGA-AB-2931	TCGA-AB-2931-03	Primary	Leukemia	Acute Myeloid Leukemia	Acute Myeloid Leukemia	Primary	98613	Acute Myeloid Leukemia
TCGA-AB-2952	TCGA-AB-2952-03	Primary	Leukemia	Acute Myeloid Leukemia	Acute Myeloid Leukemia	Primary	98613	Acute Myeloid Leukemia
TCGA-AB-2906	TCGA-AB-2906-03	Primary	Leukemia	Acute Myeloid Leukemia	Acute Myeloid Leukemia	Primary	98613	Acute Myeloid Leukemia
TCGA-AB-2853	TCGA-AB-2853-03	Primary	Leukemia	Acute Myeloid Leukemia	Acute Myeloid Leukemia	Primary	98613	Acute Myeloid Leukemia
TCGA-AB-2805	TCGA-AB-2805-03	Primary	Leukemia	Acute Myeloid Leukemia	Acute Myeloid Leukemia	Primary	98613	Acute Myeloid Leukemia
TCGA-AB-2966	TCGA-AB-2966-03	Primary	Leukemia	Acute Myeloid Leukemia	Acute Myeloid Leukemia	Primary	98613	Acute Myeloid Leukemia
TCGA-AB-2838	TCGA-AB-2838-03	Primary	Leukemia	Acute Myeloid Leukemia	Acute Myeloid Leukemia	Primary	98613	Acute Myeloid Leukemia
TCGA-AB-2874	TCGA-AB-2874-03	Primary	Leukemia	Acute Myeloid Leukemia	Acute Myeloid Leukemia	Primary	98613	Acute Myeloid Leukemia
TCGA-AB-2857	TCGA-AB-2857-03	Primary	Leukemia	Acute Myeloid Leukemia	Acute Myeloid Leukemia	Primary	98613	Acute Myeloid Leukemia
TCGA-AB-2980	TCGA-AB-2980-03	Primary	Leukemia	Acute Myeloid Leukemia	Acute Myeloid Leukemia	Primary	98613	Acute Myeloid Leukemia
TCGA-AB-2834	TCGA-AB-2834-03	Primary	Leukemia	Acute Myeloid Leukemia	Acute Myeloid Leukemia	Primary	98613	Acute Myeloid Leukemia
TCGA-AB-2993	TCGA-AB-2993-03	Primary	Leukemia	Acute Myeloid Leukemia	Acute Myeloid Leukemia	Primary	98613	Acute Myeloid Leukemia
TCGA-AB-2939	TCGA-AB-2939-03	Primary	Leukemia	Acute Myeloid Leukemia	Acute Myeloid Leukemia	Primary	98613	Acute Myeloid Leukemia
TCGA-AB-2949	TCGA-AB-2949-03	Primary	Leukemia	Acute Myeloid Leukemia	Acute Myeloid Leukemia	Primary	98613	Acute Myeloid Leukemia
TCGA-AB-2842	TCGA-AB-2842-03	Primary	Leukemia	Acute Myeloid Leukemia	Acute Myeloid Leukemia	Primary	98613	Acute Myeloid Leukemia
TCGA-AB-2899	TCGA-AB-2899-03	Primary	Leukemia	Acute Myeloid Leukemia	Acute Myeloid Leukemia	Primary	98613	Acute Myeloid Leukemia
TCGA-AB-2808	TCGA-AB-2808-03	Primary	Leukemia	Acute Myeloid Leukemia	Acute Myeloid Leukemia	Primary	98613	Acute Myeloid Leukemia
TCGA-AB-2872	TCGA-AB-2872-03	Primary	Leukemia	Acute Myeloid Leukemia	Acute Myeloid Leukemia	Primary	98613	Acute Myeloid Leukemia
TCGA-AB-2885	TCGA-AB-2885-03	Primary	Leukemia	Acute Myeloid Leukemia	Acute Myeloid Leukemia	Primary	98613	Acute Myeloid Leukemia
TCGA-AB-2895	TCGA-AB-2895-03	Primary	Leukemia	Acute Myeloid Leukemia	Acute Myeloid Leukemia	Primary	98613	Acute Myeloid Leukemia
TCGA-AB-2933	TCGA-AB-2933-03	Primary	Leukemia	Acute Myeloid Leukemia	Acute Myeloid Leukemia	Primary	98613	Acute Myeloid Leukemia
TCGA-AB-2943	TCGA-AB-2943-03	Primary	Leukemia	Acute Myeloid Leukemia	Acute Myeloid Leukemia	Primary	98613	Acute Myeloid Leukemia
TCGA-AB-2921	TCGA-AB-2921-03	Primary	Leukemia	Acute Myeloid Leukemia	Acute Myeloid Leukemia	Primary	98613	Acute Myeloid Leukemia
TCGA-AB-2876	TCGA-AB-2876-03	Primary	Leukemia	Acute Myeloid Leukemia	Acute Myeloid Leukemia	Primary	98613	Acute Myeloid Leukemia
TCGA-AB-2869	TCGA-AB-2869-03	Primary	Leukemia	Acute Myeloid Leukemia	Acute Myeloid Leukemia	Primary	98613	Acute Myeloid Leukemia
TCGA-AB-2911	TCGA-AB-2911-03	Primary	Leukemia	Acute Myeloid Leukemia	Acute Myeloid Leukemia	Primary	98613	Acute Myeloid Leukemia
TCGA-AB-2851	TCGA-AB-2851-03	Primary	Leukemia	Acute Myeloid Leukemia	Acute Myeloid Leukemia	Primary	98613	Acute Myeloid Leukemia
TCGA-AB-2818	TCGA-AB-2818-03	Primary	Leukemia	Acute Myeloid Leukemia	Acute Myeloid Leukemia	Primary	98613	Acute Myeloid Leukemia
TCGA-AB-2996	TCGA-AB-2996-03	Primary	Leukemia	Acute Myeloid Leukemia	Acute Myeloid Leukemia	Primary	98613	Acute Myeloid Leukemia
TCGA-AB-2929	TCGA-AB-2929-03	Primary	Leukemia	Acute Myeloid Leukemia	Acute Myeloid Leukemia	Primary	98613	Acute Myeloid Leukemia
TCGA-AB-2830	TCGA-AB-2830-03	Primary	Leukemia	Acute Myeloid Leukemia	Acute Myeloid Leukemia	Primary	98613	Acute Myeloid Leukemia
TCGA-AB-2814	TCGA-AB-2814-03	Primary	Leukemia	Acute Myeloid Leukemia	Acute Myeloid Leukemia	Primary	98613	Acute Myeloid Leukemia
TCGA-AB-2846	TCGA-AB-2846-03	Primary	Leukemia	Acute Myeloid Leukemia	Acute Myeloid Leukemia	Primary	98613	Acute Myeloid Leukemia
TCGA-AB-2979	TCGA-AB-2979-03	Primary	Leukemia	Acute Myeloid Leukemia	Acute Myeloid Leukemia	Primary	98613	Acute Myeloid Leukemia
TCGA-AB-2880	TCGA-AB-2880-03	Primary	Leukemia	Acute Myeloid Leukemia	Acute Myeloid Leukemia	Primary	98613	Acute Myeloid Leukemia
TCGA-AB-2848	TCGA-AB-2848-03	Primary	Leukemia	Acute Myeloid Leukemia	Acute Myeloid Leukemia	Primary	98613	Acute Myeloid Leukemia
TCGA-AB-3001	TCGA-AB-3001-03	Primary	Leukemia	Acute Myeloid Leukemia	Acute Myeloid Leukemia	Primary	98613	Acute Myeloid Leukemia
TCGA-AB-2820	TCGA-AB-2820-03	Primary	Leukemia	Acute Myeloid Leukemia	Acute Myeloid Leukemia	Primary	98613	Acute Myeloid Leukemia
TCGA-AB-2926	TCGA-AB-2926-03	Primary	Leukemia	Acute Myeloid Leukemia	Acute Myeloid Leukemia	Primary	98613	Acute Myeloid Leukemia
TCGA-AB-2970	TCGA-AB-2970-03	Primary	Leukemia	Acute Myeloid Leukemia	Acute Myeloid Leukemia	Primary	98613	Acute Myeloid Leukemia
TCGA-AB-2823	TCGA-AB-2823-03	Primary	Leukemia	Acute Myeloid Leukemia	Acute Myeloid Leukemia	Primary	98613	Acute Myeloid Leukemia
TCGA-AB-2867	TCGA-AB-2867-03	Primary	Leukemia	Acute Myeloid Leukemia	Acute Myeloid Leukemia	Primary	98613	Acute Myeloid Leukemia
TCGA-AB-2917	TCGA-AB-2917-03	Primary	Leukemia	Acute Myeloid Leukemia	Acute Myeloid Leukemia	Primary	98613	Acute Myeloid Leukemia
TCGA-AB-2826	TCGA-AB-2826-03	Primary	Leukemia	Acute Myeloid Leukemia	Acute Myeloid Leukemia	Primary	98613	Acute Myeloid Leukemia
TCGA-AB-2862	TCGA-AB-2862-03	Primary	Leukemia	Acute Myeloid Leukemia	Acute Myeloid Leukemia	Primary	98613	Acute Myeloid Leukemia
TCGA-AB-2836	TCGA-AB-2836-03	Primary	Leukemia	Acute Myeloid Leukemia	Acute Myeloid Leukemia	Primary	98613	Acute Myeloid Leukemia
TCGA-AB-2974	TCGA-AB-2974-03	Primary	Leukemia	Acute Myeloid Leukemia	Acute Myeloid Leukemia	Primary	98613	Acute Myeloid Leukemia
TCGA-AB-2987	TCGA-AB-2987-03	Primary	Leukemia	Acute Myeloid Leukemia	Acute Myeloid Leukemia	Primary	98613	Acute Myeloid Leukemia
TCGA-AB-2991	TCGA-AB-2991-03	Primary	Leukemia	Acute Myeloid Leukemia	Acute Myeloid Leukemia	Primary	98613	Acute Myeloid Leukemia
TCGA-AB-2856	TCGA-AB-2856-03	Primary	Leukemia	Acute Myeloid Leukemia	Acute Myeloid Leukemia	Primary	98613	Acute Myeloid Leukemia
TCGA-AB-2959	TCGA-AB-2959-03	Primary	Leukemia	Acute Myeloid Leukemia	Acute Myeloid Leukemia	Primary	98613	Acute Myeloid Leukemia
TCGA-AB-2907	TCGA-AB-2907-03	Primary	Leukemia	Acute Myeloid Leukemia	Acute Myeloid Leukemia	Primary	98613	Acute Myeloid Leukemia
TCGA-AB-3007	TCGA-AB-3007-03	Primary	Leukemia	Acute Myeloid Leukemia	Acute Myeloid Leukemia	Primary	98613	Acute Myeloid Leukemia
TCGA-AB-2887	TCGA-AB-2887-03	Primary	Leukemia	Acute Myeloid Leukemia	Acute Myeloid Leukemia	Primary	98613	Acute Myeloid Leukemia
TCGA-AB-2948	TCGA-AB-2948-03	Primary	Leukemia	Acute Myeloid Leukemia	Acute Myeloid Leukemia	Primary	98613	Acute Myeloid Leukemia
TCGA-AB-2809	TCGA-AB-2809-03	Primary	Leukemia	Acute Myeloid Leukemia	Acute Myeloid Leukemia	Primary	98613	Acute Myeloid Leukemia
TCGA-AB-2879	TCGA-AB-2879-03	Primary	Leukemia	Acute Myeloid Leukemia	Acute Myeloid Leukemia	Primary	98613	Acute Myeloid Leukemia
TCGA-AB-2995	TCGA-AB-2995-03	Primary	Leukemia	Acute Myeloid Leukemia	Acute Myeloid Leukemia	Primary	98613	Acute Myeloid Leukemia
TCGA-AB-2997	TCGA-AB-2997-03	Primary	Leukemia	Acute Myeloid Leukemia	Acute Myeloid Leukemia	Primary	98613	Acute Myeloid Leukemia
TCGA-AB-2915	TCGA-AB-2915-03	Primary	Leukemia	Acute Myeloid Leukemia	Acute Myeloid Leukemia	Primary	98613	Acute Myeloid Leukemia
TCGA-AB-2898	TCGA-AB-2898-03	Primary	Leukemia	Acute Myeloid Leukemia	Acute Myeloid Leukemia	Primary	98613	Acute Myeloid Leukemia
TCGA-AB-2947	TCGA-AB-2947-03	Primary	Leukemia	Acute Myeloid Leukemia	Acute Myeloid Leukemia	Primary	98613	Acute Myeloid Leukemia
TCGA-AB-2964	TCGA-AB-2964-03	Primary	Leukemia	Acute Myeloid Leukemia	Acute Myeloid Leukemia	Primary	98613	Acute Myeloid Leukemia
TCGA-AB-2982	TCGA-AB-2982-03	Primary	Leukemia	Acute Myeloid Leukemia	Acute Myeloid Leukemia	Primary	98613	Acute Myeloid Leukemia
TCGA-AB-2883	TCGA-AB-2883-03	Primary	Leukemia	Acute Myeloid Leukemia	Acute Myeloid Leukemia	Primary	98613	Acute Myeloid Leukemia
TCGA-AB-2941	TCGA-AB-2941-03	Primary	Leukemia	Acute Myeloid Leukemia	Acute Myeloid Leukemia	Primary	98613	Acute Myeloid Leukemia
TCGA-AB-2881	TCGA-AB-2881-03	Primary	Leukemia	Acute Myeloid Leukemia	Acute Myeloid Leukemia	Primary	98613	Acute Myeloid Leukemia
TCGA-AB-2803	TCGA-AB-2803-03	Primary	Leukemia	Acute Myeloid Leukemia	Acute Myeloid Leukemia	Primary	98613	Acute Myeloid Leukemia
TCGA-AB-2873	TCGA-AB-2873-03	Primary	Leukemia	Acute Myeloid Leukemia	Acute Myeloid Leukemia	Primary	98613	Acute Myeloid Leukemia
TCGA-AB-2811	TCGA-AB-2811-03	Primary	Leukemia	Acute Myeloid Leukemia	Acute Myeloid Leukemia	Primary	98613	Acute Myeloid Leukemia
TCGA-AB-2968	TCGA-AB-2968-03	Primary	Leukemia	Acute Myeloid Leukemia	Acute Myeloid Leukemia	Primary	98613	Acute Myeloid Leukemia
TCGA-AB-2919	TCGA-AB-2919-03	Primary	Leukemia	Acute Myeloid Leukemia	Acute Myeloid Leukemia	Primary	98613	Acute Myeloid Leukemia
TCGA-AB-2832	TCGA-AB-2832-03	Primary	Leukemia	Acute Myeloid Leukemia	Acute Myeloid Leukemia	Primary	98613	Acute Myeloid Leukemia
TCGA-AB-2903	TCGA-AB-2903-03	Primary	Leukemia	Acute Myeloid Leukemia	Acute Myeloid Leukemia	Primary	98613	Acute Myeloid Leukemia
TCGA-AB-2969	TCGA-AB-2969-03	Primary	Leukemia	Acute Myeloid Leukemia	Acute Myeloid Leukemia	Primary	98613	Acute Myeloid Leukemia
TCGA-AB-2937	TCGA-AB-2937-03	Primary	Leukemia	Acute Myeloid Leukemia	Acute Myeloid Leukemia	Primary	98613	Acute Myeloid Leukemia
TCGA-AB-2819	TCGA-AB-2819-03	Primary	Leukemia	Acute Myeloid Leukemia	Acute Myeloid Leukemia	Primary	98613	Acute Myeloid Leukemia
TCGA-AB-2925	TCGA-AB-2925-03	Primary	Leukemia	Acute Myeloid Leukemia	Acute Myeloid Leukemia	Primary	98613	Acute Myeloid Leukemia
TCGA-AB-2928	TCGA-AB-2928-03	Primary	Leukemia	Acute Myeloid Leukemia	Acute Myeloid Leukemia	Primary	98613	Acute Myeloid Leukemia
TCGA-AB-2849	TCGA-AB-2849-03	Primary	Leukemia	Acute Myeloid Leukemia	Acute Myeloid Leukemia	Primary	98613	Acute Myeloid Leukemia
TCGA-AB-2817	TCGA-AB-2817-03	Primary	Leukemia	Acute Myeloid Leukemia	Acute Myeloid Leukemia	Primary	98613	Acute Myeloid Leukemia
TCGA-AB-2891	TCGA-AB-2891-03	Primary	Leukemia	Acute Myeloid Leukemia	Acute Myeloid Leukemia	Primary	98613	Acute Myeloid Leukemia
TCGA-AB-2923	TCGA-AB-2923-03	Primary	Leukemia	Acute Myeloid Leukemia	Acute Myeloid Leukemia	Primary	98613	Acute Myeloid Leukemia
TCGA-AB-2888	TCGA-AB-2888-03	Primary	Leukemia	Acute Myeloid Leukemia	Acute Myeloid Leukemia	Primary	98613	Acute Myeloid Leukemia
TCGA-AB-2850	TCGA-AB-2850-03	Primary	Leukemia	Acute Myeloid Leukemia	Acute Myeloid Leukemia	Primary	98613	Acute Myeloid Leukemia
TCGA-AB-2971	TCGA-AB-2971-03	Primary	Leukemia	Acute Myeloid Leukemia	Acute Myeloid Leukemia	Primary	98613	Acute Myeloid Leukemia
TCGA-AB-2840	TCGA-AB-2840-03	Primary	Leukemia	Acute Myeloid Leukemia	Acute Myeloid Leukemia	Primary	98613	Acute Myeloid Leukemia
TCGA-AB-2975	TCGA-AB-2975-03	Primary	Leukemia	Acute Myeloid Leukemia	Acute Myeloid Leukemia	Primary	98613	Acute Myeloid Leukemia
