# Supplementary material for: Cancer gene mutation frequencies for the U.S. population
Source: Nat Commun. 2021 Oct 13;12:5961. doi: 10.1038/s41467-021-26213-y (PMC8514428; doi:10.1038/s41467-021-26213-y)
Supplement: Supplementary file 8 — Supplementary Software 1 [file 41467_2021_26213_MOESM8_ESM.zip › Supplementary Software 1/Genomics_Analysis/clinical/myeloid/mds_tokyo_2011/data_clinical_sample_v2.txt]

PATIENT_ID	SAMPLE_ID	SAMPLE_TYPE	CANCER_TYPE	CANCER_TYPE_DETAILED	TUMOR_TISSUE_SITE	CODE
MDS-03	MDS-03	Primary	Myelodysplastic Syndromes	Myelodysplastic Syndromes	Bone marrow	99893
MDS-04	MDS-04	Primary	Myelodysplastic Syndromes	Myelodysplastic Syndromes	Bone marrow	99893
MDS-06	MDS-06	Primary	Myelodysplastic Syndromes	Myelodysplastic Syndromes	Bone marrow	99893
MDS-07	MDS-07	Primary	Myelodysplastic Syndromes	Myelodysplastic Syndromes	Bone marrow	99893
MDS-08	MDS-08	Primary	Myelodysplastic Syndromes	Myelodysplastic Syndromes	Bone marrow	99893
MDS-09	MDS-09	Primary	Myelodysplastic Syndromes	Myelodysplastic Syndromes	Bone marrow	99893
MDS-10	MDS-10	Primary	Myelodysplastic Syndromes	Myelodysplastic Syndromes	Bone marrow	99893
MDS-11	MDS-11	Primary	Myelodysplastic Syndromes	Myelodysplastic Syndromes	Bone marrow	99893
MDS-12	MDS-12	Primary	Myelodysplastic Syndromes	Myelodysplastic Syndromes	Bone marrow	99893
MDS-13	MDS-13	Primary	Myelodysplastic Syndromes	Myelodysplastic Syndromes	Bone marrow	99893
MDS-14	MDS-14	Primary	Myelodysplastic Syndromes	Myelodysplastic Syndromes	Bone marrow	99893
MDS-15	MDS-15	Primary	Myelodysplastic Syndromes	Myelodysplastic Syndromes	Bone marrow	99893
MDS-16	MDS-16	Primary	Myelodysplastic Syndromes	Myelodysplastic Syndromes	Bone marrow	99893
MDS-17	MDS-17	Primary	Myelodysplastic Syndromes	Myelodysplastic Syndromes	Bone marrow	99893
MDS-18	MDS-18	Primary	Myelodysplastic Syndromes	Myelodysplastic Syndromes	Bone marrow	99893
MDS-19	MDS-19	Primary	Myelodysplastic Syndromes	Myelodysplastic Syndromes	Bone marrow	99893
MDS-20	MDS-20	Primary	Myelodysplastic Syndromes	Myelodysplastic Syndromes	Bone marrow	99893
MDS-21	MDS-21	Primary	Myelodysplastic Syndromes	Myelodysplastic Syndromes	Bone marrow	99893
tAML-01	tAML-01	Primary	Leukemia	Acute Myeloid Leukemia	Bone marrow	98613
tAML-02	tAML-02	Primary	Leukemia	Acute Myeloid Leukemia	Peripheral blood(CD3-)	98613
tAML-03	tAML-03	Primary	Leukemia	Acute Myeloid Leukemia	Bone marrow	98613
tAML-04	tAML-04	Primary	Leukemia	Acute Myeloid Leukemia	Bone marrow	98613
tAML-05	tAML-05	Primary	Leukemia	Acute Myeloid Leukemia	Bone marrow	98613
tAML-06	tAML-06	Primary	Leukemia	Acute Myeloid Leukemia	Bone marrow	98613
tAML-07	tAML-07	Primary	Leukemia	Acute Myeloid Leukemia	Bone marrow	98613
CMML-01	CMML-01	Primary	Myelodysplastic/Myeloproliferative Neoplasms	Chronic Myelomonocytic Leukemia	Peripheral blood(CD3-)	99453
CMML-02	CMML-02	Primary	Myelodysplastic/Myeloproliferative Neoplasms	Chronic Myelomonocytic Leukemia	Bone marrow	99453
CMML-03	CMML-03	Primary	Myelodysplastic/Myeloproliferative Neoplasms	Chronic Myelomonocytic Leukemia	Bone marrow	99453
CMML-04	CMML-04	Primary	Myelodysplastic/Myeloproliferative Neoplasms	Chronic Myelomonocytic Leukemia	Bone marrow	99453
