# Supplementary material for: Cancer gene mutation frequencies for the U.S. population
Source: Nat Commun. 2021 Oct 13;12:5961. doi: 10.1038/s41467-021-26213-y (PMC8514428; doi:10.1038/s41467-021-26213-y)
Supplement: Supplementary file 8 — Supplementary Software 1 [file 41467_2021_26213_MOESM8_ESM.zip › Supplementary Software 1/Genomics_Analysis/clinical/ovarian/ov_tcga_pan_can_atlas_2018/data_clinical_sample_v2.txt]

PATIENT_ID	SAMPLE_ID	ICD_O_3_SITE	CANCER_TYPE	CANCER_TYPE_DETAILED	TUMOR_TYPE	GRADE	SITE	SAMPLE_TYPE	CODE	CATEGORY_NAME
TCGA-04-1331	TCGA-04-1331-01	C56.9	Ovarian Epithelial Tumor	Serous Ovarian Cancer	Serous Cystadenocarcinoma	G3	Ovary	Primary	70287	Ovarian Carcinoma
TCGA-04-1332	TCGA-04-1332-01	C56.9	Ovarian Epithelial Tumor	Serous Ovarian Cancer	Serous Cystadenocarcinoma	G3	Ovary	Primary	70287	Ovarian Carcinoma
TCGA-04-1335	TCGA-04-1335-01	C56.9	Ovarian Epithelial Tumor	Serous Ovarian Cancer	Serous Cystadenocarcinoma	G2	Ovary	Primary	70287	Ovarian Carcinoma
TCGA-04-1336	TCGA-04-1336-01	C56.9	Ovarian Epithelial Tumor	Serous Ovarian Cancer	Serous Cystadenocarcinoma	G3	Ovary	Primary	70287	Ovarian Carcinoma
TCGA-04-1337	TCGA-04-1337-01	C56.9	Ovarian Epithelial Tumor	Serous Ovarian Cancer	Serous Cystadenocarcinoma	G2	Ovary	Primary	70287	Ovarian Carcinoma
TCGA-04-1338	TCGA-04-1338-01	C56.9	Ovarian Epithelial Tumor	Serous Ovarian Cancer	Serous Cystadenocarcinoma	G3	Ovary	Primary	70287	Ovarian Carcinoma
TCGA-04-1341	TCGA-04-1341-01	C56.9	Ovarian Epithelial Tumor	Serous Ovarian Cancer	Serous Cystadenocarcinoma	G3	Ovary	Primary	70287	Ovarian Carcinoma
TCGA-04-1342	TCGA-04-1342-01	C56.9	Ovarian Epithelial Tumor	Serous Ovarian Cancer	Serous Cystadenocarcinoma	G2	Ovary	Primary	70287	Ovarian Carcinoma
TCGA-04-1343	TCGA-04-1343-01	C56.9	Ovarian Epithelial Tumor	Serous Ovarian Cancer	Serous Cystadenocarcinoma	G3	Ovary	Primary	70287	Ovarian Carcinoma
TCGA-04-1346	TCGA-04-1346-01	C56.9	Ovarian Epithelial Tumor	Serous Ovarian Cancer	Serous Cystadenocarcinoma	G2	Ovary	Primary	70287	Ovarian Carcinoma
TCGA-04-1347	TCGA-04-1347-01	C56.9	Ovarian Epithelial Tumor	Serous Ovarian Cancer	Serous Cystadenocarcinoma	G3	Ovary	Primary	70287	Ovarian Carcinoma
TCGA-04-1348	TCGA-04-1348-01	C56.9	Ovarian Epithelial Tumor	Serous Ovarian Cancer	Serous Cystadenocarcinoma	G3	Ovary	Primary	70287	Ovarian Carcinoma
TCGA-04-1349	TCGA-04-1349-01	C56.9	Ovarian Epithelial Tumor	Serous Ovarian Cancer	Serous Cystadenocarcinoma	G3	Ovary	Primary	70287	Ovarian Carcinoma
TCGA-04-1350	TCGA-04-1350-01	C56.9	Ovarian Epithelial Tumor	Serous Ovarian Cancer	Serous Cystadenocarcinoma	G3	Ovary	Primary	70287	Ovarian Carcinoma
TCGA-04-1351	TCGA-04-1351-01	C56.9	Ovarian Epithelial Tumor	Serous Ovarian Cancer	Serous Cystadenocarcinoma	G2	Ovary	Primary	70287	Ovarian Carcinoma
TCGA-04-1353	TCGA-04-1353-01	C56.9	Ovarian Epithelial Tumor	Serous Ovarian Cancer	Serous Cystadenocarcinoma		Ovary	Primary	70287	Ovarian Carcinoma
TCGA-04-1356	TCGA-04-1356-01	C56.9	Ovarian Epithelial Tumor	Serous Ovarian Cancer	Serous Cystadenocarcinoma	G3	Ovary	Primary	70287	Ovarian Carcinoma
TCGA-04-1357	TCGA-04-1357-01	C56.9	Ovarian Epithelial Tumor	Serous Ovarian Cancer	Serous Cystadenocarcinoma	G3	Ovary	Primary	70287	Ovarian Carcinoma
TCGA-04-1360	TCGA-04-1360-01	C56.9	Ovarian Epithelial Tumor	Serous Ovarian Cancer	Serous Cystadenocarcinoma	G3	Ovary	Primary	70287	Ovarian Carcinoma
TCGA-04-1361	TCGA-04-1361-01	C56.9	Ovarian Epithelial Tumor	Serous Ovarian Cancer	Serous Cystadenocarcinoma	G3	Ovary	Primary	70287	Ovarian Carcinoma
TCGA-04-1362	TCGA-04-1362-01	C56.9	Ovarian Epithelial Tumor	Serous Ovarian Cancer	Serous Cystadenocarcinoma	G3	Ovary	Primary	70287	Ovarian Carcinoma
TCGA-04-1364	TCGA-04-1364-01	C56.9	Ovarian Epithelial Tumor	Serous Ovarian Cancer	Serous Cystadenocarcinoma	G3	Ovary	Primary	70287	Ovarian Carcinoma
TCGA-04-1365	TCGA-04-1365-01	C56.9	Ovarian Epithelial Tumor	Serous Ovarian Cancer	Serous Cystadenocarcinoma	G3	Ovary	Primary	70287	Ovarian Carcinoma
TCGA-04-1367	TCGA-04-1367-01	C56.9	Ovarian Epithelial Tumor	Serous Ovarian Cancer	Serous Cystadenocarcinoma	G3	Ovary	Primary	70287	Ovarian Carcinoma
TCGA-04-1369	TCGA-04-1369-01	C56.9	Ovarian Epithelial Tumor	Serous Ovarian Cancer	Serous Cystadenocarcinoma	G2	Ovary	Primary	70287	Ovarian Carcinoma
TCGA-04-1371	TCGA-04-1371-01	C56.9	Ovarian Epithelial Tumor	Serous Ovarian Cancer	Serous Cystadenocarcinoma	G3	Ovary	Primary	70287	Ovarian Carcinoma
TCGA-04-1514	TCGA-04-1514-01	C56.9	Ovarian Epithelial Tumor	Serous Ovarian Cancer	Serous Cystadenocarcinoma	G2	Ovary	Primary	70287	Ovarian Carcinoma
TCGA-04-1516	TCGA-04-1516-01	C56.9	Ovarian Epithelial Tumor	Serous Ovarian Cancer	Serous Cystadenocarcinoma	G3	Ovary	Primary	70287	Ovarian Carcinoma
TCGA-04-1517	TCGA-04-1517-01	C56.9	Ovarian Epithelial Tumor	Serous Ovarian Cancer	Serous Cystadenocarcinoma	G3	Ovary	Primary	70287	Ovarian Carcinoma
TCGA-04-1519	TCGA-04-1519-01	C56.9	Ovarian Epithelial Tumor	Serous Ovarian Cancer	Serous Cystadenocarcinoma	G3	Ovary	Primary	70287	Ovarian Carcinoma
TCGA-04-1525	TCGA-04-1525-01	C56.9	Ovarian Epithelial Tumor	Serous Ovarian Cancer	Serous Cystadenocarcinoma	G3	Ovary	Primary	70287	Ovarian Carcinoma
TCGA-04-1530	TCGA-04-1530-01	C56.9	Ovarian Epithelial Tumor	Serous Ovarian Cancer	Serous Cystadenocarcinoma	G3	Ovary	Primary	70287	Ovarian Carcinoma
TCGA-04-1536	TCGA-04-1536-01	C56.9	Ovarian Epithelial Tumor	Serous Ovarian Cancer	Serous Cystadenocarcinoma	G3	Ovary	Primary	70287	Ovarian Carcinoma
TCGA-04-1542	TCGA-04-1542-01	C56.9	Ovarian Epithelial Tumor	Serous Ovarian Cancer	Serous Cystadenocarcinoma	G2	Ovary	Primary	70287	Ovarian Carcinoma
TCGA-04-1638	TCGA-04-1638-01	C56.9	Ovarian Epithelial Tumor	Serous Ovarian Cancer	Serous Cystadenocarcinoma	G3	Ovary	Primary	70287	Ovarian Carcinoma
TCGA-04-1644	TCGA-04-1644-01	C56.9	Ovarian Epithelial Tumor	Serous Ovarian Cancer	Serous Cystadenocarcinoma	G3	Ovary	Primary	70287	Ovarian Carcinoma
TCGA-04-1646	TCGA-04-1646-01	C56.9	Ovarian Epithelial Tumor	Serous Ovarian Cancer	Serous Cystadenocarcinoma	G3	Ovary	Primary	70287	Ovarian Carcinoma
TCGA-04-1648	TCGA-04-1648-01	C56.9	Ovarian Epithelial Tumor	Serous Ovarian Cancer	Serous Cystadenocarcinoma	G2	Ovary	Primary	70287	Ovarian Carcinoma
TCGA-04-1649	TCGA-04-1649-01	C56.9	Ovarian Epithelial Tumor	Serous Ovarian Cancer	Serous Cystadenocarcinoma	G3	Ovary	Primary	70287	Ovarian Carcinoma
TCGA-04-1651	TCGA-04-1651-01	C56.9	Ovarian Epithelial Tumor	Serous Ovarian Cancer	Serous Cystadenocarcinoma	G3	Ovary	Primary	70287	Ovarian Carcinoma
TCGA-04-1652	TCGA-04-1652-01	C56.9	Ovarian Epithelial Tumor	Serous Ovarian Cancer	Serous Cystadenocarcinoma	G2	Ovary	Primary	70287	Ovarian Carcinoma
TCGA-04-1654	TCGA-04-1654-01	C56.9	Ovarian Epithelial Tumor	Serous Ovarian Cancer	Serous Cystadenocarcinoma	G2	Ovary	Primary	70287	Ovarian Carcinoma
TCGA-04-1655	TCGA-04-1655-01	C56.9	Ovarian Epithelial Tumor	Serous Ovarian Cancer	Serous Cystadenocarcinoma	G2	Ovary	Primary	70287	Ovarian Carcinoma
TCGA-09-1659	TCGA-09-1659-01	C56.9	Ovarian Epithelial Tumor	Serous Ovarian Cancer	Serous Cystadenocarcinoma	G3	Ovary	Primary	70287	Ovarian Carcinoma
TCGA-09-1661	TCGA-09-1661-01	C56.9	Ovarian Epithelial Tumor	Serous Ovarian Cancer	Serous Cystadenocarcinoma	G3	Ovary	Primary	70287	Ovarian Carcinoma
TCGA-09-1662	TCGA-09-1662-01	C56.9	Ovarian Epithelial Tumor	Serous Ovarian Cancer	Serous Cystadenocarcinoma	G3	Ovary	Primary	70287	Ovarian Carcinoma
TCGA-09-1664	TCGA-09-1664-01	C56.9	Ovarian Epithelial Tumor	Serous Ovarian Cancer	Serous Cystadenocarcinoma	G1	Ovary	Primary	70287	Ovarian Carcinoma
TCGA-09-1665	TCGA-09-1665-01	C56.9	Ovarian Epithelial Tumor	Serous Ovarian Cancer	Serous Cystadenocarcinoma	G2	Ovary	Primary	70287	Ovarian Carcinoma
TCGA-09-1666	TCGA-09-1666-01	C56.9	Ovarian Epithelial Tumor	Serous Ovarian Cancer	Serous Cystadenocarcinoma	G3	Ovary	Primary	70287	Ovarian Carcinoma
TCGA-09-1667	TCGA-09-1667-01	C56.9	Ovarian Epithelial Tumor	Serous Ovarian Cancer	Serous Cystadenocarcinoma	G2	Ovary	Primary	70287	Ovarian Carcinoma
TCGA-09-1668	TCGA-09-1668-01	C56.9	Ovarian Epithelial Tumor	Serous Ovarian Cancer	Serous Cystadenocarcinoma	G3	Ovary	Primary	70287	Ovarian Carcinoma
TCGA-09-1669	TCGA-09-1669-01	C56.9	Ovarian Epithelial Tumor	Serous Ovarian Cancer	Serous Cystadenocarcinoma	G3	Ovary	Primary	70287	Ovarian Carcinoma
TCGA-09-1670	TCGA-09-1670-01	C56.9	Ovarian Epithelial Tumor	Serous Ovarian Cancer	Serous Cystadenocarcinoma	G3	Ovary	Primary	70287	Ovarian Carcinoma
TCGA-09-1672	TCGA-09-1672-01	C56.9	Ovarian Epithelial Tumor	Serous Ovarian Cancer	Serous Cystadenocarcinoma	G1	Ovary	Primary	70287	Ovarian Carcinoma
TCGA-09-1673	TCGA-09-1673-01	C56.9	Ovarian Epithelial Tumor	Serous Ovarian Cancer	Serous Cystadenocarcinoma	G3	Ovary	Primary	70287	Ovarian Carcinoma
TCGA-09-1674	TCGA-09-1674-01	C56.9	Ovarian Epithelial Tumor	Serous Ovarian Cancer	Serous Cystadenocarcinoma	G3	Ovary	Primary	70287	Ovarian Carcinoma
TCGA-09-1675	TCGA-09-1675-01	C56.9	Ovarian Epithelial Tumor	Serous Ovarian Cancer	Serous Cystadenocarcinoma	G2	Ovary	Primary	70287	Ovarian Carcinoma
TCGA-09-2043	TCGA-09-2043-01	C56.9	Ovarian Epithelial Tumor	Serous Ovarian Cancer	Serous Cystadenocarcinoma	G3	Ovary	Primary	70287	Ovarian Carcinoma
TCGA-09-2044	TCGA-09-2044-01	C56.9	Ovarian Epithelial Tumor	Serous Ovarian Cancer	Serous Cystadenocarcinoma	G3	Ovary	Primary	70287	Ovarian Carcinoma
TCGA-09-2045	TCGA-09-2045-01	C56.9	Ovarian Epithelial Tumor	Serous Ovarian Cancer	Serous Cystadenocarcinoma	G2	Ovary	Primary	70287	Ovarian Carcinoma
TCGA-09-2049	TCGA-09-2049-01	C56.9	Ovarian Epithelial Tumor	Serous Ovarian Cancer	Serous Cystadenocarcinoma	G3	Ovary	Primary	70287	Ovarian Carcinoma
TCGA-09-2050	TCGA-09-2050-01	C56.9	Ovarian Epithelial Tumor	Serous Ovarian Cancer	Serous Cystadenocarcinoma	G2	Ovary	Primary	70287	Ovarian Carcinoma
TCGA-09-2051	TCGA-09-2051-01	C56.9	Ovarian Epithelial Tumor	Serous Ovarian Cancer	Serous Cystadenocarcinoma	G3	Ovary	Primary	70287	Ovarian Carcinoma
TCGA-09-2053	TCGA-09-2053-01	C56.9	Ovarian Epithelial Tumor	Serous Ovarian Cancer	Serous Cystadenocarcinoma	G3	Ovary	Primary	70287	Ovarian Carcinoma
TCGA-09-2054	TCGA-09-2054-01	C56.9	Ovarian Epithelial Tumor	Serous Ovarian Cancer	Serous Cystadenocarcinoma	G3	Ovary	Primary	70287	Ovarian Carcinoma
TCGA-09-2055	TCGA-09-2055-01	C56.9	Ovarian Epithelial Tumor	Serous Ovarian Cancer	Serous Cystadenocarcinoma	G3	Ovary	Primary	70287	Ovarian Carcinoma
TCGA-13-1403	TCGA-13-1403-01	C56.9	Ovarian Epithelial Tumor	Serous Ovarian Cancer	Serous Cystadenocarcinoma	G3	Ovary	Primary	70287	Ovarian Carcinoma
TCGA-13-1404	TCGA-13-1404-01	C56.9	Ovarian Epithelial Tumor	Serous Ovarian Cancer	Serous Cystadenocarcinoma	G3	Ovary	Primary	70287	Ovarian Carcinoma
TCGA-13-1405	TCGA-13-1405-01	C56.9	Ovarian Epithelial Tumor	Serous Ovarian Cancer	Serous Cystadenocarcinoma	G3	Ovary	Primary	70287	Ovarian Carcinoma
TCGA-13-1407	TCGA-13-1407-01	C56.9	Ovarian Epithelial Tumor	Serous Ovarian Cancer	Serous Cystadenocarcinoma	G3	Ovary	Primary	70287	Ovarian Carcinoma
TCGA-13-1408	TCGA-13-1408-01	C56.9	Ovarian Epithelial Tumor	Serous Ovarian Cancer	Serous Cystadenocarcinoma	G3	Ovary	Primary	70287	Ovarian Carcinoma
TCGA-13-1409	TCGA-13-1409-01	C56.9	Ovarian Epithelial Tumor	Serous Ovarian Cancer	Serous Cystadenocarcinoma	G3	Ovary	Primary	70287	Ovarian Carcinoma
TCGA-13-1410	TCGA-13-1410-01	C56.9	Ovarian Epithelial Tumor	Serous Ovarian Cancer	Serous Cystadenocarcinoma	GX	Ovary	Primary	70287	Ovarian Carcinoma
TCGA-13-1411	TCGA-13-1411-01	C56.9	Ovarian Epithelial Tumor	Serous Ovarian Cancer	Serous Cystadenocarcinoma	G3	Ovary	Primary	70287	Ovarian Carcinoma
TCGA-13-1412	TCGA-13-1412-01	C56.9	Ovarian Epithelial Tumor	Serous Ovarian Cancer	Serous Cystadenocarcinoma	G3	Ovary	Primary	70287	Ovarian Carcinoma
TCGA-13-1477	TCGA-13-1477-01	C56.9	Ovarian Epithelial Tumor	Serous Ovarian Cancer	Serous Cystadenocarcinoma	G2	Ovary	Primary	70287	Ovarian Carcinoma
TCGA-13-1481	TCGA-13-1481-01	C56.9	Ovarian Epithelial Tumor	Serous Ovarian Cancer	Serous Cystadenocarcinoma	G2	Ovary	Primary	70287	Ovarian Carcinoma
TCGA-13-1482	TCGA-13-1482-01	C56.9	Ovarian Epithelial Tumor	Serous Ovarian Cancer	Serous Cystadenocarcinoma	G2	Ovary	Primary	70287	Ovarian Carcinoma
TCGA-13-1483	TCGA-13-1483-01	C56.9	Ovarian Epithelial Tumor	Serous Ovarian Cancer	Serous Cystadenocarcinoma	G3	Ovary	Primary	70287	Ovarian Carcinoma
TCGA-13-1484	TCGA-13-1484-01	C56.9	Ovarian Epithelial Tumor	Serous Ovarian Cancer	Serous Cystadenocarcinoma	G3	Ovary	Primary	70287	Ovarian Carcinoma
TCGA-13-1485	TCGA-13-1485-01	C56.9	Ovarian Epithelial Tumor	Serous Ovarian Cancer	Serous Cystadenocarcinoma	G2	Ovary	Primary	70287	Ovarian Carcinoma
TCGA-13-1487	TCGA-13-1487-01	C56.9	Ovarian Epithelial Tumor	Serous Ovarian Cancer	Serous Cystadenocarcinoma	GX	Ovary	Primary	70287	Ovarian Carcinoma
TCGA-13-1488	TCGA-13-1488-01	C56.9	Ovarian Epithelial Tumor	Serous Ovarian Cancer	Serous Cystadenocarcinoma	G3	Ovary	Primary	70287	Ovarian Carcinoma
TCGA-13-1489	TCGA-13-1489-01	C56.9	Ovarian Epithelial Tumor	Serous Ovarian Cancer	Serous Cystadenocarcinoma	G2	Ovary	Primary	70287	Ovarian Carcinoma
TCGA-13-1491	TCGA-13-1491-01	C56.9	Ovarian Epithelial Tumor	Serous Ovarian Cancer	Serous Cystadenocarcinoma	G3	Ovary	Primary	70287	Ovarian Carcinoma
TCGA-13-1492	TCGA-13-1492-01	C56.9	Ovarian Epithelial Tumor	Serous Ovarian Cancer	Serous Cystadenocarcinoma	G3	Ovary	Primary	70287	Ovarian Carcinoma
TCGA-13-1494	TCGA-13-1494-01	C56.9	Ovarian Epithelial Tumor	Serous Ovarian Cancer	Serous Cystadenocarcinoma	G3	Ovary	Primary	70287	Ovarian Carcinoma
TCGA-13-1495	TCGA-13-1495-01	C56.9	Ovarian Epithelial Tumor	Serous Ovarian Cancer	Serous Cystadenocarcinoma	G2	Ovary	Primary	70287	Ovarian Carcinoma
TCGA-13-1496	TCGA-13-1496-01	C56.9	Ovarian Epithelial Tumor	Serous Ovarian Cancer	Serous Cystadenocarcinoma	G3	Ovary	Primary	70287	Ovarian Carcinoma
TCGA-13-1497	TCGA-13-1497-01	C56.9	Ovarian Epithelial Tumor	Serous Ovarian Cancer	Serous Cystadenocarcinoma	G3	Ovary	Primary	70287	Ovarian Carcinoma
TCGA-13-1498	TCGA-13-1498-01	C56.9	Ovarian Epithelial Tumor	Serous Ovarian Cancer	Serous Cystadenocarcinoma	G3	Ovary	Primary	70287	Ovarian Carcinoma
TCGA-13-1499	TCGA-13-1499-01	C56.9	Ovarian Epithelial Tumor	Serous Ovarian Cancer	Serous Cystadenocarcinoma	G3	Ovary	Primary	70287	Ovarian Carcinoma
TCGA-13-1500	TCGA-13-1500-01	C56.9	Ovarian Epithelial Tumor	Serous Ovarian Cancer	Serous Cystadenocarcinoma	G3	Ovary	Primary	70287	Ovarian Carcinoma
TCGA-13-1501	TCGA-13-1501-01	C56.9	Ovarian Epithelial Tumor	Serous Ovarian Cancer	Serous Cystadenocarcinoma	G3	Ovary	Primary	70287	Ovarian Carcinoma
TCGA-13-1504	TCGA-13-1504-01	C56.9	Ovarian Epithelial Tumor	Serous Ovarian Cancer	Serous Cystadenocarcinoma	G3	Ovary	Primary	70287	Ovarian Carcinoma
TCGA-13-1505	TCGA-13-1505-01	C56.9	Ovarian Epithelial Tumor	Serous Ovarian Cancer	Serous Cystadenocarcinoma	G3	Ovary	Primary	70287	Ovarian Carcinoma
TCGA-13-1506	TCGA-13-1506-01	C56.9	Ovarian Epithelial Tumor	Serous Ovarian Cancer	Serous Cystadenocarcinoma	G3	Ovary	Primary	70287	Ovarian Carcinoma
TCGA-13-1507	TCGA-13-1507-01	C56.9	Ovarian Epithelial Tumor	Serous Ovarian Cancer	Serous Cystadenocarcinoma	G3	Ovary	Primary	70287	Ovarian Carcinoma
TCGA-13-1509	TCGA-13-1509-01	C56.9	Ovarian Epithelial Tumor	Serous Ovarian Cancer	Serous Cystadenocarcinoma	G3	Ovary	Primary	70287	Ovarian Carcinoma
TCGA-13-1510	TCGA-13-1510-01	C56.9	Ovarian Epithelial Tumor	Serous Ovarian Cancer	Serous Cystadenocarcinoma	G3	Ovary	Primary	70287	Ovarian Carcinoma
TCGA-13-1511	TCGA-13-1511-01	C56.9	Ovarian Epithelial Tumor	Serous Ovarian Cancer	Serous Cystadenocarcinoma	G3	Ovary	Primary	70287	Ovarian Carcinoma
TCGA-13-1512	TCGA-13-1512-01	C56.9	Ovarian Epithelial Tumor	Serous Ovarian Cancer	Serous Cystadenocarcinoma	G3	Ovary	Primary	70287	Ovarian Carcinoma
TCGA-13-1817	TCGA-13-1817-01	C56.9	Ovarian Epithelial Tumor	Serous Ovarian Cancer	Serous Cystadenocarcinoma	G3	Ovary	Primary	70287	Ovarian Carcinoma
TCGA-13-1819	TCGA-13-1819-01	C56.9	Ovarian Epithelial Tumor	Serous Ovarian Cancer	Serous Cystadenocarcinoma	G3	Ovary	Primary	70287	Ovarian Carcinoma
TCGA-13-2057	TCGA-13-2057-01	C56.9	Ovarian Epithelial Tumor	Serous Ovarian Cancer	Serous Cystadenocarcinoma	G3	Ovary	Primary	70287	Ovarian Carcinoma
TCGA-13-2059	TCGA-13-2059-01	C56.9	Ovarian Epithelial Tumor	Serous Ovarian Cancer	Serous Cystadenocarcinoma	G3	Ovary	Primary	70287	Ovarian Carcinoma
TCGA-13-2060	TCGA-13-2060-01	C56.9	Ovarian Epithelial Tumor	Serous Ovarian Cancer	Serous Cystadenocarcinoma	G3	Ovary	Primary	70287	Ovarian Carcinoma
TCGA-13-2061	TCGA-13-2061-01	C56.9	Ovarian Epithelial Tumor	Serous Ovarian Cancer	Serous Cystadenocarcinoma	G3	Ovary	Primary	70287	Ovarian Carcinoma
TCGA-13-2065	TCGA-13-2065-01	C56.9	Ovarian Epithelial Tumor	Serous Ovarian Cancer	Serous Cystadenocarcinoma	G3	Ovary	Primary	70287	Ovarian Carcinoma
TCGA-13-2066	TCGA-13-2066-01	C56.9	Ovarian Epithelial Tumor	Serous Ovarian Cancer	Serous Cystadenocarcinoma	G3	Ovary	Primary	70287	Ovarian Carcinoma
TCGA-13-2071	TCGA-13-2071-01	C56.9	Ovarian Epithelial Tumor	Serous Ovarian Cancer	Serous Cystadenocarcinoma	G3	Ovary	Primary	70287	Ovarian Carcinoma
TCGA-13-A5FT	TCGA-13-A5FT-01	C56.9	Ovarian Epithelial Tumor	Serous Ovarian Cancer	Serous Cystadenocarcinoma	G3	Ovary	Primary	70287	Ovarian Carcinoma
TCGA-13-A5FU	TCGA-13-A5FU-01	C48.0	Ovarian Epithelial Tumor	Serous Ovarian Cancer	Serous Cystadenocarcinoma	G3	Ovary	Primary	70287	Ovarian Carcinoma
TCGA-20-1682	TCGA-20-1682-01	C56.9	Ovarian Epithelial Tumor	Serous Ovarian Cancer	Serous Cystadenocarcinoma	GX	Ovary	Primary	70287	Ovarian Carcinoma
TCGA-20-1683	TCGA-20-1683-01	C56.9	Ovarian Epithelial Tumor	Serous Ovarian Cancer	Serous Cystadenocarcinoma	G3	Ovary	Primary	70287	Ovarian Carcinoma
TCGA-20-1684	TCGA-20-1684-01	C56.9	Ovarian Epithelial Tumor	Serous Ovarian Cancer	Serous Cystadenocarcinoma	G3	Ovary	Primary	70287	Ovarian Carcinoma
TCGA-20-1685	TCGA-20-1685-01	C56.9	Ovarian Epithelial Tumor	Serous Ovarian Cancer	Serous Cystadenocarcinoma	G3	Ovary	Primary	70287	Ovarian Carcinoma
TCGA-20-1686	TCGA-20-1686-01	C56.9	Ovarian Epithelial Tumor	Serous Ovarian Cancer	Serous Cystadenocarcinoma	G3	Ovary	Primary	70287	Ovarian Carcinoma
TCGA-20-1687	TCGA-20-1687-01	C56.9	Ovarian Epithelial Tumor	Serous Ovarian Cancer	Serous Cystadenocarcinoma	G3	Ovary	Primary	70287	Ovarian Carcinoma
TCGA-23-1021	TCGA-23-1021-01	C56.9	Ovarian Epithelial Tumor	Serous Ovarian Cancer	Serous Cystadenocarcinoma	G3	Ovary	Primary	70287	Ovarian Carcinoma
TCGA-23-1022	TCGA-23-1022-01	C56.9	Ovarian Epithelial Tumor	Serous Ovarian Cancer	Serous Cystadenocarcinoma	G3	Ovary	Primary	70287	Ovarian Carcinoma
TCGA-23-1023	TCGA-23-1023-01	C56.9	Ovarian Epithelial Tumor	Serous Ovarian Cancer	Serous Cystadenocarcinoma	G3	Ovary	Primary	70287	Ovarian Carcinoma
TCGA-23-1024	TCGA-23-1024-01	C56.9	Ovarian Epithelial Tumor	Serous Ovarian Cancer	Serous Cystadenocarcinoma	G3	Ovary	Primary	70287	Ovarian Carcinoma
TCGA-23-1026	TCGA-23-1026-01	C56.9	Ovarian Epithelial Tumor	Serous Ovarian Cancer	Serous Cystadenocarcinoma	G3	Ovary	Primary	70287	Ovarian Carcinoma
TCGA-23-1027	TCGA-23-1027-01	C56.9	Ovarian Epithelial Tumor	Serous Ovarian Cancer	Serous Cystadenocarcinoma	G3	Ovary	Primary	70287	Ovarian Carcinoma
TCGA-23-1028	TCGA-23-1028-01	C56.9	Ovarian Epithelial Tumor	Serous Ovarian Cancer	Serous Cystadenocarcinoma	G3	Ovary	Primary	70287	Ovarian Carcinoma
TCGA-23-1029	TCGA-23-1029-01	C56.9	Ovarian Epithelial Tumor	Serous Ovarian Cancer	Serous Cystadenocarcinoma	G3	Ovary	Primary	70287	Ovarian Carcinoma
TCGA-23-1030	TCGA-23-1030-01	C56.9	Ovarian Epithelial Tumor	Serous Ovarian Cancer	Serous Cystadenocarcinoma	G3	Ovary	Primary	70287	Ovarian Carcinoma
TCGA-23-1031	TCGA-23-1031-01	C56.9	Ovarian Epithelial Tumor	Serous Ovarian Cancer	Serous Cystadenocarcinoma	G3	Ovary	Primary	70287	Ovarian Carcinoma
TCGA-23-1032	TCGA-23-1032-01	C56.9	Ovarian Epithelial Tumor	Serous Ovarian Cancer	Serous Cystadenocarcinoma	G3	Ovary	Primary	70287	Ovarian Carcinoma
TCGA-23-1109	TCGA-23-1109-01	C56.9	Ovarian Epithelial Tumor	Serous Ovarian Cancer	Serous Cystadenocarcinoma	G3	Ovary	Primary	70287	Ovarian Carcinoma
TCGA-23-1110	TCGA-23-1110-01	C56.9	Ovarian Epithelial Tumor	Serous Ovarian Cancer	Serous Cystadenocarcinoma	G3	Ovary	Primary	70287	Ovarian Carcinoma
TCGA-23-1111	TCGA-23-1111-01	C56.9	Ovarian Epithelial Tumor	Serous Ovarian Cancer	Serous Cystadenocarcinoma	G3	Ovary	Primary	70287	Ovarian Carcinoma
TCGA-23-1113	TCGA-23-1113-01	C56.9	Ovarian Epithelial Tumor	Serous Ovarian Cancer	Serous Cystadenocarcinoma	G3	Ovary	Primary	70287	Ovarian Carcinoma
TCGA-23-1114	TCGA-23-1114-01	C56.9	Ovarian Epithelial Tumor	Serous Ovarian Cancer	Serous Cystadenocarcinoma	G3	Ovary	Primary	70287	Ovarian Carcinoma
TCGA-23-1116	TCGA-23-1116-01	C56.9	Ovarian Epithelial Tumor	Serous Ovarian Cancer	Serous Cystadenocarcinoma	G3	Ovary	Primary	70287	Ovarian Carcinoma
TCGA-23-1117	TCGA-23-1117-01	C56.9	Ovarian Epithelial Tumor	Serous Ovarian Cancer	Serous Cystadenocarcinoma	G3	Ovary	Primary	70287	Ovarian Carcinoma
TCGA-23-1118	TCGA-23-1118-01	C56.9	Ovarian Epithelial Tumor	Serous Ovarian Cancer	Serous Cystadenocarcinoma	G3	Ovary	Primary	70287	Ovarian Carcinoma
TCGA-23-1119	TCGA-23-1119-01	C56.9	Ovarian Epithelial Tumor	Serous Ovarian Cancer	Serous Cystadenocarcinoma	G3	Ovary	Primary	70287	Ovarian Carcinoma
TCGA-23-1120	TCGA-23-1120-01	C56.9	Ovarian Epithelial Tumor	Serous Ovarian Cancer	Serous Cystadenocarcinoma	G3	Ovary	Primary	70287	Ovarian Carcinoma
TCGA-23-1121	TCGA-23-1121-01	C56.9	Ovarian Epithelial Tumor	Serous Ovarian Cancer	Serous Cystadenocarcinoma	G3	Ovary	Primary	70287	Ovarian Carcinoma
TCGA-23-1122	TCGA-23-1122-01	C56.9	Ovarian Epithelial Tumor	Serous Ovarian Cancer	Serous Cystadenocarcinoma	G3	Ovary	Primary	70287	Ovarian Carcinoma
TCGA-23-1123	TCGA-23-1123-01	C56.9	Ovarian Epithelial Tumor	Serous Ovarian Cancer	Serous Cystadenocarcinoma	G3	Ovary	Primary	70287	Ovarian Carcinoma
TCGA-23-1124	TCGA-23-1124-01	C56.9	Ovarian Epithelial Tumor	Serous Ovarian Cancer	Serous Cystadenocarcinoma	G3	Ovary	Primary	70287	Ovarian Carcinoma
TCGA-23-1809	TCGA-23-1809-01	C56.9	Ovarian Epithelial Tumor	Serous Ovarian Cancer	Serous Cystadenocarcinoma	G3	Ovary	Primary	70287	Ovarian Carcinoma
TCGA-23-2072	TCGA-23-2072-01	C56.9	Ovarian Epithelial Tumor	Serous Ovarian Cancer	Serous Cystadenocarcinoma	G3	Ovary	Primary	70287	Ovarian Carcinoma
TCGA-23-2077	TCGA-23-2077-01	C56.9	Ovarian Epithelial Tumor	Serous Ovarian Cancer	Serous Cystadenocarcinoma	G3	Ovary	Primary	70287	Ovarian Carcinoma
TCGA-23-2078	TCGA-23-2078-01	C56.9	Ovarian Epithelial Tumor	Serous Ovarian Cancer	Serous Cystadenocarcinoma	G3	Ovary	Primary	70287	Ovarian Carcinoma
TCGA-23-2079	TCGA-23-2079-01	C56.9	Ovarian Epithelial Tumor	Serous Ovarian Cancer	Serous Cystadenocarcinoma	G3	Ovary	Primary	70287	Ovarian Carcinoma
TCGA-23-2081	TCGA-23-2081-01	C56.9	Ovarian Epithelial Tumor	Serous Ovarian Cancer	Serous Cystadenocarcinoma	G3	Ovary	Primary	70287	Ovarian Carcinoma
TCGA-23-2084	TCGA-23-2084-01	C56.9	Ovarian Epithelial Tumor	Serous Ovarian Cancer	Serous Cystadenocarcinoma	G3	Ovary	Primary	70287	Ovarian Carcinoma
TCGA-23-2641	TCGA-23-2641-01	C56.9	Ovarian Epithelial Tumor	Serous Ovarian Cancer	Serous Cystadenocarcinoma	G3	Ovary	Primary	70287	Ovarian Carcinoma
TCGA-23-2643	TCGA-23-2643-01	C56.9	Ovarian Epithelial Tumor	Serous Ovarian Cancer	Serous Cystadenocarcinoma	G3	Ovary	Primary	70287	Ovarian Carcinoma
TCGA-23-2645	TCGA-23-2645-01	C56.9	Ovarian Epithelial Tumor	Serous Ovarian Cancer	Serous Cystadenocarcinoma	G3	Ovary	Primary	70287	Ovarian Carcinoma
TCGA-23-2647	TCGA-23-2647-01	C56.9	Ovarian Epithelial Tumor	Serous Ovarian Cancer	Serous Cystadenocarcinoma	G3	Ovary	Primary	70287	Ovarian Carcinoma
TCGA-23-2649	TCGA-23-2649-01	C56.9	Ovarian Epithelial Tumor	Serous Ovarian Cancer	Serous Cystadenocarcinoma	G3	Ovary	Primary	70287	Ovarian Carcinoma
TCGA-24-1103	TCGA-24-1103-01	C56.9	Ovarian Epithelial Tumor	Serous Ovarian Cancer	Serous Cystadenocarcinoma	G3	Ovary	Primary	70287	Ovarian Carcinoma
TCGA-24-1104	TCGA-24-1104-01	C56.9	Ovarian Epithelial Tumor	Serous Ovarian Cancer	Serous Cystadenocarcinoma	G3	Ovary	Primary	70287	Ovarian Carcinoma
TCGA-24-1105	TCGA-24-1105-01	C56.9	Ovarian Epithelial Tumor	Serous Ovarian Cancer	Serous Cystadenocarcinoma	G3	Ovary	Primary	70287	Ovarian Carcinoma
TCGA-24-1413	TCGA-24-1413-01	C56.9	Ovarian Epithelial Tumor	Serous Ovarian Cancer	Serous Cystadenocarcinoma	G3	Ovary	Primary	70287	Ovarian Carcinoma
TCGA-24-1416	TCGA-24-1416-01	C56.9	Ovarian Epithelial Tumor	Serous Ovarian Cancer	Serous Cystadenocarcinoma	G3	Ovary	Primary	70287	Ovarian Carcinoma
TCGA-24-1417	TCGA-24-1417-01	C56.9	Ovarian Epithelial Tumor	Serous Ovarian Cancer	Serous Cystadenocarcinoma	G3	Ovary	Primary	70287	Ovarian Carcinoma
TCGA-24-1418	TCGA-24-1418-01	C56.9	Ovarian Epithelial Tumor	Serous Ovarian Cancer	Serous Cystadenocarcinoma	G3	Ovary	Primary	70287	Ovarian Carcinoma
TCGA-24-1419	TCGA-24-1419-01	C56.9	Ovarian Epithelial Tumor	Serous Ovarian Cancer	Serous Cystadenocarcinoma	G3	Ovary	Primary	70287	Ovarian Carcinoma
TCGA-24-1422	TCGA-24-1422-01	C56.9	Ovarian Epithelial Tumor	Serous Ovarian Cancer	Serous Cystadenocarcinoma	G3	Ovary	Primary	70287	Ovarian Carcinoma
TCGA-24-1423	TCGA-24-1423-01	C56.9	Ovarian Epithelial Tumor	Serous Ovarian Cancer	Serous Cystadenocarcinoma	G3	Ovary	Primary	70287	Ovarian Carcinoma
TCGA-24-1424	TCGA-24-1424-01	C56.9	Ovarian Epithelial Tumor	Serous Ovarian Cancer	Serous Cystadenocarcinoma	G3	Ovary	Primary	70287	Ovarian Carcinoma
TCGA-24-1425	TCGA-24-1425-01	C56.9	Ovarian Epithelial Tumor	Serous Ovarian Cancer	Serous Cystadenocarcinoma	G3	Ovary	Primary	70287	Ovarian Carcinoma
TCGA-24-1426	TCGA-24-1426-01	C56.9	Ovarian Epithelial Tumor	Serous Ovarian Cancer	Serous Cystadenocarcinoma	G3	Ovary	Primary	70287	Ovarian Carcinoma
TCGA-24-1427	TCGA-24-1427-01	C56.9	Ovarian Epithelial Tumor	Serous Ovarian Cancer	Serous Cystadenocarcinoma	G3	Ovary	Primary	70287	Ovarian Carcinoma
TCGA-24-1428	TCGA-24-1428-01	C56.9	Ovarian Epithelial Tumor	Serous Ovarian Cancer	Serous Cystadenocarcinoma	G3	Ovary	Primary	70287	Ovarian Carcinoma
TCGA-24-1430	TCGA-24-1430-01	C56.9	Ovarian Epithelial Tumor	Serous Ovarian Cancer	Serous Cystadenocarcinoma	G3	Ovary	Primary	70287	Ovarian Carcinoma
TCGA-24-1431	TCGA-24-1431-01	C56.9	Ovarian Epithelial Tumor	Serous Ovarian Cancer	Serous Cystadenocarcinoma	G3	Ovary	Primary	70287	Ovarian Carcinoma
TCGA-24-1434	TCGA-24-1434-01	C56.9	Ovarian Epithelial Tumor	Serous Ovarian Cancer	Serous Cystadenocarcinoma	G3	Ovary	Primary	70287	Ovarian Carcinoma
TCGA-24-1435	TCGA-24-1435-01	C56.9	Ovarian Epithelial Tumor	Serous Ovarian Cancer	Serous Cystadenocarcinoma	G3	Ovary	Primary	70287	Ovarian Carcinoma
TCGA-24-1436	TCGA-24-1436-01	C56.9	Ovarian Epithelial Tumor	Serous Ovarian Cancer	Serous Cystadenocarcinoma	G3	Ovary	Primary	70287	Ovarian Carcinoma
TCGA-24-1463	TCGA-24-1463-01	C56.9	Ovarian Epithelial Tumor	Serous Ovarian Cancer	Serous Cystadenocarcinoma	G3	Ovary	Primary	70287	Ovarian Carcinoma
TCGA-24-1464	TCGA-24-1464-01	C56.9	Ovarian Epithelial Tumor	Serous Ovarian Cancer	Serous Cystadenocarcinoma	G3	Ovary	Primary	70287	Ovarian Carcinoma
TCGA-24-1466	TCGA-24-1466-01	C56.9	Ovarian Epithelial Tumor	Serous Ovarian Cancer	Serous Cystadenocarcinoma	G3	Ovary	Primary	70287	Ovarian Carcinoma
TCGA-24-1467	TCGA-24-1467-01	C56.9	Ovarian Epithelial Tumor	Serous Ovarian Cancer	Serous Cystadenocarcinoma	G3	Ovary	Primary	70287	Ovarian Carcinoma
TCGA-24-1469	TCGA-24-1469-01	C56.9	Ovarian Epithelial Tumor	Serous Ovarian Cancer	Serous Cystadenocarcinoma	G3	Ovary	Primary	70287	Ovarian Carcinoma
TCGA-24-1470	TCGA-24-1470-01	C56.9	Ovarian Epithelial Tumor	Serous Ovarian Cancer	Serous Cystadenocarcinoma	G3	Ovary	Primary	70287	Ovarian Carcinoma
TCGA-24-1471	TCGA-24-1471-01	C56.9	Ovarian Epithelial Tumor	Serous Ovarian Cancer	Serous Cystadenocarcinoma	G3	Ovary	Primary	70287	Ovarian Carcinoma
TCGA-24-1474	TCGA-24-1474-01	C56.9	Ovarian Epithelial Tumor	Serous Ovarian Cancer	Serous Cystadenocarcinoma	G3	Ovary	Primary	70287	Ovarian Carcinoma
TCGA-24-1544	TCGA-24-1544-01	C56.9	Ovarian Epithelial Tumor	Serous Ovarian Cancer	Serous Cystadenocarcinoma	G3	Ovary	Primary	70287	Ovarian Carcinoma
TCGA-24-1545	TCGA-24-1545-01	C56.9	Ovarian Epithelial Tumor	Serous Ovarian Cancer	Serous Cystadenocarcinoma	G3	Ovary	Primary	70287	Ovarian Carcinoma
TCGA-24-1546	TCGA-24-1546-01	C56.9	Ovarian Epithelial Tumor	Serous Ovarian Cancer	Serous Cystadenocarcinoma	G3	Ovary	Primary	70287	Ovarian Carcinoma
TCGA-24-1548	TCGA-24-1548-01	C56.9	Ovarian Epithelial Tumor	Serous Ovarian Cancer	Serous Cystadenocarcinoma	G3	Ovary	Primary	70287	Ovarian Carcinoma
TCGA-24-1549	TCGA-24-1549-01	C56.9	Ovarian Epithelial Tumor	Serous Ovarian Cancer	Serous Cystadenocarcinoma	G3	Ovary	Primary	70287	Ovarian Carcinoma
TCGA-24-1550	TCGA-24-1550-01	C56.9	Ovarian Epithelial Tumor	Serous Ovarian Cancer	Serous Cystadenocarcinoma	G3	Ovary	Primary	70287	Ovarian Carcinoma
TCGA-24-1551	TCGA-24-1551-01	C56.9	Ovarian Epithelial Tumor	Serous Ovarian Cancer	Serous Cystadenocarcinoma	G3	Ovary	Primary	70287	Ovarian Carcinoma
TCGA-24-1552	TCGA-24-1552-01	C56.9	Ovarian Epithelial Tumor	Serous Ovarian Cancer	Serous Cystadenocarcinoma	G3	Ovary	Primary	70287	Ovarian Carcinoma
TCGA-24-1553	TCGA-24-1553-01	C56.9	Ovarian Epithelial Tumor	Serous Ovarian Cancer	Serous Cystadenocarcinoma	G3	Ovary	Primary	70287	Ovarian Carcinoma
TCGA-24-1555	TCGA-24-1555-01	C56.9	Ovarian Epithelial Tumor	Serous Ovarian Cancer	Serous Cystadenocarcinoma	G3	Ovary	Primary	70287	Ovarian Carcinoma
TCGA-24-1556	TCGA-24-1556-01	C56.9	Ovarian Epithelial Tumor	Serous Ovarian Cancer	Serous Cystadenocarcinoma	G3	Ovary	Primary	70287	Ovarian Carcinoma
TCGA-24-1557	TCGA-24-1557-01	C56.9	Ovarian Epithelial Tumor	Serous Ovarian Cancer	Serous Cystadenocarcinoma	G3	Ovary	Primary	70287	Ovarian Carcinoma
TCGA-24-1558	TCGA-24-1558-01	C56.9	Ovarian Epithelial Tumor	Serous Ovarian Cancer	Serous Cystadenocarcinoma	G3	Ovary	Primary	70287	Ovarian Carcinoma
TCGA-24-1560	TCGA-24-1560-01	C56.9	Ovarian Epithelial Tumor	Serous Ovarian Cancer	Serous Cystadenocarcinoma	G4	Ovary	Primary	70287	Ovarian Carcinoma
TCGA-24-1562	TCGA-24-1562-01	C56.9	Ovarian Epithelial Tumor	Serous Ovarian Cancer	Serous Cystadenocarcinoma	G3	Ovary	Primary	70287	Ovarian Carcinoma
TCGA-24-1563	TCGA-24-1563-01	C56.9	Ovarian Epithelial Tumor	Serous Ovarian Cancer	Serous Cystadenocarcinoma	G3	Ovary	Primary	70287	Ovarian Carcinoma
TCGA-24-1564	TCGA-24-1564-01	C56.9	Ovarian Epithelial Tumor	Serous Ovarian Cancer	Serous Cystadenocarcinoma	G3	Ovary	Primary	70287	Ovarian Carcinoma
TCGA-24-1565	TCGA-24-1565-01	C56.9	Ovarian Epithelial Tumor	Serous Ovarian Cancer	Serous Cystadenocarcinoma	G3	Ovary	Primary	70287	Ovarian Carcinoma
TCGA-24-1567	TCGA-24-1567-01	C56.9	Ovarian Epithelial Tumor	Serous Ovarian Cancer	Serous Cystadenocarcinoma	G3	Ovary	Primary	70287	Ovarian Carcinoma
TCGA-24-1603	TCGA-24-1603-01	C56.9	Ovarian Epithelial Tumor	Serous Ovarian Cancer	Serous Cystadenocarcinoma	G3	Ovary	Primary	70287	Ovarian Carcinoma
TCGA-24-1604	TCGA-24-1604-01	C56.9	Ovarian Epithelial Tumor	Serous Ovarian Cancer	Serous Cystadenocarcinoma	G3	Ovary	Primary	70287	Ovarian Carcinoma
TCGA-24-1614	TCGA-24-1614-01	C56.9	Ovarian Epithelial Tumor	Serous Ovarian Cancer	Serous Cystadenocarcinoma	G3	Ovary	Primary	70287	Ovarian Carcinoma
TCGA-24-1616	TCGA-24-1616-01	C56.9	Ovarian Epithelial Tumor	Serous Ovarian Cancer	Serous Cystadenocarcinoma	G3	Ovary	Primary	70287	Ovarian Carcinoma
TCGA-24-1842	TCGA-24-1842-01	C56.9	Ovarian Epithelial Tumor	Serous Ovarian Cancer	Serous Cystadenocarcinoma	G3	Ovary	Primary	70287	Ovarian Carcinoma
TCGA-24-1843	TCGA-24-1843-01	C56.9	Ovarian Epithelial Tumor	Serous Ovarian Cancer	Serous Cystadenocarcinoma	G3	Ovary	Primary	70287	Ovarian Carcinoma
TCGA-24-1844	TCGA-24-1844-01	C56.9	Ovarian Epithelial Tumor	Serous Ovarian Cancer	Serous Cystadenocarcinoma	G3	Ovary	Primary	70287	Ovarian Carcinoma
TCGA-24-1845	TCGA-24-1845-01	C56.9	Ovarian Epithelial Tumor	Serous Ovarian Cancer	Serous Cystadenocarcinoma	G3	Ovary	Primary	70287	Ovarian Carcinoma
TCGA-24-1846	TCGA-24-1846-01	C56.9	Ovarian Epithelial Tumor	Serous Ovarian Cancer	Serous Cystadenocarcinoma	G3	Ovary	Primary	70287	Ovarian Carcinoma
TCGA-24-1847	TCGA-24-1847-01	C56.9	Ovarian Epithelial Tumor	Serous Ovarian Cancer	Serous Cystadenocarcinoma	G3	Ovary	Primary	70287	Ovarian Carcinoma
TCGA-24-1849	TCGA-24-1849-01	C56.9	Ovarian Epithelial Tumor	Serous Ovarian Cancer	Serous Cystadenocarcinoma	G3	Ovary	Primary	70287	Ovarian Carcinoma
TCGA-24-1850	TCGA-24-1850-01	C56.9	Ovarian Epithelial Tumor	Serous Ovarian Cancer	Serous Cystadenocarcinoma	G3	Ovary	Primary	70287	Ovarian Carcinoma
TCGA-24-1852	TCGA-24-1852-01	C56.9	Ovarian Epithelial Tumor	Serous Ovarian Cancer	Serous Cystadenocarcinoma	G3	Ovary	Primary	70287	Ovarian Carcinoma
TCGA-24-1920	TCGA-24-1920-01	C56.9	Ovarian Epithelial Tumor	Serous Ovarian Cancer	Serous Cystadenocarcinoma	G3	Ovary	Primary	70287	Ovarian Carcinoma
TCGA-24-1923	TCGA-24-1923-01	C56.9	Ovarian Epithelial Tumor	Serous Ovarian Cancer	Serous Cystadenocarcinoma	G3	Ovary	Primary	70287	Ovarian Carcinoma
TCGA-24-1924	TCGA-24-1924-01	C56.9	Ovarian Epithelial Tumor	Serous Ovarian Cancer	Serous Cystadenocarcinoma	G3	Ovary	Primary	70287	Ovarian Carcinoma
TCGA-24-1927	TCGA-24-1927-01	C56.9	Ovarian Epithelial Tumor	Serous Ovarian Cancer	Serous Cystadenocarcinoma	G3	Ovary	Primary	70287	Ovarian Carcinoma
TCGA-24-1928	TCGA-24-1928-01	C56.9	Ovarian Epithelial Tumor	Serous Ovarian Cancer	Serous Cystadenocarcinoma	G3	Ovary	Primary	70287	Ovarian Carcinoma
TCGA-24-1930	TCGA-24-1930-01	C56.9	Ovarian Epithelial Tumor	Serous Ovarian Cancer	Serous Cystadenocarcinoma	G3	Ovary	Primary	70287	Ovarian Carcinoma
TCGA-24-2019	TCGA-24-2019-01	C56.9	Ovarian Epithelial Tumor	Serous Ovarian Cancer	Serous Cystadenocarcinoma	G3	Ovary	Primary	70287	Ovarian Carcinoma
TCGA-24-2020	TCGA-24-2020-01	C56.9	Ovarian Epithelial Tumor	Serous Ovarian Cancer	Serous Cystadenocarcinoma	G3	Ovary	Primary	70287	Ovarian Carcinoma
TCGA-24-2023	TCGA-24-2023-01	C56.9	Ovarian Epithelial Tumor	Serous Ovarian Cancer	Serous Cystadenocarcinoma	G3	Ovary	Primary	70287	Ovarian Carcinoma
TCGA-24-2024	TCGA-24-2024-01	C56.9	Ovarian Epithelial Tumor	Serous Ovarian Cancer	Serous Cystadenocarcinoma	G3	Ovary	Primary	70287	Ovarian Carcinoma
TCGA-24-2026	TCGA-24-2026-01	C56.9	Ovarian Epithelial Tumor	Serous Ovarian Cancer	Serous Cystadenocarcinoma	G3	Ovary	Primary	70287	Ovarian Carcinoma
TCGA-24-2027	TCGA-24-2027-01	C56.9	Ovarian Epithelial Tumor	Serous Ovarian Cancer	Serous Cystadenocarcinoma	G3	Ovary	Primary	70287	Ovarian Carcinoma
TCGA-24-2029	TCGA-24-2029-01	C56.9	Ovarian Epithelial Tumor	Serous Ovarian Cancer	Serous Cystadenocarcinoma	G3	Ovary	Primary	70287	Ovarian Carcinoma
TCGA-24-2030	TCGA-24-2030-01	C56.9	Ovarian Epithelial Tumor	Serous Ovarian Cancer	Serous Cystadenocarcinoma	G3	Ovary	Primary	70287	Ovarian Carcinoma
TCGA-24-2033	TCGA-24-2033-01	C56.9	Ovarian Epithelial Tumor	Serous Ovarian Cancer	Serous Cystadenocarcinoma	G3	Ovary	Primary	70287	Ovarian Carcinoma
TCGA-24-2035	TCGA-24-2035-01	C56.9	Ovarian Epithelial Tumor	Serous Ovarian Cancer	Serous Cystadenocarcinoma	G3	Ovary	Primary	70287	Ovarian Carcinoma
TCGA-24-2038	TCGA-24-2038-01	C56.9	Ovarian Epithelial Tumor	Serous Ovarian Cancer	Serous Cystadenocarcinoma	GB	Ovary	Primary	70287	Ovarian Carcinoma
TCGA-24-2254	TCGA-24-2254-01	C56.9	Ovarian Epithelial Tumor	Serous Ovarian Cancer	Serous Cystadenocarcinoma	G3	Ovary	Primary	70287	Ovarian Carcinoma
TCGA-24-2260	TCGA-24-2260-01	C56.9	Ovarian Epithelial Tumor	Serous Ovarian Cancer	Serous Cystadenocarcinoma	G3	Ovary	Primary	70287	Ovarian Carcinoma
TCGA-24-2261	TCGA-24-2261-01	C56.9	Ovarian Epithelial Tumor	Serous Ovarian Cancer	Serous Cystadenocarcinoma	G3	Ovary	Primary	70287	Ovarian Carcinoma
TCGA-24-2262	TCGA-24-2262-01	C56.9	Ovarian Epithelial Tumor	Serous Ovarian Cancer	Serous Cystadenocarcinoma	G3	Ovary	Primary	70287	Ovarian Carcinoma
TCGA-24-2267	TCGA-24-2267-01	C56.9	Ovarian Epithelial Tumor	Serous Ovarian Cancer	Serous Cystadenocarcinoma	G3	Ovary	Primary	70287	Ovarian Carcinoma
TCGA-24-2271	TCGA-24-2271-01	C56.9	Ovarian Epithelial Tumor	Serous Ovarian Cancer	Serous Cystadenocarcinoma	G3	Ovary	Primary	70287	Ovarian Carcinoma
TCGA-24-2280	TCGA-24-2280-01	C56.9	Ovarian Epithelial Tumor	Serous Ovarian Cancer	Serous Cystadenocarcinoma	G3	Ovary	Primary	70287	Ovarian Carcinoma
TCGA-24-2281	TCGA-24-2281-01	C56.9	Ovarian Epithelial Tumor	Serous Ovarian Cancer	Serous Cystadenocarcinoma	G3	Ovary	Primary	70287	Ovarian Carcinoma
TCGA-24-2288	TCGA-24-2288-01	C56.9	Ovarian Epithelial Tumor	Serous Ovarian Cancer	Serous Cystadenocarcinoma	G3	Ovary	Primary	70287	Ovarian Carcinoma
TCGA-24-2289	TCGA-24-2289-01	C56.9	Ovarian Epithelial Tumor	Serous Ovarian Cancer	Serous Cystadenocarcinoma	G3	Ovary	Primary	70287	Ovarian Carcinoma
TCGA-24-2290	TCGA-24-2290-01	C48.1	Ovarian Epithelial Tumor	Serous Ovarian Cancer	Serous Cystadenocarcinoma	G3	Omentum	Primary	70287	Ovarian Carcinoma
TCGA-24-2293	TCGA-24-2293-01	C48.1	Ovarian Epithelial Tumor	Serous Ovarian Cancer	Serous Cystadenocarcinoma	G3	Omentum	Primary	70287	Ovarian Carcinoma
TCGA-24-2295	TCGA-24-2295-01	C56.9	Ovarian Epithelial Tumor	Serous Ovarian Cancer	Serous Cystadenocarcinoma	G3	Ovary	Primary	70287	Ovarian Carcinoma
TCGA-24-2297	TCGA-24-2297-01	C56.9	Ovarian Epithelial Tumor	Serous Ovarian Cancer	Serous Cystadenocarcinoma	G3	Ovary	Primary	70287	Ovarian Carcinoma
TCGA-24-2298	TCGA-24-2298-01	C56.9	Ovarian Epithelial Tumor	Serous Ovarian Cancer	Serous Cystadenocarcinoma	G3	Ovary	Primary	70287	Ovarian Carcinoma
TCGA-25-1312	TCGA-25-1312-01	C56.9	Ovarian Epithelial Tumor	Serous Ovarian Cancer	Serous Cystadenocarcinoma	G3	Ovary	Primary	70287	Ovarian Carcinoma
TCGA-25-1313	TCGA-25-1313-01	C56.9	Ovarian Epithelial Tumor	Serous Ovarian Cancer	Serous Cystadenocarcinoma	G3	Ovary	Primary	70287	Ovarian Carcinoma
TCGA-25-1314	TCGA-25-1314-01	C56.9	Ovarian Epithelial Tumor	Serous Ovarian Cancer	Serous Cystadenocarcinoma	G3	Ovary	Primary	70287	Ovarian Carcinoma
TCGA-25-1315	TCGA-25-1315-01	C56.9	Ovarian Epithelial Tumor	Serous Ovarian Cancer	Serous Cystadenocarcinoma	G3	Ovary	Primary	70287	Ovarian Carcinoma
TCGA-25-1316	TCGA-25-1316-01	C56.9	Ovarian Epithelial Tumor	Serous Ovarian Cancer	Serous Cystadenocarcinoma	G3	Ovary	Primary	70287	Ovarian Carcinoma
TCGA-25-1317	TCGA-25-1317-01	C56.9	Ovarian Epithelial Tumor	Serous Ovarian Cancer	Serous Cystadenocarcinoma	G3	Ovary	Primary	70287	Ovarian Carcinoma
TCGA-25-1318	TCGA-25-1318-01	C56.9	Ovarian Epithelial Tumor	Serous Ovarian Cancer	Serous Cystadenocarcinoma	G3	Ovary	Primary	70287	Ovarian Carcinoma
TCGA-25-1319	TCGA-25-1319-01	C56.9	Ovarian Epithelial Tumor	Serous Ovarian Cancer	Serous Cystadenocarcinoma	G3	Ovary	Primary	70287	Ovarian Carcinoma
TCGA-25-1320	TCGA-25-1320-01	C56.9	Ovarian Epithelial Tumor	Serous Ovarian Cancer	Serous Cystadenocarcinoma	G3	Ovary	Primary	70287	Ovarian Carcinoma
TCGA-25-1321	TCGA-25-1321-01	C56.9	Ovarian Epithelial Tumor	Serous Ovarian Cancer	Serous Cystadenocarcinoma	G3	Ovary	Primary	70287	Ovarian Carcinoma
TCGA-25-1322	TCGA-25-1322-01	C56.9	Ovarian Epithelial Tumor	Serous Ovarian Cancer	Serous Cystadenocarcinoma	G3	Ovary	Primary	70287	Ovarian Carcinoma
TCGA-25-1323	TCGA-25-1323-01	C56.9	Ovarian Epithelial Tumor	Serous Ovarian Cancer	Serous Cystadenocarcinoma	G3	Ovary	Primary	70287	Ovarian Carcinoma
TCGA-25-1324	TCGA-25-1324-01	C56.9	Ovarian Epithelial Tumor	Serous Ovarian Cancer	Serous Cystadenocarcinoma	G3	Ovary	Primary	70287	Ovarian Carcinoma
TCGA-25-1326	TCGA-25-1326-01	C56.9	Ovarian Epithelial Tumor	Serous Ovarian Cancer	Serous Cystadenocarcinoma	G3	Ovary	Primary	70287	Ovarian Carcinoma
TCGA-25-1328	TCGA-25-1328-01	C56.9	Ovarian Epithelial Tumor	Serous Ovarian Cancer	Serous Cystadenocarcinoma	G3	Ovary	Primary	70287	Ovarian Carcinoma
TCGA-25-1329	TCGA-25-1329-01	C56.9	Ovarian Epithelial Tumor	Serous Ovarian Cancer	Serous Cystadenocarcinoma	G3	Ovary	Primary	70287	Ovarian Carcinoma
TCGA-25-1623	TCGA-25-1623-01	C56.9	Ovarian Epithelial Tumor	Serous Ovarian Cancer	Serous Cystadenocarcinoma	G3	Ovary	Primary	70287	Ovarian Carcinoma
TCGA-25-1625	TCGA-25-1625-01	C56.9	Ovarian Epithelial Tumor	Serous Ovarian Cancer	Serous Cystadenocarcinoma	G3	Ovary	Primary	70287	Ovarian Carcinoma
TCGA-25-1626	TCGA-25-1626-01	C56.9	Ovarian Epithelial Tumor	Serous Ovarian Cancer	Serous Cystadenocarcinoma	G3	Ovary	Primary	70287	Ovarian Carcinoma
TCGA-25-1627	TCGA-25-1627-01	C56.9	Ovarian Epithelial Tumor	Serous Ovarian Cancer	Serous Cystadenocarcinoma	G3	Ovary	Primary	70287	Ovarian Carcinoma
TCGA-25-1628	TCGA-25-1628-01	C56.9	Ovarian Epithelial Tumor	Serous Ovarian Cancer	Serous Cystadenocarcinoma	G3	Ovary	Primary	70287	Ovarian Carcinoma
TCGA-25-1630	TCGA-25-1630-01	C56.9	Ovarian Epithelial Tumor	Serous Ovarian Cancer	Serous Cystadenocarcinoma	G3	Ovary	Primary	70287	Ovarian Carcinoma
TCGA-25-1631	TCGA-25-1631-01	C56.9	Ovarian Epithelial Tumor	Serous Ovarian Cancer	Serous Cystadenocarcinoma	G3	Ovary	Primary	70287	Ovarian Carcinoma
TCGA-25-1632	TCGA-25-1632-01	C56.9	Ovarian Epithelial Tumor	Serous Ovarian Cancer	Serous Cystadenocarcinoma	G3	Ovary	Primary	70287	Ovarian Carcinoma
TCGA-25-1633	TCGA-25-1633-01	C56.9	Ovarian Epithelial Tumor	Serous Ovarian Cancer	Serous Cystadenocarcinoma	G3	Ovary	Primary	70287	Ovarian Carcinoma
TCGA-25-1634	TCGA-25-1634-01	C56.9	Ovarian Epithelial Tumor	Serous Ovarian Cancer	Serous Cystadenocarcinoma	G3	Ovary	Primary	70287	Ovarian Carcinoma
TCGA-25-1635	TCGA-25-1635-01	C56.9	Ovarian Epithelial Tumor	Serous Ovarian Cancer	Serous Cystadenocarcinoma	G3	Ovary	Primary	70287	Ovarian Carcinoma
TCGA-25-1870	TCGA-25-1870-01	C56.9	Ovarian Epithelial Tumor	Serous Ovarian Cancer	Serous Cystadenocarcinoma	G3	Ovary	Primary	70287	Ovarian Carcinoma
TCGA-25-1871	TCGA-25-1871-01	C56.9	Ovarian Epithelial Tumor	Serous Ovarian Cancer	Serous Cystadenocarcinoma	G3	Ovary	Primary	70287	Ovarian Carcinoma
TCGA-25-1877	TCGA-25-1877-01	C56.9	Ovarian Epithelial Tumor	Serous Ovarian Cancer	Serous Cystadenocarcinoma	G3	Ovary	Primary	70287	Ovarian Carcinoma
TCGA-25-1878	TCGA-25-1878-01	C56.9	Ovarian Epithelial Tumor	Serous Ovarian Cancer	Serous Cystadenocarcinoma	G3	Ovary	Primary	70287	Ovarian Carcinoma
TCGA-25-2042	TCGA-25-2042-01	C56.9	Ovarian Epithelial Tumor	Serous Ovarian Cancer	Serous Cystadenocarcinoma	G3	Ovary	Primary	70287	Ovarian Carcinoma
TCGA-25-2391	TCGA-25-2391-01	C56.9	Ovarian Epithelial Tumor	Serous Ovarian Cancer	Serous Cystadenocarcinoma	G3	Ovary	Primary	70287	Ovarian Carcinoma
TCGA-25-2392	TCGA-25-2392-01	C56.9	Ovarian Epithelial Tumor	Serous Ovarian Cancer	Serous Cystadenocarcinoma	G3	Ovary	Primary	70287	Ovarian Carcinoma
TCGA-25-2393	TCGA-25-2393-01	C56.9	Ovarian Epithelial Tumor	Serous Ovarian Cancer	Serous Cystadenocarcinoma	G3	Ovary	Primary	70287	Ovarian Carcinoma
TCGA-25-2396	TCGA-25-2396-01	C56.9	Ovarian Epithelial Tumor	Serous Ovarian Cancer	Serous Cystadenocarcinoma	G3	Ovary	Primary	70287	Ovarian Carcinoma
TCGA-25-2397	TCGA-25-2397-01	C56.9	Ovarian Epithelial Tumor	Serous Ovarian Cancer	Serous Cystadenocarcinoma	G3	Ovary	Primary	70287	Ovarian Carcinoma
TCGA-25-2398	TCGA-25-2398-01	C56.9	Ovarian Epithelial Tumor	Serous Ovarian Cancer	Serous Cystadenocarcinoma	G3	Ovary	Primary	70287	Ovarian Carcinoma
TCGA-25-2399	TCGA-25-2399-01	C56.9	Ovarian Epithelial Tumor	Serous Ovarian Cancer	Serous Cystadenocarcinoma	G3	Ovary	Primary	70287	Ovarian Carcinoma
TCGA-25-2400	TCGA-25-2400-01	C56.9	Ovarian Epithelial Tumor	Serous Ovarian Cancer	Serous Cystadenocarcinoma	G3	Ovary	Primary	70287	Ovarian Carcinoma
TCGA-25-2401	TCGA-25-2401-01	C56.9	Ovarian Epithelial Tumor	Serous Ovarian Cancer	Serous Cystadenocarcinoma	G3	Ovary	Primary	70287	Ovarian Carcinoma
TCGA-25-2404	TCGA-25-2404-01	C56.9	Ovarian Epithelial Tumor	Serous Ovarian Cancer	Serous Cystadenocarcinoma	G3	Ovary	Primary	70287	Ovarian Carcinoma
TCGA-25-2408	TCGA-25-2408-01	C56.9	Ovarian Epithelial Tumor	Serous Ovarian Cancer	Serous Cystadenocarcinoma	G2	Ovary	Primary	70287	Ovarian Carcinoma
TCGA-25-2409	TCGA-25-2409-01	C56.9	Ovarian Epithelial Tumor	Serous Ovarian Cancer	Serous Cystadenocarcinoma	G3	Ovary	Primary	70287	Ovarian Carcinoma
TCGA-29-1688	TCGA-29-1688-01	C56.9	Ovarian Epithelial Tumor	Serous Ovarian Cancer	Serous Cystadenocarcinoma	G2	Ovary	Primary	70287	Ovarian Carcinoma
TCGA-29-1690	TCGA-29-1690-01	C56.9	Ovarian Epithelial Tumor	Serous Ovarian Cancer	Serous Cystadenocarcinoma	G2	Ovary	Primary	70287	Ovarian Carcinoma
TCGA-29-1691	TCGA-29-1691-01	C56.9	Ovarian Epithelial Tumor	Serous Ovarian Cancer	Serous Cystadenocarcinoma	G2	Ovary	Primary	70287	Ovarian Carcinoma
TCGA-29-1692	TCGA-29-1692-01	C56.9	Ovarian Epithelial Tumor	Serous Ovarian Cancer	Serous Cystadenocarcinoma	G2	Ovary	Primary	70287	Ovarian Carcinoma
TCGA-29-1693	TCGA-29-1693-01	C56.9	Ovarian Epithelial Tumor	Serous Ovarian Cancer	Serous Cystadenocarcinoma	G3	Ovary	Primary	70287	Ovarian Carcinoma
TCGA-29-1694	TCGA-29-1694-01	C56.9	Ovarian Epithelial Tumor	Serous Ovarian Cancer	Serous Cystadenocarcinoma	GX	Ovary	Primary	70287	Ovarian Carcinoma
TCGA-29-1695	TCGA-29-1695-01	C56.9	Ovarian Epithelial Tumor	Serous Ovarian Cancer	Serous Cystadenocarcinoma	G2	Ovary	Primary	70287	Ovarian Carcinoma
TCGA-29-1696	TCGA-29-1696-01	C56.9	Ovarian Epithelial Tumor	Serous Ovarian Cancer	Serous Cystadenocarcinoma	G2	Ovary	Primary	70287	Ovarian Carcinoma
TCGA-29-1697	TCGA-29-1697-01	C56.9	Ovarian Epithelial Tumor	Serous Ovarian Cancer	Serous Cystadenocarcinoma	G3	Ovary	Primary	70287	Ovarian Carcinoma
TCGA-29-1698	TCGA-29-1698-01	C56.9	Ovarian Epithelial Tumor	Serous Ovarian Cancer	Serous Cystadenocarcinoma	G3	Ovary	Primary	70287	Ovarian Carcinoma
TCGA-29-1699	TCGA-29-1699-01	C56.9	Ovarian Epithelial Tumor	Serous Ovarian Cancer	Serous Cystadenocarcinoma	G3	Ovary	Primary	70287	Ovarian Carcinoma
TCGA-29-1701	TCGA-29-1701-01	C56.9	Ovarian Epithelial Tumor	Serous Ovarian Cancer	Serous Cystadenocarcinoma	G3	Ovary	Primary	70287	Ovarian Carcinoma
TCGA-29-1702	TCGA-29-1702-01	C56.9	Ovarian Epithelial Tumor	Serous Ovarian Cancer	Serous Cystadenocarcinoma	G3	Ovary	Primary	70287	Ovarian Carcinoma
TCGA-29-1703	TCGA-29-1703-01	C56.9	Ovarian Epithelial Tumor	Serous Ovarian Cancer	Serous Cystadenocarcinoma	G2	Ovary	Primary	70287	Ovarian Carcinoma
TCGA-29-1704	TCGA-29-1704-01	C56.9	Ovarian Epithelial Tumor	Serous Ovarian Cancer	Serous Cystadenocarcinoma	G3	Ovary	Primary	70287	Ovarian Carcinoma
TCGA-29-1705	TCGA-29-1705-01	C56.9	Ovarian Epithelial Tumor	Serous Ovarian Cancer	Serous Cystadenocarcinoma	G2	Ovary	Primary	70287	Ovarian Carcinoma
TCGA-29-1707	TCGA-29-1707-01	C56.9	Ovarian Epithelial Tumor	Serous Ovarian Cancer	Serous Cystadenocarcinoma	G3	Ovary	Primary	70287	Ovarian Carcinoma
TCGA-29-1710	TCGA-29-1710-01	C56.9	Ovarian Epithelial Tumor	Serous Ovarian Cancer	Serous Cystadenocarcinoma	G2	Ovary	Primary	70287	Ovarian Carcinoma
TCGA-29-1711	TCGA-29-1711-01	C56.9	Ovarian Epithelial Tumor	Serous Ovarian Cancer	Serous Cystadenocarcinoma	G2	Ovary	Primary	70287	Ovarian Carcinoma
TCGA-29-1761	TCGA-29-1761-01	C56.9	Ovarian Epithelial Tumor	Serous Ovarian Cancer	Serous Cystadenocarcinoma	G3	Ovary	Primary	70287	Ovarian Carcinoma
TCGA-29-1762	TCGA-29-1762-01	C56.9	Ovarian Epithelial Tumor	Serous Ovarian Cancer	Serous Cystadenocarcinoma	G2	Ovary	Primary	70287	Ovarian Carcinoma
TCGA-29-1763	TCGA-29-1763-01	C56.9	Ovarian Epithelial Tumor	Serous Ovarian Cancer	Serous Cystadenocarcinoma	G2	Ovary	Primary	70287	Ovarian Carcinoma
TCGA-29-1764	TCGA-29-1764-01	C56.9	Ovarian Epithelial Tumor	Serous Ovarian Cancer	Serous Cystadenocarcinoma	G2	Ovary	Primary	70287	Ovarian Carcinoma
TCGA-29-1766	TCGA-29-1766-01	C48.2	Ovarian Epithelial Tumor	Serous Ovarian Cancer	Serous Cystadenocarcinoma	G2	Ovary	Primary	70287	Ovarian Carcinoma
TCGA-29-1768	TCGA-29-1768-01	C56.9	Ovarian Epithelial Tumor	Serous Ovarian Cancer	Serous Cystadenocarcinoma	G3	Ovary	Primary	70287	Ovarian Carcinoma
TCGA-29-1769	TCGA-29-1769-01	C56.9	Ovarian Epithelial Tumor	Serous Ovarian Cancer	Serous Cystadenocarcinoma	G3	Ovary	Primary	70287	Ovarian Carcinoma
TCGA-29-1770	TCGA-29-1770-01	C56.9	Ovarian Epithelial Tumor	Serous Ovarian Cancer	Serous Cystadenocarcinoma	G2	Ovary	Primary	70287	Ovarian Carcinoma
TCGA-29-1771	TCGA-29-1771-01	C56.9	Ovarian Epithelial Tumor	Serous Ovarian Cancer	Serous Cystadenocarcinoma	G2	Ovary	Primary	70287	Ovarian Carcinoma
TCGA-29-1774	TCGA-29-1774-01	C56.9	Ovarian Epithelial Tumor	Serous Ovarian Cancer	Serous Cystadenocarcinoma	G3	Ovary	Primary	70287	Ovarian Carcinoma
TCGA-29-1775	TCGA-29-1775-01	C56.9	Ovarian Epithelial Tumor	Serous Ovarian Cancer	Serous Cystadenocarcinoma	G2	Ovary	Primary	70287	Ovarian Carcinoma
TCGA-29-1776	TCGA-29-1776-01	C56.9	Ovarian Epithelial Tumor	Serous Ovarian Cancer	Serous Cystadenocarcinoma	G3	Ovary	Primary	70287	Ovarian Carcinoma
TCGA-29-1777	TCGA-29-1777-01	C56.9	Ovarian Epithelial Tumor	Serous Ovarian Cancer	Serous Cystadenocarcinoma	G2	Ovary	Primary	70287	Ovarian Carcinoma
TCGA-29-1778	TCGA-29-1778-01	C56.9	Ovarian Epithelial Tumor	Serous Ovarian Cancer	Serous Cystadenocarcinoma	G3	Ovary	Primary	70287	Ovarian Carcinoma
TCGA-29-1781	TCGA-29-1781-01	C56.9	Ovarian Epithelial Tumor	Serous Ovarian Cancer	Serous Cystadenocarcinoma	G3	Ovary	Primary	70287	Ovarian Carcinoma
TCGA-29-1783	TCGA-29-1783-01	C56.9	Ovarian Epithelial Tumor	Serous Ovarian Cancer	Serous Cystadenocarcinoma	G3	Ovary	Primary	70287	Ovarian Carcinoma
TCGA-29-1784	TCGA-29-1784-01	C56.9	Ovarian Epithelial Tumor	Serous Ovarian Cancer	Serous Cystadenocarcinoma	G3	Ovary	Primary	70287	Ovarian Carcinoma
TCGA-29-1785	TCGA-29-1785-01	C56.9	Ovarian Epithelial Tumor	Serous Ovarian Cancer	Serous Cystadenocarcinoma	G3	Ovary	Primary	70287	Ovarian Carcinoma
TCGA-29-2425	TCGA-29-2425-01	C56.9	Ovarian Epithelial Tumor	Serous Ovarian Cancer	Serous Cystadenocarcinoma	G2	Ovary	Primary	70287	Ovarian Carcinoma
TCGA-29-2427	TCGA-29-2427-01	C56.9	Ovarian Epithelial Tumor	Serous Ovarian Cancer	Serous Cystadenocarcinoma	G3	Ovary	Primary	70287	Ovarian Carcinoma
TCGA-29-2428	TCGA-29-2428-01	C56.9	Ovarian Epithelial Tumor	Serous Ovarian Cancer	Serous Cystadenocarcinoma	G3	Ovary	Primary	70287	Ovarian Carcinoma
TCGA-29-2429	TCGA-29-2429-01	C56.9	Ovarian Epithelial Tumor	Serous Ovarian Cancer	Serous Cystadenocarcinoma	G3	Ovary	Primary	70287	Ovarian Carcinoma
TCGA-29-2431	TCGA-29-2431-01	C56.9	Ovarian Epithelial Tumor	Serous Ovarian Cancer	Serous Cystadenocarcinoma	G2	Ovary	Primary	70287	Ovarian Carcinoma
TCGA-29-2432	TCGA-29-2432-01	C56.9	Ovarian Epithelial Tumor	Serous Ovarian Cancer	Serous Cystadenocarcinoma	G3	Ovary	Primary	70287	Ovarian Carcinoma
TCGA-29-2434	TCGA-29-2434-01	C56.9	Ovarian Epithelial Tumor	Serous Ovarian Cancer	Serous Cystadenocarcinoma	G3	Ovary	Primary	70287	Ovarian Carcinoma
TCGA-29-2436	TCGA-29-2436-01	C56.9	Ovarian Epithelial Tumor	Serous Ovarian Cancer	Serous Cystadenocarcinoma	G2	Ovary	Primary	70287	Ovarian Carcinoma
TCGA-29-A5NZ	TCGA-29-A5NZ-01	C48.1	Ovarian Epithelial Tumor	Serous Ovarian Cancer	Serous Cystadenocarcinoma	G3	Omentum	Primary	70287	Ovarian Carcinoma
TCGA-30-1714	TCGA-30-1714-01	C56.9	Ovarian Epithelial Tumor	Serous Ovarian Cancer	Serous Cystadenocarcinoma	G3	Ovary	Primary	70287	Ovarian Carcinoma
TCGA-30-1718	TCGA-30-1718-01	C56.9	Ovarian Epithelial Tumor	Serous Ovarian Cancer	Serous Cystadenocarcinoma	G3	Ovary	Primary	70287	Ovarian Carcinoma
TCGA-30-1853	TCGA-30-1853-01	C56.9	Ovarian Epithelial Tumor	Serous Ovarian Cancer	Serous Cystadenocarcinoma	G3	Ovary	Primary	70287	Ovarian Carcinoma
TCGA-30-1855	TCGA-30-1855-01	C56.9	Ovarian Epithelial Tumor	Serous Ovarian Cancer	Serous Cystadenocarcinoma	G3	Ovary	Primary	70287	Ovarian Carcinoma
TCGA-30-1856	TCGA-30-1856-01	C56.9	Ovarian Epithelial Tumor	Serous Ovarian Cancer	Serous Cystadenocarcinoma	G3	Ovary	Primary	70287	Ovarian Carcinoma
TCGA-30-1857	TCGA-30-1857-01	C56.9	Ovarian Epithelial Tumor	Serous Ovarian Cancer	Serous Cystadenocarcinoma	G3	Ovary	Primary	70287	Ovarian Carcinoma
TCGA-30-1859	TCGA-30-1859-01	C56.9	Ovarian Epithelial Tumor	Serous Ovarian Cancer	Serous Cystadenocarcinoma	G3	Ovary	Primary	70287	Ovarian Carcinoma
TCGA-30-1860	TCGA-30-1860-01	C56.9	Ovarian Epithelial Tumor	Serous Ovarian Cancer	Serous Cystadenocarcinoma	G3	Ovary	Primary	70287	Ovarian Carcinoma
TCGA-30-1861	TCGA-30-1861-01	C56.9	Ovarian Epithelial Tumor	Serous Ovarian Cancer	Serous Cystadenocarcinoma	G3	Ovary	Primary	70287	Ovarian Carcinoma
TCGA-30-1862	TCGA-30-1862-01	C56.9	Ovarian Epithelial Tumor	Serous Ovarian Cancer	Serous Cystadenocarcinoma	G2	Ovary	Primary	70287	Ovarian Carcinoma
TCGA-30-1866	TCGA-30-1866-01	C56.9	Ovarian Epithelial Tumor	Serous Ovarian Cancer	Serous Cystadenocarcinoma	G2	Ovary	Primary	70287	Ovarian Carcinoma
TCGA-30-1867	TCGA-30-1867-01	C56.9	Ovarian Epithelial Tumor	Serous Ovarian Cancer	Serous Cystadenocarcinoma	GX	Ovary	Primary	70287	Ovarian Carcinoma
TCGA-30-1880	TCGA-30-1880-01	C56.9	Ovarian Epithelial Tumor	Serous Ovarian Cancer	Serous Cystadenocarcinoma	G3	Ovary	Primary	70287	Ovarian Carcinoma
TCGA-30-1887	TCGA-30-1887-01	C56.9	Ovarian Epithelial Tumor	Serous Ovarian Cancer	Serous Cystadenocarcinoma	G2	Ovary	Primary	70287	Ovarian Carcinoma
TCGA-30-1891	TCGA-30-1891-01	C56.9	Ovarian Epithelial Tumor	Serous Ovarian Cancer	Serous Cystadenocarcinoma	G2	Ovary	Primary	70287	Ovarian Carcinoma
TCGA-30-1892	TCGA-30-1892-01	C56.9	Ovarian Epithelial Tumor	Serous Ovarian Cancer	Serous Cystadenocarcinoma	G3	Ovary	Primary	70287	Ovarian Carcinoma
TCGA-31-1944	TCGA-31-1944-01	C56.9	Ovarian Epithelial Tumor	Serous Ovarian Cancer	Serous Cystadenocarcinoma	G3	Ovary	Primary	70287	Ovarian Carcinoma
TCGA-31-1946	TCGA-31-1946-01	C56.9	Ovarian Epithelial Tumor	Serous Ovarian Cancer	Serous Cystadenocarcinoma	G3	Ovary	Primary	70287	Ovarian Carcinoma
TCGA-31-1950	TCGA-31-1950-01	C56.9	Ovarian Epithelial Tumor	Serous Ovarian Cancer	Serous Cystadenocarcinoma	G2	Ovary	Primary	70287	Ovarian Carcinoma
TCGA-31-1951	TCGA-31-1951-01	C56.9	Ovarian Epithelial Tumor	Serous Ovarian Cancer	Serous Cystadenocarcinoma	G3	Ovary	Primary	70287	Ovarian Carcinoma
TCGA-31-1953	TCGA-31-1953-01	C56.9	Ovarian Epithelial Tumor	Serous Ovarian Cancer	Serous Cystadenocarcinoma	G3	Ovary	Primary	70287	Ovarian Carcinoma
TCGA-31-1955	TCGA-31-1955-01	C56.9	Ovarian Epithelial Tumor	Serous Ovarian Cancer	Serous Cystadenocarcinoma	G3	Ovary	Primary	70287	Ovarian Carcinoma
TCGA-31-1956	TCGA-31-1956-01	C56.9	Ovarian Epithelial Tumor	Serous Ovarian Cancer	Serous Cystadenocarcinoma	G3	Ovary	Primary	70287	Ovarian Carcinoma
TCGA-31-1959	TCGA-31-1959-01	C56.9	Ovarian Epithelial Tumor	Serous Ovarian Cancer	Serous Cystadenocarcinoma	G2	Ovary	Primary	70287	Ovarian Carcinoma
TCGA-36-1568	TCGA-36-1568-01	C56.9	Ovarian Epithelial Tumor	Serous Ovarian Cancer	Serous Cystadenocarcinoma	G3	Ovary	Primary	70287	Ovarian Carcinoma
TCGA-36-1569	TCGA-36-1569-01	C56.9	Ovarian Epithelial Tumor	Serous Ovarian Cancer	Serous Cystadenocarcinoma	G3	Ovary	Primary	70287	Ovarian Carcinoma
TCGA-36-1570	TCGA-36-1570-01	C56.9	Ovarian Epithelial Tumor	Serous Ovarian Cancer	Serous Cystadenocarcinoma	G3	Ovary	Primary	70287	Ovarian Carcinoma
TCGA-36-1571	TCGA-36-1571-01	C56.9	Ovarian Epithelial Tumor	Serous Ovarian Cancer	Serous Cystadenocarcinoma	G3	Ovary	Primary	70287	Ovarian Carcinoma
TCGA-36-1574	TCGA-36-1574-01	C56.9	Ovarian Epithelial Tumor	Serous Ovarian Cancer	Serous Cystadenocarcinoma	G3	Ovary	Primary	70287	Ovarian Carcinoma
TCGA-36-1575	TCGA-36-1575-01	C56.9	Ovarian Epithelial Tumor	Serous Ovarian Cancer	Serous Cystadenocarcinoma	G3	Ovary	Primary	70287	Ovarian Carcinoma
TCGA-36-1576	TCGA-36-1576-01	C56.9	Ovarian Epithelial Tumor	Serous Ovarian Cancer	Serous Cystadenocarcinoma	G3	Ovary	Primary	70287	Ovarian Carcinoma
TCGA-36-1577	TCGA-36-1577-01	C56.9	Ovarian Epithelial Tumor	Serous Ovarian Cancer	Serous Cystadenocarcinoma	G2	Ovary	Primary	70287	Ovarian Carcinoma
TCGA-36-1578	TCGA-36-1578-01	C56.9	Ovarian Epithelial Tumor	Serous Ovarian Cancer	Serous Cystadenocarcinoma	G3	Ovary	Primary	70287	Ovarian Carcinoma
TCGA-36-1580	TCGA-36-1580-01	C56.9	Ovarian Epithelial Tumor	Serous Ovarian Cancer	Serous Cystadenocarcinoma	G3	Ovary	Primary	70287	Ovarian Carcinoma
TCGA-36-1581	TCGA-36-1581-01	C56.9	Ovarian Epithelial Tumor	Serous Ovarian Cancer	Serous Cystadenocarcinoma	G3	Ovary	Primary	70287	Ovarian Carcinoma
TCGA-36-2529	TCGA-36-2529-01	C48.2	Ovarian Epithelial Tumor	Serous Ovarian Cancer	Serous Cystadenocarcinoma	G3	Ovary	Primary	70287	Ovarian Carcinoma
TCGA-36-2530	TCGA-36-2530-01	C56.9	Ovarian Epithelial Tumor	Serous Ovarian Cancer	Serous Cystadenocarcinoma	G3	Ovary	Primary	70287	Ovarian Carcinoma
TCGA-36-2532	TCGA-36-2532-01	C56.9	Ovarian Epithelial Tumor	Serous Ovarian Cancer	Serous Cystadenocarcinoma	G3	Ovary	Primary	70287	Ovarian Carcinoma
TCGA-36-2533	TCGA-36-2533-01	C56.9	Ovarian Epithelial Tumor	Serous Ovarian Cancer	Serous Cystadenocarcinoma	G3	Ovary	Primary	70287	Ovarian Carcinoma
TCGA-36-2534	TCGA-36-2534-01	C56.9	Ovarian Epithelial Tumor	Serous Ovarian Cancer	Serous Cystadenocarcinoma	G3	Ovary	Primary	70287	Ovarian Carcinoma
TCGA-36-2537	TCGA-36-2537-01	C56.9	Ovarian Epithelial Tumor	Serous Ovarian Cancer	Serous Cystadenocarcinoma	G3	Ovary	Primary	70287	Ovarian Carcinoma
TCGA-36-2538	TCGA-36-2538-01	C56.9	Ovarian Epithelial Tumor	Serous Ovarian Cancer	Serous Cystadenocarcinoma	G3	Ovary	Primary	70287	Ovarian Carcinoma
TCGA-36-2540	TCGA-36-2540-01	C56.9	Ovarian Epithelial Tumor	Serous Ovarian Cancer	Serous Cystadenocarcinoma	G1	Ovary	Primary	70287	Ovarian Carcinoma
TCGA-36-2542	TCGA-36-2542-01	C56.9	Ovarian Epithelial Tumor	Serous Ovarian Cancer	Serous Cystadenocarcinoma	G3	Ovary	Primary	70287	Ovarian Carcinoma
TCGA-36-2543	TCGA-36-2543-01	C56.9	Ovarian Epithelial Tumor	Serous Ovarian Cancer	Serous Cystadenocarcinoma	G3	Ovary	Primary	70287	Ovarian Carcinoma
TCGA-36-2544	TCGA-36-2544-01	C56.9	Ovarian Epithelial Tumor	Serous Ovarian Cancer	Serous Cystadenocarcinoma	G3	Ovary	Primary	70287	Ovarian Carcinoma
TCGA-36-2545	TCGA-36-2545-01	C56.9	Ovarian Epithelial Tumor	Serous Ovarian Cancer	Serous Cystadenocarcinoma	G3	Ovary	Primary	70287	Ovarian Carcinoma
TCGA-36-2547	TCGA-36-2547-01	C56.9	Ovarian Epithelial Tumor	Serous Ovarian Cancer	Serous Cystadenocarcinoma	G3	Ovary	Primary	70287	Ovarian Carcinoma
TCGA-36-2548	TCGA-36-2548-01	C56.9	Ovarian Epithelial Tumor	Serous Ovarian Cancer	Serous Cystadenocarcinoma	G3	Ovary	Primary	70287	Ovarian Carcinoma
TCGA-36-2549	TCGA-36-2549-01	C56.9	Ovarian Epithelial Tumor	Serous Ovarian Cancer	Serous Cystadenocarcinoma	G3	Ovary	Primary	70287	Ovarian Carcinoma
TCGA-36-2551	TCGA-36-2551-01	C56.9	Ovarian Epithelial Tumor	Serous Ovarian Cancer	Serous Cystadenocarcinoma	G3	Ovary	Primary	70287	Ovarian Carcinoma
TCGA-36-2552	TCGA-36-2552-01	C56.9	Ovarian Epithelial Tumor	Serous Ovarian Cancer	Serous Cystadenocarcinoma	G3	Ovary	Primary	70287	Ovarian Carcinoma
TCGA-3P-A9WA	TCGA-3P-A9WA-01	C56.9	Ovarian Epithelial Tumor	Serous Ovarian Cancer	Serous Cystadenocarcinoma	G3	Ovary	Primary	70287	Ovarian Carcinoma
TCGA-42-2582	TCGA-42-2582-01	C56.9	Ovarian Epithelial Tumor	Serous Ovarian Cancer	Serous Cystadenocarcinoma	G3	Ovary	Primary	70287	Ovarian Carcinoma
TCGA-42-2587	TCGA-42-2587-01	C56.9	Ovarian Epithelial Tumor	Serous Ovarian Cancer	Serous Cystadenocarcinoma	G3	Ovary	Primary	70287	Ovarian Carcinoma
TCGA-42-2588	TCGA-42-2588-01	C56.9	Ovarian Epithelial Tumor	Serous Ovarian Cancer	Serous Cystadenocarcinoma	G3	Ovary	Primary	70287	Ovarian Carcinoma
TCGA-42-2589	TCGA-42-2589-01	C56.9	Ovarian Epithelial Tumor	Serous Ovarian Cancer	Serous Cystadenocarcinoma	G3	Ovary	Primary	70287	Ovarian Carcinoma
TCGA-42-2590	TCGA-42-2590-01	C56.9	Ovarian Epithelial Tumor	Serous Ovarian Cancer	Serous Cystadenocarcinoma	G2	Ovary	Primary	70287	Ovarian Carcinoma
TCGA-42-2591	TCGA-42-2591-01	C56.9	Ovarian Epithelial Tumor	Serous Ovarian Cancer	Serous Cystadenocarcinoma	GX	Ovary	Primary	70287	Ovarian Carcinoma
TCGA-42-2593	TCGA-42-2593-01	C56.9	Ovarian Epithelial Tumor	Serous Ovarian Cancer	Serous Cystadenocarcinoma	G3	Ovary	Primary	70287	Ovarian Carcinoma
TCGA-57-1582	TCGA-57-1582-01	C56.9	Ovarian Epithelial Tumor	Serous Ovarian Cancer	Serous Cystadenocarcinoma	G3	Ovary	Primary	70287	Ovarian Carcinoma
TCGA-57-1583	TCGA-57-1583-01	C56.9	Ovarian Epithelial Tumor	Serous Ovarian Cancer	Serous Cystadenocarcinoma	G3	Ovary	Primary	70287	Ovarian Carcinoma
TCGA-57-1584	TCGA-57-1584-01	C56.9	Ovarian Epithelial Tumor	Serous Ovarian Cancer	Serous Cystadenocarcinoma	G3	Ovary	Primary	70287	Ovarian Carcinoma
TCGA-57-1585	TCGA-57-1585-01	C56.9	Ovarian Epithelial Tumor	Serous Ovarian Cancer	Serous Cystadenocarcinoma	G3	Ovary	Primary	70287	Ovarian Carcinoma
TCGA-57-1586	TCGA-57-1586-01	C56.9	Ovarian Epithelial Tumor	Serous Ovarian Cancer	Serous Cystadenocarcinoma	G3	Ovary	Primary	70287	Ovarian Carcinoma
TCGA-57-1992	TCGA-57-1992-01	C56.9	Ovarian Epithelial Tumor	Serous Ovarian Cancer	Serous Cystadenocarcinoma	G3	Ovary	Primary	70287	Ovarian Carcinoma
TCGA-57-1993	TCGA-57-1993-01	C56.9	Ovarian Epithelial Tumor	Serous Ovarian Cancer	Serous Cystadenocarcinoma	G3	Ovary	Primary	70287	Ovarian Carcinoma
TCGA-57-1994	TCGA-57-1994-01	C56.9	Ovarian Epithelial Tumor	Serous Ovarian Cancer	Serous Cystadenocarcinoma		Ovary	Primary	70287	Ovarian Carcinoma
TCGA-59-2348	TCGA-59-2348-01	C56.9	Ovarian Epithelial Tumor	Serous Ovarian Cancer	Serous Cystadenocarcinoma	G3	Ovary	Primary	70287	Ovarian Carcinoma
TCGA-59-2349	TCGA-59-2349-01	C56.9	Ovarian Epithelial Tumor	Serous Ovarian Cancer	Serous Cystadenocarcinoma	G3	Ovary	Primary	70287	Ovarian Carcinoma
TCGA-59-2350	TCGA-59-2350-01	C56.9	Ovarian Epithelial Tumor	Serous Ovarian Cancer	Serous Cystadenocarcinoma	G3	Ovary	Primary	70287	Ovarian Carcinoma
TCGA-59-2351	TCGA-59-2351-01	C56.9	Ovarian Epithelial Tumor	Serous Ovarian Cancer	Serous Cystadenocarcinoma	G3	Ovary	Primary	70287	Ovarian Carcinoma
TCGA-59-2352	TCGA-59-2352-01	C56.9	Ovarian Epithelial Tumor	Serous Ovarian Cancer	Serous Cystadenocarcinoma	G3	Ovary	Primary	70287	Ovarian Carcinoma
TCGA-59-2354	TCGA-59-2354-01	C56.9	Ovarian Epithelial Tumor	Serous Ovarian Cancer	Serous Cystadenocarcinoma	G3	Ovary	Primary	70287	Ovarian Carcinoma
TCGA-59-2355	TCGA-59-2355-01	C56.9	Ovarian Epithelial Tumor	Serous Ovarian Cancer	Serous Cystadenocarcinoma	G3	Ovary	Primary	70287	Ovarian Carcinoma
TCGA-59-2363	TCGA-59-2363-01	C56.9	Ovarian Epithelial Tumor	Serous Ovarian Cancer	Serous Cystadenocarcinoma	G3	Ovary	Primary	70287	Ovarian Carcinoma
TCGA-59-2372	TCGA-59-2372-01	C56.9	Ovarian Epithelial Tumor	Serous Ovarian Cancer	Serous Cystadenocarcinoma	G2	Ovary	Primary	70287	Ovarian Carcinoma
TCGA-59-A5PD	TCGA-59-A5PD-01	C56.9	Ovarian Epithelial Tumor	Serous Ovarian Cancer	Serous Cystadenocarcinoma	G3	Ovary	Primary	70287	Ovarian Carcinoma
TCGA-5X-AA5U	TCGA-5X-AA5U-01	C56.9	Ovarian Epithelial Tumor	Serous Ovarian Cancer	Serous Cystadenocarcinoma	GX	Ovary	Primary	70287	Ovarian Carcinoma
TCGA-61-1721	TCGA-61-1721-01	C56.9	Ovarian Epithelial Tumor	Serous Ovarian Cancer	Serous Cystadenocarcinoma	G1	Ovary	Primary	70287	Ovarian Carcinoma
TCGA-61-1722	TCGA-61-1722-01	C56.9	Ovarian Epithelial Tumor	Serous Ovarian Cancer	Serous Cystadenocarcinoma	G3	Ovary	Primary	70287	Ovarian Carcinoma
TCGA-61-1724	TCGA-61-1724-01	C56.9	Ovarian Epithelial Tumor	Serous Ovarian Cancer	Serous Cystadenocarcinoma	G3	Ovary	Primary	70287	Ovarian Carcinoma
TCGA-61-1725	TCGA-61-1725-01	C56.9	Ovarian Epithelial Tumor	Serous Ovarian Cancer	Serous Cystadenocarcinoma	G3	Ovary	Primary	70287	Ovarian Carcinoma
TCGA-61-1727	TCGA-61-1727-01	C56.9	Ovarian Epithelial Tumor	Serous Ovarian Cancer	Serous Cystadenocarcinoma	G3	Ovary	Primary	70287	Ovarian Carcinoma
TCGA-61-1728	TCGA-61-1728-01	C56.9	Ovarian Epithelial Tumor	Serous Ovarian Cancer	Serous Cystadenocarcinoma	G3	Ovary	Primary	70287	Ovarian Carcinoma
TCGA-61-1730	TCGA-61-1730-01	C56.9	Ovarian Epithelial Tumor	Serous Ovarian Cancer	Serous Cystadenocarcinoma	G3	Ovary	Primary	70287	Ovarian Carcinoma
TCGA-61-1733	TCGA-61-1733-01	C56.9	Ovarian Epithelial Tumor	Serous Ovarian Cancer	Serous Cystadenocarcinoma	G3	Ovary	Primary	70287	Ovarian Carcinoma
TCGA-61-1734	TCGA-61-1734-01	C56.9	Ovarian Epithelial Tumor	Serous Ovarian Cancer	Serous Cystadenocarcinoma	G3	Ovary	Primary	70287	Ovarian Carcinoma
TCGA-61-1736	TCGA-61-1736-01	C56.9	Ovarian Epithelial Tumor	Serous Ovarian Cancer	Serous Cystadenocarcinoma	G3	Ovary	Primary	70287	Ovarian Carcinoma
TCGA-61-1737	TCGA-61-1737-01	C56.9	Ovarian Epithelial Tumor	Serous Ovarian Cancer	Serous Cystadenocarcinoma	G3	Ovary	Primary	70287	Ovarian Carcinoma
TCGA-61-1738	TCGA-61-1738-01	C56.9	Ovarian Epithelial Tumor	Serous Ovarian Cancer	Serous Cystadenocarcinoma	G3	Ovary	Primary	70287	Ovarian Carcinoma
TCGA-61-1740	TCGA-61-1740-01	C56.9	Ovarian Epithelial Tumor	Serous Ovarian Cancer	Serous Cystadenocarcinoma	G3	Ovary	Primary	70287	Ovarian Carcinoma
TCGA-61-1741	TCGA-61-1741-01	C56.9	Ovarian Epithelial Tumor	Serous Ovarian Cancer	Serous Cystadenocarcinoma	G3	Ovary	Primary	70287	Ovarian Carcinoma
TCGA-61-1743	TCGA-61-1743-01	C56.9	Ovarian Epithelial Tumor	Serous Ovarian Cancer	Serous Cystadenocarcinoma	G2	Ovary	Primary	70287	Ovarian Carcinoma
TCGA-61-1895	TCGA-61-1895-01	C56.9	Ovarian Epithelial Tumor	Serous Ovarian Cancer	Serous Cystadenocarcinoma	G3	Ovary	Primary	70287	Ovarian Carcinoma
TCGA-61-1899	TCGA-61-1899-01	C56.9	Ovarian Epithelial Tumor	Serous Ovarian Cancer	Serous Cystadenocarcinoma	G3	Ovary	Primary	70287	Ovarian Carcinoma
TCGA-61-1900	TCGA-61-1900-01	C56.9	Ovarian Epithelial Tumor	Serous Ovarian Cancer	Serous Cystadenocarcinoma	G3	Ovary	Primary	70287	Ovarian Carcinoma
TCGA-61-1901	TCGA-61-1901-01	C56.9	Ovarian Epithelial Tumor	Serous Ovarian Cancer	Serous Cystadenocarcinoma	G3	Ovary	Primary	70287	Ovarian Carcinoma
TCGA-61-1903	TCGA-61-1903-01	C56.9	Ovarian Epithelial Tumor	Serous Ovarian Cancer	Serous Cystadenocarcinoma	G3	Ovary	Primary	70287	Ovarian Carcinoma
TCGA-61-1904	TCGA-61-1904-01	C56.9	Ovarian Epithelial Tumor	Serous Ovarian Cancer	Serous Cystadenocarcinoma	G3	Ovary	Primary	70287	Ovarian Carcinoma
TCGA-61-1906	TCGA-61-1906-01	C56.9	Ovarian Epithelial Tumor	Serous Ovarian Cancer	Serous Cystadenocarcinoma	G3	Ovary	Primary	70287	Ovarian Carcinoma
TCGA-61-1907	TCGA-61-1907-01	C56.9	Ovarian Epithelial Tumor	Serous Ovarian Cancer	Serous Cystadenocarcinoma	G3	Ovary	Primary	70287	Ovarian Carcinoma
TCGA-61-1910	TCGA-61-1910-01	C56.9	Ovarian Epithelial Tumor	Serous Ovarian Cancer	Serous Cystadenocarcinoma	G3	Ovary	Primary	70287	Ovarian Carcinoma
TCGA-61-1911	TCGA-61-1911-01	C56.9	Ovarian Epithelial Tumor	Serous Ovarian Cancer	Serous Cystadenocarcinoma	G3	Ovary	Primary	70287	Ovarian Carcinoma
TCGA-61-1913	TCGA-61-1913-01	C56.9	Ovarian Epithelial Tumor	Serous Ovarian Cancer	Serous Cystadenocarcinoma	G3	Ovary	Primary	70287	Ovarian Carcinoma
TCGA-61-1914	TCGA-61-1914-01	C56.9	Ovarian Epithelial Tumor	Serous Ovarian Cancer	Serous Cystadenocarcinoma	G3	Ovary	Primary	70287	Ovarian Carcinoma
TCGA-61-1915	TCGA-61-1915-01	C56.9	Ovarian Epithelial Tumor	Serous Ovarian Cancer	Serous Cystadenocarcinoma	G3	Ovary	Primary	70287	Ovarian Carcinoma
TCGA-61-1917	TCGA-61-1917-01	C56.9	Ovarian Epithelial Tumor	Serous Ovarian Cancer	Serous Cystadenocarcinoma	G3	Ovary	Primary	70287	Ovarian Carcinoma
TCGA-61-1918	TCGA-61-1918-01	C56.9	Ovarian Epithelial Tumor	Serous Ovarian Cancer	Serous Cystadenocarcinoma	G3	Ovary	Primary	70287	Ovarian Carcinoma
TCGA-61-1919	TCGA-61-1919-01	C56.9	Ovarian Epithelial Tumor	Serous Ovarian Cancer	Serous Cystadenocarcinoma	G2	Ovary	Primary	70287	Ovarian Carcinoma
TCGA-61-1995	TCGA-61-1995-01	C56.9	Ovarian Epithelial Tumor	Serous Ovarian Cancer	Serous Cystadenocarcinoma	G3	Ovary	Primary	70287	Ovarian Carcinoma
TCGA-61-1998	TCGA-61-1998-01	C56.9	Ovarian Epithelial Tumor	Serous Ovarian Cancer	Serous Cystadenocarcinoma	G3	Ovary	Primary	70287	Ovarian Carcinoma
TCGA-61-2000	TCGA-61-2000-01	C56.9	Ovarian Epithelial Tumor	Serous Ovarian Cancer	Serous Cystadenocarcinoma	G3	Ovary	Primary	70287	Ovarian Carcinoma
TCGA-61-2002	TCGA-61-2002-01	C56.9	Ovarian Epithelial Tumor	Serous Ovarian Cancer	Serous Cystadenocarcinoma	G3	Ovary	Primary	70287	Ovarian Carcinoma
TCGA-61-2003	TCGA-61-2003-01	C56.9	Ovarian Epithelial Tumor	Serous Ovarian Cancer	Serous Cystadenocarcinoma	G2	Ovary	Primary	70287	Ovarian Carcinoma
TCGA-61-2008	TCGA-61-2008-01	C56.9	Ovarian Epithelial Tumor	Serous Ovarian Cancer	Serous Cystadenocarcinoma	G2	Ovary	Primary	70287	Ovarian Carcinoma
TCGA-61-2009	TCGA-61-2009-01	C56.9	Ovarian Epithelial Tumor	Serous Ovarian Cancer	Serous Cystadenocarcinoma	G3	Ovary	Primary	70287	Ovarian Carcinoma
TCGA-61-2012	TCGA-61-2012-01	C56.9	Ovarian Epithelial Tumor	Serous Ovarian Cancer	Serous Cystadenocarcinoma	G2	Ovary	Primary	70287	Ovarian Carcinoma
TCGA-61-2016	TCGA-61-2016-01	C56.9	Ovarian Epithelial Tumor	Serous Ovarian Cancer	Serous Cystadenocarcinoma	G3	Ovary	Primary	70287	Ovarian Carcinoma
TCGA-61-2017	TCGA-61-2017-01	C56.9	Ovarian Epithelial Tumor	Serous Ovarian Cancer	Serous Cystadenocarcinoma	G1	Ovary	Primary	70287	Ovarian Carcinoma
TCGA-61-2018	TCGA-61-2018-01	C56.9	Ovarian Epithelial Tumor	Serous Ovarian Cancer	Serous Cystadenocarcinoma	G3	Ovary	Primary	70287	Ovarian Carcinoma
TCGA-61-2087	TCGA-61-2087-01	C56.9	Ovarian Epithelial Tumor	Serous Ovarian Cancer	Serous Cystadenocarcinoma	G3	Ovary	Primary	70287	Ovarian Carcinoma
TCGA-61-2088	TCGA-61-2088-01	C56.9	Ovarian Epithelial Tumor	Serous Ovarian Cancer	Serous Cystadenocarcinoma	G3	Ovary	Primary	70287	Ovarian Carcinoma
TCGA-61-2092	TCGA-61-2092-01	C56.9	Ovarian Epithelial Tumor	Serous Ovarian Cancer	Serous Cystadenocarcinoma	G3	Ovary	Primary	70287	Ovarian Carcinoma
TCGA-61-2094	TCGA-61-2094-01	C56.9	Ovarian Epithelial Tumor	Serous Ovarian Cancer	Serous Cystadenocarcinoma	G3	Ovary	Primary	70287	Ovarian Carcinoma
TCGA-61-2095	TCGA-61-2095-01	C56.9	Ovarian Epithelial Tumor	Serous Ovarian Cancer	Serous Cystadenocarcinoma	G2	Ovary	Primary	70287	Ovarian Carcinoma
TCGA-61-2096	TCGA-61-2096-01	C56.9	Ovarian Epithelial Tumor	Serous Ovarian Cancer	Serous Cystadenocarcinoma	G2	Ovary	Primary	70287	Ovarian Carcinoma
TCGA-61-2097	TCGA-61-2097-01	C56.9	Ovarian Epithelial Tumor	Serous Ovarian Cancer	Serous Cystadenocarcinoma	G2	Ovary	Primary	70287	Ovarian Carcinoma
TCGA-61-2098	TCGA-61-2098-01	C56.9	Ovarian Epithelial Tumor	Serous Ovarian Cancer	Serous Cystadenocarcinoma	G2	Ovary	Primary	70287	Ovarian Carcinoma
TCGA-61-2101	TCGA-61-2101-01	C56.9	Ovarian Epithelial Tumor	Serous Ovarian Cancer	Serous Cystadenocarcinoma	G2	Ovary	Primary	70287	Ovarian Carcinoma
TCGA-61-2102	TCGA-61-2102-01	C56.9	Ovarian Epithelial Tumor	Serous Ovarian Cancer	Serous Cystadenocarcinoma	G3	Ovary	Primary	70287	Ovarian Carcinoma
TCGA-61-2104	TCGA-61-2104-01	C56.9	Ovarian Epithelial Tumor	Serous Ovarian Cancer	Serous Cystadenocarcinoma	G2	Ovary	Primary	70287	Ovarian Carcinoma
TCGA-61-2109	TCGA-61-2109-01	C56.9	Ovarian Epithelial Tumor	Serous Ovarian Cancer	Serous Cystadenocarcinoma	G3	Ovary	Primary	70287	Ovarian Carcinoma
TCGA-61-2110	TCGA-61-2110-01	C56.9	Ovarian Epithelial Tumor	Serous Ovarian Cancer	Serous Cystadenocarcinoma		Ovary	Primary	70287	Ovarian Carcinoma
TCGA-61-2111	TCGA-61-2111-01	C56.9	Ovarian Epithelial Tumor	Serous Ovarian Cancer	Serous Cystadenocarcinoma	G3	Ovary	Primary	70287	Ovarian Carcinoma
TCGA-61-2113	TCGA-61-2113-01	C56.9	Ovarian Epithelial Tumor	Serous Ovarian Cancer	Serous Cystadenocarcinoma	G3	Ovary	Primary	70287	Ovarian Carcinoma
TCGA-61-2610	TCGA-61-2610-02	C56.9	Ovarian Epithelial Tumor	Serous Ovarian Cancer	Serous Cystadenocarcinoma	G3	Ovary	Recurrent	70287	Ovarian Carcinoma
TCGA-61-2611	TCGA-61-2611-02	C56.9	Ovarian Epithelial Tumor	Serous Ovarian Cancer	Serous Cystadenocarcinoma	G3	Ovary	Recurrent	70287	Ovarian Carcinoma
TCGA-61-2612	TCGA-61-2612-01	C56.9	Ovarian Epithelial Tumor	Serous Ovarian Cancer	Serous Cystadenocarcinoma	G3	Ovary	Primary	70287	Ovarian Carcinoma
TCGA-61-2613	TCGA-61-2613-01	C56.9	Ovarian Epithelial Tumor	Serous Ovarian Cancer	Serous Cystadenocarcinoma	G3	Ovary	Primary	70287	Ovarian Carcinoma
TCGA-61-2614	TCGA-61-2614-01	C56.9	Ovarian Epithelial Tumor	Serous Ovarian Cancer	Serous Cystadenocarcinoma	G3	Ovary	Primary	70287	Ovarian Carcinoma
TCGA-OY-A56P	TCGA-OY-A56P-01	C56.9	Ovarian Epithelial Tumor	Serous Ovarian Cancer	Serous Cystadenocarcinoma	G3	Ovary	Primary	70287	Ovarian Carcinoma
TCGA-OY-A56Q	TCGA-OY-A56Q-01	C56.9	Ovarian Epithelial Tumor	Serous Ovarian Cancer	Serous Cystadenocarcinoma	G3	Ovary	Primary	70287	Ovarian Carcinoma
TCGA-VG-A8LO	TCGA-VG-A8LO-01	C56.9	Ovarian Epithelial Tumor	Serous Ovarian Cancer	Serous Cystadenocarcinoma	GB	Ovary	Primary	70287	Ovarian Carcinoma
TCGA-WR-A838	TCGA-WR-A838-01	C56.9	Ovarian Epithelial Tumor	Serous Ovarian Cancer	Serous Cystadenocarcinoma	G3	Ovary	Primary	70287	Ovarian Carcinoma
TCGA-72-4238	TCGA-72-4238-01		Ovarian Epithelial Tumor	Serous Ovarian Cancer	Ovarian Serous Cystadenocarcinoma		Ovary	Primary	70287	Ovarian Carcinoma
TCGA-13-0924	TCGA-13-0924-01		Ovarian Epithelial Tumor	Serous Ovarian Cancer	Ovarian Serous Cystadenocarcinoma		Ovary	Primary	70287	Ovarian Carcinoma
TCGA-24-0982	TCGA-24-0982-01		Ovarian Epithelial Tumor	Serous Ovarian Cancer	Ovarian Serous Cystadenocarcinoma		Ovary	Primary	70287	Ovarian Carcinoma
TCGA-13-0791	TCGA-13-0791-01		Ovarian Epithelial Tumor	Serous Ovarian Cancer	Ovarian Serous Cystadenocarcinoma		Ovary	Primary	70287	Ovarian Carcinoma
TCGA-13-0766	TCGA-13-0766-01		Ovarian Epithelial Tumor	Serous Ovarian Cancer	Ovarian Serous Cystadenocarcinoma		Ovary	Primary	70287	Ovarian Carcinoma
TCGA-20-0987	TCGA-20-0987-01		Ovarian Epithelial Tumor	Serous Ovarian Cancer	Ovarian Serous Cystadenocarcinoma		Ovary	Primary	70287	Ovarian Carcinoma
TCGA-10-0931	TCGA-10-0931-01		Ovarian Epithelial Tumor	Serous Ovarian Cancer	Ovarian Serous Cystadenocarcinoma		Ovary	Primary	70287	Ovarian Carcinoma
TCGA-13-0795	TCGA-13-0795-01		Ovarian Epithelial Tumor	Serous Ovarian Cancer	Ovarian Serous Cystadenocarcinoma		Ovary	Primary	70287	Ovarian Carcinoma
TCGA-72-4236	TCGA-72-4236-01		Ovarian Epithelial Tumor	Serous Ovarian Cancer	Ovarian Serous Cystadenocarcinoma		Ovary	Primary	70287	Ovarian Carcinoma
TCGA-09-0365	TCGA-09-0365-01		Ovarian Epithelial Tumor	Serous Ovarian Cancer	Ovarian Serous Cystadenocarcinoma		Ovary	Primary	70287	Ovarian Carcinoma
TCGA-13-0885	TCGA-13-0885-01		Ovarian Epithelial Tumor	Serous Ovarian Cancer	Ovarian Serous Cystadenocarcinoma		Ovary	Primary	70287	Ovarian Carcinoma
TCGA-13-0804	TCGA-13-0804-01		Ovarian Epithelial Tumor	Serous Ovarian Cancer	Ovarian Serous Cystadenocarcinoma		Ovary	Primary	70287	Ovarian Carcinoma
TCGA-13-0912	TCGA-13-0912-01		Ovarian Epithelial Tumor	Serous Ovarian Cancer	Ovarian Serous Cystadenocarcinoma		Ovary	Primary	70287	Ovarian Carcinoma
TCGA-13-0903	TCGA-13-0903-01		Ovarian Epithelial Tumor	Serous Ovarian Cancer	Ovarian Serous Cystadenocarcinoma		Ovary	Primary	70287	Ovarian Carcinoma
TCGA-13-0802	TCGA-13-0802-01		Ovarian Epithelial Tumor	Serous Ovarian Cancer	Ovarian Serous Cystadenocarcinoma		Ovary	Primary	70287	Ovarian Carcinoma
TCGA-13-0751	TCGA-13-0751-01		Ovarian Epithelial Tumor	Serous Ovarian Cancer	Ovarian Serous Cystadenocarcinoma		Ovary	Primary	70287	Ovarian Carcinoma
TCGA-13-0894	TCGA-13-0894-01		Ovarian Epithelial Tumor	Serous Ovarian Cancer	Ovarian Serous Cystadenocarcinoma		Ovary	Primary	70287	Ovarian Carcinoma
TCGA-10-0927	TCGA-10-0927-01		Ovarian Epithelial Tumor	Serous Ovarian Cancer	Ovarian Serous Cystadenocarcinoma		Ovary	Primary	70287	Ovarian Carcinoma
TCGA-13-0890	TCGA-13-0890-01		Ovarian Epithelial Tumor	Serous Ovarian Cancer	Ovarian Serous Cystadenocarcinoma		Ovary	Primary	70287	Ovarian Carcinoma
TCGA-13-0920	TCGA-13-0920-01		Ovarian Epithelial Tumor	Serous Ovarian Cancer	Ovarian Serous Cystadenocarcinoma		Ovary	Primary	70287	Ovarian Carcinoma
TCGA-13-0714	TCGA-13-0714-01		Ovarian Epithelial Tumor	Serous Ovarian Cancer	Ovarian Serous Cystadenocarcinoma		Ovary	Primary	70287	Ovarian Carcinoma
TCGA-24-0968	TCGA-24-0968-01		Ovarian Epithelial Tumor	Serous Ovarian Cancer	Ovarian Serous Cystadenocarcinoma		Ovary	Primary	70287	Ovarian Carcinoma
TCGA-72-4234	TCGA-72-4234-01		Ovarian Epithelial Tumor	Serous Ovarian Cancer	Ovarian Serous Cystadenocarcinoma		Ovary	Primary	70287	Ovarian Carcinoma
TCGA-13-0727	TCGA-13-0727-01		Ovarian Epithelial Tumor	Serous Ovarian Cancer	Ovarian Serous Cystadenocarcinoma		Ovary	Primary	70287	Ovarian Carcinoma
TCGA-13-0919	TCGA-13-0919-01		Ovarian Epithelial Tumor	Serous Ovarian Cancer	Ovarian Serous Cystadenocarcinoma		Ovary	Primary	70287	Ovarian Carcinoma
TCGA-10-0933	TCGA-10-0933-01		Ovarian Epithelial Tumor	Serous Ovarian Cancer	Ovarian Serous Cystadenocarcinoma		Ovary	Primary	70287	Ovarian Carcinoma
TCGA-13-0768	TCGA-13-0768-01		Ovarian Epithelial Tumor	Serous Ovarian Cancer	Ovarian Serous Cystadenocarcinoma		Ovary	Primary	70287	Ovarian Carcinoma
TCGA-10-0926	TCGA-10-0926-01		Ovarian Epithelial Tumor	Serous Ovarian Cancer	Ovarian Serous Cystadenocarcinoma		Ovary	Primary	70287	Ovarian Carcinoma
TCGA-13-0794	TCGA-13-0794-01		Ovarian Epithelial Tumor	Serous Ovarian Cancer	Ovarian Serous Cystadenocarcinoma		Ovary	Primary	70287	Ovarian Carcinoma
TCGA-10-0937	TCGA-10-0937-01		Ovarian Epithelial Tumor	Serous Ovarian Cancer	Ovarian Serous Cystadenocarcinoma		Ovary	Primary	70287	Ovarian Carcinoma
TCGA-13-0884	TCGA-13-0884-01		Ovarian Epithelial Tumor	Serous Ovarian Cancer	Ovarian Serous Cystadenocarcinoma		Ovary	Primary	70287	Ovarian Carcinoma
TCGA-10-0936	TCGA-10-0936-01		Ovarian Epithelial Tumor	Serous Ovarian Cancer	Ovarian Serous Cystadenocarcinoma		Ovary	Primary	70287	Ovarian Carcinoma
TCGA-13-0913	TCGA-13-0913-01		Ovarian Epithelial Tumor	Serous Ovarian Cancer	Ovarian Serous Cystadenocarcinoma		Ovary	Primary	70287	Ovarian Carcinoma
TCGA-13-0803	TCGA-13-0803-01		Ovarian Epithelial Tumor	Serous Ovarian Cancer	Ovarian Serous Cystadenocarcinoma		Ovary	Primary	70287	Ovarian Carcinoma
TCGA-13-0805	TCGA-13-0805-01		Ovarian Epithelial Tumor	Serous Ovarian Cancer	Ovarian Serous Cystadenocarcinoma		Ovary	Primary	70287	Ovarian Carcinoma
TCGA-10-0925	TCGA-10-0925-01		Ovarian Epithelial Tumor	Serous Ovarian Cancer	Ovarian Serous Cystadenocarcinoma		Ovary	Primary	70287	Ovarian Carcinoma
TCGA-13-0899	TCGA-13-0899-01		Ovarian Epithelial Tumor	Serous Ovarian Cancer	Ovarian Serous Cystadenocarcinoma		Ovary	Primary	70287	Ovarian Carcinoma
TCGA-13-0889	TCGA-13-0889-01		Ovarian Epithelial Tumor	Serous Ovarian Cancer	Ovarian Serous Cystadenocarcinoma		Ovary	Primary	70287	Ovarian Carcinoma
TCGA-72-4241	TCGA-72-4241-01		Ovarian Epithelial Tumor	Serous Ovarian Cancer	Ovarian Serous Cystadenocarcinoma		Ovary	Primary	70287	Ovarian Carcinoma
TCGA-13-0906	TCGA-13-0906-01		Ovarian Epithelial Tumor	Serous Ovarian Cancer	Ovarian Serous Cystadenocarcinoma		Ovary	Primary	70287	Ovarian Carcinoma
TCGA-24-0979	TCGA-24-0979-01		Ovarian Epithelial Tumor	Serous Ovarian Cancer	Ovarian Serous Cystadenocarcinoma		Ovary	Primary	70287	Ovarian Carcinoma
TCGA-13-0726	TCGA-13-0726-01		Ovarian Epithelial Tumor	Serous Ovarian Cancer	Ovarian Serous Cystadenocarcinoma		Ovary	Primary	70287	Ovarian Carcinoma
TCGA-13-0792	TCGA-13-0792-01		Ovarian Epithelial Tumor	Serous Ovarian Cancer	Ovarian Serous Cystadenocarcinoma		Ovary	Primary	70287	Ovarian Carcinoma
TCGA-24-0970	TCGA-24-0970-01		Ovarian Epithelial Tumor	Serous Ovarian Cancer	Ovarian Serous Cystadenocarcinoma		Ovary	Primary	70287	Ovarian Carcinoma
TCGA-09-0367	TCGA-09-0367-01		Ovarian Epithelial Tumor	Serous Ovarian Cancer	Ovarian Serous Cystadenocarcinoma		Ovary	Primary	70287	Ovarian Carcinoma
TCGA-24-0975	TCGA-24-0975-01		Ovarian Epithelial Tumor	Serous Ovarian Cancer	Ovarian Serous Cystadenocarcinoma		Ovary	Primary	70287	Ovarian Carcinoma
TCGA-13-0908	TCGA-13-0908-01		Ovarian Epithelial Tumor	Serous Ovarian Cancer	Ovarian Serous Cystadenocarcinoma		Ovary	Primary	70287	Ovarian Carcinoma
TCGA-13-0762	TCGA-13-0762-01		Ovarian Epithelial Tumor	Serous Ovarian Cancer	Ovarian Serous Cystadenocarcinoma		Ovary	Primary	70287	Ovarian Carcinoma
TCGA-20-0991	TCGA-20-0991-01		Ovarian Epithelial Tumor	Serous Ovarian Cancer	Ovarian Serous Cystadenocarcinoma		Ovary	Primary	70287	Ovarian Carcinoma
TCGA-13-0807	TCGA-13-0807-01		Ovarian Epithelial Tumor	Serous Ovarian Cancer	Ovarian Serous Cystadenocarcinoma		Ovary	Primary	70287	Ovarian Carcinoma
TCGA-13-0916	TCGA-13-0916-01		Ovarian Epithelial Tumor	Serous Ovarian Cancer	Ovarian Serous Cystadenocarcinoma		Ovary	Primary	70287	Ovarian Carcinoma
TCGA-13-0901	TCGA-13-0901-01		Ovarian Epithelial Tumor	Serous Ovarian Cancer	Ovarian Serous Cystadenocarcinoma		Ovary	Primary	70287	Ovarian Carcinoma
TCGA-13-0886	TCGA-13-0886-01		Ovarian Epithelial Tumor	Serous Ovarian Cancer	Ovarian Serous Cystadenocarcinoma		Ovary	Primary	70287	Ovarian Carcinoma
TCGA-13-0730	TCGA-13-0730-01		Ovarian Epithelial Tumor	Serous Ovarian Cancer	Ovarian Serous Cystadenocarcinoma		Ovary	Primary	70287	Ovarian Carcinoma
TCGA-13-0801	TCGA-13-0801-01		Ovarian Epithelial Tumor	Serous Ovarian Cancer	Ovarian Serous Cystadenocarcinoma		Ovary	Primary	70287	Ovarian Carcinoma
TCGA-13-0888	TCGA-13-0888-01		Ovarian Epithelial Tumor	Serous Ovarian Cancer	Ovarian Serous Cystadenocarcinoma		Ovary	Primary	70287	Ovarian Carcinoma
TCGA-10-0934	TCGA-10-0934-01		Ovarian Epithelial Tumor	Serous Ovarian Cancer	Ovarian Serous Cystadenocarcinoma		Ovary	Primary	70287	Ovarian Carcinoma
TCGA-72-4235	TCGA-72-4235-01		Ovarian Epithelial Tumor	Serous Ovarian Cancer	Ovarian Serous Cystadenocarcinoma		Ovary	Primary	70287	Ovarian Carcinoma
TCGA-13-0717	TCGA-13-0717-01		Ovarian Epithelial Tumor	Serous Ovarian Cancer	Ovarian Serous Cystadenocarcinoma		Ovary	Primary	70287	Ovarian Carcinoma
TCGA-24-0980	TCGA-24-0980-01		Ovarian Epithelial Tumor	Serous Ovarian Cancer	Ovarian Serous Cystadenocarcinoma		Ovary	Primary	70287	Ovarian Carcinoma
TCGA-13-0764	TCGA-13-0764-01		Ovarian Epithelial Tumor	Serous Ovarian Cancer	Ovarian Serous Cystadenocarcinoma		Ovary	Primary	70287	Ovarian Carcinoma
TCGA-09-0366	TCGA-09-0366-01		Ovarian Epithelial Tumor	Serous Ovarian Cancer	Ovarian Serous Cystadenocarcinoma		Ovary	Primary	70287	Ovarian Carcinoma
TCGA-20-0990	TCGA-20-0990-01		Ovarian Epithelial Tumor	Serous Ovarian Cancer	Ovarian Serous Cystadenocarcinoma		Ovary	Primary	70287	Ovarian Carcinoma
TCGA-13-0793	TCGA-13-0793-01		Ovarian Epithelial Tumor	Serous Ovarian Cancer	Ovarian Serous Cystadenocarcinoma		Ovary	Primary	70287	Ovarian Carcinoma
TCGA-13-0897	TCGA-13-0897-01		Ovarian Epithelial Tumor	Serous Ovarian Cancer	Ovarian Serous Cystadenocarcinoma		Ovary	Primary	70287	Ovarian Carcinoma
TCGA-10-0938	TCGA-10-0938-01		Ovarian Epithelial Tumor	Serous Ovarian Cancer	Ovarian Serous Cystadenocarcinoma		Ovary	Primary	70287	Ovarian Carcinoma
TCGA-13-0893	TCGA-13-0893-01		Ovarian Epithelial Tumor	Serous Ovarian Cancer	Ovarian Serous Cystadenocarcinoma		Ovary	Primary	70287	Ovarian Carcinoma
TCGA-13-0910	TCGA-13-0910-01		Ovarian Epithelial Tumor	Serous Ovarian Cancer	Ovarian Serous Cystadenocarcinoma		Ovary	Primary	70287	Ovarian Carcinoma
TCGA-13-0900	TCGA-13-0900-01		Ovarian Epithelial Tumor	Serous Ovarian Cancer	Ovarian Serous Cystadenocarcinoma		Ovary	Primary	70287	Ovarian Carcinoma
TCGA-13-0725	TCGA-13-0725-01		Ovarian Epithelial Tumor	Serous Ovarian Cancer	Ovarian Serous Cystadenocarcinoma		Ovary	Primary	70287	Ovarian Carcinoma
TCGA-09-0364	TCGA-09-0364-01		Ovarian Epithelial Tumor	Serous Ovarian Cancer	Ovarian Serous Cystadenocarcinoma		Ovary	Primary	70287	Ovarian Carcinoma
TCGA-13-0720	TCGA-13-0720-01		Ovarian Epithelial Tumor	Serous Ovarian Cancer	Ovarian Serous Cystadenocarcinoma		Ovary	Primary	70287	Ovarian Carcinoma
TCGA-13-0923	TCGA-13-0923-01		Ovarian Epithelial Tumor	Serous Ovarian Cancer	Ovarian Serous Cystadenocarcinoma		Ovary	Primary	70287	Ovarian Carcinoma
TCGA-13-0904	TCGA-13-0904-01		Ovarian Epithelial Tumor	Serous Ovarian Cancer	Ovarian Serous Cystadenocarcinoma		Ovary	Primary	70287	Ovarian Carcinoma
TCGA-72-4240	TCGA-72-4240-01		Ovarian Epithelial Tumor	Serous Ovarian Cancer	Ovarian Serous Cystadenocarcinoma		Ovary	Primary	70287	Ovarian Carcinoma
TCGA-13-0724	TCGA-13-0724-01		Ovarian Epithelial Tumor	Serous Ovarian Cancer	Ovarian Serous Cystadenocarcinoma		Ovary	Primary	70287	Ovarian Carcinoma
TCGA-13-0758	TCGA-13-0758-01		Ovarian Epithelial Tumor	Serous Ovarian Cancer	Ovarian Serous Cystadenocarcinoma		Ovary	Primary	70287	Ovarian Carcinoma
TCGA-13-0883	TCGA-13-0883-01		Ovarian Epithelial Tumor	Serous Ovarian Cancer	Ovarian Serous Cystadenocarcinoma		Ovary	Primary	70287	Ovarian Carcinoma
TCGA-13-0760	TCGA-13-0760-01		Ovarian Epithelial Tumor	Serous Ovarian Cancer	Ovarian Serous Cystadenocarcinoma		Ovary	Primary	70287	Ovarian Carcinoma
TCGA-13-0797	TCGA-13-0797-01		Ovarian Epithelial Tumor	Serous Ovarian Cancer	Ovarian Serous Cystadenocarcinoma		Ovary	Primary	70287	Ovarian Carcinoma
TCGA-13-0887	TCGA-13-0887-01		Ovarian Epithelial Tumor	Serous Ovarian Cancer	Ovarian Serous Cystadenocarcinoma		Ovary	Primary	70287	Ovarian Carcinoma
TCGA-13-0755	TCGA-13-0755-01		Ovarian Epithelial Tumor	Serous Ovarian Cancer	Ovarian Serous Cystadenocarcinoma		Ovary	Primary	70287	Ovarian Carcinoma
TCGA-13-0921	TCGA-13-0921-01		Ovarian Epithelial Tumor	Serous Ovarian Cancer	Ovarian Serous Cystadenocarcinoma		Ovary	Primary	70287	Ovarian Carcinoma
TCGA-72-4231	TCGA-72-4231-01		Ovarian Epithelial Tumor	Serous Ovarian Cancer	Ovarian Serous Cystadenocarcinoma		Ovary	Primary	70287	Ovarian Carcinoma
TCGA-13-0799	TCGA-13-0799-01		Ovarian Epithelial Tumor	Serous Ovarian Cancer	Ovarian Serous Cystadenocarcinoma		Ovary	Primary	70287	Ovarian Carcinoma
TCGA-72-4237	TCGA-72-4237-01		Ovarian Epithelial Tumor	Serous Ovarian Cancer	Ovarian Serous Cystadenocarcinoma		Ovary	Primary	70287	Ovarian Carcinoma
TCGA-09-0369	TCGA-09-0369-01		Ovarian Epithelial Tumor	Serous Ovarian Cancer	Ovarian Serous Cystadenocarcinoma		Ovary	Primary	70287	Ovarian Carcinoma
TCGA-20-0996	TCGA-20-0996-01		Ovarian Epithelial Tumor	Serous Ovarian Cancer	Ovarian Serous Cystadenocarcinoma		Ovary	Primary	70287	Ovarian Carcinoma
TCGA-10-0930	TCGA-10-0930-01		Ovarian Epithelial Tumor	Serous Ovarian Cancer	Ovarian Serous Cystadenocarcinoma		Ovary	Primary	70287	Ovarian Carcinoma
TCGA-24-0966	TCGA-24-0966-01		Ovarian Epithelial Tumor	Serous Ovarian Cancer	Ovarian Serous Cystadenocarcinoma		Ovary	Primary	70287	Ovarian Carcinoma
TCGA-13-0800	TCGA-13-0800-01		Ovarian Epithelial Tumor	Serous Ovarian Cancer	Ovarian Serous Cystadenocarcinoma		Ovary	Primary	70287	Ovarian Carcinoma
TCGA-13-0765	TCGA-13-0765-01		Ovarian Epithelial Tumor	Serous Ovarian Cancer	Ovarian Serous Cystadenocarcinoma		Ovary	Primary	70287	Ovarian Carcinoma
TCGA-72-4233	TCGA-72-4233-01		Ovarian Epithelial Tumor	Serous Ovarian Cancer	Ovarian Serous Cystadenocarcinoma		Ovary	Primary	70287	Ovarian Carcinoma
TCGA-10-0928	TCGA-10-0928-01		Ovarian Epithelial Tumor	Serous Ovarian Cancer	Ovarian Serous Cystadenocarcinoma		Ovary	Primary	70287	Ovarian Carcinoma
TCGA-13-0905	TCGA-13-0905-01		Ovarian Epithelial Tumor	Serous Ovarian Cancer	Ovarian Serous Cystadenocarcinoma		Ovary	Primary	70287	Ovarian Carcinoma
TCGA-13-0911	TCGA-13-0911-01		Ovarian Epithelial Tumor	Serous Ovarian Cancer	Ovarian Serous Cystadenocarcinoma		Ovary	Primary	70287	Ovarian Carcinoma
TCGA-13-0757	TCGA-13-0757-01		Ovarian Epithelial Tumor	Serous Ovarian Cancer	Ovarian Serous Cystadenocarcinoma		Ovary	Primary	70287	Ovarian Carcinoma
TCGA-13-0891	TCGA-13-0891-01		Ovarian Epithelial Tumor	Serous Ovarian Cancer	Ovarian Serous Cystadenocarcinoma		Ovary	Primary	70287	Ovarian Carcinoma
TCGA-13-0761	TCGA-13-0761-01		Ovarian Epithelial Tumor	Serous Ovarian Cancer	Ovarian Serous Cystadenocarcinoma		Ovary	Primary	70287	Ovarian Carcinoma
TCGA-72-4232	TCGA-72-4232-01		Ovarian Epithelial Tumor	Serous Ovarian Cancer	Ovarian Serous Cystadenocarcinoma		Ovary	Primary	70287	Ovarian Carcinoma
TCGA-10-0935	TCGA-10-0935-01		Ovarian Epithelial Tumor	Serous Ovarian Cancer	Ovarian Serous Cystadenocarcinoma		Ovary	Primary	70287	Ovarian Carcinoma
TCGA-13-0723	TCGA-13-0723-01		Ovarian Epithelial Tumor	Serous Ovarian Cancer	Ovarian Serous Cystadenocarcinoma		Ovary	Primary	70287	Ovarian Carcinoma
