# Supplementary material for: Cancer gene mutation frequencies for the U.S. population
Source: Nat Commun. 2021 Oct 13;12:5961. doi: 10.1038/s41467-021-26213-y (PMC8514428; doi:10.1038/s41467-021-26213-y)
Supplement: Supplementary file 8 — Supplementary Software 1 [file 41467_2021_26213_MOESM8_ESM.zip › Supplementary Software 1/Genomics_Analysis/clinical/panc/paac_jhu_2014/data_clinical_sample_v2.txt]

PATIENT_ID	SAMPLE_ID	SITE	SAMPLE_TYPE	CANCER_TYPE	CANCER_TYPE_DETAILED	CODE	CATEGORY_NAME
ACINAR01	ACINAR01	Pancreas	Primary	Pancreatic Cancer	Acinar Cell Carcinoma of the Pancreas	70397	Acinar Cell Carcinoma of the Pancreas
ACINAR02	ACINAR02	Pancreas	Primary	Pancreatic Cancer	Acinar Cell Carcinoma of the Pancreas	70397	Acinar Cell Carcinoma of the Pancreas
ACINAR03	ACINAR03	Pancreas	Primary	Pancreatic Cancer	Acinar Cell Carcinoma of the Pancreas	70397	Acinar Cell Carcinoma of the Pancreas
ACINAR04	ACINAR04	Pancreas	Primary	Pancreatic Cancer	Acinar Cell Carcinoma of the Pancreas	70397	Acinar Cell Carcinoma of the Pancreas
ACINAR05	ACINAR05	Pancreas	Primary	Pancreatic Cancer	Acinar Cell Carcinoma of the Pancreas	70397	Acinar Cell Carcinoma of the Pancreas
ACINAR06	ACINAR06	Pancreas	Primary	Pancreatic Cancer	Acinar Cell Carcinoma of the Pancreas	70397	Acinar Cell Carcinoma of the Pancreas
ACINAR08	ACINAR08	Pancreas	Primary	Pancreatic Cancer	Acinar Cell Carcinoma of the Pancreas	70397	Acinar Cell Carcinoma of the Pancreas
ACINAR09	ACINAR09	Pancreas	Primary	Pancreatic Cancer	Acinar Cell Carcinoma of the Pancreas	70397	Acinar Cell Carcinoma of the Pancreas
ACINAR10	ACINAR10	Pancreas	Primary	Pancreatic Cancer	Acinar Cell Carcinoma of the Pancreas	70397	Acinar Cell Carcinoma of the Pancreas
ACINAR11	ACINAR11	Pancreas	Primary	Pancreatic Cancer	Acinar Cell Carcinoma of the Pancreas	70397	Acinar Cell Carcinoma of the Pancreas
ACINAR13	ACINAR13	Pancreas	Primary	Pancreatic Cancer	Acinar Cell Carcinoma of the Pancreas	70397	Acinar Cell Carcinoma of the Pancreas
ACINAR14	ACINAR14	Pancreas	Primary	Pancreatic Cancer	Acinar Cell Carcinoma of the Pancreas	70397	Acinar Cell Carcinoma of the Pancreas
ACINAR15	ACINAR15	Pancreas	Primary	Pancreatic Cancer	Acinar Cell Carcinoma of the Pancreas	70397	Acinar Cell Carcinoma of the Pancreas
ACINAR17	ACINAR17	Pancreas	Primary	Pancreatic Cancer	Acinar Cell Carcinoma of the Pancreas	70397	Acinar Cell Carcinoma of the Pancreas
ACINAR18	ACINAR18	Pancreas	Primary	Pancreatic Cancer	Acinar Cell Carcinoma of the Pancreas	70397	Acinar Cell Carcinoma of the Pancreas
ACINAR19	ACINAR19	Pancreas	Primary	Pancreatic Cancer	Acinar Cell Carcinoma of the Pancreas	70397	Acinar Cell Carcinoma of the Pancreas
ACINAR20	ACINAR20	Pancreas	Primary	Pancreatic Cancer	Acinar Cell Carcinoma of the Pancreas	70397	Acinar Cell Carcinoma of the Pancreas
ACINAR21	ACINAR21	Pancreas	Primary	Pancreatic Cancer	Acinar Cell Carcinoma of the Pancreas	70397	Acinar Cell Carcinoma of the Pancreas
ACINAR25	ACINAR25	Pancreas	Primary	Pancreatic Cancer	Acinar Cell Carcinoma of the Pancreas	70397	Acinar Cell Carcinoma of the Pancreas
ACINAR26	ACINAR26	Pancreas	Primary	Pancreatic Cancer	Acinar Cell Carcinoma of the Pancreas	70397	Acinar Cell Carcinoma of the Pancreas
ACINAR27	ACINAR27	Pancreas	Primary	Pancreatic Cancer	Acinar Cell Carcinoma of the Pancreas	70397	Acinar Cell Carcinoma of the Pancreas
ACINAR28	ACINAR28	Pancreas	Primary	Pancreatic Cancer	Acinar Cell Carcinoma of the Pancreas	70397	Acinar Cell Carcinoma of the Pancreas
ACINAR29	ACINAR29	Pancreas	Primary	Pancreatic Cancer	Acinar Cell Carcinoma of the Pancreas	70397	Acinar Cell Carcinoma of the Pancreas
