# Supplementary material for: Cancer gene mutation frequencies for the U.S. population
Source: Nat Commun. 2021 Oct 13;12:5961. doi: 10.1038/s41467-021-26213-y (PMC8514428; doi:10.1038/s41467-021-26213-y)
Supplement: Supplementary file 8 — Supplementary Software 1 [file 41467_2021_26213_MOESM8_ESM.zip › Supplementary Software 1/Genomics_Analysis/clinical/panc/paad_icgc/data_clinical_sample_v2.txt]

PATIENT_ID	SAMPLE_ID	SITE	SAMPLE_TYPE	CANCER_TYPE	CANCER_TYPE_DETAILED	CODE	CATEGORY_NAME
ICGC_0002_TD	ICGC_0002_TD	Pancreas	Primary	Pancreatic Cancer	Pancreatic Adenocarcinoma	70387	Pancreatic Carcinoma
ICGC_0004_TD	ICGC_0004_TD	Pancreas	Primary	Pancreatic Cancer	Pancreatic Adenocarcinoma	70387	Pancreatic Carcinoma
ICGC_0005_TD	ICGC_0005_TD	Pancreas	Primary	Pancreatic Cancer	Pancreatic Adenocarcinoma	70387	Pancreatic Carcinoma
ICGC_0006_TD	ICGC_0006_TD	Pancreas	Primary	Pancreatic Cancer	Pancreatic Adenocarcinoma	70387	Pancreatic Carcinoma
ICGC_0007_TD	ICGC_0007_TD	Pancreas	Primary	Pancreatic Cancer	Pancreatic Adenocarcinoma	70387	Pancreatic Carcinoma
ICGC_0009_TD	ICGC_0009_TD	Pancreas	Primary	Pancreatic Cancer	Pancreatic Adenocarcinoma	70387	Pancreatic Carcinoma
ICGC_0010_TD	ICGC_0010_TD	Pancreas	Primary	Pancreatic Cancer	Pancreatic Adenocarcinoma	70387	Pancreatic Carcinoma
ICGC_0011_TD	ICGC_0011_TD	Pancreas	Primary	Pancreatic Cancer	Pancreatic Adenocarcinoma	70387	Pancreatic Carcinoma
ICGC_0012_TD	ICGC_0012_TD	Pancreas	Primary	Pancreatic Cancer	Pancreatic Adenocarcinoma	70387	Pancreatic Carcinoma
ICGC_0013_TD	ICGC_0013_TD	Pancreas	Primary	Pancreatic Cancer	Pancreatic Adenocarcinoma	70387	Pancreatic Carcinoma
ICGC_0015_TD	ICGC_0015_TD	Pancreas	Primary	Pancreatic Cancer	Pancreatic Adenocarcinoma	70387	Pancreatic Carcinoma
ICGC_0016_TD	ICGC_0016_TD	Pancreas	Primary	Pancreatic Cancer	Pancreatic Adenocarcinoma	70387	Pancreatic Carcinoma
ICGC_0017_TD	ICGC_0017_TD	Pancreas	Primary	Pancreatic Cancer	Pancreatic Adenocarcinoma	70387	Pancreatic Carcinoma
ICGC_0018_TD	ICGC_0018_TD	Pancreas	Primary	Pancreatic Cancer	Pancreatic Adenocarcinoma	70387	Pancreatic Carcinoma
ICGC_0019_TD	ICGC_0019_TD	Pancreas	Primary	Pancreatic Cancer	Pancreatic Adenocarcinoma	70387	Pancreatic Carcinoma
ICGC_0020_TD	ICGC_0020_TD	Pancreas	Primary	Pancreatic Cancer	Pancreatic Adenocarcinoma	70387	Pancreatic Carcinoma
ICGC_0021_TD	ICGC_0021_TD	Pancreas	Primary	Pancreatic Cancer	Pancreatic Adenocarcinoma	70387	Pancreatic Carcinoma
ICGC_0022_TD	ICGC_0022_TD	Pancreas	Primary	Pancreatic Cancer	Pancreatic Adenocarcinoma	70387	Pancreatic Carcinoma
ICGC_0023_TD	ICGC_0023_TD	Pancreas	Primary	Pancreatic Cancer	Pancreatic Adenocarcinoma	70387	Pancreatic Carcinoma
ICGC_0025_TD	ICGC_0025_TD	Pancreas	Primary	Pancreatic Cancer	Pancreatic Adenocarcinoma	70387	Pancreatic Carcinoma
ICGC_0026_TD	ICGC_0026_TD	Pancreas	Primary	Pancreatic Cancer	Pancreatic Adenocarcinoma	70387	Pancreatic Carcinoma
ICGC_0027_TD	ICGC_0027_TD	Pancreas	Primary	Pancreatic Cancer	Pancreatic Adenocarcinoma	70387	Pancreatic Carcinoma
ICGC_0028_TD	ICGC_0028_TD	Pancreas	Primary	Pancreatic Cancer	Pancreatic Adenocarcinoma	70387	Pancreatic Carcinoma
ICGC_0029_TD	ICGC_0029_TD	Pancreas	Primary	Pancreatic Cancer	Pancreatic Adenocarcinoma	70387	Pancreatic Carcinoma
ICGC_0030_TD	ICGC_0030_TD	Pancreas	Primary	Pancreatic Cancer	Pancreatic Adenocarcinoma	70387	Pancreatic Carcinoma
ICGC_0031_TD	ICGC_0031_TD	Pancreas	Primary	Pancreatic Cancer	Pancreatic Adenocarcinoma	70387	Pancreatic Carcinoma
ICGC_0032_TD	ICGC_0032_TD	Pancreas	Primary	Pancreatic Cancer	Pancreatic Adenocarcinoma	70387	Pancreatic Carcinoma
ICGC_0033_TD	ICGC_0033_TD	Pancreas	Primary	Pancreatic Cancer	Pancreatic Adenocarcinoma	70387	Pancreatic Carcinoma
ICGC_0034_TD	ICGC_0034_TD	Pancreas	Primary	Pancreatic Cancer	Pancreatic Adenocarcinoma	70387	Pancreatic Carcinoma
ICGC_0035_TD	ICGC_0035_TD	Pancreas	Primary	Pancreatic Cancer	Pancreatic Adenocarcinoma	70387	Pancreatic Carcinoma
ICGC_0036_TD	ICGC_0036_TD	Pancreas	Primary	Pancreatic Cancer	Pancreatic Adenocarcinoma	70387	Pancreatic Carcinoma
ICGC_0037_TD	ICGC_0037_TD	Pancreas	Primary	Pancreatic Cancer	Pancreatic Adenocarcinoma	70387	Pancreatic Carcinoma
ICGC_0039_TD	ICGC_0039_TD	Pancreas	Primary	Pancreatic Cancer	Pancreatic Adenocarcinoma	70387	Pancreatic Carcinoma
ICGC_0040_TD	ICGC_0040_TD	Pancreas	Primary	Pancreatic Cancer	Pancreatic Adenocarcinoma	70387	Pancreatic Carcinoma
ICGC_0041_TD	ICGC_0041_TD	Pancreas	Primary	Pancreatic Cancer	Pancreatic Adenocarcinoma	70387	Pancreatic Carcinoma
ICGC_0042_TD	ICGC_0042_TD	Pancreas	Primary	Pancreatic Cancer	Pancreatic Adenocarcinoma	70387	Pancreatic Carcinoma
ICGC_0043_TD	ICGC_0043_TD	Pancreas	Primary	Pancreatic Cancer	Pancreatic Adenocarcinoma	70387	Pancreatic Carcinoma
ICGC_0044_TD	ICGC_0044_TD	Pancreas	Primary	Pancreatic Cancer	Pancreatic Adenocarcinoma	70387	Pancreatic Carcinoma
ICGC_0045_TD	ICGC_0045_TD	Pancreas	Primary	Pancreatic Cancer	Pancreatic Adenocarcinoma	70387	Pancreatic Carcinoma
ICGC_0046_TD	ICGC_0046_TD	Pancreas	Primary	Pancreatic Cancer	Pancreatic Adenocarcinoma	70387	Pancreatic Carcinoma
ICGC_0048_TD	ICGC_0048_TD	Pancreas	Primary	Pancreatic Cancer	Pancreatic Adenocarcinoma	70387	Pancreatic Carcinoma
ICGC_0049_TD	ICGC_0049_TD	Pancreas	Primary	Pancreatic Cancer	Pancreatic Adenocarcinoma	70387	Pancreatic Carcinoma
ICGC_0050_TD	ICGC_0050_TD	Pancreas	Primary	Pancreatic Cancer	Pancreatic Adenocarcinoma	70387	Pancreatic Carcinoma
ICGC_0051_TD	ICGC_0051_TD	Pancreas	Primary	Pancreatic Cancer	Pancreatic Adenocarcinoma	70387	Pancreatic Carcinoma
ICGC_0052_TD	ICGC_0052_TD	Pancreas	Primary	Pancreatic Cancer	Pancreatic Adenocarcinoma	70387	Pancreatic Carcinoma
ICGC_0053_TD	ICGC_0053_TD	Pancreas	Primary	Pancreatic Cancer	Pancreatic Adenocarcinoma	70387	Pancreatic Carcinoma
ICGC_0054_TD	ICGC_0054_TD	Pancreas	Primary	Pancreatic Cancer	Pancreatic Adenocarcinoma	70387	Pancreatic Carcinoma
ICGC_0055_TD	ICGC_0055_TD	Pancreas	Primary	Pancreatic Cancer	Pancreatic Adenocarcinoma	70387	Pancreatic Carcinoma
ICGC_0056_TD	ICGC_0056_TD	Pancreas	Primary	Pancreatic Cancer	Pancreatic Adenocarcinoma	70387	Pancreatic Carcinoma
ICGC_0057_TD	ICGC_0057_TD	Pancreas	Primary	Pancreatic Cancer	Pancreatic Adenocarcinoma	70387	Pancreatic Carcinoma
ICGC_0058_TD	ICGC_0058_TD	Pancreas	Primary	Pancreatic Cancer	Pancreatic Adenocarcinoma	70387	Pancreatic Carcinoma
ICGC_0059_TD	ICGC_0059_TD	Pancreas	Primary	Pancreatic Cancer	Pancreatic Adenocarcinoma	70387	Pancreatic Carcinoma
ICGC_0060_TD	ICGC_0060_TD	Pancreas	Primary	Pancreatic Cancer	Pancreatic Adenocarcinoma	70387	Pancreatic Carcinoma
ICGC_0061_TD	ICGC_0061_TD	Pancreas	Primary	Pancreatic Cancer	Pancreatic Adenocarcinoma	70387	Pancreatic Carcinoma
ICGC_0062_TD	ICGC_0062_TD	Pancreas	Primary	Pancreatic Cancer	Pancreatic Adenocarcinoma	70387	Pancreatic Carcinoma
ICGC_0063_TD	ICGC_0063_TD	Pancreas	Primary	Pancreatic Cancer	Pancreatic Adenocarcinoma	70387	Pancreatic Carcinoma
ICGC_0064_TD	ICGC_0064_TD	Pancreas	Primary	Pancreatic Cancer	Pancreatic Adenocarcinoma	70387	Pancreatic Carcinoma
ICGC_0065_TD	ICGC_0065_TD	Pancreas	Primary	Pancreatic Cancer	Pancreatic Adenocarcinoma	70387	Pancreatic Carcinoma
ICGC_0066_TD	ICGC_0066_TD	Pancreas	Primary	Pancreatic Cancer	Pancreatic Adenocarcinoma	70387	Pancreatic Carcinoma
ICGC_0067_TD	ICGC_0067_TD	Pancreas	Primary	Pancreatic Cancer	Pancreatic Adenocarcinoma	70387	Pancreatic Carcinoma
PACA-100-T	PACA-100-T	Pancreas	Primary	Pancreatic Cancer	Pancreatic Adenocarcinoma	70387	Pancreatic Carcinoma
PACA-101-T	PACA-101-T	Pancreas	Primary	Pancreatic Cancer	Pancreatic Adenocarcinoma	70387	Pancreatic Carcinoma
PACA-104-T	PACA-104-T	Pancreas	Primary	Pancreatic Cancer	Pancreatic Adenocarcinoma	70387	Pancreatic Carcinoma
PACA-111-T	PACA-111-T	Pancreas	Primary	Pancreatic Cancer	Pancreatic Adenocarcinoma	70387	Pancreatic Carcinoma
PACA-1130-T	PACA-1130-T	Pancreas	Primary	Pancreatic Cancer	Pancreatic Adenocarcinoma	70387	Pancreatic Carcinoma
PACA-114-T	PACA-114-T	Pancreas	Primary	Pancreatic Cancer	Pancreatic Adenocarcinoma	70387	Pancreatic Carcinoma
PACA-115-T	PACA-115-T	Pancreas	Primary	Pancreatic Cancer	Pancreatic Adenocarcinoma	70387	Pancreatic Carcinoma
PACA-116-T	PACA-116-T	Pancreas	Primary	Pancreatic Cancer	Pancreatic Adenocarcinoma	70387	Pancreatic Carcinoma
PACA-2440-T	PACA-2440-T	Pancreas	Primary	Pancreatic Cancer	Pancreatic Adenocarcinoma	70387	Pancreatic Carcinoma
PACA-37-T	PACA-37-T	Pancreas	Primary	Pancreatic Cancer	Pancreatic Adenocarcinoma	70387	Pancreatic Carcinoma
PACA-44-T	PACA-44-T	Pancreas	Primary	Pancreatic Cancer	Pancreatic Adenocarcinoma	70387	Pancreatic Carcinoma
PACA-45-T	PACA-45-T	Pancreas	Primary	Pancreatic Cancer	Pancreatic Adenocarcinoma	70387	Pancreatic Carcinoma
PACA-4520-T	PACA-4520-T	Pancreas	Primary	Pancreatic Cancer	Pancreatic Adenocarcinoma	70387	Pancreatic Carcinoma
PACA-46-T	PACA-46-T	Pancreas	Primary	Pancreatic Cancer	Pancreatic Adenocarcinoma	70387	Pancreatic Carcinoma
PACA-48-T	PACA-48-T	Pancreas	Primary	Pancreatic Cancer	Pancreatic Adenocarcinoma	70387	Pancreatic Carcinoma
PACA-50-T	PACA-50-T	Pancreas	Primary	Pancreatic Cancer	Pancreatic Adenocarcinoma	70387	Pancreatic Carcinoma
PACA-55-T	PACA-55-T	Pancreas	Primary	Pancreatic Cancer	Pancreatic Adenocarcinoma	70387	Pancreatic Carcinoma
PACA-57-T	PACA-57-T	Pancreas	Primary	Pancreatic Cancer	Pancreatic Adenocarcinoma	70387	Pancreatic Carcinoma
PACA-59-T	PACA-59-T	Pancreas	Primary	Pancreatic Cancer	Pancreatic Adenocarcinoma	70387	Pancreatic Carcinoma
PACA-70-T	PACA-70-T	Pancreas	Primary	Pancreatic Cancer	Pancreatic Adenocarcinoma	70387	Pancreatic Carcinoma
PACA-73-T	PACA-73-T	Pancreas	Primary	Pancreatic Cancer	Pancreatic Adenocarcinoma	70387	Pancreatic Carcinoma
PACA-86-T	PACA-86-T	Pancreas	Primary	Pancreatic Cancer	Pancreatic Adenocarcinoma	70387	Pancreatic Carcinoma
PACA-94-T	PACA-94-T	Pancreas	Primary	Pancreatic Cancer	Pancreatic Adenocarcinoma	70387	Pancreatic Carcinoma
PACA-98-T	PACA-98-T	Pancreas	Primary	Pancreatic Cancer	Pancreatic Adenocarcinoma	70387	Pancreatic Carcinoma
PCSI0001_T	PCSI0001_T	Pancreas	Primary	Pancreatic Cancer	Pancreatic Adenocarcinoma	70387	Pancreatic Carcinoma
PCSI0002_T	PCSI0002_T	Pancreas	Primary	Pancreatic Cancer	Pancreatic Adenocarcinoma	70387	Pancreatic Carcinoma
PCSI0007_T	PCSI0007_T	Pancreas	Primary	Pancreatic Cancer	Pancreatic Adenocarcinoma	70387	Pancreatic Carcinoma
PCSI0010_T	PCSI0010_T	Pancreas	Primary	Pancreatic Cancer	Pancreatic Adenocarcinoma	70387	Pancreatic Carcinoma
PCSI0018_T	PCSI0018_T	Pancreas	Primary	Pancreatic Cancer	Pancreatic Adenocarcinoma	70387	Pancreatic Carcinoma
PCSI0019_T	PCSI0019_T	Pancreas	Primary	Pancreatic Cancer	Pancreatic Adenocarcinoma	70387	Pancreatic Carcinoma
PCSI0022_T	PCSI0022_T	Pancreas	Primary	Pancreatic Cancer	Pancreatic Adenocarcinoma	70387	Pancreatic Carcinoma
PCSI0023_T	PCSI0023_T	Pancreas	Primary	Pancreatic Cancer	Pancreatic Adenocarcinoma	70387	Pancreatic Carcinoma
PCSI0024_T	PCSI0024_T	Pancreas	Primary	Pancreatic Cancer	Pancreatic Adenocarcinoma	70387	Pancreatic Carcinoma
PCSI0044_T	PCSI0044_T	Pancreas	Primary	Pancreatic Cancer	Pancreatic Adenocarcinoma	70387	Pancreatic Carcinoma
PCSI0046_T	PCSI0046_T	Pancreas	Primary	Pancreatic Cancer	Pancreatic Adenocarcinoma	70387	Pancreatic Carcinoma
PCSI0047_T	PCSI0047_T	Pancreas	Primary	Pancreatic Cancer	Pancreatic Adenocarcinoma	70387	Pancreatic Carcinoma
PCSI0048_T	PCSI0048_T	Pancreas	Primary	Pancreatic Cancer	Pancreatic Adenocarcinoma	70387	Pancreatic Carcinoma
PCSI0072_T	PCSI0072_T	Pancreas	Primary	Pancreatic Cancer	Pancreatic Adenocarcinoma	70387	Pancreatic Carcinoma
PCSI0073_T	PCSI0073_T	Pancreas	Primary	Pancreatic Cancer	Pancreatic Adenocarcinoma	70387	Pancreatic Carcinoma
