# Supplementary material for: Cancer gene mutation frequencies for the U.S. population
Source: Nat Commun. 2021 Oct 13;12:5961. doi: 10.1038/s41467-021-26213-y (PMC8514428; doi:10.1038/s41467-021-26213-y)
Supplement: Supplementary file 8 — Supplementary Software 1 [file 41467_2021_26213_MOESM8_ESM.zip › Supplementary Software 1/Genomics_Analysis/clinical/panc/paad_tcga_pan_can_atlas_2018/data_clinical_sample_v2.txt]

PATIENT_ID	SAMPLE_ID	SITE	CANCER_TYPE	CANCER_TYPE_DETAILED	TUMOR_TYPE	GRADE	SAMPLE_TYPE	ICD_O_3_SITE	Meraj annotation	CODE	CATEGORY_NAME
TCGA-2J-AAB4	TCGA-2J-AAB4-01	Pancreas	Pancreatic Adenocarcinoma	Pancreatic Adenocarcinoma	Pancreas Adenocarcinoma, Other Subtype	G2	Primary	C25.8	Adenocarcinoma, NOS	70387	Pancreatic Carcinoma
TCGA-2J-AABH	TCGA-2J-AABH-01	Pancreas	Pancreatic Adenocarcinoma	Pancreatic Adenocarcinoma	Pancreas Adenocarcinoma, Other Subtype	G3	Primary	C25.1	Adenocarcinoma, NOS	70387	Pancreatic Carcinoma
TCGA-2J-AABI	TCGA-2J-AABI-01	Pancreas	Pancreatic Adenocarcinoma	Pancreatic Adenocarcinoma	Pancreas Adenocarcinoma, Other Subtype	G3	Primary	C25.0	Adenocarcinoma, NOS	70387	Pancreatic Carcinoma
TCGA-F2-6879	TCGA-F2-6879-01	Pancreas	Pancreatic Adenocarcinoma	Pancreatic Adenocarcinoma	Pancreas Adenocarcinoma, Other Subtype	G2	Primary	C25.0	Adenocarcinoma, NOS	70387	Pancreatic Carcinoma
TCGA-F2-6880	TCGA-F2-6880-01	Pancreas	Pancreatic Adenocarcinoma	Pancreatic Adenocarcinoma	Pancreas Adenocarcinoma, Ductal Type	G1	Primary	C25.0	Adenocarcinoma, NOS	70387	Pancreatic Carcinoma
TCGA-F2-7273	TCGA-F2-7273-01	Pancreas	Pancreatic Adenocarcinoma	Pancreatic Adenocarcinoma	Pancreas Adenocarcinoma, Ductal Type	G3	Primary	C25.9	Adenocarcinoma, NOS	70387	Pancreatic Carcinoma
TCGA-F2-7276	TCGA-F2-7276-01	Pancreas	Pancreatic Adenocarcinoma	Pancreatic Adenocarcinoma	Pancreas Adenocarcinoma, Ductal Type	G1	Primary	C25.9	Adenocarcinoma, NOS	70387	Pancreatic Carcinoma
TCGA-F2-A44G	TCGA-F2-A44G-01	Pancreas	Pancreatic Adenocarcinoma	Pancreatic Adenocarcinoma	Pancreas Adenocarcinoma, Ductal Type	G2	Primary	C25.0	Adenocarcinoma, NOS	70387	Pancreatic Carcinoma
TCGA-F2-A44H	TCGA-F2-A44H-01	Pancreas	Pancreatic Adenocarcinoma	Pancreatic Adenocarcinoma	Pancreas Adenocarcinoma, Ductal Type	G2	Primary	C25.0	Adenocarcinoma, NOS	70387	Pancreatic Carcinoma
TCGA-H6-8124	TCGA-H6-8124-01	Pancreas	Pancreatic Adenocarcinoma	Pancreatic Adenocarcinoma	Pancreas Adenocarcinoma, Ductal Type	G3	Primary	C25.0	Adenocarcinoma, NOS	70387	Pancreatic Carcinoma
TCGA-H6-A45N	TCGA-H6-A45N-01	Pancreas	Pancreatic Adenocarcinoma	Pancreatic Adenocarcinoma	Pancreas Adenocarcinoma, Other Subtype	G3	Primary	C25.2	Adenocarcinoma, NOS	70387	Pancreatic Carcinoma
TCGA-H8-A6C1	TCGA-H8-A6C1-01	Pancreas	Pancreatic Adenocarcinoma	Pancreatic Adenocarcinoma	Pancreas Adenocarcinoma, Other Subtype	G2	Primary	C25.0	Adenocarcinoma, NOS	70387	Pancreatic Carcinoma
TCGA-HZ-7289	TCGA-HZ-7289-01	Pancreas	Pancreatic Adenocarcinoma	Pancreatic Adenocarcinoma	Pancreas Adenocarcinoma, Other Subtype	G1	Primary	C25.0	Adenocarcinoma, NOS	70387	Pancreatic Carcinoma
TCGA-HZ-8519	TCGA-HZ-8519-01	Pancreas	Pancreatic Adenocarcinoma	Pancreatic Adenocarcinoma	Pancreas Adenocarcinoma, Other Subtype	G3	Primary	C25.0	Adenocarcinoma, NOS	70387	Pancreatic Carcinoma
TCGA-HZ-A4BK	TCGA-HZ-A4BK-01	Pancreas	Pancreatic Adenocarcinoma	Pancreatic Adenocarcinoma	Pancreas Adenocarcinoma, Other Subtype	G3	Primary	C25.0	Adenocarcinoma, NOS	70387	Pancreatic Carcinoma
TCGA-HZ-A77P	TCGA-HZ-A77P-01	Pancreas	Pancreatic Adenocarcinoma	Pancreatic Adenocarcinoma	Pancreas Adenocarcinoma, Other Subtype	G1	Primary	C25.0	Adenocarcinoma, NOS	70387	Pancreatic Carcinoma
TCGA-HZ-A77Q	TCGA-HZ-A77Q-01	Pancreas	Pancreatic Adenocarcinoma	Pancreatic Adenocarcinoma	Pancreas Adenocarcinoma, Other Subtype	G2	Primary	C25.0	Adenocarcinoma, NOS	70387	Pancreatic Carcinoma
TCGA-HZ-A9TJ	TCGA-HZ-A9TJ-01	Pancreas	Pancreatic Adenocarcinoma	Pancreatic Adenocarcinoma	Pancreas Adenocarcinoma, Other Subtype	G2	Primary	C25.2	Adenocarcinoma, NOS	70387	Pancreatic Carcinoma
TCGA-US-A77E	TCGA-US-A77E-01	Pancreas	Pancreatic Adenocarcinoma	Pancreatic Adenocarcinoma	Pancreas Adenocarcinoma, Other Subtype	G3	Primary	C25.0	Adenocarcinoma, NOS	70387	Pancreatic Carcinoma
TCGA-YH-A8SY	TCGA-YH-A8SY-01	Pancreas	Pancreatic Adenocarcinoma	Pancreatic Adenocarcinoma	Pancreatic Adenocarcinoma	G2	Primary	C25.0	Adenocarcinoma, NOS	70387	Pancreatic Carcinoma
TCGA-2L-AAQM	TCGA-2L-AAQM-01	Pancreas	Pancreatic Adenocarcinoma	Pancreatic Adenocarcinoma	Pancreas Adenocarcinoma, Other Subtype	G1	Primary	C25.0	Neuroendocrine carcinoma, NOS	70117	Pancreatic Neuroendocrine Tumor
TCGA-3A-A9IJ	TCGA-3A-A9IJ-01	Pancreas	Pancreatic Adenocarcinoma	Pancreatic Adenocarcinoma	Pancreas Adenocarcinoma, Other Subtype	G1	Primary	C25.0	Neuroendocrine carcinoma, NOS	70117	Pancreatic Neuroendocrine Tumor
TCGA-3A-A9IL	TCGA-3A-A9IL-01	Pancreas	Pancreatic Adenocarcinoma	Pancreatic Adenocarcinoma	Pancreas Adenocarcinoma, Other Subtype	G1	Primary	C25.1	Neuroendocrine carcinoma, NOS	70117	Pancreatic Neuroendocrine Tumor
TCGA-3A-A9IN	TCGA-3A-A9IN-01	Pancreas	Pancreatic Adenocarcinoma	Pancreatic Adenocarcinoma	Pancreas Adenocarcinoma, Other Subtype	G2	Primary	C25.1	Neuroendocrine carcinoma, NOS	70117	Pancreatic Neuroendocrine Tumor
TCGA-3A-A9IO	TCGA-3A-A9IO-01	Pancreas	Pancreatic Adenocarcinoma	Pancreatic Adenocarcinoma	Pancreas Adenocarcinoma, Other Subtype	G1	Primary	C25.1	Neuroendocrine carcinoma, NOS	70117	Pancreatic Neuroendocrine Tumor
TCGA-3A-A9IR	TCGA-3A-A9IR-01	Pancreas	Pancreatic Adenocarcinoma	Pancreatic Adenocarcinoma	Pancreas Adenocarcinoma, Other Subtype	G1	Primary	C25.2	Neuroendocrine carcinoma, NOS	70117	Pancreatic Neuroendocrine Tumor
TCGA-3A-A9IS	TCGA-3A-A9IS-01	Pancreas	Pancreatic Adenocarcinoma	Pancreatic Adenocarcinoma	Pancreas Adenocarcinoma, Other Subtype	G1	Primary	C25.1	Neuroendocrine carcinoma, NOS	70117	Pancreatic Neuroendocrine Tumor
TCGA-3A-A9IV	TCGA-3A-A9IV-01	Pancreas	Pancreatic Adenocarcinoma	Pancreatic Adenocarcinoma	Pancreas Adenocarcinoma, Other Subtype	G1	Primary	C25.2	Neuroendocrine carcinoma, NOS	70117	Pancreatic Neuroendocrine Tumor
TCGA-RB-A7B8	TCGA-RB-A7B8-01	Pancreas	Pancreatic Adenocarcinoma	Pancreatic Adenocarcinoma	Pancreas Adenocarcinoma, Other Subtype	G2	Primary	C25.0	Adenocarcinoma, mixed Subtype	70387	Pancreatic Carcinoma
TCGA-2J-AAB1	TCGA-2J-AAB1-01	Pancreas	Pancreatic Adenocarcinoma	Pancreatic Adenocarcinoma	Pancreas Adenocarcinoma, Other Subtype	G3	Primary	C25.0	Mucinous adenocarcinoma	70387	Pancreatic Carcinoma
TCGA-FB-A7DR	TCGA-FB-A7DR-01	Pancreas	Pancreatic Adenocarcinoma	Pancreatic Adenocarcinoma	Pancreas Carcinoma, Colloid (Mucinous Non-Cystic)	G2	Primary	C25.0	Mucinous adenocarcinoma	70387	Pancreatic Carcinoma
TCGA-HZ-8638	TCGA-HZ-8638-01	Pancreas	Pancreatic Adenocarcinoma	Pancreatic Adenocarcinoma	Pancreas Carcinoma, Colloid (Mucinous Non-Cystic)	GX	Primary	C25.0	Mucinous adenocarcinoma	70387	Pancreatic Carcinoma
TCGA-IB-AAUT	TCGA-IB-AAUT-01	Pancreas	Pancreatic Adenocarcinoma	Pancreatic Adenocarcinoma	Pancreas Carcinoma, Colloid (Mucinous Non-Cystic)	G1	Primary	C25.0	Mucinous adenocarcinoma	70387	Pancreatic Carcinoma
TCGA-US-A776	TCGA-US-A776-01	Pancreas	Pancreatic Adenocarcinoma	Pancreatic Adenocarcinoma	Pancreas Carcinoma, Colloid (Mucinous Non-Cystic)	G2	Primary	C25.0	Mucinous adenocarcinoma	70387	Pancreatic Carcinoma
TCGA-2J-AAB6	TCGA-2J-AAB6-01	Pancreas	Pancreatic Adenocarcinoma	Pancreatic Adenocarcinoma	Pancreas Adenocarcinoma, Ductal Type	G2	Primary	C25.1	Infiltrating duct carcinoma, NOS (C50._)	70387	Pancreatic Carcinoma
TCGA-2J-AAB8	TCGA-2J-AAB8-01	Pancreas	Pancreatic Adenocarcinoma	Pancreatic Adenocarcinoma	Pancreas Adenocarcinoma, Ductal Type	G3	Primary	C25.0	Infiltrating duct carcinoma, NOS (C50._)	70387	Pancreatic Carcinoma
TCGA-2J-AAB9	TCGA-2J-AAB9-01	Pancreas	Pancreatic Adenocarcinoma	Pancreatic Adenocarcinoma	Pancreas Adenocarcinoma, Ductal Type	G1	Primary	C25.0	Infiltrating duct carcinoma, NOS (C50._)	70387	Pancreatic Carcinoma
TCGA-2J-AABA	TCGA-2J-AABA-01	Pancreas	Pancreatic Adenocarcinoma	Pancreatic Adenocarcinoma	Pancreas Adenocarcinoma, Ductal Type	G2	Primary	C25.0	Infiltrating duct carcinoma, NOS (C50._)	70387	Pancreatic Carcinoma
TCGA-2J-AABE	TCGA-2J-AABE-01	Pancreas	Pancreatic Adenocarcinoma	Pancreatic Adenocarcinoma	Pancreas Adenocarcinoma, Ductal Type	G2	Primary	C25.1	Infiltrating duct carcinoma, NOS (C50._)	70387	Pancreatic Carcinoma
TCGA-2J-AABF	TCGA-2J-AABF-01	Pancreas	Pancreatic Adenocarcinoma	Pancreatic Adenocarcinoma	Pancreas Adenocarcinoma, Ductal Type	G3	Primary	C25.0	Infiltrating duct carcinoma, NOS (C50._)	70387	Pancreatic Carcinoma
TCGA-2J-AABK	TCGA-2J-AABK-01	Pancreas	Pancreatic Adenocarcinoma	Pancreatic Adenocarcinoma	Pancreas Adenocarcinoma, Ductal Type	G2	Primary	C25.0	Infiltrating duct carcinoma, NOS (C50._)	70387	Pancreatic Carcinoma
TCGA-2J-AABO	TCGA-2J-AABO-01	Pancreas	Pancreatic Adenocarcinoma	Pancreatic Adenocarcinoma	Pancreas Adenocarcinoma, Ductal Type	G2	Primary	C25.0	Infiltrating duct carcinoma, NOS (C50._)	70387	Pancreatic Carcinoma
TCGA-2J-AABR	TCGA-2J-AABR-01	Pancreas	Pancreatic Adenocarcinoma	Pancreatic Adenocarcinoma	Pancreas Adenocarcinoma, Ductal Type	G3	Primary	C25.8	Infiltrating duct carcinoma, NOS (C50._)	70387	Pancreatic Carcinoma
TCGA-2J-AABT	TCGA-2J-AABT-01	Pancreas	Pancreatic Adenocarcinoma	Pancreatic Adenocarcinoma	Pancreas Adenocarcinoma, Ductal Type	G2	Primary	C25.0	Infiltrating duct carcinoma, NOS (C50._)	70387	Pancreatic Carcinoma
TCGA-2J-AABU	TCGA-2J-AABU-01	Pancreas	Pancreatic Adenocarcinoma	Pancreatic Adenocarcinoma	Pancreas Adenocarcinoma, Ductal Type	G3	Primary	C25.0	Infiltrating duct carcinoma, NOS (C50._)	70387	Pancreatic Carcinoma
TCGA-2J-AABV	TCGA-2J-AABV-01	Pancreas	Pancreatic Adenocarcinoma	Pancreatic Adenocarcinoma	Pancreas Adenocarcinoma, Ductal Type	G4	Primary	C25.0	Infiltrating duct carcinoma, NOS (C50._)	70387	Pancreatic Carcinoma
TCGA-2L-AAQA	TCGA-2L-AAQA-01	Pancreas	Pancreatic Adenocarcinoma	Pancreatic Adenocarcinoma	Pancreas Adenocarcinoma, Ductal Type	G2	Primary	C25.9	Infiltrating duct carcinoma, NOS (C50._)	70387	Pancreatic Carcinoma
TCGA-2L-AAQE	TCGA-2L-AAQE-01	Pancreas	Pancreatic Adenocarcinoma	Pancreatic Adenocarcinoma	Pancreas Adenocarcinoma, Ductal Type	G2	Primary	C25.0	Infiltrating duct carcinoma, NOS (C50._)	70387	Pancreatic Carcinoma
TCGA-2L-AAQI	TCGA-2L-AAQI-01	Pancreas	Pancreatic Adenocarcinoma	Pancreatic Adenocarcinoma	Pancreas Adenocarcinoma, Ductal Type	G3	Primary	C25.0	Infiltrating duct carcinoma, NOS (C50._)	70387	Pancreatic Carcinoma
TCGA-2L-AAQJ	TCGA-2L-AAQJ-01	Pancreas	Pancreatic Adenocarcinoma	Pancreatic Adenocarcinoma	Pancreas Adenocarcinoma, Ductal Type	G2	Primary	C25.0	Infiltrating duct carcinoma, NOS (C50._)	70387	Pancreatic Carcinoma
TCGA-2L-AAQL	TCGA-2L-AAQL-01	Pancreas	Pancreatic Adenocarcinoma	Pancreatic Adenocarcinoma	Pancreas Adenocarcinoma, Ductal Type	G3	Primary	C25.0	Infiltrating duct carcinoma, NOS (C50._)	70387	Pancreatic Carcinoma
TCGA-3A-A9I5	TCGA-3A-A9I5-01	Pancreas	Pancreatic Adenocarcinoma	Pancreatic Adenocarcinoma	Pancreas Adenocarcinoma, Ductal Type	G1	Primary	C25.0	Infiltrating duct carcinoma, NOS (C50._)	70387	Pancreatic Carcinoma
TCGA-3A-A9I7	TCGA-3A-A9I7-01	Pancreas	Pancreatic Adenocarcinoma	Pancreatic Adenocarcinoma	Pancreas Adenocarcinoma, Ductal Type	G2	Primary	C25.0	Infiltrating duct carcinoma, NOS (C50._)	70387	Pancreatic Carcinoma
TCGA-3A-A9I9	TCGA-3A-A9I9-01	Pancreas	Pancreatic Adenocarcinoma	Pancreatic Adenocarcinoma	Pancreas Adenocarcinoma, Ductal Type	G2	Primary	C25.0	Infiltrating duct carcinoma, NOS (C50._)	70387	Pancreatic Carcinoma
TCGA-3A-A9IB	TCGA-3A-A9IB-01	Pancreas	Pancreatic Adenocarcinoma	Pancreatic Adenocarcinoma	Pancreas Adenocarcinoma, Ductal Type	G3	Primary	C25.0	Infiltrating duct carcinoma, NOS (C50._)	70387	Pancreatic Carcinoma
TCGA-3A-A9IC	TCGA-3A-A9IC-01	Pancreas	Pancreatic Adenocarcinoma	Pancreatic Adenocarcinoma	Pancreas Adenocarcinoma, Ductal Type	G2	Primary	C25.0	Infiltrating duct carcinoma, NOS (C50._)	70387	Pancreatic Carcinoma
TCGA-3A-A9IH	TCGA-3A-A9IH-01	Pancreas	Pancreatic Adenocarcinoma	Pancreatic Adenocarcinoma	Pancreas Adenocarcinoma, Ductal Type	G2	Primary	C25.1	Infiltrating duct carcinoma, NOS (C50._)	70387	Pancreatic Carcinoma
TCGA-3A-A9IU	TCGA-3A-A9IU-01	Pancreas	Pancreatic Adenocarcinoma	Pancreatic Adenocarcinoma	Pancreas Adenocarcinoma, Ductal Type	G3	Primary	C25.0	Infiltrating duct carcinoma, NOS (C50._)	70387	Pancreatic Carcinoma
TCGA-3A-A9IX	TCGA-3A-A9IX-01	Pancreas	Pancreatic Adenocarcinoma	Pancreatic Adenocarcinoma	Pancreas Adenocarcinoma, Ductal Type	G2	Primary	C25.0	Infiltrating duct carcinoma, NOS (C50._)	70387	Pancreatic Carcinoma
TCGA-3A-A9IZ	TCGA-3A-A9IZ-01	Pancreas	Pancreatic Adenocarcinoma	Pancreatic Adenocarcinoma	Pancreas Adenocarcinoma, Ductal Type	G2	Primary	C25.0	Infiltrating duct carcinoma, NOS (C50._)	70387	Pancreatic Carcinoma
TCGA-3A-A9J0	TCGA-3A-A9J0-01	Pancreas	Pancreatic Adenocarcinoma	Pancreatic Adenocarcinoma	Pancreas Adenocarcinoma, Ductal Type	G2	Primary	C25.0	Infiltrating duct carcinoma, NOS (C50._)	70387	Pancreatic Carcinoma
TCGA-3E-AAAY	TCGA-3E-AAAY-01	Pancreas	Pancreatic Adenocarcinoma	Pancreatic Adenocarcinoma	Pancreas Adenocarcinoma, Ductal Type	G3	Primary	C25.1	Infiltrating duct carcinoma, NOS (C50._)	70387	Pancreatic Carcinoma
TCGA-3E-AAAZ	TCGA-3E-AAAZ-01	Pancreas	Pancreatic Adenocarcinoma	Pancreatic Adenocarcinoma	Pancreas Adenocarcinoma, Ductal Type	G2	Primary	C25.0	Infiltrating duct carcinoma, NOS (C50._)	70387	Pancreatic Carcinoma
TCGA-F2-A7TX	TCGA-F2-A7TX-01	Pancreas	Pancreatic Adenocarcinoma	Pancreatic Adenocarcinoma	Pancreas Adenocarcinoma, Ductal Type	G3	Primary	C25.0	Infiltrating duct carcinoma, NOS (C50._)	70387	Pancreatic Carcinoma
TCGA-F2-A8YN	TCGA-F2-A8YN-01	Pancreas	Pancreatic Adenocarcinoma	Pancreatic Adenocarcinoma	Pancreas Adenocarcinoma, Ductal Type	G2	Primary	C25.0	Infiltrating duct carcinoma, NOS (C50._)	70387	Pancreatic Carcinoma
TCGA-FB-A4P5	TCGA-FB-A4P5-01	Pancreas	Pancreatic Adenocarcinoma	Pancreatic Adenocarcinoma	Pancreas Adenocarcinoma, Ductal Type	G2	Primary	C25.0	Infiltrating duct carcinoma, NOS (C50._)	70387	Pancreatic Carcinoma
TCGA-FB-A4P6	TCGA-FB-A4P6-01	Pancreas	Pancreatic Adenocarcinoma	Pancreatic Adenocarcinoma	Pancreas Adenocarcinoma, Ductal Type	G1	Primary	C25.0	Infiltrating duct carcinoma, NOS (C50._)	70387	Pancreatic Carcinoma
TCGA-FB-A545	TCGA-FB-A545-01	Pancreas	Pancreatic Adenocarcinoma	Pancreatic Adenocarcinoma	Pancreas Adenocarcinoma, Ductal Type	G2	Primary	C25.1	Infiltrating duct carcinoma, NOS (C50._)	70387	Pancreatic Carcinoma
TCGA-FB-A5VM	TCGA-FB-A5VM-01	Pancreas	Pancreatic Adenocarcinoma	Pancreatic Adenocarcinoma	Pancreas Adenocarcinoma, Ductal Type	G3	Primary	C25.0	Infiltrating duct carcinoma, NOS (C50._)	70387	Pancreatic Carcinoma
TCGA-FB-A78T	TCGA-FB-A78T-01	Pancreas	Pancreatic Adenocarcinoma	Pancreatic Adenocarcinoma	Pancreas Adenocarcinoma, Ductal Type	G2	Primary	C25.0	Infiltrating duct carcinoma, NOS (C50._)	70387	Pancreatic Carcinoma
TCGA-FB-AAPP	TCGA-FB-AAPP-01	Pancreas	Pancreatic Adenocarcinoma	Pancreatic Adenocarcinoma	Pancreas Adenocarcinoma, Ductal Type	G3	Primary	C25.0	Infiltrating duct carcinoma, NOS (C50._)	70387	Pancreatic Carcinoma
TCGA-FB-AAPQ	TCGA-FB-AAPQ-01	Pancreas	Pancreatic Adenocarcinoma	Pancreatic Adenocarcinoma	Pancreas Adenocarcinoma, Ductal Type	G2	Primary	C25.0	Infiltrating duct carcinoma, NOS (C50._)	70387	Pancreatic Carcinoma
TCGA-FB-AAPS	TCGA-FB-AAPS-01	Pancreas	Pancreatic Adenocarcinoma	Pancreatic Adenocarcinoma	Pancreas Adenocarcinoma, Ductal Type	G2	Primary	C25.0	Infiltrating duct carcinoma, NOS (C50._)	70387	Pancreatic Carcinoma
TCGA-FB-AAPU	TCGA-FB-AAPU-01	Pancreas	Pancreatic Adenocarcinoma	Pancreatic Adenocarcinoma	Pancreas Adenocarcinoma, Ductal Type	G2	Primary	C25.0	Infiltrating duct carcinoma, NOS (C50._)	70387	Pancreatic Carcinoma
TCGA-FB-AAPY	TCGA-FB-AAPY-01	Pancreas	Pancreatic Adenocarcinoma	Pancreatic Adenocarcinoma	Pancreas Adenocarcinoma, Ductal Type	G2	Primary	C25.0	Infiltrating duct carcinoma, NOS (C50._)	70387	Pancreatic Carcinoma
TCGA-FB-AAPZ	TCGA-FB-AAPZ-01	Pancreas	Pancreatic Adenocarcinoma	Pancreatic Adenocarcinoma	Pancreas Adenocarcinoma, Ductal Type	G3	Primary	C25.0	Infiltrating duct carcinoma, NOS (C50._)	70387	Pancreatic Carcinoma
TCGA-FB-AAQ0	TCGA-FB-AAQ0-01	Pancreas	Pancreatic Adenocarcinoma	Pancreatic Adenocarcinoma	Pancreas Adenocarcinoma, Ductal Type	G3	Primary	C25.0	Infiltrating duct carcinoma, NOS (C50._)	70387	Pancreatic Carcinoma
TCGA-FB-AAQ1	TCGA-FB-AAQ1-01	Pancreas	Pancreatic Adenocarcinoma	Pancreatic Adenocarcinoma	Pancreas Adenocarcinoma, Ductal Type	G2	Primary	C25.0	Infiltrating duct carcinoma, NOS (C50._)	70387	Pancreatic Carcinoma
TCGA-FB-AAQ2	TCGA-FB-AAQ2-01	Pancreas	Pancreatic Adenocarcinoma	Pancreatic Adenocarcinoma	Pancreas Adenocarcinoma, Ductal Type	G3	Primary	C25.0	Infiltrating duct carcinoma, NOS (C50._)	70387	Pancreatic Carcinoma
TCGA-FB-AAQ3	TCGA-FB-AAQ3-01	Pancreas	Pancreatic Adenocarcinoma	Pancreatic Adenocarcinoma	Pancreas Adenocarcinoma, Ductal Type	G2	Primary	C25.0	Infiltrating duct carcinoma, NOS (C50._)	70387	Pancreatic Carcinoma
TCGA-FB-AAQ6	TCGA-FB-AAQ6-01	Pancreas	Pancreatic Adenocarcinoma	Pancreatic Adenocarcinoma	Pancreas Adenocarcinoma, Ductal Type	G2	Primary	C25.2	Infiltrating duct carcinoma, NOS (C50._)	70387	Pancreatic Carcinoma
TCGA-FZ-5919	TCGA-FZ-5919-01	Pancreas	Pancreatic Adenocarcinoma	Pancreatic Adenocarcinoma	Pancreas Adenocarcinoma, Ductal Type	G3	Primary	C25.0	Infiltrating duct carcinoma, NOS (C50._)	70387	Pancreatic Carcinoma
TCGA-FZ-5920	TCGA-FZ-5920-01	Pancreas	Pancreatic Adenocarcinoma	Pancreatic Adenocarcinoma	Pancreas Adenocarcinoma, Ductal Type	G3	Primary	C25.0	Infiltrating duct carcinoma, NOS (C50._)	70387	Pancreatic Carcinoma
TCGA-FZ-5921	TCGA-FZ-5921-01	Pancreas	Pancreatic Adenocarcinoma	Pancreatic Adenocarcinoma	Pancreas Adenocarcinoma, Ductal Type	GX	Primary	C25.0	Infiltrating duct carcinoma, NOS (C50._)	70387	Pancreatic Carcinoma
TCGA-FZ-5922	TCGA-FZ-5922-01	Pancreas	Pancreatic Adenocarcinoma	Pancreatic Adenocarcinoma	Pancreas Adenocarcinoma, Ductal Type	G2	Primary	C25.0	Infiltrating duct carcinoma, NOS (C50._)	70387	Pancreatic Carcinoma
TCGA-FZ-5923	TCGA-FZ-5923-01	Pancreas	Pancreatic Adenocarcinoma	Pancreatic Adenocarcinoma	Pancreas Adenocarcinoma, Ductal Type	G1	Primary	C25.0	Infiltrating duct carcinoma, NOS (C50._)	70387	Pancreatic Carcinoma
TCGA-FZ-5924	TCGA-FZ-5924-01	Pancreas	Pancreatic Adenocarcinoma	Pancreatic Adenocarcinoma	Pancreas Adenocarcinoma, Ductal Type	G3	Primary	C25.0	Infiltrating duct carcinoma, NOS (C50._)	70387	Pancreatic Carcinoma
TCGA-FZ-5926	TCGA-FZ-5926-01	Pancreas	Pancreatic Adenocarcinoma	Pancreatic Adenocarcinoma	Pancreas Adenocarcinoma, Ductal Type	G2	Primary	C25.0	Infiltrating duct carcinoma, NOS (C50._)	70387	Pancreatic Carcinoma
TCGA-HV-A5A3	TCGA-HV-A5A3-01	Pancreas	Pancreatic Adenocarcinoma	Pancreatic Adenocarcinoma	Pancreas Adenocarcinoma, Ductal Type	G2	Primary	C25.1	Infiltrating duct carcinoma, NOS (C50._)	70387	Pancreatic Carcinoma
TCGA-HV-A5A4	TCGA-HV-A5A4-01	Pancreas	Pancreatic Adenocarcinoma	Pancreatic Adenocarcinoma	Pancreas Adenocarcinoma, Ductal Type	G2	Primary	C25.2	Infiltrating duct carcinoma, NOS (C50._)	70387	Pancreatic Carcinoma
TCGA-HV-A5A5	TCGA-HV-A5A5-01	Pancreas	Pancreatic Adenocarcinoma	Pancreatic Adenocarcinoma	Pancreas Adenocarcinoma, Ductal Type	G2	Primary	C25.0	Infiltrating duct carcinoma, NOS (C50._)	70387	Pancreatic Carcinoma
TCGA-HV-A5A6	TCGA-HV-A5A6-01	Pancreas	Pancreatic Adenocarcinoma	Pancreatic Adenocarcinoma	Pancreas Adenocarcinoma, Ductal Type	G1	Primary	C25.0	Infiltrating duct carcinoma, NOS (C50._)	70387	Pancreatic Carcinoma
TCGA-HV-A7OL	TCGA-HV-A7OL-01	Pancreas	Pancreatic Adenocarcinoma	Pancreatic Adenocarcinoma	Pancreas Adenocarcinoma, Ductal Type	G2	Primary	C25.0	Infiltrating duct carcinoma, NOS (C50._)	70387	Pancreatic Carcinoma
TCGA-HV-A7OP	TCGA-HV-A7OP-01	Pancreas	Pancreatic Adenocarcinoma	Pancreatic Adenocarcinoma	Pancreas Adenocarcinoma, Other Subtype	GX	Primary	C25.0	Infiltrating duct carcinoma, NOS (C50._)	70387	Pancreatic Carcinoma
TCGA-HV-AA8V	TCGA-HV-AA8V-01	Pancreas	Pancreatic Adenocarcinoma	Pancreatic Adenocarcinoma	Pancreas Adenocarcinoma, Ductal Type	G3	Primary	C25.0	Infiltrating duct carcinoma, NOS (C50._)	70387	Pancreatic Carcinoma
TCGA-HV-AA8X	TCGA-HV-AA8X-01	Pancreas	Pancreatic Adenocarcinoma	Pancreatic Adenocarcinoma	Pancreas Adenocarcinoma, Ductal Type	G2	Primary	C25.1	Infiltrating duct carcinoma, NOS (C50._)	70387	Pancreatic Carcinoma
TCGA-HZ-7918	TCGA-HZ-7918-01	Pancreas	Pancreatic Adenocarcinoma	Pancreatic Adenocarcinoma	Pancreas Adenocarcinoma, Ductal Type	G3	Primary	C25.0	Infiltrating duct carcinoma, NOS (C50._)	70387	Pancreatic Carcinoma
TCGA-HZ-7919	TCGA-HZ-7919-01	Pancreas	Pancreatic Adenocarcinoma	Pancreatic Adenocarcinoma	Pancreas Adenocarcinoma, Ductal Type	G2	Primary	C25.0	Infiltrating duct carcinoma, NOS (C50._)	70387	Pancreatic Carcinoma
TCGA-HZ-7920	TCGA-HZ-7920-01	Pancreas	Pancreatic Adenocarcinoma	Pancreatic Adenocarcinoma	Pancreas Adenocarcinoma, Ductal Type	G2	Primary	C25.0	Infiltrating duct carcinoma, NOS (C50._)	70387	Pancreatic Carcinoma
TCGA-HZ-7922	TCGA-HZ-7922-01	Pancreas	Pancreatic Adenocarcinoma	Pancreatic Adenocarcinoma	Pancreas Adenocarcinoma, Ductal Type	G1	Primary	C25.0	Infiltrating duct carcinoma, NOS (C50._)	70387	Pancreatic Carcinoma
TCGA-HZ-7923	TCGA-HZ-7923-01	Pancreas	Pancreatic Adenocarcinoma	Pancreatic Adenocarcinoma	Pancreas Adenocarcinoma, Ductal Type	G2	Primary	C25.0	Infiltrating duct carcinoma, NOS (C50._)	70387	Pancreatic Carcinoma
TCGA-HZ-7924	TCGA-HZ-7924-01	Pancreas	Pancreatic Adenocarcinoma	Pancreatic Adenocarcinoma	Pancreas Adenocarcinoma, Ductal Type	G2	Primary	C25.0	Infiltrating duct carcinoma, NOS (C50._)	70387	Pancreatic Carcinoma
TCGA-HZ-7925	TCGA-HZ-7925-01	Pancreas	Pancreatic Adenocarcinoma	Pancreatic Adenocarcinoma	Pancreas Adenocarcinoma, Ductal Type	G2	Primary	C25.0	Infiltrating duct carcinoma, NOS (C50._)	70387	Pancreatic Carcinoma
TCGA-HZ-7926	TCGA-HZ-7926-01	Pancreas	Pancreatic Adenocarcinoma	Pancreatic Adenocarcinoma	Pancreas Adenocarcinoma, Ductal Type	G1	Primary	C25.0	Infiltrating duct carcinoma, NOS (C50._)	70387	Pancreatic Carcinoma
TCGA-HZ-8001	TCGA-HZ-8001-01	Pancreas	Pancreatic Adenocarcinoma	Pancreatic Adenocarcinoma	Pancreas Adenocarcinoma, Ductal Type	G2	Primary	C25.0	Infiltrating duct carcinoma, NOS (C50._)	70387	Pancreatic Carcinoma
TCGA-HZ-8002	TCGA-HZ-8002-01	Pancreas	Pancreatic Adenocarcinoma	Pancreatic Adenocarcinoma	Pancreas Adenocarcinoma, Ductal Type	G2	Primary	C25.0	Infiltrating duct carcinoma, NOS (C50._)	70387	Pancreatic Carcinoma
TCGA-HZ-8003	TCGA-HZ-8003-01	Pancreas	Pancreatic Adenocarcinoma	Pancreatic Adenocarcinoma	Pancreas Adenocarcinoma, Ductal Type	G2	Primary	C25.0	Infiltrating duct carcinoma, NOS (C50._)	70387	Pancreatic Carcinoma
TCGA-HZ-8005	TCGA-HZ-8005-01	Pancreas	Pancreatic Adenocarcinoma	Pancreatic Adenocarcinoma	Pancreas Adenocarcinoma, Ductal Type	G3	Primary	C25.9	Infiltrating duct carcinoma, NOS (C50._)	70387	Pancreatic Carcinoma
TCGA-HZ-8315	TCGA-HZ-8315-01	Pancreas	Pancreatic Adenocarcinoma	Pancreatic Adenocarcinoma	Pancreas Adenocarcinoma, Ductal Type	G2	Primary	C25.0	Infiltrating duct carcinoma, NOS (C50._)	70387	Pancreatic Carcinoma
TCGA-HZ-8317	TCGA-HZ-8317-01	Pancreas	Pancreatic Adenocarcinoma	Pancreatic Adenocarcinoma	Pancreas Adenocarcinoma, Ductal Type	G1	Primary	C25.0	Infiltrating duct carcinoma, NOS (C50._)	70387	Pancreatic Carcinoma
TCGA-HZ-8636	TCGA-HZ-8636-01	Pancreas	Pancreatic Adenocarcinoma	Pancreatic Adenocarcinoma	Pancreas Adenocarcinoma, Ductal Type	G3	Primary	C25.2	Infiltrating duct carcinoma, NOS (C50._)	70387	Pancreatic Carcinoma
TCGA-HZ-8637	TCGA-HZ-8637-01	Pancreas	Pancreatic Adenocarcinoma	Pancreatic Adenocarcinoma	Pancreas Adenocarcinoma, Ductal Type	G3	Primary	C25.0	Infiltrating duct carcinoma, NOS (C50._)	70387	Pancreatic Carcinoma
TCGA-HZ-A49G	TCGA-HZ-A49G-01	Pancreas	Pancreatic Adenocarcinoma	Pancreatic Adenocarcinoma	Pancreas Adenocarcinoma, Ductal Type	G2	Primary	C25.0	Infiltrating duct carcinoma, NOS (C50._)	70387	Pancreatic Carcinoma
TCGA-HZ-A49H	TCGA-HZ-A49H-01	Pancreas	Pancreatic Adenocarcinoma	Pancreatic Adenocarcinoma	Pancreas Adenocarcinoma, Ductal Type	G2	Primary	C25.0	Infiltrating duct carcinoma, NOS (C50._)	70387	Pancreatic Carcinoma
TCGA-HZ-A49I	TCGA-HZ-A49I-01	Pancreas	Pancreatic Adenocarcinoma	Pancreatic Adenocarcinoma	Pancreas Adenocarcinoma, Ductal Type	G2	Primary	C25.0	Infiltrating duct carcinoma, NOS (C50._)	70387	Pancreatic Carcinoma
TCGA-HZ-A4BH	TCGA-HZ-A4BH-01	Pancreas	Pancreatic Adenocarcinoma	Pancreatic Adenocarcinoma	Pancreas Adenocarcinoma, Ductal Type	G3	Primary	C25.0	Infiltrating duct carcinoma, NOS (C50._)	70387	Pancreatic Carcinoma
TCGA-HZ-A77O	TCGA-HZ-A77O-01	Pancreas	Pancreatic Adenocarcinoma	Pancreatic Adenocarcinoma	Pancreas Adenocarcinoma, Ductal Type	G2	Primary	C25.0	Infiltrating duct carcinoma, NOS (C50._)	70387	Pancreatic Carcinoma
TCGA-HZ-A8P0	TCGA-HZ-A8P0-01	Pancreas	Pancreatic Adenocarcinoma	Pancreatic Adenocarcinoma	Pancreas Adenocarcinoma, Ductal Type	G1	Primary	C25.0	Infiltrating duct carcinoma, NOS (C50._)	70387	Pancreatic Carcinoma
TCGA-HZ-A8P1	TCGA-HZ-A8P1-01	Pancreas	Pancreatic Adenocarcinoma	Pancreatic Adenocarcinoma	Pancreas Adenocarcinoma, Ductal Type	G1	Primary	C25.2	Infiltrating duct carcinoma, NOS (C50._)	70387	Pancreatic Carcinoma
TCGA-IB-7644	TCGA-IB-7644-01	Pancreas	Pancreatic Adenocarcinoma	Pancreatic Adenocarcinoma	Pancreas Adenocarcinoma, Ductal Type	G2	Primary	C25.0	Infiltrating duct carcinoma, NOS (C50._)	70387	Pancreatic Carcinoma
TCGA-IB-7645	TCGA-IB-7645-01	Pancreas	Pancreatic Adenocarcinoma	Pancreatic Adenocarcinoma	Pancreas Adenocarcinoma, Ductal Type	G1	Primary	C25.0	Infiltrating duct carcinoma, NOS (C50._)	70387	Pancreatic Carcinoma
TCGA-IB-7646	TCGA-IB-7646-01	Pancreas	Pancreatic Adenocarcinoma	Pancreatic Adenocarcinoma	Pancreas Adenocarcinoma, Ductal Type	G2	Primary	C25.0	Infiltrating duct carcinoma, NOS (C50._)	70387	Pancreatic Carcinoma
TCGA-IB-7647	TCGA-IB-7647-01	Pancreas	Pancreatic Adenocarcinoma	Pancreatic Adenocarcinoma	Pancreas Adenocarcinoma, Ductal Type	G2	Primary	C25.0	Infiltrating duct carcinoma, NOS (C50._)	70387	Pancreatic Carcinoma
TCGA-IB-7649	TCGA-IB-7649-01	Pancreas	Pancreatic Adenocarcinoma	Pancreatic Adenocarcinoma	Pancreas Adenocarcinoma, Ductal Type	G2	Primary	C25.0	Infiltrating duct carcinoma, NOS (C50._)	70387	Pancreatic Carcinoma
TCGA-IB-7651	TCGA-IB-7651-01	Pancreas	Pancreatic Adenocarcinoma	Pancreatic Adenocarcinoma	Pancreas Adenocarcinoma, Ductal Type	G2	Primary	C25.0	Infiltrating duct carcinoma, NOS (C50._)	70387	Pancreatic Carcinoma
TCGA-IB-7652	TCGA-IB-7652-01	Pancreas	Pancreatic Adenocarcinoma	Pancreatic Adenocarcinoma	Pancreas Adenocarcinoma, Ductal Type	G2	Primary	C25.9	Infiltrating duct carcinoma, NOS (C50._)	70387	Pancreatic Carcinoma
TCGA-IB-7885	TCGA-IB-7885-01	Pancreas	Pancreatic Adenocarcinoma	Pancreatic Adenocarcinoma	Pancreas Adenocarcinoma, Ductal Type	G2	Primary	C25.9	Infiltrating duct carcinoma, NOS (C50._)	70387	Pancreatic Carcinoma
TCGA-IB-7886	TCGA-IB-7886-01	Pancreas	Pancreatic Adenocarcinoma	Pancreatic Adenocarcinoma	Pancreas Adenocarcinoma, Ductal Type	G3	Primary	C25.9	Infiltrating duct carcinoma, NOS (C50._)	70387	Pancreatic Carcinoma
TCGA-IB-7887	TCGA-IB-7887-01	Pancreas	Pancreatic Adenocarcinoma	Pancreatic Adenocarcinoma	Pancreas Adenocarcinoma, Ductal Type	G2	Primary	C25.9	Infiltrating duct carcinoma, NOS (C50._)	70387	Pancreatic Carcinoma
TCGA-IB-7888	TCGA-IB-7888-01	Pancreas	Pancreatic Adenocarcinoma	Pancreatic Adenocarcinoma	Pancreas Adenocarcinoma, Ductal Type	G2	Primary	C25.9	Infiltrating duct carcinoma, NOS (C50._)	70387	Pancreatic Carcinoma
TCGA-IB-7889	TCGA-IB-7889-01	Pancreas	Pancreatic Adenocarcinoma	Pancreatic Adenocarcinoma	Pancreas Adenocarcinoma, Ductal Type	G1	Primary	C25.9	Infiltrating duct carcinoma, NOS (C50._)	70387	Pancreatic Carcinoma
TCGA-IB-7890	TCGA-IB-7890-01	Pancreas	Pancreatic Adenocarcinoma	Pancreatic Adenocarcinoma	Pancreas Adenocarcinoma, Ductal Type	G3	Primary	C25.9	Infiltrating duct carcinoma, NOS (C50._)	70387	Pancreatic Carcinoma
TCGA-IB-7891	TCGA-IB-7891-01	Pancreas	Pancreatic Adenocarcinoma	Pancreatic Adenocarcinoma	Pancreas Adenocarcinoma, Ductal Type	G1	Primary	C25.9	Infiltrating duct carcinoma, NOS (C50._)	70387	Pancreatic Carcinoma
TCGA-IB-7893	TCGA-IB-7893-01	Pancreas	Pancreatic Adenocarcinoma	Pancreatic Adenocarcinoma	Pancreas Adenocarcinoma, Ductal Type	G3	Primary	C25.9	Infiltrating duct carcinoma, NOS (C50._)	70387	Pancreatic Carcinoma
TCGA-IB-7897	TCGA-IB-7897-01	Pancreas	Pancreatic Adenocarcinoma	Pancreatic Adenocarcinoma	Pancreas Adenocarcinoma, Ductal Type	G2	Primary	C25.9	Infiltrating duct carcinoma, NOS (C50._)	70387	Pancreatic Carcinoma
TCGA-IB-8126	TCGA-IB-8126-01	Pancreas	Pancreatic Adenocarcinoma	Pancreatic Adenocarcinoma	Pancreas Adenocarcinoma, Ductal Type	G1	Primary	C25.0	Infiltrating duct carcinoma, NOS (C50._)	70387	Pancreatic Carcinoma
TCGA-IB-8127	TCGA-IB-8127-01	Pancreas	Pancreatic Adenocarcinoma	Pancreatic Adenocarcinoma	Pancreas Adenocarcinoma, Ductal Type	G2	Primary	C25.0	Infiltrating duct carcinoma, NOS (C50._)	70387	Pancreatic Carcinoma
TCGA-IB-A5SO	TCGA-IB-A5SO-01	Pancreas	Pancreatic Adenocarcinoma	Pancreatic Adenocarcinoma	Pancreas Adenocarcinoma, Ductal Type	G2	Primary	C25.0	Infiltrating duct carcinoma, NOS (C50._)	70387	Pancreatic Carcinoma
TCGA-IB-A5SP	TCGA-IB-A5SP-01	Pancreas	Pancreatic Adenocarcinoma	Pancreatic Adenocarcinoma	Pancreas Adenocarcinoma, Ductal Type	G2	Primary	C25.0	Infiltrating duct carcinoma, NOS (C50._)	70387	Pancreatic Carcinoma
TCGA-IB-A5SQ	TCGA-IB-A5SQ-01	Pancreas	Pancreatic Adenocarcinoma	Pancreatic Adenocarcinoma	Pancreas Adenocarcinoma, Ductal Type	G2	Primary	C25.0	Infiltrating duct carcinoma, NOS (C50._)	70387	Pancreatic Carcinoma
TCGA-IB-A5SS	TCGA-IB-A5SS-01	Pancreas	Pancreatic Adenocarcinoma	Pancreatic Adenocarcinoma	Pancreas Adenocarcinoma, Ductal Type	G3	Primary	C25.0	Infiltrating duct carcinoma, NOS (C50._)	70387	Pancreatic Carcinoma
TCGA-IB-A5ST	TCGA-IB-A5ST-01	Pancreas	Pancreatic Adenocarcinoma	Pancreatic Adenocarcinoma	Pancreas Adenocarcinoma, Ductal Type	G2	Primary	C25.0	Infiltrating duct carcinoma, NOS (C50._)	70387	Pancreatic Carcinoma
TCGA-IB-A6UF	TCGA-IB-A6UF-01	Pancreas	Pancreatic Adenocarcinoma	Pancreatic Adenocarcinoma	Pancreas Adenocarcinoma, Ductal Type	G2	Primary	C25.0	Infiltrating duct carcinoma, NOS (C50._)	70387	Pancreatic Carcinoma
TCGA-IB-A6UG	TCGA-IB-A6UG-01	Pancreas	Pancreatic Adenocarcinoma	Pancreatic Adenocarcinoma	Pancreas Adenocarcinoma, Ductal Type	G3	Primary	C25.0	Infiltrating duct carcinoma, NOS (C50._)	70387	Pancreatic Carcinoma
TCGA-IB-A7LX	TCGA-IB-A7LX-01	Pancreas	Pancreatic Adenocarcinoma	Pancreatic Adenocarcinoma	Pancreas Adenocarcinoma, Ductal Type	G2	Primary	C25.0	Infiltrating duct carcinoma, NOS (C50._)	70387	Pancreatic Carcinoma
TCGA-IB-A7M4	TCGA-IB-A7M4-01	Pancreas	Pancreatic Adenocarcinoma	Pancreatic Adenocarcinoma	Pancreas Adenocarcinoma, Ductal Type	G3	Primary	C25.1	Infiltrating duct carcinoma, NOS (C50._)	70387	Pancreatic Carcinoma
TCGA-IB-AAUM	TCGA-IB-AAUM-01	Pancreas	Pancreatic Adenocarcinoma	Pancreatic Adenocarcinoma	Pancreas Adenocarcinoma, Ductal Type	G3	Primary	C25.0	Infiltrating duct carcinoma, NOS (C50._)	70387	Pancreatic Carcinoma
TCGA-IB-AAUN	TCGA-IB-AAUN-01	Pancreas	Pancreatic Adenocarcinoma	Pancreatic Adenocarcinoma	Pancreas Adenocarcinoma, Ductal Type	G2	Primary	C25.0	Infiltrating duct carcinoma, NOS (C50._)	70387	Pancreatic Carcinoma
TCGA-IB-AAUO	TCGA-IB-AAUO-01	Pancreas	Pancreatic Adenocarcinoma	Pancreatic Adenocarcinoma	Pancreas Adenocarcinoma, Ductal Type	G3	Primary	C25.0	Infiltrating duct carcinoma, NOS (C50._)	70387	Pancreatic Carcinoma
TCGA-IB-AAUP	TCGA-IB-AAUP-01	Pancreas	Pancreatic Adenocarcinoma	Pancreatic Adenocarcinoma	Pancreas Adenocarcinoma, Ductal Type	G2	Primary	C25.0	Infiltrating duct carcinoma, NOS (C50._)	70387	Pancreatic Carcinoma
TCGA-IB-AAUQ	TCGA-IB-AAUQ-01	Pancreas	Pancreatic Adenocarcinoma	Pancreatic Adenocarcinoma	Pancreas Adenocarcinoma, Ductal Type	G2	Primary	C25.2	Infiltrating duct carcinoma, NOS (C50._)	70387	Pancreatic Carcinoma
TCGA-IB-AAUR	TCGA-IB-AAUR-01	Pancreas	Pancreatic Adenocarcinoma	Pancreatic Adenocarcinoma	Pancreas Adenocarcinoma, Ductal Type	G1	Primary	C25.0	Infiltrating duct carcinoma, NOS (C50._)	70387	Pancreatic Carcinoma
TCGA-IB-AAUS	TCGA-IB-AAUS-01	Pancreas	Pancreatic Adenocarcinoma	Pancreatic Adenocarcinoma	Pancreas Adenocarcinoma, Ductal Type	G2	Primary	C25.0	Infiltrating duct carcinoma, NOS (C50._)	70387	Pancreatic Carcinoma
TCGA-IB-AAUU	TCGA-IB-AAUU-01	Pancreas	Pancreatic Adenocarcinoma	Pancreatic Adenocarcinoma	Pancreas Adenocarcinoma, Ductal Type	G3	Primary	C25.0	Infiltrating duct carcinoma, NOS (C50._)	70387	Pancreatic Carcinoma
TCGA-IB-AAUV	TCGA-IB-AAUV-01	Pancreas	Pancreatic Adenocarcinoma	Pancreatic Adenocarcinoma	Pancreas Adenocarcinoma, Ductal Type	G2	Primary	C25.0	Infiltrating duct carcinoma, NOS (C50._)	70387	Pancreatic Carcinoma
TCGA-IB-AAUW	TCGA-IB-AAUW-01	Pancreas	Pancreatic Adenocarcinoma	Pancreatic Adenocarcinoma	Pancreas Adenocarcinoma, Ductal Type	G3	Primary	C25.0	Infiltrating duct carcinoma, NOS (C50._)	70387	Pancreatic Carcinoma
TCGA-L1-A7W4	TCGA-L1-A7W4-01	Pancreas	Pancreatic Adenocarcinoma	Pancreatic Adenocarcinoma	Pancreas Adenocarcinoma, Ductal Type	G3	Primary	C25.0	Infiltrating duct carcinoma, NOS (C50._)	70387	Pancreatic Carcinoma
TCGA-LB-A7SX	TCGA-LB-A7SX-01	Pancreas	Pancreatic Adenocarcinoma	Pancreatic Adenocarcinoma	Pancreas Adenocarcinoma, Ductal Type	G2	Primary	C25.0	Infiltrating duct carcinoma, NOS (C50._)	70387	Pancreatic Carcinoma
TCGA-LB-A8F3	TCGA-LB-A8F3-01	Pancreas	Pancreatic Adenocarcinoma	Pancreatic Adenocarcinoma	Pancreas Adenocarcinoma, Ductal Type	G1	Primary	C25.0	Infiltrating duct carcinoma, NOS (C50._)	70387	Pancreatic Carcinoma
TCGA-LB-A9Q5	TCGA-LB-A9Q5-01	Pancreas	Pancreatic Adenocarcinoma	Pancreatic Adenocarcinoma	Pancreas Adenocarcinoma, Ductal Type	G3	Primary	C25.0	Infiltrating duct carcinoma, NOS (C50._)	70387	Pancreatic Carcinoma
TCGA-M8-A5N4	TCGA-M8-A5N4-01	Pancreas	Pancreatic Adenocarcinoma	Pancreatic Adenocarcinoma	Pancreas Adenocarcinoma, Ductal Type	G2	Primary	C25.0	Infiltrating duct carcinoma, NOS (C50._)	70387	Pancreatic Carcinoma
TCGA-OE-A75W	TCGA-OE-A75W-01	Pancreas	Pancreatic Adenocarcinoma	Pancreatic Adenocarcinoma	Pancreas Adenocarcinoma, Ductal Type	G1	Primary	C25.2	Infiltrating duct carcinoma, NOS (C50._)	70387	Pancreatic Carcinoma
TCGA-PZ-A5RE	TCGA-PZ-A5RE-01	Pancreas	Pancreatic Adenocarcinoma	Pancreatic Adenocarcinoma	Pancreas Adenocarcinoma, Ductal Type	G3	Primary	C25.0	Infiltrating duct carcinoma, NOS (C50._)	70387	Pancreatic Carcinoma
TCGA-Q3-A5QY	TCGA-Q3-A5QY-01	Pancreas	Pancreatic Adenocarcinoma	Pancreatic Adenocarcinoma	Pancreas Adenocarcinoma, Ductal Type	G2	Primary	C25.0	Infiltrating duct carcinoma, NOS (C50._)	70387	Pancreatic Carcinoma
TCGA-Q3-AA2A	TCGA-Q3-AA2A-01	Pancreas	Pancreatic Adenocarcinoma	Pancreatic Adenocarcinoma	Pancreas Adenocarcinoma, Ductal Type	G1	Primary	C25.0	Infiltrating duct carcinoma, NOS (C50._)	70387	Pancreatic Carcinoma
TCGA-RB-AA9M	TCGA-RB-AA9M-01	Pancreas	Pancreatic Adenocarcinoma	Pancreatic Adenocarcinoma	Pancreas Adenocarcinoma, Ductal Type	G3	Primary	C25.2	Infiltrating duct carcinoma, NOS (C50._)	70387	Pancreatic Carcinoma
TCGA-RL-AAAS	TCGA-RL-AAAS-01	Pancreas	Pancreatic Adenocarcinoma	Pancreatic Adenocarcinoma	Pancreas Adenocarcinoma, Ductal Type	G2	Primary	C25.0	Infiltrating duct carcinoma, NOS (C50._)	70387	Pancreatic Carcinoma
TCGA-S4-A8RM	TCGA-S4-A8RM-01	Pancreas	Pancreatic Adenocarcinoma	Pancreatic Adenocarcinoma	Pancreas Adenocarcinoma, Ductal Type	G3	Primary	C25.9	Infiltrating duct carcinoma, NOS (C50._)	70387	Pancreatic Carcinoma
TCGA-S4-A8RO	TCGA-S4-A8RO-01	Pancreas	Pancreatic Adenocarcinoma	Pancreatic Adenocarcinoma	Pancreas Adenocarcinoma, Ductal Type	G2	Primary	C25.0	Infiltrating duct carcinoma, NOS (C50._)	70387	Pancreatic Carcinoma
TCGA-S4-A8RP	TCGA-S4-A8RP-01	Pancreas	Pancreatic Adenocarcinoma	Pancreatic Adenocarcinoma	Pancreas Adenocarcinoma, Ductal Type	G3	Primary	C25.0	Infiltrating duct carcinoma, NOS (C50._)	70387	Pancreatic Carcinoma
TCGA-US-A774	TCGA-US-A774-01	Pancreas	Pancreatic Adenocarcinoma	Pancreatic Adenocarcinoma	Pancreas Adenocarcinoma, Ductal Type	G3	Primary	C25.0	Infiltrating duct carcinoma, NOS (C50._)	70387	Pancreatic Carcinoma
TCGA-US-A779	TCGA-US-A779-01	Pancreas	Pancreatic Adenocarcinoma	Pancreatic Adenocarcinoma	Pancreas Adenocarcinoma, Ductal Type	G1	Primary	C25.0	Infiltrating duct carcinoma, NOS (C50._)	70387	Pancreatic Carcinoma
TCGA-US-A77G	TCGA-US-A77G-01	Pancreas	Pancreatic Adenocarcinoma	Pancreatic Adenocarcinoma	Pancreas Adenocarcinoma, Ductal Type	G2	Primary	C25.0	Infiltrating duct carcinoma, NOS (C50._)	70387	Pancreatic Carcinoma
TCGA-US-A77J	TCGA-US-A77J-01	Pancreas	Pancreatic Adenocarcinoma	Pancreatic Adenocarcinoma	Pancreas Adenocarcinoma, Ductal Type	G2	Primary	C25.0	Infiltrating duct carcinoma, NOS (C50._)	70387	Pancreatic Carcinoma
TCGA-XD-AAUG	TCGA-XD-AAUG-01	Pancreas	Pancreatic Adenocarcinoma	Pancreatic Adenocarcinoma	Pancreas Adenocarcinoma, Ductal Type	G2	Primary	C25.1	Infiltrating duct carcinoma, NOS (C50._)	70387	Pancreatic Carcinoma
TCGA-XD-AAUH	TCGA-XD-AAUH-01	Pancreas	Pancreatic Adenocarcinoma	Pancreatic Adenocarcinoma	Pancreas Adenocarcinoma, Ductal Type	G2	Primary	C25.0	Infiltrating duct carcinoma, NOS (C50._)	70387	Pancreatic Carcinoma
TCGA-XD-AAUI	TCGA-XD-AAUI-01	Pancreas	Pancreatic Adenocarcinoma	Pancreatic Adenocarcinoma	Pancreas Adenocarcinoma, Ductal Type	G2	Primary	C25.0	Infiltrating duct carcinoma, NOS (C50._)	70387	Pancreatic Carcinoma
TCGA-XD-AAUL	TCGA-XD-AAUL-01	Pancreas	Pancreatic Adenocarcinoma	Pancreatic Adenocarcinoma	Pancreas Adenocarcinoma, Ductal Type	G2	Primary	C25.0	Infiltrating duct carcinoma, NOS (C50._)	70387	Pancreatic Carcinoma
TCGA-XN-A8T3	TCGA-XN-A8T3-01	Pancreas	Pancreatic Adenocarcinoma	Pancreatic Adenocarcinoma	Pancreas Adenocarcinoma, Ductal Type	G2	Primary	C25.0	Infiltrating duct carcinoma, NOS (C50._)	70387	Pancreatic Carcinoma
TCGA-XN-A8T5	TCGA-XN-A8T5-01	Pancreas	Pancreatic Adenocarcinoma	Pancreatic Adenocarcinoma	Pancreas Adenocarcinoma, Other Subtype	G2	Primary	C25.0	Infiltrating duct carcinoma, NOS (C50._)	70387	Pancreatic Carcinoma
TCGA-YB-A89D	TCGA-YB-A89D-01	Pancreas	Pancreatic Adenocarcinoma	Pancreatic Adenocarcinoma	Pancreas Adenocarcinoma, Ductal Type	G2	Primary	C25.1	Infiltrating duct carcinoma, NOS (C50._)	70387	Pancreatic Carcinoma
TCGA-YY-A8LH	TCGA-YY-A8LH-01	Pancreas	Pancreatic Adenocarcinoma	Pancreatic Adenocarcinoma	Pancreas Adenocarcinoma, Ductal Type	G3	Primary	C25.0	Infiltrating duct carcinoma, NOS (C50._)	70387	Pancreatic Carcinoma
TCGA-Z5-AAPL	TCGA-Z5-AAPL-01	Pancreas	Pancreatic Adenocarcinoma	Pancreatic Adenocarcinoma	Pancreas Adenocarcinoma, Ductal Type	G1	Primary	C25.9	Infiltrating duct carcinoma, NOS (C50._)	70387	Pancreatic Carcinoma
