# Supplementary material for: Cancer gene mutation frequencies for the U.S. population
Source: Nat Commun. 2021 Oct 13;12:5961. doi: 10.1038/s41467-021-26213-y (PMC8514428; doi:10.1038/s41467-021-26213-y)
Supplement: Supplementary file 8 — Supplementary Software 1 [file 41467_2021_26213_MOESM8_ESM.zip › Supplementary Software 1/Genomics_Analysis/clinical/panc/paad_utsw_2015/data_clinical_sample_v2.txt]

PATIENT_ID	SAMPLE_ID	SITE	SAMPLE_TYPE	CANCER_TYPE	CANCER_TYPE_DETAILED	merajs annotation	CODE	CATEGORY_NAME
PDA_001	PDA_001	Pancreas	Primary	Pancreatic Cancer	Pancreatic Adenocarcinoma	Adenocarcinoma, NOS	70387	Pancreatic Carcinoma
PDA_002	PDA_002	Pancreas	Primary	Pancreatic Cancer	Pancreatic Adenocarcinoma	Adenocarcinoma, NOS	70387	Pancreatic Carcinoma
PDA_003	PDA_003	Pancreas	Primary	Pancreatic Cancer	Pancreatic Adenocarcinoma	Adenocarcinoma, NOS	70387	Pancreatic Carcinoma
PDA_004	PDA_004	Pancreas	Primary	Pancreatic Cancer	Pancreatic Adenocarcinoma	Adenocarcinoma, NOS	70387	Pancreatic Carcinoma
PDA_005	PDA_005	Pancreas	Primary	Pancreatic Cancer	Pancreatic Adenocarcinoma	Adenocarcinoma, NOS	70387	Pancreatic Carcinoma
PDA_006	PDA_006	Pancreas	Primary	Pancreatic Cancer	Pancreatic Adenocarcinoma	Adenocarcinoma, NOS	70387	Pancreatic Carcinoma
PDA_007	PDA_007	Pancreas	Primary	Pancreatic Cancer	Pancreatic Adenocarcinoma	Adenocarcinoma, NOS	70387	Pancreatic Carcinoma
PDA_008	PDA_008	Pancreas	Primary	Pancreatic Cancer	Pancreatic Adenocarcinoma	Adenocarcinoma, NOS	70387	Pancreatic Carcinoma
PDA_009	PDA_009	Pancreas	Primary	Pancreatic Cancer	Pancreatic Adenocarcinoma	Adenocarcinoma, NOS	70387	Pancreatic Carcinoma
PDA_010	PDA_010	Pancreas	Primary	Pancreatic Cancer	Pancreatic Adenocarcinoma	Adenocarcinoma, NOS	70387	Pancreatic Carcinoma
PDA_011	PDA_011	Pancreas	Primary	Pancreatic Cancer	Pancreatic Adenocarcinoma	Adenocarcinoma, NOS	70387	Pancreatic Carcinoma
PDA_012	PDA_012	Pancreas	Primary	Pancreatic Cancer	Pancreatic Adenocarcinoma	Adenocarcinoma, NOS	70387	Pancreatic Carcinoma
PDA_013	PDA_013	Pancreas	Primary	Pancreatic Cancer	Pancreatic Adenocarcinoma	Adenocarcinoma, NOS	70387	Pancreatic Carcinoma
PDA_014	PDA_014	Pancreas	Primary	Pancreatic Cancer	Pancreatic Adenocarcinoma	Adenocarcinoma, NOS	70387	Pancreatic Carcinoma
PDA_015	PDA_015	Pancreas	Primary	Pancreatic Cancer	Pancreatic Adenocarcinoma	Adenocarcinoma, NOS	70387	Pancreatic Carcinoma
PDA_016	PDA_016	Pancreas	Primary	Pancreatic Cancer	Pancreatic Adenocarcinoma	Adenocarcinoma, NOS	70387	Pancreatic Carcinoma
PDA_017	PDA_017	Pancreas	Primary	Pancreatic Cancer	Pancreatic Adenocarcinoma	Adenocarcinoma, NOS	70387	Pancreatic Carcinoma
PDA_018	PDA_018	Pancreas	Primary	Pancreatic Cancer	Pancreatic Adenocarcinoma	Adenocarcinoma, NOS	70387	Pancreatic Carcinoma
PDA_019	PDA_019	Pancreas	Primary	Pancreatic Cancer	Pancreatic Adenocarcinoma	Adenocarcinoma, NOS	70387	Pancreatic Carcinoma
PDA_020	PDA_020	Pancreas	Primary	Pancreatic Cancer	Pancreatic Adenocarcinoma	Adenocarcinoma, NOS	70387	Pancreatic Carcinoma
PDA_021	PDA_021	Pancreas	Primary	Pancreatic Cancer	Pancreatic Adenocarcinoma	Adenocarcinoma, NOS	70387	Pancreatic Carcinoma
PDA_022	PDA_022	Pancreas	Primary	Pancreatic Cancer	Pancreatic Adenocarcinoma	Adenocarcinoma, NOS	70387	Pancreatic Carcinoma
PDA_023	PDA_023	Pancreas	Primary	Pancreatic Cancer	Pancreatic Adenocarcinoma	Adenocarcinoma, NOS	70387	Pancreatic Carcinoma
PDA_024	PDA_024	Pancreas	Primary	Pancreatic Cancer	Pancreatic Adenocarcinoma	Adenocarcinoma, NOS	70387	Pancreatic Carcinoma
PDA_025	PDA_025	Pancreas	Primary	Pancreatic Cancer	Pancreatic Adenocarcinoma	Adenocarcinoma, NOS	70387	Pancreatic Carcinoma
PDA_026	PDA_026	Pancreas	Primary	Pancreatic Cancer	Pancreatic Adenocarcinoma	Adenocarcinoma, NOS	70387	Pancreatic Carcinoma
PDA_027	PDA_027	Pancreas	Primary	Pancreatic Cancer	Pancreatic Adenocarcinoma	Adenocarcinoma, NOS	70387	Pancreatic Carcinoma
PDA_028	PDA_028	Pancreas	Primary	Pancreatic Cancer	Pancreatic Adenocarcinoma	Adenocarcinoma, NOS	70387	Pancreatic Carcinoma
PDA_029	PDA_029	Pancreas	Primary	Pancreatic Cancer	Pancreatic Adenocarcinoma	Adenocarcinoma, NOS	70387	Pancreatic Carcinoma
PDA_030	PDA_030	Pancreas	Primary	Pancreatic Cancer	Pancreatic Adenocarcinoma	Adenocarcinoma, NOS	70387	Pancreatic Carcinoma
PDA_031	PDA_031	Pancreas	Primary	Pancreatic Cancer	Pancreatic Adenocarcinoma	Adenocarcinoma, NOS	70387	Pancreatic Carcinoma
PDA_032	PDA_032	Pancreas	Primary	Pancreatic Cancer	Pancreatic Adenocarcinoma	Adenocarcinoma, NOS	70387	Pancreatic Carcinoma
PDA_033	PDA_033	Pancreas	Primary	Pancreatic Cancer	Pancreatic Adenocarcinoma	Adenocarcinoma, NOS	70387	Pancreatic Carcinoma
PDA_034	PDA_034	Pancreas	Primary	Pancreatic Cancer	Pancreatic Adenocarcinoma	Adenocarcinoma, NOS	70387	Pancreatic Carcinoma
PDA_035	PDA_035	Pancreas	Primary	Pancreatic Cancer	Pancreatic Adenocarcinoma	Adenocarcinoma, NOS	70387	Pancreatic Carcinoma
PDA_036	PDA_036	Pancreas	Primary	Pancreatic Cancer	Pancreatic Adenocarcinoma	Adenocarcinoma, NOS	70387	Pancreatic Carcinoma
PDA_037	PDA_037	Pancreas	Primary	Pancreatic Cancer	Pancreatic Adenocarcinoma	Adenocarcinoma, NOS	70387	Pancreatic Carcinoma
PDA_038	PDA_038	Pancreas	Primary	Pancreatic Cancer	Pancreatic Adenocarcinoma	Adenocarcinoma, NOS	70387	Pancreatic Carcinoma
PDA_039	PDA_039	Pancreas	Primary	Pancreatic Cancer	Pancreatic Adenocarcinoma	Adenocarcinoma, NOS	70387	Pancreatic Carcinoma
PDA_040	PDA_040	Pancreas	Primary	Pancreatic Cancer	Pancreatic Adenocarcinoma	Adenocarcinoma, NOS	70387	Pancreatic Carcinoma
PDA_041	PDA_041	Pancreas	Primary	Pancreatic Cancer	Pancreatic Adenocarcinoma	Adenocarcinoma, NOS	70387	Pancreatic Carcinoma
PDA_042	PDA_042	Pancreas	Primary	Pancreatic Cancer	Pancreatic Adenocarcinoma	Adenocarcinoma, NOS	70387	Pancreatic Carcinoma
PDA_043	PDA_043	Pancreas	Primary	Pancreatic Cancer	Pancreatic Adenocarcinoma	Adenocarcinoma, NOS	70387	Pancreatic Carcinoma
PDA_044	PDA_044	Pancreas	Primary	Pancreatic Cancer	Pancreatic Adenocarcinoma	Adenocarcinoma, NOS	70387	Pancreatic Carcinoma
PDA_045	PDA_045	Pancreas	Primary	Pancreatic Cancer	Pancreatic Adenocarcinoma	Adenocarcinoma, NOS	70387	Pancreatic Carcinoma
PDA_046	PDA_046	Pancreas	Primary	Pancreatic Cancer	Pancreatic Adenocarcinoma	Adenocarcinoma, NOS	70387	Pancreatic Carcinoma
PDA_047	PDA_047	Pancreas	Primary	Pancreatic Cancer	Pancreatic Adenocarcinoma	Adenocarcinoma, NOS	70387	Pancreatic Carcinoma
PDA_048	PDA_048	Pancreas	Primary	Pancreatic Cancer	Pancreatic Adenocarcinoma	Adenocarcinoma, NOS	70387	Pancreatic Carcinoma
PDA_049	PDA_049	Pancreas	Primary	Pancreatic Cancer	Pancreatic Adenocarcinoma	Adenocarcinoma, NOS	70387	Pancreatic Carcinoma
PDA_050	PDA_050	Pancreas	Primary	Pancreatic Cancer	Pancreatic Adenocarcinoma	Adenocarcinoma, NOS	70387	Pancreatic Carcinoma
PDA_051	PDA_051	Pancreas	Primary	Pancreatic Cancer	Pancreatic Adenocarcinoma	Adenocarcinoma, NOS	70387	Pancreatic Carcinoma
PDA_052	PDA_052	Pancreas	Primary	Pancreatic Cancer	Pancreatic Adenocarcinoma	Adenocarcinoma, NOS	70387	Pancreatic Carcinoma
PDA_053	PDA_053	Pancreas	Primary	Pancreatic Cancer	Pancreatic Adenocarcinoma	Adenocarcinoma, NOS	70387	Pancreatic Carcinoma
PDA_054	PDA_054	Pancreas	Primary	Pancreatic Cancer	Pancreatic Adenocarcinoma	Adenocarcinoma, NOS	70387	Pancreatic Carcinoma
PDA_055	PDA_055	Pancreas	Primary	Pancreatic Cancer	Pancreatic Adenocarcinoma	Adenocarcinoma, NOS	70387	Pancreatic Carcinoma
PDA_056	PDA_056	Pancreas	Primary	Pancreatic Cancer	Pancreatic Adenocarcinoma	Adenocarcinoma, NOS	70387	Pancreatic Carcinoma
PDA_057	PDA_057	Pancreas	Primary	Pancreatic Cancer	Pancreatic Adenocarcinoma	Adenocarcinoma, NOS	70387	Pancreatic Carcinoma
PDA_058	PDA_058	Pancreas	Primary	Pancreatic Cancer	Pancreatic Adenocarcinoma	Adenocarcinoma, NOS	70387	Pancreatic Carcinoma
PDA_059	PDA_059	Pancreas	Primary	Pancreatic Cancer	Pancreatic Adenocarcinoma	Adenocarcinoma, NOS	70387	Pancreatic Carcinoma
PDA_060	PDA_060	Pancreas	Primary	Pancreatic Cancer	Pancreatic Adenocarcinoma	Adenocarcinoma, NOS	70387	Pancreatic Carcinoma
PDA_061	PDA_061	Pancreas	Primary	Pancreatic Cancer	Pancreatic Adenocarcinoma	Adenocarcinoma, NOS	70387	Pancreatic Carcinoma
PDA_062	PDA_062	Pancreas	Primary	Pancreatic Cancer	Pancreatic Adenocarcinoma	Adenocarcinoma, NOS	70387	Pancreatic Carcinoma
PDA_063	PDA_063	Pancreas	Primary	Pancreatic Cancer	Pancreatic Adenocarcinoma	Adenocarcinoma, NOS	70387	Pancreatic Carcinoma
PDA_064	PDA_064	Pancreas	Primary	Pancreatic Cancer	Pancreatic Adenocarcinoma	Adenocarcinoma, NOS	70387	Pancreatic Carcinoma
PDA_065	PDA_065	Pancreas	Primary	Pancreatic Cancer	Pancreatic Adenocarcinoma	Adenocarcinoma, NOS	70387	Pancreatic Carcinoma
PDA_066	PDA_066	Pancreas	Primary	Pancreatic Cancer	Pancreatic Adenocarcinoma	Adenocarcinoma, NOS	70387	Pancreatic Carcinoma
PDA_067	PDA_067	Pancreas	Primary	Pancreatic Cancer	Pancreatic Adenocarcinoma	Adenocarcinoma, NOS	70387	Pancreatic Carcinoma
PDA_068	PDA_068	Pancreas	Primary	Pancreatic Cancer	Pancreatic Adenocarcinoma	Adenocarcinoma, NOS	70387	Pancreatic Carcinoma
PDA_069	PDA_069	Pancreas	Primary	Pancreatic Cancer	Pancreatic Adenocarcinoma	Adenocarcinoma, NOS	70387	Pancreatic Carcinoma
PDA_070	PDA_070	Pancreas	Primary	Pancreatic Cancer	Pancreatic Adenocarcinoma	Adenocarcinoma, NOS	70387	Pancreatic Carcinoma
PDA_071	PDA_071	Pancreas	Primary	Pancreatic Cancer	Pancreatic Adenocarcinoma	Adenocarcinoma, NOS	70387	Pancreatic Carcinoma
PDA_072	PDA_072	Pancreas	Primary	Pancreatic Cancer	Pancreatic Adenocarcinoma	Adenocarcinoma, NOS	70387	Pancreatic Carcinoma
PDA_073	PDA_073	Pancreas	Primary	Pancreatic Cancer	Pancreatic Adenocarcinoma	Adenocarcinoma, NOS	70387	Pancreatic Carcinoma
PDA_074	PDA_074	Pancreas	Primary	Pancreatic Cancer	Pancreatic Adenocarcinoma	Adenocarcinoma, NOS	70387	Pancreatic Carcinoma
PDA_075	PDA_075	Pancreas	Primary	Pancreatic Cancer	Pancreatic Adenocarcinoma	Adenocarcinoma, NOS	70387	Pancreatic Carcinoma
PDA_076	PDA_076	Pancreas	Primary	Pancreatic Cancer	Pancreatic Adenocarcinoma	Adenocarcinoma, NOS	70387	Pancreatic Carcinoma
PDA_077	PDA_077	Pancreas	Primary	Pancreatic Cancer	Pancreatic Adenocarcinoma	Adenocarcinoma, NOS	70387	Pancreatic Carcinoma
PDA_078	PDA_078	Pancreas	Primary	Pancreatic Cancer	Pancreatic Adenocarcinoma	Adenocarcinoma, NOS	70387	Pancreatic Carcinoma
PDA_079	PDA_079	Pancreas	Primary	Pancreatic Cancer	Pancreatic Adenocarcinoma	Adenocarcinoma, NOS	70387	Pancreatic Carcinoma
PDA_080	PDA_080	Pancreas	Primary	Pancreatic Cancer	Pancreatic Adenocarcinoma	Adenocarcinoma, NOS	70387	Pancreatic Carcinoma
PDA_081	PDA_081	Pancreas	Primary	Pancreatic Cancer	Pancreatic Adenocarcinoma	Adenocarcinoma, NOS	70387	Pancreatic Carcinoma
PDA_082	PDA_082	Pancreas	Primary	Pancreatic Cancer	Pancreatic Adenocarcinoma	Adenocarcinoma, NOS	70387	Pancreatic Carcinoma
PDA_083	PDA_083	Pancreas	Primary	Pancreatic Cancer	Pancreatic Adenocarcinoma	Adenocarcinoma, NOS	70387	Pancreatic Carcinoma
PDA_084	PDA_084	Pancreas	Primary	Pancreatic Cancer	Pancreatic Adenocarcinoma	Adenocarcinoma, NOS	70387	Pancreatic Carcinoma
PDA_085	PDA_085	Pancreas	Primary	Pancreatic Cancer	Pancreatic Adenocarcinoma	Adenocarcinoma, NOS	70387	Pancreatic Carcinoma
PDA_086	PDA_086	Pancreas	Primary	Pancreatic Cancer	Pancreatic Adenocarcinoma	Adenocarcinoma, NOS	70387	Pancreatic Carcinoma
PDA_087	PDA_087	Pancreas	Primary	Pancreatic Cancer	Pancreatic Adenocarcinoma	Adenocarcinoma, NOS	70387	Pancreatic Carcinoma
PDA_088	PDA_088	Pancreas	Primary	Pancreatic Cancer	Pancreatic Adenocarcinoma	Adenocarcinoma, NOS	70387	Pancreatic Carcinoma
PDA_089	PDA_089	Pancreas	Primary	Pancreatic Cancer	Pancreatic Adenocarcinoma	Adenocarcinoma, NOS	70387	Pancreatic Carcinoma
PDA_090	PDA_090	Pancreas	Primary	Pancreatic Cancer	Pancreatic Adenocarcinoma	Adenocarcinoma, NOS	70387	Pancreatic Carcinoma
PDA_091	PDA_091	Pancreas	Primary	Pancreatic Cancer	Pancreatic Adenocarcinoma	Adenocarcinoma, NOS	70387	Pancreatic Carcinoma
PDA_092	PDA_092	Pancreas	Primary	Pancreatic Cancer	Pancreatic Adenocarcinoma	Adenocarcinoma, NOS	70387	Pancreatic Carcinoma
PDA_093	PDA_093	Pancreas	Primary	Pancreatic Cancer	Pancreatic Adenocarcinoma	Adenocarcinoma, NOS	70387	Pancreatic Carcinoma
PDA_094	PDA_094	Pancreas	Primary	Pancreatic Cancer	Pancreatic Adenocarcinoma	Adenocarcinoma, NOS	70387	Pancreatic Carcinoma
PDA_095	PDA_095	Pancreas	Primary	Pancreatic Cancer	Pancreatic Adenocarcinoma	Adenocarcinoma, NOS	70387	Pancreatic Carcinoma
PDA_096	PDA_096	Pancreas	Primary	Pancreatic Cancer	Pancreatic Adenocarcinoma	Adenocarcinoma, NOS	70387	Pancreatic Carcinoma
PDA_097	PDA_097	Pancreas	Primary	Pancreatic Cancer	Pancreatic Adenocarcinoma	Adenocarcinoma, NOS	70387	Pancreatic Carcinoma
PDA_098	PDA_098	Pancreas	Primary	Pancreatic Cancer	Pancreatic Adenocarcinoma	Adenocarcinoma, NOS	70387	Pancreatic Carcinoma
PDA_099	PDA_099	Pancreas	Primary	Pancreatic Cancer	Pancreatic Adenocarcinoma	Adenocarcinoma, NOS	70387	Pancreatic Carcinoma
PDA_100	PDA_100	Pancreas	Primary	Pancreatic Cancer	Pancreatic Adenocarcinoma	Adenocarcinoma, NOS	70387	Pancreatic Carcinoma
PDA_101	PDA_101	Pancreas	Primary	Pancreatic Cancer	Pancreatic Adenocarcinoma	Adenocarcinoma, NOS	70387	Pancreatic Carcinoma
PDA_102	PDA_102	Pancreas	Primary	Pancreatic Cancer	Pancreatic Adenocarcinoma	Adenocarcinoma, NOS	70387	Pancreatic Carcinoma
PDA_103	PDA_103	Pancreas	Primary	Pancreatic Cancer	Pancreatic Adenocarcinoma	Adenocarcinoma, NOS	70387	Pancreatic Carcinoma
PDA_104	PDA_104	Pancreas	Primary	Pancreatic Cancer	Pancreatic Adenocarcinoma	Adenocarcinoma, NOS	70387	Pancreatic Carcinoma
PDA_105	PDA_105	Pancreas	Primary	Pancreatic Cancer	Pancreatic Adenocarcinoma	Adenocarcinoma, NOS	70387	Pancreatic Carcinoma
PDA_106	PDA_106	Pancreas	Primary	Pancreatic Cancer	Pancreatic Adenocarcinoma	Adenocarcinoma, NOS	70387	Pancreatic Carcinoma
PDA_107	PDA_107	Pancreas	Primary	Pancreatic Cancer	Pancreatic Adenocarcinoma	Adenocarcinoma, NOS	70387	Pancreatic Carcinoma
PDA_108	PDA_108	Pancreas	Primary	Pancreatic Cancer	Pancreatic Adenocarcinoma	Adenocarcinoma, NOS	70387	Pancreatic Carcinoma
PDA_109	PDA_109	Pancreas	Primary	Pancreatic Cancer	Pancreatic Adenocarcinoma	Adenocarcinoma, NOS	70387	Pancreatic Carcinoma
