# Supplementary material for: Cancer gene mutation frequencies for the U.S. population
Source: Nat Commun. 2021 Oct 13;12:5961. doi: 10.1038/s41467-021-26213-y (PMC8514428; doi:10.1038/s41467-021-26213-y)
Supplement: Supplementary file 8 — Supplementary Software 1 [file 41467_2021_26213_MOESM8_ESM.zip › Supplementary Software 1/Genomics_Analysis/clinical/panc/panet_arcnet_2017/data_clinical_sample_v2.txt]

PATIENT_ID	SAMPLE_ID	SITE	SAMPLE_TYPE	WHO_GRADE	CANCER_TYPE	CANCER_TYPE_DETAILED	OVERALL_PATIENT_HISTOLOGY	Merajs annotation	CODE	CATEGORY_NAME
ICGC_0437	QCMG-66-ICGC_0437-ICGC-ABMB-20120905-014	Pancreas	Primary	2	Pancreatic Cancer	Pancreatic Neuroendocrine Tumor	Neuroendocrine Tumour- Insulinoma	Insulinoma, malignant (C25._)	70117	Pancreatic Neuroendocrine Tumor
ICGC_0440	QCMG-66-ICGC_0440-ICGC-ABMB-20120905-018	Pancreas	Primary	1	Pancreatic Cancer	Pancreatic Neuroendocrine Tumor	Neuroendocrine Tumour- Insulinoma	Insulinoma, malignant (C25._)	70117	Pancreatic Neuroendocrine Tumor
ICGC_0459	QCMG-66-ICGC_0489-ICGC-ABMB-20131107-095	Pancreas	Primary	1	Pancreatic Cancer	Pancreatic Neuroendocrine Tumor	Neuroendocrine Tumour- Insulinoma	Insulinoma, malignant (C25._)	70117	Pancreatic Neuroendocrine Tumor
ITNET_0941	QCMG-66-ITNET_0941-SMGres-ASRL-20131114-088	Pancreas	Primary	2	Pancreatic Cancer	Pancreatic Neuroendocrine Tumor	Neuroendocrine Tumour- Insulinoma	Insulinoma, malignant (C25._)	70117	Pancreatic Neuroendocrine Tumor
ITNET_1001	QCMG-66-ITNET_1001-SMGres-ASRL-20131114-096	Pancreas	Primary	1	Pancreatic Cancer	Pancreatic Neuroendocrine Tumor	Neuroendocrine Tumour- Insulinoma	Insulinoma, malignant (C25._)	70117	Pancreatic Neuroendocrine Tumor
ITNET_1309	QCMG-66-ITNET_1309-SMGRES-ASRL-20131106-032	Pancreas	Primary	2	Pancreatic Cancer	Pancreatic Neuroendocrine Tumor	Neuroendocrine Tumour- Insulinoma	Insulinoma, malignant (C25._)	70117	Pancreatic Neuroendocrine Tumor
ITNET_1317	QCMG-66-ITNET_1317-SMGRES-ASRL-20131106-040	Pancreas	Primary	1	Pancreatic Cancer	Pancreatic Neuroendocrine Tumor	Neuroendocrine Tumour- Insulinoma	Insulinoma, malignant (C25._)	70117	Pancreatic Neuroendocrine Tumor
NE_0010	QCMG-66-NE_0010-ICGC-MGLP-20131004-004	Pancreas	Primary	2	Pancreatic Cancer	Pancreatic Neuroendocrine Tumor	Neuroendocrine Tumour- Insulinoma	Insulinoma, malignant (C25._)	70117	Pancreatic Neuroendocrine Tumor
ITNET_0087	QCMG-66-ITNET_0087-SMGres-ASRL-20131114-018	Pancreas	Primary	1	Pancreatic Cancer	Pancreatic Neuroendocrine Tumor	Neuroendocrine Tumour- Glucagonoma	Glucagonoma, malignant (C25._)	70117	Pancreatic Neuroendocrine Tumor
ICGC_0431	QCMG-66-ICGC_0431-ICGC-ABMB-20130711-001	Pancreas	Primary	1	Pancreatic Cancer	Pancreatic Neuroendocrine Tumor	Neuroendocrine Tumour- Gastrinoma	Gastrinoma, malignant	70117	Pancreatic Neuroendocrine Tumor
ITNET_0118	QCMG-66-ITNET_0118-SMGres-ASRL-20131114-028	Pancreas	Primary	1	Pancreatic Cancer	Pancreatic Neuroendocrine Tumor	Neuroendocrine Tumour- Gastrinoma	Gastrinoma, malignant	70117	Pancreatic Neuroendocrine Tumor
ICGC_0434	QCMG-66-ICGC_0434-ICGC-ABMB-20120905-012	Pancreas	Primary	1	Pancreatic Cancer	Pancreatic Neuroendocrine Tumor	Neuroendocrine Tumour- VIPoma	Vipoma, malignant	70117	Pancreatic Neuroendocrine Tumor
ICGC_0427	QCMG-66-ICGC_0427-ICGC-ABMB-20120905-004	Pancreas	Primary	2	Pancreatic Cancer	Pancreatic Neuroendocrine Tumor	Neuroendocrine Tumour- VIPoma	Vipoma, malignant	70117	Pancreatic Neuroendocrine Tumor
ICGC_0455	QCMG-66-ICGC_0455-ICGC-ABMB-20121220-065	Pancreas	Primary	3	Pancreatic Cancer	Pancreatic Neuroendocrine Tumor	Neuroendocrine Carcinoma - Well Differentiated	Neuroendocrine carcinoma, well-differentiated	70117	Pancreatic Neuroendocrine Tumor
ICGC_0457	QCMG-66-ICGC_0457-ICGC-ABMB-20131023-012	Pancreas	Primary	3	Pancreatic Cancer	Pancreatic Neuroendocrine Tumor	Neuroendocrine Carcinoma - Well Differentiated	Neuroendocrine carcinoma, well-differentiated	70117	Pancreatic Neuroendocrine Tumor
ITNET_0134	QCMG-66-ITNET_0134-SMGres-ASRL-20131114-006	Pancreas	Primary	3	Pancreatic Cancer	Pancreatic Neuroendocrine Tumor	Neuroendocrine Carcinoma - Well Differentiated	Neuroendocrine carcinoma, well-differentiated	70117	Pancreatic Neuroendocrine Tumor
ITNET_0993	QCMG-66-ITNET_0993-SMGres-ASRL-20131114-092	Pancreas	Primary	3	Pancreatic Cancer	Pancreatic Neuroendocrine Tumor	Neuroendocrine Carcinoma - Well Differentiated	Neuroendocrine carcinoma, well-differentiated	70117	Pancreatic Neuroendocrine Tumor
ITNET_1047	QCMG-66-ITNET_1047-SMGres-ASRL-20131114-102	Pancreas	Primary	3	Pancreatic Cancer	Pancreatic Neuroendocrine Tumor	Neuroendocrine Carcinoma - Well/Poorly Differentiated	Neuroendocrine carcinoma, well-differentiated	70117	Pancreatic Neuroendocrine Tumor
ICGC_0425	QCMG-66-ICGC_0425-ICGC-ABMB-20120905-002	Pancreas	Primary	1	Pancreatic Cancer	Pancreatic Neuroendocrine Tumor	Neuroendocrine Tumour- Unspecified	Neuroendocrine carcinoma, NOS	70117	Pancreatic Neuroendocrine Tumor
ICGC_0428	QCMG-66-ICGC_0428-ICGC-ABMB-20120905-005	Pancreas	Primary	2	Pancreatic Cancer	Pancreatic Neuroendocrine Tumor	Neuroendocrine Tumour- Unspecified	Neuroendocrine carcinoma, NOS	70117	Pancreatic Neuroendocrine Tumor
ICGC_0432	QCMG-66-ICGC_0432-ICGC-ABMB-20120905-010	Pancreas	Primary	1	Pancreatic Cancer	Pancreatic Neuroendocrine Tumor	Neuroendocrine Tumour- Unspecified	Neuroendocrine carcinoma, NOS	70117	Pancreatic Neuroendocrine Tumor
ICGC_0433	QCMG-66-ICGC_0433-ICGC-ABMB-20120905-011	Pancreas	Primary	2	Pancreatic Cancer	Pancreatic Neuroendocrine Tumor	Neuroendocrine Tumour- Unspecified	Neuroendocrine carcinoma, NOS	70117	Pancreatic Neuroendocrine Tumor
ICGC_0435	QCMG-66-ICGC_0435-ICGC-ABMB-20120905-013	Pancreas	Primary	2	Pancreatic Cancer	Pancreatic Neuroendocrine Tumor	Neuroendocrine Tumour- Unspecified	Neuroendocrine carcinoma, NOS	70117	Pancreatic Neuroendocrine Tumor
ICGC_0436	QCMG-66-ICGC_0436-ICGC-ABMB-20120905-087	Pancreas	Primary	1	Pancreatic Cancer	Pancreatic Neuroendocrine Tumor	Neuroendocrine Tumour- Unspecified	Neuroendocrine carcinoma, NOS	70117	Pancreatic Neuroendocrine Tumor
ICGC_0438	QCMG-66-ICGC_0438-ICGC-ABMB-20120905-015	Pancreas	Primary	1	Pancreatic Cancer	Pancreatic Neuroendocrine Tumor	Neuroendocrine Tumour- Unspecified	Neuroendocrine carcinoma, NOS	70117	Pancreatic Neuroendocrine Tumor
ICGC_0439	QCMG-66-ICGC_0439-ICGC-ABMB-20120905-016	Pancreas	Primary	1	Pancreatic Cancer	Pancreatic Neuroendocrine Tumor	Neuroendocrine Tumour- Unspecified	Neuroendocrine carcinoma, NOS	70117	Pancreatic Neuroendocrine Tumor
ICGC_0441	QCMG-66-ICGC_0441-ICGC-ABMB-20120905-019	Pancreas	Primary	2	Pancreatic Cancer	Pancreatic Neuroendocrine Tumor	Neuroendocrine Tumour- Unspecified	Neuroendocrine carcinoma, NOS	70117	Pancreatic Neuroendocrine Tumor
ICGC_0443	QCMG-66-ICGC_0443-ICGC-ABMB-20120905-021	Pancreas	Primary	1	Pancreatic Cancer	Pancreatic Neuroendocrine Tumor	Neuroendocrine Tumour- Unspecified	Neuroendocrine carcinoma, NOS	70117	Pancreatic Neuroendocrine Tumor
ICGC_0447	QCMG-66-ICGC_0447-ICGC-ABMB-20120905-025	Pancreas	Primary	1	Pancreatic Cancer	Pancreatic Neuroendocrine Tumor	Neuroendocrine Tumour- Unspecified	Neuroendocrine carcinoma, NOS	70117	Pancreatic Neuroendocrine Tumor
ICGC_0449	QCMG-66-ICGC_0449-ICGC-ABMB-20120905-027	Pancreas	Primary	1	Pancreatic Cancer	Pancreatic Neuroendocrine Tumor	Neuroendocrine Tumour- Unspecified	Neuroendocrine carcinoma, NOS	70117	Pancreatic Neuroendocrine Tumor
ICGC_0452	QCMG-66-ICGC_0452-ICGC-ABMB-20120905-031	Pancreas	Primary	2	Pancreatic Cancer	Pancreatic Neuroendocrine Tumor	Neuroendocrine Tumour- Unspecified	Neuroendocrine carcinoma, NOS	70117	Pancreatic Neuroendocrine Tumor
ICGC_0453	QCMG-66-ICGC_0453-ICGC-ABMB-20121220-059	Pancreas	Primary	1	Pancreatic Cancer	Pancreatic Neuroendocrine Tumor	Neuroendocrine Tumour- Unspecified	Neuroendocrine carcinoma, NOS	70117	Pancreatic Neuroendocrine Tumor
ICGC_0456	QCMG-66-ICGC_0456-ICGC-ABMB-20121220-068	Pancreas	Primary	2	Pancreatic Cancer	Pancreatic Neuroendocrine Tumor	Neuroendocrine Tumour- Unspecified	Neuroendocrine carcinoma, NOS	70117	Pancreatic Neuroendocrine Tumor
ICGC_0489	QCMG-66-ICGC_0459-ICGC-ABMB-20131023-019	Pancreas	Primary	2	Pancreatic Cancer	Pancreatic Neuroendocrine Tumor	Neuroendocrine Tumour- Unspecified	Neuroendocrine carcinoma, NOS	70117	Pancreatic Neuroendocrine Tumor
ICGC_0491	QCMG-66-ICGC_0491-ICGC-ABMB-20131107-105	Pancreas	Primary	1	Pancreatic Cancer	Pancreatic Neuroendocrine Tumor	Neuroendocrine Tumour- Unspecified	Neuroendocrine carcinoma, NOS	70117	Pancreatic Neuroendocrine Tumor
ICGC_0492	QCMG-66-ICGC_0492-ICGC-ABMB-20131107-108	Pancreas	Primary	2	Pancreatic Cancer	Pancreatic Neuroendocrine Tumor	Neuroendocrine Tumour- Unspecified	Neuroendocrine carcinoma, NOS	70117	Pancreatic Neuroendocrine Tumor
ICGC_0497	QCMG-66-ICGC_0497-ICGC-ABMB-20131107-124	Pancreas	Primary	2	Pancreatic Cancer	Pancreatic Neuroendocrine Tumor	Neuroendocrine Tumour- Unspecified	Neuroendocrine carcinoma, NOS	70117	Pancreatic Neuroendocrine Tumor
ICGC_0498	QCMG-66-ICGC_0500-ICGC-ABMB-20131120-011	Pancreas	Primary	2	Pancreatic Cancer	Pancreatic Neuroendocrine Tumor	Neuroendocrine Tumour- Unspecified	Neuroendocrine carcinoma, NOS	70117	Pancreatic Neuroendocrine Tumor
ICGC_0500	QCMG-66-ICGC_0498-ICGC-ABMB-20131107-127	Pancreas	Primary	1	Pancreatic Cancer	Pancreatic Neuroendocrine Tumor	Neuroendocrine Tumour- Unspecified	Neuroendocrine carcinoma, NOS	70117	Pancreatic Neuroendocrine Tumor
ICGC_0501	QCMG-66-ICGC_0501-ICGC-ABMB-20131120-014	Pancreas	Primary	2	Pancreatic Cancer	Pancreatic Neuroendocrine Tumor	Neuroendocrine Tumour- Unspecified	Neuroendocrine carcinoma, NOS	70117	Pancreatic Neuroendocrine Tumor
ITNET_0020	QCMG-66-ITNET_0020-SMGres-ASRL-20131114-024	Pancreas	Primary	2	Pancreatic Cancer	Pancreatic Neuroendocrine Tumor	Neuroendocrine Tumour- Unspecified	Neuroendocrine carcinoma, NOS	70117	Pancreatic Neuroendocrine Tumor
ITNET_0026	QCMG-66-ITNET_0026-SMGres-ASRL-20131114-022	Pancreas	Primary	1	Pancreatic Cancer	Pancreatic Neuroendocrine Tumor	Neuroendocrine Tumour- Unspecified	Neuroendocrine carcinoma, NOS	70117	Pancreatic Neuroendocrine Tumor
ITNET_0028	QCMG-66-ITNET_0028-SMGres-ASRL-20131114-010	Pancreas	Primary	2	Pancreatic Cancer	Pancreatic Neuroendocrine Tumor	Neuroendocrine Tumour- Unspecified	Neuroendocrine carcinoma, NOS	70117	Pancreatic Neuroendocrine Tumor
ITNET_0052	QCMG-66-ITNET_0052-SMGres-ASRL-20131114-002	Pancreas	Primary	2	Pancreatic Cancer	Pancreatic Neuroendocrine Tumor	Neuroendocrine Tumour- Unspecified	Neuroendocrine carcinoma, NOS	70117	Pancreatic Neuroendocrine Tumor
ITNET_0100	QCMG-66-ITNET_0100-SMGres-ASRL-20131114-020	Pancreas	Primary	2	Pancreatic Cancer	Pancreatic Neuroendocrine Tumor	Neuroendocrine Tumour- Unspecified	Neuroendocrine carcinoma, NOS	70117	Pancreatic Neuroendocrine Tumor
ITNET_0107	QCMG-66-ITNET_0107-SMGres-ASRL-20131114-008	Pancreas	Primary	2	Pancreatic Cancer	Pancreatic Neuroendocrine Tumor	Neuroendocrine Tumour- Unspecified	Neuroendocrine carcinoma, NOS	70117	Pancreatic Neuroendocrine Tumor
ITNET_0124	QCMG-66-ITNET_0124-SMGres-ASRL-20131114-016	Pancreas	Primary	2	Pancreatic Cancer	Pancreatic Neuroendocrine Tumor	Neuroendocrine Tumour- Unspecified	Neuroendocrine carcinoma, NOS	70117	Pancreatic Neuroendocrine Tumor
ITNET_0128	QCMG-66-ITNET_0128-SMGres-ASRL-20131114-004	Pancreas	Primary	2	Pancreatic Cancer	Pancreatic Neuroendocrine Tumor	Neuroendocrine Tumour- Unspecified	Neuroendocrine carcinoma, NOS	70117	Pancreatic Neuroendocrine Tumor
ITNET_0144	QCMG-66-ITNET_0144-SMGres-ASRL-20131114-034	Pancreas	Primary	2	Pancreatic Cancer	Pancreatic Neuroendocrine Tumor	Neuroendocrine Tumour- Unspecified	Neuroendocrine carcinoma, NOS	70117	Pancreatic Neuroendocrine Tumor
ITNET_0148	QCMG-66-ITNET_0148-SMGres-ASRL-20131114-030	Pancreas	Primary	1	Pancreatic Cancer	Pancreatic Neuroendocrine Tumor	Neuroendocrine Tumour- Unspecified	Neuroendocrine carcinoma, NOS	70117	Pancreatic Neuroendocrine Tumor
ITNET_0151	QCMG-66-ITNET_0151-SMGres-ASRL-20131114-032	Pancreas	Primary	2	Pancreatic Cancer	Pancreatic Neuroendocrine Tumor	Neuroendocrine Tumour- Unspecified	Neuroendocrine carcinoma, NOS	70117	Pancreatic Neuroendocrine Tumor
ITNET_0152	QCMG-66-ITNET_0152-SMGres-ASRL-20131114-036	Pancreas	Primary	2	Pancreatic Cancer	Pancreatic Neuroendocrine Tumor	Neuroendocrine Tumour- Unspecified	Neuroendocrine carcinoma, NOS	70117	Pancreatic Neuroendocrine Tumor
ITNET_0673	QCMG-66-ITNET_0673-SMGres-ASRL-20131114-070	Pancreas	Primary	2	Pancreatic Cancer	Pancreatic Neuroendocrine Tumor	Neuroendocrine Tumour- Unspecified	Neuroendocrine carcinoma, NOS	70117	Pancreatic Neuroendocrine Tumor
ITNET_0681	QCMG-66-ITNET_0681-SMGres-ASRL-20131114-056	Pancreas	Primary	2	Pancreatic Cancer	Pancreatic Neuroendocrine Tumor	Neuroendocrine Tumour- Unspecified	Neuroendocrine carcinoma, NOS	70117	Pancreatic Neuroendocrine Tumor
ITNET_0695	QCMG-66-ITNET_0695-SMGres-ASRL-20131114-072	Pancreas	Primary	2	Pancreatic Cancer	Pancreatic Neuroendocrine Tumor	Neuroendocrine Tumour- Unspecified	Neuroendocrine carcinoma, NOS	70117	Pancreatic Neuroendocrine Tumor
ITNET_0700	QCMG-66-ITNET_0700-SMGres-ASRL-20131114-058	Pancreas	Primary	2	Pancreatic Cancer	Pancreatic Neuroendocrine Tumor	Neuroendocrine Tumour- Unspecified	Neuroendocrine carcinoma, NOS	70117	Pancreatic Neuroendocrine Tumor
ITNET_0783	QCMG-66-ITNET_0783-SMGres-ASRL-20131114-074	Pancreas	Primary	2	Pancreatic Cancer	Pancreatic Neuroendocrine Tumor	Neuroendocrine Tumour- Unspecified	Neuroendocrine carcinoma, NOS	70117	Pancreatic Neuroendocrine Tumor
ITNET_0797	QCMG-66-ITNET_0797-SMGres-ASRL-20131114-060	Pancreas	Primary	2	Pancreatic Cancer	Pancreatic Neuroendocrine Tumor	Neuroendocrine Tumour- Unspecified	Neuroendocrine carcinoma, NOS	70117	Pancreatic Neuroendocrine Tumor
ITNET_0813	QCMG-66-ITNET_0813-SMGres-ASRL-20131114-064	Pancreas	Primary	2	Pancreatic Cancer	Pancreatic Neuroendocrine Tumor	Neuroendocrine Tumour- Unspecified	Neuroendocrine carcinoma, NOS	70117	Pancreatic Neuroendocrine Tumor
ITNET_0833	QCMG-66-ITNET_0833-SMGres-ASRL-20131114-066	Pancreas	Primary	2	Pancreatic Cancer	Pancreatic Neuroendocrine Tumor	Neuroendocrine Tumour- Unspecified	Neuroendocrine carcinoma, NOS	70117	Pancreatic Neuroendocrine Tumor
ITNET_0850	QCMG-66-ITNET_0850-SMGres-ASRL-20131114-068	Pancreas	Primary	1	Pancreatic Cancer	Pancreatic Neuroendocrine Tumor	Neuroendocrine Tumour- Unspecified	Neuroendocrine carcinoma, NOS	70117	Pancreatic Neuroendocrine Tumor
ITNET_0900	QCMG-66-ITNET_0900-SMGres-ASRL-20131114-076	Pancreas	Primary	2	Pancreatic Cancer	Pancreatic Neuroendocrine Tumor	Neuroendocrine Tumour- Unspecified	Neuroendocrine carcinoma, NOS	70117	Pancreatic Neuroendocrine Tumor
ITNET_0935	QCMG-66-ITNET_0935-SMGres-ASRL-20131114-080	Pancreas	Primary	2	Pancreatic Cancer	Pancreatic Neuroendocrine Tumor	Neuroendocrine Tumour- Unspecified	Neuroendocrine carcinoma, NOS	70117	Pancreatic Neuroendocrine Tumor
ITNET_0938	QCMG-66-ITNET_0938-SMGres-ASRL-20131114-082	Pancreas	Primary	2	Pancreatic Cancer	Pancreatic Neuroendocrine Tumor	Neuroendocrine Tumour- Unspecified	Neuroendocrine carcinoma, NOS	70117	Pancreatic Neuroendocrine Tumor
ITNET_0962	QCMG-66-ITNET_0962-SMGres-ASRL-20131114-084	Pancreas	Primary	2	Pancreatic Cancer	Pancreatic Neuroendocrine Tumor	Neuroendocrine Tumour- Unspecified	Neuroendocrine carcinoma, NOS	70117	Pancreatic Neuroendocrine Tumor
ITNET_0968	QCMG-66-ITNET_0968-SMGres-ASRL-20131114-090	Pancreas	Primary	1	Pancreatic Cancer	Pancreatic Neuroendocrine Tumor	Neuroendocrine Tumour- Unspecified	Neuroendocrine carcinoma, NOS	70117	Pancreatic Neuroendocrine Tumor
ITNET_1000	QCMG-66-ITNET_1000-SMGres-ASRL-20131114-094	Pancreas	Primary	2	Pancreatic Cancer	Pancreatic Neuroendocrine Tumor	Neuroendocrine Tumour- Unspecified	Neuroendocrine carcinoma, NOS	70117	Pancreatic Neuroendocrine Tumor
ITNET_1027	QCMG-66-ITNET_1027-SMGres-ASRL-20131114-098	Pancreas	Primary	1	Pancreatic Cancer	Pancreatic Neuroendocrine Tumor	Neuroendocrine Tumour- Unspecified	Neuroendocrine carcinoma, NOS	70117	Pancreatic Neuroendocrine Tumor
ITNET_1050	QCMG-66-ITNET_1050-SMGres-ASRL-20131114-104	Pancreas	Primary	2	Pancreatic Cancer	Pancreatic Neuroendocrine Tumor	Neuroendocrine Tumour- Unspecified	Neuroendocrine carcinoma, NOS	70117	Pancreatic Neuroendocrine Tumor
ITNET_1053	QCMG-66-ITNET_1053-SMGres-ASRL-20131114-106	Pancreas	Primary	2	Pancreatic Cancer	Pancreatic Neuroendocrine Tumor	Neuroendocrine Tumour- Unspecified	Neuroendocrine carcinoma, NOS	70117	Pancreatic Neuroendocrine Tumor
ITNET_1081	QCMG-66-ITNET_1081-SMGRES-ASRL-20131106-002	Pancreas	Primary	2	Pancreatic Cancer	Pancreatic Neuroendocrine Tumor	Neuroendocrine Tumour- Unspecified	Neuroendocrine carcinoma, NOS	70117	Pancreatic Neuroendocrine Tumor
ITNET_1257	QCMG-66-ITNET_1257-SMGRES-ASRL-20131106-004	Pancreas	Primary	1	Pancreatic Cancer	Pancreatic Neuroendocrine Tumor	Neuroendocrine Tumour- Unspecified	Neuroendocrine carcinoma, NOS	70117	Pancreatic Neuroendocrine Tumor
ITNET_1265	QCMG-66-ITNET_1265-SMGRES-ASRL-20131106-010	Pancreas	Primary	2	Pancreatic Cancer	Pancreatic Neuroendocrine Tumor	Neuroendocrine Tumour- Unspecified	Neuroendocrine carcinoma, NOS	70117	Pancreatic Neuroendocrine Tumor
ITNET_1266	QCMG-66-ITNET_1266-SMGRES-ASRL-20131106-012	Pancreas	Primary	2	Pancreatic Cancer	Pancreatic Neuroendocrine Tumor	Neuroendocrine Tumour- Unspecified	Neuroendocrine carcinoma, NOS	70117	Pancreatic Neuroendocrine Tumor
ITNET_1270	QCMG-66-ITNET_1270-SMGRES-ASRL-20131106-014	Pancreas	Primary	1	Pancreatic Cancer	Pancreatic Neuroendocrine Tumor	Neuroendocrine Tumour- Unspecified	Neuroendocrine carcinoma, NOS	70117	Pancreatic Neuroendocrine Tumor
ITNET_1273	QCMG-66-ITNET_1273-SMGRES-ASRL-20131106-016	Pancreas	Primary	1	Pancreatic Cancer	Pancreatic Neuroendocrine Tumor	Neuroendocrine Tumour- Unspecified	Neuroendocrine carcinoma, NOS	70117	Pancreatic Neuroendocrine Tumor
ITNET_1286	QCMG-66-ITNET_1286-SMGRES-ASRL-20131106-020	Pancreas	Primary	1	Pancreatic Cancer	Pancreatic Neuroendocrine Tumor	Neuroendocrine Tumour- Unspecified	Neuroendocrine carcinoma, NOS	70117	Pancreatic Neuroendocrine Tumor
ITNET_1288	QCMG-66-ITNET_1288-SMGRES-ASRL-20131106-022	Pancreas	Primary	2	Pancreatic Cancer	Pancreatic Neuroendocrine Tumor	Neuroendocrine Tumour- Unspecified	Neuroendocrine carcinoma, NOS	70117	Pancreatic Neuroendocrine Tumor
ITNET_1293	QCMG-66-ITNET_1293-SMGRES-ASRL-20131106-024	Pancreas	Primary	2	Pancreatic Cancer	Pancreatic Neuroendocrine Tumor	Neuroendocrine Tumour- Unspecified	Neuroendocrine carcinoma, NOS	70117	Pancreatic Neuroendocrine Tumor
ITNET_1301	QCMG-66-ITNET_1301-SMGRES-ASRL-20131106-026	Pancreas	Primary	1	Pancreatic Cancer	Pancreatic Neuroendocrine Tumor	Neuroendocrine Tumour- Unspecified	Neuroendocrine carcinoma, NOS	70117	Pancreatic Neuroendocrine Tumor
ITNET_1304	QCMG-66-ITNET_1304-SMGRES-ASRL-20131106-028	Pancreas	Primary	1	Pancreatic Cancer	Pancreatic Neuroendocrine Tumor	Neuroendocrine Tumour- Unspecified	Neuroendocrine carcinoma, NOS	70117	Pancreatic Neuroendocrine Tumor
ITNET_1308	QCMG-66-ITNET_1308-SMGRES-ASRL-20131106-030	Pancreas	Primary	2	Pancreatic Cancer	Pancreatic Neuroendocrine Tumor	Neuroendocrine Tumour- Unspecified	Neuroendocrine carcinoma, NOS	70117	Pancreatic Neuroendocrine Tumor
ITNET_1312	QCMG-66-ITNET_1312-SMGRES-ASRL-20131106-036	Pancreas	Primary	2	Pancreatic Cancer	Pancreatic Neuroendocrine Tumor	Neuroendocrine Tumour- Unspecified	Neuroendocrine carcinoma, NOS	70117	Pancreatic Neuroendocrine Tumor
ITNET_1314	QCMG-66-ITNET_1314-SMGRES-ASRL-20131106-038	Pancreas	Primary	2	Pancreatic Cancer	Pancreatic Neuroendocrine Tumor	Neuroendocrine Tumour- Unspecified	Neuroendocrine carcinoma, NOS	70117	Pancreatic Neuroendocrine Tumor
ITNET_1320	QCMG-66-ITNET_1320-SMGRES-ASRL-20131106-042	Pancreas	Primary	2	Pancreatic Cancer	Pancreatic Neuroendocrine Tumor	Neuroendocrine Tumour- Unspecified	Neuroendocrine carcinoma, NOS	70117	Pancreatic Neuroendocrine Tumor
NE_0012	QCMG-66-NE_0012-ICGC-MGLP-20131004-006	Pancreas	Primary	2	Pancreatic Cancer	Pancreatic Neuroendocrine Tumor	Neuroendocrine Tumour- Unspecified	Neuroendocrine carcinoma, NOS	70117	Pancreatic Neuroendocrine Tumor
NE_0017	QCMG-66-NE_0017-ICGC-MGLP-20131004-008	Pancreas	Primary	1	Pancreatic Cancer	Pancreatic Neuroendocrine Tumor	Neuroendocrine Tumour- Unspecified	Neuroendocrine carcinoma, NOS	70117	Pancreatic Neuroendocrine Tumor
NE_0018	QCMG-66-NE_0018-ICGC-MGLP-20131004-010	Pancreas	Primary	2	Pancreatic Cancer	Pancreatic Neuroendocrine Tumor	Neuroendocrine Tumour- Unspecified	Neuroendocrine carcinoma, NOS	70117	Pancreatic Neuroendocrine Tumor
NE_0020	QCMG-66-NE_0020-ICGC-MGLP-20131004-012	Pancreas	Primary	1	Pancreatic Cancer	Pancreatic Neuroendocrine Tumor	Neuroendocrine Tumour- Unspecified	Neuroendocrine carcinoma, NOS	70117	Pancreatic Neuroendocrine Tumor
NE_0021	QCMG-66-NE_0021-ICGC-MGLP-20131004-014	Pancreas	Primary	2	Pancreatic Cancer	Pancreatic Neuroendocrine Tumor	Neuroendocrine Tumour- Unspecified	Neuroendocrine carcinoma, NOS	70117	Pancreatic Neuroendocrine Tumor
NE_0025	QCMG-66-NE_0025-ICGC-MGLP-20131004-018	Pancreas	Primary	1	Pancreatic Cancer	Pancreatic Neuroendocrine Tumor	Neuroendocrine Tumour- Unspecified	Neuroendocrine carcinoma, NOS	70117	Pancreatic Neuroendocrine Tumor
NE_0026	QCMG-66-NE_0026-ICGC-MGLP-20131004-020	Pancreas	Primary	1	Pancreatic Cancer	Pancreatic Neuroendocrine Tumor	Neuroendocrine Tumour- Unspecified	Neuroendocrine carcinoma, NOS	70117	Pancreatic Neuroendocrine Tumor
NE_0027	QCMG-66-NE_0027-ICGC-MGLP-20131004-022	Pancreas	Primary	1	Pancreatic Cancer	Pancreatic Neuroendocrine Tumor	Neuroendocrine Tumour- Unspecified	Neuroendocrine carcinoma, NOS	70117	Pancreatic Neuroendocrine Tumor
NE_0028	QCMG-66-NE_0028-ICGC-MGLP-20131004-024	Pancreas	Primary	2	Pancreatic Cancer	Pancreatic Neuroendocrine Tumor	Neuroendocrine Tumour- Unspecified	Neuroendocrine carcinoma, NOS	70117	Pancreatic Neuroendocrine Tumor
NE_0032	QCMG-66-NE_0032-ICGC-MGLP-20131004-028	Pancreas	Primary	2	Pancreatic Cancer	Pancreatic Neuroendocrine Tumor	Neuroendocrine Tumour- Unspecified	Neuroendocrine carcinoma, NOS	70117	Pancreatic Neuroendocrine Tumor
NE_0033	QCMG-66-NE_0033-ICGC-MGLP-20131004-030	Pancreas	Primary	2	Pancreatic Cancer	Pancreatic Neuroendocrine Tumor	Neuroendocrine Tumour- Unspecified	Neuroendocrine carcinoma, NOS	70117	Pancreatic Neuroendocrine Tumor
NE_0038	QCMG-66-NE_0038-ICGC-MGLP-20131004-032	Pancreas	Primary	2	Pancreatic Cancer	Pancreatic Neuroendocrine Tumor	Neuroendocrine Tumour- Unspecified	Neuroendocrine carcinoma, NOS	70117	Pancreatic Neuroendocrine Tumor
ICGC_0446	QCMG-66-ICGC_0446-ICGC-ABMB-20120905-024	Pancreas	Primary	1	Pancreatic Cancer	Pancreatic Neuroendocrine Tumor	Neuroendocrine Tumour- Clear cell	Clear cell adenocarcinoma, NOS	70117	Pancreatic Neuroendocrine Tumor
