# Supplementary material for: Cancer gene mutation frequencies for the U.S. population
Source: Nat Commun. 2021 Oct 13;12:5961. doi: 10.1038/s41467-021-26213-y (PMC8514428; doi:10.1038/s41467-021-26213-y)
Supplement: Supplementary file 8 — Supplementary Software 1 [file 41467_2021_26213_MOESM8_ESM.zip › Supplementary Software 1/Genomics_Analysis/clinical/panc/panet_jhu_2011/data_clinical_sample_v2.txt]

PATIENT_ID	SAMPLE_ID	SAMPLE_TYPE	TUMOR_STAGE	GRADE	SITE	METASTATIC_SITE	CANCER_TYPE	CANCER_TYPE_DETAILED	merajs annotation	CODE	CATEGORY_NAME
PEN10	PanNET10PT	metastasis	IV	3	liver	liver	Pancreatic Cancer	Pancreatic Neuroendocrine Tumor	Neuroendocrine carcinoma, NOS	70117	Pancreatic Neuroendocrine Tumor
PEN21	PanNET21PT	metastasis	IV	2	liver	liver	Pancreatic Cancer	Pancreatic Neuroendocrine Tumor	Neuroendocrine carcinoma, NOS	70117	Pancreatic Neuroendocrine Tumor
PEN23	PanNET23PT	metastasis	IV	2	liver	liver	Pancreatic Cancer	Pancreatic Neuroendocrine Tumor	Neuroendocrine carcinoma, NOS	70117	Pancreatic Neuroendocrine Tumor
PEN24	PanNET24PT	metastasis	IV	2	liver	liver	Pancreatic Cancer	Pancreatic Neuroendocrine Tumor	Neuroendocrine carcinoma, NOS	70117	Pancreatic Neuroendocrine Tumor
PEN25	PanNET25PT	metastasis	IV	2	liver	liver	Pancreatic Cancer	Pancreatic Neuroendocrine Tumor	Neuroendocrine carcinoma, NOS	70117	Pancreatic Neuroendocrine Tumor
PEN3	PanNET3PT	metastasis	IV	2	liver	liver	Pancreatic Cancer	Pancreatic Neuroendocrine Tumor	Neuroendocrine carcinoma, NOS	70117	Pancreatic Neuroendocrine Tumor
PEN31	PanNET31PT	metastasis	IV	2	liver	liver	Pancreatic Cancer	Pancreatic Neuroendocrine Tumor	Neuroendocrine carcinoma, NOS	70117	Pancreatic Neuroendocrine Tumor
PEN36	PanNET36PT	Primary	IIIb	1	pancreas	pancreas	Pancreatic Cancer	Pancreatic Neuroendocrine Tumor	Neuroendocrine carcinoma, NOS	70117	Pancreatic Neuroendocrine Tumor
PEN7	PanNET7PT	metastasis	IV	1	liver	liver	Pancreatic Cancer	Pancreatic Neuroendocrine Tumor	Neuroendocrine carcinoma, NOS	70117	Pancreatic Neuroendocrine Tumor
PEN93	PanNET93PT	metastasis	IV	1	liver	liver	Pancreatic Cancer	Pancreatic Neuroendocrine Tumor	Neuroendocrine carcinoma, NOS	70117	Pancreatic Neuroendocrine Tumor
