# Supplementary material for: Cancer gene mutation frequencies for the U.S. population
Source: Nat Commun. 2021 Oct 13;12:5961. doi: 10.1038/s41467-021-26213-y (PMC8514428; doi:10.1038/s41467-021-26213-y)
Supplement: Supplementary file 8 — Supplementary Software 1 [file 41467_2021_26213_MOESM8_ESM.zip › Supplementary Software 1/Genomics_Analysis/clinical/panc/panet_shanghai_2013/data_clinical_sample_v2.txt]

PATIENT_ID	SAMPLE_ID	SAMPLE_TYPE	SITE	CANCER_TYPE	CANCER_TYPE_DETAILED	merajs annotation	CODE	CATEGORY_NAME
INS8	INS8	Primary	Pancreas	Pancreatic Cancer	Pancreatic Neuroendocrine Tumor	Neuroendocrine carcinoma, NOS	70117	Pancreatic Neuroendocrine Tumor
INS12	INS12	Primary	Pancreas	Pancreatic Cancer	Pancreatic Neuroendocrine Tumor	Neuroendocrine carcinoma, NOS	70117	Pancreatic Neuroendocrine Tumor
INS15	INS15	Primary	Pancreas	Pancreatic Cancer	Pancreatic Neuroendocrine Tumor	Neuroendocrine carcinoma, NOS	70117	Pancreatic Neuroendocrine Tumor
INS19	INS19	Primary	Pancreas	Pancreatic Cancer	Pancreatic Neuroendocrine Tumor	Neuroendocrine carcinoma, NOS	70117	Pancreatic Neuroendocrine Tumor
INS20	INS20	Primary	Pancreas	Pancreatic Cancer	Pancreatic Neuroendocrine Tumor	Neuroendocrine carcinoma, NOS	70117	Pancreatic Neuroendocrine Tumor
INS24	INS24	Primary	Pancreas	Pancreatic Cancer	Pancreatic Neuroendocrine Tumor	Neuroendocrine carcinoma, NOS	70117	Pancreatic Neuroendocrine Tumor
INS29	INS29	Primary	Pancreas	Pancreatic Cancer	Pancreatic Neuroendocrine Tumor	Neuroendocrine carcinoma, NOS	70117	Pancreatic Neuroendocrine Tumor
INS31	INS31	Primary	Pancreas	Pancreatic Cancer	Pancreatic Neuroendocrine Tumor	Neuroendocrine carcinoma, NOS	70117	Pancreatic Neuroendocrine Tumor
INS38	INS38	Primary	Pancreas	Pancreatic Cancer	Pancreatic Neuroendocrine Tumor	Neuroendocrine carcinoma, NOS	70117	Pancreatic Neuroendocrine Tumor
INS40	INS40	Primary	Pancreas	Pancreatic Cancer	Pancreatic Neuroendocrine Tumor	Neuroendocrine carcinoma, NOS	70117	Pancreatic Neuroendocrine Tumor
