# Supplementary material for: Cancer gene mutation frequencies for the U.S. population
Source: Nat Commun. 2021 Oct 13;12:5961. doi: 10.1038/s41467-021-26213-y (PMC8514428; doi:10.1038/s41467-021-26213-y)
Supplement: Supplementary file 8 — Supplementary Software 1 [file 41467_2021_26213_MOESM8_ESM.zip › Supplementary Software 1/Genomics_Analysis/clinical/pleura/meso_tcga_pan_can_atlas_2018/data_clinical_sample_v2.txt]

PATIENT_ID	SAMPLE_ID	CANCER_TYPE	CANCER_TYPE_DETAILED	TUMOR_TYPE	SITE	SAMPLE_TYPE	CODE	CATEGORY_NAME
TCGA-3H-AB3K	TCGA-3H-AB3K-01	Pleural Mesothelioma	Pleural Mesothelioma, Epithelioid Type	Diffuse Malignant Mesothelioma (NOS)	Pleura	Primary	70067	Mesothelioma
TCGA-3H-AB3L	TCGA-3H-AB3L-01	Pleural Mesothelioma	Pleural Mesothelioma, Epithelioid Type	Epithelioid Mesothelioma	Pleura	Primary	70067	Mesothelioma
TCGA-3H-AB3M	TCGA-3H-AB3M-01	Pleural Mesothelioma	Pleural Mesothelioma, Epithelioid Type	Epithelioid Mesothelioma	Pleura	Primary	70067	Mesothelioma
TCGA-3H-AB3O	TCGA-3H-AB3O-01	Pleural Mesothelioma	Pleural Mesothelioma, Epithelioid Type	Epithelioid Mesothelioma	Pleura	Primary	70067	Mesothelioma
TCGA-3H-AB3S	TCGA-3H-AB3S-01	Pleural Mesothelioma	Pleural Mesothelioma, Epithelioid Type	Epithelioid Mesothelioma	Pleura	Primary	70067	Mesothelioma
TCGA-3H-AB3T	TCGA-3H-AB3T-01	Pleural Mesothelioma	Pleural Mesothelioma, Biphasic Type	Biphasic Mesothelioma	Pleura	Primary	70067	Mesothelioma
TCGA-3H-AB3U	TCGA-3H-AB3U-01	Pleural Mesothelioma	Pleural Mesothelioma, Epithelioid Type	Epithelioid Mesothelioma	Pleura	Primary	70067	Mesothelioma
TCGA-3H-AB3X	TCGA-3H-AB3X-01	Pleural Mesothelioma	Pleural Mesothelioma, Epithelioid Type	Epithelioid Mesothelioma	Pleura	Primary	70067	Mesothelioma
TCGA-3U-A98D	TCGA-3U-A98D-01	Pleural Mesothelioma	Pleural Mesothelioma, Biphasic Type	Biphasic Mesothelioma	Pleura	Primary	70067	Mesothelioma
TCGA-3U-A98E	TCGA-3U-A98E-01	Pleural Mesothelioma	Pleural Mesothelioma, Epithelioid Type	Epithelioid Mesothelioma	Pleura	Primary	70067	Mesothelioma
TCGA-3U-A98F	TCGA-3U-A98F-01	Pleural Mesothelioma	Pleural Mesothelioma, Biphasic Type	Biphasic Mesothelioma	Pleura	Primary	70067	Mesothelioma
TCGA-3U-A98G	TCGA-3U-A98G-01	Pleural Mesothelioma	Pleural Mesothelioma, Biphasic Type	Biphasic Mesothelioma	Pleura	Primary	70067	Mesothelioma
TCGA-3U-A98H	TCGA-3U-A98H-01	Pleural Mesothelioma	Pleural Mesothelioma, Biphasic Type	Biphasic Mesothelioma	Pleura	Primary	70067	Mesothelioma
TCGA-3U-A98I	TCGA-3U-A98I-01	Pleural Mesothelioma	Pleural Mesothelioma, Biphasic Type	Biphasic Mesothelioma	Pleura	Primary	70067	Mesothelioma
TCGA-3U-A98J	TCGA-3U-A98J-01	Pleural Mesothelioma	Pleural Mesothelioma, Epithelioid Type	Epithelioid Mesothelioma	Pleura	Primary	70067	Mesothelioma
TCGA-LK-A4NW	TCGA-LK-A4NW-01	Pleural Mesothelioma	Pleural Mesothelioma, Epithelioid Type	Diffuse Malignant Mesothelioma (NOS)	Pleura	Primary	70067	Mesothelioma
TCGA-LK-A4NY	TCGA-LK-A4NY-01	Pleural Mesothelioma	Pleural Mesothelioma, Biphasic Type	Biphasic Mesothelioma	Pleura	Primary	70067	Mesothelioma
TCGA-LK-A4NZ	TCGA-LK-A4NZ-01	Pleural Mesothelioma	Pleural Mesothelioma, Epithelioid Type	Epithelioid Mesothelioma	Pleura	Primary	70067	Mesothelioma
TCGA-LK-A4O0	TCGA-LK-A4O0-01	Pleural Mesothelioma	Pleural Mesothelioma, Sarcomatoid Type	Sarcomatoid Mesothelioma	Pleura	Primary	70067	Mesothelioma
TCGA-LK-A4O2	TCGA-LK-A4O2-01	Pleural Mesothelioma	Pleural Mesothelioma, Epithelioid Type	Epithelioid Mesothelioma	Pleura	Primary	70067	Mesothelioma
TCGA-LK-A4O4	TCGA-LK-A4O4-01	Pleural Mesothelioma	Pleural Mesothelioma, Epithelioid Type	Epithelioid Mesothelioma	Pleura	Primary	70067	Mesothelioma
TCGA-LK-A4O5	TCGA-LK-A4O5-01	Pleural Mesothelioma	Pleural Mesothelioma, Epithelioid Type	Epithelioid Mesothelioma	Pleura	Primary	70067	Mesothelioma
TCGA-LK-A4O6	TCGA-LK-A4O6-01	Pleural Mesothelioma	Pleural Mesothelioma, Biphasic Type	Biphasic Mesothelioma	Pleura	Primary	70067	Mesothelioma
TCGA-LK-A4O7	TCGA-LK-A4O7-01	Pleural Mesothelioma	Pleural Mesothelioma, Epithelioid Type	Epithelioid Mesothelioma	Pleura	Primary	70067	Mesothelioma
TCGA-MQ-A4KX	TCGA-MQ-A4KX-01	Pleural Mesothelioma	Pleural Mesothelioma, Epithelioid Type	Epithelioid Mesothelioma	Pleura	Primary	70067	Mesothelioma
TCGA-MQ-A4LC	TCGA-MQ-A4LC-01	Pleural Mesothelioma	Pleural Mesothelioma, Epithelioid Type	Epithelioid Mesothelioma	Pleura	Primary	70067	Mesothelioma
TCGA-MQ-A4LI	TCGA-MQ-A4LI-01	Pleural Mesothelioma	Pleural Mesothelioma, Epithelioid Type	Epithelioid Mesothelioma	Pleura	Primary	70067	Mesothelioma
TCGA-MQ-A4LJ	TCGA-MQ-A4LJ-01	Pleural Mesothelioma	Pleural Mesothelioma, Epithelioid Type	Epithelioid Mesothelioma	Pleura	Primary	70067	Mesothelioma
TCGA-MQ-A4LM	TCGA-MQ-A4LM-01	Pleural Mesothelioma	Pleural Mesothelioma, Biphasic Type	Biphasic Mesothelioma	Pleura	Primary	70067	Mesothelioma
TCGA-MQ-A4LP	TCGA-MQ-A4LP-01	Pleural Mesothelioma	Pleural Mesothelioma, Biphasic Type	Biphasic Mesothelioma	Pleura	Primary	70067	Mesothelioma
TCGA-MQ-A4LV	TCGA-MQ-A4LV-01	Pleural Mesothelioma	Pleural Mesothelioma, Biphasic Type	Biphasic Mesothelioma	Pleura	Primary	70067	Mesothelioma
TCGA-MQ-A6BL	TCGA-MQ-A6BL-01	Pleural Mesothelioma	Pleural Mesothelioma, Biphasic Type	Biphasic Mesothelioma	Pleura	Primary	70067	Mesothelioma
TCGA-MQ-A6BN	TCGA-MQ-A6BN-01	Pleural Mesothelioma	Pleural Mesothelioma, Epithelioid Type	Epithelioid Mesothelioma	Pleura	Primary	70067	Mesothelioma
TCGA-MQ-A6BQ	TCGA-MQ-A6BQ-01	Pleural Mesothelioma	Pleural Mesothelioma, Epithelioid Type	Epithelioid Mesothelioma	Pleura	Primary	70067	Mesothelioma
TCGA-MQ-A6BR	TCGA-MQ-A6BR-01	Pleural Mesothelioma	Pleural Mesothelioma, Epithelioid Type	Epithelioid Mesothelioma	Pleura	Primary	70067	Mesothelioma
TCGA-MQ-A6BS	TCGA-MQ-A6BS-01	Pleural Mesothelioma	Pleural Mesothelioma, Epithelioid Type	Epithelioid Mesothelioma	Pleura	Primary	70067	Mesothelioma
TCGA-NQ-A57I	TCGA-NQ-A57I-01	Pleural Mesothelioma	Pleural Mesothelioma, Biphasic Type	Biphasic Mesothelioma	Pleura	Primary	70067	Mesothelioma
TCGA-NQ-A638	TCGA-NQ-A638-01	Pleural Mesothelioma	Pleural Mesothelioma, Epithelioid Type	Epithelioid Mesothelioma	Pleura	Primary	70067	Mesothelioma
TCGA-SC-A6LM	TCGA-SC-A6LM-01	Pleural Mesothelioma	Pleural Mesothelioma, Epithelioid Type	Epithelioid Mesothelioma	Pleura	Primary	70067	Mesothelioma
TCGA-SC-A6LN	TCGA-SC-A6LN-01	Pleural Mesothelioma	Pleural Mesothelioma, Biphasic Type	Biphasic Mesothelioma	Pleura	Primary	70067	Mesothelioma
TCGA-SC-A6LP	TCGA-SC-A6LP-01	Pleural Mesothelioma	Pleural Mesothelioma, Biphasic Type	Biphasic Mesothelioma	Pleura	Primary	70067	Mesothelioma
TCGA-SC-A6LQ	TCGA-SC-A6LQ-01	Pleural Mesothelioma	Pleural Mesothelioma, Epithelioid Type	Epithelioid Mesothelioma	Pleura	Primary	70067	Mesothelioma
TCGA-SC-A6LR	TCGA-SC-A6LR-01	Pleural Mesothelioma	Pleural Mesothelioma, Epithelioid Type	Epithelioid Mesothelioma	Pleura	Primary	70067	Mesothelioma
TCGA-SC-AA5Z	TCGA-SC-AA5Z-01	Pleural Mesothelioma	Pleural Mesothelioma, Epithelioid Type	Epithelioid Mesothelioma	Pleura	Primary	70067	Mesothelioma
TCGA-SH-A7BC	TCGA-SH-A7BC-01	Pleural Mesothelioma	Pleural Mesothelioma, Epithelioid Type	Epithelioid Mesothelioma	Pleura	Primary	70067	Mesothelioma
TCGA-SH-A7BD	TCGA-SH-A7BD-01	Pleural Mesothelioma	Pleural Mesothelioma, Epithelioid Type	Epithelioid Mesothelioma	Pleura	Primary	70067	Mesothelioma
TCGA-SH-A7BH	TCGA-SH-A7BH-01	Pleural Mesothelioma	Pleural Mesothelioma, Biphasic Type	Biphasic Mesothelioma	Pleura	Primary	70067	Mesothelioma
TCGA-SH-A9CT	TCGA-SH-A9CT-01	Pleural Mesothelioma	Pleural Mesothelioma, Epithelioid Type	Epithelioid Mesothelioma	Pleura	Primary	70067	Mesothelioma
TCGA-SH-A9CU	TCGA-SH-A9CU-01	Pleural Mesothelioma	Pleural Mesothelioma, Epithelioid Type	Epithelioid Mesothelioma	Pleura	Primary	70067	Mesothelioma
TCGA-TS-A7OU	TCGA-TS-A7OU-01	Pleural Mesothelioma	Pleural Mesothelioma, Epithelioid Type	Epithelioid Mesothelioma	Pleura	Primary	70067	Mesothelioma
TCGA-TS-A7OY	TCGA-TS-A7OY-01	Pleural Mesothelioma	Pleural Mesothelioma, Epithelioid Type	Epithelioid Mesothelioma	Pleura	Primary	70067	Mesothelioma
TCGA-TS-A7OZ	TCGA-TS-A7OZ-01	Pleural Mesothelioma	Pleural Mesothelioma, Epithelioid Type	Epithelioid Mesothelioma	Pleura	Primary	70067	Mesothelioma
TCGA-TS-A7P0	TCGA-TS-A7P0-01	Pleural Mesothelioma	Pleural Mesothelioma, Epithelioid Type	Epithelioid Mesothelioma	Pleura	Primary	70067	Mesothelioma
TCGA-TS-A7P1	TCGA-TS-A7P1-01	Pleural Mesothelioma	Pleural Mesothelioma, Epithelioid Type	Epithelioid Mesothelioma	Pleura	Primary	70067	Mesothelioma
TCGA-TS-A7P3	TCGA-TS-A7P3-01	Pleural Mesothelioma	Pleural Mesothelioma, Epithelioid Type	Epithelioid Mesothelioma	Pleura	Primary	70067	Mesothelioma
TCGA-TS-A7P6	TCGA-TS-A7P6-01	Pleural Mesothelioma	Pleural Mesothelioma, Epithelioid Type	Epithelioid Mesothelioma	Pleura	Primary	70067	Mesothelioma
TCGA-TS-A7P7	TCGA-TS-A7P7-01	Pleural Mesothelioma	Pleural Mesothelioma, Epithelioid Type	Epithelioid Mesothelioma	Pleura	Primary	70067	Mesothelioma
TCGA-TS-A7P8	TCGA-TS-A7P8-01	Pleural Mesothelioma	Pleural Mesothelioma, Epithelioid Type	Epithelioid Mesothelioma	Pleura	Primary	70067	Mesothelioma
TCGA-TS-A7PB	TCGA-TS-A7PB-01	Pleural Mesothelioma	Pleural Mesothelioma, Biphasic Type	Biphasic Mesothelioma	Pleura	Primary	70067	Mesothelioma
TCGA-TS-A8AF	TCGA-TS-A8AF-01	Pleural Mesothelioma	Pleural Mesothelioma, Epithelioid Type	Epithelioid Mesothelioma	Pleura	Primary	70067	Mesothelioma
TCGA-TS-A8AI	TCGA-TS-A8AI-01	Pleural Mesothelioma	Pleural Mesothelioma, Epithelioid Type	Epithelioid Mesothelioma	Pleura	Primary	70067	Mesothelioma
TCGA-TS-A8AS	TCGA-TS-A8AS-01	Pleural Mesothelioma	Pleural Mesothelioma, Epithelioid Type	Epithelioid Mesothelioma	Pleura	Primary	70067	Mesothelioma
TCGA-TS-A8AV	TCGA-TS-A8AV-01	Pleural Mesothelioma	Pleural Mesothelioma, Sarcomatoid Type	Sarcomatoid Mesothelioma	Pleura	Primary	70067	Mesothelioma
TCGA-TS-A8AY	TCGA-TS-A8AY-01	Pleural Mesothelioma	Pleural Mesothelioma, Epithelioid Type	Epithelioid Mesothelioma	Pleura	Primary	70067	Mesothelioma
TCGA-UD-AABY	TCGA-UD-AABY-01	Pleural Mesothelioma	Pleural Mesothelioma, Epithelioid Type	Diffuse Malignant Mesothelioma (NOS)	Pleura	Primary	70067	Mesothelioma
TCGA-UD-AABZ	TCGA-UD-AABZ-01	Pleural Mesothelioma	Pleural Mesothelioma, Epithelioid Type	Epithelioid Mesothelioma	Pleura	Primary	70067	Mesothelioma
TCGA-UD-AAC1	TCGA-UD-AAC1-01	Pleural Mesothelioma	Pleural Mesothelioma, Epithelioid Type	Epithelioid Mesothelioma	Pleura	Primary	70067	Mesothelioma
TCGA-UD-AAC4	TCGA-UD-AAC4-01	Pleural Mesothelioma	Pleural Mesothelioma, Epithelioid Type	Diffuse Malignant Mesothelioma (NOS)	Pleura	Primary	70067	Mesothelioma
TCGA-UD-AAC5	TCGA-UD-AAC5-01	Pleural Mesothelioma	Pleural Mesothelioma, Epithelioid Type	Epithelioid Mesothelioma	Pleura	Primary	70067	Mesothelioma
TCGA-UD-AAC6	TCGA-UD-AAC6-01	Pleural Mesothelioma	Pleural Mesothelioma, Biphasic Type	Biphasic Mesothelioma	Pleura	Primary	70067	Mesothelioma
TCGA-UD-AAC7	TCGA-UD-AAC7-01	Pleural Mesothelioma	Pleural Mesothelioma, Epithelioid Type	Epithelioid Mesothelioma	Pleura	Primary	70067	Mesothelioma
TCGA-UT-A88C	TCGA-UT-A88C-01	Pleural Mesothelioma	Pleural Mesothelioma, Epithelioid Type	Epithelioid Mesothelioma	Pleura	Primary	70067	Mesothelioma
TCGA-UT-A88D	TCGA-UT-A88D-01	Pleural Mesothelioma	Pleural Mesothelioma, Epithelioid Type	Epithelioid Mesothelioma	Pleura	Primary	70067	Mesothelioma
TCGA-UT-A88E	TCGA-UT-A88E-01	Pleural Mesothelioma	Pleural Mesothelioma, Epithelioid Type	Epithelioid Mesothelioma	Pleura	Primary	70067	Mesothelioma
TCGA-UT-A88G	TCGA-UT-A88G-01	Pleural Mesothelioma	Pleural Mesothelioma, Biphasic Type	Biphasic Mesothelioma	Pleura	Primary	70067	Mesothelioma
TCGA-UT-A97Y	TCGA-UT-A97Y-01	Pleural Mesothelioma	Pleural Mesothelioma, Epithelioid Type	Epithelioid Mesothelioma	Pleura	Primary	70067	Mesothelioma
TCGA-XT-AASU	TCGA-XT-AASU-01	Pleural Mesothelioma	Pleural Mesothelioma, Biphasic Type	Biphasic Mesothelioma	Pleura	Primary	70067	Mesothelioma
TCGA-YS-A95B	TCGA-YS-A95B-01	Pleural Mesothelioma	Pleural Mesothelioma, Epithelioid Type	Epithelioid Mesothelioma	Pleura	Primary	70067	Mesothelioma
TCGA-YS-A95C	TCGA-YS-A95C-01	Pleural Mesothelioma	Pleural Mesothelioma, Epithelioid Type	Epithelioid Mesothelioma	Pleura	Primary	70067	Mesothelioma
TCGA-YS-AA4M	TCGA-YS-AA4M-01	Pleural Mesothelioma	Pleural Mesothelioma, Epithelioid Type	Diffuse Malignant Mesothelioma (NOS)	Pleura	Primary	70067	Mesothelioma
TCGA-ZN-A9VO	TCGA-ZN-A9VO-01	Pleural Mesothelioma	Pleural Mesothelioma, Epithelioid Type	Epithelioid Mesothelioma	Pleura	Primary	70067	Mesothelioma
TCGA-ZN-A9VP	TCGA-ZN-A9VP-01	Pleural Mesothelioma	Pleural Mesothelioma, Epithelioid Type	Epithelioid Mesothelioma	Pleura	Primary	70067	Mesothelioma
TCGA-ZN-A9VQ	TCGA-ZN-A9VQ-01	Pleural Mesothelioma	Pleural Mesothelioma, Biphasic Type	Biphasic Mesothelioma	Pleura	Primary	70067	Mesothelioma
TCGA-ZN-A9VS	TCGA-ZN-A9VS-01	Pleural Mesothelioma	Pleural Mesothelioma, Epithelioid Type	Epithelioid Mesothelioma	Pleura	Primary	70067	Mesothelioma
TCGA-ZN-A9VU	TCGA-ZN-A9VU-01	Pleural Mesothelioma	Pleural Mesothelioma, Epithelioid Type	Epithelioid Mesothelioma	Pleura	Primary	70067	Mesothelioma
TCGA-ZN-A9VV	TCGA-ZN-A9VV-01	Pleural Mesothelioma	Pleural Mesothelioma, Biphasic Type	Biphasic Mesothelioma	Pleura	Primary	70067	Mesothelioma
TCGA-ZN-A9VW	TCGA-ZN-A9VW-01	Pleural Mesothelioma	Pleural Mesothelioma, Biphasic Type	Biphasic Mesothelioma	Pleura	Primary	70067	Mesothelioma
