# Supplementary material for: Cancer gene mutation frequencies for the U.S. population
Source: Nat Commun. 2021 Oct 13;12:5961. doi: 10.1038/s41467-021-26213-y (PMC8514428; doi:10.1038/s41467-021-26213-y)
Supplement: Supplementary file 8 — Supplementary Software 1 [file 41467_2021_26213_MOESM8_ESM.zip › Supplementary Software 1/Genomics_Analysis/clinical/pleura/plmeso_nyu_2015/data_clinical_sample_v2.txt]

PATIENT_ID	SAMPLE_ID	SAMPLE_TYPE	SITE	CANCER_TYPE	CANCER_TYPE_DETAILED	SITE_OF_RECURRENCE	OVERALL_PATIENT_HISTOLOGY	CODE	CATEGORY_NAME
NYU1162	NYU1162	Primary	Pleura	Mesothelioma	Pleural Mesothelioma	Died Postop	Epithelial	70067	Mesothelioma
NYU1189	NYU1189	Primary	Pleura	Mesothelioma	Pleural Mesothelioma	Local Ribs	Epithelial	70067	Mesothelioma
NYU1245	NYU1245	Primary	Pleura	Mesothelioma	Pleural Mesothelioma	Local, Contralateral	Desmoplastic	70067	Mesothelioma
NYU1283	NYU1283	Primary	Pleura	Mesothelioma	Pleural Mesothelioma	Perciardium, Contralateral	Biphasic	70067	Mesothelioma
NYU1353	NYU1353	Primary	Pleura	Mesothelioma	Pleural Mesothelioma	Local, Then Pulm Mets	Epithelial	70067	Mesothelioma
NYU1363	NYU1363	Primary	Pleura	Mesothelioma	Pleural Mesothelioma	Pulm Mets	Epithelial	70067	Mesothelioma
NYU1396	NYU1396	Primary	Pleura	Mesothelioma	Pleural Mesothelioma	Local	Epithelial	70067	Mesothelioma
NYU269	NYU269	Primary	Pleura	Mesothelioma	Pleural Mesothelioma	Local	Epithelial	70067	Mesothelioma
NYU274	NYU274	Primary	Pleura	Mesothelioma	Pleural Mesothelioma	Abdomen	Epithelial	70067	Mesothelioma
NYU321	NYU321	Primary	Pleura	Mesothelioma	Pleural Mesothelioma	Local	Biphasic	70067	Mesothelioma
NYU460	NYU460	Primary	Pleura	Mesothelioma	Pleural Mesothelioma	Abdomen	Epithelial	70067	Mesothelioma
NYU517	NYU517	Primary	Pleura	Mesothelioma	Pleural Mesothelioma	Contralateral Lung	Epithelial	70067	Mesothelioma
NYU587	NYU587	Primary	Pleura	Mesothelioma	Pleural Mesothelioma	Local	Epithelial	70067	Mesothelioma
NYU589	NYU589	Primary	Pleura	Mesothelioma	Pleural Mesothelioma	Abdomen	Epithelial	70067	Mesothelioma
NYU647	NYU647	Primary	Pleura	Mesothelioma	Pleural Mesothelioma	Local	Epithelial	70067	Mesothelioma
NYU658	NYU658	Primary	Pleura	Mesothelioma	Pleural Mesothelioma	Local And Abdomen	Epithelial	70067	Mesothelioma
NYU695	NYU695	Primary	Pleura	Mesothelioma	Pleural Mesothelioma	Local	Biphasic	70067	Mesothelioma
NYU754	NYU754	Primary	Pleura	Mesothelioma	Pleural Mesothelioma	No	Epithelial	70067	Mesothelioma
NYU872	NYU872	Primary	Pleura	Mesothelioma	Pleural Mesothelioma	Local	Epithelial	70067	Mesothelioma
NYU929	NYU929	Primary	Pleura	Mesothelioma	Pleural Mesothelioma	Abdomen	Epithelial	70067	Mesothelioma
NYU937	NYU937	Primary	Pleura	Mesothelioma	Pleural Mesothelioma	Local	Epithelial	70067	Mesothelioma
NYU939	NYU939	Primary	Pleura	Mesothelioma	Pleural Mesothelioma	Local	Epithelial	70067	Mesothelioma
