# Supplementary material for: Cancer gene mutation frequencies for the U.S. population
Source: Nat Commun. 2021 Oct 13;12:5961. doi: 10.1038/s41467-021-26213-y (PMC8514428; doi:10.1038/s41467-021-26213-y)
Supplement: Supplementary file 8 — Supplementary Software 1 [file 41467_2021_26213_MOESM8_ESM.zip › Supplementary Software 1/Genomics_Analysis/clinical/PNS/mpnst_mskcc/data_clinical_sample_v2.txt]

PATIENT_ID	SAMPLE_ID	SITE	SAMPLE_TYPE	PRIMARY_SITE	CANCER_TYPE	CANCER_TYPE_DETAILED	CODE	CATEGORY_NAME
Sample_2	Sample_2	other nervous system	Primary	Arm	Nerve Sheath Tumor	Malignant Peripheral Nerve Sheath Tumor	95403	Malignant Peripheral Nerve Sheath Tumor
Sample_4	Sample_4	other nervous system	Primary	Lung	Nerve Sheath Tumor	Malignant Peripheral Nerve Sheath Tumor	95403	Malignant Peripheral Nerve Sheath Tumor
Sample_7	Sample_7	other nervous system	Primary	Neck	Nerve Sheath Tumor	Malignant Peripheral Nerve Sheath Tumor	95403	Malignant Peripheral Nerve Sheath Tumor
Sample_18	Sample_18	other nervous system	Primary	Arm	Nerve Sheath Tumor	Malignant Peripheral Nerve Sheath Tumor	95403	Malignant Peripheral Nerve Sheath Tumor
Sample_8	Sample_8	other nervous system	Primary	Lung	Nerve Sheath Tumor	Malignant Peripheral Nerve Sheath Tumor	95403	Malignant Peripheral Nerve Sheath Tumor
Sample_9	Sample_9	other nervous system	Primary	Lung	Nerve Sheath Tumor	Malignant Peripheral Nerve Sheath Tumor	95403	Malignant Peripheral Nerve Sheath Tumor
Sample_19	Sample_19	other nervous system	Primary	Lung	Nerve Sheath Tumor	Malignant Peripheral Nerve Sheath Tumor	95403	Malignant Peripheral Nerve Sheath Tumor
Sample_10	Sample_10	other nervous system	Primary	Lung	Nerve Sheath Tumor	Malignant Peripheral Nerve Sheath Tumor	95403	Malignant Peripheral Nerve Sheath Tumor
Sample_11	Sample_11	other nervous system	Primary	Chest Wall	Nerve Sheath Tumor	Malignant Peripheral Nerve Sheath Tumor	95403	Malignant Peripheral Nerve Sheath Tumor
Sample_12	Sample_12	other nervous system	Primary	Calf	Nerve Sheath Tumor	Malignant Peripheral Nerve Sheath Tumor	95403	Malignant Peripheral Nerve Sheath Tumor
Sample_13	Sample_13	other nervous system	Primary	Lung	Nerve Sheath Tumor	Malignant Peripheral Nerve Sheath Tumor	95403	Malignant Peripheral Nerve Sheath Tumor
Sample_14	Sample_14	other nervous system	Primary	Chest Wall	Nerve Sheath Tumor	Malignant Peripheral Nerve Sheath Tumor	95403	Malignant Peripheral Nerve Sheath Tumor
Sample_15	Sample_15	other nervous system	Primary	Arm	Nerve Sheath Tumor	Malignant Peripheral Nerve Sheath Tumor	95403	Malignant Peripheral Nerve Sheath Tumor
Sample_16	Sample_16	other nervous system	Primary	Thigh	Nerve Sheath Tumor	Malignant Peripheral Nerve Sheath Tumor	95403	Malignant Peripheral Nerve Sheath Tumor
Sample_20	Sample_20	other nervous system	Primary	Arm	Nerve Sheath Tumor	Malignant Peripheral Nerve Sheath Tumor	95403	Malignant Peripheral Nerve Sheath Tumor
