# Supplementary material for: Cancer gene mutation frequencies for the U.S. population
Source: Nat Commun. 2021 Oct 13;12:5961. doi: 10.1038/s41467-021-26213-y (PMC8514428; doi:10.1038/s41467-021-26213-y)
Supplement: Supplementary file 8 — Supplementary Software 1 [file 41467_2021_26213_MOESM8_ESM.zip › Supplementary Software 1/Genomics_Analysis/clinical/PNS/nbl_amc_2012/data_clinical_sample_v2.txt]

SAMPLE_ID	PATIENT_ID	SAMPLE_TYPE	CANCER_TYPE	CANCER_TYPE_DETAILED	CODE	CATEGORY_NAME
N041T	N041	Primary	Peripheral Nervous System	Neuroblastoma	95003	Neuroblastoma
N062T	N062	Primary	Peripheral Nervous System	Neuroblastoma	95003	Neuroblastoma
N085T	N085	Primary	Peripheral Nervous System	Neuroblastoma	95003	Neuroblastoma
N089T	N089	Primary	Peripheral Nervous System	Neuroblastoma	95003	Neuroblastoma
N097T	N097	Primary	Peripheral Nervous System	Neuroblastoma	95003	Neuroblastoma
N106T	N106	Primary	Peripheral Nervous System	Neuroblastoma	95003	Neuroblastoma
N127T	N127	Primary	Peripheral Nervous System	Neuroblastoma	95003	Neuroblastoma
N130T	N130	Primary	Peripheral Nervous System	Neuroblastoma	95003	Neuroblastoma
N159T	N159	Primary	Peripheral Nervous System	Neuroblastoma	95003	Neuroblastoma
N160T	N160	Primary	Peripheral Nervous System	Neuroblastoma	95003	Neuroblastoma
N161T	N161	Primary	Peripheral Nervous System	Neuroblastoma	95003	Neuroblastoma
N165T	N165	Primary	Peripheral Nervous System	Neuroblastoma	95003	Neuroblastoma
N166T	N166	Primary	Peripheral Nervous System	Neuroblastoma	95003	Neuroblastoma
N170T	N170	Primary	Peripheral Nervous System	Neuroblastoma	95003	Neuroblastoma
N194T	N194	Primary	Peripheral Nervous System	Neuroblastoma	95003	Neuroblastoma
N198T	N198	Primary	Peripheral Nervous System	Neuroblastoma	95003	Neuroblastoma
N201T	N201	Primary	Peripheral Nervous System	Neuroblastoma	95003	Neuroblastoma
N205T	N205	Primary	Peripheral Nervous System	Neuroblastoma	95003	Neuroblastoma
N225T	N225	Primary	Peripheral Nervous System	Neuroblastoma	95003	Neuroblastoma
N406T	N406	Primary	Peripheral Nervous System	Neuroblastoma	95003	Neuroblastoma
N407T	N407	Primary	Peripheral Nervous System	Neuroblastoma	95003	Neuroblastoma
N410T	N410	Primary	Peripheral Nervous System	Neuroblastoma	95003	Neuroblastoma
N459T	N459	Primary	Peripheral Nervous System	Neuroblastoma	95003	Neuroblastoma
N462T	N462	Primary	Peripheral Nervous System	Neuroblastoma	95003	Neuroblastoma
N477T	N477	Primary	Peripheral Nervous System	Neuroblastoma	95003	Neuroblastoma
N479T	N479	Primary	Peripheral Nervous System	Neuroblastoma	95003	Neuroblastoma
N481T	N481	Primary	Peripheral Nervous System	Neuroblastoma	95003	Neuroblastoma
N482T	N482	Primary	Peripheral Nervous System	Neuroblastoma	95003	Neuroblastoma
N492T	N492	Primary	Peripheral Nervous System	Neuroblastoma	95003	Neuroblastoma
N508T	N508	Primary	Peripheral Nervous System	Neuroblastoma	95003	Neuroblastoma
N511T	N511	Primary	Peripheral Nervous System	Neuroblastoma	95003	Neuroblastoma
N515T	N515	Primary	Peripheral Nervous System	Neuroblastoma	95003	Neuroblastoma
N521T	N521	Primary	Peripheral Nervous System	Neuroblastoma	95003	Neuroblastoma
N523T	N523	Primary	Peripheral Nervous System	Neuroblastoma	95003	Neuroblastoma
N524T	N524	Primary	Peripheral Nervous System	Neuroblastoma	95003	Neuroblastoma
N528T	N528	Primary	Peripheral Nervous System	Neuroblastoma	95003	Neuroblastoma
N538T	N538	Primary	Peripheral Nervous System	Neuroblastoma	95003	Neuroblastoma
N540T	N540	Primary	Peripheral Nervous System	Neuroblastoma	95003	Neuroblastoma
N544T	N544	Primary	Peripheral Nervous System	Neuroblastoma	95003	Neuroblastoma
N548T	N548	Primary	Peripheral Nervous System	Neuroblastoma	95003	Neuroblastoma
N554T	N554	Primary	Peripheral Nervous System	Neuroblastoma	95003	Neuroblastoma
N557T	N557	Primary	Peripheral Nervous System	Neuroblastoma	95003	Neuroblastoma
N561T	N561	Primary	Peripheral Nervous System	Neuroblastoma	95003	Neuroblastoma
N566T	N566	Primary	Peripheral Nervous System	Neuroblastoma	95003	Neuroblastoma
N569T	N569	Primary	Peripheral Nervous System	Neuroblastoma	95003	Neuroblastoma
N570T	N570	Primary	Peripheral Nervous System	Neuroblastoma	95003	Neuroblastoma
N571T	N571	Primary	Peripheral Nervous System	Neuroblastoma	95003	Neuroblastoma
N572T	N572	Primary	Peripheral Nervous System	Neuroblastoma	95003	Neuroblastoma
N575T	N575	Primary	Peripheral Nervous System	Neuroblastoma	95003	Neuroblastoma
N576T	N576	Primary	Peripheral Nervous System	Neuroblastoma	95003	Neuroblastoma
N579T	N579	Primary	Peripheral Nervous System	Neuroblastoma	95003	Neuroblastoma
N583T	N583	Primary	Peripheral Nervous System	Neuroblastoma	95003	Neuroblastoma
N595T	N595	Primary	Peripheral Nervous System	Neuroblastoma	95003	Neuroblastoma
N596T	N596	Primary	Peripheral Nervous System	Neuroblastoma	95003	Neuroblastoma
N598T	N598	Primary	Peripheral Nervous System	Neuroblastoma	95003	Neuroblastoma
N599T	N599	Primary	Peripheral Nervous System	Neuroblastoma	95003	Neuroblastoma
N600T	N600	Primary	Peripheral Nervous System	Neuroblastoma	95003	Neuroblastoma
N604T	N604	Primary	Peripheral Nervous System	Neuroblastoma	95003	Neuroblastoma
N607T	N607	Primary	Peripheral Nervous System	Neuroblastoma	95003	Neuroblastoma
N608T	N608	Primary	Peripheral Nervous System	Neuroblastoma	95003	Neuroblastoma
N614T	N614	Primary	Peripheral Nervous System	Neuroblastoma	95003	Neuroblastoma
N619T	N619	Primary	Peripheral Nervous System	Neuroblastoma	95003	Neuroblastoma
N635T	N635	Primary	Peripheral Nervous System	Neuroblastoma	95003	Neuroblastoma
N637T	N637	Primary	Peripheral Nervous System	Neuroblastoma	95003	Neuroblastoma
N655T	N655	Primary	Peripheral Nervous System	Neuroblastoma	95003	Neuroblastoma
N665T	N665	Primary	Peripheral Nervous System	Neuroblastoma	95003	Neuroblastoma
N676T	N676	Primary	Peripheral Nervous System	Neuroblastoma	95003	Neuroblastoma
N682T	N682	Primary	Peripheral Nervous System	Neuroblastoma	95003	Neuroblastoma
N683T	N683	Primary	Peripheral Nervous System	Neuroblastoma	95003	Neuroblastoma
N685T	N685	Primary	Peripheral Nervous System	Neuroblastoma	95003	Neuroblastoma
N691T	N691	Primary	Peripheral Nervous System	Neuroblastoma	95003	Neuroblastoma
N695T	N695	Primary	Peripheral Nervous System	Neuroblastoma	95003	Neuroblastoma
N700TD	N700	Primary	Peripheral Nervous System	Neuroblastoma	95003	Neuroblastoma
N701T	N701	Primary	Peripheral Nervous System	Neuroblastoma	95003	Neuroblastoma
N711T	N711	Primary	Peripheral Nervous System	Neuroblastoma	95003	Neuroblastoma
N712T	N712	Primary	Peripheral Nervous System	Neuroblastoma	95003	Neuroblastoma
N715T	N715	Primary	Peripheral Nervous System	Neuroblastoma	95003	Neuroblastoma
N717T	N717	Primary	Peripheral Nervous System	Neuroblastoma	95003	Neuroblastoma
N718T	N718	Primary	Peripheral Nervous System	Neuroblastoma	95003	Neuroblastoma
N725T	N725	Primary	Peripheral Nervous System	Neuroblastoma	95003	Neuroblastoma
N735T	N735	Primary	Peripheral Nervous System	Neuroblastoma	95003	Neuroblastoma
N742T	N742	Primary	Peripheral Nervous System	Neuroblastoma	95003	Neuroblastoma
N743T	N743	Primary	Peripheral Nervous System	Neuroblastoma	95003	Neuroblastoma
N744T	N744	Primary	Peripheral Nervous System	Neuroblastoma	95003	Neuroblastoma
N750T	N750	Primary	Peripheral Nervous System	Neuroblastoma	95003	Neuroblastoma
N752T	N752	Primary	Peripheral Nervous System	Neuroblastoma	95003	Neuroblastoma
N753T	N753	Primary	Peripheral Nervous System	Neuroblastoma	95003	Neuroblastoma
