# Supplementary material for: Cancer gene mutation frequencies for the U.S. population
Source: Nat Commun. 2021 Oct 13;12:5961. doi: 10.1038/s41467-021-26213-y (PMC8514428; doi:10.1038/s41467-021-26213-y)
Supplement: Supplementary file 8 — Supplementary Software 1 [file 41467_2021_26213_MOESM8_ESM.zip › Supplementary Software 1/Genomics_Analysis/clinical/PNS/nbl_broad_2013/data_clinical_sample_v2.txt]

PATIENT_ID	SAMPLE_ID	SAMPLE_TYPE	CANCER_TYPE	CANCER_TYPE_DETAILED	CODE	CATEGORY_NAME
TARGET-30-PAHYWC	TARGET-30-PAHYWC	Primary	Peripheral Nervous System	Neuroblastoma	95003	Neuroblastoma
TARGET-30-PAICGF	TARGET-30-PAICGF	Primary	Peripheral Nervous System	Neuroblastoma	95003	Neuroblastoma
TARGET-30-PAIFCS	TARGET-30-PAIFCS	Primary	Peripheral Nervous System	Neuroblastoma	95003	Neuroblastoma
TARGET-30-PAIFXV	TARGET-30-PAIFXV	Primary	Peripheral Nervous System	Neuroblastoma	95003	Neuroblastoma
TARGET-30-PAILNU	TARGET-30-PAILNU	Primary	Peripheral Nervous System	Neuroblastoma	95003	Neuroblastoma
TARGET-30-PAIMDT	TARGET-30-PAIMDT	Primary	Peripheral Nervous System	Neuroblastoma	95003	Neuroblastoma
TARGET-30-PAINLN	TARGET-30-PAINLN	Primary	Peripheral Nervous System	Neuroblastoma	95003	Neuroblastoma
TARGET-30-PAIPGU	TARGET-30-PAIPGU	Primary	Peripheral Nervous System	Neuroblastoma	95003	Neuroblastoma
TARGET-30-PAISSH	TARGET-30-PAISSH	Primary	Peripheral Nervous System	Neuroblastoma	95003	Neuroblastoma
TARGET-30-PAITCI	TARGET-30-PAITCI	Primary	Peripheral Nervous System	Neuroblastoma	95003	Neuroblastoma
TARGET-30-PAITEG	TARGET-30-PAITEG	Primary	Peripheral Nervous System	Neuroblastoma	95003	Neuroblastoma
TARGET-30-PAIVHE	TARGET-30-PAIVHE	Primary	Peripheral Nervous System	Neuroblastoma	95003	Neuroblastoma
TARGET-30-PAIWRB	TARGET-30-PAIWRB	Primary	Peripheral Nervous System	Neuroblastoma	95003	Neuroblastoma
TARGET-30-PAIXIF	TARGET-30-PAIXIF	Primary	Peripheral Nervous System	Neuroblastoma	95003	Neuroblastoma
TARGET-30-PAIXNC	TARGET-30-PAIXNC	Primary	Peripheral Nervous System	Neuroblastoma	95003	Neuroblastoma
TARGET-30-PAIXNV	TARGET-30-PAIXNV	Primary	Peripheral Nervous System	Neuroblastoma	95003	Neuroblastoma
TARGET-30-PAIXRK	TARGET-30-PAIXRK	Primary	Peripheral Nervous System	Neuroblastoma	95003	Neuroblastoma
TARGET-30-PAKFUY	TARGET-30-PAKFUY	Primary	Peripheral Nervous System	Neuroblastoma	95003	Neuroblastoma
TARGET-30-PAKGKH	TARGET-30-PAKGKH	Primary	Peripheral Nervous System	Neuroblastoma	95003	Neuroblastoma
TARGET-30-PAKHCF	TARGET-30-PAKHCF	Primary	Peripheral Nervous System	Neuroblastoma	95003	Neuroblastoma
TARGET-30-PAKHHB	TARGET-30-PAKHHB	Primary	Peripheral Nervous System	Neuroblastoma	95003	Neuroblastoma
TARGET-30-PAKIPY	TARGET-30-PAKIPY	Primary	Peripheral Nervous System	Neuroblastoma	95003	Neuroblastoma
TARGET-30-PAKJRE	TARGET-30-PAKJRE	Primary	Peripheral Nervous System	Neuroblastoma	95003	Neuroblastoma
TARGET-30-PAKVUY	TARGET-30-PAKVUY	Primary	Peripheral Nervous System	Neuroblastoma	95003	Neuroblastoma
TARGET-30-PAKXDZ	TARGET-30-PAKXDZ	Primary	Peripheral Nervous System	Neuroblastoma	95003	Neuroblastoma
TARGET-30-PAKYZS	TARGET-30-PAKYZS	Primary	Peripheral Nervous System	Neuroblastoma	95003	Neuroblastoma
TARGET-30-PAKZRE	TARGET-30-PAKZRE	Primary	Peripheral Nervous System	Neuroblastoma	95003	Neuroblastoma
TARGET-30-PAKZRF	TARGET-30-PAKZRF	Primary	Peripheral Nervous System	Neuroblastoma	95003	Neuroblastoma
TARGET-30-PALAKE	TARGET-30-PALAKE	Primary	Peripheral Nervous System	Neuroblastoma	95003	Neuroblastoma
TARGET-30-PALAKM	TARGET-30-PALAKM	Primary	Peripheral Nervous System	Neuroblastoma	95003	Neuroblastoma
TARGET-30-PALBFW	TARGET-30-PALBFW	Primary	Peripheral Nervous System	Neuroblastoma	95003	Neuroblastoma
TARGET-30-PALCBW	TARGET-30-PALCBW	Primary	Peripheral Nervous System	Neuroblastoma	95003	Neuroblastoma
TARGET-30-PALETP	TARGET-30-PALETP	Primary	Peripheral Nervous System	Neuroblastoma	95003	Neuroblastoma
TARGET-30-PALEVG	TARGET-30-PALEVG	Primary	Peripheral Nervous System	Neuroblastoma	95003	Neuroblastoma
TARGET-30-PALFPI	TARGET-30-PALFPI	Primary	Peripheral Nervous System	Neuroblastoma	95003	Neuroblastoma
TARGET-30-PALHVD	TARGET-30-PALHVD	Primary	Peripheral Nervous System	Neuroblastoma	95003	Neuroblastoma
TARGET-30-PALIIN	TARGET-30-PALIIN	Primary	Peripheral Nervous System	Neuroblastoma	95003	Neuroblastoma
TARGET-30-PALJPX	TARGET-30-PALJPX	Primary	Peripheral Nervous System	Neuroblastoma	95003	Neuroblastoma
TARGET-30-PALJUV	TARGET-30-PALJUV	Primary	Peripheral Nervous System	Neuroblastoma	95003	Neuroblastoma
TARGET-30-PALNLU	TARGET-30-PALNLU	Primary	Peripheral Nervous System	Neuroblastoma	95003	Neuroblastoma
TARGET-30-PALPGG	TARGET-30-PALPGG	Primary	Peripheral Nervous System	Neuroblastoma	95003	Neuroblastoma
TARGET-30-PALRSD	TARGET-30-PALRSD	Primary	Peripheral Nervous System	Neuroblastoma	95003	Neuroblastoma
TARGET-30-PALSAE	TARGET-30-PALSAE	Primary	Peripheral Nervous System	Neuroblastoma	95003	Neuroblastoma
TARGET-30-PALTEG	TARGET-30-PALTEG	Primary	Peripheral Nervous System	Neuroblastoma	95003	Neuroblastoma
TARGET-30-PALTYB	TARGET-30-PALTYB	Primary	Peripheral Nervous System	Neuroblastoma	95003	Neuroblastoma
TARGET-30-PALUDH	TARGET-30-PALUDH	Primary	Peripheral Nervous System	Neuroblastoma	95003	Neuroblastoma
TARGET-30-PALWIP	TARGET-30-PALWIP	Primary	Peripheral Nervous System	Neuroblastoma	95003	Neuroblastoma
TARGET-30-PALWVJ	TARGET-30-PALWVJ	Primary	Peripheral Nervous System	Neuroblastoma	95003	Neuroblastoma
TARGET-30-PALXHW	TARGET-30-PALXHW	Primary	Peripheral Nervous System	Neuroblastoma	95003	Neuroblastoma
TARGET-30-PALXMM	TARGET-30-PALXMM	Primary	Peripheral Nervous System	Neuroblastoma	95003	Neuroblastoma
TARGET-30-PALZRG	TARGET-30-PALZRG	Primary	Peripheral Nervous System	Neuroblastoma	95003	Neuroblastoma
TARGET-30-PALZSL	TARGET-30-PALZSL	Primary	Peripheral Nervous System	Neuroblastoma	95003	Neuroblastoma
TARGET-30-PALZZV	TARGET-30-PALZZV	Primary	Peripheral Nervous System	Neuroblastoma	95003	Neuroblastoma
TARGET-30-PAMBAC	TARGET-30-PAMBAC	Primary	Peripheral Nervous System	Neuroblastoma	95003	Neuroblastoma
TARGET-30-PAMCXF	TARGET-30-PAMCXF	Primary	Peripheral Nervous System	Neuroblastoma	95003	Neuroblastoma
TARGET-30-PAMDAL	TARGET-30-PAMDAL	Primary	Peripheral Nervous System	Neuroblastoma	95003	Neuroblastoma
TARGET-30-PAMMWD	TARGET-30-PAMMWD	Primary	Peripheral Nervous System	Neuroblastoma	95003	Neuroblastoma
TARGET-30-PAMMXF	TARGET-30-PAMMXF	Primary	Peripheral Nervous System	Neuroblastoma	95003	Neuroblastoma
TARGET-30-PAMNYX	TARGET-30-PAMNYX	Primary	Peripheral Nervous System	Neuroblastoma	95003	Neuroblastoma
TARGET-30-PAMUTD	TARGET-30-PAMUTD	Primary	Peripheral Nervous System	Neuroblastoma	95003	Neuroblastoma
TARGET-30-PAMVLG	TARGET-30-PAMVLG	Primary	Peripheral Nervous System	Neuroblastoma	95003	Neuroblastoma
TARGET-30-PAMVRA	TARGET-30-PAMVRA	Primary	Peripheral Nervous System	Neuroblastoma	95003	Neuroblastoma
TARGET-30-PAMYCE	TARGET-30-PAMYCE	Primary	Peripheral Nervous System	Neuroblastoma	95003	Neuroblastoma
TARGET-30-PAMZGT	TARGET-30-PAMZGT	Primary	Peripheral Nervous System	Neuroblastoma	95003	Neuroblastoma
TARGET-30-PAMZMG	TARGET-30-PAMZMG	Primary	Peripheral Nervous System	Neuroblastoma	95003	Neuroblastoma
TARGET-30-PANBCI	TARGET-30-PANBCI	Primary	Peripheral Nervous System	Neuroblastoma	95003	Neuroblastoma
TARGET-30-PANBMJ	TARGET-30-PANBMJ	Primary	Peripheral Nervous System	Neuroblastoma	95003	Neuroblastoma
TARGET-30-PANBSP	TARGET-30-PANBSP	Primary	Peripheral Nervous System	Neuroblastoma	95003	Neuroblastoma
TARGET-30-PANIPC	TARGET-30-PANIPC	Primary	Peripheral Nervous System	Neuroblastoma	95003	Neuroblastoma
TARGET-30-PANKFE	TARGET-30-PANKFE	Primary	Peripheral Nervous System	Neuroblastoma	95003	Neuroblastoma
TARGET-30-PANLET	TARGET-30-PANLET	Primary	Peripheral Nervous System	Neuroblastoma	95003	Neuroblastoma
TARGET-30-PANNMS	TARGET-30-PANNMS	Primary	Peripheral Nervous System	Neuroblastoma	95003	Neuroblastoma
TARGET-30-PANPVI	TARGET-30-PANPVI	Primary	Peripheral Nervous System	Neuroblastoma	95003	Neuroblastoma
TARGET-30-PANRHJ	TARGET-30-PANRHJ	Primary	Peripheral Nervous System	Neuroblastoma	95003	Neuroblastoma
TARGET-30-PANRRW	TARGET-30-PANRRW	Primary	Peripheral Nervous System	Neuroblastoma	95003	Neuroblastoma
TARGET-30-PANRVJ	TARGET-30-PANRVJ	Primary	Peripheral Nervous System	Neuroblastoma	95003	Neuroblastoma
TARGET-30-PANSBN	TARGET-30-PANSBN	Primary	Peripheral Nervous System	Neuroblastoma	95003	Neuroblastoma
TARGET-30-PANUIF	TARGET-30-PANUIF	Primary	Peripheral Nervous System	Neuroblastoma	95003	Neuroblastoma
TARGET-30-PANUKV	TARGET-30-PANUKV	Primary	Peripheral Nervous System	Neuroblastoma	95003	Neuroblastoma
TARGET-30-PANWRR	TARGET-30-PANWRR	Primary	Peripheral Nervous System	Neuroblastoma	95003	Neuroblastoma
TARGET-30-PANXJL	TARGET-30-PANXJL	Primary	Peripheral Nervous System	Neuroblastoma	95003	Neuroblastoma
TARGET-30-PANYBL	TARGET-30-PANYBL	Primary	Peripheral Nervous System	Neuroblastoma	95003	Neuroblastoma
TARGET-30-PANYGR	TARGET-30-PANYGR	Primary	Peripheral Nervous System	Neuroblastoma	95003	Neuroblastoma
TARGET-30-PANZPV	TARGET-30-PANZPV	Primary	Peripheral Nervous System	Neuroblastoma	95003	Neuroblastoma
TARGET-30-PANZVU	TARGET-30-PANZVU	Primary	Peripheral Nervous System	Neuroblastoma	95003	Neuroblastoma
TARGET-30-PAPBGH	TARGET-30-PAPBGH	Primary	Peripheral Nervous System	Neuroblastoma	95003	Neuroblastoma
TARGET-30-PAPBJE	TARGET-30-PAPBJE	Primary	Peripheral Nervous System	Neuroblastoma	95003	Neuroblastoma
TARGET-30-PAPBJT	TARGET-30-PAPBJT	Primary	Peripheral Nervous System	Neuroblastoma	95003	Neuroblastoma
TARGET-30-PAPBZI	TARGET-30-PAPBZI	Primary	Peripheral Nervous System	Neuroblastoma	95003	Neuroblastoma
TARGET-30-PAPCTS	TARGET-30-PAPCTS	Primary	Peripheral Nervous System	Neuroblastoma	95003	Neuroblastoma
TARGET-30-PAPEFE	TARGET-30-PAPEFE	Primary	Peripheral Nervous System	Neuroblastoma	95003	Neuroblastoma
TARGET-30-PAPHPE	TARGET-30-PAPHPE	Primary	Peripheral Nervous System	Neuroblastoma	95003	Neuroblastoma
TARGET-30-PAPKWN	TARGET-30-PAPKWN	Primary	Peripheral Nervous System	Neuroblastoma	95003	Neuroblastoma
TARGET-30-PAPKXS	TARGET-30-PAPKXS	Primary	Peripheral Nervous System	Neuroblastoma	95003	Neuroblastoma
TARGET-30-PAPLSD	TARGET-30-PAPLSD	Primary	Peripheral Nervous System	Neuroblastoma	95003	Neuroblastoma
TARGET-30-PAPNEP	TARGET-30-PAPNEP	Primary	Peripheral Nervous System	Neuroblastoma	95003	Neuroblastoma
TARGET-30-PAPPKJ	TARGET-30-PAPPKJ	Primary	Peripheral Nervous System	Neuroblastoma	95003	Neuroblastoma
TARGET-30-PAPREJ	TARGET-30-PAPREJ	Primary	Peripheral Nervous System	Neuroblastoma	95003	Neuroblastoma
TARGET-30-PAPRMJ	TARGET-30-PAPRMJ	Primary	Peripheral Nervous System	Neuroblastoma	95003	Neuroblastoma
TARGET-30-PAPRPR	TARGET-30-PAPRPR	Primary	Peripheral Nervous System	Neuroblastoma	95003	Neuroblastoma
TARGET-30-PAPRXW	TARGET-30-PAPRXW	Primary	Peripheral Nervous System	Neuroblastoma	95003	Neuroblastoma
TARGET-30-PAPSKM	TARGET-30-PAPSKM	Primary	Peripheral Nervous System	Neuroblastoma	95003	Neuroblastoma
TARGET-30-PAPSMC	TARGET-30-PAPSMC	Primary	Peripheral Nervous System	Neuroblastoma	95003	Neuroblastoma
TARGET-30-PAPTAN	TARGET-30-PAPTAN	Primary	Peripheral Nervous System	Neuroblastoma	95003	Neuroblastoma
TARGET-30-PAPTCR	TARGET-30-PAPTCR	Primary	Peripheral Nervous System	Neuroblastoma	95003	Neuroblastoma
TARGET-30-PAPTFZ	TARGET-30-PAPTFZ	Primary	Peripheral Nervous System	Neuroblastoma	95003	Neuroblastoma
TARGET-30-PAPTJB	TARGET-30-PAPTJB	Primary	Peripheral Nervous System	Neuroblastoma	95003	Neuroblastoma
TARGET-30-PAPTLA	TARGET-30-PAPTLA	Primary	Peripheral Nervous System	Neuroblastoma	95003	Neuroblastoma
TARGET-30-PAPTLD	TARGET-30-PAPTLD	Primary	Peripheral Nervous System	Neuroblastoma	95003	Neuroblastoma
TARGET-30-PAPTLV	TARGET-30-PAPTLV	Primary	Peripheral Nervous System	Neuroblastoma	95003	Neuroblastoma
TARGET-30-PAPTMM	TARGET-30-PAPTMM	Primary	Peripheral Nervous System	Neuroblastoma	95003	Neuroblastoma
TARGET-30-PAPUJU	TARGET-30-PAPUJU	Primary	Peripheral Nervous System	Neuroblastoma	95003	Neuroblastoma
TARGET-30-PAPUWY	TARGET-30-PAPUWY	Primary	Peripheral Nervous System	Neuroblastoma	95003	Neuroblastoma
TARGET-30-PAPVFD	TARGET-30-PAPVFD	Primary	Peripheral Nervous System	Neuroblastoma	95003	Neuroblastoma
TARGET-30-PAPVRN	TARGET-30-PAPVRN	Primary	Peripheral Nervous System	Neuroblastoma	95003	Neuroblastoma
TARGET-30-PAPVXS	TARGET-30-PAPVXS	Primary	Peripheral Nervous System	Neuroblastoma	95003	Neuroblastoma
TARGET-30-PAPWFY	TARGET-30-PAPWFY	Primary	Peripheral Nervous System	Neuroblastoma	95003	Neuroblastoma
TARGET-30-PAPYNZ	TARGET-30-PAPYNZ	Primary	Peripheral Nervous System	Neuroblastoma	95003	Neuroblastoma
TARGET-30-PAPZFW	TARGET-30-PAPZFW	Primary	Peripheral Nervous System	Neuroblastoma	95003	Neuroblastoma
TARGET-30-PAPZYZ	TARGET-30-PAPZYZ	Primary	Peripheral Nervous System	Neuroblastoma	95003	Neuroblastoma
TARGET-30-PARABJ	TARGET-30-PARABJ	Primary	Peripheral Nervous System	Neuroblastoma	95003	Neuroblastoma
TARGET-30-PARACR	TARGET-30-PARACR	Primary	Peripheral Nervous System	Neuroblastoma	95003	Neuroblastoma
TARGET-30-PARACS	TARGET-30-PARACS	Primary	Peripheral Nervous System	Neuroblastoma	95003	Neuroblastoma
TARGET-30-PARAMT	TARGET-30-PARAMT	Primary	Peripheral Nervous System	Neuroblastoma	95003	Neuroblastoma
TARGET-30-PARASL	TARGET-30-PARASL	Primary	Peripheral Nervous System	Neuroblastoma	95003	Neuroblastoma
TARGET-30-PARBGP	TARGET-30-PARBGP	Primary	Peripheral Nervous System	Neuroblastoma	95003	Neuroblastoma
TARGET-30-PARBLH	TARGET-30-PARBLH	Primary	Peripheral Nervous System	Neuroblastoma	95003	Neuroblastoma
TARGET-30-PARCRR	TARGET-30-PARCRR	Primary	Peripheral Nervous System	Neuroblastoma	95003	Neuroblastoma
TARGET-30-PARDCK	TARGET-30-PARDCK	Primary	Peripheral Nervous System	Neuroblastoma	95003	Neuroblastoma
TARGET-30-PARDIW	TARGET-30-PARDIW	Primary	Peripheral Nervous System	Neuroblastoma	95003	Neuroblastoma
TARGET-30-PARDUJ	TARGET-30-PARDUJ	Primary	Peripheral Nervous System	Neuroblastoma	95003	Neuroblastoma
TARGET-30-PARDVT	TARGET-30-PARDVT	Primary	Peripheral Nervous System	Neuroblastoma	95003	Neuroblastoma
TARGET-30-PARDYU	TARGET-30-PARDYU	Primary	Peripheral Nervous System	Neuroblastoma	95003	Neuroblastoma
TARGET-30-PAREAG	TARGET-30-PAREAG	Primary	Peripheral Nervous System	Neuroblastoma	95003	Neuroblastoma
TARGET-30-PAREGK	TARGET-30-PAREGK	Primary	Peripheral Nervous System	Neuroblastoma	95003	Neuroblastoma
TARGET-30-PARETE	TARGET-30-PARETE	Primary	Peripheral Nervous System	Neuroblastoma	95003	Neuroblastoma
TARGET-30-PARFWB	TARGET-30-PARFWB	Primary	Peripheral Nervous System	Neuroblastoma	95003	Neuroblastoma
TARGET-30-PARGHY	TARGET-30-PARGHY	Primary	Peripheral Nervous System	Neuroblastoma	95003	Neuroblastoma
TARGET-30-PARGKK	TARGET-30-PARGKK	Primary	Peripheral Nervous System	Neuroblastoma	95003	Neuroblastoma
TARGET-30-PARGUX	TARGET-30-PARGUX	Primary	Peripheral Nervous System	Neuroblastoma	95003	Neuroblastoma
TARGET-30-PARGZK	TARGET-30-PARGZK	Primary	Peripheral Nervous System	Neuroblastoma	95003	Neuroblastoma
TARGET-30-PARHDE	TARGET-30-PARHDE	Primary	Peripheral Nervous System	Neuroblastoma	95003	Neuroblastoma
TARGET-30-PARHUX	TARGET-30-PARHUX	Primary	Peripheral Nervous System	Neuroblastoma	95003	Neuroblastoma
TARGET-30-PARIRD	TARGET-30-PARIRD	Primary	Peripheral Nervous System	Neuroblastoma	95003	Neuroblastoma
TARGET-30-PARJEN	TARGET-30-PARJEN	Primary	Peripheral Nervous System	Neuroblastoma	95003	Neuroblastoma
TARGET-30-PARJMX	TARGET-30-PARJMX	Primary	Peripheral Nervous System	Neuroblastoma	95003	Neuroblastoma
TARGET-30-PARKAG	TARGET-30-PARKAG	Primary	Peripheral Nervous System	Neuroblastoma	95003	Neuroblastoma
TARGET-30-PARKGJ	TARGET-30-PARKGJ	Primary	Peripheral Nervous System	Neuroblastoma	95003	Neuroblastoma
TARGET-30-PARKNP	TARGET-30-PARKNP	Primary	Peripheral Nervous System	Neuroblastoma	95003	Neuroblastoma
TARGET-30-PARKZF	TARGET-30-PARKZF	Primary	Peripheral Nervous System	Neuroblastoma	95003	Neuroblastoma
TARGET-30-PARLMK	TARGET-30-PARLMK	Primary	Peripheral Nervous System	Neuroblastoma	95003	Neuroblastoma
TARGET-30-PARLTG	TARGET-30-PARLTG	Primary	Peripheral Nervous System	Neuroblastoma	95003	Neuroblastoma
TARGET-30-PARMDD	TARGET-30-PARMDD	Primary	Peripheral Nervous System	Neuroblastoma	95003	Neuroblastoma
TARGET-30-PARMLF	TARGET-30-PARMLF	Primary	Peripheral Nervous System	Neuroblastoma	95003	Neuroblastoma
TARGET-30-PARMPP	TARGET-30-PARMPP	Primary	Peripheral Nervous System	Neuroblastoma	95003	Neuroblastoma
TARGET-30-PARNLJ	TARGET-30-PARNLJ	Primary	Peripheral Nervous System	Neuroblastoma	95003	Neuroblastoma
TARGET-30-PARNNG	TARGET-30-PARNNG	Primary	Peripheral Nervous System	Neuroblastoma	95003	Neuroblastoma
TARGET-30-PARNTS	TARGET-30-PARNTS	Primary	Peripheral Nervous System	Neuroblastoma	95003	Neuroblastoma
TARGET-30-PARPGU	TARGET-30-PARPGU	Primary	Peripheral Nervous System	Neuroblastoma	95003	Neuroblastoma
TARGET-30-PARRBU	TARGET-30-PARRBU	Primary	Peripheral Nervous System	Neuroblastoma	95003	Neuroblastoma
TARGET-30-PARRLH	TARGET-30-PARRLH	Primary	Peripheral Nervous System	Neuroblastoma	95003	Neuroblastoma
TARGET-30-PARSBI	TARGET-30-PARSBI	Primary	Peripheral Nervous System	Neuroblastoma	95003	Neuroblastoma
TARGET-30-PARSHT	TARGET-30-PARSHT	Primary	Peripheral Nervous System	Neuroblastoma	95003	Neuroblastoma
TARGET-30-PARSRJ	TARGET-30-PARSRJ	Primary	Peripheral Nervous System	Neuroblastoma	95003	Neuroblastoma
TARGET-30-PARUPN	TARGET-30-PARUPN	Primary	Peripheral Nervous System	Neuroblastoma	95003	Neuroblastoma
TARGET-30-PARURB	TARGET-30-PARURB	Primary	Peripheral Nervous System	Neuroblastoma	95003	Neuroblastoma
TARGET-30-PARVFJ	TARGET-30-PARVFJ	Primary	Peripheral Nervous System	Neuroblastoma	95003	Neuroblastoma
TARGET-30-PARVLK	TARGET-30-PARVLK	Primary	Peripheral Nervous System	Neuroblastoma	95003	Neuroblastoma
TARGET-30-PARVNT	TARGET-30-PARVNT	Primary	Peripheral Nervous System	Neuroblastoma	95003	Neuroblastoma
TARGET-30-PARYNK	TARGET-30-PARYNK	Primary	Peripheral Nervous System	Neuroblastoma	95003	Neuroblastoma
TARGET-30-PARYXW	TARGET-30-PARYXW	Primary	Peripheral Nervous System	Neuroblastoma	95003	Neuroblastoma
TARGET-30-PARZIP	TARGET-30-PARZIP	Primary	Peripheral Nervous System	Neuroblastoma	95003	Neuroblastoma
TARGET-30-PARZMY	TARGET-30-PARZMY	Primary	Peripheral Nervous System	Neuroblastoma	95003	Neuroblastoma
TARGET-30-PASAAN	TARGET-30-PASAAN	Primary	Peripheral Nervous System	Neuroblastoma	95003	Neuroblastoma
TARGET-30-PASAJU	TARGET-30-PASAJU	Primary	Peripheral Nervous System	Neuroblastoma	95003	Neuroblastoma
TARGET-30-PASAZJ	TARGET-30-PASAZJ	Primary	Peripheral Nervous System	Neuroblastoma	95003	Neuroblastoma
TARGET-30-PASBGV	TARGET-30-PASBGV	Primary	Peripheral Nervous System	Neuroblastoma	95003	Neuroblastoma
TARGET-30-PASCDX	TARGET-30-PASCDX	Primary	Peripheral Nervous System	Neuroblastoma	95003	Neuroblastoma
TARGET-30-PASCJJ	TARGET-30-PASCJJ	Primary	Peripheral Nervous System	Neuroblastoma	95003	Neuroblastoma
TARGET-30-PASCKI	TARGET-30-PASCKI	Primary	Peripheral Nervous System	Neuroblastoma	95003	Neuroblastoma
TARGET-30-PASCLP	TARGET-30-PASCLP	Primary	Peripheral Nervous System	Neuroblastoma	95003	Neuroblastoma
TARGET-30-PASDZJ	TARGET-30-PASDZJ	Primary	Peripheral Nervous System	Neuroblastoma	95003	Neuroblastoma
TARGET-30-PASEGA	TARGET-30-PASEGA	Primary	Peripheral Nervous System	Neuroblastoma	95003	Neuroblastoma
TARGET-30-PASFGG	TARGET-30-PASFGG	Primary	Peripheral Nervous System	Neuroblastoma	95003	Neuroblastoma
TARGET-30-PASFNY	TARGET-30-PASFNY	Primary	Peripheral Nervous System	Neuroblastoma	95003	Neuroblastoma
TARGET-30-PASFRV	TARGET-30-PASFRV	Primary	Peripheral Nervous System	Neuroblastoma	95003	Neuroblastoma
TARGET-30-PASGAP	TARGET-30-PASGAP	Primary	Peripheral Nervous System	Neuroblastoma	95003	Neuroblastoma
TARGET-30-PASGPY	TARGET-30-PASGPY	Primary	Peripheral Nervous System	Neuroblastoma	95003	Neuroblastoma
TARGET-30-PASGUT	TARGET-30-PASGUT	Primary	Peripheral Nervous System	Neuroblastoma	95003	Neuroblastoma
TARGET-30-PASKFV	TARGET-30-PASKFV	Primary	Peripheral Nervous System	Neuroblastoma	95003	Neuroblastoma
TARGET-30-PASKTB	TARGET-30-PASKTB	Primary	Peripheral Nervous System	Neuroblastoma	95003	Neuroblastoma
TARGET-30-PASLGS	TARGET-30-PASLGS	Primary	Peripheral Nervous System	Neuroblastoma	95003	Neuroblastoma
TARGET-30-PASMJG	TARGET-30-PASMJG	Primary	Peripheral Nervous System	Neuroblastoma	95003	Neuroblastoma
TARGET-30-PASMNT	TARGET-30-PASMNT	Primary	Peripheral Nervous System	Neuroblastoma	95003	Neuroblastoma
TARGET-30-PASNEF	TARGET-30-PASNEF	Primary	Peripheral Nervous System	Neuroblastoma	95003	Neuroblastoma
TARGET-30-PASNZU	TARGET-30-PASNZU	Primary	Peripheral Nervous System	Neuroblastoma	95003	Neuroblastoma
TARGET-30-PASPER	TARGET-30-PASPER	Primary	Peripheral Nervous System	Neuroblastoma	95003	Neuroblastoma
TARGET-30-PASRFS	TARGET-30-PASRFS	Primary	Peripheral Nervous System	Neuroblastoma	95003	Neuroblastoma
TARGET-30-PASSRN	TARGET-30-PASSRN	Primary	Peripheral Nervous System	Neuroblastoma	95003	Neuroblastoma
TARGET-30-PASSRS	TARGET-30-PASSRS	Primary	Peripheral Nervous System	Neuroblastoma	95003	Neuroblastoma
TARGET-30-PASSWB	TARGET-30-PASSWB	Primary	Peripheral Nervous System	Neuroblastoma	95003	Neuroblastoma
TARGET-30-PASTCN	TARGET-30-PASTCN	Primary	Peripheral Nervous System	Neuroblastoma	95003	Neuroblastoma
TARGET-30-PASTKC	TARGET-30-PASTKC	Primary	Peripheral Nervous System	Neuroblastoma	95003	Neuroblastoma
TARGET-30-PASTKW	TARGET-30-PASTKW	Primary	Peripheral Nervous System	Neuroblastoma	95003	Neuroblastoma
TARGET-30-PASTXR	TARGET-30-PASTXR	Primary	Peripheral Nervous System	Neuroblastoma	95003	Neuroblastoma
TARGET-30-PASUCB	TARGET-30-PASUCB	Primary	Peripheral Nervous System	Neuroblastoma	95003	Neuroblastoma
TARGET-30-PASUYG	TARGET-30-PASUYG	Primary	Peripheral Nervous System	Neuroblastoma	95003	Neuroblastoma
TARGET-30-PASVRU	TARGET-30-PASVRU	Primary	Peripheral Nervous System	Neuroblastoma	95003	Neuroblastoma
TARGET-30-PASWAU	TARGET-30-PASWAU	Primary	Peripheral Nervous System	Neuroblastoma	95003	Neuroblastoma
TARGET-30-PASWFB	TARGET-30-PASWFB	Primary	Peripheral Nervous System	Neuroblastoma	95003	Neuroblastoma
TARGET-30-PASWIJ	TARGET-30-PASWIJ	Primary	Peripheral Nervous System	Neuroblastoma	95003	Neuroblastoma
TARGET-30-PASWLY	TARGET-30-PASWLY	Primary	Peripheral Nervous System	Neuroblastoma	95003	Neuroblastoma
TARGET-30-PASWVY	TARGET-30-PASWVY	Primary	Peripheral Nervous System	Neuroblastoma	95003	Neuroblastoma
TARGET-30-PASWYR	TARGET-30-PASWYR	Primary	Peripheral Nervous System	Neuroblastoma	95003	Neuroblastoma
TARGET-30-PASXGP	TARGET-30-PASXGP	Primary	Peripheral Nervous System	Neuroblastoma	95003	Neuroblastoma
TARGET-30-PASXHE	TARGET-30-PASXHE	Primary	Peripheral Nervous System	Neuroblastoma	95003	Neuroblastoma
TARGET-30-PASXIE	TARGET-30-PASXIE	Primary	Peripheral Nervous System	Neuroblastoma	95003	Neuroblastoma
TARGET-30-PASXNN	TARGET-30-PASXNN	Primary	Peripheral Nervous System	Neuroblastoma	95003	Neuroblastoma
TARGET-30-PASXRG	TARGET-30-PASXRG	Primary	Peripheral Nervous System	Neuroblastoma	95003	Neuroblastoma
TARGET-30-PASXRJ	TARGET-30-PASXRJ	Primary	Peripheral Nervous System	Neuroblastoma	95003	Neuroblastoma
TARGET-30-PASYLD	TARGET-30-PASYLD	Primary	Peripheral Nervous System	Neuroblastoma	95003	Neuroblastoma
TARGET-30-PASYMX	TARGET-30-PASYMX	Primary	Peripheral Nervous System	Neuroblastoma	95003	Neuroblastoma
TARGET-30-PASYPX	TARGET-30-PASYPX	Primary	Peripheral Nervous System	Neuroblastoma	95003	Neuroblastoma
TARGET-30-PASZPI	TARGET-30-PASZPI	Primary	Peripheral Nervous System	Neuroblastoma	95003	Neuroblastoma
TARGET-30-PATBMM	TARGET-30-PATBMM	Primary	Peripheral Nervous System	Neuroblastoma	95003	Neuroblastoma
TARGET-30-PATCFL	TARGET-30-PATCFL	Primary	Peripheral Nervous System	Neuroblastoma	95003	Neuroblastoma
TARGET-30-PATDWN	TARGET-30-PATDWN	Primary	Peripheral Nervous System	Neuroblastoma	95003	Neuroblastoma
TARGET-30-PATDXC	TARGET-30-PATDXC	Primary	Peripheral Nervous System	Neuroblastoma	95003	Neuroblastoma
TARGET-30-PATDXG	TARGET-30-PATDXG	Primary	Peripheral Nervous System	Neuroblastoma	95003	Neuroblastoma
TARGET-30-PATEKG	TARGET-30-PATEKG	Primary	Peripheral Nervous System	Neuroblastoma	95003	Neuroblastoma
TARGET-30-PATEPF	TARGET-30-PATEPF	Primary	Peripheral Nervous System	Neuroblastoma	95003	Neuroblastoma
TARGET-30-PATESI	TARGET-30-PATESI	Primary	Peripheral Nervous System	Neuroblastoma	95003	Neuroblastoma
TARGET-30-PATFCY	TARGET-30-PATFCY	Primary	Peripheral Nervous System	Neuroblastoma	95003	Neuroblastoma
TARGET-30-PATFIN	TARGET-30-PATFIN	Primary	Peripheral Nervous System	Neuroblastoma	95003	Neuroblastoma
TARGET-30-PATFXV	TARGET-30-PATFXV	Primary	Peripheral Nervous System	Neuroblastoma	95003	Neuroblastoma
TARGET-30-PATGLU	TARGET-30-PATGLU	Primary	Peripheral Nervous System	Neuroblastoma	95003	Neuroblastoma
TARGET-30-PATGWT	TARGET-30-PATGWT	Primary	Peripheral Nervous System	Neuroblastoma	95003	Neuroblastoma
TARGET-30-PATHVK	TARGET-30-PATHVK	Primary	Peripheral Nervous System	Neuroblastoma	95003	Neuroblastoma
TARGET-30-PATILE	TARGET-30-PATILE	Primary	Peripheral Nervous System	Neuroblastoma	95003	Neuroblastoma
TARGET-30-PATINJ	TARGET-30-PATINJ	Primary	Peripheral Nervous System	Neuroblastoma	95003	Neuroblastoma
