# Supplementary material for: Cancer gene mutation frequencies for the U.S. population
Source: Nat Commun. 2021 Oct 13;12:5961. doi: 10.1038/s41467-021-26213-y (PMC8514428; doi:10.1038/s41467-021-26213-y)
Supplement: Supplementary file 8 — Supplementary Software 1 [file 41467_2021_26213_MOESM8_ESM.zip › Supplementary Software 1/Genomics_Analysis/clinical/PNS/nbl_target_2018_pub/data_clinical_sample_v2.txt]

PATIENT_ID	SAMPLE_ID	SAMPLE_TYPE	GRADE	CANCER_TYPE	CANCER_TYPE_DETAILED	CODE	CATEGORY_NAME
TARGET-30-PAUDVA	TARGET-30-PAUDVA-09	Primary	Undifferentiated or Poorly Differentiated	Peripheral Nervous System	Neuroblastoma	95003	Neuroblastoma
TARGET-30-PASCKI	TARGET-30-PASCKI-01	Primary	Undifferentiated or Poorly Differentiated	Peripheral Nervous System	Neuroblastoma	95003	Neuroblastoma
TARGET-30-PARXAX	TARGET-30-PARXAX-01	Primary	Undifferentiated or Poorly Differentiated	Peripheral Nervous System	Neuroblastoma	95003	Neuroblastoma
TARGET-30-PATTEF	TARGET-30-PATTEF-01	Primary	Undifferentiated or Poorly Differentiated	Peripheral Nervous System	Neuroblastoma	95003	Neuroblastoma
TARGET-30-PATTDY	TARGET-30-PATTDY-01	Primary	Undifferentiated or Poorly Differentiated	Peripheral Nervous System	Neuroblastoma	95003	Neuroblastoma
TARGET-30-PALXTE	TARGET-30-PALXTE-01	Primary	Undifferentiated or Poorly Differentiated	Peripheral Nervous System	Neuroblastoma	95003	Neuroblastoma
TARGET-30-PALPSY	TARGET-30-PALPSY-01	Primary	Undifferentiated or Poorly Differentiated	Peripheral Nervous System	Neuroblastoma	95003	Neuroblastoma
TARGET-30-PARLTG	TARGET-30-PARLTG-01	Primary	Undifferentiated or Poorly Differentiated	Peripheral Nervous System	Neuroblastoma	95003	Neuroblastoma
TARGET-30-PAURYJ	TARGET-30-PAURYJ-01	Primary	Undifferentiated or Poorly Differentiated	Peripheral Nervous System	Neuroblastoma	95003	Neuroblastoma
TARGET-30-PAITZV	TARGET-30-PAITZV-01	Primary	Undifferentiated or Poorly Differentiated	Peripheral Nervous System	Neuroblastoma	95003	Neuroblastoma
TARGET-30-PANZHT	TARGET-30-PANZHT-01	Primary	Undifferentiated or Poorly Differentiated	Peripheral Nervous System	Neuroblastoma	95003	Neuroblastoma
TARGET-30-PATVMF	TARGET-30-PATVMF-01	Primary	Undifferentiated or Poorly Differentiated	Peripheral Nervous System	Neuroblastoma	95003	Neuroblastoma
TARGET-30-PALURF	TARGET-30-PALURF-01	Primary	Undifferentiated or Poorly Differentiated	Peripheral Nervous System	Neuroblastoma	95003	Neuroblastoma
TARGET-30-PALVUC	TARGET-30-PALVUC-01	Primary	Undifferentiated or Poorly Differentiated	Peripheral Nervous System	Neuroblastoma	95003	Neuroblastoma
TARGET-30-PARDIW	TARGET-30-PARDIW-01	Primary	Undifferentiated or Poorly Differentiated	Peripheral Nervous System	Neuroblastoma	95003	Neuroblastoma
TARGET-30-PADLDA	TARGET-30-PADLDA-01	Primary	Undifferentiated or Poorly Differentiated	Peripheral Nervous System	Neuroblastoma	95003	Neuroblastoma
TARGET-30-PAPLSD	TARGET-30-PAPLSD-01	Primary	Unknown	Peripheral Nervous System	Neuroblastoma	95003	Neuroblastoma
TARGET-30-PAUSXH	TARGET-30-PAUSXH-01	Primary	Undifferentiated or Poorly Differentiated	Peripheral Nervous System	Neuroblastoma	95003	Neuroblastoma
TARGET-30-PASLFG	TARGET-30-PASLFG-01	Primary	Undifferentiated or Poorly Differentiated	Peripheral Nervous System	Neuroblastoma	95003	Neuroblastoma
TARGET-30-PALHTR	TARGET-30-PALHTR-01	Primary	Undifferentiated or Poorly Differentiated	Peripheral Nervous System	Neuroblastoma	95003	Neuroblastoma
TARGET-30-PATFMU	TARGET-30-PATFMU-01	Primary	Undifferentiated or Poorly Differentiated	Peripheral Nervous System	Neuroblastoma	95003	Neuroblastoma
TARGET-30-PASLMN	TARGET-30-PASLMN-01	Primary	Undifferentiated or Poorly Differentiated	Peripheral Nervous System	Neuroblastoma	95003	Neuroblastoma
TARGET-30-PAKZRH	TARGET-30-PAKZRH-01	Primary	Undifferentiated or Poorly Differentiated	Peripheral Nervous System	Neuroblastoma	95003	Neuroblastoma
TARGET-30-PAUCGP	TARGET-30-PAUCGP-01	Primary	Undifferentiated or Poorly Differentiated	Peripheral Nervous System	Neuroblastoma	95003	Neuroblastoma
TARGET-30-PASSWW	TARGET-30-PASSWW-01	Primary	Undifferentiated or Poorly Differentiated	Peripheral Nervous System	Neuroblastoma	95003	Neuroblastoma
TARGET-30-PAPGJR	TARGET-30-PAPGJR-01	Primary	Undifferentiated or Poorly Differentiated	Peripheral Nervous System	Neuroblastoma	95003	Neuroblastoma
TARGET-30-PATBPG	TARGET-30-PATBPG-01	Primary	Undifferentiated or Poorly Differentiated	Peripheral Nervous System	Neuroblastoma	95003	Neuroblastoma
TARGET-30-PAUFPG	TARGET-30-PAUFPG-01	Primary	Undifferentiated or Poorly Differentiated	Peripheral Nervous System	Neuroblastoma	95003	Neuroblastoma
TARGET-30-PASWAU	TARGET-30-PASWAU-01	Primary	Undifferentiated or Poorly Differentiated	Peripheral Nervous System	Neuroblastoma	95003	Neuroblastoma
TARGET-30-PASGKP	TARGET-30-PASGKP-01	Primary	Undifferentiated or Poorly Differentiated	Peripheral Nervous System	Neuroblastoma	95003	Neuroblastoma
TARGET-30-PAUBRR	TARGET-30-PAUBRR-01	Primary	Undifferentiated or Poorly Differentiated	Peripheral Nervous System	Neuroblastoma	95003	Neuroblastoma
TARGET-30-PADLIC	TARGET-30-PADLIC-01	Primary	Undifferentiated or Poorly Differentiated	Peripheral Nervous System	Neuroblastoma	95003	Neuroblastoma
TARGET-30-PATFCY	TARGET-30-PATFCY-01	Primary	Undifferentiated or Poorly Differentiated	Peripheral Nervous System	Neuroblastoma	95003	Neuroblastoma
TARGET-30-PAPICY	TARGET-30-PAPICY-01	Primary	Undifferentiated or Poorly Differentiated	Peripheral Nervous System	Neuroblastoma	95003	Neuroblastoma
TARGET-30-PASGHN	TARGET-30-PASGHN-01	Primary	Differentiating	Peripheral Nervous System	Neuroblastoma	95003	Neuroblastoma
TARGET-30-PATJIN	TARGET-30-PATJIN-01	Primary	Undifferentiated or Poorly Differentiated	Peripheral Nervous System	Neuroblastoma	95003	Neuroblastoma
TARGET-30-PASJRT	TARGET-30-PASJRT-01	Primary	Undifferentiated or Poorly Differentiated	Peripheral Nervous System	Neuroblastoma	95003	Neuroblastoma
TARGET-30-PACPJG	TARGET-30-PACPJG-01	Primary	Unknown	Peripheral Nervous System	Neuroblastoma	95003	Neuroblastoma
TARGET-30-PASWVY	TARGET-30-PASWVY-01	Primary	Undifferentiated or Poorly Differentiated	Peripheral Nervous System	Neuroblastoma	95003	Neuroblastoma
TARGET-30-PATUPR	TARGET-30-PATUPR-09	Primary	Undifferentiated or Poorly Differentiated	Peripheral Nervous System	Neuroblastoma	95003	Neuroblastoma
TARGET-30-PAPTFZ	TARGET-30-PAPTFZ-01	Primary	Undifferentiated or Poorly Differentiated	Peripheral Nervous System	Neuroblastoma	95003	Neuroblastoma
TARGET-30-PANBSP	TARGET-30-PANBSP-06	Primary	Undifferentiated or Poorly Differentiated	Peripheral Nervous System	Neuroblastoma	95003	Neuroblastoma
TARGET-30-PAPWUC	TARGET-30-PAPWUC-01	Primary	Undifferentiated or Poorly Differentiated	Peripheral Nervous System	Neuroblastoma	95003	Neuroblastoma
TARGET-30-PARMLF	TARGET-30-PARMLF-01	Primary	Undifferentiated or Poorly Differentiated	Peripheral Nervous System	Neuroblastoma	95003	Neuroblastoma
TARGET-30-PAIXIF	TARGET-30-PAIXIF-01	Primary	Unknown	Peripheral Nervous System	Neuroblastoma	95003	Neuroblastoma
TARGET-30-PATZRF	TARGET-30-PATZRF-01	Primary	Undifferentiated or Poorly Differentiated	Peripheral Nervous System	Neuroblastoma	95003	Neuroblastoma
TARGET-30-PASFNF	TARGET-30-PASFNF-01	Primary	Undifferentiated or Poorly Differentiated	Peripheral Nervous System	Neuroblastoma	95003	Neuroblastoma
TARGET-30-PAKYRJ	TARGET-30-PAKYRJ-01	Primary	Undifferentiated or Poorly Differentiated	Peripheral Nervous System	Neuroblastoma	95003	Neuroblastoma
TARGET-30-PAPYNZ	TARGET-30-PAPYNZ-01	Primary	Unknown	Peripheral Nervous System	Neuroblastoma	95003	Neuroblastoma
TARGET-30-PALXHW	TARGET-30-PALXHW-01	Primary	Undifferentiated or Poorly Differentiated	Peripheral Nervous System	Neuroblastoma	95003	Neuroblastoma
TARGET-30-PAIXLC	TARGET-30-PAIXLC-01	Primary	Undifferentiated or Poorly Differentiated	Peripheral Nervous System	Neuroblastoma	95003	Neuroblastoma
TARGET-30-PADLES	TARGET-30-PADLES-01	Primary	Undifferentiated or Poorly Differentiated	Peripheral Nervous System	Neuroblastoma	95003	Neuroblastoma
TARGET-30-PATSJV	TARGET-30-PATSJV-01	Primary	Undifferentiated or Poorly Differentiated	Peripheral Nervous System	Neuroblastoma	95003	Neuroblastoma
TARGET-30-PAMYCK	TARGET-30-PAMYCK-06	Primary	Undifferentiated or Poorly Differentiated	Peripheral Nervous System	Neuroblastoma	95003	Neuroblastoma
TARGET-30-PACVNB	TARGET-30-PACVNB-01	Primary	Unknown	Peripheral Nervous System	Neuroblastoma	95003	Neuroblastoma
TARGET-30-PATCFL	TARGET-30-PATCFL-01	Primary	Undifferentiated or Poorly Differentiated	Peripheral Nervous System	Neuroblastoma	95003	Neuroblastoma
TARGET-30-PARBAJ	TARGET-30-PARBAJ-01	Primary	Undifferentiated or Poorly Differentiated	Peripheral Nervous System	Neuroblastoma	95003	Neuroblastoma
TARGET-30-PAPRPR	TARGET-30-PAPRPR-01	Primary	Unknown	Peripheral Nervous System	Neuroblastoma	95003	Neuroblastoma
TARGET-30-PARXMM	TARGET-30-PARXMM-01	Primary	Undifferentiated or Poorly Differentiated	Peripheral Nervous System	Neuroblastoma	95003	Neuroblastoma
TARGET-30-PASYTP	TARGET-30-PASYTP-01	Primary	Undifferentiated or Poorly Differentiated	Peripheral Nervous System	Neuroblastoma	95003	Neuroblastoma
TARGET-30-PASDZJ	TARGET-30-PASDZJ-01	Primary	Undifferentiated or Poorly Differentiated	Peripheral Nervous System	Neuroblastoma	95003	Neuroblastoma
TARGET-30-PARRBU	TARGET-30-PARRBU-01	Primary	Undifferentiated or Poorly Differentiated	Peripheral Nervous System	Neuroblastoma	95003	Neuroblastoma
TARGET-30-PALRIA	TARGET-30-PALRIA-01	Primary	Differentiating	Peripheral Nervous System	Neuroblastoma	95003	Neuroblastoma
TARGET-30-PAMZMG	TARGET-30-PAMZMG-01	Primary	Undifferentiated or Poorly Differentiated	Peripheral Nervous System	Neuroblastoma	95003	Neuroblastoma
TARGET-30-PACRZM	TARGET-30-PACRZM-01	Primary	Unknown	Peripheral Nervous System	Neuroblastoma	95003	Neuroblastoma
TARGET-30-PARABN	TARGET-30-PARABN-01	Primary	Unknown	Peripheral Nervous System	Neuroblastoma	95003	Neuroblastoma
TARGET-30-PAIDJS	TARGET-30-PAIDJS-01	Primary	Differentiating	Peripheral Nervous System	Neuroblastoma	95003	Neuroblastoma
TARGET-30-PATGJU	TARGET-30-PATGJU-01	Primary	Undifferentiated or Poorly Differentiated	Peripheral Nervous System	Neuroblastoma	95003	Neuroblastoma
TARGET-30-PANBCI	TARGET-30-PANBCI-01	Primary	Undifferentiated or Poorly Differentiated	Peripheral Nervous System	Neuroblastoma	95003	Neuroblastoma
TARGET-30-PASXRG	TARGET-30-PASXRG-01	Primary	Undifferentiated or Poorly Differentiated	Peripheral Nervous System	Neuroblastoma	95003	Neuroblastoma
TARGET-30-PAKHCF	TARGET-30-PAKHCF-01	Primary	Unknown	Peripheral Nervous System	Neuroblastoma	95003	Neuroblastoma
TARGET-30-PASTTX	TARGET-30-PASTTX-01	Primary	Undifferentiated or Poorly Differentiated	Peripheral Nervous System	Neuroblastoma	95003	Neuroblastoma
TARGET-30-PAUKAP	TARGET-30-PAUKAP-01	Primary	Undifferentiated or Poorly Differentiated	Peripheral Nervous System	Neuroblastoma	95003	Neuroblastoma
TARGET-30-PASTSI	TARGET-30-PASTSI-01	Primary	Undifferentiated or Poorly Differentiated	Peripheral Nervous System	Neuroblastoma	95003	Neuroblastoma
TARGET-30-PAUDDZ	TARGET-30-PAUDDZ-01	Primary	Undifferentiated or Poorly Differentiated	Peripheral Nervous System	Neuroblastoma	95003	Neuroblastoma
TARGET-30-PATPYK	TARGET-30-PATPYK-01	Primary	Undifferentiated or Poorly Differentiated	Peripheral Nervous System	Neuroblastoma	95003	Neuroblastoma
TARGET-30-PASXMI	TARGET-30-PASXMI-09	Primary	Undifferentiated or Poorly Differentiated	Peripheral Nervous System	Neuroblastoma	95003	Neuroblastoma
TARGET-30-PASNUI	TARGET-30-PASNUI-01	Primary	Undifferentiated or Poorly Differentiated	Peripheral Nervous System	Neuroblastoma	95003	Neuroblastoma
TARGET-30-PATTNA	TARGET-30-PATTNA-01	Primary	Unknown	Peripheral Nervous System	Neuroblastoma	95003	Neuroblastoma
TARGET-30-PATIHB	TARGET-30-PATIHB-01	Primary	Undifferentiated or Poorly Differentiated	Peripheral Nervous System	Neuroblastoma	95003	Neuroblastoma
TARGET-30-PATJET	TARGET-30-PATJET-01	Primary	Undifferentiated or Poorly Differentiated	Peripheral Nervous System	Neuroblastoma	95003	Neuroblastoma
TARGET-30-PAVDNK	TARGET-30-PAVDNK-01	Primary	Undifferentiated or Poorly Differentiated	Peripheral Nervous System	Neuroblastoma	95003	Neuroblastoma
TARGET-30-PARJMX	TARGET-30-PARJMX-01	Primary	Undifferentiated or Poorly Differentiated	Peripheral Nervous System	Neuroblastoma	95003	Neuroblastoma
TARGET-30-PAKXDZ	TARGET-30-PAKXDZ-01	Primary	Undifferentiated or Poorly Differentiated	Peripheral Nervous System	Neuroblastoma	95003	Neuroblastoma
TARGET-30-PAUEYW	TARGET-30-PAUEYW-09	Primary	Undifferentiated or Poorly Differentiated	Peripheral Nervous System	Neuroblastoma	95003	Neuroblastoma
TARGET-30-PARZKK	TARGET-30-PARZKK-09	Primary	Unknown	Peripheral Nervous System	Neuroblastoma	95003	Neuroblastoma
TARGET-30-PATKGB	TARGET-30-PATKGB-01	Primary	Undifferentiated or Poorly Differentiated	Peripheral Nervous System	Neuroblastoma	95003	Neuroblastoma
TARGET-30-PASCFA	TARGET-30-PASCFA-01	Primary	Undifferentiated or Poorly Differentiated	Peripheral Nervous System	Neuroblastoma	95003	Neuroblastoma
TARGET-30-PALYEC	TARGET-30-PALYEC-01	Primary	Undifferentiated or Poorly Differentiated	Peripheral Nervous System	Neuroblastoma	95003	Neuroblastoma
TARGET-30-PAUCFI	TARGET-30-PAUCFI-01	Primary	Undifferentiated or Poorly Differentiated	Peripheral Nervous System	Neuroblastoma	95003	Neuroblastoma
TARGET-30-PASTGD	TARGET-30-PASTGD-01	Primary	Undifferentiated or Poorly Differentiated	Peripheral Nervous System	Neuroblastoma	95003	Neuroblastoma
TARGET-30-PASTMW	TARGET-30-PASTMW-09	Primary	Undifferentiated or Poorly Differentiated	Peripheral Nervous System	Neuroblastoma	95003	Neuroblastoma
TARGET-30-PASNEF	TARGET-30-PASNEF-01	Primary	Undifferentiated or Poorly Differentiated	Peripheral Nervous System	Neuroblastoma	95003	Neuroblastoma
TARGET-30-PASCLP	TARGET-30-PASCLP-01	Primary	Undifferentiated or Poorly Differentiated	Peripheral Nervous System	Neuroblastoma	95003	Neuroblastoma
TARGET-30-PAPWFY	TARGET-30-PAPWFY-01	Primary	Unknown	Peripheral Nervous System	Neuroblastoma	95003	Neuroblastoma
TARGET-30-PADKXS	TARGET-30-PADKXS-01	Primary	Undifferentiated or Poorly Differentiated	Peripheral Nervous System	Neuroblastoma	95003	Neuroblastoma
TARGET-30-PATUVB	TARGET-30-PATUVB-01	Primary	Undifferentiated or Poorly Differentiated	Peripheral Nervous System	Neuroblastoma	95003	Neuroblastoma
TARGET-30-PASKSR	TARGET-30-PASKSR-01	Primary	Undifferentiated or Poorly Differentiated	Peripheral Nervous System	Neuroblastoma	95003	Neuroblastoma
TARGET-30-PATYMS	TARGET-30-PATYMS-01	Primary	Undifferentiated or Poorly Differentiated	Peripheral Nervous System	Neuroblastoma	95003	Neuroblastoma
TARGET-30-PADPRJ	TARGET-30-PADPRJ-01	Primary	Undifferentiated or Poorly Differentiated	Peripheral Nervous System	Neuroblastoma	95003	Neuroblastoma
TARGET-30-PASSXA	TARGET-30-PASSXA-01	Primary	Differentiating	Peripheral Nervous System	Neuroblastoma	95003	Neuroblastoma
TARGET-30-PASAAN	TARGET-30-PASAAN-01	Primary	Undifferentiated or Poorly Differentiated	Peripheral Nervous System	Neuroblastoma	95003	Neuroblastoma
TARGET-30-PARYVD	TARGET-30-PARYVD-01	Primary	Undifferentiated or Poorly Differentiated	Peripheral Nervous System	Neuroblastoma	95003	Neuroblastoma
TARGET-30-PAIWEH	TARGET-30-PAIWEH-01	Primary	Undifferentiated or Poorly Differentiated	Peripheral Nervous System	Neuroblastoma	95003	Neuroblastoma
TARGET-30-PATSKE	TARGET-30-PATSKE-01	Primary	Undifferentiated or Poorly Differentiated	Peripheral Nervous System	Neuroblastoma	95003	Neuroblastoma
TARGET-30-PAKGGW	TARGET-30-PAKGGW-01	Primary	Unknown	Peripheral Nervous System	Neuroblastoma	95003	Neuroblastoma
TARGET-30-PAUIFL	TARGET-30-PAUIFL-01	Primary	Undifferentiated or Poorly Differentiated	Peripheral Nervous System	Neuroblastoma	95003	Neuroblastoma
TARGET-30-PASYJF	TARGET-30-PASYJF-01	Primary	Undifferentiated or Poorly Differentiated	Peripheral Nervous System	Neuroblastoma	95003	Neuroblastoma
TARGET-30-PASFCG	TARGET-30-PASFCG-01	Primary	Undifferentiated or Poorly Differentiated	Peripheral Nervous System	Neuroblastoma	95003	Neuroblastoma
TARGET-30-PATECM	TARGET-30-PATECM-01	Primary	Undifferentiated or Poorly Differentiated	Peripheral Nervous System	Neuroblastoma	95003	Neuroblastoma
TARGET-30-PAUWDK	TARGET-30-PAUWDK-01	Primary	Undifferentiated or Poorly Differentiated	Peripheral Nervous System	Neuroblastoma	95003	Neuroblastoma
TARGET-30-PALEZI	TARGET-30-PALEZI-01	Primary	Unknown	Peripheral Nervous System	Neuroblastoma	95003	Neuroblastoma
TARGET-30-PAIVHE	TARGET-30-PAIVHE-01	Primary	Undifferentiated or Poorly Differentiated	Peripheral Nervous System	Neuroblastoma	95003	Neuroblastoma
TARGET-30-PACSNL	TARGET-30-PACSNL-01	Primary	Unknown	Peripheral Nervous System	Neuroblastoma	95003	Neuroblastoma
TARGET-30-PAPUJU	TARGET-30-PAPUJU-01	Primary	Unknown	Peripheral Nervous System	Neuroblastoma	95003	Neuroblastoma
TARGET-30-PARTZW	TARGET-30-PARTZW-01	Primary	Undifferentiated or Poorly Differentiated	Peripheral Nervous System	Neuroblastoma	95003	Neuroblastoma
TARGET-30-PASUMG	TARGET-30-PASUMG-01	Primary	Undifferentiated or Poorly Differentiated	Peripheral Nervous System	Neuroblastoma	95003	Neuroblastoma
TARGET-30-PARYWX	TARGET-30-PARYWX-01	Primary	Undifferentiated or Poorly Differentiated	Peripheral Nervous System	Neuroblastoma	95003	Neuroblastoma
TARGET-30-PARXVA	TARGET-30-PARXVA-01	Primary	Undifferentiated or Poorly Differentiated	Peripheral Nervous System	Neuroblastoma	95003	Neuroblastoma
TARGET-30-PATRUX	TARGET-30-PATRUX-09	Primary	Undifferentiated or Poorly Differentiated	Peripheral Nervous System	Neuroblastoma	95003	Neuroblastoma
TARGET-30-PASSRN	TARGET-30-PASSRN-01	Primary	Undifferentiated or Poorly Differentiated	Peripheral Nervous System	Neuroblastoma	95003	Neuroblastoma
TARGET-30-PATINJ	TARGET-30-PATINJ-01	Primary	Undifferentiated or Poorly Differentiated	Peripheral Nervous System	Neuroblastoma	95003	Neuroblastoma
TARGET-30-PATWIL	TARGET-30-PATWIL-01	Primary	Undifferentiated or Poorly Differentiated	Peripheral Nervous System	Neuroblastoma	95003	Neuroblastoma
TARGET-30-PASBZV	TARGET-30-PASBZV-01	Primary	Undifferentiated or Poorly Differentiated	Peripheral Nervous System	Neuroblastoma	95003	Neuroblastoma
TARGET-30-PALWXP	TARGET-30-PALWXP-01	Primary	Undifferentiated or Poorly Differentiated	Peripheral Nervous System	Neuroblastoma	95003	Neuroblastoma
TARGET-30-PAUBSW	TARGET-30-PAUBSW-01	Primary	Undifferentiated or Poorly Differentiated	Peripheral Nervous System	Neuroblastoma	95003	Neuroblastoma
TARGET-30-PASPBY	TARGET-30-PASPBY-01	Primary	Undifferentiated or Poorly Differentiated	Peripheral Nervous System	Neuroblastoma	95003	Neuroblastoma
TARGET-30-PASAZJ	TARGET-30-PASAZJ-01	Primary	Undifferentiated or Poorly Differentiated	Peripheral Nervous System	Neuroblastoma	95003	Neuroblastoma
TARGET-30-PATPHR	TARGET-30-PATPHR-01	Primary	Undifferentiated or Poorly Differentiated	Peripheral Nervous System	Neuroblastoma	95003	Neuroblastoma
TARGET-30-PAMBYG	TARGET-30-PAMBYG-01	Primary	Undifferentiated or Poorly Differentiated	Peripheral Nervous System	Neuroblastoma	95003	Neuroblastoma
TARGET-30-PASCIX	TARGET-30-PASCIX-09	Primary	Unknown	Peripheral Nervous System	Neuroblastoma	95003	Neuroblastoma
TARGET-30-PAUMXC	TARGET-30-PAUMXC-01	Primary	Undifferentiated or Poorly Differentiated	Peripheral Nervous System	Neuroblastoma	95003	Neuroblastoma
TARGET-30-PASTNT	TARGET-30-PASTNT-01	Primary	Undifferentiated or Poorly Differentiated	Peripheral Nervous System	Neuroblastoma	95003	Neuroblastoma
TARGET-30-PAMZGT	TARGET-30-PAMZGT-01	Primary	Unknown	Peripheral Nervous System	Neuroblastoma	95003	Neuroblastoma
TARGET-30-PAUZTF	TARGET-30-PAUZTF-01	Primary	Undifferentiated or Poorly Differentiated	Peripheral Nervous System	Neuroblastoma	95003	Neuroblastoma
TARGET-30-PALZRB	TARGET-30-PALZRB-01	Primary	Undifferentiated or Poorly Differentiated	Peripheral Nervous System	Neuroblastoma	95003	Neuroblastoma
TARGET-30-PARCET	TARGET-30-PARCET-01	Primary	Unknown	Peripheral Nervous System	Neuroblastoma	95003	Neuroblastoma
TARGET-30-PASFDV	TARGET-30-PASFDV-01	Primary	Undifferentiated or Poorly Differentiated	Peripheral Nervous System	Neuroblastoma	95003	Neuroblastoma
TARGET-30-PAUJPC	TARGET-30-PAUJPC-01	Primary	Undifferentiated or Poorly Differentiated	Peripheral Nervous System	Neuroblastoma	95003	Neuroblastoma
TARGET-30-PARACM	TARGET-30-PARACM-01	Primary	Undifferentiated or Poorly Differentiated	Peripheral Nervous System	Neuroblastoma	95003	Neuroblastoma
TARGET-30-PARSZV	TARGET-30-PARSZV-01	Primary	Undifferentiated or Poorly Differentiated	Peripheral Nervous System	Neuroblastoma	95003	Neuroblastoma
TARGET-30-PARNNG	TARGET-30-PARNNG-01	Primary	Undifferentiated or Poorly Differentiated	Peripheral Nervous System	Neuroblastoma	95003	Neuroblastoma
TARGET-30-PAPRXW	TARGET-30-PAPRXW-01	Primary	Undifferentiated or Poorly Differentiated	Peripheral Nervous System	Neuroblastoma	95003	Neuroblastoma
TARGET-30-PALWSJ	TARGET-30-PALWSJ-01	Primary	Undifferentiated or Poorly Differentiated	Peripheral Nervous System	Neuroblastoma	95003	Neuroblastoma
TARGET-30-PASUXH	TARGET-30-PASUXH-01	Primary	Unknown	Peripheral Nervous System	Neuroblastoma	95003	Neuroblastoma
TARGET-30-PASLTC	TARGET-30-PASLTC-01	Primary	Undifferentiated or Poorly Differentiated	Peripheral Nervous System	Neuroblastoma	95003	Neuroblastoma
TARGET-30-PATVJX	TARGET-30-PATVJX-01	Primary	Undifferentiated or Poorly Differentiated	Peripheral Nervous System	Neuroblastoma	95003	Neuroblastoma
TARGET-30-PALNVP	TARGET-30-PALNVP-01	Primary	Undifferentiated or Poorly Differentiated	Peripheral Nervous System	Neuroblastoma	95003	Neuroblastoma
TARGET-30-PAPZYP	TARGET-30-PAPZYP-01	Primary	Undifferentiated or Poorly Differentiated	Peripheral Nervous System	Neuroblastoma	95003	Neuroblastoma
TARGET-30-PARGUX	TARGET-30-PARGUX-01	Primary	Undifferentiated or Poorly Differentiated	Peripheral Nervous System	Neuroblastoma	95003	Neuroblastoma
TARGET-30-PATTHA	TARGET-30-PATTHA-01	Primary	Undifferentiated or Poorly Differentiated	Peripheral Nervous System	Neuroblastoma	95003	Neuroblastoma
TARGET-30-PALNFE	TARGET-30-PALNFE-01	Primary	Differentiating	Peripheral Nervous System	Neuroblastoma	95003	Neuroblastoma
TARGET-30-PATLNM	TARGET-30-PATLNM-01	Primary	Undifferentiated or Poorly Differentiated	Peripheral Nervous System	Neuroblastoma	95003	Neuroblastoma
TARGET-30-PASTKC	TARGET-30-PASTKC-01	Primary	Undifferentiated or Poorly Differentiated	Peripheral Nervous System	Neuroblastoma	95003	Neuroblastoma
TARGET-30-PATKHS	TARGET-30-PATKHS-01	Primary	Undifferentiated or Poorly Differentiated	Peripheral Nervous System	Neuroblastoma	95003	Neuroblastoma
TARGET-30-PARBAJ	TARGET-30-PARBAJ-02	Primary	Undifferentiated or Poorly Differentiated	Peripheral Nervous System	Neuroblastoma	95003	Neuroblastoma
TARGET-30-PATXXF	TARGET-30-PATXXF-01	Primary	Undifferentiated or Poorly Differentiated	Peripheral Nervous System	Neuroblastoma	95003	Neuroblastoma
TARGET-30-PALHCB	TARGET-30-PALHCB-01	Primary	Differentiating	Peripheral Nervous System	Neuroblastoma	95003	Neuroblastoma
TARGET-30-PARMDD	TARGET-30-PARMDD-01	Primary	Undifferentiated or Poorly Differentiated	Peripheral Nervous System	Neuroblastoma	95003	Neuroblastoma
TARGET-30-PARMTT	TARGET-30-PARMTT-01	Primary	Undifferentiated or Poorly Differentiated	Peripheral Nervous System	Neuroblastoma	95003	Neuroblastoma
TARGET-30-PARVRR	TARGET-30-PARVRR-01	Primary	Undifferentiated or Poorly Differentiated	Peripheral Nervous System	Neuroblastoma	95003	Neuroblastoma
TARGET-30-PAISSH	TARGET-30-PAISSH-01	Primary	Unknown	Peripheral Nervous System	Neuroblastoma	95003	Neuroblastoma
TARGET-30-PARAMT	TARGET-30-PARAMT-01	Primary	Undifferentiated or Poorly Differentiated	Peripheral Nervous System	Neuroblastoma	95003	Neuroblastoma
TARGET-30-PARZIP	TARGET-30-PARZIP-01	Primary	Undifferentiated or Poorly Differentiated	Peripheral Nervous System	Neuroblastoma	95003	Neuroblastoma
TARGET-30-PALWBT	TARGET-30-PALWBT-01	Primary	Differentiating	Peripheral Nervous System	Neuroblastoma	95003	Neuroblastoma
TARGET-30-PALZHF	TARGET-30-PALZHF-01	Primary	Undifferentiated or Poorly Differentiated	Peripheral Nervous System	Neuroblastoma	95003	Neuroblastoma
TARGET-30-PADPHP	TARGET-30-PADPHP-01	Primary	Undifferentiated or Poorly Differentiated	Peripheral Nervous System	Neuroblastoma	95003	Neuroblastoma
TARGET-30-PAMFBR	TARGET-30-PAMFBR-01	Primary	Undifferentiated or Poorly Differentiated	Peripheral Nervous System	Neuroblastoma	95003	Neuroblastoma
TARGET-30-PARNCW	TARGET-30-PARNCW-01	Primary	Undifferentiated or Poorly Differentiated	Peripheral Nervous System	Neuroblastoma	95003	Neuroblastoma
TARGET-30-PATMTX	TARGET-30-PATMTX-01	Primary	Undifferentiated or Poorly Differentiated	Peripheral Nervous System	Neuroblastoma	95003	Neuroblastoma
TARGET-30-PAURUR	TARGET-30-PAURUR-01	Primary	Undifferentiated or Poorly Differentiated	Peripheral Nervous System	Neuroblastoma	95003	Neuroblastoma
TARGET-30-PASAVJ	TARGET-30-PASAVJ-01	Primary	Undifferentiated or Poorly Differentiated	Peripheral Nervous System	Neuroblastoma	95003	Neuroblastoma
TARGET-30-PASWXG	TARGET-30-PASWXG-01	Primary	Undifferentiated or Poorly Differentiated	Peripheral Nervous System	Neuroblastoma	95003	Neuroblastoma
TARGET-30-PANBJH	TARGET-30-PANBJH-01	Primary	Undifferentiated or Poorly Differentiated	Peripheral Nervous System	Neuroblastoma	95003	Neuroblastoma
TARGET-30-PATDBR	TARGET-30-PATDBR-01	Primary	Differentiating	Peripheral Nervous System	Neuroblastoma	95003	Neuroblastoma
TARGET-30-PADMVB	TARGET-30-PADMVB-01	Primary	Unknown	Peripheral Nervous System	Neuroblastoma	95003	Neuroblastoma
TARGET-30-PASFXC	TARGET-30-PASFXC-01	Primary	Undifferentiated or Poorly Differentiated	Peripheral Nervous System	Neuroblastoma	95003	Neuroblastoma
TARGET-30-PAPVXS	TARGET-30-PAPVXS-01	Primary	Undifferentiated or Poorly Differentiated	Peripheral Nervous System	Neuroblastoma	95003	Neuroblastoma
TARGET-30-PATJZC	TARGET-30-PATJZC-01	Primary	Undifferentiated or Poorly Differentiated	Peripheral Nervous System	Neuroblastoma	95003	Neuroblastoma
TARGET-30-PADNNX	TARGET-30-PADNNX-01	Primary	Undifferentiated or Poorly Differentiated	Peripheral Nervous System	Neuroblastoma	95003	Neuroblastoma
TARGET-30-PATLCM	TARGET-30-PATLCM-01	Primary	Undifferentiated or Poorly Differentiated	Peripheral Nervous System	Neuroblastoma	95003	Neuroblastoma
TARGET-30-PALWIP	TARGET-30-PALWIP-01	Primary	Undifferentiated or Poorly Differentiated	Peripheral Nervous System	Neuroblastoma	95003	Neuroblastoma
TARGET-30-PASWLY	TARGET-30-PASWLY-01	Primary	Undifferentiated or Poorly Differentiated	Peripheral Nervous System	Neuroblastoma	95003	Neuroblastoma
TARGET-30-PADSXU	TARGET-30-PADSXU-01	Primary	Undifferentiated or Poorly Differentiated	Peripheral Nervous System	Neuroblastoma	95003	Neuroblastoma
TARGET-30-PALUYS	TARGET-30-PALUYS-01	Primary	Undifferentiated or Poorly Differentiated	Peripheral Nervous System	Neuroblastoma	95003	Neuroblastoma
TARGET-30-PASFNY	TARGET-30-PASFNY-01	Primary	Undifferentiated or Poorly Differentiated	Peripheral Nervous System	Neuroblastoma	95003	Neuroblastoma
TARGET-30-PAUNST	TARGET-30-PAUNST-01	Primary	Undifferentiated or Poorly Differentiated	Peripheral Nervous System	Neuroblastoma	95003	Neuroblastoma
TARGET-30-PASMNU	TARGET-30-PASMNU-01	Primary	Undifferentiated or Poorly Differentiated	Peripheral Nervous System	Neuroblastoma	95003	Neuroblastoma
TARGET-30-PASGES	TARGET-30-PASGES-01	Primary	Undifferentiated or Poorly Differentiated	Peripheral Nervous System	Neuroblastoma	95003	Neuroblastoma
TARGET-30-PASXRJ	TARGET-30-PASXRJ-01	Primary	Undifferentiated or Poorly Differentiated	Peripheral Nervous System	Neuroblastoma	95003	Neuroblastoma
TARGET-30-PATDXC	TARGET-30-PATDXC-01	Primary	Undifferentiated or Poorly Differentiated	Peripheral Nervous System	Neuroblastoma	95003	Neuroblastoma
TARGET-30-PASFGD	TARGET-30-PASFGD-01	Primary	Differentiating	Peripheral Nervous System	Neuroblastoma	95003	Neuroblastoma
TARGET-30-PASYYX	TARGET-30-PASYYX-01	Primary	Unknown	Peripheral Nervous System	Neuroblastoma	95003	Neuroblastoma
TARGET-30-PAPBFP	TARGET-30-PAPBFP-01	Primary	Undifferentiated or Poorly Differentiated	Peripheral Nervous System	Neuroblastoma	95003	Neuroblastoma
TARGET-30-PATNKP	TARGET-30-PATNKP-01	Primary	Undifferentiated or Poorly Differentiated	Peripheral Nervous System	Neuroblastoma	95003	Neuroblastoma
TARGET-30-PAVEZM	TARGET-30-PAVEZM-01	Primary	Undifferentiated or Poorly Differentiated	Peripheral Nervous System	Neuroblastoma	95003	Neuroblastoma
TARGET-30-PAKVTK	TARGET-30-PAKVTK-01	Primary	Unknown	Peripheral Nervous System	Neuroblastoma	95003	Neuroblastoma
TARGET-30-PASUTC	TARGET-30-PASUTC-01	Primary	Undifferentiated or Poorly Differentiated	Peripheral Nervous System	Neuroblastoma	95003	Neuroblastoma
TARGET-30-PADSMF	TARGET-30-PADSMF-01	Primary	Undifferentiated or Poorly Differentiated	Peripheral Nervous System	Neuroblastoma	95003	Neuroblastoma
TARGET-30-PASPGB	TARGET-30-PASPGB-01	Primary	Undifferentiated or Poorly Differentiated	Peripheral Nervous System	Neuroblastoma	95003	Neuroblastoma
TARGET-30-PADXBB	TARGET-30-PADXBB-01	Primary	Unknown	Peripheral Nervous System	Neuroblastoma	95003	Neuroblastoma
TARGET-30-PAKPLH	TARGET-30-PAKPLH-01	Primary	Unknown	Peripheral Nervous System	Neuroblastoma	95003	Neuroblastoma
TARGET-30-PAMXYU	TARGET-30-PAMXYU-01	Primary	Undifferentiated or Poorly Differentiated	Peripheral Nervous System	Neuroblastoma	95003	Neuroblastoma
TARGET-30-PANZVU	TARGET-30-PANZVU-01	Primary	Unknown	Peripheral Nervous System	Neuroblastoma	95003	Neuroblastoma
TARGET-30-PATFPS	TARGET-30-PATFPS-09	Primary	Undifferentiated or Poorly Differentiated	Peripheral Nervous System	Neuroblastoma	95003	Neuroblastoma
TARGET-30-PAUCKF	TARGET-30-PAUCKF-01	Primary	Undifferentiated or Poorly Differentiated	Peripheral Nervous System	Neuroblastoma	95003	Neuroblastoma
TARGET-30-PASJWA	TARGET-30-PASJWA-01	Primary	Undifferentiated or Poorly Differentiated	Peripheral Nervous System	Neuroblastoma	95003	Neuroblastoma
TARGET-30-PAIHAW	TARGET-30-PAIHAW-01	Primary	Unknown	Peripheral Nervous System	Neuroblastoma	95003	Neuroblastoma
TARGET-30-PANNMS	TARGET-30-PANNMS-01	Primary	Unknown	Peripheral Nervous System	Neuroblastoma	95003	Neuroblastoma
TARGET-30-PASEJZ	TARGET-30-PASEJZ-01	Primary	Undifferentiated or Poorly Differentiated	Peripheral Nervous System	Neuroblastoma	95003	Neuroblastoma
TARGET-30-PAVCHH	TARGET-30-PAVCHH-01	Primary	Undifferentiated or Poorly Differentiated	Peripheral Nervous System	Neuroblastoma	95003	Neuroblastoma
TARGET-30-PAMCJD	TARGET-30-PAMCJD-01	Primary	Undifferentiated or Poorly Differentiated	Peripheral Nervous System	Neuroblastoma	95003	Neuroblastoma
TARGET-30-PALPKZ	TARGET-30-PALPKZ-01	Primary	Undifferentiated or Poorly Differentiated	Peripheral Nervous System	Neuroblastoma	95003	Neuroblastoma
TARGET-30-PAMBAC	TARGET-30-PAMBAC-01	Primary	Undifferentiated or Poorly Differentiated	Peripheral Nervous System	Neuroblastoma	95003	Neuroblastoma
TARGET-30-PAPBJT	TARGET-30-PAPBJT-01	Primary	Unknown	Peripheral Nervous System	Neuroblastoma	95003	Neuroblastoma
TARGET-30-PATFTR	TARGET-30-PATFTR-01	Primary	Undifferentiated or Poorly Differentiated	Peripheral Nervous System	Neuroblastoma	95003	Neuroblastoma
TARGET-30-PACRYY	TARGET-30-PACRYY-01	Primary	Unknown	Peripheral Nervous System	Neuroblastoma	95003	Neuroblastoma
TARGET-30-PATRHD	TARGET-30-PATRHD-01	Primary	Undifferentiated or Poorly Differentiated	Peripheral Nervous System	Neuroblastoma	95003	Neuroblastoma
TARGET-30-PATJZF	TARGET-30-PATJZF-01	Primary	Undifferentiated or Poorly Differentiated	Peripheral Nervous System	Neuroblastoma	95003	Neuroblastoma
TARGET-30-PANYUG	TARGET-30-PANYUG-01	Primary	Undifferentiated or Poorly Differentiated	Peripheral Nervous System	Neuroblastoma	95003	Neuroblastoma
TARGET-30-PAUGNL	TARGET-30-PAUGNL-01	Primary	Undifferentiated or Poorly Differentiated	Peripheral Nervous System	Neuroblastoma	95003	Neuroblastoma
TARGET-30-PARNLJ	TARGET-30-PARNLJ-01	Primary	Undifferentiated or Poorly Differentiated	Peripheral Nervous System	Neuroblastoma	95003	Neuroblastoma
TARGET-30-PARUCL	TARGET-30-PARUCL-01	Primary	Undifferentiated or Poorly Differentiated	Peripheral Nervous System	Neuroblastoma	95003	Neuroblastoma
TARGET-30-PASSEC	TARGET-30-PASSEC-01	Primary	Undifferentiated or Poorly Differentiated	Peripheral Nervous System	Neuroblastoma	95003	Neuroblastoma
TARGET-30-PADLKJ	TARGET-30-PADLKJ-01	Primary	Unknown	Peripheral Nervous System	Neuroblastoma	95003	Neuroblastoma
TARGET-30-PALAKM	TARGET-30-PALAKM-01	Primary	Undifferentiated or Poorly Differentiated	Peripheral Nervous System	Neuroblastoma	95003	Neuroblastoma
TARGET-30-PAKHAV	TARGET-30-PAKHAV-01	Primary	Unknown	Peripheral Nervous System	Neuroblastoma	95003	Neuroblastoma
TARGET-30-PARXLM	TARGET-30-PARXLM-01	Primary	Undifferentiated or Poorly Differentiated	Peripheral Nervous System	Neuroblastoma	95003	Neuroblastoma
TARGET-30-PAVDBS	TARGET-30-PAVDBS-01	Primary	Undifferentiated or Poorly Differentiated	Peripheral Nervous System	Neuroblastoma	95003	Neuroblastoma
TARGET-30-PAKRKL	TARGET-30-PAKRKL-01	Primary	Undifferentiated or Poorly Differentiated	Peripheral Nervous System	Neuroblastoma	95003	Neuroblastoma
TARGET-30-PAKGCI	TARGET-30-PAKGCI-01	Primary	Unknown	Peripheral Nervous System	Neuroblastoma	95003	Neuroblastoma
TARGET-30-PASSPI	TARGET-30-PASSPI-01	Primary	Undifferentiated or Poorly Differentiated	Peripheral Nervous System	Neuroblastoma	95003	Neuroblastoma
TARGET-30-PASUFL	TARGET-30-PASUFL-01	Primary	Unknown	Peripheral Nervous System	Neuroblastoma	95003	Neuroblastoma
TARGET-30-PARDYU	TARGET-30-PARDYU-01	Primary	Undifferentiated or Poorly Differentiated	Peripheral Nervous System	Neuroblastoma	95003	Neuroblastoma
TARGET-30-PARTRP	TARGET-30-PARTRP-01	Primary	Undifferentiated or Poorly Differentiated	Peripheral Nervous System	Neuroblastoma	95003	Neuroblastoma
TARGET-30-PALFSE	TARGET-30-PALFSE-01	Primary	Undifferentiated or Poorly Differentiated	Peripheral Nervous System	Neuroblastoma	95003	Neuroblastoma
TARGET-30-PASPVR	TARGET-30-PASPVR-09	Primary	Undifferentiated or Poorly Differentiated	Peripheral Nervous System	Neuroblastoma	95003	Neuroblastoma
TARGET-30-PAKANZ	TARGET-30-PAKANZ-01	Primary	Unknown	Peripheral Nervous System	Neuroblastoma	95003	Neuroblastoma
TARGET-30-PANEYN	TARGET-30-PANEYN-01	Primary	Undifferentiated or Poorly Differentiated	Peripheral Nervous System	Neuroblastoma	95003	Neuroblastoma
TARGET-30-PAPEAV	TARGET-30-PAPEAV-01	Primary	Differentiating	Peripheral Nervous System	Neuroblastoma	95003	Neuroblastoma
TARGET-30-PATVNW	TARGET-30-PATVNW-01	Primary	Undifferentiated or Poorly Differentiated	Peripheral Nervous System	Neuroblastoma	95003	Neuroblastoma
TARGET-30-PATDSY	TARGET-30-PATDSY-01	Primary	Undifferentiated or Poorly Differentiated	Peripheral Nervous System	Neuroblastoma	95003	Neuroblastoma
TARGET-30-PASFKX	TARGET-30-PASFKX-01	Primary	Undifferentiated or Poorly Differentiated	Peripheral Nervous System	Neuroblastoma	95003	Neuroblastoma
TARGET-30-PARKNP	TARGET-30-PARKNP-01	Primary	Undifferentiated or Poorly Differentiated	Peripheral Nervous System	Neuroblastoma	95003	Neuroblastoma
TARGET-30-PATHJZ	TARGET-30-PATHJZ-01	Primary	Undifferentiated or Poorly Differentiated	Peripheral Nervous System	Neuroblastoma	95003	Neuroblastoma
TARGET-30-PASMRC	TARGET-30-PASMRC-01	Primary	Undifferentiated or Poorly Differentiated	Peripheral Nervous System	Neuroblastoma	95003	Neuroblastoma
TARGET-30-PANPVI	TARGET-30-PANPVI-01	Primary	Differentiating	Peripheral Nervous System	Neuroblastoma	95003	Neuroblastoma
TARGET-30-PASRSG	TARGET-30-PASRSG-01	Primary	Undifferentiated or Poorly Differentiated	Peripheral Nervous System	Neuroblastoma	95003	Neuroblastoma
TARGET-30-PALIIN	TARGET-30-PALIIN-01	Primary	Undifferentiated or Poorly Differentiated	Peripheral Nervous System	Neuroblastoma	95003	Neuroblastoma
TARGET-30-PAUHFW	TARGET-30-PAUHFW-01	Primary	Undifferentiated or Poorly Differentiated	Peripheral Nervous System	Neuroblastoma	95003	Neuroblastoma
TARGET-30-PARFWB	TARGET-30-PARFWB-01	Primary	Undifferentiated or Poorly Differentiated	Peripheral Nervous System	Neuroblastoma	95003	Neuroblastoma
TARGET-30-PANYBL	TARGET-30-PANYBL-01	Primary	Unknown	Peripheral Nervous System	Neuroblastoma	95003	Neuroblastoma
TARGET-30-PATNRK	TARGET-30-PATNRK-09	Primary	Undifferentiated or Poorly Differentiated	Peripheral Nervous System	Neuroblastoma	95003	Neuroblastoma
TARGET-30-PANZPV	TARGET-30-PANZPV-01	Primary	Unknown	Peripheral Nervous System	Neuroblastoma	95003	Neuroblastoma
TARGET-30-PANGXK	TARGET-30-PANGXK-01	Primary	Undifferentiated or Poorly Differentiated	Peripheral Nervous System	Neuroblastoma	95003	Neuroblastoma
TARGET-30-PAPSMC	TARGET-30-PAPSMC-01	Primary	Unknown	Peripheral Nervous System	Neuroblastoma	95003	Neuroblastoma
TARGET-30-PASEWZ	TARGET-30-PASEWZ-01	Primary	Undifferentiated or Poorly Differentiated	Peripheral Nervous System	Neuroblastoma	95003	Neuroblastoma
TARGET-30-PATAFI	TARGET-30-PATAFI-01	Primary	Undifferentiated or Poorly Differentiated	Peripheral Nervous System	Neuroblastoma	95003	Neuroblastoma
TARGET-30-PATNZJ	TARGET-30-PATNZJ-01	Primary	Undifferentiated or Poorly Differentiated	Peripheral Nervous System	Neuroblastoma	95003	Neuroblastoma
TARGET-30-PASHFA	TARGET-30-PASHFA-01	Primary	Undifferentiated or Poorly Differentiated	Peripheral Nervous System	Neuroblastoma	95003	Neuroblastoma
TARGET-30-PATAKH	TARGET-30-PATAKH-01	Primary	Undifferentiated or Poorly Differentiated	Peripheral Nervous System	Neuroblastoma	95003	Neuroblastoma
TARGET-30-PATWGC	TARGET-30-PATWGC-01	Primary	Undifferentiated or Poorly Differentiated	Peripheral Nervous System	Neuroblastoma	95003	Neuroblastoma
TARGET-30-PASTHF	TARGET-30-PASTHF-01	Primary	Undifferentiated or Poorly Differentiated	Peripheral Nervous System	Neuroblastoma	95003	Neuroblastoma
TARGET-30-PALKER	TARGET-30-PALKER-01	Primary	Undifferentiated or Poorly Differentiated	Peripheral Nervous System	Neuroblastoma	95003	Neuroblastoma
TARGET-30-PANVAN	TARGET-30-PANVAN-01	Primary	Undifferentiated or Poorly Differentiated	Peripheral Nervous System	Neuroblastoma	95003	Neuroblastoma
TARGET-30-PAUICI	TARGET-30-PAUICI-01	Primary	Undifferentiated or Poorly Differentiated	Peripheral Nervous System	Neuroblastoma	95003	Neuroblastoma
TARGET-30-PATMRZ	TARGET-30-PATMRZ-01	Primary	Undifferentiated or Poorly Differentiated	Peripheral Nervous System	Neuroblastoma	95003	Neuroblastoma
TARGET-30-PASWCY	TARGET-30-PASWCY-01	Primary	Undifferentiated or Poorly Differentiated	Peripheral Nervous System	Neuroblastoma	95003	Neuroblastoma
TARGET-30-PAUHBZ	TARGET-30-PAUHBZ-01	Primary	Differentiating	Peripheral Nervous System	Neuroblastoma	95003	Neuroblastoma
TARGET-30-PAIRLN	TARGET-30-PAIRLN-01	Primary	Undifferentiated or Poorly Differentiated	Peripheral Nervous System	Neuroblastoma	95003	Neuroblastoma
TARGET-30-PANAKY	TARGET-30-PANAKY-01	Primary	Undifferentiated or Poorly Differentiated	Peripheral Nervous System	Neuroblastoma	95003	Neuroblastoma
TARGET-30-PASANE	TARGET-30-PASANE-01	Primary	Unknown	Peripheral Nervous System	Neuroblastoma	95003	Neuroblastoma
TARGET-30-PARYUK	TARGET-30-PARYUK-01	Primary	Undifferentiated or Poorly Differentiated	Peripheral Nervous System	Neuroblastoma	95003	Neuroblastoma
TARGET-30-PAKDHL	TARGET-30-PAKDHL-01	Primary	Unknown	Peripheral Nervous System	Neuroblastoma	95003	Neuroblastoma
TARGET-30-PATPPK	TARGET-30-PATPPK-01	Primary	Undifferentiated or Poorly Differentiated	Peripheral Nervous System	Neuroblastoma	95003	Neuroblastoma
TARGET-30-PASPTF	TARGET-30-PASPTF-01	Primary	Undifferentiated or Poorly Differentiated	Peripheral Nervous System	Neuroblastoma	95003	Neuroblastoma
TARGET-30-PASLXS	TARGET-30-PASLXS-01	Primary	Undifferentiated or Poorly Differentiated	Peripheral Nervous System	Neuroblastoma	95003	Neuroblastoma
TARGET-30-PARTPF	TARGET-30-PARTPF-01	Primary	Undifferentiated or Poorly Differentiated	Peripheral Nervous System	Neuroblastoma	95003	Neuroblastoma
TARGET-30-PARPGU	TARGET-30-PARPGU-01	Primary	Undifferentiated or Poorly Differentiated	Peripheral Nervous System	Neuroblastoma	95003	Neuroblastoma
TARGET-30-PATEUC	TARGET-30-PATEUC-01	Primary	Undifferentiated or Poorly Differentiated	Peripheral Nervous System	Neuroblastoma	95003	Neuroblastoma
TARGET-30-PAKSWB	TARGET-30-PAKSWB-01	Primary	Undifferentiated or Poorly Differentiated	Peripheral Nervous System	Neuroblastoma	95003	Neuroblastoma
TARGET-30-PAMCXF	TARGET-30-PAMCXF-01	Primary	Undifferentiated or Poorly Differentiated	Peripheral Nervous System	Neuroblastoma	95003	Neuroblastoma
TARGET-30-PASEGA	TARGET-30-PASEGA-01	Primary	Undifferentiated or Poorly Differentiated	Peripheral Nervous System	Neuroblastoma	95003	Neuroblastoma
TARGET-30-PATGWU	TARGET-30-PATGWU-01	Primary	Undifferentiated or Poorly Differentiated	Peripheral Nervous System	Neuroblastoma	95003	Neuroblastoma
TARGET-30-PASFRV	TARGET-30-PASFRV-01	Primary	Undifferentiated or Poorly Differentiated	Peripheral Nervous System	Neuroblastoma	95003	Neuroblastoma
TARGET-30-PASWNG	TARGET-30-PASWNG-01	Primary	Undifferentiated or Poorly Differentiated	Peripheral Nervous System	Neuroblastoma	95003	Neuroblastoma
TARGET-30-PAUATG	TARGET-30-PAUATG-01	Primary	Undifferentiated or Poorly Differentiated	Peripheral Nervous System	Neuroblastoma	95003	Neuroblastoma
TARGET-30-PATLLI	TARGET-30-PATLLI-01	Primary	Undifferentiated or Poorly Differentiated	Peripheral Nervous System	Neuroblastoma	95003	Neuroblastoma
TARGET-30-PASLRM	TARGET-30-PASLRM-01	Primary	Undifferentiated or Poorly Differentiated	Peripheral Nervous System	Neuroblastoma	95003	Neuroblastoma
TARGET-30-PADUKP	TARGET-30-PADUKP-01	Primary	Differentiating	Peripheral Nervous System	Neuroblastoma	95003	Neuroblastoma
TARGET-30-PAPUNH	TARGET-30-PAPUNH-01	Primary	Undifferentiated or Poorly Differentiated	Peripheral Nervous System	Neuroblastoma	95003	Neuroblastoma
TARGET-30-PAKAFK	TARGET-30-PAKAFK-01	Primary	Undifferentiated or Poorly Differentiated	Peripheral Nervous System	Neuroblastoma	95003	Neuroblastoma
TARGET-30-PAPZFW	TARGET-30-PAPZFW-01	Primary	Unknown	Peripheral Nervous System	Neuroblastoma	95003	Neuroblastoma
TARGET-30-PAUITU	TARGET-30-PAUITU-01	Primary	Undifferentiated or Poorly Differentiated	Peripheral Nervous System	Neuroblastoma	95003	Neuroblastoma
TARGET-30-PASXNN	TARGET-30-PASXNN-01	Primary	Undifferentiated or Poorly Differentiated	Peripheral Nervous System	Neuroblastoma	95003	Neuroblastoma
TARGET-30-PARWEV	TARGET-30-PARWEV-01	Primary	Undifferentiated or Poorly Differentiated	Peripheral Nervous System	Neuroblastoma	95003	Neuroblastoma
TARGET-30-PALEBK	TARGET-30-PALEBK-01	Primary	Undifferentiated or Poorly Differentiated	Peripheral Nervous System	Neuroblastoma	95003	Neuroblastoma
TARGET-30-PAKWWF	TARGET-30-PAKWWF-01	Primary	Undifferentiated or Poorly Differentiated	Peripheral Nervous System	Neuroblastoma	95003	Neuroblastoma
TARGET-30-PASWIJ	TARGET-30-PASWIJ-01	Primary	Undifferentiated or Poorly Differentiated	Peripheral Nervous System	Neuroblastoma	95003	Neuroblastoma
TARGET-30-PAUHSJ	TARGET-30-PAUHSJ-01	Primary	Undifferentiated or Poorly Differentiated	Peripheral Nervous System	Neuroblastoma	95003	Neuroblastoma
TARGET-30-PARNNC	TARGET-30-PARNNC-01	Primary	Undifferentiated or Poorly Differentiated	Peripheral Nervous System	Neuroblastoma	95003	Neuroblastoma
TARGET-30-PALFIT	TARGET-30-PALFIT-01	Primary	Undifferentiated or Poorly Differentiated	Peripheral Nervous System	Neuroblastoma	95003	Neuroblastoma
TARGET-30-PARLMK	TARGET-30-PARLMK-01	Primary	Undifferentiated or Poorly Differentiated	Peripheral Nervous System	Neuroblastoma	95003	Neuroblastoma
TARGET-30-PATSPZ	TARGET-30-PATSPZ-01	Primary	Undifferentiated or Poorly Differentiated	Peripheral Nervous System	Neuroblastoma	95003	Neuroblastoma
TARGET-30-PAUGIP	TARGET-30-PAUGIP-01	Primary	Undifferentiated or Poorly Differentiated	Peripheral Nervous System	Neuroblastoma	95003	Neuroblastoma
TARGET-30-PASZJB	TARGET-30-PASZJB-01	Primary	Undifferentiated or Poorly Differentiated	Peripheral Nervous System	Neuroblastoma	95003	Neuroblastoma
TARGET-30-PANJLH	TARGET-30-PANJLH-01	Primary	Undifferentiated or Poorly Differentiated	Peripheral Nervous System	Neuroblastoma	95003	Neuroblastoma
TARGET-30-PANXFT	TARGET-30-PANXFT-01	Primary	Differentiating	Peripheral Nervous System	Neuroblastoma	95003	Neuroblastoma
TARGET-30-PASJTA	TARGET-30-PASJTA-01	Primary	Undifferentiated or Poorly Differentiated	Peripheral Nervous System	Neuroblastoma	95003	Neuroblastoma
TARGET-30-PAMAJT	TARGET-30-PAMAJT-01	Primary	Undifferentiated or Poorly Differentiated	Peripheral Nervous System	Neuroblastoma	95003	Neuroblastoma
TARGET-30-PAIWZA	TARGET-30-PAIWZA-01	Primary	Undifferentiated or Poorly Differentiated	Peripheral Nervous System	Neuroblastoma	95003	Neuroblastoma
TARGET-30-PATXDV	TARGET-30-PATXDV-01	Primary	Undifferentiated or Poorly Differentiated	Peripheral Nervous System	Neuroblastoma	95003	Neuroblastoma
TARGET-30-PARVMU	TARGET-30-PARVMU-01	Primary	Undifferentiated or Poorly Differentiated	Peripheral Nervous System	Neuroblastoma	95003	Neuroblastoma
TARGET-30-PASNWH	TARGET-30-PASNWH-01	Primary	Undifferentiated or Poorly Differentiated	Peripheral Nervous System	Neuroblastoma	95003	Neuroblastoma
TARGET-30-PARJVP	TARGET-30-PARJVP-01	Primary	Undifferentiated or Poorly Differentiated	Peripheral Nervous System	Neuroblastoma	95003	Neuroblastoma
TARGET-30-PASLPG	TARGET-30-PASLPG-01	Primary	Differentiating	Peripheral Nervous System	Neuroblastoma	95003	Neuroblastoma
TARGET-30-PASGUT	TARGET-30-PASGUT-01	Primary	Undifferentiated or Poorly Differentiated	Peripheral Nervous System	Neuroblastoma	95003	Neuroblastoma
TARGET-30-PASJYB	TARGET-30-PASJYB-01	Primary	Undifferentiated or Poorly Differentiated	Peripheral Nervous System	Neuroblastoma	95003	Neuroblastoma
TARGET-30-PALGFF	TARGET-30-PALGFF-01	Primary	Undifferentiated or Poorly Differentiated	Peripheral Nervous System	Neuroblastoma	95003	Neuroblastoma
TARGET-30-PASVKE	TARGET-30-PASVKE-01	Primary	Undifferentiated or Poorly Differentiated	Peripheral Nervous System	Neuroblastoma	95003	Neuroblastoma
TARGET-30-PASWKI	TARGET-30-PASWKI-01	Primary	Undifferentiated or Poorly Differentiated	Peripheral Nervous System	Neuroblastoma	95003	Neuroblastoma
TARGET-30-PARVVM	TARGET-30-PARVVM-09	Primary	Unknown	Peripheral Nervous System	Neuroblastoma	95003	Neuroblastoma
TARGET-30-PARDVT	TARGET-30-PARDVT-01	Primary	Unknown	Peripheral Nervous System	Neuroblastoma	95003	Neuroblastoma
TARGET-30-PAIFXV	TARGET-30-PAIFXV-01	Primary	Unknown	Peripheral Nervous System	Neuroblastoma	95003	Neuroblastoma
TARGET-30-PASCWD	TARGET-30-PASCWD-01	Primary	Undifferentiated or Poorly Differentiated	Peripheral Nervous System	Neuroblastoma	95003	Neuroblastoma
TARGET-30-PASDYT	TARGET-30-PASDYT-01	Primary	Undifferentiated or Poorly Differentiated	Peripheral Nervous System	Neuroblastoma	95003	Neuroblastoma
TARGET-30-PARVME	TARGET-30-PARVME-01	Primary	Undifferentiated or Poorly Differentiated	Peripheral Nervous System	Neuroblastoma	95003	Neuroblastoma
TARGET-30-PASDRV	TARGET-30-PASDRV-01	Primary	Differentiating	Peripheral Nervous System	Neuroblastoma	95003	Neuroblastoma
TARGET-30-PALVDR	TARGET-30-PALVDR-01	Primary	Undifferentiated or Poorly Differentiated	Peripheral Nervous System	Neuroblastoma	95003	Neuroblastoma
TARGET-30-PAKVUY	TARGET-30-PAKVUY-01	Primary	Undifferentiated or Poorly Differentiated	Peripheral Nervous System	Neuroblastoma	95003	Neuroblastoma
TARGET-30-PAKUAW	TARGET-30-PAKUAW-01	Primary	Unknown	Peripheral Nervous System	Neuroblastoma	95003	Neuroblastoma
TARGET-30-PADSEC	TARGET-30-PADSEC-01	Primary	Undifferentiated or Poorly Differentiated	Peripheral Nervous System	Neuroblastoma	95003	Neuroblastoma
TARGET-30-PAUAZA	TARGET-30-PAUAZA-01	Primary	Undifferentiated or Poorly Differentiated	Peripheral Nervous System	Neuroblastoma	95003	Neuroblastoma
TARGET-30-PAPZYZ	TARGET-30-PAPZYZ-01	Primary	Unknown	Peripheral Nervous System	Neuroblastoma	95003	Neuroblastoma
TARGET-30-PADMYD	TARGET-30-PADMYD-01	Primary	Undifferentiated or Poorly Differentiated	Peripheral Nervous System	Neuroblastoma	95003	Neuroblastoma
TARGET-30-PAVCLI	TARGET-30-PAVCLI-01	Primary	Undifferentiated or Poorly Differentiated	Peripheral Nervous System	Neuroblastoma	95003	Neuroblastoma
TARGET-30-PARSBI	TARGET-30-PARSBI-01	Primary	Undifferentiated or Poorly Differentiated	Peripheral Nervous System	Neuroblastoma	95003	Neuroblastoma
TARGET-30-PARXLN	TARGET-30-PARXLN-01	Primary	Undifferentiated or Poorly Differentiated	Peripheral Nervous System	Neuroblastoma	95003	Neuroblastoma
TARGET-30-PAPREJ	TARGET-30-PAPREJ-01	Primary	Unknown	Peripheral Nervous System	Neuroblastoma	95003	Neuroblastoma
TARGET-30-PATDXG	TARGET-30-PATDXG-01	Primary	Undifferentiated or Poorly Differentiated	Peripheral Nervous System	Neuroblastoma	95003	Neuroblastoma
TARGET-30-PATNWL	TARGET-30-PATNWL-01	Primary	Undifferentiated or Poorly Differentiated	Peripheral Nervous System	Neuroblastoma	95003	Neuroblastoma
TARGET-30-PATLKI	TARGET-30-PATLKI-01	Primary	Undifferentiated or Poorly Differentiated	Peripheral Nervous System	Neuroblastoma	95003	Neuroblastoma
TARGET-30-PASWFB	TARGET-30-PASWFB-01	Primary	Undifferentiated or Poorly Differentiated	Peripheral Nervous System	Neuroblastoma	95003	Neuroblastoma
TARGET-30-PALVVH	TARGET-30-PALVVH-01	Primary	Undifferentiated or Poorly Differentiated	Peripheral Nervous System	Neuroblastoma	95003	Neuroblastoma
TARGET-30-PARACR	TARGET-30-PARACR-01	Primary	Undifferentiated or Poorly Differentiated	Peripheral Nervous System	Neuroblastoma	95003	Neuroblastoma
TARGET-30-PAMEZH	TARGET-30-PAMEZH-01	Primary	Unknown	Peripheral Nervous System	Neuroblastoma	95003	Neuroblastoma
TARGET-30-PASSJK	TARGET-30-PASSJK-01	Primary	Differentiating	Peripheral Nervous System	Neuroblastoma	95003	Neuroblastoma
TARGET-30-PAKUXT	TARGET-30-PAKUXT-01	Primary	Differentiating	Peripheral Nervous System	Neuroblastoma	95003	Neuroblastoma
TARGET-30-PAPPKJ	TARGET-30-PAPPKJ-01	Primary	Undifferentiated or Poorly Differentiated	Peripheral Nervous System	Neuroblastoma	95003	Neuroblastoma
TARGET-30-PASPVZ	TARGET-30-PASPVZ-09	Primary	Undifferentiated or Poorly Differentiated	Peripheral Nervous System	Neuroblastoma	95003	Neuroblastoma
TARGET-30-PAPRMJ	TARGET-30-PAPRMJ-01	Primary	Unknown	Peripheral Nervous System	Neuroblastoma	95003	Neuroblastoma
TARGET-30-PAUEZU	TARGET-30-PAUEZU-01	Primary	Undifferentiated or Poorly Differentiated	Peripheral Nervous System	Neuroblastoma	95003	Neuroblastoma
TARGET-30-PASMDG	TARGET-30-PASMDG-01	Primary	Undifferentiated or Poorly Differentiated	Peripheral Nervous System	Neuroblastoma	95003	Neuroblastoma
TARGET-30-PATYIL	TARGET-30-PATYIL-02	Primary	Undifferentiated or Poorly Differentiated	Peripheral Nervous System	Neuroblastoma	95003	Neuroblastoma
TARGET-30-PASLDM	TARGET-30-PASLDM-01	Primary	Undifferentiated or Poorly Differentiated	Peripheral Nervous System	Neuroblastoma	95003	Neuroblastoma
TARGET-30-PASNPG	TARGET-30-PASNPG-02	Primary	Undifferentiated or Poorly Differentiated	Peripheral Nervous System	Neuroblastoma	95003	Neuroblastoma
TARGET-30-PAMAFV	TARGET-30-PAMAFV-01	Primary	Undifferentiated or Poorly Differentiated	Peripheral Nervous System	Neuroblastoma	95003	Neuroblastoma
TARGET-30-PAIXNV	TARGET-30-PAIXNV-01	Primary	Undifferentiated or Poorly Differentiated	Peripheral Nervous System	Neuroblastoma	95003	Neuroblastoma
TARGET-30-PATXUG	TARGET-30-PATXUG-01	Primary	Differentiating	Peripheral Nervous System	Neuroblastoma	95003	Neuroblastoma
TARGET-30-PAIXNG	TARGET-30-PAIXNG-01	Primary	Unknown	Peripheral Nervous System	Neuroblastoma	95003	Neuroblastoma
TARGET-30-PASGPY	TARGET-30-PASGPY-01	Primary	Undifferentiated or Poorly Differentiated	Peripheral Nervous System	Neuroblastoma	95003	Neuroblastoma
TARGET-30-PARJTB	TARGET-30-PARJTB-01	Primary	Undifferentiated or Poorly Differentiated	Peripheral Nervous System	Neuroblastoma	95003	Neuroblastoma
TARGET-30-PALJXU	TARGET-30-PALJXU-01	Primary	Differentiating	Peripheral Nervous System	Neuroblastoma	95003	Neuroblastoma
TARGET-30-PAUBVN	TARGET-30-PAUBVN-01	Primary	Undifferentiated or Poorly Differentiated	Peripheral Nervous System	Neuroblastoma	95003	Neuroblastoma
TARGET-30-PAJXLE	TARGET-30-PAJXLE-01	Primary	Unknown	Peripheral Nervous System	Neuroblastoma	95003	Neuroblastoma
TARGET-30-PARZZD	TARGET-30-PARZZD-01	Primary	Undifferentiated or Poorly Differentiated	Peripheral Nervous System	Neuroblastoma	95003	Neuroblastoma
TARGET-30-PATEWM	TARGET-30-PATEWM-01	Primary	Undifferentiated or Poorly Differentiated	Peripheral Nervous System	Neuroblastoma	95003	Neuroblastoma
TARGET-30-PAVDGG	TARGET-30-PAVDGG-01	Primary	Undifferentiated or Poorly Differentiated	Peripheral Nervous System	Neuroblastoma	95003	Neuroblastoma
TARGET-30-PAKPNF	TARGET-30-PAKPNF-01	Primary	Undifferentiated or Poorly Differentiated	Peripheral Nervous System	Neuroblastoma	95003	Neuroblastoma
TARGET-30-PATXWS	TARGET-30-PATXWS-01	Primary	Undifferentiated or Poorly Differentiated	Peripheral Nervous System	Neuroblastoma	95003	Neuroblastoma
TARGET-30-PAVEKN	TARGET-30-PAVEKN-01	Primary	Undifferentiated or Poorly Differentiated	Peripheral Nervous System	Neuroblastoma	95003	Neuroblastoma
TARGET-30-PASPSE	TARGET-30-PASPSE-01	Primary	Undifferentiated or Poorly Differentiated	Peripheral Nervous System	Neuroblastoma	95003	Neuroblastoma
TARGET-30-PAPUWY	TARGET-30-PAPUWY-01	Primary	Undifferentiated or Poorly Differentiated	Peripheral Nervous System	Neuroblastoma	95003	Neuroblastoma
TARGET-30-PAMIZA	TARGET-30-PAMIZA-01	Primary	Undifferentiated or Poorly Differentiated	Peripheral Nervous System	Neuroblastoma	95003	Neuroblastoma
TARGET-30-PANRRN	TARGET-30-PANRRN-01	Primary	Undifferentiated or Poorly Differentiated	Peripheral Nervous System	Neuroblastoma	95003	Neuroblastoma
TARGET-30-PATCJP	TARGET-30-PATCJP-09	Primary	Unknown	Peripheral Nervous System	Neuroblastoma	95003	Neuroblastoma
TARGET-30-PARYNK	TARGET-30-PARYNK-01	Primary	Undifferentiated or Poorly Differentiated	Peripheral Nervous System	Neuroblastoma	95003	Neuroblastoma
TARGET-30-PADWVR	TARGET-30-PADWVR-01	Primary	Unknown	Peripheral Nervous System	Neuroblastoma	95003	Neuroblastoma
TARGET-30-PAUDIK	TARGET-30-PAUDIK-01	Primary	Undifferentiated or Poorly Differentiated	Peripheral Nervous System	Neuroblastoma	95003	Neuroblastoma
TARGET-30-PAPEJW	TARGET-30-PAPEJW-01	Primary	Undifferentiated or Poorly Differentiated	Peripheral Nervous System	Neuroblastoma	95003	Neuroblastoma
TARGET-30-PARTCE	TARGET-30-PARTCE-01	Primary	Undifferentiated or Poorly Differentiated	Peripheral Nervous System	Neuroblastoma	95003	Neuroblastoma
TARGET-30-PASLSS	TARGET-30-PASLSS-01	Primary	Undifferentiated or Poorly Differentiated	Peripheral Nervous System	Neuroblastoma	95003	Neuroblastoma
TARGET-30-PASVYV	TARGET-30-PASVYV-01	Primary	Undifferentiated or Poorly Differentiated	Peripheral Nervous System	Neuroblastoma	95003	Neuroblastoma
TARGET-30-PATJEY	TARGET-30-PATJEY-01	Primary	Undifferentiated or Poorly Differentiated	Peripheral Nervous System	Neuroblastoma	95003	Neuroblastoma
TARGET-30-PATVDY	TARGET-30-PATVDY-09	Primary	Unknown	Peripheral Nervous System	Neuroblastoma	95003	Neuroblastoma
TARGET-30-PARVFJ	TARGET-30-PARVFJ-01	Primary	Undifferentiated or Poorly Differentiated	Peripheral Nervous System	Neuroblastoma	95003	Neuroblastoma
TARGET-30-PATAYJ	TARGET-30-PATAYJ-01	Primary	Undifferentiated or Poorly Differentiated	Peripheral Nervous System	Neuroblastoma	95003	Neuroblastoma
TARGET-30-PACYGY	TARGET-30-PACYGY-01	Primary	Unknown	Peripheral Nervous System	Neuroblastoma	95003	Neuroblastoma
TARGET-30-PAUAKT	TARGET-30-PAUAKT-01	Primary	Undifferentiated or Poorly Differentiated	Peripheral Nervous System	Neuroblastoma	95003	Neuroblastoma
TARGET-30-PAUUHD	TARGET-30-PAUUHD-01	Primary	Undifferentiated or Poorly Differentiated	Peripheral Nervous System	Neuroblastoma	95003	Neuroblastoma
TARGET-30-PASFDU	TARGET-30-PASFDU-01	Primary	Undifferentiated or Poorly Differentiated	Peripheral Nervous System	Neuroblastoma	95003	Neuroblastoma
TARGET-30-PAIJGC	TARGET-30-PAIJGC-01	Primary	Differentiating	Peripheral Nervous System	Neuroblastoma	95003	Neuroblastoma
TARGET-30-PASCEW	TARGET-30-PASCEW-09	Primary	Undifferentiated or Poorly Differentiated	Peripheral Nervous System	Neuroblastoma	95003	Neuroblastoma
TARGET-30-PAMZMJ	TARGET-30-PAMZMJ-01	Primary	Undifferentiated or Poorly Differentiated	Peripheral Nervous System	Neuroblastoma	95003	Neuroblastoma
TARGET-30-PATBMM	TARGET-30-PATBMM-01	Primary	Undifferentiated or Poorly Differentiated	Peripheral Nervous System	Neuroblastoma	95003	Neuroblastoma
TARGET-30-PAMLMY	TARGET-30-PAMLMY-01	Primary	Undifferentiated or Poorly Differentiated	Peripheral Nervous System	Neuroblastoma	95003	Neuroblastoma
TARGET-30-PASCDX	TARGET-30-PASCDX-01	Primary	Undifferentiated or Poorly Differentiated	Peripheral Nervous System	Neuroblastoma	95003	Neuroblastoma
TARGET-30-PAIFCS	TARGET-30-PAIFCS-01	Primary	Unknown	Peripheral Nervous System	Neuroblastoma	95003	Neuroblastoma
TARGET-30-PARRLH	TARGET-30-PARRLH-01	Primary	Undifferentiated or Poorly Differentiated	Peripheral Nervous System	Neuroblastoma	95003	Neuroblastoma
TARGET-30-PAPKXS	TARGET-30-PAPKXS-01	Primary	Undifferentiated or Poorly Differentiated	Peripheral Nervous System	Neuroblastoma	95003	Neuroblastoma
TARGET-30-PALKXJ	TARGET-30-PALKXJ-01	Primary	Undifferentiated or Poorly Differentiated	Peripheral Nervous System	Neuroblastoma	95003	Neuroblastoma
TARGET-30-PANBSP	TARGET-30-PANBSP-01	Primary	Undifferentiated or Poorly Differentiated	Peripheral Nervous System	Neuroblastoma	95003	Neuroblastoma
TARGET-30-PASTKW	TARGET-30-PASTKW-01	Primary	Undifferentiated or Poorly Differentiated	Peripheral Nervous System	Neuroblastoma	95003	Neuroblastoma
TARGET-30-PAURCG	TARGET-30-PAURCG-01	Primary	Undifferentiated or Poorly Differentiated	Peripheral Nervous System	Neuroblastoma	95003	Neuroblastoma
TARGET-30-PAMJED	TARGET-30-PAMJED-01	Primary	Unknown	Peripheral Nervous System	Neuroblastoma	95003	Neuroblastoma
TARGET-30-PASWYR	TARGET-30-PASWYR-01	Primary	Undifferentiated or Poorly Differentiated	Peripheral Nervous System	Neuroblastoma	95003	Neuroblastoma
TARGET-30-PAMZRP	TARGET-30-PAMZRP-01	Primary	Differentiating	Peripheral Nervous System	Neuroblastoma	95003	Neuroblastoma
TARGET-30-PAKZRE	TARGET-30-PAKZRE-01	Primary	Undifferentiated or Poorly Differentiated	Peripheral Nervous System	Neuroblastoma	95003	Neuroblastoma
TARGET-30-PAUTKP	TARGET-30-PAUTKP-01	Primary	Undifferentiated or Poorly Differentiated	Peripheral Nervous System	Neuroblastoma	95003	Neuroblastoma
TARGET-30-PALFRE	TARGET-30-PALFRE-01	Primary	Undifferentiated or Poorly Differentiated	Peripheral Nervous System	Neuroblastoma	95003	Neuroblastoma
TARGET-30-PARUGX	TARGET-30-PARUGX-01	Primary	Undifferentiated or Poorly Differentiated	Peripheral Nervous System	Neuroblastoma	95003	Neuroblastoma
TARGET-30-PAVDYS	TARGET-30-PAVDYS-01	Primary	Undifferentiated or Poorly Differentiated	Peripheral Nervous System	Neuroblastoma	95003	Neuroblastoma
TARGET-30-PAKPAL	TARGET-30-PAKPAL-01	Primary	Undifferentiated or Poorly Differentiated	Peripheral Nervous System	Neuroblastoma	95003	Neuroblastoma
TARGET-30-PASEDP	TARGET-30-PASEDP-01	Primary	Undifferentiated or Poorly Differentiated	Peripheral Nervous System	Neuroblastoma	95003	Neuroblastoma
TARGET-30-PADKVV	TARGET-30-PADKVV-01	Primary	Undifferentiated or Poorly Differentiated	Peripheral Nervous System	Neuroblastoma	95003	Neuroblastoma
TARGET-30-PASLGS	TARGET-30-PASLGS-01	Primary	Undifferentiated or Poorly Differentiated	Peripheral Nervous System	Neuroblastoma	95003	Neuroblastoma
TARGET-30-PAIPGU	TARGET-30-PAIPGU-01	Primary	Unknown	Peripheral Nervous System	Neuroblastoma	95003	Neuroblastoma
TARGET-30-PAKADI	TARGET-30-PAKADI-01	Primary	Undifferentiated or Poorly Differentiated	Peripheral Nervous System	Neuroblastoma	95003	Neuroblastoma
TARGET-30-PARYSR	TARGET-30-PARYSR-01	Primary	Undifferentiated or Poorly Differentiated	Peripheral Nervous System	Neuroblastoma	95003	Neuroblastoma
TARGET-30-PAUKVC	TARGET-30-PAUKVC-01	Primary	Undifferentiated or Poorly Differentiated	Peripheral Nervous System	Neuroblastoma	95003	Neuroblastoma
TARGET-30-PASEVK	TARGET-30-PASEVK-01	Primary	Undifferentiated or Poorly Differentiated	Peripheral Nervous System	Neuroblastoma	95003	Neuroblastoma
TARGET-30-PASAJU	TARGET-30-PASAJU-01	Primary	Undifferentiated or Poorly Differentiated	Peripheral Nervous System	Neuroblastoma	95003	Neuroblastoma
TARGET-30-PARVNT	TARGET-30-PARVNT-01	Primary	Undifferentiated or Poorly Differentiated	Peripheral Nervous System	Neuroblastoma	95003	Neuroblastoma
TARGET-30-PATYPH	TARGET-30-PATYPH-01	Primary	Undifferentiated or Poorly Differentiated	Peripheral Nervous System	Neuroblastoma	95003	Neuroblastoma
TARGET-30-PALTEG	TARGET-30-PALTEG-01	Primary	Undifferentiated or Poorly Differentiated	Peripheral Nervous System	Neuroblastoma	95003	Neuroblastoma
TARGET-30-PASTGH	TARGET-30-PASTGH-09	Primary	Unknown	Peripheral Nervous System	Neuroblastoma	95003	Neuroblastoma
TARGET-30-PATSSA	TARGET-30-PATSSA-01	Primary	Undifferentiated or Poorly Differentiated	Peripheral Nervous System	Neuroblastoma	95003	Neuroblastoma
TARGET-30-PAKGMY	TARGET-30-PAKGMY-01	Primary	Unknown	Peripheral Nervous System	Neuroblastoma	95003	Neuroblastoma
TARGET-30-PASEYW	TARGET-30-PASEYW-01	Primary	Differentiating	Peripheral Nervous System	Neuroblastoma	95003	Neuroblastoma
TARGET-30-PASCJJ	TARGET-30-PASCJJ-01	Primary	Undifferentiated or Poorly Differentiated	Peripheral Nervous System	Neuroblastoma	95003	Neuroblastoma
TARGET-30-PALEVG	TARGET-30-PALEVG-01	Primary	Undifferentiated or Poorly Differentiated	Peripheral Nervous System	Neuroblastoma	95003	Neuroblastoma
TARGET-30-PASXCG	TARGET-30-PASXCG-01	Primary	Undifferentiated or Poorly Differentiated	Peripheral Nervous System	Neuroblastoma	95003	Neuroblastoma
TARGET-30-PARGKK	TARGET-30-PARGKK-01	Primary	Differentiating	Peripheral Nervous System	Neuroblastoma	95003	Neuroblastoma
TARGET-30-PATZRU	TARGET-30-PATZRU-01	Primary	Undifferentiated or Poorly Differentiated	Peripheral Nervous System	Neuroblastoma	95003	Neuroblastoma
TARGET-30-PARUPN	TARGET-30-PARUPN-01	Primary	Undifferentiated or Poorly Differentiated	Peripheral Nervous System	Neuroblastoma	95003	Neuroblastoma
TARGET-30-PAUXFZ	TARGET-30-PAUXFZ-01	Primary	Undifferentiated or Poorly Differentiated	Peripheral Nervous System	Neuroblastoma	95003	Neuroblastoma
TARGET-30-PALVKK	TARGET-30-PALVKK-01	Primary	Undifferentiated or Poorly Differentiated	Peripheral Nervous System	Neuroblastoma	95003	Neuroblastoma
TARGET-30-PARPUF	TARGET-30-PARPUF-01	Primary	Undifferentiated or Poorly Differentiated	Peripheral Nervous System	Neuroblastoma	95003	Neuroblastoma
TARGET-30-PARSHT	TARGET-30-PARSHT-01	Primary	Undifferentiated or Poorly Differentiated	Peripheral Nervous System	Neuroblastoma	95003	Neuroblastoma
TARGET-30-PARZHA	TARGET-30-PARZHA-01	Primary	Undifferentiated or Poorly Differentiated	Peripheral Nervous System	Neuroblastoma	95003	Neuroblastoma
TARGET-30-PAUZMG	TARGET-30-PAUZMG-01	Primary	Undifferentiated or Poorly Differentiated	Peripheral Nervous System	Neuroblastoma	95003	Neuroblastoma
TARGET-30-PATXTF	TARGET-30-PATXTF-01	Primary	Undifferentiated or Poorly Differentiated	Peripheral Nervous System	Neuroblastoma	95003	Neuroblastoma
TARGET-30-PAIGRH	TARGET-30-PAIGRH-01	Primary	Unknown	Peripheral Nervous System	Neuroblastoma	95003	Neuroblastoma
TARGET-30-PATGWT	TARGET-30-PATGWT-01	Primary	Undifferentiated or Poorly Differentiated	Peripheral Nervous System	Neuroblastoma	95003	Neuroblastoma
TARGET-30-PASUML	TARGET-30-PASUML-01	Primary	Undifferentiated or Poorly Differentiated	Peripheral Nervous System	Neuroblastoma	95003	Neuroblastoma
TARGET-30-PAMZSH	TARGET-30-PAMZSH-01	Primary	Differentiating	Peripheral Nervous System	Neuroblastoma	95003	Neuroblastoma
TARGET-30-PANRVJ	TARGET-30-PANRVJ-01	Primary	Differentiating	Peripheral Nervous System	Neuroblastoma	95003	Neuroblastoma
TARGET-30-PASTXV	TARGET-30-PASTXV-01	Primary	Undifferentiated or Poorly Differentiated	Peripheral Nervous System	Neuroblastoma	95003	Neuroblastoma
TARGET-30-PATLUI	TARGET-30-PATLUI-01	Primary	Undifferentiated or Poorly Differentiated	Peripheral Nervous System	Neuroblastoma	95003	Neuroblastoma
TARGET-30-PASXHE	TARGET-30-PASXHE-01	Primary	Undifferentiated or Poorly Differentiated	Peripheral Nervous System	Neuroblastoma	95003	Neuroblastoma
TARGET-30-PAKWMT	TARGET-30-PAKWMT-01	Primary	Undifferentiated or Poorly Differentiated	Peripheral Nervous System	Neuroblastoma	95003	Neuroblastoma
TARGET-30-PATMXC	TARGET-30-PATMXC-01	Primary	Undifferentiated or Poorly Differentiated	Peripheral Nervous System	Neuroblastoma	95003	Neuroblastoma
TARGET-30-PASKNK	TARGET-30-PASKNK-01	Primary	Differentiating	Peripheral Nervous System	Neuroblastoma	95003	Neuroblastoma
TARGET-30-PASRLC	TARGET-30-PASRLC-01	Primary	Undifferentiated or Poorly Differentiated	Peripheral Nervous System	Neuroblastoma	95003	Neuroblastoma
TARGET-30-PAKMVJ	TARGET-30-PAKMVJ-01	Primary	Unknown	Peripheral Nervous System	Neuroblastoma	95003	Neuroblastoma
TARGET-30-PATTPW	TARGET-30-PATTPW-01	Primary	Undifferentiated or Poorly Differentiated	Peripheral Nervous System	Neuroblastoma	95003	Neuroblastoma
TARGET-30-PALETP	TARGET-30-PALETP-01	Primary	Undifferentiated or Poorly Differentiated	Peripheral Nervous System	Neuroblastoma	95003	Neuroblastoma
TARGET-30-PASMDM	TARGET-30-PASMDM-01	Primary	Undifferentiated or Poorly Differentiated	Peripheral Nervous System	Neuroblastoma	95003	Neuroblastoma
TARGET-30-PANDHZ	TARGET-30-PANDHZ-01	Primary	Undifferentiated or Poorly Differentiated	Peripheral Nervous System	Neuroblastoma	95003	Neuroblastoma
TARGET-30-PASSUU	TARGET-30-PASSUU-01	Primary	Undifferentiated or Poorly Differentiated	Peripheral Nervous System	Neuroblastoma	95003	Neuroblastoma
TARGET-30-PARMFA	TARGET-30-PARMFA-01	Primary	Unknown	Peripheral Nervous System	Neuroblastoma	95003	Neuroblastoma
TARGET-30-PAMEHH	TARGET-30-PAMEHH-01	Primary	Unknown	Peripheral Nervous System	Neuroblastoma	95003	Neuroblastoma
TARGET-30-PARABJ	TARGET-30-PARABJ-01	Primary	Unknown	Peripheral Nervous System	Neuroblastoma	95003	Neuroblastoma
TARGET-30-PAKRGC	TARGET-30-PAKRGC-01	Primary	Unknown	Peripheral Nervous System	Neuroblastoma	95003	Neuroblastoma
TARGET-30-PARWBC	TARGET-30-PARWBC-01	Primary	Undifferentiated or Poorly Differentiated	Peripheral Nervous System	Neuroblastoma	95003	Neuroblastoma
TARGET-30-PALCBW	TARGET-30-PALCBW-01	Primary	Differentiating	Peripheral Nervous System	Neuroblastoma	95003	Neuroblastoma
TARGET-30-PAMTUV	TARGET-30-PAMTUV-01	Primary	Undifferentiated or Poorly Differentiated	Peripheral Nervous System	Neuroblastoma	95003	Neuroblastoma
TARGET-30-PATMFL	TARGET-30-PATMFL-01	Primary	Undifferentiated or Poorly Differentiated	Peripheral Nervous System	Neuroblastoma	95003	Neuroblastoma
TARGET-30-PAMXGF	TARGET-30-PAMXGF-01	Primary	Undifferentiated or Poorly Differentiated	Peripheral Nervous System	Neuroblastoma	95003	Neuroblastoma
TARGET-30-PAUKIJ	TARGET-30-PAUKIJ-01	Primary	Undifferentiated or Poorly Differentiated	Peripheral Nervous System	Neuroblastoma	95003	Neuroblastoma
TARGET-30-PAUDDK	TARGET-30-PAUDDK-01	Primary	Undifferentiated or Poorly Differentiated	Peripheral Nervous System	Neuroblastoma	95003	Neuroblastoma
TARGET-30-PADNXC	TARGET-30-PADNXC-01	Primary	Undifferentiated or Poorly Differentiated	Peripheral Nervous System	Neuroblastoma	95003	Neuroblastoma
TARGET-30-PAKHAE	TARGET-30-PAKHAE-01	Primary	Unknown	Peripheral Nervous System	Neuroblastoma	95003	Neuroblastoma
TARGET-30-PAPTAN	TARGET-30-PAPTAN-01	Primary	Unknown	Peripheral Nervous System	Neuroblastoma	95003	Neuroblastoma
TARGET-30-PATILE	TARGET-30-PATILE-01	Primary	Undifferentiated or Poorly Differentiated	Peripheral Nervous System	Neuroblastoma	95003	Neuroblastoma
TARGET-30-PASPIK	TARGET-30-PASPIK-01	Primary	Undifferentiated or Poorly Differentiated	Peripheral Nervous System	Neuroblastoma	95003	Neuroblastoma
TARGET-30-PARCWT	TARGET-30-PARCWT-01	Primary	Differentiating	Peripheral Nervous System	Neuroblastoma	95003	Neuroblastoma
TARGET-30-PASUYL	TARGET-30-PASUYL-01	Primary	Undifferentiated or Poorly Differentiated	Peripheral Nervous System	Neuroblastoma	95003	Neuroblastoma
TARGET-30-PASBGV	TARGET-30-PASBGV-01	Primary	Unknown	Peripheral Nervous System	Neuroblastoma	95003	Neuroblastoma
TARGET-30-PADPMU	TARGET-30-PADPMU-01	Primary	Undifferentiated or Poorly Differentiated	Peripheral Nervous System	Neuroblastoma	95003	Neuroblastoma
TARGET-30-PASNML	TARGET-30-PASNML-01	Primary	Undifferentiated or Poorly Differentiated	Peripheral Nervous System	Neuroblastoma	95003	Neuroblastoma
TARGET-30-PAURPL	TARGET-30-PAURPL-01	Primary	Undifferentiated or Poorly Differentiated	Peripheral Nervous System	Neuroblastoma	95003	Neuroblastoma
TARGET-30-PAMANU	TARGET-30-PAMANU-01	Primary	Undifferentiated or Poorly Differentiated	Peripheral Nervous System	Neuroblastoma	95003	Neuroblastoma
TARGET-30-PAPTCR	TARGET-30-PAPTCR-01	Primary	Unknown	Peripheral Nervous System	Neuroblastoma	95003	Neuroblastoma
TARGET-30-PALYPW	TARGET-30-PALYPW-01	Primary	Undifferentiated or Poorly Differentiated	Peripheral Nervous System	Neuroblastoma	95003	Neuroblastoma
TARGET-30-PAMWSV	TARGET-30-PAMWSV-01	Primary	Undifferentiated or Poorly Differentiated	Peripheral Nervous System	Neuroblastoma	95003	Neuroblastoma
TARGET-30-PATNCI	TARGET-30-PATNCI-01	Primary	Undifferentiated or Poorly Differentiated	Peripheral Nervous System	Neuroblastoma	95003	Neuroblastoma
TARGET-30-PAPRTD	TARGET-30-PAPRTD-01	Primary	Unknown	Peripheral Nervous System	Neuroblastoma	95003	Neuroblastoma
TARGET-30-PASCFD	TARGET-30-PASCFD-01	Primary	Undifferentiated or Poorly Differentiated	Peripheral Nervous System	Neuroblastoma	95003	Neuroblastoma
TARGET-30-PADTRV	TARGET-30-PADTRV-01	Primary	Unknown	Peripheral Nervous System	Neuroblastoma	95003	Neuroblastoma
TARGET-30-PALJPX	TARGET-30-PALJPX-01	Primary	Undifferentiated or Poorly Differentiated	Peripheral Nervous System	Neuroblastoma	95003	Neuroblastoma
TARGET-30-PAINLN	TARGET-30-PAINLN-01	Primary	Unknown	Peripheral Nervous System	Neuroblastoma	95003	Neuroblastoma
TARGET-30-PASZTV	TARGET-30-PASZTV-01	Primary	Undifferentiated or Poorly Differentiated	Peripheral Nervous System	Neuroblastoma	95003	Neuroblastoma
TARGET-30-PAMHDM	TARGET-30-PAMHDM-01	Primary	Undifferentiated or Poorly Differentiated	Peripheral Nervous System	Neuroblastoma	95003	Neuroblastoma
TARGET-30-PALXRL	TARGET-30-PALXRL-01	Primary	Undifferentiated or Poorly Differentiated	Peripheral Nervous System	Neuroblastoma	95003	Neuroblastoma
TARGET-30-PASAAB	TARGET-30-PASAAB-01	Primary	Undifferentiated or Poorly Differentiated	Peripheral Nervous System	Neuroblastoma	95003	Neuroblastoma
TARGET-30-PADWIM	TARGET-30-PADWIM-01	Primary	Unknown	Peripheral Nervous System	Neuroblastoma	95003	Neuroblastoma
TARGET-30-PATMJV	TARGET-30-PATMJV-09	Primary	Undifferentiated or Poorly Differentiated	Peripheral Nervous System	Neuroblastoma	95003	Neuroblastoma
TARGET-30-PARXPD	TARGET-30-PARXPD-01	Primary	Undifferentiated or Poorly Differentiated	Peripheral Nervous System	Neuroblastoma	95003	Neuroblastoma
TARGET-30-PASREY	TARGET-30-PASREY-01	Primary	Undifferentiated or Poorly Differentiated	Peripheral Nervous System	Neuroblastoma	95003	Neuroblastoma
TARGET-30-PATRMB	TARGET-30-PATRMB-01	Primary	Undifferentiated or Poorly Differentiated	Peripheral Nervous System	Neuroblastoma	95003	Neuroblastoma
TARGET-30-PATPXF	TARGET-30-PATPXF-01	Primary	Undifferentiated or Poorly Differentiated	Peripheral Nervous System	Neuroblastoma	95003	Neuroblastoma
TARGET-30-PARDUJ	TARGET-30-PARDUJ-01	Primary	Undifferentiated or Poorly Differentiated	Peripheral Nervous System	Neuroblastoma	95003	Neuroblastoma
TARGET-30-PATYWM	TARGET-30-PATYWM-01	Primary	Undifferentiated or Poorly Differentiated	Peripheral Nervous System	Neuroblastoma	95003	Neuroblastoma
TARGET-30-PAMBDH	TARGET-30-PAMBDH-01	Primary	Undifferentiated or Poorly Differentiated	Peripheral Nervous System	Neuroblastoma	95003	Neuroblastoma
TARGET-30-PARMPP	TARGET-30-PARMPP-01	Primary	Undifferentiated or Poorly Differentiated	Peripheral Nervous System	Neuroblastoma	95003	Neuroblastoma
TARGET-30-PACSSR	TARGET-30-PACSSR-01	Primary	Unknown	Peripheral Nervous System	Neuroblastoma	95003	Neuroblastoma
TARGET-30-PATDCJ	TARGET-30-PATDCJ-01	Primary	Undifferentiated or Poorly Differentiated	Peripheral Nervous System	Neuroblastoma	95003	Neuroblastoma
TARGET-30-PAIWHU	TARGET-30-PAIWHU-01	Primary	Differentiating	Peripheral Nervous System	Neuroblastoma	95003	Neuroblastoma
TARGET-30-PARHAM	TARGET-30-PARHAM-01	Primary	Unknown	Peripheral Nervous System	Neuroblastoma	95003	Neuroblastoma
TARGET-30-PASXIE	TARGET-30-PASXIE-01	Primary	Undifferentiated or Poorly Differentiated	Peripheral Nervous System	Neuroblastoma	95003	Neuroblastoma
TARGET-30-PATEKG	TARGET-30-PATEKG-01	Primary	Undifferentiated or Poorly Differentiated	Peripheral Nervous System	Neuroblastoma	95003	Neuroblastoma
TARGET-30-PARUPT	TARGET-30-PARUPT-01	Primary	Undifferentiated or Poorly Differentiated	Peripheral Nervous System	Neuroblastoma	95003	Neuroblastoma
TARGET-30-PARDCK	TARGET-30-PARDCK-01	Primary	Unknown	Peripheral Nervous System	Neuroblastoma	95003	Neuroblastoma
TARGET-30-PALGGL	TARGET-30-PALGGL-01	Primary	Undifferentiated or Poorly Differentiated	Peripheral Nervous System	Neuroblastoma	95003	Neuroblastoma
TARGET-30-PAMNAL	TARGET-30-PAMNAL-01	Primary	Undifferentiated or Poorly Differentiated	Peripheral Nervous System	Neuroblastoma	95003	Neuroblastoma
TARGET-30-PASGDB	TARGET-30-PASGDB-01	Primary	Undifferentiated or Poorly Differentiated	Peripheral Nervous System	Neuroblastoma	95003	Neuroblastoma
TARGET-30-PATFTY	TARGET-30-PATFTY-01	Primary	Undifferentiated or Poorly Differentiated	Peripheral Nervous System	Neuroblastoma	95003	Neuroblastoma
TARGET-30-PATTPC	TARGET-30-PATTPC-01	Primary	Undifferentiated or Poorly Differentiated	Peripheral Nervous System	Neuroblastoma	95003	Neuroblastoma
TARGET-30-PAIXLY	TARGET-30-PAIXLY-01	Primary	Unknown	Peripheral Nervous System	Neuroblastoma	95003	Neuroblastoma
TARGET-30-PASTIJ	TARGET-30-PASTIJ-01	Primary	Undifferentiated or Poorly Differentiated	Peripheral Nervous System	Neuroblastoma	95003	Neuroblastoma
TARGET-30-PAUKNU	TARGET-30-PAUKNU-01	Primary	Undifferentiated or Poorly Differentiated	Peripheral Nervous System	Neuroblastoma	95003	Neuroblastoma
TARGET-30-PAVAGS	TARGET-30-PAVAGS-01	Primary	Undifferentiated or Poorly Differentiated	Peripheral Nervous System	Neuroblastoma	95003	Neuroblastoma
TARGET-30-PAUKLK	TARGET-30-PAUKLK-01	Primary	Undifferentiated or Poorly Differentiated	Peripheral Nervous System	Neuroblastoma	95003	Neuroblastoma
TARGET-30-PANJLH	TARGET-30-PANJLH-06	Primary	Undifferentiated or Poorly Differentiated	Peripheral Nervous System	Neuroblastoma	95003	Neuroblastoma
TARGET-30-PATYDC	TARGET-30-PATYDC-01	Primary	Undifferentiated or Poorly Differentiated	Peripheral Nervous System	Neuroblastoma	95003	Neuroblastoma
TARGET-30-PATFXV	TARGET-30-PATFXV-01	Primary	Undifferentiated or Poorly Differentiated	Peripheral Nervous System	Neuroblastoma	95003	Neuroblastoma
TARGET-30-PASWSZ	TARGET-30-PASWSZ-01	Primary	Undifferentiated or Poorly Differentiated	Peripheral Nervous System	Neuroblastoma	95003	Neuroblastoma
TARGET-30-PADLJN	TARGET-30-PADLJN-01	Primary	Undifferentiated or Poorly Differentiated	Peripheral Nervous System	Neuroblastoma	95003	Neuroblastoma
TARGET-30-PAKIPY	TARGET-30-PAKIPY-01	Primary	Unknown	Peripheral Nervous System	Neuroblastoma	95003	Neuroblastoma
TARGET-30-PATHJU	TARGET-30-PATHJU-09	Primary	Undifferentiated or Poorly Differentiated	Peripheral Nervous System	Neuroblastoma	95003	Neuroblastoma
TARGET-30-PADLNM	TARGET-30-PADLNM-01	Primary	Undifferentiated or Poorly Differentiated	Peripheral Nervous System	Neuroblastoma	95003	Neuroblastoma
TARGET-30-PASYPX	TARGET-30-PASYPX-01	Primary	Undifferentiated or Poorly Differentiated	Peripheral Nervous System	Neuroblastoma	95003	Neuroblastoma
TARGET-30-PANKFE	TARGET-30-PANKFE-01	Primary	Undifferentiated or Poorly Differentiated	Peripheral Nervous System	Neuroblastoma	95003	Neuroblastoma
TARGET-30-PAUDBX	TARGET-30-PAUDBX-01	Primary	Undifferentiated or Poorly Differentiated	Peripheral Nervous System	Neuroblastoma	95003	Neuroblastoma
TARGET-30-PASNZU	TARGET-30-PASNZU-01	Primary	Undifferentiated or Poorly Differentiated	Peripheral Nervous System	Neuroblastoma	95003	Neuroblastoma
TARGET-30-PASCZY	TARGET-30-PASCZY-01	Primary	Undifferentiated or Poorly Differentiated	Peripheral Nervous System	Neuroblastoma	95003	Neuroblastoma
TARGET-30-PATBAC	TARGET-30-PATBAC-01	Primary	Undifferentiated or Poorly Differentiated	Peripheral Nervous System	Neuroblastoma	95003	Neuroblastoma
TARGET-30-PAUBEC	TARGET-30-PAUBEC-01	Primary	Undifferentiated or Poorly Differentiated	Peripheral Nervous System	Neuroblastoma	95003	Neuroblastoma
TARGET-30-PATNEA	TARGET-30-PATNEA-01	Primary	Undifferentiated or Poorly Differentiated	Peripheral Nervous System	Neuroblastoma	95003	Neuroblastoma
TARGET-30-PASBMW	TARGET-30-PASBMW-01	Primary	Undifferentiated or Poorly Differentiated	Peripheral Nervous System	Neuroblastoma	95003	Neuroblastoma
TARGET-30-PASCFC	TARGET-30-PASCFC-01	Primary	Undifferentiated or Poorly Differentiated	Peripheral Nervous System	Neuroblastoma	95003	Neuroblastoma
TARGET-30-PALXTB	TARGET-30-PALXTB-01	Primary	Undifferentiated or Poorly Differentiated	Peripheral Nervous System	Neuroblastoma	95003	Neuroblastoma
TARGET-30-PASKYH	TARGET-30-PASKYH-01	Primary	Undifferentiated or Poorly Differentiated	Peripheral Nervous System	Neuroblastoma	95003	Neuroblastoma
TARGET-30-PANYGR	TARGET-30-PANYGR-01	Primary	Undifferentiated or Poorly Differentiated	Peripheral Nervous System	Neuroblastoma	95003	Neuroblastoma
TARGET-30-PARKGJ	TARGET-30-PARKGJ-01	Primary	Undifferentiated or Poorly Differentiated	Peripheral Nervous System	Neuroblastoma	95003	Neuroblastoma
TARGET-30-PAIVMJ	TARGET-30-PAIVMJ-01	Primary	Undifferentiated or Poorly Differentiated	Peripheral Nervous System	Neuroblastoma	95003	Neuroblastoma
TARGET-30-PASHFA	TARGET-30-PASHFA-02	Primary	Undifferentiated or Poorly Differentiated	Peripheral Nervous System	Neuroblastoma	95003	Neuroblastoma
TARGET-30-PADIRB	TARGET-30-PADIRB-01	Primary	Undifferentiated or Poorly Differentiated	Peripheral Nervous System	Neuroblastoma	95003	Neuroblastoma
TARGET-30-PADHWC	TARGET-30-PADHWC-01	Primary	Undifferentiated or Poorly Differentiated	Peripheral Nervous System	Neuroblastoma	95003	Neuroblastoma
TARGET-30-PALLJJ	TARGET-30-PALLJJ-01	Primary	Differentiating	Peripheral Nervous System	Neuroblastoma	95003	Neuroblastoma
TARGET-30-PARFBW	TARGET-30-PARFBW-01	Primary	Unknown	Peripheral Nervous System	Neuroblastoma	95003	Neuroblastoma
TARGET-30-PAPVEB	TARGET-30-PAPVEB-04	Primary	Differentiating	Peripheral Nervous System	Neuroblastoma	95003	Neuroblastoma
TARGET-30-PATYCM	TARGET-30-PATYCM-01	Primary	Undifferentiated or Poorly Differentiated	Peripheral Nervous System	Neuroblastoma	95003	Neuroblastoma
TARGET-30-PADLPZ	TARGET-30-PADLPZ-01	Primary	Undifferentiated or Poorly Differentiated	Peripheral Nervous System	Neuroblastoma	95003	Neuroblastoma
TARGET-30-PADKYP	TARGET-30-PADKYP-01	Primary	Undifferentiated or Poorly Differentiated	Peripheral Nervous System	Neuroblastoma	95003	Neuroblastoma
TARGET-30-PASSZI	TARGET-30-PASSZI-01	Primary	Undifferentiated or Poorly Differentiated	Peripheral Nervous System	Neuroblastoma	95003	Neuroblastoma
TARGET-30-PAUZSB	TARGET-30-PAUZSB-01	Primary	Undifferentiated or Poorly Differentiated	Peripheral Nervous System	Neuroblastoma	95003	Neuroblastoma
TARGET-30-PASKPC	TARGET-30-PASKPC-01	Primary	Undifferentiated or Poorly Differentiated	Peripheral Nervous System	Neuroblastoma	95003	Neuroblastoma
TARGET-30-PAUBFU	TARGET-30-PAUBFU-01	Primary	Undifferentiated or Poorly Differentiated	Peripheral Nervous System	Neuroblastoma	95003	Neuroblastoma
TARGET-30-PARYRJ	TARGET-30-PARYRJ-01	Primary	Undifferentiated or Poorly Differentiated	Peripheral Nervous System	Neuroblastoma	95003	Neuroblastoma
TARGET-30-PASTXR	TARGET-30-PASTXR-01	Primary	Undifferentiated or Poorly Differentiated	Peripheral Nervous System	Neuroblastoma	95003	Neuroblastoma
TARGET-30-PAUTLP	TARGET-30-PAUTLP-01	Primary	Undifferentiated or Poorly Differentiated	Peripheral Nervous System	Neuroblastoma	95003	Neuroblastoma
TARGET-30-PASUCB	TARGET-30-PASUCB-01	Primary	Undifferentiated or Poorly Differentiated	Peripheral Nervous System	Neuroblastoma	95003	Neuroblastoma
TARGET-30-PASFIC	TARGET-30-PASFIC-01	Primary	Undifferentiated or Poorly Differentiated	Peripheral Nervous System	Neuroblastoma	95003	Neuroblastoma
TARGET-30-PASFEV	TARGET-30-PASFEV-01	Primary	Undifferentiated or Poorly Differentiated	Peripheral Nervous System	Neuroblastoma	95003	Neuroblastoma
TARGET-30-PADRYN	TARGET-30-PADRYN-01	Primary	Undifferentiated or Poorly Differentiated	Peripheral Nervous System	Neuroblastoma	95003	Neuroblastoma
TARGET-30-PAMPFJ	TARGET-30-PAMPFJ-01	Primary	Undifferentiated or Poorly Differentiated	Peripheral Nervous System	Neuroblastoma	95003	Neuroblastoma
TARGET-30-PADUWR	TARGET-30-PADUWR-01	Primary	Undifferentiated or Poorly Differentiated	Peripheral Nervous System	Neuroblastoma	95003	Neuroblastoma
TARGET-30-PASLGM	TARGET-30-PASLGM-01	Primary	Undifferentiated or Poorly Differentiated	Peripheral Nervous System	Neuroblastoma	95003	Neuroblastoma
TARGET-30-PAUWFE	TARGET-30-PAUWFE-01	Primary	Undifferentiated or Poorly Differentiated	Peripheral Nervous System	Neuroblastoma	95003	Neuroblastoma
TARGET-30-PASWVD	TARGET-30-PASWVD-01	Primary	Unknown	Peripheral Nervous System	Neuroblastoma	95003	Neuroblastoma
TARGET-30-PAAPFA	TARGET-30-PAAPFA-01	Primary	Unknown	Peripheral Nervous System	Neuroblastoma	95003	Neuroblastoma
TARGET-30-PAKJBA	TARGET-30-PAKJBA-01	Primary	Unknown	Peripheral Nervous System	Neuroblastoma	95003	Neuroblastoma
TARGET-30-PAUGWT	TARGET-30-PAUGWT-01	Primary	Undifferentiated or Poorly Differentiated	Peripheral Nervous System	Neuroblastoma	95003	Neuroblastoma
TARGET-30-PATVWA	TARGET-30-PATVWA-01	Primary	Undifferentiated or Poorly Differentiated	Peripheral Nervous System	Neuroblastoma	95003	Neuroblastoma
TARGET-30-PALNMX	TARGET-30-PALNMX-01	Primary	Undifferentiated or Poorly Differentiated	Peripheral Nervous System	Neuroblastoma	95003	Neuroblastoma
TARGET-30-PATEPF	TARGET-30-PATEPF-01	Primary	Undifferentiated or Poorly Differentiated	Peripheral Nervous System	Neuroblastoma	95003	Neuroblastoma
TARGET-30-PANCYF	TARGET-30-PANCYF-01	Primary	Undifferentiated or Poorly Differentiated	Peripheral Nervous System	Neuroblastoma	95003	Neuroblastoma
TARGET-30-PAPTIP	TARGET-30-PAPTIP-01	Primary	Undifferentiated or Poorly Differentiated	Peripheral Nervous System	Neuroblastoma	95003	Neuroblastoma
TARGET-30-PAKHHB	TARGET-30-PAKHHB-01	Primary	Unknown	Peripheral Nervous System	Neuroblastoma	95003	Neuroblastoma
TARGET-30-PADKRU	TARGET-30-PADKRU-01	Primary	Undifferentiated or Poorly Differentiated	Peripheral Nervous System	Neuroblastoma	95003	Neuroblastoma
TARGET-30-PATXWY	TARGET-30-PATXWY-09	Primary	Unknown	Peripheral Nervous System	Neuroblastoma	95003	Neuroblastoma
TARGET-30-PAVCKK	TARGET-30-PAVCKK-01	Primary	Undifferentiated or Poorly Differentiated	Peripheral Nervous System	Neuroblastoma	95003	Neuroblastoma
TARGET-30-PAUIHH	TARGET-30-PAUIHH-01	Primary	Undifferentiated or Poorly Differentiated	Peripheral Nervous System	Neuroblastoma	95003	Neuroblastoma
TARGET-30-PAPBJE	TARGET-30-PAPBJE-01	Primary	Undifferentiated or Poorly Differentiated	Peripheral Nervous System	Neuroblastoma	95003	Neuroblastoma
TARGET-30-PALJVX	TARGET-30-PALJVX-01	Primary	Undifferentiated or Poorly Differentiated	Peripheral Nervous System	Neuroblastoma	95003	Neuroblastoma
TARGET-30-PAUFIM	TARGET-30-PAUFIM-01	Primary	Undifferentiated or Poorly Differentiated	Peripheral Nervous System	Neuroblastoma	95003	Neuroblastoma
TARGET-30-PATUEH	TARGET-30-PATUEH-01	Primary	Undifferentiated or Poorly Differentiated	Peripheral Nervous System	Neuroblastoma	95003	Neuroblastoma
TARGET-30-PATUWG	TARGET-30-PATUWG-01	Primary	Undifferentiated or Poorly Differentiated	Peripheral Nervous System	Neuroblastoma	95003	Neuroblastoma
TARGET-30-PATHVK	TARGET-30-PATHVK-01	Primary	Undifferentiated or Poorly Differentiated	Peripheral Nervous System	Neuroblastoma	95003	Neuroblastoma
TARGET-30-PASXGP	TARGET-30-PASXGP-01	Primary	Undifferentiated or Poorly Differentiated	Peripheral Nervous System	Neuroblastoma	95003	Neuroblastoma
TARGET-30-PASAJY	TARGET-30-PASAJY-01	Primary	Undifferentiated or Poorly Differentiated	Peripheral Nervous System	Neuroblastoma	95003	Neuroblastoma
TARGET-30-PAPAKS	TARGET-30-PAPAKS-01	Primary	Undifferentiated or Poorly Differentiated	Peripheral Nervous System	Neuroblastoma	95003	Neuroblastoma
TARGET-30-PAMACS	TARGET-30-PAMACS-01	Primary	Undifferentiated or Poorly Differentiated	Peripheral Nervous System	Neuroblastoma	95003	Neuroblastoma
TARGET-30-PATBHY	TARGET-30-PATBHY-01	Primary	Undifferentiated or Poorly Differentiated	Peripheral Nervous System	Neuroblastoma	95003	Neuroblastoma
TARGET-30-PATBRX	TARGET-30-PATBRX-01	Primary	Undifferentiated or Poorly Differentiated	Peripheral Nervous System	Neuroblastoma	95003	Neuroblastoma
TARGET-30-PASKSX	TARGET-30-PASKSX-01	Primary	Undifferentiated or Poorly Differentiated	Peripheral Nervous System	Neuroblastoma	95003	Neuroblastoma
TARGET-30-PATSDR	TARGET-30-PATSDR-01	Primary	Undifferentiated or Poorly Differentiated	Peripheral Nervous System	Neuroblastoma	95003	Neuroblastoma
TARGET-30-PASGNT	TARGET-30-PASGNT-01	Primary	Undifferentiated or Poorly Differentiated	Peripheral Nervous System	Neuroblastoma	95003	Neuroblastoma
TARGET-30-PAVAYF	TARGET-30-PAVAYF-01	Primary	Undifferentiated or Poorly Differentiated	Peripheral Nervous System	Neuroblastoma	95003	Neuroblastoma
TARGET-30-PATUZF	TARGET-30-PATUZF-01	Primary	Undifferentiated or Poorly Differentiated	Peripheral Nervous System	Neuroblastoma	95003	Neuroblastoma
TARGET-30-PAUBWP	TARGET-30-PAUBWP-01	Primary	Undifferentiated or Poorly Differentiated	Peripheral Nervous System	Neuroblastoma	95003	Neuroblastoma
TARGET-30-PARGZK	TARGET-30-PARGZK-01	Primary	Unknown	Peripheral Nervous System	Neuroblastoma	95003	Neuroblastoma
TARGET-30-PARSXI	TARGET-30-PARSXI-01	Primary	Undifferentiated or Poorly Differentiated	Peripheral Nervous System	Neuroblastoma	95003	Neuroblastoma
TARGET-30-PATMAW	TARGET-30-PATMAW-01	Primary	Undifferentiated or Poorly Differentiated	Peripheral Nervous System	Neuroblastoma	95003	Neuroblastoma
TARGET-30-PAKSFV	TARGET-30-PAKSFV-01	Primary	Undifferentiated or Poorly Differentiated	Peripheral Nervous System	Neuroblastoma	95003	Neuroblastoma
TARGET-30-PAUPDY	TARGET-30-PAUPDY-01	Primary	Undifferentiated or Poorly Differentiated	Peripheral Nervous System	Neuroblastoma	95003	Neuroblastoma
TARGET-30-PAPTLD	TARGET-30-PAPTLD-01	Primary	Undifferentiated or Poorly Differentiated	Peripheral Nervous System	Neuroblastoma	95003	Neuroblastoma
TARGET-30-PAPSSE	TARGET-30-PAPSSE-01	Primary	Unknown	Peripheral Nervous System	Neuroblastoma	95003	Neuroblastoma
TARGET-30-PASBJY	TARGET-30-PASBJY-01	Primary	Undifferentiated or Poorly Differentiated	Peripheral Nervous System	Neuroblastoma	95003	Neuroblastoma
TARGET-30-PATTMM	TARGET-30-PATTMM-01	Primary	Undifferentiated or Poorly Differentiated	Peripheral Nervous System	Neuroblastoma	95003	Neuroblastoma
TARGET-30-PAUZAE	TARGET-30-PAUZAE-01	Primary	Undifferentiated or Poorly Differentiated	Peripheral Nervous System	Neuroblastoma	95003	Neuroblastoma
TARGET-30-PALPIN	TARGET-30-PALPIN-01	Primary	Undifferentiated or Poorly Differentiated	Peripheral Nervous System	Neuroblastoma	95003	Neuroblastoma
TARGET-30-PASFDJ	TARGET-30-PASFDJ-01	Primary	Undifferentiated or Poorly Differentiated	Peripheral Nervous System	Neuroblastoma	95003	Neuroblastoma
TARGET-30-PASPGU	TARGET-30-PASPGU-01	Primary	Undifferentiated or Poorly Differentiated	Peripheral Nervous System	Neuroblastoma	95003	Neuroblastoma
TARGET-30-PAUGZD	TARGET-30-PAUGZD-01	Primary	Undifferentiated or Poorly Differentiated	Peripheral Nervous System	Neuroblastoma	95003	Neuroblastoma
TARGET-30-PATPJD	TARGET-30-PATPJD-09	Primary	Undifferentiated or Poorly Differentiated	Peripheral Nervous System	Neuroblastoma	95003	Neuroblastoma
TARGET-30-PAPUEB	TARGET-30-PAPUEB-01	Primary	Undifferentiated or Poorly Differentiated	Peripheral Nervous System	Neuroblastoma	95003	Neuroblastoma
TARGET-30-PATUNX	TARGET-30-PATUNX-01	Primary	Undifferentiated or Poorly Differentiated	Peripheral Nervous System	Neuroblastoma	95003	Neuroblastoma
TARGET-30-PAUXIW	TARGET-30-PAUXIW-09	Primary	Undifferentiated or Poorly Differentiated	Peripheral Nervous System	Neuroblastoma	95003	Neuroblastoma
TARGET-30-PARTYI	TARGET-30-PARTYI-01	Primary	Undifferentiated or Poorly Differentiated	Peripheral Nervous System	Neuroblastoma	95003	Neuroblastoma
TARGET-30-PAVABN	TARGET-30-PAVABN-01	Primary	Undifferentiated or Poorly Differentiated	Peripheral Nervous System	Neuroblastoma	95003	Neuroblastoma
TARGET-30-PAUNWR	TARGET-30-PAUNWR-01	Primary	Undifferentiated or Poorly Differentiated	Peripheral Nervous System	Neuroblastoma	95003	Neuroblastoma
TARGET-30-PATPXJ	TARGET-30-PATPXJ-01	Primary	Undifferentiated or Poorly Differentiated	Peripheral Nervous System	Neuroblastoma	95003	Neuroblastoma
TARGET-30-PAUZZI	TARGET-30-PAUZZI-01	Primary	Undifferentiated or Poorly Differentiated	Peripheral Nervous System	Neuroblastoma	95003	Neuroblastoma
TARGET-30-PASNPG	TARGET-30-PASNPG-01	Primary	Undifferentiated or Poorly Differentiated	Peripheral Nervous System	Neuroblastoma	95003	Neuroblastoma
TARGET-30-PAITCI	TARGET-30-PAITCI-01	Primary	Differentiating	Peripheral Nervous System	Neuroblastoma	95003	Neuroblastoma
TARGET-30-PASAHC	TARGET-30-PASAHC-01	Primary	Differentiating	Peripheral Nervous System	Neuroblastoma	95003	Neuroblastoma
TARGET-30-PAIXRK	TARGET-30-PAIXRK-01	Primary	Undifferentiated or Poorly Differentiated	Peripheral Nervous System	Neuroblastoma	95003	Neuroblastoma
TARGET-30-PAPHGF	TARGET-30-PAPHGF-01	Primary	Unknown	Peripheral Nervous System	Neuroblastoma	95003	Neuroblastoma
TARGET-30-PAUYXX	TARGET-30-PAUYXX-01	Primary	Undifferentiated or Poorly Differentiated	Peripheral Nervous System	Neuroblastoma	95003	Neuroblastoma
TARGET-30-PAUGRP	TARGET-30-PAUGRP-01	Primary	Differentiating	Peripheral Nervous System	Neuroblastoma	95003	Neuroblastoma
TARGET-30-PAPEFE	TARGET-30-PAPEFE-01	Primary	Undifferentiated or Poorly Differentiated	Peripheral Nervous System	Neuroblastoma	95003	Neuroblastoma
TARGET-30-PALAKE	TARGET-30-PALAKE-01	Primary	Undifferentiated or Poorly Differentiated	Peripheral Nervous System	Neuroblastoma	95003	Neuroblastoma
TARGET-30-PATTPL	TARGET-30-PATTPL-01	Primary	Undifferentiated or Poorly Differentiated	Peripheral Nervous System	Neuroblastoma	95003	Neuroblastoma
TARGET-30-PALHVD	TARGET-30-PALHVD-01	Primary	Undifferentiated or Poorly Differentiated	Peripheral Nervous System	Neuroblastoma	95003	Neuroblastoma
TARGET-30-PAJZUU	TARGET-30-PAJZUU-01	Primary	Undifferentiated or Poorly Differentiated	Peripheral Nervous System	Neuroblastoma	95003	Neuroblastoma
TARGET-30-PATMSI	TARGET-30-PATMSI-01	Primary	Undifferentiated or Poorly Differentiated	Peripheral Nervous System	Neuroblastoma	95003	Neuroblastoma
TARGET-30-PAPJLD	TARGET-30-PAPJLD-01	Primary	Undifferentiated or Poorly Differentiated	Peripheral Nervous System	Neuroblastoma	95003	Neuroblastoma
TARGET-30-PALRSD	TARGET-30-PALRSD-01	Primary	Unknown	Peripheral Nervous System	Neuroblastoma	95003	Neuroblastoma
TARGET-30-PAPTLY	TARGET-30-PAPTLY-01	Primary	Unknown	Peripheral Nervous System	Neuroblastoma	95003	Neuroblastoma
TARGET-30-PASKRX	TARGET-30-PASKRX-01	Primary	Differentiating	Peripheral Nervous System	Neuroblastoma	95003	Neuroblastoma
TARGET-30-PAIRIK	TARGET-30-PAIRIK-01	Primary	Undifferentiated or Poorly Differentiated	Peripheral Nervous System	Neuroblastoma	95003	Neuroblastoma
TARGET-30-PAIUJB	TARGET-30-PAIUJB-01	Primary	Undifferentiated or Poorly Differentiated	Peripheral Nervous System	Neuroblastoma	95003	Neuroblastoma
TARGET-30-PAMVRA	TARGET-30-PAMVRA-01	Primary	Differentiating	Peripheral Nervous System	Neuroblastoma	95003	Neuroblastoma
TARGET-30-PAICGF	TARGET-30-PAICGF-01	Primary	Unknown	Peripheral Nervous System	Neuroblastoma	95003	Neuroblastoma
TARGET-30-PATACA	TARGET-30-PATACA-01	Primary	Differentiating	Peripheral Nervous System	Neuroblastoma	95003	Neuroblastoma
TARGET-30-PANLET	TARGET-30-PANLET-01	Primary	Unknown	Peripheral Nervous System	Neuroblastoma	95003	Neuroblastoma
TARGET-30-PAIXFZ	TARGET-30-PAIXFZ-01	Primary	Undifferentiated or Poorly Differentiated	Peripheral Nervous System	Neuroblastoma	95003	Neuroblastoma
TARGET-30-PAUELT	TARGET-30-PAUELT-01	Primary	Undifferentiated or Poorly Differentiated	Peripheral Nervous System	Neuroblastoma	95003	Neuroblastoma
TARGET-30-PASTDT	TARGET-30-PASTDT-01	Primary	Unknown	Peripheral Nervous System	Neuroblastoma	95003	Neuroblastoma
TARGET-30-PAILNI	TARGET-30-PAILNI-01	Primary	Unknown	Peripheral Nervous System	Neuroblastoma	95003	Neuroblastoma
TARGET-30-PAKACY	TARGET-30-PAKACY-01	Primary	Undifferentiated or Poorly Differentiated	Peripheral Nervous System	Neuroblastoma	95003	Neuroblastoma
TARGET-30-PALVFV	TARGET-30-PALVFV-01	Primary	Undifferentiated or Poorly Differentiated	Peripheral Nervous System	Neuroblastoma	95003	Neuroblastoma
TARGET-30-PAUKRF	TARGET-30-PAUKRF-01	Primary	Undifferentiated or Poorly Differentiated	Peripheral Nervous System	Neuroblastoma	95003	Neuroblastoma
TARGET-30-PASBPN	TARGET-30-PASBPN-01	Primary	Undifferentiated or Poorly Differentiated	Peripheral Nervous System	Neuroblastoma	95003	Neuroblastoma
TARGET-30-PAJYHP	TARGET-30-PAJYHP-01	Primary	Unknown	Peripheral Nervous System	Neuroblastoma	95003	Neuroblastoma
TARGET-30-PARHUX	TARGET-30-PARHUX-01	Primary	Undifferentiated or Poorly Differentiated	Peripheral Nervous System	Neuroblastoma	95003	Neuroblastoma
TARGET-30-PASPER	TARGET-30-PASPER-01	Primary	Undifferentiated or Poorly Differentiated	Peripheral Nervous System	Neuroblastoma	95003	Neuroblastoma
TARGET-30-PAMYCE	TARGET-30-PAMYCE-01	Primary	Undifferentiated or Poorly Differentiated	Peripheral Nervous System	Neuroblastoma	95003	Neuroblastoma
TARGET-30-PARVIH	TARGET-30-PARVIH-01	Primary	Undifferentiated or Poorly Differentiated	Peripheral Nervous System	Neuroblastoma	95003	Neuroblastoma
TARGET-30-PAPKWN	TARGET-30-PAPKWN-01	Primary	Undifferentiated or Poorly Differentiated	Peripheral Nervous System	Neuroblastoma	95003	Neuroblastoma
TARGET-30-PALYLZ	TARGET-30-PALYLZ-01	Primary	Undifferentiated or Poorly Differentiated	Peripheral Nervous System	Neuroblastoma	95003	Neuroblastoma
TARGET-30-PAIXNC	TARGET-30-PAIXNC-01	Primary	Undifferentiated or Poorly Differentiated	Peripheral Nervous System	Neuroblastoma	95003	Neuroblastoma
TARGET-30-PARGDJ	TARGET-30-PARGDJ-01	Primary	Differentiating	Peripheral Nervous System	Neuroblastoma	95003	Neuroblastoma
TARGET-30-PARIKT	TARGET-30-PARIKT-01	Primary	Unknown	Peripheral Nervous System	Neuroblastoma	95003	Neuroblastoma
TARGET-30-PAMMXF	TARGET-30-PAMMXF-01	Primary	Undifferentiated or Poorly Differentiated	Peripheral Nervous System	Neuroblastoma	95003	Neuroblastoma
TARGET-30-PAMYXR	TARGET-30-PAMYXR-01	Primary	Unknown	Peripheral Nervous System	Neuroblastoma	95003	Neuroblastoma
TARGET-30-PATXHW	TARGET-30-PATXHW-01	Primary	Undifferentiated or Poorly Differentiated	Peripheral Nervous System	Neuroblastoma	95003	Neuroblastoma
TARGET-30-PATZBH	TARGET-30-PATZBH-01	Primary	Undifferentiated or Poorly Differentiated	Peripheral Nervous System	Neuroblastoma	95003	Neuroblastoma
TARGET-30-PADVSN	TARGET-30-PADVSN-01	Primary	Unknown	Peripheral Nervous System	Neuroblastoma	95003	Neuroblastoma
TARGET-30-PAPUTN	TARGET-30-PAPUTN-01	Primary	Unknown	Peripheral Nervous System	Neuroblastoma	95003	Neuroblastoma
TARGET-30-PASZKE	TARGET-30-PASZKE-01	Primary	Undifferentiated or Poorly Differentiated	Peripheral Nervous System	Neuroblastoma	95003	Neuroblastoma
TARGET-30-PADLDT	TARGET-30-PADLDT-01	Primary	Undifferentiated or Poorly Differentiated	Peripheral Nervous System	Neuroblastoma	95003	Neuroblastoma
TARGET-30-PARHDE	TARGET-30-PARHDE-01	Primary	Undifferentiated or Poorly Differentiated	Peripheral Nervous System	Neuroblastoma	95003	Neuroblastoma
TARGET-30-PAUBYW	TARGET-30-PAUBYW-01	Primary	Undifferentiated or Poorly Differentiated	Peripheral Nervous System	Neuroblastoma	95003	Neuroblastoma
TARGET-30-PAUZRC	TARGET-30-PAUZRC-01	Primary	Undifferentiated or Poorly Differentiated	Peripheral Nervous System	Neuroblastoma	95003	Neuroblastoma
TARGET-30-PARBLH	TARGET-30-PARBLH-01	Primary	Unknown	Peripheral Nervous System	Neuroblastoma	95003	Neuroblastoma
TARGET-30-PARXZA	TARGET-30-PARXZA-01	Primary	Undifferentiated or Poorly Differentiated	Peripheral Nervous System	Neuroblastoma	95003	Neuroblastoma
TARGET-30-PAUIWS	TARGET-30-PAUIWS-01	Primary	Undifferentiated or Poorly Differentiated	Peripheral Nervous System	Neuroblastoma	95003	Neuroblastoma
TARGET-30-PATSXC	TARGET-30-PATSXC-01	Primary	Undifferentiated or Poorly Differentiated	Peripheral Nervous System	Neuroblastoma	95003	Neuroblastoma
TARGET-30-PASVKL	TARGET-30-PASVKL-09	Primary	Unknown	Peripheral Nervous System	Neuroblastoma	95003	Neuroblastoma
TARGET-30-PASVRU	TARGET-30-PASVRU-01	Primary	Undifferentiated or Poorly Differentiated	Peripheral Nervous System	Neuroblastoma	95003	Neuroblastoma
TARGET-30-PARZBH	TARGET-30-PARZBH-01	Primary	Undifferentiated or Poorly Differentiated	Peripheral Nervous System	Neuroblastoma	95003	Neuroblastoma
TARGET-30-PAIMDT	TARGET-30-PAIMDT-01	Primary	Unknown	Peripheral Nervous System	Neuroblastoma	95003	Neuroblastoma
TARGET-30-PASKTB	TARGET-30-PASKTB-01	Primary	Undifferentiated or Poorly Differentiated	Peripheral Nervous System	Neuroblastoma	95003	Neuroblastoma
TARGET-30-PATGLU	TARGET-30-PATGLU-01	Primary	Undifferentiated or Poorly Differentiated	Peripheral Nervous System	Neuroblastoma	95003	Neuroblastoma
TARGET-30-PASUEZ	TARGET-30-PASUEZ-01	Primary	Undifferentiated or Poorly Differentiated	Peripheral Nervous System	Neuroblastoma	95003	Neuroblastoma
TARGET-30-PATSRD	TARGET-30-PATSRD-01	Primary	Undifferentiated or Poorly Differentiated	Peripheral Nervous System	Neuroblastoma	95003	Neuroblastoma
TARGET-30-PATTFB	TARGET-30-PATTFB-01	Primary	Undifferentiated or Poorly Differentiated	Peripheral Nervous System	Neuroblastoma	95003	Neuroblastoma
TARGET-30-PATVTL	TARGET-30-PATVTL-01	Primary	Undifferentiated or Poorly Differentiated	Peripheral Nervous System	Neuroblastoma	95003	Neuroblastoma
TARGET-30-PAMIIU	TARGET-30-PAMIIU-01	Primary	Unknown	Peripheral Nervous System	Neuroblastoma	95003	Neuroblastoma
TARGET-30-PAMSXU	TARGET-30-PAMSXU-01	Primary	Undifferentiated or Poorly Differentiated	Peripheral Nervous System	Neuroblastoma	95003	Neuroblastoma
TARGET-30-PASGCD	TARGET-30-PASGCD-01	Primary	Undifferentiated or Poorly Differentiated	Peripheral Nervous System	Neuroblastoma	95003	Neuroblastoma
TARGET-30-PAUKAW	TARGET-30-PAUKAW-01	Primary	Undifferentiated or Poorly Differentiated	Peripheral Nervous System	Neuroblastoma	95003	Neuroblastoma
TARGET-30-PAMLNB	TARGET-30-PAMLNB-01	Primary	Undifferentiated or Poorly Differentiated	Peripheral Nervous System	Neuroblastoma	95003	Neuroblastoma
TARGET-30-PAMMYR	TARGET-30-PAMMYR-01	Primary	Undifferentiated or Poorly Differentiated	Peripheral Nervous System	Neuroblastoma	95003	Neuroblastoma
TARGET-30-PAREAG	TARGET-30-PAREAG-01	Primary	Undifferentiated or Poorly Differentiated	Peripheral Nervous System	Neuroblastoma	95003	Neuroblastoma
TARGET-30-PARZMY	TARGET-30-PARZMY-06	Primary	Undifferentiated or Poorly Differentiated	Peripheral Nervous System	Neuroblastoma	95003	Neuroblastoma
TARGET-30-PALEEK	TARGET-30-PALEEK-01	Primary	Undifferentiated or Poorly Differentiated	Peripheral Nervous System	Neuroblastoma	95003	Neuroblastoma
TARGET-30-PALXMM	TARGET-30-PALXMM-01	Primary	Undifferentiated or Poorly Differentiated	Peripheral Nervous System	Neuroblastoma	95003	Neuroblastoma
TARGET-30-PANHUA	TARGET-30-PANHUA-01	Primary	Undifferentiated or Poorly Differentiated	Peripheral Nervous System	Neuroblastoma	95003	Neuroblastoma
TARGET-30-PAPSKM	TARGET-30-PAPSKM-01	Primary	Undifferentiated or Poorly Differentiated	Peripheral Nervous System	Neuroblastoma	95003	Neuroblastoma
TARGET-30-PANWBG	TARGET-30-PANWBG-01	Primary	Unknown	Peripheral Nervous System	Neuroblastoma	95003	Neuroblastoma
TARGET-30-PARKAG	TARGET-30-PARKAG-01	Primary	Unknown	Peripheral Nervous System	Neuroblastoma	95003	Neuroblastoma
TARGET-30-PASZPI	TARGET-30-PASZPI-01	Primary	Undifferentiated or Poorly Differentiated	Peripheral Nervous System	Neuroblastoma	95003	Neuroblastoma
TARGET-30-PAMMWD	TARGET-30-PAMMWD-01	Primary	Undifferentiated or Poorly Differentiated	Peripheral Nervous System	Neuroblastoma	95003	Neuroblastoma
TARGET-30-PASDDP	TARGET-30-PASDDP-01	Primary	Undifferentiated or Poorly Differentiated	Peripheral Nervous System	Neuroblastoma	95003	Neuroblastoma
TARGET-30-PAUXSZ	TARGET-30-PAUXSZ-01	Primary	Undifferentiated or Poorly Differentiated	Peripheral Nervous System	Neuroblastoma	95003	Neuroblastoma
TARGET-30-PATLXP	TARGET-30-PATLXP-01	Primary	Unknown	Peripheral Nervous System	Neuroblastoma	95003	Neuroblastoma
TARGET-30-PATYIL	TARGET-30-PATYIL-01	Primary	Undifferentiated or Poorly Differentiated	Peripheral Nervous System	Neuroblastoma	95003	Neuroblastoma
TARGET-30-PAPTLV	TARGET-30-PAPTLV-01	Primary	Undifferentiated or Poorly Differentiated	Peripheral Nervous System	Neuroblastoma	95003	Neuroblastoma
TARGET-30-PACUGP	TARGET-30-PACUGP-01	Primary	Unknown	Peripheral Nervous System	Neuroblastoma	95003	Neuroblastoma
TARGET-30-PAUBPW	TARGET-30-PAUBPW-09	Primary	Undifferentiated or Poorly Differentiated	Peripheral Nervous System	Neuroblastoma	95003	Neuroblastoma
TARGET-30-PAVALS	TARGET-30-PAVALS-01	Primary	Undifferentiated or Poorly Differentiated	Peripheral Nervous System	Neuroblastoma	95003	Neuroblastoma
TARGET-30-PATDVF	TARGET-30-PATDVF-01	Primary	Undifferentiated or Poorly Differentiated	Peripheral Nervous System	Neuroblastoma	95003	Neuroblastoma
TARGET-30-PASRFS	TARGET-30-PASRFS-01	Primary	Undifferentiated or Poorly Differentiated	Peripheral Nervous System	Neuroblastoma	95003	Neuroblastoma
TARGET-30-PARNTS	TARGET-30-PARNTS-01	Primary	Undifferentiated or Poorly Differentiated	Peripheral Nervous System	Neuroblastoma	95003	Neuroblastoma
TARGET-30-PASKKZ	TARGET-30-PASKKZ-01	Primary	Undifferentiated or Poorly Differentiated	Peripheral Nervous System	Neuroblastoma	95003	Neuroblastoma
TARGET-30-PASNVM	TARGET-30-PASNVM-01	Primary	Undifferentiated or Poorly Differentiated	Peripheral Nervous System	Neuroblastoma	95003	Neuroblastoma
TARGET-30-PARCRR	TARGET-30-PARCRR-01	Primary	Unknown	Peripheral Nervous System	Neuroblastoma	95003	Neuroblastoma
TARGET-30-PARUCM	TARGET-30-PARUCM-01	Primary	Undifferentiated or Poorly Differentiated	Peripheral Nervous System	Neuroblastoma	95003	Neuroblastoma
TARGET-30-PARWTY	TARGET-30-PARWTY-01	Primary	Undifferentiated or Poorly Differentiated	Peripheral Nervous System	Neuroblastoma	95003	Neuroblastoma
TARGET-30-PASYIP	TARGET-30-PASYIP-01	Primary	Undifferentiated or Poorly Differentiated	Peripheral Nervous System	Neuroblastoma	95003	Neuroblastoma
TARGET-30-PASMJG	TARGET-30-PASMJG-01	Primary	Undifferentiated or Poorly Differentiated	Peripheral Nervous System	Neuroblastoma	95003	Neuroblastoma
TARGET-30-PASGEE	TARGET-30-PASGEE-01	Primary	Undifferentiated or Poorly Differentiated	Peripheral Nervous System	Neuroblastoma	95003	Neuroblastoma
TARGET-30-PATVSU	TARGET-30-PATVSU-01	Primary	Undifferentiated or Poorly Differentiated	Peripheral Nervous System	Neuroblastoma	95003	Neuroblastoma
TARGET-30-PASATF	TARGET-30-PASATF-01	Primary	Undifferentiated or Poorly Differentiated	Peripheral Nervous System	Neuroblastoma	95003	Neuroblastoma
TARGET-30-PAMUTD	TARGET-30-PAMUTD-01	Primary	Undifferentiated or Poorly Differentiated	Peripheral Nervous System	Neuroblastoma	95003	Neuroblastoma
TARGET-30-PASMNT	TARGET-30-PASMNT-01	Primary	Undifferentiated or Poorly Differentiated	Peripheral Nervous System	Neuroblastoma	95003	Neuroblastoma
TARGET-30-PASNMJ	TARGET-30-PASNMJ-01	Primary	Undifferentiated or Poorly Differentiated	Peripheral Nervous System	Neuroblastoma	95003	Neuroblastoma
TARGET-30-PARSVF	TARGET-30-PARSVF-01	Primary	Undifferentiated or Poorly Differentiated	Peripheral Nervous System	Neuroblastoma	95003	Neuroblastoma
TARGET-30-PASEGF	TARGET-30-PASEGF-01	Primary	Undifferentiated or Poorly Differentiated	Peripheral Nervous System	Neuroblastoma	95003	Neuroblastoma
TARGET-30-PADMXD	TARGET-30-PADMXD-01	Primary	Undifferentiated or Poorly Differentiated	Peripheral Nervous System	Neuroblastoma	95003	Neuroblastoma
TARGET-30-PALWRG	TARGET-30-PALWRG-01	Primary	Undifferentiated or Poorly Differentiated	Peripheral Nervous System	Neuroblastoma	95003	Neuroblastoma
TARGET-30-PATJHU	TARGET-30-PATJHU-01	Primary	Undifferentiated or Poorly Differentiated	Peripheral Nervous System	Neuroblastoma	95003	Neuroblastoma
TARGET-30-PAUSJB	TARGET-30-PAUSJB-01	Primary	Undifferentiated or Poorly Differentiated	Peripheral Nervous System	Neuroblastoma	95003	Neuroblastoma
TARGET-30-PAIXHH	TARGET-30-PAIXHH-01	Primary	Undifferentiated or Poorly Differentiated	Peripheral Nervous System	Neuroblastoma	95003	Neuroblastoma
TARGET-30-PAIRDP	TARGET-30-PAIRDP-01	Primary	Undifferentiated or Poorly Differentiated	Peripheral Nervous System	Neuroblastoma	95003	Neuroblastoma
TARGET-30-PARKZF	TARGET-30-PARKZF-01	Primary	Undifferentiated or Poorly Differentiated	Peripheral Nervous System	Neuroblastoma	95003	Neuroblastoma
TARGET-30-PALBFW	TARGET-30-PALBFW-01	Primary	Undifferentiated or Poorly Differentiated	Peripheral Nervous System	Neuroblastoma	95003	Neuroblastoma
TARGET-30-PATBKX	TARGET-30-PATBKX-01	Primary	Undifferentiated or Poorly Differentiated	Peripheral Nervous System	Neuroblastoma	95003	Neuroblastoma
TARGET-30-PATJXV	TARGET-30-PATJXV-01	Primary	Undifferentiated or Poorly Differentiated	Peripheral Nervous System	Neuroblastoma	95003	Neuroblastoma
TARGET-30-PAMVCL	TARGET-30-PAMVCL-01	Primary	Undifferentiated or Poorly Differentiated	Peripheral Nervous System	Neuroblastoma	95003	Neuroblastoma
TARGET-30-PAUWEV	TARGET-30-PAUWEV-01	Primary	Undifferentiated or Poorly Differentiated	Peripheral Nervous System	Neuroblastoma	95003	Neuroblastoma
TARGET-30-PASCUF	TARGET-30-PASCUF-01	Primary	Undifferentiated or Poorly Differentiated	Peripheral Nervous System	Neuroblastoma	95003	Neuroblastoma
TARGET-30-PALZZV	TARGET-30-PALZZV-01	Primary	Undifferentiated or Poorly Differentiated	Peripheral Nervous System	Neuroblastoma	95003	Neuroblastoma
TARGET-30-PATPPU	TARGET-30-PATPPU-01	Primary	Undifferentiated or Poorly Differentiated	Peripheral Nervous System	Neuroblastoma	95003	Neuroblastoma
TARGET-30-PASBDN	TARGET-30-PASBDN-01	Primary	Undifferentiated or Poorly Differentiated	Peripheral Nervous System	Neuroblastoma	95003	Neuroblastoma
TARGET-30-PAURGD	TARGET-30-PAURGD-01	Primary	Undifferentiated or Poorly Differentiated	Peripheral Nervous System	Neuroblastoma	95003	Neuroblastoma
TARGET-30-PATPET	TARGET-30-PATPET-01	Primary	Undifferentiated or Poorly Differentiated	Peripheral Nervous System	Neuroblastoma	95003	Neuroblastoma
TARGET-30-PAUMBB	TARGET-30-PAUMBB-01	Primary	Undifferentiated or Poorly Differentiated	Peripheral Nervous System	Neuroblastoma	95003	Neuroblastoma
TARGET-30-PAUJLH	TARGET-30-PAUJLH-01	Primary	Undifferentiated or Poorly Differentiated	Peripheral Nervous System	Neuroblastoma	95003	Neuroblastoma
TARGET-30-PATCDJ	TARGET-30-PATCDJ-01	Primary	Undifferentiated or Poorly Differentiated	Peripheral Nervous System	Neuroblastoma	95003	Neuroblastoma
TARGET-30-PANLSG	TARGET-30-PANLSG-01	Primary	Undifferentiated or Poorly Differentiated	Peripheral Nervous System	Neuroblastoma	95003	Neuroblastoma
TARGET-30-PAIWRB	TARGET-30-PAIWRB-01	Primary	Undifferentiated or Poorly Differentiated	Peripheral Nervous System	Neuroblastoma	95003	Neuroblastoma
TARGET-30-PATWTW	TARGET-30-PATWTW-01	Primary	Undifferentiated or Poorly Differentiated	Peripheral Nervous System	Neuroblastoma	95003	Neuroblastoma
TARGET-30-PASPXU	TARGET-30-PASPXU-01	Primary	Undifferentiated or Poorly Differentiated	Peripheral Nervous System	Neuroblastoma	95003	Neuroblastoma
TARGET-30-PAUPWX	TARGET-30-PAUPWX-01	Primary	Undifferentiated or Poorly Differentiated	Peripheral Nervous System	Neuroblastoma	95003	Neuroblastoma
TARGET-30-PASYYM	TARGET-30-PASYYM-01	Primary	Undifferentiated or Poorly Differentiated	Peripheral Nervous System	Neuroblastoma	95003	Neuroblastoma
TARGET-30-PARSRJ	TARGET-30-PARSRJ-01	Primary	Undifferentiated or Poorly Differentiated	Peripheral Nervous System	Neuroblastoma	95003	Neuroblastoma
TARGET-30-PAULMT	TARGET-30-PAULMT-01	Primary	Undifferentiated or Poorly Differentiated	Peripheral Nervous System	Neuroblastoma	95003	Neuroblastoma
TARGET-30-PAPVEB	TARGET-30-PAPVEB-01	Primary	Differentiating	Peripheral Nervous System	Neuroblastoma	95003	Neuroblastoma
TARGET-30-PARWEH	TARGET-30-PARWEH-01	Primary	Undifferentiated or Poorly Differentiated	Peripheral Nervous System	Neuroblastoma	95003	Neuroblastoma
TARGET-30-PATFIN	TARGET-30-PATFIN-01	Primary	Undifferentiated or Poorly Differentiated	Peripheral Nervous System	Neuroblastoma	95003	Neuroblastoma
TARGET-30-PAMVLG	TARGET-30-PAMVLG-01	Primary	Undifferentiated or Poorly Differentiated	Peripheral Nervous System	Neuroblastoma	95003	Neuroblastoma
TARGET-30-PAUFFP	TARGET-30-PAUFFP-01	Primary	Undifferentiated or Poorly Differentiated	Peripheral Nervous System	Neuroblastoma	95003	Neuroblastoma
TARGET-30-PATWZB	TARGET-30-PATWZB-01	Primary	Undifferentiated or Poorly Differentiated	Peripheral Nervous System	Neuroblastoma	95003	Neuroblastoma
TARGET-30-PATHUU	TARGET-30-PATHUU-01	Primary	Undifferentiated or Poorly Differentiated	Peripheral Nervous System	Neuroblastoma	95003	Neuroblastoma
TARGET-30-PAPTDH	TARGET-30-PAPTDH-01	Primary	Undifferentiated or Poorly Differentiated	Peripheral Nervous System	Neuroblastoma	95003	Neuroblastoma
TARGET-30-PAPCTS	TARGET-30-PAPCTS-01	Primary	Undifferentiated or Poorly Differentiated	Peripheral Nervous System	Neuroblastoma	95003	Neuroblastoma
TARGET-30-PAUWYM	TARGET-30-PAUWYM-01	Primary	Undifferentiated or Poorly Differentiated	Peripheral Nervous System	Neuroblastoma	95003	Neuroblastoma
TARGET-30-PARYEH	TARGET-30-PARYEH-01	Primary	Undifferentiated or Poorly Differentiated	Peripheral Nervous System	Neuroblastoma	95003	Neuroblastoma
TARGET-30-PADKFU	TARGET-30-PADKFU-01	Primary	Undifferentiated or Poorly Differentiated	Peripheral Nervous System	Neuroblastoma	95003	Neuroblastoma
TARGET-30-PARUTJ	TARGET-30-PARUTJ-01	Primary	Undifferentiated or Poorly Differentiated	Peripheral Nervous System	Neuroblastoma	95003	Neuroblastoma
TARGET-30-PALKKV	TARGET-30-PALKKV-01	Primary	Undifferentiated or Poorly Differentiated	Peripheral Nervous System	Neuroblastoma	95003	Neuroblastoma
TARGET-30-PASMCP	TARGET-30-PASMCP-01	Primary	Undifferentiated or Poorly Differentiated	Peripheral Nervous System	Neuroblastoma	95003	Neuroblastoma
TARGET-30-PAUNTY	TARGET-30-PAUNTY-01	Primary	Undifferentiated or Poorly Differentiated	Peripheral Nervous System	Neuroblastoma	95003	Neuroblastoma
TARGET-30-PATUNZ	TARGET-30-PATUNZ-01	Primary	Undifferentiated or Poorly Differentiated	Peripheral Nervous System	Neuroblastoma	95003	Neuroblastoma
TARGET-30-PAUGVZ	TARGET-30-PAUGVZ-01	Primary	Undifferentiated or Poorly Differentiated	Peripheral Nervous System	Neuroblastoma	95003	Neuroblastoma
TARGET-30-PASLAE	TARGET-30-PASLAE-01	Primary	Undifferentiated or Poorly Differentiated	Peripheral Nervous System	Neuroblastoma	95003	Neuroblastoma
TARGET-30-PASTCN	TARGET-30-PASTCN-01	Primary	Undifferentiated or Poorly Differentiated	Peripheral Nervous System	Neuroblastoma	95003	Neuroblastoma
TARGET-30-PAIPUD	TARGET-30-PAIPUD-01	Primary	Differentiating	Peripheral Nervous System	Neuroblastoma	95003	Neuroblastoma
TARGET-30-PATKSX	TARGET-30-PATKSX-01	Primary	Undifferentiated or Poorly Differentiated	Peripheral Nervous System	Neuroblastoma	95003	Neuroblastoma
TARGET-30-PARJAR	TARGET-30-PARJAR-01	Primary	Undifferentiated or Poorly Differentiated	Peripheral Nervous System	Neuroblastoma	95003	Neuroblastoma
TARGET-30-PARACS	TARGET-30-PARACS-01	Primary	Undifferentiated or Poorly Differentiated	Peripheral Nervous System	Neuroblastoma	95003	Neuroblastoma
TARGET-30-PALZBH	TARGET-30-PALZBH-01	Primary	Undifferentiated or Poorly Differentiated	Peripheral Nervous System	Neuroblastoma	95003	Neuroblastoma
TARGET-30-PASATK	TARGET-30-PASATK-01	Primary	Undifferentiated or Poorly Differentiated	Peripheral Nervous System	Neuroblastoma	95003	Neuroblastoma
TARGET-30-PARAHE	TARGET-30-PARAHE-01	Primary	Undifferentiated or Poorly Differentiated	Peripheral Nervous System	Neuroblastoma	95003	Neuroblastoma
TARGET-30-PARVLK	TARGET-30-PARVLK-01	Primary	Unknown	Peripheral Nervous System	Neuroblastoma	95003	Neuroblastoma
TARGET-30-PATDWN	TARGET-30-PATDWN-01	Primary	Undifferentiated or Poorly Differentiated	Peripheral Nervous System	Neuroblastoma	95003	Neuroblastoma
TARGET-30-PALNLU	TARGET-30-PALNLU-01	Primary	Undifferentiated or Poorly Differentiated	Peripheral Nervous System	Neuroblastoma	95003	Neuroblastoma
TARGET-30-PAVETV	TARGET-30-PAVETV-01	Primary	Undifferentiated or Poorly Differentiated	Peripheral Nervous System	Neuroblastoma	95003	Neuroblastoma
TARGET-30-PAUCRL	TARGET-30-PAUCRL-01	Primary	Undifferentiated or Poorly Differentiated	Peripheral Nervous System	Neuroblastoma	95003	Neuroblastoma
TARGET-30-PAMTBI	TARGET-30-PAMTBI-01	Primary	Undifferentiated or Poorly Differentiated	Peripheral Nervous System	Neuroblastoma	95003	Neuroblastoma
TARGET-30-PAUBGW	TARGET-30-PAUBGW-01	Primary	Undifferentiated or Poorly Differentiated	Peripheral Nervous System	Neuroblastoma	95003	Neuroblastoma
TARGET-30-PASJWU	TARGET-30-PASJWU-01	Primary	Undifferentiated or Poorly Differentiated	Peripheral Nervous System	Neuroblastoma	95003	Neuroblastoma
TARGET-30-PATRXC	TARGET-30-PATRXC-01	Primary	Undifferentiated or Poorly Differentiated	Peripheral Nervous System	Neuroblastoma	95003	Neuroblastoma
TARGET-30-PADPCI	TARGET-30-PADPCI-01	Primary	Undifferentiated or Poorly Differentiated	Peripheral Nervous System	Neuroblastoma	95003	Neuroblastoma
TARGET-30-PASKJX	TARGET-30-PASKJX-01	Primary	Undifferentiated or Poorly Differentiated	Peripheral Nervous System	Neuroblastoma	95003	Neuroblastoma
TARGET-30-PAPVRN	TARGET-30-PAPVRN-01	Primary	Differentiating	Peripheral Nervous System	Neuroblastoma	95003	Neuroblastoma
TARGET-30-PAUDMU	TARGET-30-PAUDMU-01	Primary	Undifferentiated or Poorly Differentiated	Peripheral Nervous System	Neuroblastoma	95003	Neuroblastoma
TARGET-30-PASBYW	TARGET-30-PASBYW-01	Primary	Unknown	Peripheral Nervous System	Neuroblastoma	95003	Neuroblastoma
TARGET-30-PASRWE	TARGET-30-PASRWE-01	Primary	Undifferentiated or Poorly Differentiated	Peripheral Nervous System	Neuroblastoma	95003	Neuroblastoma
TARGET-30-PATDFU	TARGET-30-PATDFU-01	Primary	Undifferentiated or Poorly Differentiated	Peripheral Nervous System	Neuroblastoma	95003	Neuroblastoma
TARGET-30-PATWED	TARGET-30-PATWED-01	Primary	Undifferentiated or Poorly Differentiated	Peripheral Nervous System	Neuroblastoma	95003	Neuroblastoma
TARGET-30-PASMUB	TARGET-30-PASMUB-01	Primary	Undifferentiated or Poorly Differentiated	Peripheral Nervous System	Neuroblastoma	95003	Neuroblastoma
TARGET-30-PASJZC	TARGET-30-PASJZC-01	Primary	Undifferentiated or Poorly Differentiated	Peripheral Nervous System	Neuroblastoma	95003	Neuroblastoma
TARGET-30-PAKFVB	TARGET-30-PAKFVB-01	Primary	Unknown	Peripheral Nervous System	Neuroblastoma	95003	Neuroblastoma
TARGET-30-PAUHIK	TARGET-30-PAUHIK-01	Primary	Undifferentiated or Poorly Differentiated	Peripheral Nervous System	Neuroblastoma	95003	Neuroblastoma
TARGET-30-PALUDH	TARGET-30-PALUDH-01	Primary	Undifferentiated or Poorly Differentiated	Peripheral Nervous System	Neuroblastoma	95003	Neuroblastoma
TARGET-30-PAKYMV	TARGET-30-PAKYMV-01	Primary	Undifferentiated or Poorly Differentiated	Peripheral Nervous System	Neuroblastoma	95003	Neuroblastoma
TARGET-30-PASZYY	TARGET-30-PASZYY-01	Primary	Undifferentiated or Poorly Differentiated	Peripheral Nervous System	Neuroblastoma	95003	Neuroblastoma
TARGET-30-PALPGG	TARGET-30-PALPGG-01	Primary	Unknown	Peripheral Nervous System	Neuroblastoma	95003	Neuroblastoma
TARGET-30-PALRFJ	TARGET-30-PALRFJ-01	Primary	Undifferentiated or Poorly Differentiated	Peripheral Nervous System	Neuroblastoma	95003	Neuroblastoma
TARGET-30-PARBGP	TARGET-30-PARBGP-01	Primary	Undifferentiated or Poorly Differentiated	Peripheral Nervous System	Neuroblastoma	95003	Neuroblastoma
TARGET-30-PASCRK	TARGET-30-PASCRK-01	Primary	Undifferentiated or Poorly Differentiated	Peripheral Nervous System	Neuroblastoma	95003	Neuroblastoma
TARGET-30-PAKJRE	TARGET-30-PAKJRE-01	Primary	Unknown	Peripheral Nervous System	Neuroblastoma	95003	Neuroblastoma
TARGET-30-PANWAT	TARGET-30-PANWAT-01	Primary	Unknown	Peripheral Nervous System	Neuroblastoma	95003	Neuroblastoma
TARGET-30-PATXHT	TARGET-30-PATXHT-01	Primary	Undifferentiated or Poorly Differentiated	Peripheral Nervous System	Neuroblastoma	95003	Neuroblastoma
TARGET-30-PASLCD	TARGET-30-PASLCD-01	Primary	Undifferentiated or Poorly Differentiated	Peripheral Nervous System	Neuroblastoma	95003	Neuroblastoma
TARGET-30-PAPBGH	TARGET-30-PAPBGH-01	Primary	Undifferentiated or Poorly Differentiated	Peripheral Nervous System	Neuroblastoma	95003	Neuroblastoma
TARGET-30-PAUBDC	TARGET-30-PAUBDC-01	Primary	Undifferentiated or Poorly Differentiated	Peripheral Nervous System	Neuroblastoma	95003	Neuroblastoma
TARGET-30-PASAFG	TARGET-30-PASAFG-01	Primary	Undifferentiated or Poorly Differentiated	Peripheral Nervous System	Neuroblastoma	95003	Neuroblastoma
TARGET-30-PAUUGT	TARGET-30-PAUUGT-01	Primary	Undifferentiated or Poorly Differentiated	Peripheral Nervous System	Neuroblastoma	95003	Neuroblastoma
TARGET-30-PASEWX	TARGET-30-PASEWX-01	Primary	Undifferentiated or Poorly Differentiated	Peripheral Nervous System	Neuroblastoma	95003	Neuroblastoma
TARGET-30-PALNHR	TARGET-30-PALNHR-01	Primary	Undifferentiated or Poorly Differentiated	Peripheral Nervous System	Neuroblastoma	95003	Neuroblastoma
TARGET-30-PAUVVE	TARGET-30-PAUVVE-01	Primary	Undifferentiated or Poorly Differentiated	Peripheral Nervous System	Neuroblastoma	95003	Neuroblastoma
TARGET-30-PARIKF	TARGET-30-PARIKF-01	Primary	Undifferentiated or Poorly Differentiated	Peripheral Nervous System	Neuroblastoma	95003	Neuroblastoma
TARGET-30-PALZSL	TARGET-30-PALZSL-01	Primary	Undifferentiated or Poorly Differentiated	Peripheral Nervous System	Neuroblastoma	95003	Neuroblastoma
TARGET-30-PADLPR	TARGET-30-PADLPR-01	Primary	Undifferentiated or Poorly Differentiated	Peripheral Nervous System	Neuroblastoma	95003	Neuroblastoma
TARGET-30-PAUGJI	TARGET-30-PAUGJI-01	Primary	Undifferentiated or Poorly Differentiated	Peripheral Nervous System	Neuroblastoma	95003	Neuroblastoma
TARGET-30-PASMPT	TARGET-30-PASMPT-01	Primary	Undifferentiated or Poorly Differentiated	Peripheral Nervous System	Neuroblastoma	95003	Neuroblastoma
TARGET-30-PALXUM	TARGET-30-PALXUM-01	Primary	Undifferentiated or Poorly Differentiated	Peripheral Nervous System	Neuroblastoma	95003	Neuroblastoma
TARGET-30-PASEAR	TARGET-30-PASEAR-01	Primary	Undifferentiated or Poorly Differentiated	Peripheral Nervous System	Neuroblastoma	95003	Neuroblastoma
TARGET-30-PASSGT	TARGET-30-PASSGT-01	Primary	Undifferentiated or Poorly Differentiated	Peripheral Nervous System	Neuroblastoma	95003	Neuroblastoma
TARGET-30-PARVHG	TARGET-30-PARVHG-01	Primary	Unknown	Peripheral Nervous System	Neuroblastoma	95003	Neuroblastoma
TARGET-30-PAPHPE	TARGET-30-PAPHPE-01	Primary	Unknown	Peripheral Nervous System	Neuroblastoma	95003	Neuroblastoma
TARGET-30-PATHYK	TARGET-30-PATHYK-01	Primary	Undifferentiated or Poorly Differentiated	Peripheral Nervous System	Neuroblastoma	95003	Neuroblastoma
TARGET-30-PAUHHW	TARGET-30-PAUHHW-01	Primary	Undifferentiated or Poorly Differentiated	Peripheral Nervous System	Neuroblastoma	95003	Neuroblastoma
TARGET-30-PADENF	TARGET-30-PADENF-01	Primary	Unknown	Peripheral Nervous System	Neuroblastoma	95003	Neuroblastoma
TARGET-30-PARVWL	TARGET-30-PARVWL-01	Primary	Undifferentiated or Poorly Differentiated	Peripheral Nervous System	Neuroblastoma	95003	Neuroblastoma
TARGET-30-PAJYVA	TARGET-30-PAJYVA-01	Primary	Unknown	Peripheral Nervous System	Neuroblastoma	95003	Neuroblastoma
TARGET-30-PADMGA	TARGET-30-PADMGA-01	Primary	Undifferentiated or Poorly Differentiated	Peripheral Nervous System	Neuroblastoma	95003	Neuroblastoma
TARGET-30-PASGGI	TARGET-30-PASGGI-01	Primary	Undifferentiated or Poorly Differentiated	Peripheral Nervous System	Neuroblastoma	95003	Neuroblastoma
TARGET-30-PASTWY	TARGET-30-PASTWY-01	Primary	Undifferentiated or Poorly Differentiated	Peripheral Nervous System	Neuroblastoma	95003	Neuroblastoma
TARGET-30-PAUTVX	TARGET-30-PAUTVX-01	Primary	Undifferentiated or Poorly Differentiated	Peripheral Nervous System	Neuroblastoma	95003	Neuroblastoma
TARGET-30-PASGAP	TARGET-30-PASGAP-02	Primary	Undifferentiated or Poorly Differentiated	Peripheral Nervous System	Neuroblastoma	95003	Neuroblastoma
TARGET-30-PAJYLA	TARGET-30-PAJYLA-01	Primary	Unknown	Peripheral Nervous System	Neuroblastoma	95003	Neuroblastoma
TARGET-30-PALFPI	TARGET-30-PALFPI-01	Primary	Undifferentiated or Poorly Differentiated	Peripheral Nervous System	Neuroblastoma	95003	Neuroblastoma
TARGET-30-PATNXK	TARGET-30-PATNXK-01	Primary	Undifferentiated or Poorly Differentiated	Peripheral Nervous System	Neuroblastoma	95003	Neuroblastoma
TARGET-30-PAULNF	TARGET-30-PAULNF-01	Primary	Undifferentiated or Poorly Differentiated	Peripheral Nervous System	Neuroblastoma	95003	Neuroblastoma
TARGET-30-PARGHY	TARGET-30-PARGHY-01	Primary	Unknown	Peripheral Nervous System	Neuroblastoma	95003	Neuroblastoma
TARGET-30-PACLJN	TARGET-30-PACLJN-01	Primary	Unknown	Peripheral Nervous System	Neuroblastoma	95003	Neuroblastoma
TARGET-30-PATCEM	TARGET-30-PATCEM-01	Primary	Undifferentiated or Poorly Differentiated	Peripheral Nervous System	Neuroblastoma	95003	Neuroblastoma
TARGET-30-PASKRS	TARGET-30-PASKRS-01	Primary	Undifferentiated or Poorly Differentiated	Peripheral Nervous System	Neuroblastoma	95003	Neuroblastoma
TARGET-30-PAMZYM	TARGET-30-PAMZYM-01	Primary	Undifferentiated or Poorly Differentiated	Peripheral Nervous System	Neuroblastoma	95003	Neuroblastoma
TARGET-30-PADKFS	TARGET-30-PADKFS-01	Primary	Unknown	Peripheral Nervous System	Neuroblastoma	95003	Neuroblastoma
TARGET-30-PATFTN	TARGET-30-PATFTN-01	Primary	Undifferentiated or Poorly Differentiated	Peripheral Nervous System	Neuroblastoma	95003	Neuroblastoma
TARGET-30-PASSRS	TARGET-30-PASSRS-01	Primary	Undifferentiated or Poorly Differentiated	Peripheral Nervous System	Neuroblastoma	95003	Neuroblastoma
TARGET-30-PAHYWC	TARGET-30-PAHYWC-01	Primary	Unknown	Peripheral Nervous System	Neuroblastoma	95003	Neuroblastoma
TARGET-30-PAMUFZ	TARGET-30-PAMUFZ-01	Primary	Undifferentiated or Poorly Differentiated	Peripheral Nervous System	Neuroblastoma	95003	Neuroblastoma
TARGET-30-PANSBN	TARGET-30-PANSBN-01	Primary	Differentiating	Peripheral Nervous System	Neuroblastoma	95003	Neuroblastoma
TARGET-30-PATWWJ	TARGET-30-PATWWJ-01	Primary	Undifferentiated or Poorly Differentiated	Peripheral Nervous System	Neuroblastoma	95003	Neuroblastoma
TARGET-30-PASCTR	TARGET-30-PASCTR-01	Primary	Undifferentiated or Poorly Differentiated	Peripheral Nervous System	Neuroblastoma	95003	Neuroblastoma
TARGET-30-PADWSM	TARGET-30-PADWSM-01	Primary	Unknown	Peripheral Nervous System	Neuroblastoma	95003	Neuroblastoma
TARGET-30-PARXXC	TARGET-30-PARXXC-01	Primary	Undifferentiated or Poorly Differentiated	Peripheral Nervous System	Neuroblastoma	95003	Neuroblastoma
TARGET-30-PADKGF	TARGET-30-PADKGF-01	Primary	Undifferentiated or Poorly Differentiated	Peripheral Nervous System	Neuroblastoma	95003	Neuroblastoma
TARGET-30-PAMDAL	TARGET-30-PAMDAL-01	Primary	Undifferentiated or Poorly Differentiated	Peripheral Nervous System	Neuroblastoma	95003	Neuroblastoma
TARGET-30-PAPTMM	TARGET-30-PAPTMM-01	Primary	Undifferentiated or Poorly Differentiated	Peripheral Nervous System	Neuroblastoma	95003	Neuroblastoma
TARGET-30-PATNKP	TARGET-30-PATNKP-02	Primary	Undifferentiated or Poorly Differentiated	Peripheral Nervous System	Neuroblastoma	95003	Neuroblastoma
TARGET-30-PADFLI	TARGET-30-PADFLI-01	Primary	Undifferentiated or Poorly Differentiated	Peripheral Nervous System	Neuroblastoma	95003	Neuroblastoma
TARGET-30-PATXKG	TARGET-30-PATXKG-01	Primary	Undifferentiated or Poorly Differentiated	Peripheral Nervous System	Neuroblastoma	95003	Neuroblastoma
TARGET-30-PATCJF	TARGET-30-PATCJF-01	Primary	Undifferentiated or Poorly Differentiated	Peripheral Nervous System	Neuroblastoma	95003	Neuroblastoma
TARGET-30-PAMNLH	TARGET-30-PAMNLH-01	Primary	Undifferentiated or Poorly Differentiated	Peripheral Nervous System	Neuroblastoma	95003	Neuroblastoma
TARGET-30-PAUDDK	TARGET-30-PAUDDK-02	Primary	Undifferentiated or Poorly Differentiated	Peripheral Nervous System	Neuroblastoma	95003	Neuroblastoma
TARGET-30-PAUBHV	TARGET-30-PAUBHV-01	Primary	Undifferentiated or Poorly Differentiated	Peripheral Nervous System	Neuroblastoma	95003	Neuroblastoma
TARGET-30-PASZST	TARGET-30-PASZST-01	Primary	Undifferentiated or Poorly Differentiated	Peripheral Nervous System	Neuroblastoma	95003	Neuroblastoma
TARGET-30-PAUTKJ	TARGET-30-PAUTKJ-09	Primary	Undifferentiated or Poorly Differentiated	Peripheral Nervous System	Neuroblastoma	95003	Neuroblastoma
TARGET-30-PASZFX	TARGET-30-PASZFX-01	Primary	Unknown	Peripheral Nervous System	Neuroblastoma	95003	Neuroblastoma
TARGET-30-PASYLD	TARGET-30-PASYLD-01	Primary	Unknown	Peripheral Nervous System	Neuroblastoma	95003	Neuroblastoma
TARGET-30-PATXXI	TARGET-30-PATXXI-01	Primary	Undifferentiated or Poorly Differentiated	Peripheral Nervous System	Neuroblastoma	95003	Neuroblastoma
TARGET-30-PALJUV	TARGET-30-PALJUV-01	Primary	Undifferentiated or Poorly Differentiated	Peripheral Nervous System	Neuroblastoma	95003	Neuroblastoma
TARGET-30-PASFGG	TARGET-30-PASFGG-01	Primary	Undifferentiated or Poorly Differentiated	Peripheral Nervous System	Neuroblastoma	95003	Neuroblastoma
TARGET-30-PALFDZ	TARGET-30-PALFDZ-01	Primary	Undifferentiated or Poorly Differentiated	Peripheral Nervous System	Neuroblastoma	95003	Neuroblastoma
TARGET-30-PARXLL	TARGET-30-PARXLL-01	Primary	Undifferentiated or Poorly Differentiated	Peripheral Nervous System	Neuroblastoma	95003	Neuroblastoma
TARGET-30-PALNHZ	TARGET-30-PALNHZ-01	Primary	Unknown	Peripheral Nervous System	Neuroblastoma	95003	Neuroblastoma
TARGET-30-PATVDP	TARGET-30-PATVDP-01	Primary	Undifferentiated or Poorly Differentiated	Peripheral Nervous System	Neuroblastoma	95003	Neuroblastoma
TARGET-30-PATBJI	TARGET-30-PATBJI-01	Primary	Undifferentiated or Poorly Differentiated	Peripheral Nervous System	Neuroblastoma	95003	Neuroblastoma
TARGET-30-PATYEJ	TARGET-30-PATYEJ-01	Primary	Undifferentiated or Poorly Differentiated	Peripheral Nervous System	Neuroblastoma	95003	Neuroblastoma
TARGET-30-PASBKP	TARGET-30-PASBKP-01	Primary	Undifferentiated or Poorly Differentiated	Peripheral Nervous System	Neuroblastoma	95003	Neuroblastoma
TARGET-30-PADTJJ	TARGET-30-PADTJJ-01	Primary	Undifferentiated or Poorly Differentiated	Peripheral Nervous System	Neuroblastoma	95003	Neuroblastoma
TARGET-30-PATYMK	TARGET-30-PATYMK-01	Primary	Undifferentiated or Poorly Differentiated	Peripheral Nervous System	Neuroblastoma	95003	Neuroblastoma
TARGET-30-PAPVFD	TARGET-30-PAPVFD-01	Primary	Unknown	Peripheral Nervous System	Neuroblastoma	95003	Neuroblastoma
TARGET-30-PAMKBM	TARGET-30-PAMKBM-01	Primary	Undifferentiated or Poorly Differentiated	Peripheral Nervous System	Neuroblastoma	95003	Neuroblastoma
TARGET-30-PATHKB	TARGET-30-PATHKB-01	Primary	Undifferentiated or Poorly Differentiated	Peripheral Nervous System	Neuroblastoma	95003	Neuroblastoma
TARGET-30-PASKRA	TARGET-30-PASKRA-01	Primary	Undifferentiated or Poorly Differentiated	Peripheral Nervous System	Neuroblastoma	95003	Neuroblastoma
TARGET-30-PALJZV	TARGET-30-PALJZV-01	Primary	Undifferentiated or Poorly Differentiated	Peripheral Nervous System	Neuroblastoma	95003	Neuroblastoma
TARGET-30-PANIPC	TARGET-30-PANIPC-06	Primary	Unknown	Peripheral Nervous System	Neuroblastoma	95003	Neuroblastoma
TARGET-30-PATVYZ	TARGET-30-PATVYZ-01	Primary	Undifferentiated or Poorly Differentiated	Peripheral Nervous System	Neuroblastoma	95003	Neuroblastoma
TARGET-30-PAPTJB	TARGET-30-PAPTJB-01	Primary	Unknown	Peripheral Nervous System	Neuroblastoma	95003	Neuroblastoma
TARGET-30-PAUYDE	TARGET-30-PAUYDE-01	Primary	Undifferentiated or Poorly Differentiated	Peripheral Nervous System	Neuroblastoma	95003	Neuroblastoma
TARGET-30-PASKCS	TARGET-30-PASKCS-01	Primary	Undifferentiated or Poorly Differentiated	Peripheral Nervous System	Neuroblastoma	95003	Neuroblastoma
TARGET-30-PADSXE	TARGET-30-PADSXE-01	Primary	Undifferentiated or Poorly Differentiated	Peripheral Nervous System	Neuroblastoma	95003	Neuroblastoma
TARGET-30-PAUMUC	TARGET-30-PAUMUC-01	Primary	Undifferentiated or Poorly Differentiated	Peripheral Nervous System	Neuroblastoma	95003	Neuroblastoma
TARGET-30-PANDGA	TARGET-30-PANDGA-01	Primary	Undifferentiated or Poorly Differentiated	Peripheral Nervous System	Neuroblastoma	95003	Neuroblastoma
TARGET-30-PARETE	TARGET-30-PARETE-01	Primary	Undifferentiated or Poorly Differentiated	Peripheral Nervous System	Neuroblastoma	95003	Neuroblastoma
TARGET-30-PAUFUS	TARGET-30-PAUFUS-01	Primary	Undifferentiated or Poorly Differentiated	Peripheral Nervous System	Neuroblastoma	95003	Neuroblastoma
TARGET-30-PAUMMZ	TARGET-30-PAUMMZ-01	Primary	Undifferentiated or Poorly Differentiated	Peripheral Nervous System	Neuroblastoma	95003	Neuroblastoma
TARGET-30-PAUGGK	TARGET-30-PAUGGK-01	Primary	Undifferentiated or Poorly Differentiated	Peripheral Nervous System	Neuroblastoma	95003	Neuroblastoma
TARGET-30-PANXJL	TARGET-30-PANXJL-01	Primary	Undifferentiated or Poorly Differentiated	Peripheral Nervous System	Neuroblastoma	95003	Neuroblastoma
TARGET-30-PATMPC	TARGET-30-PATMPC-01	Primary	Undifferentiated or Poorly Differentiated	Peripheral Nervous System	Neuroblastoma	95003	Neuroblastoma
TARGET-30-PADTCU	TARGET-30-PADTCU-01	Primary	Undifferentiated or Poorly Differentiated	Peripheral Nervous System	Neuroblastoma	95003	Neuroblastoma
TARGET-30-PASSNN	TARGET-30-PASSNN-01	Primary	Undifferentiated or Poorly Differentiated	Peripheral Nervous System	Neuroblastoma	95003	Neuroblastoma
TARGET-30-PASPBZ	TARGET-30-PASPBZ-01	Primary	Undifferentiated or Poorly Differentiated	Peripheral Nervous System	Neuroblastoma	95003	Neuroblastoma
TARGET-30-PAUPGV	TARGET-30-PAUPGV-01	Primary	Undifferentiated or Poorly Differentiated	Peripheral Nervous System	Neuroblastoma	95003	Neuroblastoma
TARGET-30-PASJUU	TARGET-30-PASJUU-01	Primary	Undifferentiated or Poorly Differentiated	Peripheral Nervous System	Neuroblastoma	95003	Neuroblastoma
TARGET-30-PALBFV	TARGET-30-PALBFV-01	Primary	Undifferentiated or Poorly Differentiated	Peripheral Nervous System	Neuroblastoma	95003	Neuroblastoma
TARGET-30-PATWZZ	TARGET-30-PATWZZ-01	Primary	Undifferentiated or Poorly Differentiated	Peripheral Nervous System	Neuroblastoma	95003	Neuroblastoma
TARGET-30-PAVCJZ	TARGET-30-PAVCJZ-01	Primary	Undifferentiated or Poorly Differentiated	Peripheral Nervous System	Neuroblastoma	95003	Neuroblastoma
TARGET-30-PALWVJ	TARGET-30-PALWVJ-01	Primary	Undifferentiated or Poorly Differentiated	Peripheral Nervous System	Neuroblastoma	95003	Neuroblastoma
TARGET-30-PARHAM	TARGET-30-PARHAM-02	Primary	Unknown	Peripheral Nervous System	Neuroblastoma	95003	Neuroblastoma
TARGET-30-PASJWG	TARGET-30-PASJWG-01	Primary	Differentiating	Peripheral Nervous System	Neuroblastoma	95003	Neuroblastoma
TARGET-30-PAMBMJ	TARGET-30-PAMBMJ-01	Primary	Undifferentiated or Poorly Differentiated	Peripheral Nervous System	Neuroblastoma	95003	Neuroblastoma
TARGET-30-PATVDI	TARGET-30-PATVDI-01	Primary	Undifferentiated or Poorly Differentiated	Peripheral Nervous System	Neuroblastoma	95003	Neuroblastoma
TARGET-30-PAJZWL	TARGET-30-PAJZWL-01	Primary	Unknown	Peripheral Nervous System	Neuroblastoma	95003	Neuroblastoma
TARGET-30-PANNIJ	TARGET-30-PANNIJ-01	Primary	Unknown	Peripheral Nervous System	Neuroblastoma	95003	Neuroblastoma
TARGET-30-PANZRV	TARGET-30-PANZRV-01	Primary	Undifferentiated or Poorly Differentiated	Peripheral Nervous System	Neuroblastoma	95003	Neuroblastoma
TARGET-30-PADKNE	TARGET-30-PADKNE-01	Primary	Undifferentiated or Poorly Differentiated	Peripheral Nervous System	Neuroblastoma	95003	Neuroblastoma
TARGET-30-PATRJG	TARGET-30-PATRJG-01	Primary	Undifferentiated or Poorly Differentiated	Peripheral Nervous System	Neuroblastoma	95003	Neuroblastoma
TARGET-30-PARHYL	TARGET-30-PARHYL-01	Primary	Undifferentiated or Poorly Differentiated	Peripheral Nervous System	Neuroblastoma	95003	Neuroblastoma
TARGET-30-PALEAC	TARGET-30-PALEAC-01	Primary	Undifferentiated or Poorly Differentiated	Peripheral Nervous System	Neuroblastoma	95003	Neuroblastoma
TARGET-30-PARSEA	TARGET-30-PARSEA-01	Primary	Undifferentiated or Poorly Differentiated	Peripheral Nervous System	Neuroblastoma	95003	Neuroblastoma
TARGET-30-PALBUY	TARGET-30-PALBUY-01	Primary	Undifferentiated or Poorly Differentiated	Peripheral Nervous System	Neuroblastoma	95003	Neuroblastoma
TARGET-30-PARXMH	TARGET-30-PARXMH-01	Primary	Undifferentiated or Poorly Differentiated	Peripheral Nervous System	Neuroblastoma	95003	Neuroblastoma
TARGET-30-PAKYZS	TARGET-30-PAKYZS-01	Primary	Unknown	Peripheral Nervous System	Neuroblastoma	95003	Neuroblastoma
TARGET-30-PARFRE	TARGET-30-PARFRE-01	Primary	Unknown	Peripheral Nervous System	Neuroblastoma	95003	Neuroblastoma
TARGET-30-PAUPIC	TARGET-30-PAUPIC-01	Primary	Unknown	Peripheral Nervous System	Neuroblastoma	95003	Neuroblastoma
TARGET-30-PAIDSV	TARGET-30-PAIDSV-01	Primary	Unknown	Peripheral Nervous System	Neuroblastoma	95003	Neuroblastoma
TARGET-30-PAPUAR	TARGET-30-PAPUAR-01	Primary	Undifferentiated or Poorly Differentiated	Peripheral Nervous System	Neuroblastoma	95003	Neuroblastoma
TARGET-30-PATWGR	TARGET-30-PATWGR-01	Primary	Unknown	Peripheral Nervous System	Neuroblastoma	95003	Neuroblastoma
TARGET-30-PATIWH	TARGET-30-PATIWH-01	Primary	Undifferentiated or Poorly Differentiated	Peripheral Nervous System	Neuroblastoma	95003	Neuroblastoma
TARGET-30-PARUTX	TARGET-30-PARUTX-01	Primary	Undifferentiated or Poorly Differentiated	Peripheral Nervous System	Neuroblastoma	95003	Neuroblastoma
TARGET-30-PAITEG	TARGET-30-PAITEG-01	Primary	Unknown	Peripheral Nervous System	Neuroblastoma	95003	Neuroblastoma
TARGET-30-PALKUC	TARGET-30-PALKUC-01	Primary	Undifferentiated or Poorly Differentiated	Peripheral Nervous System	Neuroblastoma	95003	Neuroblastoma
TARGET-30-PAUUZU	TARGET-30-PAUUZU-01	Primary	Differentiating	Peripheral Nervous System	Neuroblastoma	95003	Neuroblastoma
TARGET-30-PATVZB	TARGET-30-PATVZB-01	Primary	Undifferentiated or Poorly Differentiated	Peripheral Nervous System	Neuroblastoma	95003	Neuroblastoma
TARGET-30-PASLYF	TARGET-30-PASLYF-01	Primary	Undifferentiated or Poorly Differentiated	Peripheral Nervous System	Neuroblastoma	95003	Neuroblastoma
TARGET-30-PAIEIF	TARGET-30-PAIEIF-01	Primary	Unknown	Peripheral Nervous System	Neuroblastoma	95003	Neuroblastoma
TARGET-30-PAMHPN	TARGET-30-PAMHPN-01	Primary	Undifferentiated or Poorly Differentiated	Peripheral Nervous System	Neuroblastoma	95003	Neuroblastoma
TARGET-30-PARVZT	TARGET-30-PARVZT-01	Primary	Undifferentiated or Poorly Differentiated	Peripheral Nervous System	Neuroblastoma	95003	Neuroblastoma
TARGET-30-PATRUL	TARGET-30-PATRUL-01	Primary	Differentiating	Peripheral Nervous System	Neuroblastoma	95003	Neuroblastoma
TARGET-30-PAIEFC	TARGET-30-PAIEFC-01	Primary	Undifferentiated or Poorly Differentiated	Peripheral Nervous System	Neuroblastoma	95003	Neuroblastoma
TARGET-30-PAKZRF	TARGET-30-PAKZRF-01	Primary	Undifferentiated or Poorly Differentiated	Peripheral Nervous System	Neuroblastoma	95003	Neuroblastoma
TARGET-30-PASFWL	TARGET-30-PASFWL-01	Primary	Undifferentiated or Poorly Differentiated	Peripheral Nervous System	Neuroblastoma	95003	Neuroblastoma
TARGET-30-PAUJRW	TARGET-30-PAUJRW-01	Primary	Undifferentiated or Poorly Differentiated	Peripheral Nervous System	Neuroblastoma	95003	Neuroblastoma
TARGET-30-PARXZR	TARGET-30-PARXZR-01	Primary	Undifferentiated or Poorly Differentiated	Peripheral Nervous System	Neuroblastoma	95003	Neuroblastoma
TARGET-30-PATWNB	TARGET-30-PATWNB-01	Primary	Undifferentiated or Poorly Differentiated	Peripheral Nervous System	Neuroblastoma	95003	Neuroblastoma
TARGET-30-PASALE	TARGET-30-PASALE-01	Primary	Differentiating	Peripheral Nervous System	Neuroblastoma	95003	Neuroblastoma
TARGET-30-PANUVK	TARGET-30-PANUVK-01	Primary	Unknown	Peripheral Nervous System	Neuroblastoma	95003	Neuroblastoma
TARGET-30-PARURB	TARGET-30-PARURB-01	Primary	Undifferentiated or Poorly Differentiated	Peripheral Nervous System	Neuroblastoma	95003	Neuroblastoma
TARGET-30-PADUYJ	TARGET-30-PADUYJ-01	Primary	Undifferentiated or Poorly Differentiated	Peripheral Nervous System	Neuroblastoma	95003	Neuroblastoma
TARGET-30-PALSAE	TARGET-30-PALSAE-01	Primary	Undifferentiated or Poorly Differentiated	Peripheral Nervous System	Neuroblastoma	95003	Neuroblastoma
TARGET-30-PAVCGD	TARGET-30-PAVCGD-01	Primary	Undifferentiated or Poorly Differentiated	Peripheral Nervous System	Neuroblastoma	95003	Neuroblastoma
TARGET-30-PASTSY	TARGET-30-PASTSY-01	Primary	Undifferentiated or Poorly Differentiated	Peripheral Nervous System	Neuroblastoma	95003	Neuroblastoma
TARGET-30-PAKGKH	TARGET-30-PAKGKH-01	Primary	Unknown	Peripheral Nervous System	Neuroblastoma	95003	Neuroblastoma
TARGET-30-PASZGB	TARGET-30-PASZGB-01	Primary	Undifferentiated or Poorly Differentiated	Peripheral Nervous System	Neuroblastoma	95003	Neuroblastoma
TARGET-30-PAMVAG	TARGET-30-PAMVAG-01	Primary	Undifferentiated or Poorly Differentiated	Peripheral Nervous System	Neuroblastoma	95003	Neuroblastoma
TARGET-30-PAPTLA	TARGET-30-PAPTLA-01	Primary	Unknown	Peripheral Nervous System	Neuroblastoma	95003	Neuroblastoma
TARGET-30-PANRHJ	TARGET-30-PANRHJ-01	Primary	Unknown	Peripheral Nervous System	Neuroblastoma	95003	Neuroblastoma
TARGET-30-PANGTS	TARGET-30-PANGTS-01	Primary	Undifferentiated or Poorly Differentiated	Peripheral Nervous System	Neuroblastoma	95003	Neuroblastoma
TARGET-30-PASVWG	TARGET-30-PASVWG-01	Primary	Unknown	Peripheral Nervous System	Neuroblastoma	95003	Neuroblastoma
TARGET-30-PANUIF	TARGET-30-PANUIF-01	Primary	Undifferentiated or Poorly Differentiated	Peripheral Nervous System	Neuroblastoma	95003	Neuroblastoma
TARGET-30-PADNFT	TARGET-30-PADNFT-01	Primary	Undifferentiated or Poorly Differentiated	Peripheral Nervous System	Neuroblastoma	95003	Neuroblastoma
TARGET-30-PADINC	TARGET-30-PADINC-01	Primary	Undifferentiated or Poorly Differentiated	Peripheral Nervous System	Neuroblastoma	95003	Neuroblastoma
TARGET-30-PATMAJ	TARGET-30-PATMAJ-01	Primary	Undifferentiated or Poorly Differentiated	Peripheral Nervous System	Neuroblastoma	95003	Neuroblastoma
TARGET-30-PATNRI	TARGET-30-PATNRI-01	Primary	Undifferentiated or Poorly Differentiated	Peripheral Nervous System	Neuroblastoma	95003	Neuroblastoma
TARGET-30-PATCKU	TARGET-30-PATCKU-01	Primary	Undifferentiated or Poorly Differentiated	Peripheral Nervous System	Neuroblastoma	95003	Neuroblastoma
TARGET-30-PARZCJ	TARGET-30-PARZCJ-02	Primary	Undifferentiated or Poorly Differentiated	Peripheral Nervous System	Neuroblastoma	95003	Neuroblastoma
TARGET-30-PAKINP	TARGET-30-PAKINP-01	Primary	Unknown	Peripheral Nervous System	Neuroblastoma	95003	Neuroblastoma
TARGET-30-PAISNS	TARGET-30-PAISNS-01	Primary	Unknown	Peripheral Nervous System	Neuroblastoma	95003	Neuroblastoma
TARGET-30-PAIMDS	TARGET-30-PAIMDS-01	Primary	Unknown	Peripheral Nervous System	Neuroblastoma	95003	Neuroblastoma
TARGET-30-PAUWED	TARGET-30-PAUWED-01	Primary	Undifferentiated or Poorly Differentiated	Peripheral Nervous System	Neuroblastoma	95003	Neuroblastoma
TARGET-30-PAPEVV	TARGET-30-PAPEVV-01	Primary	Undifferentiated or Poorly Differentiated	Peripheral Nervous System	Neuroblastoma	95003	Neuroblastoma
TARGET-30-PATNGD	TARGET-30-PATNGD-01	Primary	Undifferentiated or Poorly Differentiated	Peripheral Nervous System	Neuroblastoma	95003	Neuroblastoma
TARGET-30-PATMSR	TARGET-30-PATMSR-01	Primary	Undifferentiated or Poorly Differentiated	Peripheral Nervous System	Neuroblastoma	95003	Neuroblastoma
TARGET-30-PADLTD	TARGET-30-PADLTD-01	Primary	Undifferentiated or Poorly Differentiated	Peripheral Nervous System	Neuroblastoma	95003	Neuroblastoma
TARGET-30-PADVWW	TARGET-30-PADVWW-01	Primary	Unknown	Peripheral Nervous System	Neuroblastoma	95003	Neuroblastoma
TARGET-30-PAPZWS	TARGET-30-PAPZWS-01	Primary	Undifferentiated or Poorly Differentiated	Peripheral Nervous System	Neuroblastoma	95003	Neuroblastoma
TARGET-30-PATZIG	TARGET-30-PATZIG-01	Primary	Undifferentiated or Poorly Differentiated	Peripheral Nervous System	Neuroblastoma	95003	Neuroblastoma
TARGET-30-PATFES	TARGET-30-PATFES-01	Primary	Undifferentiated or Poorly Differentiated	Peripheral Nervous System	Neuroblastoma	95003	Neuroblastoma
TARGET-30-PATRJK	TARGET-30-PATRJK-01	Primary	Undifferentiated or Poorly Differentiated	Peripheral Nervous System	Neuroblastoma	95003	Neuroblastoma
TARGET-30-PANRRW	TARGET-30-PANRRW-01	Primary	Unknown	Peripheral Nervous System	Neuroblastoma	95003	Neuroblastoma
TARGET-30-PAVDPE	TARGET-30-PAVDPE-09	Primary	Undifferentiated or Poorly Differentiated	Peripheral Nervous System	Neuroblastoma	95003	Neuroblastoma
TARGET-30-PASSWB	TARGET-30-PASSWB-01	Primary	Undifferentiated or Poorly Differentiated	Peripheral Nervous System	Neuroblastoma	95003	Neuroblastoma
TARGET-30-PATESI	TARGET-30-PATESI-01	Primary	Undifferentiated or Poorly Differentiated	Peripheral Nervous System	Neuroblastoma	95003	Neuroblastoma
TARGET-30-PASAZZ	TARGET-30-PASAZZ-01	Primary	Undifferentiated or Poorly Differentiated	Peripheral Nervous System	Neuroblastoma	95003	Neuroblastoma
TARGET-30-PATAAV	TARGET-30-PATAAV-01	Primary	Undifferentiated or Poorly Differentiated	Peripheral Nervous System	Neuroblastoma	95003	Neuroblastoma
TARGET-30-PASRIB	TARGET-30-PASRIB-01	Primary	Undifferentiated or Poorly Differentiated	Peripheral Nervous System	Neuroblastoma	95003	Neuroblastoma
TARGET-30-PANWRR	TARGET-30-PANWRR-01	Primary	Differentiating	Peripheral Nervous System	Neuroblastoma	95003	Neuroblastoma
TARGET-30-PAILZJ	TARGET-30-PAILZJ-01	Primary	Unknown	Peripheral Nervous System	Neuroblastoma	95003	Neuroblastoma
TARGET-30-PARJEN	TARGET-30-PARJEN-01	Primary	Undifferentiated or Poorly Differentiated	Peripheral Nervous System	Neuroblastoma	95003	Neuroblastoma
TARGET-30-PAUFSR	TARGET-30-PAUFSR-01	Primary	Undifferentiated or Poorly Differentiated	Peripheral Nervous System	Neuroblastoma	95003	Neuroblastoma
TARGET-30-PAMTZV	TARGET-30-PAMTZV-01	Primary	Undifferentiated or Poorly Differentiated	Peripheral Nervous System	Neuroblastoma	95003	Neuroblastoma
TARGET-30-PAREGK	TARGET-30-PAREGK-01	Primary	Undifferentiated or Poorly Differentiated	Peripheral Nervous System	Neuroblastoma	95003	Neuroblastoma
TARGET-30-PASBEN	TARGET-30-PASBEN-01	Primary	Undifferentiated or Poorly Differentiated	Peripheral Nervous System	Neuroblastoma	95003	Neuroblastoma
TARGET-30-PAUFVW	TARGET-30-PAUFVW-01	Primary	Undifferentiated or Poorly Differentiated	Peripheral Nervous System	Neuroblastoma	95003	Neuroblastoma
TARGET-30-PADXAS	TARGET-30-PADXAS-01	Primary	Unknown	Peripheral Nervous System	Neuroblastoma	95003	Neuroblastoma
TARGET-30-PARZNV	TARGET-30-PARZNV-01	Primary	Undifferentiated or Poorly Differentiated	Peripheral Nervous System	Neuroblastoma	95003	Neuroblastoma
TARGET-30-PADMTD	TARGET-30-PADMTD-01	Primary	Undifferentiated or Poorly Differentiated	Peripheral Nervous System	Neuroblastoma	95003	Neuroblastoma
TARGET-30-PALJPF	TARGET-30-PALJPF-01	Primary	Undifferentiated or Poorly Differentiated	Peripheral Nervous System	Neuroblastoma	95003	Neuroblastoma
TARGET-30-PADIEY	TARGET-30-PADIEY-01	Primary	Undifferentiated or Poorly Differentiated	Peripheral Nervous System	Neuroblastoma	95003	Neuroblastoma
TARGET-30-PASVSU	TARGET-30-PASVSU-09	Primary	Undifferentiated or Poorly Differentiated	Peripheral Nervous System	Neuroblastoma	95003	Neuroblastoma
TARGET-30-PAINRC	TARGET-30-PAINRC-01	Primary	Unknown	Peripheral Nervous System	Neuroblastoma	95003	Neuroblastoma
TARGET-30-PATIYD	TARGET-30-PATIYD-09	Primary	Differentiating	Peripheral Nervous System	Neuroblastoma	95003	Neuroblastoma
TARGET-30-PAPNEP	TARGET-30-PAPNEP-01	Primary	Unknown	Peripheral Nervous System	Neuroblastoma	95003	Neuroblastoma
TARGET-30-PAMZCE	TARGET-30-PAMZCE-01	Primary	Undifferentiated or Poorly Differentiated	Peripheral Nervous System	Neuroblastoma	95003	Neuroblastoma
TARGET-30-PATXHC	TARGET-30-PATXHC-01	Primary	Undifferentiated or Poorly Differentiated	Peripheral Nervous System	Neuroblastoma	95003	Neuroblastoma
TARGET-30-PARUXY	TARGET-30-PARUXY-01	Primary	Unknown	Peripheral Nervous System	Neuroblastoma	95003	Neuroblastoma
TARGET-30-PAILNU	TARGET-30-PAILNU-01	Primary	Unknown	Peripheral Nervous System	Neuroblastoma	95003	Neuroblastoma
TARGET-30-PASWVE	TARGET-30-PASWVE-01	Primary	Undifferentiated or Poorly Differentiated	Peripheral Nervous System	Neuroblastoma	95003	Neuroblastoma
TARGET-30-PAUJVX	TARGET-30-PAUJVX-01	Primary	Undifferentiated or Poorly Differentiated	Peripheral Nervous System	Neuroblastoma	95003	Neuroblastoma
TARGET-30-PASGAP	TARGET-30-PASGAP-01	Primary	Undifferentiated or Poorly Differentiated	Peripheral Nervous System	Neuroblastoma	95003	Neuroblastoma
TARGET-30-PAKGAB	TARGET-30-PAKGAB-01	Primary	Unknown	Peripheral Nervous System	Neuroblastoma	95003	Neuroblastoma
TARGET-30-PATJPI	TARGET-30-PATJPI-01	Primary	Undifferentiated or Poorly Differentiated	Peripheral Nervous System	Neuroblastoma	95003	Neuroblastoma
TARGET-30-PAUDFR	TARGET-30-PAUDFR-01	Primary	Undifferentiated or Poorly Differentiated	Peripheral Nervous System	Neuroblastoma	95003	Neuroblastoma
TARGET-30-PARWAM	TARGET-30-PARWAM-01	Primary	Unknown	Peripheral Nervous System	Neuroblastoma	95003	Neuroblastoma
TARGET-30-PATWMX	TARGET-30-PATWMX-01	Primary	Differentiating	Peripheral Nervous System	Neuroblastoma	95003	Neuroblastoma
TARGET-30-PALTYB	TARGET-30-PALTYB-01	Primary	Differentiating	Peripheral Nervous System	Neuroblastoma	95003	Neuroblastoma
TARGET-30-PASUEA	TARGET-30-PASUEA-01	Primary	Undifferentiated or Poorly Differentiated	Peripheral Nervous System	Neuroblastoma	95003	Neuroblastoma
TARGET-30-PALEND	TARGET-30-PALEND-01	Primary	Undifferentiated or Poorly Differentiated	Peripheral Nervous System	Neuroblastoma	95003	Neuroblastoma
TARGET-30-PARASL	TARGET-30-PARASL-01	Primary	Unknown	Peripheral Nervous System	Neuroblastoma	95003	Neuroblastoma
TARGET-30-PATYMZ	TARGET-30-PATYMZ-01	Primary	Differentiating	Peripheral Nervous System	Neuroblastoma	95003	Neuroblastoma
TARGET-30-PAIVZR	TARGET-30-PAIVZR-01	Primary	Undifferentiated or Poorly Differentiated	Peripheral Nervous System	Neuroblastoma	95003	Neuroblastoma
TARGET-30-PAUWXY	TARGET-30-PAUWXY-01	Primary	Undifferentiated or Poorly Differentiated	Peripheral Nervous System	Neuroblastoma	95003	Neuroblastoma
TARGET-30-PATYWX	TARGET-30-PATYWX-01	Primary	Undifferentiated or Poorly Differentiated	Peripheral Nervous System	Neuroblastoma	95003	Neuroblastoma
TARGET-30-PAPBZI	TARGET-30-PAPBZI-01	Primary	Unknown	Peripheral Nervous System	Neuroblastoma	95003	Neuroblastoma
TARGET-30-PARNEE	TARGET-30-PARNEE-01	Primary	Undifferentiated or Poorly Differentiated	Peripheral Nervous System	Neuroblastoma	95003	Neuroblastoma
TARGET-30-PANIPC	TARGET-30-PANIPC-01	Primary	Unknown	Peripheral Nervous System	Neuroblastoma	95003	Neuroblastoma
TARGET-30-PATISU	TARGET-30-PATISU-01	Primary	Undifferentiated or Poorly Differentiated	Peripheral Nervous System	Neuroblastoma	95003	Neuroblastoma
TARGET-30-PASKFV	TARGET-30-PASKFV-01	Primary	Undifferentiated or Poorly Differentiated	Peripheral Nervous System	Neuroblastoma	95003	Neuroblastoma
TARGET-30-PALTYS	TARGET-30-PALTYS-01	Primary	Undifferentiated or Poorly Differentiated	Peripheral Nervous System	Neuroblastoma	95003	Neuroblastoma
TARGET-30-PAUDPP	TARGET-30-PAUDPP-01	Primary	Undifferentiated or Poorly Differentiated	Peripheral Nervous System	Neuroblastoma	95003	Neuroblastoma
TARGET-30-PAKFUY	TARGET-30-PAKFUY-01	Primary	Unknown	Peripheral Nervous System	Neuroblastoma	95003	Neuroblastoma
TARGET-30-PAURZH	TARGET-30-PAURZH-01	Primary	Undifferentiated or Poorly Differentiated	Peripheral Nervous System	Neuroblastoma	95003	Neuroblastoma
TARGET-30-PASYMX	TARGET-30-PASYMX-01	Primary	Undifferentiated or Poorly Differentiated	Peripheral Nervous System	Neuroblastoma	95003	Neuroblastoma
TARGET-30-PAMXWF	TARGET-30-PAMXWF-01	Primary	Unknown	Peripheral Nervous System	Neuroblastoma	95003	Neuroblastoma
TARGET-30-PALZRG	TARGET-30-PALZRG-01	Primary	Undifferentiated or Poorly Differentiated	Peripheral Nervous System	Neuroblastoma	95003	Neuroblastoma
TARGET-30-PAITRM	TARGET-30-PAITRM-01	Primary	Undifferentiated or Poorly Differentiated	Peripheral Nervous System	Neuroblastoma	95003	Neuroblastoma
TARGET-30-PARZCJ	TARGET-30-PARZCJ-01	Primary	Undifferentiated or Poorly Differentiated	Peripheral Nervous System	Neuroblastoma	95003	Neuroblastoma
TARGET-30-PACZPX	TARGET-30-PACZPX-01	Primary	Unknown	Peripheral Nervous System	Neuroblastoma	95003	Neuroblastoma
TARGET-30-PARIRD	TARGET-30-PARIRD-01	Primary	Unknown	Peripheral Nervous System	Neuroblastoma	95003	Neuroblastoma
TARGET-30-PAKPJE	TARGET-30-PAKPJE-01	Primary	Unknown	Peripheral Nervous System	Neuroblastoma	95003	Neuroblastoma
TARGET-30-PADIHC	TARGET-30-PADIHC-01	Primary	Undifferentiated or Poorly Differentiated	Peripheral Nervous System	Neuroblastoma	95003	Neuroblastoma
TARGET-30-PALAWZ	TARGET-30-PALAWZ-01	Primary	Undifferentiated or Poorly Differentiated	Peripheral Nervous System	Neuroblastoma	95003	Neuroblastoma
TARGET-30-PADWEN	TARGET-30-PADWEN-01	Primary	Unknown	Peripheral Nervous System	Neuroblastoma	95003	Neuroblastoma
TARGET-30-PAIWVG	TARGET-30-PAIWVG-01	Primary	Unknown	Peripheral Nervous System	Neuroblastoma	95003	Neuroblastoma
TARGET-30-PATPNR	TARGET-30-PATPNR-01	Primary	Undifferentiated or Poorly Differentiated	Peripheral Nervous System	Neuroblastoma	95003	Neuroblastoma
TARGET-30-PADPEY	TARGET-30-PADPEY-01	Primary	Undifferentiated or Poorly Differentiated	Peripheral Nervous System	Neuroblastoma	95003	Neuroblastoma
TARGET-30-PARYXW	TARGET-30-PARYXW-01	Primary	Undifferentiated or Poorly Differentiated	Peripheral Nervous System	Neuroblastoma	95003	Neuroblastoma
TARGET-30-PAKIAP	TARGET-30-PAKIAP-01	Primary	Unknown	Peripheral Nervous System	Neuroblastoma	95003	Neuroblastoma
TARGET-30-PAMNYX	TARGET-30-PAMNYX-01	Primary	Undifferentiated or Poorly Differentiated	Peripheral Nervous System	Neuroblastoma	95003	Neuroblastoma
TARGET-30-PANUKV	TARGET-30-PANUKV-01	Primary	Undifferentiated or Poorly Differentiated	Peripheral Nervous System	Neuroblastoma	95003	Neuroblastoma
TARGET-30-PAMKHK	TARGET-30-PAMKHK-01	Primary	Undifferentiated or Poorly Differentiated	Peripheral Nervous System	Neuroblastoma	95003	Neuroblastoma
TARGET-30-PASESX	TARGET-30-PASESX-01	Primary	Undifferentiated or Poorly Differentiated	Peripheral Nervous System	Neuroblastoma	95003	Neuroblastoma
TARGET-30-PAKWCJ	TARGET-30-PAKWCJ-01	Primary	Differentiating	Peripheral Nervous System	Neuroblastoma	95003	Neuroblastoma
TARGET-30-PASUCU	TARGET-30-PASUCU-01	Primary	Undifferentiated or Poorly Differentiated	Peripheral Nervous System	Neuroblastoma	95003	Neuroblastoma
TARGET-30-PATAFE	TARGET-30-PATAFE-01	Primary	Undifferentiated or Poorly Differentiated	Peripheral Nervous System	Neuroblastoma	95003	Neuroblastoma
TARGET-30-PAPSEI	TARGET-30-PAPSEI-01	Primary	Undifferentiated or Poorly Differentiated	Peripheral Nervous System	Neuroblastoma	95003	Neuroblastoma
TARGET-30-PASMET	TARGET-30-PASMET-01	Primary	Undifferentiated or Poorly Differentiated	Peripheral Nervous System	Neuroblastoma	95003	Neuroblastoma
TARGET-30-PATKPD	TARGET-30-PATKPD-01	Primary	Undifferentiated or Poorly Differentiated	Peripheral Nervous System	Neuroblastoma	95003	Neuroblastoma
TARGET-30-PAULVH	TARGET-30-PAULVH-01	Primary	Undifferentiated or Poorly Differentiated	Peripheral Nervous System	Neuroblastoma	95003	Neuroblastoma
TARGET-30-PAHXZM	TARGET-30-PAHXZM-01	Primary	Unknown	Peripheral Nervous System	Neuroblastoma	95003	Neuroblastoma
TARGET-30-PAIBIW	TARGET-30-PAIBIW-01	Primary	Unknown	Peripheral Nervous System	Neuroblastoma	95003	Neuroblastoma
TARGET-30-PASSII	TARGET-30-PASSII-01	Primary	Undifferentiated or Poorly Differentiated	Peripheral Nervous System	Neuroblastoma	95003	Neuroblastoma
TARGET-30-PATUNK	TARGET-30-PATUNK-01	Primary	Undifferentiated or Poorly Differentiated	Peripheral Nervous System	Neuroblastoma	95003	Neuroblastoma
TARGET-30-PASKZT	TARGET-30-PASKZT-01	Primary	Differentiating	Peripheral Nervous System	Neuroblastoma	95003	Neuroblastoma
TARGET-30-PAUXUP	TARGET-30-PAUXUP-01	Primary	Undifferentiated or Poorly Differentiated	Peripheral Nervous System	Neuroblastoma	95003	Neuroblastoma
TARGET-30-PAUJTY	TARGET-30-PAUJTY-01	Primary	Undifferentiated or Poorly Differentiated	Peripheral Nervous System	Neuroblastoma	95003	Neuroblastoma
TARGET-30-PASLIH	TARGET-30-PASLIH-01	Primary	Undifferentiated or Poorly Differentiated	Peripheral Nervous System	Neuroblastoma	95003	Neuroblastoma
TARGET-30-PAMYVA	TARGET-30-PAMYVA-01	Primary	Undifferentiated or Poorly Differentiated	Peripheral Nervous System	Neuroblastoma	95003	Neuroblastoma
TARGET-30-PANBMJ	TARGET-30-PANBMJ-01	Primary	Undifferentiated or Poorly Differentiated	Peripheral Nervous System	Neuroblastoma	95003	Neuroblastoma
TARGET-30-PAUPRN	TARGET-30-PAUPRN-01	Primary	Undifferentiated or Poorly Differentiated	Peripheral Nervous System	Neuroblastoma	95003	Neuroblastoma
TARGET-30-PARZZC	TARGET-30-PARZZC-01	Primary	Undifferentiated or Poorly Differentiated	Peripheral Nervous System	Neuroblastoma	95003	Neuroblastoma
TARGET-30-PAUHYY	TARGET-30-PAUHYY-01	Primary	Undifferentiated or Poorly Differentiated	Peripheral Nervous System	Neuroblastoma	95003	Neuroblastoma
TARGET-30-PASFXS	TARGET-30-PASFXS-01	Primary	Undifferentiated or Poorly Differentiated	Peripheral Nervous System	Neuroblastoma	95003	Neuroblastoma
TARGET-30-PASUYG	TARGET-30-PASUYG-01	Primary	Undifferentiated or Poorly Differentiated	Peripheral Nervous System	Neuroblastoma	95003	Neuroblastoma
TARGET-30-PATNPW	TARGET-30-PATNPW-01	Primary	Undifferentiated or Poorly Differentiated	Peripheral Nervous System	Neuroblastoma	95003	Neuroblastoma
