# Supplementary material for: Cancer gene mutation frequencies for the U.S. population
Source: Nat Commun. 2021 Oct 13;12:5961. doi: 10.1038/s41467-021-26213-y (PMC8514428; doi:10.1038/s41467-021-26213-y)
Supplement: Supplementary file 8 — Supplementary Software 1 [file 41467_2021_26213_MOESM8_ESM.zip › Supplementary Software 1/Genomics_Analysis/clinical/PNS/nbl_ucologne_2015/data_clinical_sample_v2.txt]

PATIENT_ID	SAMPLE_ID	SAMPLE_TYPE	CANCER_TYPE	CANCER_TYPE_DETAILED	CODE	CATEGORY_NAME
NBL01	NBL01	Primary	Peripheral Nervous System	Neuroblastoma	95003	Neuroblastoma
NBL02	NBL02	Primary	Peripheral Nervous System	Neuroblastoma	95003	Neuroblastoma
NBL03	NBL03	Primary	Peripheral Nervous System	Neuroblastoma	95003	Neuroblastoma
NBL04	NBL04	Primary	Peripheral Nervous System	Neuroblastoma	95003	Neuroblastoma
NBL05	NBL05	Primary	Peripheral Nervous System	Neuroblastoma	95003	Neuroblastoma
NBL06	NBL06	Primary	Peripheral Nervous System	Neuroblastoma	95003	Neuroblastoma
NBL07	NBL07	Primary	Peripheral Nervous System	Neuroblastoma	95003	Neuroblastoma
NBL08	NBL08	Primary	Peripheral Nervous System	Neuroblastoma	95003	Neuroblastoma
NBL09	NBL09	Primary	Peripheral Nervous System	Neuroblastoma	95003	Neuroblastoma
NBL10	NBL10	Primary	Peripheral Nervous System	Neuroblastoma	95003	Neuroblastoma
NBL11	NBL11	Primary	Peripheral Nervous System	Neuroblastoma	95003	Neuroblastoma
NBL12	NBL12	Primary	Peripheral Nervous System	Neuroblastoma	95003	Neuroblastoma
NBL13	NBL13	Primary	Peripheral Nervous System	Neuroblastoma	95003	Neuroblastoma
NBL14	NBL14	Primary	Peripheral Nervous System	Neuroblastoma	95003	Neuroblastoma
NBL15	NBL15	Primary	Peripheral Nervous System	Neuroblastoma	95003	Neuroblastoma
NBL16	NBL16	Primary	Peripheral Nervous System	Neuroblastoma	95003	Neuroblastoma
NBL17	NBL17	Primary	Peripheral Nervous System	Neuroblastoma	95003	Neuroblastoma
NBL18	NBL18	Primary	Peripheral Nervous System	Neuroblastoma	95003	Neuroblastoma
NBL19	NBL19	Primary	Peripheral Nervous System	Neuroblastoma	95003	Neuroblastoma
NBL20	NBL20	Primary	Peripheral Nervous System	Neuroblastoma	95003	Neuroblastoma
NBL21	NBL21	Primary	Peripheral Nervous System	Neuroblastoma	95003	Neuroblastoma
NBL22	NBL22	Primary	Peripheral Nervous System	Neuroblastoma	95003	Neuroblastoma
NBL23	NBL23	Primary	Peripheral Nervous System	Neuroblastoma	95003	Neuroblastoma
NBL24	NBL24	Primary	Peripheral Nervous System	Neuroblastoma	95003	Neuroblastoma
NBL25	NBL25	Primary	Peripheral Nervous System	Neuroblastoma	95003	Neuroblastoma
NBL26	NBL26	Primary	Peripheral Nervous System	Neuroblastoma	95003	Neuroblastoma
NBL27	NBL27	Primary	Peripheral Nervous System	Neuroblastoma	95003	Neuroblastoma
NBL28	NBL28	Primary	Peripheral Nervous System	Neuroblastoma	95003	Neuroblastoma
NBL29	NBL29	Primary	Peripheral Nervous System	Neuroblastoma	95003	Neuroblastoma
NBL30	NBL30	Primary	Peripheral Nervous System	Neuroblastoma	95003	Neuroblastoma
NBL31	NBL31	Primary	Peripheral Nervous System	Neuroblastoma	95003	Neuroblastoma
NBL32	NBL32	Primary	Peripheral Nervous System	Neuroblastoma	95003	Neuroblastoma
NBL33	NBL33	Primary	Peripheral Nervous System	Neuroblastoma	95003	Neuroblastoma
NBL34	NBL34	Primary	Peripheral Nervous System	Neuroblastoma	95003	Neuroblastoma
NBL35	NBL35	Primary	Peripheral Nervous System	Neuroblastoma	95003	Neuroblastoma
NBL36	NBL36	Primary	Peripheral Nervous System	Neuroblastoma	95003	Neuroblastoma
NBL37	NBL37	Primary	Peripheral Nervous System	Neuroblastoma	95003	Neuroblastoma
NBL38	NBL38	Primary	Peripheral Nervous System	Neuroblastoma	95003	Neuroblastoma
NBL39	NBL39	Primary	Peripheral Nervous System	Neuroblastoma	95003	Neuroblastoma
NBL40	NBL40	Primary	Peripheral Nervous System	Neuroblastoma	95003	Neuroblastoma
NBL41	NBL41	Primary	Peripheral Nervous System	Neuroblastoma	95003	Neuroblastoma
NBL42	NBL42	Primary	Peripheral Nervous System	Neuroblastoma	95003	Neuroblastoma
NBL43	NBL43	Primary	Peripheral Nervous System	Neuroblastoma	95003	Neuroblastoma
NBL44	NBL44	Primary	Peripheral Nervous System	Neuroblastoma	95003	Neuroblastoma
NBL45	NBL45	Primary	Peripheral Nervous System	Neuroblastoma	95003	Neuroblastoma
NBL47	NBL47	Primary	Peripheral Nervous System	Neuroblastoma	95003	Neuroblastoma
NBL48	NBL48	Primary	Peripheral Nervous System	Neuroblastoma	95003	Neuroblastoma
NBL49	NBL49	Primary	Peripheral Nervous System	Neuroblastoma	95003	Neuroblastoma
NBL50	NBL50	Primary	Peripheral Nervous System	Neuroblastoma	95003	Neuroblastoma
NBL51	NBL51	Primary	Peripheral Nervous System	Neuroblastoma	95003	Neuroblastoma
NBL53	NBL53	Primary	Peripheral Nervous System	Neuroblastoma	95003	Neuroblastoma
NBL54	NBL54	Primary	Peripheral Nervous System	Neuroblastoma	95003	Neuroblastoma
NBL55	NBL55	Primary	Peripheral Nervous System	Neuroblastoma	95003	Neuroblastoma
NBL56	NBL56	Primary	Peripheral Nervous System	Neuroblastoma	95003	Neuroblastoma
NBL58	NBL58	Primary	Peripheral Nervous System	Neuroblastoma	95003	Neuroblastoma
NBL61	NBL61	Primary	Peripheral Nervous System	Neuroblastoma	95003	Neuroblastoma
