# Supplementary material for: Cancer gene mutation frequencies for the U.S. population
Source: Nat Commun. 2021 Oct 13;12:5961. doi: 10.1038/s41467-021-26213-y (PMC8514428; doi:10.1038/s41467-021-26213-y)
Supplement: Supplementary file 8 — Supplementary Software 1 [file 41467_2021_26213_MOESM8_ESM.zip › Supplementary Software 1/Genomics_Analysis/clinical/Prostrate/nepc_wcm_2016/data_clinical_sample_v2.txt]

PATIENT_ID	SAMPLE_ID	SAMPLE_TYPE	CANCER_TYPE	CANCER_TYPE_DETAILED	SITE	CODE	CATEGORY_NAME
WCMC159	WCMC159_1_C	Metastasis	Prostate Cancer	Castration-Resistant Prostate Cancer	Adrenal	70327	Prostate Cancer
WCMC10364	WCMC10364_1_N	Metastasis	Prostate Cancer	Prostate Neuroendocrine Carcinoma	Bladder	70327	Prostate Cancer
WCMC1	WCMC1_1_C	Metastasis	Prostate Cancer	Castration-Resistant Prostate Cancer	Bone	70327	Prostate Cancer
WCMC3	WCMC3_1_C	Metastasis	Prostate Cancer	Castration-Resistant Prostate Cancer	Bone	70327	Prostate Cancer
WCMC4	WCMC4_1_C	Metastasis	Prostate Cancer	Castration-Resistant Prostate Cancer	Bone	70327	Prostate Cancer
WCMC9	WCMC9_1_C	Metastasis	Prostate Cancer	Castration-Resistant Prostate Cancer	Bone	70327	Prostate Cancer
WCMC80	WCMC80_1_C	Metastasis	Prostate Cancer	Castration-Resistant Prostate Cancer	Bone	70327	Prostate Cancer
WCMC90	WCMC90_5_C	Metastasis	Prostate Cancer	Castration-Resistant Prostate Cancer	Bone	70327	Prostate Cancer
WCMC91	WCMC91_1_C	Metastasis	Prostate Cancer	Castration-Resistant Prostate Cancer	Bone	70327	Prostate Cancer
WCMC124	WCMC124_1_C	Metastasis	Prostate Cancer	Castration-Resistant Prostate Cancer	Bone	70327	Prostate Cancer
WCMC131	WCMC131_1_C	Metastasis	Prostate Cancer	Castration-Resistant Prostate Cancer	Bone	70327	Prostate Cancer
WCMC139	WCMC139_1_C	Metastasis	Prostate Cancer	Castration-Resistant Prostate Cancer	Bone	70327	Prostate Cancer
WCMC158	WCMC158_1_C	Metastasis	Prostate Cancer	Castration-Resistant Prostate Cancer	Bone	70327	Prostate Cancer
WCMC159	WCMC159_6_C	Metastasis	Prostate Cancer	Castration-Resistant Prostate Cancer	Bone	70327	Prostate Cancer
WCMC160	WCMC160_1_C	Metastasis	Prostate Cancer	Castration-Resistant Prostate Cancer	Bone	70327	Prostate Cancer
WCMC161	WCMC161_3_C	Metastasis	Prostate Cancer	Castration-Resistant Prostate Cancer	Bone	70327	Prostate Cancer
WCMC162	WCMC162_2_C	Metastasis	Prostate Cancer	Castration-Resistant Prostate Cancer	Bone	70327	Prostate Cancer
WCMC164	WCMC164_1_C	Metastasis	Prostate Cancer	Castration-Resistant Prostate Cancer	Bone	70327	Prostate Cancer
WCMC170	WCMC170_1_C	Metastasis	Prostate Cancer	Castration-Resistant Prostate Cancer	Bone	70327	Prostate Cancer
WCMC172	WCMC172_1_C	Metastasis	Prostate Cancer	Castration-Resistant Prostate Cancer	Bone	70327	Prostate Cancer
WCMC216	WCMC216_1_C	Metastasis	Prostate Cancer	Castration-Resistant Prostate Cancer	Bone	70327	Prostate Cancer
WCMC218	WCMC218_1_C	Metastasis	Prostate Cancer	Castration-Resistant Prostate Cancer	Bone	70327	Prostate Cancer
WCMC243	WCMC243_1_C	Metastasis	Prostate Cancer	Castration-Resistant Prostate Cancer	Bone	70327	Prostate Cancer
WCMC261	WCMC261_1_C	Metastasis	Prostate Cancer	Castration-Resistant Prostate Cancer	Bone	70327	Prostate Cancer
WCMC154	WCMC154_1_N	Metastasis	Prostate Cancer	Prostate Neuroendocrine Carcinoma	Bone	70327	Prostate Cancer
WCMC18248	WCMC18248_1_C	Metastasis	Prostate Cancer	Castration-Resistant Prostate Cancer	Brain	70327	Prostate Cancer
WCMC18248	WCMC18248_2_C	Metastasis	Prostate Cancer	Castration-Resistant Prostate Cancer	Brain	70327	Prostate Cancer
WCMC12	WCMC12_2_N	Metastasis	Prostate Cancer	Prostate Neuroendocrine Carcinoma	Brain	70327	Prostate Cancer
WCMC185	WCMC185_1_C	Metastasis	Prostate Cancer	Castration-Resistant Prostate Cancer	Epidural	70327	Prostate Cancer
WCMC7	WCMC7_1_C	Metastasis	Prostate Cancer	Castration-Resistant Prostate Cancer	Liver	70327	Prostate Cancer
WCMC59	WCMC59_1_C	Metastasis	Prostate Cancer	Castration-Resistant Prostate Cancer	Liver	70327	Prostate Cancer
WCMC90	WCMC90_1_C	Metastasis	Prostate Cancer	Castration-Resistant Prostate Cancer	Liver	70327	Prostate Cancer
WCMC90	WCMC90_3_C	Metastasis	Prostate Cancer	Castration-Resistant Prostate Cancer	Liver	70327	Prostate Cancer
WCMC183	WCMC183_1_C	Metastasis	Prostate Cancer	Castration-Resistant Prostate Cancer	Liver	70327	Prostate Cancer
WCMC199	WCMC199_1_C	Metastasis	Prostate Cancer	Castration-Resistant Prostate Cancer	Liver	70327	Prostate Cancer
WCMC213	WCMC213_1_C	Metastasis	Prostate Cancer	Castration-Resistant Prostate Cancer	Liver	70327	Prostate Cancer
WCMC221	WCMC221_1_C	Metastasis	Prostate Cancer	Castration-Resistant Prostate Cancer	Liver	70327	Prostate Cancer
WCMC79	WCMC79_2_N	Metastasis	Prostate Cancer	Prostate Neuroendocrine Carcinoma	Liver	70327	Prostate Cancer
WCMC155	WCMC155_1_N	Metastasis	Prostate Cancer	Prostate Neuroendocrine Carcinoma	Liver	70327	Prostate Cancer
WCMC161	WCMC161_2_N	Metastasis	Prostate Cancer	Prostate Neuroendocrine Carcinoma	Liver	70327	Prostate Cancer
WCMC163	WCMC163_1_N	Metastasis	Prostate Cancer	Prostate Neuroendocrine Carcinoma	Liver	70327	Prostate Cancer
WCMC207	WCMC207_1_N	Metastasis	Prostate Cancer	Prostate Neuroendocrine Carcinoma	Liver	70327	Prostate Cancer
WCMC252	WCMC252_1_N	Metastasis	Prostate Cancer	Prostate Neuroendocrine Carcinoma	Liver	70327	Prostate Cancer
WCMC0	WCMC0_5_N	Metastasis	Prostate Cancer	Prostate Neuroendocrine Carcinoma	Liver	70327	Prostate Cancer
WCMC0	WCMC0_6_N	Metastasis	Prostate Cancer	Prostate Neuroendocrine Carcinoma	Liver	70327	Prostate Cancer
WCMC159	WCMC159_3_C	Metastasis	Prostate Cancer	Castration-Resistant Prostate Cancer	Lung	70327	Prostate Cancer
WCMC162	WCMC162_1_C	Metastasis	Prostate Cancer	Castration-Resistant Prostate Cancer	Lung	70327	Prostate Cancer
WCMC4240	WCMC4240_1_N	Metastasis	Prostate Cancer	Prostate Neuroendocrine Carcinoma	Lung	70327	Prostate Cancer
WCMC2	WCMC2_1_C	Metastasis	Prostate Cancer	Castration-Resistant Prostate Cancer	Lymph node	70327	Prostate Cancer
WCMC6	WCMC6_1_C	Metastasis	Prostate Cancer	Castration-Resistant Prostate Cancer	Lymph node	70327	Prostate Cancer
WCMC78	WCMC78_1_C	Metastasis	Prostate Cancer	Castration-Resistant Prostate Cancer	Lymph node	70327	Prostate Cancer
WCMC89	WCMC89_1_C	Metastasis	Prostate Cancer	Castration-Resistant Prostate Cancer	Lymph node	70327	Prostate Cancer
WCMC89	WCMC89_4_C	Metastasis	Prostate Cancer	Castration-Resistant Prostate Cancer	Lymph node	70327	Prostate Cancer
WCMC90	WCMC90_2_C	Metastasis	Prostate Cancer	Castration-Resistant Prostate Cancer	Lymph node	70327	Prostate Cancer
WCMC90	WCMC90_4_C	Metastasis	Prostate Cancer	Castration-Resistant Prostate Cancer	Lymph node	70327	Prostate Cancer
WCMC119	WCMC119_1_C	Metastasis	Prostate Cancer	Castration-Resistant Prostate Cancer	Lymph node	70327	Prostate Cancer
WCMC121	WCMC121_1_C	Metastasis	Prostate Cancer	Castration-Resistant Prostate Cancer	Lymph node	70327	Prostate Cancer
WCMC159	WCMC159_2_C	Metastasis	Prostate Cancer	Castration-Resistant Prostate Cancer	Lymph node	70327	Prostate Cancer
WCMC159	WCMC159_5_C	Metastasis	Prostate Cancer	Castration-Resistant Prostate Cancer	Lymph node	70327	Prostate Cancer
WCMC161	WCMC161_1_C	Metastasis	Prostate Cancer	Castration-Resistant Prostate Cancer	Lymph node	70327	Prostate Cancer
WCMC189	WCMC189_1_C	Metastasis	Prostate Cancer	Castration-Resistant Prostate Cancer	Lymph node	70327	Prostate Cancer
WCMC201	WCMC201_1_C	Metastasis	Prostate Cancer	Castration-Resistant Prostate Cancer	Lymph node	70327	Prostate Cancer
WCMC258	WCMC258_1_C	Metastasis	Prostate Cancer	Castration-Resistant Prostate Cancer	Lymph node	70327	Prostate Cancer
WCMC11040	WCMC11040_1_C	Metastasis	Prostate Cancer	Castration-Resistant Prostate Cancer	Lymph node	70327	Prostate Cancer
WCMC11040	WCMC11040_2_C	Metastasis	Prostate Cancer	Castration-Resistant Prostate Cancer	Lymph node	70327	Prostate Cancer
WCMC20870	WCMC20870_2_C	Metastasis	Prostate Cancer	Castration-Resistant Prostate Cancer	Lymph node	70327	Prostate Cancer
WCMC10	WCMC10_1_N	Metastasis	Prostate Cancer	Prostate Neuroendocrine Carcinoma	Lymph node	70327	Prostate Cancer
WCMC15	WCMC15_1_N	Metastasis	Prostate Cancer	Prostate Neuroendocrine Carcinoma	Lymph node	70327	Prostate Cancer
WCMC198	WCMC198_1_N	Metastasis	Prostate Cancer	Prostate Neuroendocrine Carcinoma	Lymph node	70327	Prostate Cancer
WCMC210	WCMC210_1_N	Metastasis	Prostate Cancer	Prostate Neuroendocrine Carcinoma	Lymph node	70327	Prostate Cancer
WCMC0	WCMC0_9_N	Metastasis	Prostate Cancer	Prostate Neuroendocrine Carcinoma	Lymph node	70327	Prostate Cancer
WCMC0	WCMC0_10_N	Metastasis	Prostate Cancer	Prostate Neuroendocrine Carcinoma	Lymph node	70327	Prostate Cancer
WCMC7520	WCMC7520_2_N	Metastasis	Prostate Cancer	Prostate Neuroendocrine Carcinoma	Lymph node	70327	Prostate Cancer
WCMC0	WCMC0_1_N	Metastasis	Prostate Cancer	Prostate Neuroendocrine Carcinoma	Pelvic mass	70327	Prostate Cancer
WCMC0	WCMC0_8_N	Metastasis	Prostate Cancer	Prostate Neuroendocrine Carcinoma	Pelvic mass	70327	Prostate Cancer
WCMC7520	WCMC7520_3_N	Metastasis	Prostate Cancer	Prostate Neuroendocrine Carcinoma	Pelvic mass	70327	Prostate Cancer
WCMC7520	WCMC7520_4_N	Metastasis	Prostate Cancer	Prostate Neuroendocrine Carcinoma	Pelvic mass	70327	Prostate Cancer
WCMC9	WCMC9_2_C	Primary	Prostate Cancer	Castration-Resistant Prostate Cancer	Prostate	70327	Prostate Cancer
WCMC11	WCMC11_1_C	Primary	Prostate Cancer	Castration-Resistant Prostate Cancer	Prostate	70327	Prostate Cancer
WCMC14	WCMC14_1_C	Primary	Prostate Cancer	Castration-Resistant Prostate Cancer	Prostate	70327	Prostate Cancer
WCMC63	WCMC63_1_C	Primary	Prostate Cancer	Castration-Resistant Prostate Cancer	Prostate	70327	Prostate Cancer
WCMC73	WCMC73_1_C	Primary	Prostate Cancer	Castration-Resistant Prostate Cancer	Prostate	70327	Prostate Cancer
WCMC89	WCMC89_2_C	Primary	Prostate Cancer	Castration-Resistant Prostate Cancer	Prostate	70327	Prostate Cancer
WCMC89	WCMC89_3_C	Primary	Prostate Cancer	Castration-Resistant Prostate Cancer	Prostate	70327	Prostate Cancer
WCMC169	WCMC169_1_C	Primary	Prostate Cancer	Castration-Resistant Prostate Cancer	Prostate	70327	Prostate Cancer
WCMC187	WCMC187_1_C	Primary	Prostate Cancer	Castration-Resistant Prostate Cancer	Prostate	70327	Prostate Cancer
WCMC195	WCMC195_1_C	Primary	Prostate Cancer	Castration-Resistant Prostate Cancer	Prostate	70327	Prostate Cancer
WCMC10362	WCMC10362_1_C	Primary	Prostate Cancer	Castration-Resistant Prostate Cancer	Prostate	70327	Prostate Cancer
WCMC10362	WCMC10362_2_C	Primary	Prostate Cancer	Castration-Resistant Prostate Cancer	Prostate	70327	Prostate Cancer
WCMC21016	WCMC21016_1_C	Primary	Prostate Cancer	Castration-Resistant Prostate Cancer	Prostate	70327	Prostate Cancer
WCMC21016	WCMC21016_2_C	Primary	Prostate Cancer	Castration-Resistant Prostate Cancer	Prostate	70327	Prostate Cancer
WCMC10680	WCMC10680_1_C	Primary	Prostate Cancer	Castration-Resistant Prostate Cancer	Prostate	70327	Prostate Cancer
WCMC12	WCMC12_1_N	Primary	Prostate Cancer	Prostate Neuroendocrine Carcinoma	Prostate	70327	Prostate Cancer
WCMC79	WCMC79_1_N	Primary	Prostate Cancer	Prostate Neuroendocrine Carcinoma	Prostate	70327	Prostate Cancer
WCMC156	WCMC156_1_N	Primary	Prostate Cancer	Prostate Neuroendocrine Carcinoma	Prostate	70327	Prostate Cancer
WCMC192	WCMC192_1_N	Primary	Prostate Cancer	Prostate Neuroendocrine Carcinoma	Prostate	70327	Prostate Cancer
WCMC0	WCMC0_7_N	Primary	Prostate Cancer	Prostate Neuroendocrine Carcinoma	Prostate	70327	Prostate Cancer
WCMC21014	WCMC21014_1_N	Primary	Prostate Cancer	Prostate Neuroendocrine Carcinoma	Prostate	70327	Prostate Cancer
WCMC21014	WCMC21014_2_N	Primary	Prostate Cancer	Prostate Neuroendocrine Carcinoma	Prostate	70327	Prostate Cancer
WCMC21010	WCMC21010_1_N	Primary	Prostate Cancer	Prostate Neuroendocrine Carcinoma	Prostate	70327	Prostate Cancer
WCMC12688	WCMC12688_1_N	Primary	Prostate Cancer	Prostate Neuroendocrine Carcinoma	Prostate	70327	Prostate Cancer
WCMC7951	WCMC7951_1_N	Primary	Prostate Cancer	Prostate Neuroendocrine Carcinoma	Prostate	70327	Prostate Cancer
WCMC24290	WCMC24290_1_N	Primary	Prostate Cancer	Prostate Neuroendocrine Carcinoma	Prostate	70327	Prostate Cancer
WCMC21017	WCMC21017_1_N	Primary	Prostate Cancer	Prostate Neuroendocrine Carcinoma	Prostate	70327	Prostate Cancer
WCMC24854	WCMC24854_1_N	Primary	Prostate Cancer	Prostate Neuroendocrine Carcinoma	Prostate	70327	Prostate Cancer
WCMC12728	WCMC12728_1_N	Primary	Prostate Cancer	Prostate Neuroendocrine Carcinoma	Prostate	70327	Prostate Cancer
WCMC12728	WCMC12728_2_N	Primary	Prostate Cancer	Prostate Neuroendocrine Carcinoma	Prostate	70327	Prostate Cancer
WCMC26731	WCMC26731_1_N	Primary	Prostate Cancer	Prostate Neuroendocrine Carcinoma	Prostate	70327	Prostate Cancer
WCMC26731	WCMC26731_2_N	Primary	Prostate Cancer	Prostate Neuroendocrine Carcinoma	Prostate	70327	Prostate Cancer
WCMC10363	WCMC10363_1_N	Primary	Prostate Cancer	Prostate Neuroendocrine Carcinoma	Prostate	70327	Prostate Cancer
WCMC7520	WCMC7520_1_N	Primary	Prostate Cancer	Prostate Neuroendocrine Carcinoma	Prostate	70327	Prostate Cancer
WCMC10361	WCMC10361_1_N	Metastasis	Prostate Cancer	Prostate Neuroendocrine Carcinoma	Retroperitoneal mass	70327	Prostate Cancer
WCMC188	WCMC188_1_C	Metastasis	Prostate Cancer	Castration-Resistant Prostate Cancer	Skull base	70327	Prostate Cancer
WCMC212	WCMC212_1_N	Metastasis	Prostate Cancer	Prostate Neuroendocrine Carcinoma	Soft tissue	70327	Prostate Cancer
