# Supplementary material for: Cancer gene mutation frequencies for the U.S. population
Source: Nat Commun. 2021 Oct 13;12:5961. doi: 10.1038/s41467-021-26213-y (PMC8514428; doi:10.1038/s41467-021-26213-y)
Supplement: Supplementary file 8 — Supplementary Software 1 [file 41467_2021_26213_MOESM8_ESM.zip › Supplementary Software 1/Genomics_Analysis/clinical/Prostrate/prad_broad/data_clinical_sample_v2.txt]

PATIENT_ID	SAMPLE_ID	SAMPLE_TYPE	TUMOR_STAGE	SITE	CODE	CATEGORY_NAME
P00-000450	P00-000450	Primary	pT3a	Prostate	70327	Prostate Cancer
P01-28	P01-28	Primary	pT3a	Prostate	70327	Prostate Cancer
P02-1562	P02-1562	Primary	pT3b	Prostate	70327	Prostate Cancer
P02-2035	P02-2035	Primary	pT2c	Prostate	70327	Prostate Cancer
P03-1334	P03-1334	Primary	pT3a	Prostate	70327	Prostate Cancer
P03-1426	P03-1426	Primary	pT2c	Prostate	70327	Prostate Cancer
P03-1906	P03-1906	Primary	pT3b	Prostate	70327	Prostate Cancer
P03-2345	P03-2345	Primary	pT2c	Prostate	70327	Prostate Cancer
P03-2620	P03-2620	Primary	pT3a	Prostate	70327	Prostate Cancer
P03-3391	P03-3391	Primary	pT3b	Prostate	70327	Prostate Cancer
P03-595	P03-595	Primary	pT3a	Prostate	70327	Prostate Cancer
P03-871	P03-871	Primary	pT2c	Prostate	70327	Prostate Cancer
P04-1084	P04-1084	Primary	pT3a	Prostate	70327	Prostate Cancer
P04-1243	P04-1243	Primary	pT3a	Prostate	70327	Prostate Cancer
P04-1421	P04-1421	Primary	pT2a	Prostate	70327	Prostate Cancer
P04-1790	P04-1790	Primary	pT3a	Prostate	70327	Prostate Cancer
P04-2599	P04-2599	Primary	pT2c	Prostate	70327	Prostate Cancer
P04-2641	P04-2641	Primary	pT3a	Prostate	70327	Prostate Cancer
P04-2666	P04-2666	Primary	pT3a	Prostate	70327	Prostate Cancer
P04-2740	P04-2740	Primary	pT3a	Prostate	70327	Prostate Cancer
P04-47	P04-47	Primary	pT2b	Prostate	70327	Prostate Cancer
P04-594	P04-594	Primary	pT3a	Prostate	70327	Prostate Cancer
P05-2212	P05-2212	Primary	pT3a	Prostate	70327	Prostate Cancer
P05-2594	P05-2594	Primary	pT3b	Prostate	70327	Prostate Cancer
P05-3436	P05-3436	Primary	pT2c	Prostate	70327	Prostate Cancer
P05-3829	P05-3829	Primary	pT2c	Prostate	70327	Prostate Cancer
P05-3852	P05-3852	Primary	pT3a	Prostate	70327	Prostate Cancer
P05-3859	P05-3859	Primary	pT3a	Prostate	70327	Prostate Cancer
P05-620	P05-620	Primary	pT3a	Prostate	70327	Prostate Cancer
P06-1125	P06-1125	Primary	pT3a	Prostate	70327	Prostate Cancer
P06-1696	P06-1696	Primary	pT3a	Prostate	70327	Prostate Cancer
P06-2325	P06-2325	Primary	pT2c	Prostate	70327	Prostate Cancer
P06-3676	P06-3676	Primary	pT3a	Prostate	70327	Prostate Cancer
P06-3939	P06-3939	Primary	pT3bN1	Prostate	70327	Prostate Cancer
P06-4428	P06-4428	Primary	pT3a	Prostate	70327	Prostate Cancer
P07-144	P07-144	Primary	pT3a	Prostate	70327	Prostate Cancer
P07-360	P07-360	Primary	pT2c	Prostate	70327	Prostate Cancer
P07-5036	P07-5036	Primary	pT3a	Prostate	70327	Prostate Cancer
P07-684	P07-684	Primary	pT3b	Prostate	70327	Prostate Cancer
P07-718	P07-718	Primary	pT2c	Prostate	70327	Prostate Cancer
P07-837	P07-837	Primary	pT3a	Prostate	70327	Prostate Cancer
P08-2516	P08-2516	Primary	pT3b	Prostate	70327	Prostate Cancer
P08-590	P08-590	Primary	pT2c	Prostate	70327	Prostate Cancer
P09-120	P09-120	Primary	pT2c	Prostate	70327	Prostate Cancer
P09-1372	P09-1372	Primary	pT3a	Prostate	70327	Prostate Cancer
P09-1580	P09-1580	Primary	pT3a	Prostate	70327	Prostate Cancer
P09-2497	P09-2497	Primary	pT3a	Prostate	70327	Prostate Cancer
P09-649	P09-649	Primary	pT2c	Prostate	70327	Prostate Cancer
PR-00-1165	PR-00-1165	Primary	pT3b	Prostate	70327	Prostate Cancer
PR-00-160	PR-00-160	Primary	pT2c	Prostate	70327	Prostate Cancer
PR-00-1823	PR-00-1823	Primary	pT3a	Prostate	70327	Prostate Cancer
PR-0099	PR-0099	Primary	pT3a	Prostate	70327	Prostate Cancer
PR-01-1934	PR-01-1934	Primary	pT3b	Prostate	70327	Prostate Cancer
PR-01-2382	PR-01-2382	Primary	pT3a	Prostate	70327	Prostate Cancer
PR-01-2492	PR-01-2492	Primary	pT3a	Prostate	70327	Prostate Cancer
PR-01-2554	PR-01-2554	Primary	pT3b	Prostate	70327	Prostate Cancer
PR-02-1082	PR-02-1082	Primary	pT3b	Prostate	70327	Prostate Cancer
PR-02-169	PR-02-169	Primary	pT2c	Prostate	70327	Prostate Cancer
PR-02-1736	PR-02-1736	Primary	pT3b	Prostate	70327	Prostate Cancer
PR-02-1899	PR-02-1899	Primary	pT3a	Prostate	70327	Prostate Cancer
PR-02-2072	PR-02-2072	Primary	pT3a	Prostate	70327	Prostate Cancer
PR-02-2480	PR-02-2480	Primary	pT3b	Prostate	70327	Prostate Cancer
PR-02-254	PR-02-254	Primary	pT3b	Prostate	70327	Prostate Cancer
PR-03-022	PR-03-022	Primary	pT3a	Prostate	70327	Prostate Cancer
PR-03-1026	PR-03-1026	Primary	pT3a	Prostate	70327	Prostate Cancer
PR-03-870	PR-03-870	Primary	pT3a	Prostate	70327	Prostate Cancer
PR-04-1367	PR-04-1367	Primary	pT2c	Prostate	70327	Prostate Cancer
PR-0415	PR-0415	Primary	pT3a	Prostate	70327	Prostate Cancer
PR-04-194	PR-04-194	Primary	pT2c	Prostate	70327	Prostate Cancer
PR-0427	PR-0427	Primary	pT2a	Prostate	70327	Prostate Cancer
PR-04-3113	PR-04-3113	Primary	pT3b	Prostate	70327	Prostate Cancer
PR-04-3222	PR-04-3222	Primary	pT2c	Prostate	70327	Prostate Cancer
PR-04-3347	PR-04-3347	Primary	pT2c	Prostate	70327	Prostate Cancer
PR-04-639	PR-04-639	Primary	pT3a	Prostate	70327	Prostate Cancer
PR-04-903	PR-04-903	Primary	pT3a	Prostate	70327	Prostate Cancer
PR-05-3440	PR-05-3440	Primary	pT3a	Prostate	70327	Prostate Cancer
PR-05-3595	PR-05-3595	Primary	pT2c	Prostate	70327	Prostate Cancer
PR-05-839	PR-05-839	Primary	pT2a	Prostate	70327	Prostate Cancer
PR-06-1651	PR-06-1651	Primary	pT2c	Prostate	70327	Prostate Cancer
PR-06-1749	PR-06-1749	Primary	pT2c	Prostate	70327	Prostate Cancer
PR-06-1999	PR-06-1999	Primary	pT2a	Prostate	70327	Prostate Cancer
PR-09-2517	PR-09-2517	Primary	pT3a	Prostate	70327	Prostate Cancer
PR-09-2744	PR-09-2744	Primary	pT3a	Prostate	70327	Prostate Cancer
PR-09-2767	PR-09-2767	Primary	pT3a	Prostate	70327	Prostate Cancer
PR-09-3421	PR-09-3421	Primary	pT3a	Prostate	70327	Prostate Cancer
PR-09-3566	PR-09-3566	Primary	pT3a	Prostate	70327	Prostate Cancer
PR-09-3687	PR-09-3687	Primary	pT2c	Prostate	70327	Prostate Cancer
PR-09-5094	PR-09-5094	Primary	pT3b	Prostate	70327	Prostate Cancer
PR-09-5245	PR-09-5245	Primary	pT3a	Prostate	70327	Prostate Cancer
PR-09-5446	PR-09-5446	Primary	pT2c	Prostate	70327	Prostate Cancer
PR-09-5630	PR-09-5630	Primary	pT3b	Prostate	70327	Prostate Cancer
PR-09-5700	PR-09-5700	Primary	pT3a	Prostate	70327	Prostate Cancer
PR-09-5702	PR-09-5702	Primary	pT2c	Prostate	70327	Prostate Cancer
PR-1024	PR-1024	Primary	pT3b	Prostate	70327	Prostate Cancer
PR-1043	PR-1043	Primary	pT2c	Prostate	70327	Prostate Cancer
PR-2661	PR-2661	Primary	pT2c	Prostate	70327	Prostate Cancer
PR-2682	PR-2682	Primary	pT2c	Prostate	70327	Prostate Cancer
PR-2740	PR-2740	Primary	pT2c	Prostate	70327	Prostate Cancer
PR-2761	PR-2761	Primary	pT2c	Prostate	70327	Prostate Cancer
PR-2762	PR-2762	Primary	pT2c	Prostate	70327	Prostate Cancer
PR-2858	PR-2858	Primary	pT3a	Prostate	70327	Prostate Cancer
PR-2872	PR-2872	Primary	pT3a	Prostate	70327	Prostate Cancer
PR-2915	PR-2915	Primary	pT2c	Prostate	70327	Prostate Cancer
PR-2916	PR-2916	Primary	pT3a	Prostate	70327	Prostate Cancer
PR-3023	PR-3023	Primary	pT2c	Prostate	70327	Prostate Cancer
PR-3026	PR-3026	Primary	pT3b	Prostate	70327	Prostate Cancer
PR-3034	PR-3034	Primary	pT2c	Prostate	70327	Prostate Cancer
PR-3035	PR-3035	Primary	pT2c	Prostate	70327	Prostate Cancer
PR-3036	PR-3036	Primary	pT2c	Prostate	70327	Prostate Cancer
PR-3048	PR-3048	Primary	pT2c	Prostate	70327	Prostate Cancer
PR-3051	PR-3051	Primary	pT2c	Prostate	70327	Prostate Cancer
PR-3127	PR-3127	Primary	pT2c	Prostate	70327	Prostate Cancer
PR-3027	PR-3027	Primary		Prostate	70327	Prostate Cancer
PR-2832	PR-2832	Primary		Prostate	70327	Prostate Cancer
PR-3043	PR-3043	Primary		Prostate	70327	Prostate Cancer
PR-3042	PR-3042	Primary		Prostate	70327	Prostate Cancer
PR-0581	PR-0581	Primary		Prostate	70327	Prostate Cancer
PR-2621	PR-2621	Primary		Prostate	70327	Prostate Cancer
PR-2741	PR-2741	Primary		Prostate	70327	Prostate Cancer
PR-2525	PR-2525	Primary		Prostate	70327	Prostate Cancer
PR-1783	PR-1783	Primary		Prostate	70327	Prostate Cancer
PR-1701	PR-1701	Primary		Prostate	70327	Prostate Cancer
PR-0508	PR-0508	Primary		Prostate	70327	Prostate Cancer
