# Supplementary material for: Cancer gene mutation frequencies for the U.S. population
Source: Nat Commun. 2021 Oct 13;12:5961. doi: 10.1038/s41467-021-26213-y (PMC8514428; doi:10.1038/s41467-021-26213-y)
Supplement: Supplementary file 8 — Supplementary Software 1 [file 41467_2021_26213_MOESM8_ESM.zip › Supplementary Software 1/Genomics_Analysis/clinical/Prostrate/prad_cpcg_2017/data_clinical_sample_v2.txt]

PATIENT_ID	SAMPLE_ID	HISTOLOGICAL_DIAGNOSIS	ICD_O_3_SITE	CANCER_TYPE	CANCER_TYPE_DETAILED	SITE	SAMPLE_TYPE	CODE	CATEGORY_NAME
TCGA-2A-A8VO	TCGA-2A-A8VO-01	Prostate Adenocarcinoma Acinar Type	C61.9	Prostate Cancer	Prostate Adenocarcinoma	Overlapping / Multiple Zones	Primary	70327	Prostate Cancer
TCGA-2A-A8VV	TCGA-2A-A8VV-01	Prostate Adenocarcinoma Acinar Type	C61.9	Prostate Cancer	Prostate Adenocarcinoma	Peripheral Zone	Primary	70327	Prostate Cancer
TCGA-2A-A8W1	TCGA-2A-A8W1-01	Prostate Adenocarcinoma Acinar Type	C61.9	Prostate Cancer	Prostate Adenocarcinoma	Peripheral Zone	Primary	70327	Prostate Cancer
TCGA-EJ-A46H	TCGA-EJ-A46H-01	Prostate Adenocarcinoma Acinar Type	C61.9	Prostate Cancer	Prostate Adenocarcinoma		Primary	70327	Prostate Cancer
TCGA-EJ-A46I	TCGA-EJ-A46I-01	Prostate Adenocarcinoma Acinar Type	C61.9	Prostate Cancer	Prostate Adenocarcinoma		Primary	70327	Prostate Cancer
TCGA-EJ-A65M	TCGA-EJ-A65M-01	Prostate Adenocarcinoma Acinar Type	C61.9	Prostate Cancer	Prostate Adenocarcinoma		Primary	70327	Prostate Cancer
TCGA-FC-A66V	TCGA-FC-A66V-01	Prostate Adenocarcinoma Acinar Type	C61.9	Prostate Cancer	Prostate Adenocarcinoma	Overlapping / Multiple Zones	Primary	70327	Prostate Cancer
TCGA-FC-A6HD	TCGA-FC-A6HD-01	Prostate Adenocarcinoma Acinar Type	C61.9	Prostate Cancer	Prostate Adenocarcinoma	Overlapping / Multiple Zones	Primary	70327	Prostate Cancer
TCGA-FC-A8O0	TCGA-FC-A8O0-01	Prostate Adenocarcinoma Acinar Type	C61.9	Prostate Cancer	Prostate Adenocarcinoma	Peripheral Zone	Primary	70327	Prostate Cancer
TCGA-G9-6347	TCGA-G9-6347-01	Prostate Adenocarcinoma Acinar Type	C61.9	Prostate Cancer	Prostate Adenocarcinoma	Peripheral Zone	Primary	70327	Prostate Cancer
TCGA-H9-A6BX	TCGA-H9-A6BX-01	Prostate Adenocarcinoma Acinar Type	C61.9	Prostate Cancer	Prostate Adenocarcinoma		Primary	70327	Prostate Cancer
TCGA-H9-A6BY	TCGA-H9-A6BY-01	Prostate Adenocarcinoma Acinar Type	C61.9	Prostate Cancer	Prostate Adenocarcinoma	Overlapping / Multiple Zones	Primary	70327	Prostate Cancer
TCGA-HC-7742	TCGA-HC-7742-01	Prostate Adenocarcinoma Acinar Type	C61.9	Prostate Cancer	Prostate Adenocarcinoma		Primary	70327	Prostate Cancer
TCGA-HC-7817	TCGA-HC-7817-01	Prostate Adenocarcinoma Acinar Type	C61.9	Prostate Cancer	Prostate Adenocarcinoma		Primary	70327	Prostate Cancer
TCGA-HC-A6AL	TCGA-HC-A6AL-01	Prostate Adenocarcinoma Acinar Type	C61.9	Prostate Cancer	Prostate Adenocarcinoma		Primary	70327	Prostate Cancer
TCGA-HC-A6AN	TCGA-HC-A6AN-01	Prostate Adenocarcinoma Acinar Type	C61.9	Prostate Cancer	Prostate Adenocarcinoma		Primary	70327	Prostate Cancer
TCGA-HC-A6AO	TCGA-HC-A6AO-01	Prostate Adenocarcinoma Acinar Type	C61.9	Prostate Cancer	Prostate Adenocarcinoma		Primary	70327	Prostate Cancer
TCGA-HC-A6AP	TCGA-HC-A6AP-01	Prostate Adenocarcinoma Acinar Type	C61.9	Prostate Cancer	Prostate Adenocarcinoma	Overlapping / Multiple Zones	Primary	70327	Prostate Cancer
TCGA-HC-A6AQ	TCGA-HC-A6AQ-01	Prostate Adenocarcinoma Acinar Type	C61.9	Prostate Cancer	Prostate Adenocarcinoma		Primary	70327	Prostate Cancer
TCGA-HC-A6AS	TCGA-HC-A6AS-01	Prostate Adenocarcinoma Acinar Type	C61.9	Prostate Cancer	Prostate Adenocarcinoma		Primary	70327	Prostate Cancer
TCGA-HC-A6HX	TCGA-HC-A6HX-01	Prostate Adenocarcinoma Acinar Type	C61.9	Prostate Cancer	Prostate Adenocarcinoma		Primary	70327	Prostate Cancer
TCGA-HC-A6HY	TCGA-HC-A6HY-01	Prostate Adenocarcinoma Acinar Type	C61.9	Prostate Cancer	Prostate Adenocarcinoma		Primary	70327	Prostate Cancer
TCGA-J4-A67K	TCGA-J4-A67K-01	Prostate Adenocarcinoma Acinar Type	C61.9	Prostate Cancer	Prostate Adenocarcinoma	Peripheral Zone	Primary	70327	Prostate Cancer
TCGA-J4-A67L	TCGA-J4-A67L-01	Prostate Adenocarcinoma Acinar Type	C61.9	Prostate Cancer	Prostate Adenocarcinoma	Peripheral Zone	Primary	70327	Prostate Cancer
TCGA-J4-A67M	TCGA-J4-A67M-01	Prostate Adenocarcinoma Acinar Type	C61.9	Prostate Cancer	Prostate Adenocarcinoma	Peripheral Zone	Primary	70327	Prostate Cancer
TCGA-J4-A67N	TCGA-J4-A67N-01	Prostate Adenocarcinoma Acinar Type	C61.9	Prostate Cancer	Prostate Adenocarcinoma	Peripheral Zone	Primary	70327	Prostate Cancer
TCGA-J4-A67O	TCGA-J4-A67O-01	Prostate Adenocarcinoma Acinar Type	C61.9	Prostate Cancer	Prostate Adenocarcinoma	Peripheral Zone	Primary	70327	Prostate Cancer
TCGA-J4-A67Q	TCGA-J4-A67Q-01	Prostate Adenocarcinoma Acinar Type	C61.9	Prostate Cancer	Prostate Adenocarcinoma	Peripheral Zone	Primary	70327	Prostate Cancer
TCGA-J4-A67R	TCGA-J4-A67R-01	Prostate Adenocarcinoma Acinar Type	C61.9	Prostate Cancer	Prostate Adenocarcinoma	Peripheral Zone	Primary	70327	Prostate Cancer
TCGA-J4-A67S	TCGA-J4-A67S-01	Prostate Adenocarcinoma Acinar Type	C61.9	Prostate Cancer	Prostate Adenocarcinoma	Peripheral Zone	Primary	70327	Prostate Cancer
TCGA-J4-A67T	TCGA-J4-A67T-01	Prostate Adenocarcinoma Acinar Type	C61.9	Prostate Cancer	Prostate Adenocarcinoma	Peripheral Zone	Primary	70327	Prostate Cancer
TCGA-J4-A6M7	TCGA-J4-A6M7-01	Prostate Adenocarcinoma Acinar Type	C61.9	Prostate Cancer	Prostate Adenocarcinoma	Peripheral Zone	Primary	70327	Prostate Cancer
TCGA-J4-A83I	TCGA-J4-A83I-01	Prostate Adenocarcinoma Acinar Type	C61.9	Prostate Cancer	Prostate Adenocarcinoma	Peripheral Zone	Primary	70327	Prostate Cancer
TCGA-J4-A83J	TCGA-J4-A83J-01	Prostate Adenocarcinoma Acinar Type	C61.9	Prostate Cancer	Prostate Adenocarcinoma	Peripheral Zone	Primary	70327	Prostate Cancer
TCGA-J4-A83K	TCGA-J4-A83K-01	Prostate Adenocarcinoma Acinar Type	C61.9	Prostate Cancer	Prostate Adenocarcinoma	Peripheral Zone	Primary	70327	Prostate Cancer
TCGA-J4-A83L	TCGA-J4-A83L-01	Prostate Adenocarcinoma Acinar Type	C61.9	Prostate Cancer	Prostate Adenocarcinoma	Central Zone	Primary	70327	Prostate Cancer
TCGA-J4-A83M	TCGA-J4-A83M-01	Prostate Adenocarcinoma Acinar Type	C61.9	Prostate Cancer	Prostate Adenocarcinoma	Peripheral Zone	Primary	70327	Prostate Cancer
TCGA-J4-A83N	TCGA-J4-A83N-01	Prostate Adenocarcinoma Acinar Type	C61.9	Prostate Cancer	Prostate Adenocarcinoma	Overlapping / Multiple Zones	Primary	70327	Prostate Cancer
TCGA-M7-A71Y	TCGA-M7-A71Y-01	Prostate Adenocarcinoma Acinar Type	C61.9	Prostate Cancer	Prostate Adenocarcinoma	Overlapping / Multiple Zones	Primary	70327	Prostate Cancer
TCGA-M7-A71Z	TCGA-M7-A71Z-01	Prostate Adenocarcinoma Acinar Type	C61.9	Prostate Cancer	Prostate Adenocarcinoma	Overlapping / Multiple Zones	Primary	70327	Prostate Cancer
TCGA-M7-A720	TCGA-M7-A720-01	Prostate Adenocarcinoma Acinar Type	C61.9	Prostate Cancer	Prostate Adenocarcinoma	Peripheral Zone	Primary	70327	Prostate Cancer
TCGA-M7-A721	TCGA-M7-A721-01	Prostate Adenocarcinoma Acinar Type	C61.9	Prostate Cancer	Prostate Adenocarcinoma	Overlapping / Multiple Zones	Primary	70327	Prostate Cancer
TCGA-M7-A723	TCGA-M7-A723-01	Prostate Adenocarcinoma Acinar Type	C61.9	Prostate Cancer	Prostate Adenocarcinoma	Overlapping / Multiple Zones	Primary	70327	Prostate Cancer
TCGA-M7-A725	TCGA-M7-A725-01	Prostate Adenocarcinoma Acinar Type	C61.9	Prostate Cancer	Prostate Adenocarcinoma	Overlapping / Multiple Zones	Primary	70327	Prostate Cancer
TCGA-QU-A6IL	TCGA-QU-A6IL-01	Prostate Adenocarcinoma Acinar Type	C61.9	Prostate Cancer	Prostate Adenocarcinoma		Primary	70327	Prostate Cancer
TCGA-QU-A6IM	TCGA-QU-A6IM-01	Prostate Adenocarcinoma Acinar Type	C61.9	Prostate Cancer	Prostate Adenocarcinoma		Primary	70327	Prostate Cancer
TCGA-QU-A6IN	TCGA-QU-A6IN-01	Prostate Adenocarcinoma Acinar Type	C61.9	Prostate Cancer	Prostate Adenocarcinoma		Primary	70327	Prostate Cancer
TCGA-QU-A6IO	TCGA-QU-A6IO-01	Prostate Adenocarcinoma Acinar Type	C61.9	Prostate Cancer	Prostate Adenocarcinoma		Primary	70327	Prostate Cancer
TCGA-QU-A6IP	TCGA-QU-A6IP-01	Prostate Adenocarcinoma Acinar Type	C61.9	Prostate Cancer	Prostate Adenocarcinoma		Primary	70327	Prostate Cancer
TCGA-VN-A88L	TCGA-VN-A88L-01	Prostate Adenocarcinoma Acinar Type	C61.9	Prostate Cancer	Prostate Adenocarcinoma		Primary	70327	Prostate Cancer
TCGA-VN-A88M	TCGA-VN-A88M-01	Prostate Adenocarcinoma Acinar Type	C61.9	Prostate Cancer	Prostate Adenocarcinoma		Primary	70327	Prostate Cancer
TCGA-VN-A88N	TCGA-VN-A88N-01	Prostate Adenocarcinoma Acinar Type	C61.9	Prostate Cancer	Prostate Adenocarcinoma	Overlapping / Multiple Zones	Primary	70327	Prostate Cancer
TCGA-VN-A88O	TCGA-VN-A88O-01	Prostate Adenocarcinoma Acinar Type	C61.9	Prostate Cancer	Prostate Adenocarcinoma	Overlapping / Multiple Zones	Primary	70327	Prostate Cancer
TCGA-VN-A88P	TCGA-VN-A88P-01	Prostate Adenocarcinoma Acinar Type	C61.9	Prostate Cancer	Prostate Adenocarcinoma	Overlapping / Multiple Zones	Primary	70327	Prostate Cancer
TCGA-VP-A875	TCGA-VP-A875-01	Prostate Adenocarcinoma Acinar Type	C61.9	Prostate Cancer	Prostate Adenocarcinoma	Overlapping / Multiple Zones	Primary	70327	Prostate Cancer
TCGA-VP-A87C	TCGA-VP-A87C-01	Prostate Adenocarcinoma Acinar Type	C61.9	Prostate Cancer	Prostate Adenocarcinoma	Overlapping / Multiple Zones	Primary	70327	Prostate Cancer
TCGA-VP-A87E	TCGA-VP-A87E-01	Prostate Adenocarcinoma Acinar Type	C61.9	Prostate Cancer	Prostate Adenocarcinoma	Overlapping / Multiple Zones	Primary	70327	Prostate Cancer
TCGA-VP-A87J	TCGA-VP-A87J-01	Prostate Adenocarcinoma Acinar Type	C61.9	Prostate Cancer	Prostate Adenocarcinoma	Overlapping / Multiple Zones	Primary	70327	Prostate Cancer
TCGA-X4-A8KS	TCGA-X4-A8KS-01	Prostate Adenocarcinoma Acinar Type	C61.9	Prostate Cancer	Prostate Adenocarcinoma	Peripheral Zone	Primary	70327	Prostate Cancer
TCGA-XA-A8JR	TCGA-XA-A8JR-01	Prostate Adenocarcinoma Acinar Type	C61.9	Prostate Cancer	Prostate Adenocarcinoma		Primary	70327	Prostate Cancer
TCGA-XJ-A83G	TCGA-XJ-A83G-01	Prostate Adenocarcinoma Acinar Type	C61.9	Prostate Cancer	Prostate Adenocarcinoma	Peripheral Zone	Primary	70327	Prostate Cancer
TCGA-XJ-A9DQ	TCGA-XJ-A9DQ-01	Prostate Adenocarcinoma Acinar Type	C61.9	Prostate Cancer	Prostate Adenocarcinoma	Peripheral Zone	Primary	70327	Prostate Cancer
TCGA-Y6-A8TL	TCGA-Y6-A8TL-01	Prostate Adenocarcinoma Acinar Type	C61.9	Prostate Cancer	Prostate Adenocarcinoma	Peripheral Zone	Primary	70327	Prostate Cancer
TCGA-YL-A8HO	TCGA-YL-A8HO-01	Prostate Adenocarcinoma Acinar Type	C61.9	Prostate Cancer	Prostate Adenocarcinoma	Overlapping / Multiple Zones	Primary	70327	Prostate Cancer
TCGA-YL-A8SH	TCGA-YL-A8SH-01	Prostate Adenocarcinoma Acinar Type	C61.9	Prostate Cancer	Prostate Adenocarcinoma	Overlapping / Multiple Zones	Primary	70327	Prostate Cancer
TCGA-ZG-A8QX	TCGA-ZG-A8QX-01	Prostate Adenocarcinoma Acinar Type	C61.9	Prostate Cancer	Prostate Adenocarcinoma	Overlapping / Multiple Zones	Primary	70327	Prostate Cancer
TCGA-2A-A8VL	TCGA-2A-A8VL-01		c61.9	Prostate Cancer	Prostate Adenocarcinoma		Primary	70327	Prostate Cancer
TCGA-EJ-A65E	TCGA-EJ-A65E-01	Prostate Adenocarcinoma, Other Subtype	C61.9	Prostate Cancer	Prostate Adenocarcinoma		Primary	70327	Prostate Cancer
TCGA-CH-5737	TCGA-CH-5737-01	Prostate Adenocarcinoma Acinar Type	C61.9	Prostate Cancer	Prostate Adenocarcinoma	Peripheral Zone	Primary	70327	Prostate Cancer
TCGA-CH-5738	TCGA-CH-5738-01	Prostate Adenocarcinoma Acinar Type	C61.9	Prostate Cancer	Prostate Adenocarcinoma		Primary	70327	Prostate Cancer
TCGA-CH-5739	TCGA-CH-5739-01	Prostate Adenocarcinoma Acinar Type	C61.9	Prostate Cancer	Prostate Adenocarcinoma	Peripheral Zone	Primary	70327	Prostate Cancer
TCGA-CH-5740	TCGA-CH-5740-01	Prostate Adenocarcinoma Acinar Type	C61.9	Prostate Cancer	Prostate Adenocarcinoma		Primary	70327	Prostate Cancer
TCGA-CH-5743	TCGA-CH-5743-01	Prostate Adenocarcinoma Acinar Type	C61.9	Prostate Cancer	Prostate Adenocarcinoma	Peripheral Zone	Primary	70327	Prostate Cancer
TCGA-CH-5744	TCGA-CH-5744-01	Prostate Adenocarcinoma Acinar Type	C61.9	Prostate Cancer	Prostate Adenocarcinoma	Peripheral Zone	Primary	70327	Prostate Cancer
TCGA-CH-5745	TCGA-CH-5745-01	Prostate Adenocarcinoma Acinar Type	C61.9	Prostate Cancer	Prostate Adenocarcinoma	Overlapping / Multiple Zones	Primary	70327	Prostate Cancer
TCGA-CH-5746	TCGA-CH-5746-01	Prostate Adenocarcinoma Acinar Type	C61.9	Prostate Cancer	Prostate Adenocarcinoma		Primary	70327	Prostate Cancer
TCGA-CH-5748	TCGA-CH-5748-01	Prostate Adenocarcinoma Acinar Type	C61.9	Prostate Cancer	Prostate Adenocarcinoma		Primary	70327	Prostate Cancer
TCGA-CH-5750	TCGA-CH-5750-01	Prostate Adenocarcinoma Acinar Type	C61.9	Prostate Cancer	Prostate Adenocarcinoma	Peripheral Zone	Primary	70327	Prostate Cancer
TCGA-CH-5788	TCGA-CH-5788-01	Prostate Adenocarcinoma Acinar Type	C61.9	Prostate Cancer	Prostate Adenocarcinoma		Primary	70327	Prostate Cancer
TCGA-CH-5789	TCGA-CH-5789-01	Prostate Adenocarcinoma Acinar Type	C61.9	Prostate Cancer	Prostate Adenocarcinoma	Peripheral Zone	Primary	70327	Prostate Cancer
TCGA-CH-5790	TCGA-CH-5790-01	Prostate Adenocarcinoma Acinar Type	C61.9	Prostate Cancer	Prostate Adenocarcinoma		Primary	70327	Prostate Cancer
TCGA-CH-5791	TCGA-CH-5791-01	Prostate Adenocarcinoma Acinar Type	C61.9	Prostate Cancer	Prostate Adenocarcinoma	Peripheral Zone	Primary	70327	Prostate Cancer
TCGA-CH-5794	TCGA-CH-5794-01	Prostate Adenocarcinoma Acinar Type	C61.9	Prostate Cancer	Prostate Adenocarcinoma	Peripheral Zone	Primary	70327	Prostate Cancer
TCGA-EJ-5494	TCGA-EJ-5494-01	Prostate Adenocarcinoma Acinar Type	C61.9	Prostate Cancer	Prostate Adenocarcinoma		Primary	70327	Prostate Cancer
TCGA-EJ-5496	TCGA-EJ-5496-01	Prostate Adenocarcinoma Acinar Type	C61.9	Prostate Cancer	Prostate Adenocarcinoma	Overlapping / Multiple Zones	Primary	70327	Prostate Cancer
TCGA-EJ-5497	TCGA-EJ-5497-01	Prostate Adenocarcinoma Acinar Type	C61.9	Prostate Cancer	Prostate Adenocarcinoma	Overlapping / Multiple Zones	Primary	70327	Prostate Cancer
TCGA-EJ-5498	TCGA-EJ-5498-01	Prostate Adenocarcinoma Acinar Type	C61.9	Prostate Cancer	Prostate Adenocarcinoma	Overlapping / Multiple Zones	Primary	70327	Prostate Cancer
TCGA-EJ-5499	TCGA-EJ-5499-01	Prostate Adenocarcinoma Acinar Type	C61.9	Prostate Cancer	Prostate Adenocarcinoma	Overlapping / Multiple Zones	Primary	70327	Prostate Cancer
TCGA-EJ-5501	TCGA-EJ-5501-01	Prostate Adenocarcinoma Acinar Type	C61.9	Prostate Cancer	Prostate Adenocarcinoma	Overlapping / Multiple Zones	Primary	70327	Prostate Cancer
TCGA-EJ-5502	TCGA-EJ-5502-01	Prostate Adenocarcinoma Acinar Type	C61.9	Prostate Cancer	Prostate Adenocarcinoma	Overlapping / Multiple Zones	Primary	70327	Prostate Cancer
TCGA-EJ-5504	TCGA-EJ-5504-01	Prostate Adenocarcinoma Acinar Type	C61.9	Prostate Cancer	Prostate Adenocarcinoma	Overlapping / Multiple Zones	Primary	70327	Prostate Cancer
TCGA-EJ-5505	TCGA-EJ-5505-01	Prostate Adenocarcinoma Acinar Type	C61.9	Prostate Cancer	Prostate Adenocarcinoma		Primary	70327	Prostate Cancer
TCGA-EJ-5508	TCGA-EJ-5508-01	Prostate Adenocarcinoma Acinar Type	C61.9	Prostate Cancer	Prostate Adenocarcinoma		Primary	70327	Prostate Cancer
TCGA-EJ-5509	TCGA-EJ-5509-01	Prostate Adenocarcinoma Acinar Type	C61.9	Prostate Cancer	Prostate Adenocarcinoma		Primary	70327	Prostate Cancer
TCGA-EJ-5510	TCGA-EJ-5510-01	Prostate Adenocarcinoma Acinar Type	C61.9	Prostate Cancer	Prostate Adenocarcinoma		Primary	70327	Prostate Cancer
TCGA-EJ-5511	TCGA-EJ-5511-01	Prostate Adenocarcinoma Acinar Type	C61.9	Prostate Cancer	Prostate Adenocarcinoma		Primary	70327	Prostate Cancer
TCGA-EJ-5512	TCGA-EJ-5512-01	Prostate Adenocarcinoma Acinar Type	C61.9	Prostate Cancer	Prostate Adenocarcinoma		Primary	70327	Prostate Cancer
TCGA-EJ-5515	TCGA-EJ-5515-01	Prostate Adenocarcinoma Acinar Type	C61.9	Prostate Cancer	Prostate Adenocarcinoma		Primary	70327	Prostate Cancer
TCGA-EJ-5516	TCGA-EJ-5516-01	Prostate Adenocarcinoma Acinar Type	C61.9	Prostate Cancer	Prostate Adenocarcinoma		Primary	70327	Prostate Cancer
TCGA-EJ-5517	TCGA-EJ-5517-01	Prostate Adenocarcinoma Acinar Type	C61.9	Prostate Cancer	Prostate Adenocarcinoma		Primary	70327	Prostate Cancer
TCGA-EJ-5521	TCGA-EJ-5521-01	Prostate Adenocarcinoma Acinar Type	C61.9	Prostate Cancer	Prostate Adenocarcinoma		Primary	70327	Prostate Cancer
TCGA-EJ-5522	TCGA-EJ-5522-01	Prostate Adenocarcinoma Acinar Type	C61.9	Prostate Cancer	Prostate Adenocarcinoma	Overlapping / Multiple Zones	Primary	70327	Prostate Cancer
TCGA-EJ-5527	TCGA-EJ-5527-01	Prostate Adenocarcinoma Acinar Type	C61.9	Prostate Cancer	Prostate Adenocarcinoma		Primary	70327	Prostate Cancer
TCGA-EJ-5530	TCGA-EJ-5530-01	Prostate Adenocarcinoma Acinar Type	C61.9	Prostate Cancer	Prostate Adenocarcinoma		Primary	70327	Prostate Cancer
TCGA-EJ-5531	TCGA-EJ-5531-01	Prostate Adenocarcinoma Acinar Type	C61.9	Prostate Cancer	Prostate Adenocarcinoma		Primary	70327	Prostate Cancer
TCGA-EJ-5532	TCGA-EJ-5532-01	Prostate Adenocarcinoma Acinar Type	C61.9	Prostate Cancer	Prostate Adenocarcinoma		Primary	70327	Prostate Cancer
TCGA-EJ-5542	TCGA-EJ-5542-01	Prostate Adenocarcinoma Acinar Type	C61.9	Prostate Cancer	Prostate Adenocarcinoma		Primary	70327	Prostate Cancer
TCGA-EJ-7115	TCGA-EJ-7115-01	Prostate Adenocarcinoma Acinar Type	C61.9	Prostate Cancer	Prostate Adenocarcinoma		Primary	70327	Prostate Cancer
TCGA-EJ-7123	TCGA-EJ-7123-01	Prostate Adenocarcinoma Acinar Type	C61.9	Prostate Cancer	Prostate Adenocarcinoma		Primary	70327	Prostate Cancer
TCGA-EJ-7125	TCGA-EJ-7125-01	Prostate Adenocarcinoma Acinar Type	C61.9	Prostate Cancer	Prostate Adenocarcinoma		Primary	70327	Prostate Cancer
TCGA-EJ-7218	TCGA-EJ-7218-01	Prostate Adenocarcinoma Acinar Type	C61.9	Prostate Cancer	Prostate Adenocarcinoma		Primary	70327	Prostate Cancer
TCGA-EJ-7312	TCGA-EJ-7312-01	Prostate Adenocarcinoma Acinar Type	C61.9	Prostate Cancer	Prostate Adenocarcinoma		Primary	70327	Prostate Cancer
TCGA-EJ-7314	TCGA-EJ-7314-01	Prostate Adenocarcinoma Acinar Type	C61.9	Prostate Cancer	Prostate Adenocarcinoma		Primary	70327	Prostate Cancer
TCGA-EJ-7315	TCGA-EJ-7315-01	Prostate Adenocarcinoma Acinar Type	C61.9	Prostate Cancer	Prostate Adenocarcinoma		Primary	70327	Prostate Cancer
TCGA-EJ-7317	TCGA-EJ-7317-01	Prostate Adenocarcinoma Acinar Type	C61.9	Prostate Cancer	Prostate Adenocarcinoma		Primary	70327	Prostate Cancer
TCGA-EJ-7318	TCGA-EJ-7318-01	Prostate Adenocarcinoma Acinar Type	C61.9	Prostate Cancer	Prostate Adenocarcinoma		Primary	70327	Prostate Cancer
TCGA-EJ-7321	TCGA-EJ-7321-01	Prostate Adenocarcinoma Acinar Type	C61.9	Prostate Cancer	Prostate Adenocarcinoma		Primary	70327	Prostate Cancer
TCGA-EJ-7325	TCGA-EJ-7325-01	Prostate Adenocarcinoma Acinar Type	C61.9	Prostate Cancer	Prostate Adenocarcinoma		Primary	70327	Prostate Cancer
TCGA-EJ-7327	TCGA-EJ-7327-01	Prostate Adenocarcinoma Acinar Type	C61.9	Prostate Cancer	Prostate Adenocarcinoma		Primary	70327	Prostate Cancer
TCGA-EJ-7328	TCGA-EJ-7328-01	Prostate Adenocarcinoma Acinar Type	C61.9	Prostate Cancer	Prostate Adenocarcinoma		Primary	70327	Prostate Cancer
TCGA-EJ-7330	TCGA-EJ-7330-01	Prostate Adenocarcinoma Acinar Type	C61.9	Prostate Cancer	Prostate Adenocarcinoma		Primary	70327	Prostate Cancer
TCGA-EJ-7331	TCGA-EJ-7331-01	Prostate Adenocarcinoma Acinar Type	C61.9	Prostate Cancer	Prostate Adenocarcinoma		Primary	70327	Prostate Cancer
TCGA-EJ-7781	TCGA-EJ-7781-01	Prostate Adenocarcinoma Acinar Type	C61.9	Prostate Cancer	Prostate Adenocarcinoma		Primary	70327	Prostate Cancer
TCGA-EJ-7783	TCGA-EJ-7783-01	Prostate Adenocarcinoma Acinar Type	C61.9	Prostate Cancer	Prostate Adenocarcinoma		Primary	70327	Prostate Cancer
TCGA-EJ-7784	TCGA-EJ-7784-01	Prostate Adenocarcinoma Acinar Type	C61.9	Prostate Cancer	Prostate Adenocarcinoma		Primary	70327	Prostate Cancer
TCGA-EJ-7785	TCGA-EJ-7785-01	Prostate Adenocarcinoma Acinar Type	C61.9	Prostate Cancer	Prostate Adenocarcinoma		Primary	70327	Prostate Cancer
TCGA-EJ-7786	TCGA-EJ-7786-01	Prostate Adenocarcinoma Acinar Type	C61.9	Prostate Cancer	Prostate Adenocarcinoma		Primary	70327	Prostate Cancer
TCGA-EJ-7788	TCGA-EJ-7788-01	Prostate Adenocarcinoma Acinar Type	C61.9	Prostate Cancer	Prostate Adenocarcinoma		Primary	70327	Prostate Cancer
TCGA-EJ-7789	TCGA-EJ-7789-01	Prostate Adenocarcinoma Acinar Type	C61.9	Prostate Cancer	Prostate Adenocarcinoma		Primary	70327	Prostate Cancer
TCGA-EJ-7791	TCGA-EJ-7791-01	Prostate Adenocarcinoma Acinar Type	C61.9	Prostate Cancer	Prostate Adenocarcinoma		Primary	70327	Prostate Cancer
TCGA-EJ-7792	TCGA-EJ-7792-01	Prostate Adenocarcinoma Acinar Type	C61.9	Prostate Cancer	Prostate Adenocarcinoma		Primary	70327	Prostate Cancer
TCGA-EJ-7793	TCGA-EJ-7793-01	Prostate Adenocarcinoma Acinar Type	C61.9	Prostate Cancer	Prostate Adenocarcinoma		Primary	70327	Prostate Cancer
TCGA-EJ-7794	TCGA-EJ-7794-01	Prostate Adenocarcinoma Acinar Type	C61.9	Prostate Cancer	Prostate Adenocarcinoma		Primary	70327	Prostate Cancer
TCGA-EJ-7797	TCGA-EJ-7797-01	Prostate Adenocarcinoma Acinar Type	C61.9	Prostate Cancer	Prostate Adenocarcinoma		Primary	70327	Prostate Cancer
TCGA-EJ-8470	TCGA-EJ-8470-01	Prostate Adenocarcinoma Acinar Type	C61.9	Prostate Cancer	Prostate Adenocarcinoma		Primary	70327	Prostate Cancer
TCGA-FC-7708	TCGA-FC-7708-01	Prostate Adenocarcinoma Acinar Type	C61.9	Prostate Cancer	Prostate Adenocarcinoma	Overlapping / Multiple Zones	Primary	70327	Prostate Cancer
TCGA-G9-6329	TCGA-G9-6329-01	Prostate Adenocarcinoma Acinar Type	C61.9	Prostate Cancer	Prostate Adenocarcinoma		Primary	70327	Prostate Cancer
TCGA-G9-6332	TCGA-G9-6332-01	Prostate Adenocarcinoma Acinar Type	C61.9	Prostate Cancer	Prostate Adenocarcinoma		Primary	70327	Prostate Cancer
TCGA-G9-6333	TCGA-G9-6333-01	Prostate Adenocarcinoma Acinar Type	C61.9	Prostate Cancer	Prostate Adenocarcinoma		Primary	70327	Prostate Cancer
TCGA-G9-6336	TCGA-G9-6336-01	Prostate Adenocarcinoma Acinar Type	C61.9	Prostate Cancer	Prostate Adenocarcinoma		Primary	70327	Prostate Cancer
TCGA-G9-6338	TCGA-G9-6338-01	Prostate Adenocarcinoma Acinar Type	C61.9	Prostate Cancer	Prostate Adenocarcinoma		Primary	70327	Prostate Cancer
TCGA-G9-6339	TCGA-G9-6339-01	Prostate Adenocarcinoma Acinar Type	C61.9	Prostate Cancer	Prostate Adenocarcinoma		Primary	70327	Prostate Cancer
TCGA-G9-6342	TCGA-G9-6342-01	Prostate Adenocarcinoma Acinar Type	C61.9	Prostate Cancer	Prostate Adenocarcinoma		Primary	70327	Prostate Cancer
TCGA-G9-6343	TCGA-G9-6343-01	Prostate Adenocarcinoma Acinar Type	C61.9	Prostate Cancer	Prostate Adenocarcinoma		Primary	70327	Prostate Cancer
TCGA-G9-6348	TCGA-G9-6348-01	Prostate Adenocarcinoma Acinar Type	C61.9	Prostate Cancer	Prostate Adenocarcinoma		Primary	70327	Prostate Cancer
TCGA-G9-6351	TCGA-G9-6351-01	Prostate Adenocarcinoma Acinar Type	C61.9	Prostate Cancer	Prostate Adenocarcinoma		Primary	70327	Prostate Cancer
TCGA-G9-6353	TCGA-G9-6353-01	Prostate Adenocarcinoma Acinar Type	C61.9	Prostate Cancer	Prostate Adenocarcinoma	Peripheral Zone	Primary	70327	Prostate Cancer
TCGA-G9-6354	TCGA-G9-6354-01	Prostate Adenocarcinoma Acinar Type	C61.9	Prostate Cancer	Prostate Adenocarcinoma		Primary	70327	Prostate Cancer
TCGA-G9-6361	TCGA-G9-6361-01	Prostate Adenocarcinoma Acinar Type	C61.9	Prostate Cancer	Prostate Adenocarcinoma		Primary	70327	Prostate Cancer
TCGA-G9-6362	TCGA-G9-6362-01	Prostate Adenocarcinoma Acinar Type	C61.9	Prostate Cancer	Prostate Adenocarcinoma		Primary	70327	Prostate Cancer
TCGA-G9-6363	TCGA-G9-6363-01	Prostate Adenocarcinoma Acinar Type	C61.9	Prostate Cancer	Prostate Adenocarcinoma		Primary	70327	Prostate Cancer
TCGA-G9-6364	TCGA-G9-6364-01	Prostate Adenocarcinoma Acinar Type	C61.9	Prostate Cancer	Prostate Adenocarcinoma		Primary	70327	Prostate Cancer
TCGA-G9-6365	TCGA-G9-6365-01	Prostate Adenocarcinoma Acinar Type	C61.9	Prostate Cancer	Prostate Adenocarcinoma		Primary	70327	Prostate Cancer
TCGA-G9-6366	TCGA-G9-6366-01	Prostate Adenocarcinoma Acinar Type	C61.9	Prostate Cancer	Prostate Adenocarcinoma		Primary	70327	Prostate Cancer
TCGA-G9-6369	TCGA-G9-6369-01	Prostate Adenocarcinoma Acinar Type	C61.9	Prostate Cancer	Prostate Adenocarcinoma		Primary	70327	Prostate Cancer
TCGA-G9-6370	TCGA-G9-6370-01	Prostate Adenocarcinoma Acinar Type	C61.9	Prostate Cancer	Prostate Adenocarcinoma		Primary	70327	Prostate Cancer
TCGA-G9-6371	TCGA-G9-6371-01	Prostate Adenocarcinoma Acinar Type	C61.9	Prostate Cancer	Prostate Adenocarcinoma		Primary	70327	Prostate Cancer
TCGA-G9-6373	TCGA-G9-6373-01	Prostate Adenocarcinoma Acinar Type	C61.9	Prostate Cancer	Prostate Adenocarcinoma		Primary	70327	Prostate Cancer
TCGA-G9-6377	TCGA-G9-6377-01	Prostate Adenocarcinoma Acinar Type	C61.9	Prostate Cancer	Prostate Adenocarcinoma		Primary	70327	Prostate Cancer
TCGA-G9-6378	TCGA-G9-6378-01	Prostate Adenocarcinoma Acinar Type	C61.9	Prostate Cancer	Prostate Adenocarcinoma		Primary	70327	Prostate Cancer
TCGA-G9-6379	TCGA-G9-6379-01	Prostate Adenocarcinoma Acinar Type	C61.9	Prostate Cancer	Prostate Adenocarcinoma		Primary	70327	Prostate Cancer
TCGA-G9-6384	TCGA-G9-6384-01	Prostate Adenocarcinoma Acinar Type	C61.9	Prostate Cancer	Prostate Adenocarcinoma		Primary	70327	Prostate Cancer
TCGA-G9-6385	TCGA-G9-6385-01	Prostate Adenocarcinoma Acinar Type	C61.9	Prostate Cancer	Prostate Adenocarcinoma		Primary	70327	Prostate Cancer
TCGA-G9-6494	TCGA-G9-6494-01	Prostate Adenocarcinoma Acinar Type	C61.9	Prostate Cancer	Prostate Adenocarcinoma		Primary	70327	Prostate Cancer
TCGA-G9-6496	TCGA-G9-6496-01	Prostate Adenocarcinoma Acinar Type	C61.9	Prostate Cancer	Prostate Adenocarcinoma		Primary	70327	Prostate Cancer
TCGA-G9-6498	TCGA-G9-6498-01	Prostate Adenocarcinoma Acinar Type	C61.9	Prostate Cancer	Prostate Adenocarcinoma		Primary	70327	Prostate Cancer
TCGA-G9-7519	TCGA-G9-7519-01	Prostate Adenocarcinoma Acinar Type	C61.9	Prostate Cancer	Prostate Adenocarcinoma		Primary	70327	Prostate Cancer
TCGA-G9-7522	TCGA-G9-7522-01	Prostate Adenocarcinoma Acinar Type	C61.9	Prostate Cancer	Prostate Adenocarcinoma		Primary	70327	Prostate Cancer
TCGA-G9-7525	TCGA-G9-7525-01	Prostate Adenocarcinoma Acinar Type	C61.9	Prostate Cancer	Prostate Adenocarcinoma		Primary	70327	Prostate Cancer
TCGA-H9-7775	TCGA-H9-7775-01	Prostate Adenocarcinoma Acinar Type	C61.9	Prostate Cancer	Prostate Adenocarcinoma		Primary	70327	Prostate Cancer
TCGA-HC-7075	TCGA-HC-7075-01	Prostate Adenocarcinoma Acinar Type	C61.9	Prostate Cancer	Prostate Adenocarcinoma		Primary	70327	Prostate Cancer
TCGA-HC-7077	TCGA-HC-7077-01	Prostate Adenocarcinoma Acinar Type	C61.9	Prostate Cancer	Prostate Adenocarcinoma		Primary	70327	Prostate Cancer
TCGA-HC-7078	TCGA-HC-7078-01	Prostate Adenocarcinoma Acinar Type	C61.9	Prostate Cancer	Prostate Adenocarcinoma		Primary	70327	Prostate Cancer
TCGA-HC-7079	TCGA-HC-7079-01	Prostate Adenocarcinoma Acinar Type	C61.9	Prostate Cancer	Prostate Adenocarcinoma		Primary	70327	Prostate Cancer
TCGA-HC-7080	TCGA-HC-7080-01	Prostate Adenocarcinoma Acinar Type	C61.9	Prostate Cancer	Prostate Adenocarcinoma		Primary	70327	Prostate Cancer
TCGA-HC-7209	TCGA-HC-7209-01	Prostate Adenocarcinoma Acinar Type	C61.9	Prostate Cancer	Prostate Adenocarcinoma		Primary	70327	Prostate Cancer
TCGA-HC-7210	TCGA-HC-7210-01	Prostate Adenocarcinoma Acinar Type	C61.9	Prostate Cancer	Prostate Adenocarcinoma		Primary	70327	Prostate Cancer
TCGA-HC-7212	TCGA-HC-7212-01	Prostate Adenocarcinoma Acinar Type	C61.9	Prostate Cancer	Prostate Adenocarcinoma		Primary	70327	Prostate Cancer
TCGA-HC-7230	TCGA-HC-7230-01	Prostate Adenocarcinoma Acinar Type	C61.9	Prostate Cancer	Prostate Adenocarcinoma		Primary	70327	Prostate Cancer
TCGA-HC-7231	TCGA-HC-7231-01	Prostate Adenocarcinoma Acinar Type	C61.9	Prostate Cancer	Prostate Adenocarcinoma		Primary	70327	Prostate Cancer
TCGA-HC-7233	TCGA-HC-7233-01	Prostate Adenocarcinoma Acinar Type	C61.9	Prostate Cancer	Prostate Adenocarcinoma		Primary	70327	Prostate Cancer
TCGA-HC-7736	TCGA-HC-7736-01	Prostate Adenocarcinoma Acinar Type	C61.9	Prostate Cancer	Prostate Adenocarcinoma		Primary	70327	Prostate Cancer
TCGA-HC-7738	TCGA-HC-7738-01	Prostate Adenocarcinoma Acinar Type	C61.9	Prostate Cancer	Prostate Adenocarcinoma		Primary	70327	Prostate Cancer
TCGA-HC-7740	TCGA-HC-7740-01	Prostate Adenocarcinoma Acinar Type	C61.9	Prostate Cancer	Prostate Adenocarcinoma		Primary	70327	Prostate Cancer
TCGA-HC-7744	TCGA-HC-7744-01	Prostate Adenocarcinoma Acinar Type	C61.9	Prostate Cancer	Prostate Adenocarcinoma		Primary	70327	Prostate Cancer
TCGA-HC-7745	TCGA-HC-7745-01	Prostate Adenocarcinoma Acinar Type	C61.9	Prostate Cancer	Prostate Adenocarcinoma		Primary	70327	Prostate Cancer
TCGA-HC-7747	TCGA-HC-7747-01	Prostate Adenocarcinoma Acinar Type	C61.9	Prostate Cancer	Prostate Adenocarcinoma		Primary	70327	Prostate Cancer
TCGA-HC-7748	TCGA-HC-7748-01	Prostate Adenocarcinoma Acinar Type	C61.9	Prostate Cancer	Prostate Adenocarcinoma		Primary	70327	Prostate Cancer
TCGA-HC-7749	TCGA-HC-7749-01	Prostate Adenocarcinoma Acinar Type	C61.9	Prostate Cancer	Prostate Adenocarcinoma		Primary	70327	Prostate Cancer
TCGA-HC-7750	TCGA-HC-7750-01	Prostate Adenocarcinoma Acinar Type	C61.9	Prostate Cancer	Prostate Adenocarcinoma		Primary	70327	Prostate Cancer
TCGA-HC-7752	TCGA-HC-7752-01	Prostate Adenocarcinoma Acinar Type	C61.9	Prostate Cancer	Prostate Adenocarcinoma		Primary	70327	Prostate Cancer
TCGA-HC-7818	TCGA-HC-7818-01	Prostate Adenocarcinoma Acinar Type	C61.9	Prostate Cancer	Prostate Adenocarcinoma		Primary	70327	Prostate Cancer
TCGA-HC-7820	TCGA-HC-7820-01	Prostate Adenocarcinoma Acinar Type	C61.9	Prostate Cancer	Prostate Adenocarcinoma		Primary	70327	Prostate Cancer
TCGA-HC-8213	TCGA-HC-8213-01	Prostate Adenocarcinoma Acinar Type	C61.9	Prostate Cancer	Prostate Adenocarcinoma		Primary	70327	Prostate Cancer
TCGA-HC-8216	TCGA-HC-8216-01	Prostate Adenocarcinoma Acinar Type	C61.9	Prostate Cancer	Prostate Adenocarcinoma		Primary	70327	Prostate Cancer
TCGA-HC-8256	TCGA-HC-8256-01	Prostate Adenocarcinoma Acinar Type	C61.9	Prostate Cancer	Prostate Adenocarcinoma		Primary	70327	Prostate Cancer
TCGA-HC-8257	TCGA-HC-8257-01	Prostate Adenocarcinoma Acinar Type	C61.9	Prostate Cancer	Prostate Adenocarcinoma		Primary	70327	Prostate Cancer
TCGA-HC-8258	TCGA-HC-8258-01	Prostate Adenocarcinoma Acinar Type	C61.9	Prostate Cancer	Prostate Adenocarcinoma		Primary	70327	Prostate Cancer
TCGA-HC-8259	TCGA-HC-8259-01	Prostate Adenocarcinoma Acinar Type	C61.9	Prostate Cancer	Prostate Adenocarcinoma		Primary	70327	Prostate Cancer
TCGA-HC-8260	TCGA-HC-8260-01	Prostate Adenocarcinoma Acinar Type	C61.9	Prostate Cancer	Prostate Adenocarcinoma	Peripheral Zone	Primary	70327	Prostate Cancer
TCGA-HC-8261	TCGA-HC-8261-01	Prostate Adenocarcinoma Acinar Type	C61.9	Prostate Cancer	Prostate Adenocarcinoma		Primary	70327	Prostate Cancer
TCGA-HI-7169	TCGA-HI-7169-01	Prostate Adenocarcinoma Acinar Type	C61.9	Prostate Cancer	Prostate Adenocarcinoma		Primary	70327	Prostate Cancer
TCGA-HI-7170	TCGA-HI-7170-01	Prostate Adenocarcinoma Acinar Type	C61.9	Prostate Cancer	Prostate Adenocarcinoma		Primary	70327	Prostate Cancer
TCGA-J4-8198	TCGA-J4-8198-01	Prostate Adenocarcinoma Acinar Type	C61.9	Prostate Cancer	Prostate Adenocarcinoma		Primary	70327	Prostate Cancer
TCGA-J4-8200	TCGA-J4-8200-01	Prostate Adenocarcinoma Acinar Type	C61.9	Prostate Cancer	Prostate Adenocarcinoma	Overlapping / Multiple Zones	Primary	70327	Prostate Cancer
EOPC-01	EOPC-01			Prostate Cancer	Prostate Adenocarcinoma			70327	Prostate Cancer
EOPC-02	EOPC-02			Prostate Cancer	Prostate Adenocarcinoma			70327	Prostate Cancer
EOPC-04	EOPC-04			Prostate Cancer	Prostate Adenocarcinoma			70327	Prostate Cancer
EOPC-05	EOPC-05			Prostate Cancer	Prostate Adenocarcinoma			70327	Prostate Cancer
EOPC-06	EOPC-06			Prostate Cancer	Prostate Adenocarcinoma			70327	Prostate Cancer
EOPC-07	EOPC-07			Prostate Cancer	Prostate Adenocarcinoma			70327	Prostate Cancer
EOPC-08	EOPC-08			Prostate Cancer	Prostate Adenocarcinoma			70327	Prostate Cancer
EOPC-09	EOPC-09			Prostate Cancer	Prostate Adenocarcinoma			70327	Prostate Cancer
EOPC-10	EOPC-10			Prostate Cancer	Prostate Adenocarcinoma			70327	Prostate Cancer
EOPC-11	EOPC-11			Prostate Cancer	Prostate Adenocarcinoma			70327	Prostate Cancer
PR-0508	PR-0508			Prostate Cancer	Prostate Adenocarcinoma			70327	Prostate Cancer
PR-1701	PR-1701			Prostate Cancer	Prostate Adenocarcinoma			70327	Prostate Cancer
PR-2832	PR-2832			Prostate Cancer	Prostate Adenocarcinoma			70327	Prostate Cancer
PR-3043	PR-3043			Prostate Cancer	Prostate Adenocarcinoma			70327	Prostate Cancer
P03-1426	P03-1426			Prostate Cancer	Prostate Adenocarcinoma			70327	Prostate Cancer
P03-2345	P03-2345			Prostate Cancer	Prostate Adenocarcinoma			70327	Prostate Cancer
P04-1084	P04-1084			Prostate Cancer	Prostate Adenocarcinoma			70327	Prostate Cancer
P05-1657	P05-1657			Prostate Cancer	Prostate Adenocarcinoma			70327	Prostate Cancer
P05-3852	P05-3852			Prostate Cancer	Prostate Adenocarcinoma			70327	Prostate Cancer
P05-620	P05-620			Prostate Cancer	Prostate Adenocarcinoma			70327	Prostate Cancer
P07-144	P07-144			Prostate Cancer	Prostate Adenocarcinoma			70327	Prostate Cancer
P07-4941	P07-4941			Prostate Cancer	Prostate Adenocarcinoma			70327	Prostate Cancer
P07-5021	P07-5021			Prostate Cancer	Prostate Adenocarcinoma			70327	Prostate Cancer
P07-5037	P07-5037			Prostate Cancer	Prostate Adenocarcinoma			70327	Prostate Cancer
P07-5318	P07-5318			Prostate Cancer	Prostate Adenocarcinoma			70327	Prostate Cancer
P07-837	P07-837			Prostate Cancer	Prostate Adenocarcinoma			70327	Prostate Cancer
P08-1042	P08-1042			Prostate Cancer	Prostate Adenocarcinoma			70327	Prostate Cancer
P08-1541	P08-1541			Prostate Cancer	Prostate Adenocarcinoma			70327	Prostate Cancer
P08-217	P08-217			Prostate Cancer	Prostate Adenocarcinoma			70327	Prostate Cancer
P08-492	P08-492			Prostate Cancer	Prostate Adenocarcinoma			70327	Prostate Cancer
P08-501	P08-501			Prostate Cancer	Prostate Adenocarcinoma			70327	Prostate Cancer
P08-5852	P08-5852			Prostate Cancer	Prostate Adenocarcinoma			70327	Prostate Cancer
P08-716	P08-716			Prostate Cancer	Prostate Adenocarcinoma			70327	Prostate Cancer
P09-37	P09-37			Prostate Cancer	Prostate Adenocarcinoma			70327	Prostate Cancer
P09-396	P09-396			Prostate Cancer	Prostate Adenocarcinoma			70327	Prostate Cancer
P09-628	P09-628			Prostate Cancer	Prostate Adenocarcinoma			70327	Prostate Cancer
PR-03-3125	PR-03-3125			Prostate Cancer	Prostate Adenocarcinoma			70327	Prostate Cancer
PR-03-728	PR-03-728			Prostate Cancer	Prostate Adenocarcinoma			70327	Prostate Cancer
PR-04-1243	PR-04-1243			Prostate Cancer	Prostate Adenocarcinoma			70327	Prostate Cancer
PR-05-3595	PR-05-3595			Prostate Cancer	Prostate Adenocarcinoma			70327	Prostate Cancer
PR-06-1749	PR-06-1749			Prostate Cancer	Prostate Adenocarcinoma			70327	Prostate Cancer
PR-06-3199	PR-06-3199			Prostate Cancer	Prostate Adenocarcinoma			70327	Prostate Cancer
PR-07-4610	PR-07-4610			Prostate Cancer	Prostate Adenocarcinoma			70327	Prostate Cancer
PR-08-2153	PR-08-2153			Prostate Cancer	Prostate Adenocarcinoma			70327	Prostate Cancer
PR-08-4154	PR-08-4154			Prostate Cancer	Prostate Adenocarcinoma			70327	Prostate Cancer
PR-08-556	PR-08-556			Prostate Cancer	Prostate Adenocarcinoma			70327	Prostate Cancer
PR-08-784	PR-08-784			Prostate Cancer	Prostate Adenocarcinoma			70327	Prostate Cancer
PR-09-146	PR-09-146			Prostate Cancer	Prostate Adenocarcinoma			70327	Prostate Cancer
PR-3051	PR-3051-Tumor			Prostate Cancer	Prostate Adenocarcinoma			70327	Prostate Cancer
PR-3048	PR-3048-Tumor			Prostate Cancer	Prostate Adenocarcinoma			70327	Prostate Cancer
PR-3036	PR-3036-Tumor			Prostate Cancer	Prostate Adenocarcinoma			70327	Prostate Cancer
PR-3035	PR-3035-Tumor			Prostate Cancer	Prostate Adenocarcinoma			70327	Prostate Cancer
PR-3026	PR-3026-Tumor			Prostate Cancer	Prostate Adenocarcinoma			70327	Prostate Cancer
PR-3023	PR-3023-Tumor			Prostate Cancer	Prostate Adenocarcinoma			70327	Prostate Cancer
PR-2916	PR-2916-Tumor			Prostate Cancer	Prostate Adenocarcinoma			70327	Prostate Cancer
PR-2915	PR-2915-Tumor			Prostate Cancer	Prostate Adenocarcinoma			70327	Prostate Cancer
PR-2858	PR-2858-Tumor			Prostate Cancer	Prostate Adenocarcinoma			70327	Prostate Cancer
PR-2762	PR-2762-Tumor			Prostate Cancer	Prostate Adenocarcinoma			70327	Prostate Cancer
PR-2761	PR-2761-Tumor			Prostate Cancer	Prostate Adenocarcinoma			70327	Prostate Cancer
PR-2740	PR-2740-Tumor			Prostate Cancer	Prostate Adenocarcinoma			70327	Prostate Cancer
PR-2661	PR-2661-Tumor			Prostate Cancer	Prostate Adenocarcinoma			70327	Prostate Cancer
PR-1043	PR-1043-Tumor			Prostate Cancer	Prostate Adenocarcinoma			70327	Prostate Cancer
PR-1024	PR-1024-Tumor			Prostate Cancer	Prostate Adenocarcinoma			70327	Prostate Cancer
PR-0427	PR-0427-Tumor			Prostate Cancer	Prostate Adenocarcinoma			70327	Prostate Cancer
PR-0099	PR-0099-Tumor			Prostate Cancer	Prostate Adenocarcinoma			70327	Prostate Cancer
P09-649	P09-649-Tumor			Prostate Cancer	Prostate Adenocarcinoma			70327	Prostate Cancer
P03-1906	P03-1906-Tumor			Prostate Cancer	Prostate Adenocarcinoma			70327	Prostate Cancer
PR-01-1934	PR-01-1934-Tumor			Prostate Cancer	Prostate Adenocarcinoma			70327	Prostate Cancer
P04-47	P04-47-Tumor			Prostate Cancer	Prostate Adenocarcinoma			70327	Prostate Cancer
PR-06-1999	PR-06-1999-Tumor			Prostate Cancer	Prostate Adenocarcinoma			70327	Prostate Cancer
P02-2035	P02-2035-Tumor			Prostate Cancer	Prostate Adenocarcinoma			70327	Prostate Cancer
PR-02-2072	PR-02-2072-Tumor			Prostate Cancer	Prostate Adenocarcinoma			70327	Prostate Cancer
P05-2212	P05-2212-Tumor			Prostate Cancer	Prostate Adenocarcinoma			70327	Prostate Cancer
P06-2325	P06-2325-Tumor			Prostate Cancer	Prostate Adenocarcinoma			70327	Prostate Cancer
PR-01-2382	PR-01-2382-Tumor			Prostate Cancer	Prostate Adenocarcinoma			70327	Prostate Cancer
PR-02-2480	PR-02-2480-Tumor			Prostate Cancer	Prostate Adenocarcinoma			70327	Prostate Cancer
PR-01-2492	PR-01-2492-Tumor			Prostate Cancer	Prostate Adenocarcinoma			70327	Prostate Cancer
P09-2497	P09-2497-Tumor			Prostate Cancer	Prostate Adenocarcinoma			70327	Prostate Cancer
PR-09-2517	PR-09-2517-Tumor			Prostate Cancer	Prostate Adenocarcinoma			70327	Prostate Cancer
PR-01-2554	PR-01-2554-Tumor			Prostate Cancer	Prostate Adenocarcinoma			70327	Prostate Cancer
P05-2594	P05-2594-Tumor			Prostate Cancer	Prostate Adenocarcinoma			70327	Prostate Cancer
P04-2599	P04-2599-Tumor			Prostate Cancer	Prostate Adenocarcinoma			70327	Prostate Cancer
P03-2620	P03-2620-Tumor			Prostate Cancer	Prostate Adenocarcinoma			70327	Prostate Cancer
P04-2641	P04-2641-Tumor			Prostate Cancer	Prostate Adenocarcinoma			70327	Prostate Cancer
P04-2740	P04-2740-Tumor			Prostate Cancer	Prostate Adenocarcinoma			70327	Prostate Cancer
PR-09-2744	PR-09-2744-Tumor			Prostate Cancer	Prostate Adenocarcinoma			70327	Prostate Cancer
PR-04-3113	PR-04-3113-Tumor			Prostate Cancer	Prostate Adenocarcinoma			70327	Prostate Cancer
PR-04-3222	PR-04-3222-Tumor			Prostate Cancer	Prostate Adenocarcinoma			70327	Prostate Cancer
PR-04-3347	PR-04-3347-Tumor			Prostate Cancer	Prostate Adenocarcinoma			70327	Prostate Cancer
P03-3391	P03-3391-Tumor			Prostate Cancer	Prostate Adenocarcinoma			70327	Prostate Cancer
PR-09-3421	PR-09-3421-Tumor			Prostate Cancer	Prostate Adenocarcinoma			70327	Prostate Cancer
P05-3436	P05-3436-Tumor			Prostate Cancer	Prostate Adenocarcinoma			70327	Prostate Cancer
PR-05-3440	PR-05-3440-Tumor			Prostate Cancer	Prostate Adenocarcinoma			70327	Prostate Cancer
PR-09-3566	PR-09-3566-Tumor			Prostate Cancer	Prostate Adenocarcinoma			70327	Prostate Cancer
P06-3676	P06-3676-Tumor			Prostate Cancer	Prostate Adenocarcinoma			70327	Prostate Cancer
PR-09-3687	PR-09-3687-Tumor			Prostate Cancer	Prostate Adenocarcinoma			70327	Prostate Cancer
P05-3829	P05-3829-Tumor			Prostate Cancer	Prostate Adenocarcinoma			70327	Prostate Cancer
P05-3859	P05-3859-Tumor			Prostate Cancer	Prostate Adenocarcinoma			70327	Prostate Cancer
P06-4428	P06-4428-Tumor			Prostate Cancer	Prostate Adenocarcinoma			70327	Prostate Cancer
P07-5036	P07-5036-Tumor			Prostate Cancer	Prostate Adenocarcinoma			70327	Prostate Cancer
PR-09-5446	PR-09-5446-Tumor			Prostate Cancer	Prostate Adenocarcinoma			70327	Prostate Cancer
PR-09-5630	PR-09-5630-Tumor			Prostate Cancer	Prostate Adenocarcinoma			70327	Prostate Cancer
PR-09-5700	PR-09-5700-Tumor			Prostate Cancer	Prostate Adenocarcinoma			70327	Prostate Cancer
PR-09-5702	PR-09-5702-Tumor			Prostate Cancer	Prostate Adenocarcinoma			70327	Prostate Cancer
P00-000450	P00-000450-Tumor			Prostate Cancer	Prostate Adenocarcinoma			70327	Prostate Cancer
PR-00-1165	PR-00-1165-Tumor			Prostate Cancer	Prostate Adenocarcinoma			70327	Prostate Cancer
PR-00-160	PR-00-160-Tumor			Prostate Cancer	Prostate Adenocarcinoma			70327	Prostate Cancer
PR-00-1823	PR-00-1823-Tumor			Prostate Cancer	Prostate Adenocarcinoma			70327	Prostate Cancer
PR-02-1082	PR-02-1082-Tumor			Prostate Cancer	Prostate Adenocarcinoma			70327	Prostate Cancer
P02-1562	P02-1562-Tumor			Prostate Cancer	Prostate Adenocarcinoma			70327	Prostate Cancer
PR-02-169	PR-02-169-Tumor			Prostate Cancer	Prostate Adenocarcinoma			70327	Prostate Cancer
PR-02-1736	PR-02-1736-Tumor			Prostate Cancer	Prostate Adenocarcinoma			70327	Prostate Cancer
PR-02-1899	PR-02-1899-Tumor			Prostate Cancer	Prostate Adenocarcinoma			70327	Prostate Cancer
PR-02-254	PR-02-254-Tumor			Prostate Cancer	Prostate Adenocarcinoma			70327	Prostate Cancer
PR-03-022	PR-03-022-Tumor			Prostate Cancer	Prostate Adenocarcinoma			70327	Prostate Cancer
PR-03-1026	PR-03-1026-Tumor			Prostate Cancer	Prostate Adenocarcinoma			70327	Prostate Cancer
P03-1334	P03-1334-Tumor			Prostate Cancer	Prostate Adenocarcinoma			70327	Prostate Cancer
PR-03-870	PR-03-870-Tumor			Prostate Cancer	Prostate Adenocarcinoma			70327	Prostate Cancer
P03-871	P03-871-Tumor			Prostate Cancer	Prostate Adenocarcinoma			70327	Prostate Cancer
PR-04-1367	PR-04-1367-Tumor			Prostate Cancer	Prostate Adenocarcinoma			70327	Prostate Cancer
P04-1421	P04-1421-Tumor			Prostate Cancer	Prostate Adenocarcinoma			70327	Prostate Cancer
P04-1790	P04-1790-Tumor			Prostate Cancer	Prostate Adenocarcinoma			70327	Prostate Cancer
PR-04-194	PR-04-194-Tumor			Prostate Cancer	Prostate Adenocarcinoma			70327	Prostate Cancer
P04-594	P04-594-Tumor			Prostate Cancer	Prostate Adenocarcinoma			70327	Prostate Cancer
PR-04-639	PR-04-639-Tumor			Prostate Cancer	Prostate Adenocarcinoma			70327	Prostate Cancer
PR-04-903	PR-04-903-Tumor			Prostate Cancer	Prostate Adenocarcinoma			70327	Prostate Cancer
PR-05-839	PR-05-839-Tumor			Prostate Cancer	Prostate Adenocarcinoma			70327	Prostate Cancer
P06-1125	P06-1125-Tumor			Prostate Cancer	Prostate Adenocarcinoma			70327	Prostate Cancer
P06-1696	P06-1696-Tumor			Prostate Cancer	Prostate Adenocarcinoma			70327	Prostate Cancer
P07-684	P07-684-Tumor			Prostate Cancer	Prostate Adenocarcinoma			70327	Prostate Cancer
P07-718	P07-718-Tumor			Prostate Cancer	Prostate Adenocarcinoma			70327	Prostate Cancer
P08-590	P08-590-Tumor			Prostate Cancer	Prostate Adenocarcinoma			70327	Prostate Cancer
P09-120	P09-120-Tumor			Prostate Cancer	Prostate Adenocarcinoma			70327	Prostate Cancer
P09-1372	P09-1372-Tumor			Prostate Cancer	Prostate Adenocarcinoma			70327	Prostate Cancer
P09-1580	P09-1580-Tumor			Prostate Cancer	Prostate Adenocarcinoma			70327	Prostate Cancer
CPCG0001-F1	CPCG0001-F1			Prostate Cancer	Prostate Adenocarcinoma			70327	Prostate Cancer
CPCG0003-F1	CPCG0003-F1			Prostate Cancer	Prostate Adenocarcinoma			70327	Prostate Cancer
CPCG0006-F1	CPCG0006-F1			Prostate Cancer	Prostate Adenocarcinoma			70327	Prostate Cancer
CPCG0020-F1	CPCG0020-F1			Prostate Cancer	Prostate Adenocarcinoma			70327	Prostate Cancer
CPCG0022-F1	CPCG0022-F1			Prostate Cancer	Prostate Adenocarcinoma			70327	Prostate Cancer
CPCG0027-F1	CPCG0027-F1			Prostate Cancer	Prostate Adenocarcinoma			70327	Prostate Cancer
CPCG0040-F1	CPCG0040-F1			Prostate Cancer	Prostate Adenocarcinoma			70327	Prostate Cancer
CPCG0046-F1	CPCG0046-F1			Prostate Cancer	Prostate Adenocarcinoma			70327	Prostate Cancer
CPCG0047-F1	CPCG0047-F1			Prostate Cancer	Prostate Adenocarcinoma			70327	Prostate Cancer
CPCG0048-F1	CPCG0048-F1			Prostate Cancer	Prostate Adenocarcinoma			70327	Prostate Cancer
CPCG0050-F1	CPCG0050-F1			Prostate Cancer	Prostate Adenocarcinoma			70327	Prostate Cancer
CPCG0057-F1	CPCG0057-F1			Prostate Cancer	Prostate Adenocarcinoma			70327	Prostate Cancer
CPCG0063-F1	CPCG0063-F1			Prostate Cancer	Prostate Adenocarcinoma			70327	Prostate Cancer
CPCG0073-F1	CPCG0073-F1			Prostate Cancer	Prostate Adenocarcinoma			70327	Prostate Cancer
CPCG0078-F1	CPCG0078-F1			Prostate Cancer	Prostate Adenocarcinoma			70327	Prostate Cancer
CPCG0081-F1	CPCG0081-F1			Prostate Cancer	Prostate Adenocarcinoma			70327	Prostate Cancer
CPCG0083-F1	CPCG0083-F1			Prostate Cancer	Prostate Adenocarcinoma			70327	Prostate Cancer
CPCG0087-F1	CPCG0087-F1			Prostate Cancer	Prostate Adenocarcinoma			70327	Prostate Cancer
CPCG0090-F1	CPCG0090-F1			Prostate Cancer	Prostate Adenocarcinoma			70327	Prostate Cancer
CPCG0094-F1	CPCG0094-F1			Prostate Cancer	Prostate Adenocarcinoma			70327	Prostate Cancer
CPCG0095-F1	CPCG0095-F1			Prostate Cancer	Prostate Adenocarcinoma			70327	Prostate Cancer
CPCG0098-F1	CPCG0098-F1			Prostate Cancer	Prostate Adenocarcinoma			70327	Prostate Cancer
CPCG0099-F1	CPCG0099-F1			Prostate Cancer	Prostate Adenocarcinoma			70327	Prostate Cancer
CPCG0102-F1	CPCG0102-F1			Prostate Cancer	Prostate Adenocarcinoma			70327	Prostate Cancer
CPCG0114-F1	CPCG0114-F1			Prostate Cancer	Prostate Adenocarcinoma			70327	Prostate Cancer
CPCG0117-F1	CPCG0117-F1			Prostate Cancer	Prostate Adenocarcinoma			70327	Prostate Cancer
CPCG0121-F1	CPCG0121-F1			Prostate Cancer	Prostate Adenocarcinoma			70327	Prostate Cancer
CPCG0122-F1	CPCG0122-F1			Prostate Cancer	Prostate Adenocarcinoma			70327	Prostate Cancer
CPCG0123-F1	CPCG0123-F1			Prostate Cancer	Prostate Adenocarcinoma			70327	Prostate Cancer
CPCG0124-F1	CPCG0124-F1			Prostate Cancer	Prostate Adenocarcinoma			70327	Prostate Cancer
CPCG0127-F1	CPCG0127-F1			Prostate Cancer	Prostate Adenocarcinoma			70327	Prostate Cancer
CPCG0128-F1	CPCG0128-F1			Prostate Cancer	Prostate Adenocarcinoma			70327	Prostate Cancer
CPCG0154-F1	CPCG0154-F1			Prostate Cancer	Prostate Adenocarcinoma			70327	Prostate Cancer
CPCG0158-F1	CPCG0158-F1			Prostate Cancer	Prostate Adenocarcinoma			70327	Prostate Cancer
CPCG0166-F1	CPCG0166-F1			Prostate Cancer	Prostate Adenocarcinoma			70327	Prostate Cancer
CPCG0182-F1	CPCG0182-F1			Prostate Cancer	Prostate Adenocarcinoma			70327	Prostate Cancer
CPCG0183-F1	CPCG0183-F1			Prostate Cancer	Prostate Adenocarcinoma			70327	Prostate Cancer
CPCG0184-F1	CPCG0184-F1			Prostate Cancer	Prostate Adenocarcinoma			70327	Prostate Cancer
CPCG0185-F1	CPCG0185-F1			Prostate Cancer	Prostate Adenocarcinoma			70327	Prostate Cancer
CPCG0189-F1	CPCG0189-F1			Prostate Cancer	Prostate Adenocarcinoma			70327	Prostate Cancer
CPCG0190-F1	CPCG0190-F1			Prostate Cancer	Prostate Adenocarcinoma			70327	Prostate Cancer
CPCG0191-F1	CPCG0191-F1			Prostate Cancer	Prostate Adenocarcinoma			70327	Prostate Cancer
CPCG0196-F1	CPCG0196-F1			Prostate Cancer	Prostate Adenocarcinoma			70327	Prostate Cancer
CPCG0199-F1	CPCG0199-F1			Prostate Cancer	Prostate Adenocarcinoma			70327	Prostate Cancer
CPCG0201-F1	CPCG0201-F1			Prostate Cancer	Prostate Adenocarcinoma			70327	Prostate Cancer
CPCG0205-F1	CPCG0205-F1			Prostate Cancer	Prostate Adenocarcinoma			70327	Prostate Cancer
CPCG0206-F1	CPCG0206-F1			Prostate Cancer	Prostate Adenocarcinoma			70327	Prostate Cancer
CPCG0208-F1	CPCG0208-F1			Prostate Cancer	Prostate Adenocarcinoma			70327	Prostate Cancer
CPCG0210-F1	CPCG0210-F1			Prostate Cancer	Prostate Adenocarcinoma			70327	Prostate Cancer
CPCG0211-F1	CPCG0211-F1			Prostate Cancer	Prostate Adenocarcinoma			70327	Prostate Cancer
CPCG0212-F1	CPCG0212-F1			Prostate Cancer	Prostate Adenocarcinoma			70327	Prostate Cancer
CPCG0213-F1	CPCG0213-F1			Prostate Cancer	Prostate Adenocarcinoma			70327	Prostate Cancer
CPCG0217-F1	CPCG0217-F1			Prostate Cancer	Prostate Adenocarcinoma			70327	Prostate Cancer
CPCG0232-F1	CPCG0232-F1			Prostate Cancer	Prostate Adenocarcinoma			70327	Prostate Cancer
CPCG0233-F1	CPCG0233-F1			Prostate Cancer	Prostate Adenocarcinoma			70327	Prostate Cancer
CPCG0234-F1	CPCG0234-F1			Prostate Cancer	Prostate Adenocarcinoma			70327	Prostate Cancer
CPCG0236-F1	CPCG0236-F1			Prostate Cancer	Prostate Adenocarcinoma			70327	Prostate Cancer
CPCG0237-F1	CPCG0237-F1			Prostate Cancer	Prostate Adenocarcinoma			70327	Prostate Cancer
CPCG0238-F1	CPCG0238-F1			Prostate Cancer	Prostate Adenocarcinoma			70327	Prostate Cancer
CPCG0241-F1	CPCG0241-F1			Prostate Cancer	Prostate Adenocarcinoma			70327	Prostate Cancer
CPCG0242-F1	CPCG0242-F1			Prostate Cancer	Prostate Adenocarcinoma			70327	Prostate Cancer
CPCG0243-F1	CPCG0243-F1			Prostate Cancer	Prostate Adenocarcinoma			70327	Prostate Cancer
CPCG0246-F1	CPCG0246-F1			Prostate Cancer	Prostate Adenocarcinoma			70327	Prostate Cancer
CPCG0248-F1	CPCG0248-F1			Prostate Cancer	Prostate Adenocarcinoma			70327	Prostate Cancer
CPCG0249-F1	CPCG0249-F1			Prostate Cancer	Prostate Adenocarcinoma			70327	Prostate Cancer
CPCG0250-F1	CPCG0250-F1			Prostate Cancer	Prostate Adenocarcinoma			70327	Prostate Cancer
CPCG0251-F1	CPCG0251-F1			Prostate Cancer	Prostate Adenocarcinoma			70327	Prostate Cancer
CPCG0255-F1	CPCG0255-F1			Prostate Cancer	Prostate Adenocarcinoma			70327	Prostate Cancer
CPCG0256-F1	CPCG0256-F1			Prostate Cancer	Prostate Adenocarcinoma			70327	Prostate Cancer
CPCG0258-F1	CPCG0258-F1			Prostate Cancer	Prostate Adenocarcinoma			70327	Prostate Cancer
CPCG0259-F1	CPCG0259-F1			Prostate Cancer	Prostate Adenocarcinoma			70327	Prostate Cancer
CPCG0260-F1	CPCG0260-F1			Prostate Cancer	Prostate Adenocarcinoma			70327	Prostate Cancer
CPCG0262-F1	CPCG0262-F1			Prostate Cancer	Prostate Adenocarcinoma			70327	Prostate Cancer
CPCG0263-F1	CPCG0263-F1			Prostate Cancer	Prostate Adenocarcinoma			70327	Prostate Cancer
CPCG0265-F1	CPCG0265-F1			Prostate Cancer	Prostate Adenocarcinoma			70327	Prostate Cancer
CPCG0266-F1	CPCG0266-F1			Prostate Cancer	Prostate Adenocarcinoma			70327	Prostate Cancer
CPCG0267-F1	CPCG0267-F1			Prostate Cancer	Prostate Adenocarcinoma			70327	Prostate Cancer
CPCG0268-F1	CPCG0268-F1			Prostate Cancer	Prostate Adenocarcinoma			70327	Prostate Cancer
CPCG0269-F1	CPCG0269-F1			Prostate Cancer	Prostate Adenocarcinoma			70327	Prostate Cancer
CPCG0324-F1	CPCG0324-F1			Prostate Cancer	Prostate Adenocarcinoma			70327	Prostate Cancer
CPCG0331-F1	CPCG0331-F1			Prostate Cancer	Prostate Adenocarcinoma			70327	Prostate Cancer
CPCG0334-F1	CPCG0334-F1			Prostate Cancer	Prostate Adenocarcinoma			70327	Prostate Cancer
CPCG0336-F1	CPCG0336-F1			Prostate Cancer	Prostate Adenocarcinoma			70327	Prostate Cancer
CPCG0339-F1	CPCG0339-F1			Prostate Cancer	Prostate Adenocarcinoma			70327	Prostate Cancer
CPCG0340-F1	CPCG0340-F1			Prostate Cancer	Prostate Adenocarcinoma			70327	Prostate Cancer
CPCG0341-F1	CPCG0341-F1			Prostate Cancer	Prostate Adenocarcinoma			70327	Prostate Cancer
CPCG0342-F1	CPCG0342-F1			Prostate Cancer	Prostate Adenocarcinoma			70327	Prostate Cancer
CPCG0344-F1	CPCG0344-F1			Prostate Cancer	Prostate Adenocarcinoma			70327	Prostate Cancer
CPCG0345-F1	CPCG0345-F1			Prostate Cancer	Prostate Adenocarcinoma			70327	Prostate Cancer
CPCG0346-F1	CPCG0346-F1			Prostate Cancer	Prostate Adenocarcinoma			70327	Prostate Cancer
CPCG0348-F1	CPCG0348-F1			Prostate Cancer	Prostate Adenocarcinoma			70327	Prostate Cancer
CPCG0350-F1	CPCG0350-F1			Prostate Cancer	Prostate Adenocarcinoma			70327	Prostate Cancer
CPCG0352-F1	CPCG0352-F1			Prostate Cancer	Prostate Adenocarcinoma			70327	Prostate Cancer
CPCG0353-F1	CPCG0353-F1			Prostate Cancer	Prostate Adenocarcinoma			70327	Prostate Cancer
CPCG0354-F1	CPCG0354-F1			Prostate Cancer	Prostate Adenocarcinoma			70327	Prostate Cancer
CPCG0355-F1	CPCG0355-F1			Prostate Cancer	Prostate Adenocarcinoma			70327	Prostate Cancer
CPCG0356-F1	CPCG0356-F1			Prostate Cancer	Prostate Adenocarcinoma			70327	Prostate Cancer
CPCG0357-F1	CPCG0357-F1			Prostate Cancer	Prostate Adenocarcinoma			70327	Prostate Cancer
CPCG0358-F1	CPCG0358-F1			Prostate Cancer	Prostate Adenocarcinoma			70327	Prostate Cancer
CPCG0360-F1	CPCG0360-F1			Prostate Cancer	Prostate Adenocarcinoma			70327	Prostate Cancer
CPCG0361-F1	CPCG0361-F1			Prostate Cancer	Prostate Adenocarcinoma			70327	Prostate Cancer
CPCG0362-F1	CPCG0362-F1			Prostate Cancer	Prostate Adenocarcinoma			70327	Prostate Cancer
CPCG0363-F1	CPCG0363-F1			Prostate Cancer	Prostate Adenocarcinoma			70327	Prostate Cancer
CPCG0364-F1	CPCG0364-F1			Prostate Cancer	Prostate Adenocarcinoma			70327	Prostate Cancer
CPCG0365-F1	CPCG0365-F1			Prostate Cancer	Prostate Adenocarcinoma			70327	Prostate Cancer
CPCG0366-F1	CPCG0366-F1			Prostate Cancer	Prostate Adenocarcinoma			70327	Prostate Cancer
CPCG0368-F1	CPCG0368-F1			Prostate Cancer	Prostate Adenocarcinoma			70327	Prostate Cancer
CPCG0369-F1	CPCG0369-F1			Prostate Cancer	Prostate Adenocarcinoma			70327	Prostate Cancer
CPCG0371-F1	CPCG0371-F1			Prostate Cancer	Prostate Adenocarcinoma			70327	Prostate Cancer
CPCG0372-F1	CPCG0372-F1			Prostate Cancer	Prostate Adenocarcinoma			70327	Prostate Cancer
CPCG0373-F1	CPCG0373-F1			Prostate Cancer	Prostate Adenocarcinoma			70327	Prostate Cancer
CPCG0374-F1	CPCG0374-F1			Prostate Cancer	Prostate Adenocarcinoma			70327	Prostate Cancer
CPCG0375-F1	CPCG0375-F1			Prostate Cancer	Prostate Adenocarcinoma			70327	Prostate Cancer
CPCG0378-F1	CPCG0378-F1			Prostate Cancer	Prostate Adenocarcinoma			70327	Prostate Cancer
CPCG0379-F1	CPCG0379-F1			Prostate Cancer	Prostate Adenocarcinoma			70327	Prostate Cancer
CPCG0380-F1	CPCG0380-F1			Prostate Cancer	Prostate Adenocarcinoma			70327	Prostate Cancer
CPCG0381-F1	CPCG0381-F1			Prostate Cancer	Prostate Adenocarcinoma			70327	Prostate Cancer
CPCG0387-F1	CPCG0387-F1			Prostate Cancer	Prostate Adenocarcinoma			70327	Prostate Cancer
CPCG0388-F1	CPCG0388-F1			Prostate Cancer	Prostate Adenocarcinoma			70327	Prostate Cancer
CPCG0391-F1	CPCG0391-F1			Prostate Cancer	Prostate Adenocarcinoma			70327	Prostate Cancer
CPCG0392-F1	CPCG0392-F1			Prostate Cancer	Prostate Adenocarcinoma			70327	Prostate Cancer
CPCG0401-F1	CPCG0401-F1			Prostate Cancer	Prostate Adenocarcinoma			70327	Prostate Cancer
CPCG0404-F1	CPCG0404-F1			Prostate Cancer	Prostate Adenocarcinoma			70327	Prostate Cancer
CPCG0407-F1	CPCG0407-F1			Prostate Cancer	Prostate Adenocarcinoma			70327	Prostate Cancer
CPCG0409-F1	CPCG0409-F1			Prostate Cancer	Prostate Adenocarcinoma			70327	Prostate Cancer
CPCG0410-F1	CPCG0410-F1			Prostate Cancer	Prostate Adenocarcinoma			70327	Prostate Cancer
CPCG0411-F1	CPCG0411-F1			Prostate Cancer	Prostate Adenocarcinoma			70327	Prostate Cancer
CPCG0412-F1	CPCG0412-F1			Prostate Cancer	Prostate Adenocarcinoma			70327	Prostate Cancer
CPCG0413-F1	CPCG0413-F1			Prostate Cancer	Prostate Adenocarcinoma			70327	Prostate Cancer
CPCG0414-F1	CPCG0414-F1			Prostate Cancer	Prostate Adenocarcinoma			70327	Prostate Cancer
PR-0410	PR-0410			Prostate Cancer	Prostate Adenocarcinoma			70327	Prostate Cancer
PR-2525	PR-2525			Prostate Cancer	Prostate Adenocarcinoma			70327	Prostate Cancer
PR-2621	PR-2621			Prostate Cancer	Prostate Adenocarcinoma			70327	Prostate Cancer
PR-3042	PR-3042			Prostate Cancer	Prostate Adenocarcinoma			70327	Prostate Cancer
PR-STID0000002682	PR-STID0000002682			Prostate Cancer	Prostate Adenocarcinoma			70327	Prostate Cancer
PR-STID0000002872	PR-STID0000002872			Prostate Cancer	Prostate Adenocarcinoma			70327	Prostate Cancer
PR-STID0000003127	PR-STID0000003127			Prostate Cancer	Prostate Adenocarcinoma			70327	Prostate Cancer
