# Supplementary material for: Cancer gene mutation frequencies for the U.S. population
Source: Nat Commun. 2021 Oct 13;12:5961. doi: 10.1038/s41467-021-26213-y (PMC8514428; doi:10.1038/s41467-021-26213-y)
Supplement: Supplementary file 8 — Supplementary Software 1 [file 41467_2021_26213_MOESM8_ESM.zip › Supplementary Software 1/Genomics_Analysis/clinical/Prostrate/prad_eururol_2017/data_clinical_sample_v2.txt]

PATIENT_ID	SAMPLE_ID	SAMPLE_CLASS	SAMPLE_TYPE	CANCER_TYPE	SITE	CANCER_TYPE_DETAILED	CODE	CATEGORY_NAME
CH15	CH15T	Tumor	Primary	Prostate Cancer	Prostate	Prostate Adenocarcinoma	70327	Prostate Cancer
CH16	CH16T	Tumor	Primary	Prostate Cancer	Prostate	Prostate Adenocarcinoma	70327	Prostate Cancer
CH17	CH17T	Tumor	Primary	Prostate Cancer	Prostate	Prostate Adenocarcinoma	70327	Prostate Cancer
CH18	CH18T	Tumor	Primary	Prostate Cancer	Prostate	Prostate Adenocarcinoma	70327	Prostate Cancer
CH19	CH19T	Tumor	Primary	Prostate Cancer	Prostate	Prostate Adenocarcinoma	70327	Prostate Cancer
CH20	CH20T	Tumor	Primary	Prostate Cancer	Prostate	Prostate Adenocarcinoma	70327	Prostate Cancer
CH21	CH21T	Tumor	Primary	Prostate Cancer	Prostate	Prostate Adenocarcinoma	70327	Prostate Cancer
CH22	CH22T	Tumor	Primary	Prostate Cancer	Prostate	Prostate Adenocarcinoma	70327	Prostate Cancer
CH23	CH23T	Tumor	Primary	Prostate Cancer	Prostate	Prostate Adenocarcinoma	70327	Prostate Cancer
CH24	CH24T	Tumor	Primary	Prostate Cancer	Prostate	Prostate Adenocarcinoma	70327	Prostate Cancer
CH25	CH25T	Tumor	Primary	Prostate Cancer	Prostate	Prostate Adenocarcinoma	70327	Prostate Cancer
CH26	CH26T	Tumor	Primary	Prostate Cancer	Prostate	Prostate Adenocarcinoma	70327	Prostate Cancer
CH27	CH27T	Tumor	Primary	Prostate Cancer	Prostate	Prostate Adenocarcinoma	70327	Prostate Cancer
CH28	CH28T	Tumor	Primary	Prostate Cancer	Prostate	Prostate Adenocarcinoma	70327	Prostate Cancer
CH29	CH29T	Tumor	Primary	Prostate Cancer	Prostate	Prostate Adenocarcinoma	70327	Prostate Cancer
CH30	CH30T	Tumor	Primary	Prostate Cancer	Prostate	Prostate Adenocarcinoma	70327	Prostate Cancer
CH31	CH31T	Tumor	Primary	Prostate Cancer	Prostate	Prostate Adenocarcinoma	70327	Prostate Cancer
CH32	CH32T	Tumor	Primary	Prostate Cancer	Prostate	Prostate Adenocarcinoma	70327	Prostate Cancer
CH33	CH33T	Tumor	Primary	Prostate Cancer	Prostate	Prostate Adenocarcinoma	70327	Prostate Cancer
CH34	CH34T	Tumor	Primary	Prostate Cancer	Prostate	Prostate Adenocarcinoma	70327	Prostate Cancer
CH35	CH35T	Tumor	Primary	Prostate Cancer	Prostate	Prostate Adenocarcinoma	70327	Prostate Cancer
CH36	CH36T	Tumor	Primary	Prostate Cancer	Prostate	Prostate Adenocarcinoma	70327	Prostate Cancer
CH37	CH37T	Tumor	Primary	Prostate Cancer	Prostate	Prostate Adenocarcinoma	70327	Prostate Cancer
CH38	CH38T	Tumor	Primary	Prostate Cancer	Prostate	Prostate Adenocarcinoma	70327	Prostate Cancer
CH39	CH39T	Tumor	Primary	Prostate Cancer	Prostate	Prostate Adenocarcinoma	70327	Prostate Cancer
CH40	CH40T	Tumor	Primary	Prostate Cancer	Prostate	Prostate Adenocarcinoma	70327	Prostate Cancer
CH41	CH41T	Tumor	Primary	Prostate Cancer	Prostate	Prostate Adenocarcinoma	70327	Prostate Cancer
CH42	CH42T	Tumor	Primary	Prostate Cancer	Prostate	Prostate Adenocarcinoma	70327	Prostate Cancer
CH43	CH43T	Tumor	Primary	Prostate Cancer	Prostate	Prostate Adenocarcinoma	70327	Prostate Cancer
CH44	CH44T	Tumor	Primary	Prostate Cancer	Prostate	Prostate Adenocarcinoma	70327	Prostate Cancer
CH45	CH45T	Tumor	Primary	Prostate Cancer	Prostate	Prostate Adenocarcinoma	70327	Prostate Cancer
CH46	CH46T	Tumor	Primary	Prostate Cancer	Prostate	Prostate Adenocarcinoma	70327	Prostate Cancer
CH47	CH47T	Tumor	Primary	Prostate Cancer	Prostate	Prostate Adenocarcinoma	70327	Prostate Cancer
CH48	CH48T	Tumor	Primary	Prostate Cancer	Prostate	Prostate Adenocarcinoma	70327	Prostate Cancer
CH49	CH49T	Tumor	Primary	Prostate Cancer	Prostate	Prostate Adenocarcinoma	70327	Prostate Cancer
CH50	CH50T	Tumor	Primary	Prostate Cancer	Prostate	Prostate Adenocarcinoma	70327	Prostate Cancer
CH51	CH51T	Tumor	Primary	Prostate Cancer	Prostate	Prostate Adenocarcinoma	70327	Prostate Cancer
CH52	CH52T	Tumor	Primary	Prostate Cancer	Prostate	Prostate Adenocarcinoma	70327	Prostate Cancer
CH53	CH53T	Tumor	Primary	Prostate Cancer	Prostate	Prostate Adenocarcinoma	70327	Prostate Cancer
CH54	CH54T	Tumor	Primary	Prostate Cancer	Prostate	Prostate Adenocarcinoma	70327	Prostate Cancer
CH55	CH55T	Tumor	Primary	Prostate Cancer	Prostate	Prostate Adenocarcinoma	70327	Prostate Cancer
CH56	CH56T	Tumor	Primary	Prostate Cancer	Prostate	Prostate Adenocarcinoma	70327	Prostate Cancer
CH57	CH57T	Tumor	Primary	Prostate Cancer	Prostate	Prostate Adenocarcinoma	70327	Prostate Cancer
CH58	CH58T	Tumor	Primary	Prostate Cancer	Prostate	Prostate Adenocarcinoma	70327	Prostate Cancer
CH59	CH59T	Tumor	Primary	Prostate Cancer	Prostate	Prostate Adenocarcinoma	70327	Prostate Cancer
CH60	CH60T	Tumor	Primary	Prostate Cancer	Prostate	Prostate Adenocarcinoma	70327	Prostate Cancer
CH61	CH61T	Tumor	Primary	Prostate Cancer	Prostate	Prostate Adenocarcinoma	70327	Prostate Cancer
CH62	CH62T	Tumor	Primary	Prostate Cancer	Prostate	Prostate Adenocarcinoma	70327	Prostate Cancer
CH63	CH63T	Tumor	Primary	Prostate Cancer	Prostate	Prostate Adenocarcinoma	70327	Prostate Cancer
CH64	CH64T	Tumor	Primary	Prostate Cancer	Prostate	Prostate Adenocarcinoma	70327	Prostate Cancer
CH65	CH65T	Tumor	Primary	Prostate Cancer	Prostate	Prostate Adenocarcinoma	70327	Prostate Cancer
CH66	CH66T	Tumor	Primary	Prostate Cancer	Prostate	Prostate Adenocarcinoma	70327	Prostate Cancer
CH67	CH67T	Tumor	Primary	Prostate Cancer	Prostate	Prostate Adenocarcinoma	70327	Prostate Cancer
CH68	CH68T	Tumor	Primary	Prostate Cancer	Prostate	Prostate Adenocarcinoma	70327	Prostate Cancer
CH69	CH69T	Tumor	Primary	Prostate Cancer	Prostate	Prostate Adenocarcinoma	70327	Prostate Cancer
CH70	CH70T	Tumor	Primary	Prostate Cancer	Prostate	Prostate Adenocarcinoma	70327	Prostate Cancer
CH71	CH71T	Tumor	Primary	Prostate Cancer	Prostate	Prostate Adenocarcinoma	70327	Prostate Cancer
CH72	CH72T	Tumor	Primary	Prostate Cancer	Prostate	Prostate Adenocarcinoma	70327	Prostate Cancer
CH73	CH73T	Tumor	Primary	Prostate Cancer	Prostate	Prostate Adenocarcinoma	70327	Prostate Cancer
CH74	CH74T	Tumor	Primary	Prostate Cancer	Prostate	Prostate Adenocarcinoma	70327	Prostate Cancer
CH75	CH75T	Tumor	Primary	Prostate Cancer	Prostate	Prostate Adenocarcinoma	70327	Prostate Cancer
CH76	CH76T	Tumor	Primary	Prostate Cancer	Prostate	Prostate Adenocarcinoma	70327	Prostate Cancer
CH77	CH77T	Tumor	Primary	Prostate Cancer	Prostate	Prostate Adenocarcinoma	70327	Prostate Cancer
CH78	CH78T	Tumor	Primary	Prostate Cancer	Prostate	Prostate Adenocarcinoma	70327	Prostate Cancer
CH79	CH79T	Tumor	Primary	Prostate Cancer	Prostate	Prostate Adenocarcinoma	70327	Prostate Cancer
