# Supplementary material for: Cancer gene mutation frequencies for the U.S. population
Source: Nat Commun. 2021 Oct 13;12:5961. doi: 10.1038/s41467-021-26213-y (PMC8514428; doi:10.1038/s41467-021-26213-y)
Supplement: Supplementary file 8 — Supplementary Software 1 [file 41467_2021_26213_MOESM8_ESM.zip › Supplementary Software 1/Genomics_Analysis/clinical/Prostrate/prad_mich/data_clinical_sample_v2.txt]

PATIENT_ID	SAMPLE_ID	SAMPLE_TYPE	SITE	NORMAL_SITE	CODE	CATEGORY_NAME
T8	T8	Primary	Prostate	Prostate	70327	Prostate Cancer
T12	T12	Primary	Prostate	Prostate	70327	Prostate Cancer
T32	T32	Primary	Prostate	Prostate	70327	Prostate Cancer
T90	T90	Primary	Prostate	Prostate	70327	Prostate Cancer
T91	T91	Primary	Prostate	Prostate	70327	Prostate Cancer
T92	T92	Primary	Prostate	Prostate	70327	Prostate Cancer
T93	T93	Primary	Prostate	Prostate	70327	Prostate Cancer
T94	T94	Primary	Prostate	Prostate	70327	Prostate Cancer
T95	T95	Primary	Prostate	Prostate	70327	Prostate Cancer
T96	T96	Primary	Prostate	Prostate	70327	Prostate Cancer
T97	T97	Primary	Prostate	Prostate	70327	Prostate Cancer
WA3	WA3	Metastatic	Soft tissue	Liver	70327	Prostate Cancer
WA7	WA7	Metastatic	Soft tissue	Pancreas	70327	Prostate Cancer
WA10	WA10	Metastatic	Liver	Spleen	70327	Prostate Cancer
WA11	WA11	Metastatic	Lung	Lung	70327	Prostate Cancer
WA12	WA12	Metastatic	Soft tissue	Liver	70327	Prostate Cancer
WA13	WA13	Metastatic	Soft tissue	Bone marrow	70327	Prostate Cancer
WA14	WA14	Metastatic	Prostate	Dura	70327	Prostate Cancer
WA15	WA15	Metastatic	Lymph node	Prostate	70327	Prostate Cancer
WA16	WA16	Metastatic	Diaphragm	Kidney	70327	Prostate Cancer
WA17	WA17	Metastatic	Liver	Liver	70327	Prostate Cancer
WA18	WA18	Metastatic	Liver	Kidney	70327	Prostate Cancer
WA19	WA19	Metastatic	Soft tissue	Adrenal gland	70327	Prostate Cancer
WA20	WA20	Metastatic	Liver	Spleen	70327	Prostate Cancer
WA22	WA22	Metastatic	Prostate	Kidney	70327	Prostate Cancer
WA23	WA23	Metastatic	Bone marrow	Cerebellum	70327	Prostate Cancer
WA24	WA24	Metastatic	Liver	Brain	70327	Prostate Cancer
WA25	WA25	Metastatic	Soft tissue	Kidney	70327	Prostate Cancer
WA26	WA26	Metastatic	Lung	Liver	70327	Prostate Cancer
WA27	WA27	Metastatic	Soft tissue	Spleen	70327	Prostate Cancer
WA28	WA28	Metastatic	Periaortic lymph node	Kidney	70327	Prostate Cancer
WA29	WA29	Metastatic	Soft tissue	Liver	70327	Prostate Cancer
WA30	WA30	Metastatic	Soft tissue	Soft tissue	70327	Prostate Cancer
WA31	WA31	Metastatic	Liver	Spleen	70327	Prostate Cancer
WA32	WA32	Metastatic	Liver	Kidney	70327	Prostate Cancer
WA33	WA33	Metastatic	Supraclavicular lymph node	Brain	70327	Prostate Cancer
WA35	WA35	Metastatic	Mesentery	Liver	70327	Prostate Cancer
WA37	WA37	Metastatic	Lung hilar lymph node	Kidney	70327	Prostate Cancer
WA38	WA38	Metastatic	Liver	Spleen	70327	Prostate Cancer
WA39	WA39	Metastatic	Periaortic lymph node	Liver	70327	Prostate Cancer
WA40	WA40	Metastatic	Liver	Kidney	70327	Prostate Cancer
WA41	WA41	Metastatic	Dura	Liver	70327	Prostate Cancer
WA42	WA42	Metastatic	Adrenal	Kidney	70327	Prostate Cancer
WA43	WA43-44	Metastatic	Bladder	Pancreas	70327	Prostate Cancer
WA43	WA43-27	Metastatic	Celiac lymph node	Pancreas	70327	Prostate Cancer
WA43	WA43-71	Metastatic	Lung	Pancreas	70327	Prostate Cancer
WA46	WA46	Metastatic	Periaortic lymph node	Spleen	70327	Prostate Cancer
WA47	WA47	Metastatic	Adrenal gland	Liver	70327	Prostate Cancer
WA48	WA48	Metastatic	Bone marrow	Liver	70327	Prostate Cancer
WA49	WA49	Metastatic	Periaortic lymph node	Liver	70327	Prostate Cancer
WA50	WA50	Metastatic	Subcarinal lymph node	Liver	70327	Prostate Cancer
WA51	WA51	Metastatic	Bone marrow	Liver	70327	Prostate Cancer
WA52	WA52	Metastatic	Lung	Spleen	70327	Prostate Cancer
WA53	WA53	Metastatic	Liver	Liver	70327	Prostate Cancer
WA54	WA54	Metastatic	Liver	Liver	70327	Prostate Cancer
WA55	WA55	Metastatic	Liver	Liver	70327	Prostate Cancer
WA56	WA56	Metastatic	Lymph node	Spleen	70327	Prostate Cancer
WA57	WA57	Metastatic	Liver	Spleen	70327	Prostate Cancer
WA58	WA58	Metastatic	Lung	Spleen	70327	Prostate Cancer
WA59	WA59	Metastatic	Iliac lymph node	Liver	70327	Prostate Cancer
WA60	WA60	Metastatic	Paratracheal lymph node	Liver	70327	Prostate Cancer
T66	T66				70327	Prostate Cancer
T61	T61				70327	Prostate Cancer
T75	T75				70327	Prostate Cancer
T46	T46				70327	Prostate Cancer
T73	T73				70327	Prostate Cancer
T70	T70				70327	Prostate Cancer
T17	T17				70327	Prostate Cancer
T10	T10				70327	Prostate Cancer
T11	T11				70327	Prostate Cancer
T39	T39				70327	Prostate Cancer
T37	T37				70327	Prostate Cancer
T62	T62				70327	Prostate Cancer
T19	T19				70327	Prostate Cancer
T31	T31				70327	Prostate Cancer
T58	T58				70327	Prostate Cancer
T59	T59				70327	Prostate Cancer
T50	T50				70327	Prostate Cancer
T51	T51				70327	Prostate Cancer
T52	T52				70327	Prostate Cancer
T53	T53				70327	Prostate Cancer
T54	T54				70327	Prostate Cancer
T55	T55				70327	Prostate Cancer
T56	T56				70327	Prostate Cancer
T57	T57				70327	Prostate Cancer
T63	T63				70327	Prostate Cancer
WA6	WA6				70327	Prostate Cancer
WA5	WA5				70327	Prostate Cancer
WA4	WA4				70327	Prostate Cancer
WA2	WA2				70327	Prostate Cancer
T6	T6				70327	Prostate Cancer
T7	T7				70327	Prostate Cancer
T5	T5				70327	Prostate Cancer
T3	T3				70327	Prostate Cancer
T1	T1				70327	Prostate Cancer
T29	T29				70327	Prostate Cancer
T60	T60				70327	Prostate Cancer
T21	T21				70327	Prostate Cancer
T20	T20				70327	Prostate Cancer
T25	T25				70327	Prostate Cancer
T24	T24				70327	Prostate Cancer
T27	T27				70327	Prostate Cancer
T26	T26				70327	Prostate Cancer
T67	T67				70327	Prostate Cancer
T49	T49				70327	Prostate Cancer
T48	T48				70327	Prostate Cancer
T69	T69				70327	Prostate Cancer
T68	T68				70327	Prostate Cancer
T43	T43				70327	Prostate Cancer
T42	T42				70327	Prostate Cancer
T41	T41				70327	Prostate Cancer
T40	T40				70327	Prostate Cancer
T47	T47				70327	Prostate Cancer
T9a	T9a				70327	Prostate Cancer
T45	T45				70327	Prostate Cancer
T44	T44				70327	Prostate Cancer
T65	T65				70327	Prostate Cancer
T64	T64				70327	Prostate Cancer
T85	T85				70327	Prostate Cancer
T83	T83				70327	Prostate Cancer
T82	T82				70327	Prostate Cancer
