# Supplementary material for: Cancer gene mutation frequencies for the U.S. population
Source: Nat Commun. 2021 Oct 13;12:5961. doi: 10.1038/s41467-021-26213-y (PMC8514428; doi:10.1038/s41467-021-26213-y)
Supplement: Supplementary file 8 — Supplementary Software 1 [file 41467_2021_26213_MOESM8_ESM.zip › Supplementary Software 1/Genomics_Analysis/clinical/Prostrate/prad_p1000/data_clinical_sample_v2.txt]

SAMPLE_ID	PATIENT_ID	SAMPLE_TYPE	CANCER_TYPE	CANCER_TYPE_DETAILED	SITE	CODE	CATEGORY_NAME
AAPC-STID0000011640-Tumor-SM-2XU1H	AAPC-STID0000011640-Tumor-SM-2XU1H	Primary	Prostate Cancer	Prostate Adenocarcinoma	Prostate	70327	Prostate Cancer
AAPC-STID0000021561-Tumor-SM-3RVWB	AAPC-STID0000021561-Tumor-SM-3RVWB	Primary	Prostate Cancer	Prostate Adenocarcinoma	Prostate	70327	Prostate Cancer
AAPC-STID0000011949-Tumor-SM-2XU1I	AAPC-STID0000011949-Tumor-SM-2XU1I	Primary	Prostate Cancer	Prostate Adenocarcinoma	Prostate	70327	Prostate Cancer
AAPC-STID0000021610-Tumor-SM-2XU13	AAPC-STID0000021610-Tumor-SM-2XU13	Primary	Prostate Cancer	Prostate Adenocarcinoma	Prostate	70327	Prostate Cancer
AAPC-STID0000021537-Tumor-SM-3RVW7	AAPC-STID0000021537-Tumor-SM-3RVW7	Primary	Prostate Cancer	Prostate Adenocarcinoma	Prostate	70327	Prostate Cancer
AAPC-STID0000012110-Tumor-SM-2XU1J	AAPC-STID0000012110-Tumor-SM-2XU1J	Primary	Prostate Cancer	Prostate Adenocarcinoma	Prostate	70327	Prostate Cancer
AAPC-STID0000002520-Tumor-SM-2XTZB	AAPC-STID0000002520-Tumor-SM-2XTZB	Primary	Prostate Cancer	Prostate Adenocarcinoma	Prostate	70327	Prostate Cancer
AAPC-STID0000015908-Tumor-SM-2XU1U	AAPC-STID0000015908-Tumor-SM-2XU1U	Primary	Prostate Cancer	Prostate Adenocarcinoma	Prostate	70327	Prostate Cancer
AAPC-STID0000013409-Tumor-SM-2XU1R	AAPC-STID0000013409-Tumor-SM-2XU1R	Primary	Prostate Cancer	Prostate Adenocarcinoma	Prostate	70327	Prostate Cancer
AAPC-STID0000002869-Tumor-SM-2XU51	AAPC-STID0000002869-Tumor-SM-2XU51	Primary	Prostate Cancer	Prostate Adenocarcinoma	Prostate	70327	Prostate Cancer
AAPC-STID0000003057-Tumor-SM-2XTZT	AAPC-STID0000003057-Tumor-SM-2XTZT	Primary	Prostate Cancer	Prostate Adenocarcinoma	Prostate	70327	Prostate Cancer
AAPC-STID0000010902-Tumor-SM-2XU1E	AAPC-STID0000010902-Tumor-SM-2XU1E	Primary	Prostate Cancer	Prostate Adenocarcinoma	Prostate	70327	Prostate Cancer
AAPC-STID0000008920-Tumor-SM-2XU17	AAPC-STID0000008920-Tumor-SM-2XU17	Primary	Prostate Cancer	Prostate Adenocarcinoma	Prostate	70327	Prostate Cancer
AAPC-STID0000017088-Tumor-SM-2XU1V	AAPC-STID0000017088-Tumor-SM-2XU1V	Primary	Prostate Cancer	Prostate Adenocarcinoma	Prostate	70327	Prostate Cancer
AAPC-STID0000009880-Tumor-SM-2XU19	AAPC-STID0000009880-Tumor-SM-2XU19	Primary	Prostate Cancer	Prostate Adenocarcinoma	Prostate	70327	Prostate Cancer
AAPC-IP_LG-073-Tumor-SM-3NC74	AAPC-IP_LG-073-Tumor-SM-3NC74	Primary	Prostate Cancer	Prostate Adenocarcinoma	Prostate	70327	Prostate Cancer
AAPC-IP_LG-033-Tumor-SM-3NC6B	AAPC-IP_LG-033-Tumor-SM-3NC6B	Primary	Prostate Cancer	Prostate Adenocarcinoma	Prostate	70327	Prostate Cancer
AAPC-STID0000012329-Tumor-SM-2XU1L	AAPC-STID0000012329-Tumor-SM-2XU1L	Primary	Prostate Cancer	Prostate Adenocarcinoma	Prostate	70327	Prostate Cancer
AAPC-STID0000021598-Tumor-SM-2XTZN	AAPC-STID0000021598-Tumor-SM-2XTZN	Primary	Prostate Cancer	Prostate Adenocarcinoma	Prostate	70327	Prostate Cancer
AAPC-IP_LG-019-Tumor-SM-3NC61	AAPC-IP_LG-019-Tumor-SM-3NC61	Primary	Prostate Cancer	Prostate Adenocarcinoma	Prostate	70327	Prostate Cancer
AAPC-STID0000020508-Tumor-SM-2XU22	AAPC-STID0000020508-Tumor-SM-2XU22	Primary	Prostate Cancer	Prostate Adenocarcinoma	Prostate	70327	Prostate Cancer
AAPC-STID0000021588-Tumor-SM-2XU25	AAPC-STID0000021588-Tumor-SM-2XU25	Primary	Prostate Cancer	Prostate Adenocarcinoma	Prostate	70327	Prostate Cancer
AAPC-IP_LG-061-Tumor-SM-3NC6X	AAPC-IP_LG-061-Tumor-SM-3NC6X	Primary	Prostate Cancer	Prostate Adenocarcinoma	Prostate	70327	Prostate Cancer
AAPC-STID0000021562-Tumor-SM-2XTYT	AAPC-STID0000021562-Tumor-SM-2XTYT	Primary	Prostate Cancer	Prostate Adenocarcinoma	Prostate	70327	Prostate Cancer
AAPC-STID0000021530-Tumor-SM-3RVW4	AAPC-STID0000021530-Tumor-SM-3RVW4	Primary	Prostate Cancer	Prostate Adenocarcinoma	Prostate	70327	Prostate Cancer
AAPC-STID0000021594-Tumor-SM-3RVWJ	AAPC-STID0000021594-Tumor-SM-3RVWJ	Primary	Prostate Cancer	Prostate Adenocarcinoma	Prostate	70327	Prostate Cancer
AAPC-IP_LG-083-Tumor-SM-3NC7C	AAPC-IP_LG-083-Tumor-SM-3NC7C	Primary	Prostate Cancer	Prostate Adenocarcinoma	Prostate	70327	Prostate Cancer
AAPC-STID0000011580-Tumor-SM-2XU1G	AAPC-STID0000011580-Tumor-SM-2XU1G	Primary	Prostate Cancer	Prostate Adenocarcinoma	Prostate	70327	Prostate Cancer
AAPC-STID0000013788-Tumor-SM-2XU1T	AAPC-STID0000013788-Tumor-SM-2XU1T	Primary	Prostate Cancer	Prostate Adenocarcinoma	Prostate	70327	Prostate Cancer
AAPC-STID0000021605-Tumor-SM-3RVWN	AAPC-STID0000021605-Tumor-SM-3RVWN	Primary	Prostate Cancer	Prostate Adenocarcinoma	Prostate	70327	Prostate Cancer
AAPC-IP_LG-031-Tumor-SM-3NC69	AAPC-IP_LG-031-Tumor-SM-3NC69	Primary	Prostate Cancer	Prostate Adenocarcinoma	Prostate	70327	Prostate Cancer
AAPC-STID0000021556-Tumor-SM-3RVW9	AAPC-STID0000021556-Tumor-SM-3RVW9	Primary	Prostate Cancer	Prostate Adenocarcinoma	Prostate	70327	Prostate Cancer
AAPC-STID0000021571-Tumor-SM-3RVWD	AAPC-STID0000021571-Tumor-SM-3RVWD	Primary	Prostate Cancer	Prostate Adenocarcinoma	Prostate	70327	Prostate Cancer
AAPC-STID0000021586-Tumor-SM-2XU24	AAPC-STID0000021586-Tumor-SM-2XU24	Primary	Prostate Cancer	Prostate Adenocarcinoma	Prostate	70327	Prostate Cancer
AAPC-STID0000021614-Tumor-SM-2XU1O	AAPC-STID0000021614-Tumor-SM-2XU1O	Primary	Prostate Cancer	Prostate Adenocarcinoma	Prostate	70327	Prostate Cancer
AAPC-IP_LG-021-Tumor-SM-3NC63	AAPC-IP_LG-021-Tumor-SM-3NC63	Primary	Prostate Cancer	Prostate Adenocarcinoma	Prostate	70327	Prostate Cancer
AAPC-STID0000008820-Tumor-SM-2XU16	AAPC-STID0000008820-Tumor-SM-2XU16	Primary	Prostate Cancer	Prostate Adenocarcinoma	Prostate	70327	Prostate Cancer
AAPC-STID0000010200-Tumor-SM-2XU1A	AAPC-STID0000010200-Tumor-SM-2XU1A	Primary	Prostate Cancer	Prostate Adenocarcinoma	Prostate	70327	Prostate Cancer
AAPC-STID0000021551-Tumor-SM-2XTYN	AAPC-STID0000021551-Tumor-SM-2XTYN	Primary	Prostate Cancer	Prostate Adenocarcinoma	Prostate	70327	Prostate Cancer
AAPC-STID0000021587-Tumor-SM-2XTZD	AAPC-STID0000021587-Tumor-SM-2XTZD	Primary	Prostate Cancer	Prostate Adenocarcinoma	Prostate	70327	Prostate Cancer
AAPC-STID0000021604-Tumor-SM-2XTZU	AAPC-STID0000021604-Tumor-SM-2XTZU	Primary	Prostate Cancer	Prostate Adenocarcinoma	Prostate	70327	Prostate Cancer
AAPC-STID0000019028-Tumor-SM-2XU1X	AAPC-STID0000019028-Tumor-SM-2XU1X	Primary	Prostate Cancer	Prostate Adenocarcinoma	Prostate	70327	Prostate Cancer
AAPC-STID0000021574-Tumor-SM-3RVWF	AAPC-STID0000021574-Tumor-SM-3RVWF	Primary	Prostate Cancer	Prostate Adenocarcinoma	Prostate	70327	Prostate Cancer
AAPC-STID0000021593-Tumor-SM-2XTZH	AAPC-STID0000021593-Tumor-SM-2XTZH	Primary	Prostate Cancer	Prostate Adenocarcinoma	Prostate	70327	Prostate Cancer
AAPC-IP_LG-037-Tumor-SM-3NC6D	AAPC-IP_LG-037-Tumor-SM-3NC6D	Primary	Prostate Cancer	Prostate Adenocarcinoma	Prostate	70327	Prostate Cancer
AAPC-IP_LG-051-Tumor-SM-3NC6N	AAPC-IP_LG-051-Tumor-SM-3NC6N	Primary	Prostate Cancer	Prostate Adenocarcinoma	Prostate	70327	Prostate Cancer
AAPC-STID0000011381-Tumor-SM-2XU1F	AAPC-STID0000011381-Tumor-SM-2XU1F	Primary	Prostate Cancer	Prostate Adenocarcinoma	Prostate	70327	Prostate Cancer
AAPC-STID0000021601-Tumor-SM-2XTZQ	AAPC-STID0000021601-Tumor-SM-2XTZQ	Primary	Prostate Cancer	Prostate Adenocarcinoma	Prostate	70327	Prostate Cancer
AAPC-STID0000021563-Tumor-SM-2XTYU	AAPC-STID0000021563-Tumor-SM-2XTYU	Primary	Prostate Cancer	Prostate Adenocarcinoma	Prostate	70327	Prostate Cancer
AAPC-STID0000021613-Tumor-SM-2XU1K	AAPC-STID0000021613-Tumor-SM-2XU1K	Primary	Prostate Cancer	Prostate Adenocarcinoma	Prostate	70327	Prostate Cancer
AAPC-STID0000017668-Tumor-SM-2XU1W	AAPC-STID0000017668-Tumor-SM-2XU1W	Primary	Prostate Cancer	Prostate Adenocarcinoma	Prostate	70327	Prostate Cancer
AAPC-STID0000021534-Tumor-SM-2XTYJ	AAPC-STID0000021534-Tumor-SM-2XTYJ	Primary	Prostate Cancer	Prostate Adenocarcinoma	Prostate	70327	Prostate Cancer
AAPC-IP_LG-053-Tumor-SM-3NC6P	AAPC-IP_LG-053-Tumor-SM-3NC6P	Primary	Prostate Cancer	Prostate Adenocarcinoma	Prostate	70327	Prostate Cancer
AAPC-IP_LG-091-Tumor-SM-3NC7I	AAPC-IP_LG-091-Tumor-SM-3NC7I	Primary	Prostate Cancer	Prostate Adenocarcinoma	Prostate	70327	Prostate Cancer
AAPC-STID0000021557-Tumor-SM-3RVWA	AAPC-STID0000021557-Tumor-SM-3RVWA	Primary	Prostate Cancer	Prostate Adenocarcinoma	Prostate	70327	Prostate Cancer
AAPC-STID0000021596-Tumor-SM-2XTZL	AAPC-STID0000021596-Tumor-SM-2XTZL	Primary	Prostate Cancer	Prostate Adenocarcinoma	Prostate	70327	Prostate Cancer
AAPC-STID0000010880-Tumor-SM-2XU1C	AAPC-STID0000010880-Tumor-SM-2XU1C	Primary	Prostate Cancer	Prostate Adenocarcinoma	Prostate	70327	Prostate Cancer
AAPC-STID0000021602-Tumor-SM-2XTZR	AAPC-STID0000021602-Tumor-SM-2XTZR	Primary	Prostate Cancer	Prostate Adenocarcinoma	Prostate	70327	Prostate Cancer
AAPC-STID0000021590-Tumor-SM-2XTZF	AAPC-STID0000021590-Tumor-SM-2XTZF	Primary	Prostate Cancer	Prostate Adenocarcinoma	Prostate	70327	Prostate Cancer
AAPC-STID0000006860-Tumor-SM-2XU12	AAPC-STID0000006860-Tumor-SM-2XU12	Primary	Prostate Cancer	Prostate Adenocarcinoma	Prostate	70327	Prostate Cancer
AAPC-STID0000020209-Tumor-SM-2XU21	AAPC-STID0000020209-Tumor-SM-2XU21	Primary	Prostate Cancer	Prostate Adenocarcinoma	Prostate	70327	Prostate Cancer
AAPC-STID0000021577-Tumor-SM-3RVWH	AAPC-STID0000021577-Tumor-SM-3RVWH	Primary	Prostate Cancer	Prostate Adenocarcinoma	Prostate	70327	Prostate Cancer
AAPC-STID0000021595-Tumor-SM-2XTZK	AAPC-STID0000021595-Tumor-SM-2XTZK	Primary	Prostate Cancer	Prostate Adenocarcinoma	Prostate	70327	Prostate Cancer
AAPC-IP_LG-043-Tumor-SM-3NC6F	AAPC-IP_LG-043-Tumor-SM-3NC6F	Primary	Prostate Cancer	Prostate Adenocarcinoma	Prostate	70327	Prostate Cancer
AAPC-IP_LG-059-Tumor-SM-3NC6V	AAPC-IP_LG-059-Tumor-SM-3NC6V	Primary	Prostate Cancer	Prostate Adenocarcinoma	Prostate	70327	Prostate Cancer
AAPC-IP_LG-085-Tumor-SM-3NC7E	AAPC-IP_LG-085-Tumor-SM-3NC7E	Primary	Prostate Cancer	Prostate Adenocarcinoma	Prostate	70327	Prostate Cancer
AAPC-STID0000021550-Tumor-SM-2XTYM	AAPC-STID0000021550-Tumor-SM-2XTYM	Primary	Prostate Cancer	Prostate Adenocarcinoma	Prostate	70327	Prostate Cancer
AAPC-STID0000021555-Tumor-SM-3RVW8	AAPC-STID0000021555-Tumor-SM-3RVW8	Primary	Prostate Cancer	Prostate Adenocarcinoma	Prostate	70327	Prostate Cancer
AAPC-STID0000021599-Tumor-SM-2XTZO	AAPC-STID0000021599-Tumor-SM-2XTZO	Primary	Prostate Cancer	Prostate Adenocarcinoma	Prostate	70327	Prostate Cancer
AAPC-STID0000021611-Tumor-SM-2XU18	AAPC-STID0000021611-Tumor-SM-2XU18	Primary	Prostate Cancer	Prostate Adenocarcinoma	Prostate	70327	Prostate Cancer
AAPC-IP_LG-067-Tumor-SM-3NC6Z	AAPC-IP_LG-067-Tumor-SM-3NC6Z	Primary	Prostate Cancer	Prostate Adenocarcinoma	Prostate	70327	Prostate Cancer
AAPC-IP_LG-009-Tumor-SM-3NC5W	AAPC-IP_LG-009-Tumor-SM-3NC5W	Primary	Prostate Cancer	Prostate Adenocarcinoma	Prostate	70327	Prostate Cancer
AAPC-STID0000021597-Tumor-SM-3RVWK	AAPC-STID0000021597-Tumor-SM-3RVWK	Primary	Prostate Cancer	Prostate Adenocarcinoma	Prostate	70327	Prostate Cancer
AAPC-STID0000001044-Tumor-SM-2XU23	AAPC-STID0000001044-Tumor-SM-2XU23	Primary	Prostate Cancer	Prostate Adenocarcinoma	Prostate	70327	Prostate Cancer
AAPC-STID0000013388-Tumor-SM-2XU1Q	AAPC-STID0000013388-Tumor-SM-2XU1Q	Primary	Prostate Cancer	Prostate Adenocarcinoma	Prostate	70327	Prostate Cancer
AAPC-STID0000021573-Tumor-SM-2XTYZ	AAPC-STID0000021573-Tumor-SM-2XTYZ	Primary	Prostate Cancer	Prostate Adenocarcinoma	Prostate	70327	Prostate Cancer
AAPC-STID0000003820-Tumor-SM-2XTZW	AAPC-STID0000003820-Tumor-SM-2XTZW	Primary	Prostate Cancer	Prostate Adenocarcinoma	Prostate	70327	Prostate Cancer
AAPC-STID0000010901-Tumor-SM-2XU1D	AAPC-STID0000010901-Tumor-SM-2XU1D	Primary	Prostate Cancer	Prostate Adenocarcinoma	Prostate	70327	Prostate Cancer
AAPC-IP_LG-049-Tumor-SM-3NC6L	AAPC-IP_LG-049-Tumor-SM-3NC6L	Primary	Prostate Cancer	Prostate Adenocarcinoma	Prostate	70327	Prostate Cancer
AAPC-IP_LG-057-Tumor-SM-3NC6T	AAPC-IP_LG-057-Tumor-SM-3NC6T	Primary	Prostate Cancer	Prostate Adenocarcinoma	Prostate	70327	Prostate Cancer
AAPC-IP_LG-047-Tumor-SM-3NC6J	AAPC-IP_LG-047-Tumor-SM-3NC6J	Primary	Prostate Cancer	Prostate Adenocarcinoma	Prostate	70327	Prostate Cancer
AAPC-IP_LG-077-Tumor-SM-3NC78	AAPC-IP_LG-077-Tumor-SM-3NC78	Primary	Prostate Cancer	Prostate Adenocarcinoma	Prostate	70327	Prostate Cancer
AAPC-STID0000012568-Tumor-SM-2XU1M	AAPC-STID0000012568-Tumor-SM-2XU1M	Primary	Prostate Cancer	Prostate Adenocarcinoma	Prostate	70327	Prostate Cancer
AAPC-STID0000007180-Tumor-SM-2XU14	AAPC-STID0000007180-Tumor-SM-2XU14	Primary	Prostate Cancer	Prostate Adenocarcinoma	Prostate	70327	Prostate Cancer
AAPC-STID0000021583-Tumor-SM-3RVWI	AAPC-STID0000021583-Tumor-SM-3RVWI	Primary	Prostate Cancer	Prostate Adenocarcinoma	Prostate	70327	Prostate Cancer
AAPC-IP_LG-069-Tumor-SM-3NC72	AAPC-IP_LG-069-Tumor-SM-3NC72	Primary	Prostate Cancer	Prostate Adenocarcinoma	Prostate	70327	Prostate Cancer
AAPC-STID0000012848-Tumor-SM-2XU1N	AAPC-STID0000012848-Tumor-SM-2XU1N	Primary	Prostate Cancer	Prostate Adenocarcinoma	Prostate	70327	Prostate Cancer
AAPC-STID0000021564-Tumor-SM-3RVWC	AAPC-STID0000021564-Tumor-SM-3RVWC	Primary	Prostate Cancer	Prostate Adenocarcinoma	Prostate	70327	Prostate Cancer
AAPC-IP_LG-045-Tumor-SM-3NC6H	AAPC-IP_LG-045-Tumor-SM-3NC6H	Primary	Prostate Cancer	Prostate Adenocarcinoma	Prostate	70327	Prostate Cancer
AAPC-IP_LG-075-Tumor-SM-3NC76	AAPC-IP_LG-075-Tumor-SM-3NC76	Primary	Prostate Cancer	Prostate Adenocarcinoma	Prostate	70327	Prostate Cancer
AAPC-IP_LG-079-Tumor-SM-3NC7A	AAPC-IP_LG-079-Tumor-SM-3NC7A	Primary	Prostate Cancer	Prostate Adenocarcinoma	Prostate	70327	Prostate Cancer
AAPC-STID0000002909-Tumor-SM-2XTZ4	AAPC-STID0000002909-Tumor-SM-2XTZ4	Metastasis	Prostate Cancer	Prostate Adenocarcinoma	Prostate	70327	Prostate Cancer
AAPC-STID0000007540-Tumor-SM-2XU15	AAPC-STID0000007540-Tumor-SM-2XU15	Metastasis	Prostate Cancer	Prostate Adenocarcinoma	Prostate	70327	Prostate Cancer
AAPC-STID0000021532-Tumor-SM-3RVW5	AAPC-STID0000021532-Tumor-SM-3RVW5	Metastasis	Prostate Cancer	Prostate Adenocarcinoma	Prostate	70327	Prostate Cancer
AAPC-STID0000021536-Tumor-SM-3RVW6	AAPC-STID0000021536-Tumor-SM-3RVW6	Metastasis	Prostate Cancer	Prostate Adenocarcinoma	Prostate	70327	Prostate Cancer
AAPC-STID0000021584-Tumor-SM-2XTZ6	AAPC-STID0000021584-Tumor-SM-2XTZ6	Metastasis	Prostate Cancer	Prostate Adenocarcinoma	Prostate	70327	Prostate Cancer
AAPC-STID0000021600-Tumor-SM-3RVWL	AAPC-STID0000021600-Tumor-SM-3RVWL	Metastasis	Prostate Cancer	Prostate Adenocarcinoma	Prostate	70327	Prostate Cancer
AAPC-STID0000021606-Tumor-SM-2XTZX	AAPC-STID0000021606-Tumor-SM-2XTZX	Metastasis	Prostate Cancer	Prostate Adenocarcinoma	Prostate	70327	Prostate Cancer
AAPC-STID0000021608-Tumor-SM-3RVWO	AAPC-STID0000021608-Tumor-SM-3RVWO	Metastasis	Prostate Cancer	Prostate Adenocarcinoma	Prostate	70327	Prostate Cancer
P06-4428	P06-4428	Metastasis	Prostate Cancer	Prostate Adenocarcinoma	Prostate	70327	Prostate Cancer
PR-3036	PR-3036	Metastasis	Prostate Cancer	Prostate Adenocarcinoma	Prostate	70327	Prostate Cancer
PR-09-2744	PR-09-2744	Metastasis	Prostate Cancer	Prostate Adenocarcinoma	Prostate	70327	Prostate Cancer
PR-01-2382	PR-01-2382	Metastasis	Prostate Cancer	Prostate Adenocarcinoma	Prostate	70327	Prostate Cancer
P07-5036	P07-5036	Metastasis	Prostate Cancer	Prostate Adenocarcinoma	Prostate	70327	Prostate Cancer
PR-03-870	PR-03-870	Metastasis	Prostate Cancer	Prostate Adenocarcinoma	Prostate	70327	Prostate Cancer
PR-2858	PR-2858	Metastasis	Prostate Cancer	Prostate Adenocarcinoma	Prostate	70327	Prostate Cancer
P04-1421	P04-1421	Metastasis	Prostate Cancer	Prostate Adenocarcinoma	Prostate	70327	Prostate Cancer
PR-02-2072	PR-02-2072	Metastasis	Prostate Cancer	Prostate Adenocarcinoma	Prostate	70327	Prostate Cancer
P04-47	P04-47	Metastasis	Prostate Cancer	Prostate Adenocarcinoma	Prostate	70327	Prostate Cancer
PR-3127	PR-3127	Metastasis	Prostate Cancer	Prostate Adenocarcinoma	Prostate	70327	Prostate Cancer
PR-2761	PR-2761	Metastasis	Prostate Cancer	Prostate Adenocarcinoma	Prostate	70327	Prostate Cancer
P03-2345	P03-2345	Metastasis	Prostate Cancer	Prostate Adenocarcinoma	Prostate	70327	Prostate Cancer
P04-1790	P04-1790	Metastasis	Prostate Cancer	Prostate Adenocarcinoma	Prostate	70327	Prostate Cancer
P04-2641	P04-2641	Metastasis	Prostate Cancer	Prostate Adenocarcinoma	Prostate	70327	Prostate Cancer
PR-03-1026	PR-03-1026	Metastasis	Prostate Cancer	Prostate Adenocarcinoma	Prostate	70327	Prostate Cancer
PR-06-1999	PR-06-1999	Metastasis	Prostate Cancer	Prostate Adenocarcinoma	Prostate	70327	Prostate Cancer
PR-3026	PR-3026	Metastasis	Prostate Cancer	Prostate Adenocarcinoma	Prostate	70327	Prostate Cancer
P07-718	P07-718	Metastasis	Prostate Cancer	Prostate Adenocarcinoma	Prostate	70327	Prostate Cancer
P07-360	P07-360	Metastasis	Prostate Cancer	Prostate Adenocarcinoma	Prostate	70327	Prostate Cancer
PR-2740	PR-2740	Metastasis	Prostate Cancer	Prostate Adenocarcinoma	Prostate	70327	Prostate Cancer
PR-02-1736	PR-02-1736	Metastasis	Prostate Cancer	Prostate Adenocarcinoma	Prostate	70327	Prostate Cancer
P03-595	P03-595	Metastasis	Prostate Cancer	Prostate Adenocarcinoma	Prostate	70327	Prostate Cancer
P04-2666	P04-2666	Metastasis	Prostate Cancer	Prostate Adenocarcinoma	Prostate	70327	Prostate Cancer
PR-09-2767	PR-09-2767	Metastasis	Prostate Cancer	Prostate Adenocarcinoma	Prostate	70327	Prostate Cancer
P05-3829	P05-3829	Metastasis	Prostate Cancer	Prostate Adenocarcinoma	Prostate	70327	Prostate Cancer
PR-04-3347	PR-04-3347	Metastasis	Prostate Cancer	Prostate Adenocarcinoma	Prostate	70327	Prostate Cancer
PR-1043	PR-1043	Metastasis	Prostate Cancer	Prostate Adenocarcinoma	Prostate	70327	Prostate Cancer
PR-2661	PR-2661	Metastasis	Prostate Cancer	Prostate Adenocarcinoma	Prostate	70327	Prostate Cancer
P00-000450	P00-000450	Metastasis	Prostate Cancer	Prostate Adenocarcinoma	Prostate	70327	Prostate Cancer
P03-871	P03-871	Primary	Prostate Cancer	Prostate Adenocarcinoma	Prostate	70327	Prostate Cancer
P05-620	P05-620	Primary	Prostate Cancer	Prostate Adenocarcinoma	Prostate	70327	Prostate Cancer
P06-3676	P06-3676	Primary	Prostate Cancer	Prostate Adenocarcinoma	Prostate	70327	Prostate Cancer
PR-01-1934	PR-01-1934	Primary	Prostate Cancer	Prostate Adenocarcinoma	Prostate	70327	Prostate Cancer
PR-00-160	PR-00-160	Primary	Prostate Cancer	Prostate Adenocarcinoma	Prostate	70327	Prostate Cancer
PR-00-1823	PR-00-1823	Primary	Prostate Cancer	Prostate Adenocarcinoma	Prostate	70327	Prostate Cancer
PR-06-1749	PR-06-1749	Primary	Prostate Cancer	Prostate Adenocarcinoma	Prostate	70327	Prostate Cancer
PR-09-5700	PR-09-5700	Primary	Prostate Cancer	Prostate Adenocarcinoma	Prostate	70327	Prostate Cancer
PR-3051	PR-3051	Primary	Prostate Cancer	Prostate Adenocarcinoma	Prostate	70327	Prostate Cancer
PR-06-1651	PR-06-1651	Primary	Prostate Cancer	Prostate Adenocarcinoma	Prostate	70327	Prostate Cancer
P09-120	P09-120	Primary	Prostate Cancer	Prostate Adenocarcinoma	Prostate	70327	Prostate Cancer
PR-02-1082	PR-02-1082	Primary	Prostate Cancer	Prostate Adenocarcinoma	Prostate	70327	Prostate Cancer
PR-04-639	PR-04-639	Primary	Prostate Cancer	Prostate Adenocarcinoma	Prostate	70327	Prostate Cancer
P01-28	P01-28	Primary	Prostate Cancer	Prostate Adenocarcinoma	Prostate	70327	Prostate Cancer
P03-3391	P03-3391	Primary	Prostate Cancer	Prostate Adenocarcinoma	Prostate	70327	Prostate Cancer
P09-2497	P09-2497	Primary	Prostate Cancer	Prostate Adenocarcinoma	Prostate	70327	Prostate Cancer
P05-3436	P05-3436	Primary	Prostate Cancer	Prostate Adenocarcinoma	Prostate	70327	Prostate Cancer
P05-3852	P05-3852	Primary	Prostate Cancer	Prostate Adenocarcinoma	Prostate	70327	Prostate Cancer
P09-1580	P09-1580	Metastasis	Prostate Cancer	Prostate Adenocarcinoma	Prostate	70327	Prostate Cancer
PR-2872	PR-2872	Metastasis	Prostate Cancer	Prostate Adenocarcinoma	Prostate	70327	Prostate Cancer
P02-2035	P02-2035	Metastasis	Prostate Cancer	Prostate Adenocarcinoma	Prostate	70327	Prostate Cancer
P04-1243	P04-1243	Metastasis	Prostate Cancer	Prostate Adenocarcinoma	Prostate	70327	Prostate Cancer
PR-05-3440	PR-05-3440	Metastasis	Prostate Cancer	Prostate Adenocarcinoma	Prostate	70327	Prostate Cancer
P06-1696	P06-1696	Metastasis	Prostate Cancer	Prostate Adenocarcinoma	Prostate	70327	Prostate Cancer
PR-05-3595	PR-05-3595	Metastasis	Prostate Cancer	Prostate Adenocarcinoma	Prostate	70327	Prostate Cancer
PR-09-2517	PR-09-2517	Metastasis	Prostate Cancer	Prostate Adenocarcinoma	Prostate	70327	Prostate Cancer
PR-09-5630	PR-09-5630	Metastasis	Prostate Cancer	Prostate Adenocarcinoma	Prostate	70327	Prostate Cancer
PR-3048	PR-3048	Metastasis	Prostate Cancer	Prostate Adenocarcinoma	Prostate	70327	Prostate Cancer
P04-1084	P04-1084	Metastasis	Prostate Cancer	Prostate Adenocarcinoma	Prostate	70327	Prostate Cancer
P07-144	P07-144	Metastasis	Prostate Cancer	Prostate Adenocarcinoma	Prostate	70327	Prostate Cancer
P08-590	P08-590	Metastasis	Prostate Cancer	Prostate Adenocarcinoma	Prostate	70327	Prostate Cancer
PR-02-169	PR-02-169	Metastasis	Prostate Cancer	Prostate Adenocarcinoma	Prostate	70327	Prostate Cancer
PR-04-194	PR-04-194	Metastasis	Prostate Cancer	Prostate Adenocarcinoma	Prostate	70327	Prostate Cancer
PR-09-3421	PR-09-3421	Metastasis	Prostate Cancer	Prostate Adenocarcinoma	Prostate	70327	Prostate Cancer
PR-2916	PR-2916	Metastasis	Prostate Cancer	Prostate Adenocarcinoma	Prostate	70327	Prostate Cancer
PR-02-1899	PR-02-1899	Metastasis	Prostate Cancer	Prostate Adenocarcinoma	Prostate	70327	Prostate Cancer
PR-04-3113	PR-04-3113	Metastasis	Prostate Cancer	Prostate Adenocarcinoma	Prostate	70327	Prostate Cancer
P04-594	P04-594	Metastasis	Prostate Cancer	Prostate Adenocarcinoma	Prostate	70327	Prostate Cancer
P05-2212	P05-2212	Metastasis	Prostate Cancer	Prostate Adenocarcinoma	Prostate	70327	Prostate Cancer
P06-1125	P06-1125	Metastasis	Prostate Cancer	Prostate Adenocarcinoma	Prostate	70327	Prostate Cancer
PR-04-3222	PR-04-3222	Metastasis	Prostate Cancer	Prostate Adenocarcinoma	Prostate	70327	Prostate Cancer
PR-2915	PR-2915	Metastasis	Prostate Cancer	Prostate Adenocarcinoma	Prostate	70327	Prostate Cancer
PR-09-5446	PR-09-5446	Metastasis	Prostate Cancer	Prostate Adenocarcinoma	Prostate	70327	Prostate Cancer
P02-1562	P02-1562	Metastasis	Prostate Cancer	Prostate Adenocarcinoma	Prostate	70327	Prostate Cancer
PR-01-2492	PR-01-2492	Metastasis	Prostate Cancer	Prostate Adenocarcinoma	Prostate	70327	Prostate Cancer
PR-3023	PR-3023	Metastasis	Prostate Cancer	Prostate Adenocarcinoma	Prostate	70327	Prostate Cancer
P03-2620	P03-2620	Metastasis	Prostate Cancer	Prostate Adenocarcinoma	Prostate	70327	Prostate Cancer
P04-2599	P04-2599	Metastasis	Prostate Cancer	Prostate Adenocarcinoma	Prostate	70327	Prostate Cancer
P05-3859	P05-3859	Metastasis	Prostate Cancer	Prostate Adenocarcinoma	Prostate	70327	Prostate Cancer
PR-04-903	PR-04-903	Metastasis	Prostate Cancer	Prostate Adenocarcinoma	Prostate	70327	Prostate Cancer
PR-09-5702	PR-09-5702	Metastasis	Prostate Cancer	Prostate Adenocarcinoma	Prostate	70327	Prostate Cancer
PR-2762	PR-2762	Metastasis	Prostate Cancer	Prostate Adenocarcinoma	Prostate	70327	Prostate Cancer
P03-1334	P03-1334	Metastasis	Prostate Cancer	Prostate Adenocarcinoma	Prostate	70327	Prostate Cancer
P03-1426	P03-1426	Metastasis	Prostate Cancer	Prostate Adenocarcinoma	Prostate	70327	Prostate Cancer
P07-837	P07-837	Metastasis	Prostate Cancer	Prostate Adenocarcinoma	Prostate	70327	Prostate Cancer
PR-01-2554	PR-01-2554	Metastasis	Prostate Cancer	Prostate Adenocarcinoma	Prostate	70327	Prostate Cancer
PR-02-2480	PR-02-2480	Metastasis	Prostate Cancer	Prostate Adenocarcinoma	Prostate	70327	Prostate Cancer
PR-0427	PR-0427	Metastasis	Prostate Cancer	Prostate Adenocarcinoma	Prostate	70327	Prostate Cancer
PR-05-839	PR-05-839	Metastasis	Prostate Cancer	Prostate Adenocarcinoma	Prostate	70327	Prostate Cancer
PR-0099	PR-0099	Metastasis	Prostate Cancer	Prostate Adenocarcinoma	Prostate	70327	Prostate Cancer
PR-03-022	PR-03-022	Metastasis	Prostate Cancer	Prostate Adenocarcinoma	Prostate	70327	Prostate Cancer
PR-3034	PR-3034	Metastasis	Prostate Cancer	Prostate Adenocarcinoma	Prostate	70327	Prostate Cancer
P04-2740	P04-2740	Metastasis	Prostate Cancer	Prostate Adenocarcinoma	Prostate	70327	Prostate Cancer
P09-649	P09-649	Metastasis	Prostate Cancer	Prostate Adenocarcinoma	Prostate	70327	Prostate Cancer
PR-2682	PR-2682	Metastasis	Prostate Cancer	Prostate Adenocarcinoma	Prostate	70327	Prostate Cancer
P06-3939	P06-3939	Metastasis	Prostate Cancer	Prostate Adenocarcinoma	Prostate	70327	Prostate Cancer
PR-0415	PR-0415	Metastasis	Prostate Cancer	Prostate Adenocarcinoma	Prostate	70327	Prostate Cancer
PR-09-5245	PR-09-5245	Metastasis	Prostate Cancer	Prostate Adenocarcinoma	Prostate	70327	Prostate Cancer
P09-1372	P09-1372	Metastasis	Prostate Cancer	Prostate Adenocarcinoma	Prostate	70327	Prostate Cancer
PR-09-3687	PR-09-3687	Metastasis	Prostate Cancer	Prostate Adenocarcinoma	Prostate	70327	Prostate Cancer
PR-1024	PR-1024	Metastasis	Prostate Cancer	Prostate Adenocarcinoma	Prostate	70327	Prostate Cancer
PR-02-254	PR-02-254	Metastasis	Prostate Cancer	Prostate Adenocarcinoma	Prostate	70327	Prostate Cancer
P03-1906	P03-1906	Metastasis	Prostate Cancer	Prostate Adenocarcinoma	Prostate	70327	Prostate Cancer
P08-2516	P08-2516	Metastasis	Prostate Cancer	Prostate Adenocarcinoma	Prostate	70327	Prostate Cancer
PR-09-5094	PR-09-5094	Metastasis	Prostate Cancer	Prostate Adenocarcinoma	Prostate	70327	Prostate Cancer
PR-09-3566	PR-09-3566	Metastasis	Prostate Cancer	Prostate Adenocarcinoma	Prostate	70327	Prostate Cancer
05-165O_ADRENAL	05-165O_ADRENAL	Metastasis	Prostate Cancer	Prostate Adenocarcinoma	Prostate	70327	Prostate Cancer
01-087MM_BONE	01-087MM_BONE	Metastasis	Prostate Cancer	Prostate Adenocarcinoma	Prostate	70327	Prostate Cancer
05-214BB2_BONE	05-214BB2_BONE	Metastasis	Prostate Cancer	Prostate Adenocarcinoma	Prostate	70327	Prostate Cancer
05-221MM1_BONE	05-221MM1_BONE	Metastasis	Prostate Cancer	Prostate Adenocarcinoma	Prostate	70327	Prostate Cancer
01-120A1_LIVER	01-120A1_LIVER	Metastasis	Prostate Cancer	Prostate Adenocarcinoma	Prostate	70327	Prostate Cancer
03-082H1_LIVER	03-082H1_LIVER	Metastasis	Prostate Cancer	Prostate Adenocarcinoma	Prostate	70327	Prostate Cancer
03-163S4_LIVER	03-163S4_LIVER	Metastasis	Prostate Cancer	Prostate Adenocarcinoma	Prostate	70327	Prostate Cancer
05-148E3_LIVER	05-148E3_LIVER	Metastasis	Prostate Cancer	Prostate Adenocarcinoma	Prostate	70327	Prostate Cancer
08-037F1_LIVER	08-037F1_LIVER	Metastasis	Prostate Cancer	Prostate Adenocarcinoma	Prostate	70327	Prostate Cancer
97-159H2_LIVER	97-159H2_LIVER	Metastasis	Prostate Cancer	Prostate Adenocarcinoma	Prostate	70327	Prostate Cancer
99-090A2_LIVER	99-090A2_LIVER	Metastasis	Prostate Cancer	Prostate Adenocarcinoma	Prostate	70327	Prostate Cancer
03-192B_LUNG	03-192B_LUNG	Metastasis	Prostate Cancer	Prostate Adenocarcinoma	Prostate	70327	Prostate Cancer
05-011G4_LUNG	05-011G4_LUNG	Metastasis	Prostate Cancer	Prostate Adenocarcinoma	Prostate	70327	Prostate Cancer
05-116F_LUNG	05-116F_LUNG	Metastasis	Prostate Cancer	Prostate Adenocarcinoma	Prostate	70327	Prostate Cancer
05-217L3_LUNG	05-217L3_LUNG	Metastasis	Prostate Cancer	Prostate Adenocarcinoma	Prostate	70327	Prostate Cancer
07-062F2_LUNG	07-062F2_LUNG	Metastasis	Prostate Cancer	Prostate Adenocarcinoma	Prostate	70327	Prostate Cancer
11-028L1_LUNG	11-028L1_LUNG	Metastasis	Prostate Cancer	Prostate Adenocarcinoma	Prostate	70327	Prostate Cancer
00-029N9_LN	00-029N9_LN	Metastasis	Prostate Cancer	Prostate Adenocarcinoma	Prostate	70327	Prostate Cancer
01-095N1_LN	01-095N1_LN	Metastasis	Prostate Cancer	Prostate Adenocarcinoma	Prostate	70327	Prostate Cancer
02-083E1_LN	02-083E1_LN	Metastasis	Prostate Cancer	Prostate Adenocarcinoma	Prostate	70327	Prostate Cancer
04-149E2_LN	04-149E2_LN	Metastasis	Prostate Cancer	Prostate Adenocarcinoma	Prostate	70327	Prostate Cancer
06-134H1_LN	06-134H1_LN	Metastasis	Prostate Cancer	Prostate Adenocarcinoma	Prostate	70327	Prostate Cancer
07-042H2_LN	07-042H2_LN	Metastasis	Prostate Cancer	Prostate Adenocarcinoma	Prostate	70327	Prostate Cancer
08-006H1_LN	08-006H1_LN	Metastasis	Prostate Cancer	Prostate Adenocarcinoma	Prostate	70327	Prostate Cancer
08-093J1_LN	08-093J1_LN	Metastasis	Prostate Cancer	Prostate Adenocarcinoma	Prostate	70327	Prostate Cancer
10-013F1_LN	10-013F1_LN	Metastasis	Prostate Cancer	Prostate Adenocarcinoma	Prostate	70327	Prostate Cancer
12-011I7_LN	12-011I7_LN	Metastasis	Prostate Cancer	Prostate Adenocarcinoma	Prostate	70327	Prostate Cancer
98-362B1_LN	98-362B1_LN	Metastasis	Prostate Cancer	Prostate Adenocarcinoma	Prostate	70327	Prostate Cancer
98-372L_LN	98-372L_LN	Metastasis	Prostate Cancer	Prostate Adenocarcinoma	Prostate	70327	Prostate Cancer
99-064O_LN	99-064O_LN	Metastasis	Prostate Cancer	Prostate Adenocarcinoma	Prostate	70327	Prostate Cancer
99-091J_LN	99-091J_LN	Metastasis	Prostate Cancer	Prostate Adenocarcinoma	Prostate	70327	Prostate Cancer
12-021H4_LIVER	12-021H4_LIVER	Metastasis	Prostate Cancer	Prostate Adenocarcinoma	Prostate	70327	Prostate Cancer
98-328K_PERITONEUM	98-328K_PERITONEUM	Metastasis	Prostate Cancer	Prostate Adenocarcinoma	Prostate	70327	Prostate Cancer
09-006F1_RENAL	09-006F1_RENAL	Metastasis	Prostate Cancer	Prostate Adenocarcinoma	Prostate	70327	Prostate Cancer
03-130L_RETROPERITONEAL	03-130L_RETROPERITONEAL	Metastasis	Prostate Cancer	Prostate Adenocarcinoma	Prostate	70327	Prostate Cancer
03-139E3_RETROPERITONEAL	03-139E3_RETROPERITONEAL	Metastasis	Prostate Cancer	Prostate Adenocarcinoma	Prostate	70327	Prostate Cancer
11040	11040	Metastasis	Prostate Cancer	Prostate Adenocarcinoma	Prostate	70327	Prostate Cancer
20870	20870	Metastasis	Prostate Cancer	Prostate Adenocarcinoma	Prostate	70327	Prostate Cancer
2746	2746	Metastasis	Prostate Cancer	Prostate Adenocarcinoma	Prostate	70327	Prostate Cancer
10361	10361	Metastasis	Prostate Cancer	Prostate Adenocarcinoma	Prostate	70327	Prostate Cancer
10362	10362	Metastasis	Prostate Cancer	Prostate Adenocarcinoma	Prostate	70327	Prostate Cancer
10363	10363	Metastasis	Prostate Cancer	Prostate Adenocarcinoma	Prostate	70327	Prostate Cancer
10680	10680	Metastasis	Prostate Cancer	Prostate Adenocarcinoma	Prostate	70327	Prostate Cancer
12688	12688	Metastasis	Prostate Cancer	Prostate Adenocarcinoma	Prostate	70327	Prostate Cancer
12729	12729	Metastasis	Prostate Cancer	Prostate Adenocarcinoma	Prostate	70327	Prostate Cancer
20630	20630	Metastasis	Prostate Cancer	Prostate Adenocarcinoma	Prostate	70327	Prostate Cancer
20990	20990	Metastasis	Prostate Cancer	Prostate Adenocarcinoma	Prostate	70327	Prostate Cancer
21010	21010	Metastasis	Prostate Cancer	Prostate Adenocarcinoma	Prostate	70327	Prostate Cancer
21011	21011	Metastasis	Prostate Cancer	Prostate Adenocarcinoma	Prostate	70327	Prostate Cancer
21016	21016	Metastasis	Prostate Cancer	Prostate Adenocarcinoma	Prostate	70327	Prostate Cancer
21017	21017	Metastasis	Prostate Cancer	Prostate Adenocarcinoma	Prostate	70327	Prostate Cancer
21020	21020	Metastasis	Prostate Cancer	Prostate Adenocarcinoma	Prostate	70327	Prostate Cancer
21510	21510	Metastasis	Prostate Cancer	Prostate Adenocarcinoma	Prostate	70327	Prostate Cancer
22171	22171	Metastasis	Prostate Cancer	Prostate Adenocarcinoma	Prostate	70327	Prostate Cancer
26731	26731	Metastasis	Prostate Cancer	Prostate Adenocarcinoma	Prostate	70327	Prostate Cancer
PRAD-STID7520-Tumor-SM-2RXM6	PRAD-STID7520-Tumor-SM-2RXM6	Metastasis	Prostate Cancer	Prostate Adenocarcinoma	Prostate	70327	Prostate Cancer
7951	7951	Metastasis	Prostate Cancer	Prostate Adenocarcinoma	Prostate	70327	Prostate Cancer
12728	12728	Metastasis	Prostate Cancer	Prostate Adenocarcinoma	Prostate	70327	Prostate Cancer
24852	24852	Metastasis	Prostate Cancer	Prostate Adenocarcinoma	Prostate	70327	Prostate Cancer
24854	24854	Metastasis	Prostate Cancer	Prostate Adenocarcinoma	Prostate	70327	Prostate Cancer
PRAD-A0001-Tumor-SM-3VG6Y	PRAD-A0001-Tumor-SM-3VG6Y	Metastasis	Prostate Cancer	Prostate Adenocarcinoma	Prostate	70327	Prostate Cancer
PRAD-STID0000004240-Tumor-SM-S932	PRAD-STID0000004240-Tumor-SM-S932	Metastasis	Prostate Cancer	Prostate Adenocarcinoma	Prostate	70327	Prostate Cancer
PRAD-STID18248-Tumor-SM-1RCU7	PRAD-STID18248-Tumor-SM-1RCU7	Metastasis	Prostate Cancer	Prostate Adenocarcinoma	Prostate	70327	Prostate Cancer
24290	24290	Metastasis	Prostate Cancer	Prostate Adenocarcinoma	Prostate	70327	Prostate Cancer
MO_1124	MO_1124	Metastasis	Prostate Cancer	Prostate Adenocarcinoma	Prostate	70327	Prostate Cancer
PROS10448-1115157-SM-5EEBO	PROS10448-1115157-SM-5EEBO	Metastasis	Prostate Cancer	Prostate Adenocarcinoma	Prostate	70327	Prostate Cancer
MO_1074	MO_1074	Metastasis	Prostate Cancer	Prostate Adenocarcinoma	Prostate	70327	Prostate Cancer
MO_1094	MO_1094	Metastasis	Prostate Cancer	Prostate Adenocarcinoma	Prostate	70327	Prostate Cancer
MO_1096	MO_1096	Metastasis	Prostate Cancer	Prostate Adenocarcinoma	Prostate	70327	Prostate Cancer
MO_1130	MO_1130	Metastasis	Prostate Cancer	Prostate Adenocarcinoma	Prostate	70327	Prostate Cancer
MO_1132	MO_1132	Metastasis	Prostate Cancer	Prostate Adenocarcinoma	Prostate	70327	Prostate Cancer
MO_1139	MO_1139	Metastasis	Prostate Cancer	Prostate Adenocarcinoma	Prostate	70327	Prostate Cancer
MO_1179	MO_1179	Metastasis	Prostate Cancer	Prostate Adenocarcinoma	Prostate	70327	Prostate Cancer
MO_1219	MO_1219	Metastasis	Prostate Cancer	Prostate Adenocarcinoma	Prostate	70327	Prostate Cancer
MO_1277	MO_1277	Metastasis	Prostate Cancer	Prostate Adenocarcinoma	Prostate	70327	Prostate Cancer
MO_1421	MO_1421	Metastasis	Prostate Cancer	Prostate Adenocarcinoma	Prostate	70327	Prostate Cancer
MO_1473	MO_1473	Metastasis	Prostate Cancer	Prostate Adenocarcinoma	Prostate	70327	Prostate Cancer
PRAD-01115245-SM-6WZF3	PRAD-01115245-SM-6WZF3	Metastasis	Prostate Cancer	Prostate Adenocarcinoma	Prostate	70327	Prostate Cancer
PRAD-01115249-SM-6VZ7K	PRAD-01115249-SM-6VZ7K	Metastasis	Prostate Cancer	Prostate Adenocarcinoma	Prostate	70327	Prostate Cancer
PRAD-01115257-SM-6WZF8	PRAD-01115257-SM-6WZF8	Metastasis	Prostate Cancer	Prostate Adenocarcinoma	Prostate	70327	Prostate Cancer
PRAD-01115263-SM-6WZF9	PRAD-01115263-SM-6WZF9	Metastasis	Prostate Cancer	Prostate Adenocarcinoma	Prostate	70327	Prostate Cancer
PRAD-01115264-SM-6WZFA	PRAD-01115264-SM-6WZFA	Metastasis	Prostate Cancer	Prostate Adenocarcinoma	Prostate	70327	Prostate Cancer
PRAD-01115265-SM-6WZFB	PRAD-01115265-SM-6WZFB	Metastasis	Prostate Cancer	Prostate Adenocarcinoma	Prostate	70327	Prostate Cancer
PRAD-01115284-SM-6WZF6	PRAD-01115284-SM-6WZF6	Metastasis	Prostate Cancer	Prostate Adenocarcinoma	Prostate	70327	Prostate Cancer
PRAD-01115343-SM-6VZ7N	PRAD-01115343-SM-6VZ7N	Metastasis	Prostate Cancer	Prostate Adenocarcinoma	Prostate	70327	Prostate Cancer
PRAD-01115349-SM-6VZ7M	PRAD-01115349-SM-6VZ7M	Metastasis	Prostate Cancer	Prostate Adenocarcinoma	Prostate	70327	Prostate Cancer
PROS01448-1115183-SM-5SGU3	PROS01448-1115183-SM-5SGU3	Metastasis	Prostate Cancer	Prostate Adenocarcinoma	Prostate	70327	Prostate Cancer
PROS01448-1115200-SM-5SGU4	PROS01448-1115200-SM-5SGU4	Metastasis	Prostate Cancer	Prostate Adenocarcinoma	Prostate	70327	Prostate Cancer
PROS01448-1115244-SM-5SGU6	PROS01448-1115244-SM-5SGU6	Metastasis	Prostate Cancer	Prostate Adenocarcinoma	Prostate	70327	Prostate Cancer
PROS10448-1115126-SM-5EEBI	PROS10448-1115126-SM-5EEBI	Metastasis	Prostate Cancer	Prostate Adenocarcinoma	Prostate	70327	Prostate Cancer
PROS10448-1115150-SM-5EEBK	PROS10448-1115150-SM-5EEBK	Metastasis	Prostate Cancer	Prostate Adenocarcinoma	Prostate	70327	Prostate Cancer
SC_9002	SC_9002	Metastasis	Prostate Cancer	Prostate Adenocarcinoma	Prostate	70327	Prostate Cancer
SC_9004	SC_9004	Metastasis	Prostate Cancer	Prostate Adenocarcinoma	Prostate	70327	Prostate Cancer
SC_9018	SC_9018	Metastasis	Prostate Cancer	Prostate Adenocarcinoma	Prostate	70327	Prostate Cancer
SC_9019	SC_9019	Metastasis	Prostate Cancer	Prostate Adenocarcinoma	Prostate	70327	Prostate Cancer
SC_9023	SC_9023	Metastasis	Prostate Cancer	Prostate Adenocarcinoma	Prostate	70327	Prostate Cancer
SC_9025	SC_9025	Metastasis	Prostate Cancer	Prostate Adenocarcinoma	Prostate	70327	Prostate Cancer
SC_9026	SC_9026	Metastasis	Prostate Cancer	Prostate Adenocarcinoma	Prostate	70327	Prostate Cancer
SC_9027	SC_9027	Metastasis	Prostate Cancer	Prostate Adenocarcinoma	Prostate	70327	Prostate Cancer
SC_9034	SC_9034	Metastasis	Prostate Cancer	Prostate Adenocarcinoma	Prostate	70327	Prostate Cancer
SC_9040	SC_9040	Metastasis	Prostate Cancer	Prostate Adenocarcinoma	Prostate	70327	Prostate Cancer
SC_9043	SC_9043	Metastasis	Prostate Cancer	Prostate Adenocarcinoma	Prostate	70327	Prostate Cancer
SC_9047	SC_9047	Metastasis	Prostate Cancer	Prostate Adenocarcinoma	Prostate	70327	Prostate Cancer
SC_9048	SC_9048	Metastasis	Prostate Cancer	Prostate Adenocarcinoma	Prostate	70327	Prostate Cancer
SC_9049	SC_9049	Metastasis	Prostate Cancer	Prostate Adenocarcinoma	Prostate	70327	Prostate Cancer
SC_9056	SC_9056	Metastasis	Prostate Cancer	Prostate Adenocarcinoma	Prostate	70327	Prostate Cancer
SC_9061	SC_9061	Metastasis	Prostate Cancer	Prostate Adenocarcinoma	Prostate	70327	Prostate Cancer
SC_9065	SC_9065	Metastasis	Prostate Cancer	Prostate Adenocarcinoma	Prostate	70327	Prostate Cancer
SC_9071	SC_9071	Metastasis	Prostate Cancer	Prostate Adenocarcinoma	Prostate	70327	Prostate Cancer
SC_9072	SC_9072	Metastasis	Prostate Cancer	Prostate Adenocarcinoma	Prostate	70327	Prostate Cancer
SC_9075	SC_9075	Metastasis	Prostate Cancer	Prostate Adenocarcinoma	Prostate	70327	Prostate Cancer
SC_9079	SC_9079	Metastasis	Prostate Cancer	Prostate Adenocarcinoma	Prostate	70327	Prostate Cancer
SC_9082	SC_9082	Metastasis	Prostate Cancer	Prostate Adenocarcinoma	Prostate	70327	Prostate Cancer
SC_9083	SC_9083	Metastasis	Prostate Cancer	Prostate Adenocarcinoma	Prostate	70327	Prostate Cancer
SC_9085	SC_9085	Metastasis	Prostate Cancer	Prostate Adenocarcinoma	Prostate	70327	Prostate Cancer
SC_9086	SC_9086	Metastasis	Prostate Cancer	Prostate Adenocarcinoma	Prostate	70327	Prostate Cancer
SC_9087	SC_9087	Metastasis	Prostate Cancer	Prostate Adenocarcinoma	Prostate	70327	Prostate Cancer
SC_9088	SC_9088	Metastasis	Prostate Cancer	Prostate Adenocarcinoma	Prostate	70327	Prostate Cancer
SC_9090	SC_9090	Metastasis	Prostate Cancer	Prostate Adenocarcinoma	Prostate	70327	Prostate Cancer
SC_9091	SC_9091	Metastasis	Prostate Cancer	Prostate Adenocarcinoma	Prostate	70327	Prostate Cancer
SC_9092	SC_9092	Metastasis	Prostate Cancer	Prostate Adenocarcinoma	Prostate	70327	Prostate Cancer
SC_9094	SC_9094	Metastasis	Prostate Cancer	Prostate Adenocarcinoma	Prostate	70327	Prostate Cancer
SC_9096	SC_9096	Metastasis	Prostate Cancer	Prostate Adenocarcinoma	Prostate	70327	Prostate Cancer
SC_9100	SC_9100	Metastasis	Prostate Cancer	Prostate Adenocarcinoma	Prostate	70327	Prostate Cancer
SC_9103	SC_9103	Metastasis	Prostate Cancer	Prostate Adenocarcinoma	Prostate	70327	Prostate Cancer
SC_9114	SC_9114	Metastasis	Prostate Cancer	Prostate Adenocarcinoma	Prostate	70327	Prostate Cancer
SC_9121	SC_9121	Metastasis	Prostate Cancer	Prostate Adenocarcinoma	Prostate	70327	Prostate Cancer
SC_9127	SC_9127	Metastasis	Prostate Cancer	Prostate Adenocarcinoma	Prostate	70327	Prostate Cancer
SC_9128	SC_9128	Metastasis	Prostate Cancer	Prostate Adenocarcinoma	Prostate	70327	Prostate Cancer
SC_9134	SC_9134	Metastasis	Prostate Cancer	Prostate Adenocarcinoma	Prostate	70327	Prostate Cancer
SC_9136	SC_9136	Metastasis	Prostate Cancer	Prostate Adenocarcinoma	Prostate	70327	Prostate Cancer
SC_9137	SC_9137	Metastasis	Prostate Cancer	Prostate Adenocarcinoma	Prostate	70327	Prostate Cancer
SC_9144	SC_9144	Metastasis	Prostate Cancer	Prostate Adenocarcinoma	Prostate	70327	Prostate Cancer
SC_9150	SC_9150	Metastasis	Prostate Cancer	Prostate Adenocarcinoma	Prostate	70327	Prostate Cancer
SC_9151	SC_9151	Metastasis	Prostate Cancer	Prostate Adenocarcinoma	Prostate	70327	Prostate Cancer
SC_9158	SC_9158	Metastasis	Prostate Cancer	Prostate Adenocarcinoma	Prostate	70327	Prostate Cancer
SC_9171	SC_9171	Metastasis	Prostate Cancer	Prostate Adenocarcinoma	Prostate	70327	Prostate Cancer
SC_9172	SC_9172	Metastasis	Prostate Cancer	Prostate Adenocarcinoma	Prostate	70327	Prostate Cancer
SC_9173	SC_9173	Metastasis	Prostate Cancer	Prostate Adenocarcinoma	Prostate	70327	Prostate Cancer
SI_9157	SI_9157	Metastasis	Prostate Cancer	Prostate Adenocarcinoma	Prostate	70327	Prostate Cancer
TP_2020	TP_2020	Metastasis	Prostate Cancer	Prostate Adenocarcinoma	Prostate	70327	Prostate Cancer
TP_2034	TP_2034	Metastasis	Prostate Cancer	Prostate Adenocarcinoma	Prostate	70327	Prostate Cancer
TP_2079	TP_2079	Metastasis	Prostate Cancer	Prostate Adenocarcinoma	Prostate	70327	Prostate Cancer
MO_1232	MO_1232	Metastasis	Prostate Cancer	Prostate Adenocarcinoma	Prostate	70327	Prostate Cancer
MO_1008	MO_1008	Metastasis	Prostate Cancer	Prostate Adenocarcinoma	Prostate	70327	Prostate Cancer
SC_9139	SC_9139	Metastasis	Prostate Cancer	Prostate Adenocarcinoma	Prostate	70327	Prostate Cancer
MO_1020	MO_1020	Metastasis	Prostate Cancer	Prostate Adenocarcinoma	Prostate	70327	Prostate Cancer
MO_1118	MO_1118	Metastasis	Prostate Cancer	Prostate Adenocarcinoma	Prostate	70327	Prostate Cancer
MO_1161	MO_1161	Metastasis	Prostate Cancer	Prostate Adenocarcinoma	Prostate	70327	Prostate Cancer
MO_1184	MO_1184	Metastasis	Prostate Cancer	Prostate Adenocarcinoma	Prostate	70327	Prostate Cancer
MO_1202	MO_1202	Metastasis	Prostate Cancer	Prostate Adenocarcinoma	Prostate	70327	Prostate Cancer
MO_1241	MO_1241	Metastasis	Prostate Cancer	Prostate Adenocarcinoma	Prostate	70327	Prostate Cancer
MO_1244	MO_1244	Metastasis	Prostate Cancer	Prostate Adenocarcinoma	Prostate	70327	Prostate Cancer
MO_1337	MO_1337	Metastasis	Prostate Cancer	Prostate Adenocarcinoma	Prostate	70327	Prostate Cancer
MO_1410	MO_1410	Metastasis	Prostate Cancer	Prostate Adenocarcinoma	Prostate	70327	Prostate Cancer
MO_1460	MO_1460	Metastasis	Prostate Cancer	Prostate Adenocarcinoma	Prostate	70327	Prostate Cancer
SC_9001	SC_9001	Metastasis	Prostate Cancer	Prostate Adenocarcinoma	Prostate	70327	Prostate Cancer
SC_9008	SC_9008	Metastasis	Prostate Cancer	Prostate Adenocarcinoma	Prostate	70327	Prostate Cancer
SC_9012	SC_9012	Metastasis	Prostate Cancer	Prostate Adenocarcinoma	Prostate	70327	Prostate Cancer
SC_9017	SC_9017	Metastasis	Prostate Cancer	Prostate Adenocarcinoma	Prostate	70327	Prostate Cancer
SC_9031	SC_9031	Metastasis	Prostate Cancer	Prostate Adenocarcinoma	Prostate	70327	Prostate Cancer
SC_9046	SC_9046	Metastasis	Prostate Cancer	Prostate Adenocarcinoma	Prostate	70327	Prostate Cancer
SC_9060	SC_9060	Metastasis	Prostate Cancer	Prostate Adenocarcinoma	Prostate	70327	Prostate Cancer
SC_9107	SC_9107	Metastasis	Prostate Cancer	Prostate Adenocarcinoma	Prostate	70327	Prostate Cancer
SC_9140	SC_9140	Metastasis	Prostate Cancer	Prostate Adenocarcinoma	Prostate	70327	Prostate Cancer
SC_9145	SC_9145	Metastasis	Prostate Cancer	Prostate Adenocarcinoma	Prostate	70327	Prostate Cancer
SC_9153	SC_9153	Metastasis	Prostate Cancer	Prostate Adenocarcinoma	Prostate	70327	Prostate Cancer
SC_9162	SC_9162	Metastasis	Prostate Cancer	Prostate Adenocarcinoma	Prostate	70327	Prostate Cancer
SC_9006	SC_9006	Metastasis	Prostate Cancer	Prostate Adenocarcinoma	Prostate	70327	Prostate Cancer
MO_1013	MO_1013	Metastasis	Prostate Cancer	Prostate Adenocarcinoma	Prostate	70327	Prostate Cancer
MO_1014	MO_1014	Metastasis	Prostate Cancer	Prostate Adenocarcinoma	Prostate	70327	Prostate Cancer
MO_1015	MO_1015	Metastasis	Prostate Cancer	Prostate Adenocarcinoma	Prostate	70327	Prostate Cancer
MO_1040	MO_1040	Metastasis	Prostate Cancer	Prostate Adenocarcinoma	Prostate	70327	Prostate Cancer
MO_1084	MO_1084	Metastasis	Prostate Cancer	Prostate Adenocarcinoma	Prostate	70327	Prostate Cancer
MO_1105	MO_1105	Metastasis	Prostate Cancer	Prostate Adenocarcinoma	Prostate	70327	Prostate Cancer
MO_1114	MO_1114	Metastasis	Prostate Cancer	Prostate Adenocarcinoma	Prostate	70327	Prostate Cancer
MO_1128	MO_1128	Metastasis	Prostate Cancer	Prostate Adenocarcinoma	Prostate	70327	Prostate Cancer
MO_1176	MO_1176	Metastasis	Prostate Cancer	Prostate Adenocarcinoma	Prostate	70327	Prostate Cancer
MO_1192	MO_1192	Metastasis	Prostate Cancer	Prostate Adenocarcinoma	Prostate	70327	Prostate Cancer
MO_1249	MO_1249	Metastasis	Prostate Cancer	Prostate Adenocarcinoma	Prostate	70327	Prostate Cancer
MO_1262	MO_1262	Metastasis	Prostate Cancer	Prostate Adenocarcinoma	Prostate	70327	Prostate Cancer
MO_1316	MO_1316	Metastasis	Prostate Cancer	Prostate Adenocarcinoma	Prostate	70327	Prostate Cancer
MO_1339	MO_1339	Metastasis	Prostate Cancer	Prostate Adenocarcinoma	Prostate	70327	Prostate Cancer
MO_1447	MO_1447	Metastasis	Prostate Cancer	Prostate Adenocarcinoma	Prostate	70327	Prostate Cancer
PROS01448-1115161-SM-5SGU1	PROS01448-1115161-SM-5SGU1	Metastasis	Prostate Cancer	Prostate Adenocarcinoma	Prostate	70327	Prostate Cancer
PROS01448-1115202-SM-5SGU5	PROS01448-1115202-SM-5SGU5	Metastasis	Prostate Cancer	Prostate Adenocarcinoma	Prostate	70327	Prostate Cancer
PROS10448-1115154-SM-5EEBM	PROS10448-1115154-SM-5EEBM	Metastasis	Prostate Cancer	Prostate Adenocarcinoma	Prostate	70327	Prostate Cancer
PROS10448-1115156-SM-5EEBN	PROS10448-1115156-SM-5EEBN	Metastasis	Prostate Cancer	Prostate Adenocarcinoma	Prostate	70327	Prostate Cancer
SC_9007	SC_9007	Metastasis	Prostate Cancer	Prostate Adenocarcinoma	Prostate	70327	Prostate Cancer
SC_9010	SC_9010	Metastasis	Prostate Cancer	Prostate Adenocarcinoma	Prostate	70327	Prostate Cancer
SC_9011	SC_9011	Metastasis	Prostate Cancer	Prostate Adenocarcinoma	Prostate	70327	Prostate Cancer
SC_9016	SC_9016	Metastasis	Prostate Cancer	Prostate Adenocarcinoma	Prostate	70327	Prostate Cancer
SC_9021	SC_9021	Metastasis	Prostate Cancer	Prostate Adenocarcinoma	Prostate	70327	Prostate Cancer
SC_9024	SC_9024	Metastasis	Prostate Cancer	Prostate Adenocarcinoma	Prostate	70327	Prostate Cancer
SC_9032	SC_9032	Metastasis	Prostate Cancer	Prostate Adenocarcinoma	Prostate	70327	Prostate Cancer
SC_9035	SC_9035	Metastasis	Prostate Cancer	Prostate Adenocarcinoma	Prostate	70327	Prostate Cancer
SC_9036	SC_9036	Metastasis	Prostate Cancer	Prostate Adenocarcinoma	Prostate	70327	Prostate Cancer
SC_9038	SC_9038	Metastasis	Prostate Cancer	Prostate Adenocarcinoma	Prostate	70327	Prostate Cancer
SC_9039	SC_9039	Metastasis	Prostate Cancer	Prostate Adenocarcinoma	Prostate	70327	Prostate Cancer
SC_9054	SC_9054	Metastasis	Prostate Cancer	Prostate Adenocarcinoma	Prostate	70327	Prostate Cancer
SC_9055	SC_9055	Metastasis	Prostate Cancer	Prostate Adenocarcinoma	Prostate	70327	Prostate Cancer
SC_9058	SC_9058	Metastasis	Prostate Cancer	Prostate Adenocarcinoma	Prostate	70327	Prostate Cancer
SC_9059	SC_9059	Metastasis	Prostate Cancer	Prostate Adenocarcinoma	Prostate	70327	Prostate Cancer
SC_9063	SC_9063	Metastasis	Prostate Cancer	Prostate Adenocarcinoma	Prostate	70327	Prostate Cancer
SC_9068	SC_9068	Metastasis	Prostate Cancer	Prostate Adenocarcinoma	Prostate	70327	Prostate Cancer
SC_9073	SC_9073	Metastasis	Prostate Cancer	Prostate Adenocarcinoma	Prostate	70327	Prostate Cancer
SC_9076	SC_9076	Metastasis	Prostate Cancer	Prostate Adenocarcinoma	Prostate	70327	Prostate Cancer
SC_9080	SC_9080	Metastasis	Prostate Cancer	Prostate Adenocarcinoma	Prostate	70327	Prostate Cancer
SC_9081	SC_9081	Metastasis	Prostate Cancer	Prostate Adenocarcinoma	Prostate	70327	Prostate Cancer
SC_9084	SC_9084	Metastasis	Prostate Cancer	Prostate Adenocarcinoma	Prostate	70327	Prostate Cancer
SC_9097	SC_9097	Metastasis	Prostate Cancer	Prostate Adenocarcinoma	Prostate	70327	Prostate Cancer
SC_9099	SC_9099	Metastasis	Prostate Cancer	Prostate Adenocarcinoma	Prostate	70327	Prostate Cancer
SC_9104	SC_9104	Metastasis	Prostate Cancer	Prostate Adenocarcinoma	Prostate	70327	Prostate Cancer
SC_9109	SC_9109	Metastasis	Prostate Cancer	Prostate Adenocarcinoma	Prostate	70327	Prostate Cancer
SC_9118	SC_9118	Metastasis	Prostate Cancer	Prostate Adenocarcinoma	Prostate	70327	Prostate Cancer
SC_9123	SC_9123	Metastasis	Prostate Cancer	Prostate Adenocarcinoma	Prostate	70327	Prostate Cancer
SC_9124	SC_9124	Metastasis	Prostate Cancer	Prostate Adenocarcinoma	Prostate	70327	Prostate Cancer
SC_9126	SC_9126	Metastasis	Prostate Cancer	Prostate Adenocarcinoma	Prostate	70327	Prostate Cancer
SC_9129	SC_9129	Metastasis	Prostate Cancer	Prostate Adenocarcinoma	Prostate	70327	Prostate Cancer
SC_9132	SC_9132	Metastasis	Prostate Cancer	Prostate Adenocarcinoma	Prostate	70327	Prostate Cancer
SC_9138	SC_9138	Metastasis	Prostate Cancer	Prostate Adenocarcinoma	Prostate	70327	Prostate Cancer
SC_9141	SC_9141	Metastasis	Prostate Cancer	Prostate Adenocarcinoma	Prostate	70327	Prostate Cancer
SC_9142	SC_9142	Metastasis	Prostate Cancer	Prostate Adenocarcinoma	Prostate	70327	Prostate Cancer
SC_9148	SC_9148	Metastasis	Prostate Cancer	Prostate Adenocarcinoma	Prostate	70327	Prostate Cancer
SC_9163	SC_9163	Metastasis	Prostate Cancer	Prostate Adenocarcinoma	Prostate	70327	Prostate Cancer
SC_9165	SC_9165	Metastasis	Prostate Cancer	Prostate Adenocarcinoma	Prostate	70327	Prostate Cancer
TP_2001	TP_2001	Metastasis	Prostate Cancer	Prostate Adenocarcinoma	Prostate	70327	Prostate Cancer
TP_2010	TP_2010	Metastasis	Prostate Cancer	Prostate Adenocarcinoma	Prostate	70327	Prostate Cancer
TP_2032	TP_2032	Metastasis	Prostate Cancer	Prostate Adenocarcinoma	Prostate	70327	Prostate Cancer
TP_2054	TP_2054	Metastasis	Prostate Cancer	Prostate Adenocarcinoma	Prostate	70327	Prostate Cancer
TP_2060	TP_2060	Metastasis	Prostate Cancer	Prostate Adenocarcinoma	Prostate	70327	Prostate Cancer
TP_2064	TP_2064	Metastasis	Prostate Cancer	Prostate Adenocarcinoma	Prostate	70327	Prostate Cancer
TP_2069	TP_2069	Metastasis	Prostate Cancer	Prostate Adenocarcinoma	Prostate	70327	Prostate Cancer
TP_2077	TP_2077	Metastasis	Prostate Cancer	Prostate Adenocarcinoma	Prostate	70327	Prostate Cancer
TP_2078	TP_2078	Metastasis	Prostate Cancer	Prostate Adenocarcinoma	Prostate	70327	Prostate Cancer
SC_9029	SC_9029	Metastasis	Prostate Cancer	Prostate Adenocarcinoma	Prostate	70327	Prostate Cancer
SC_9030	SC_9030	Metastasis	Prostate Cancer	Prostate Adenocarcinoma	Prostate	70327	Prostate Cancer
PM10	PM10	Primary	Prostate Cancer	Prostate Adenocarcinoma	Prostate	70327	Prostate Cancer
PM119	PM119	Primary	Prostate Cancer	Prostate Adenocarcinoma	Prostate	70327	Prostate Cancer
PM121	PM121	Primary	Prostate Cancer	Prostate Adenocarcinoma	Prostate	70327	Prostate Cancer
PM124	PM124	Primary	Prostate Cancer	Prostate Adenocarcinoma	Prostate	70327	Prostate Cancer
PM139	PM139	Primary	Prostate Cancer	Prostate Adenocarcinoma	Prostate	70327	Prostate Cancer
PM14	PM14	Primary	Prostate Cancer	Prostate Adenocarcinoma	Prostate	70327	Prostate Cancer
PM15	PM15	Primary	Prostate Cancer	Prostate Adenocarcinoma	Prostate	70327	Prostate Cancer
PM154	PM154	Primary	Prostate Cancer	Prostate Adenocarcinoma	Prostate	70327	Prostate Cancer
PM155	PM155	Primary	Prostate Cancer	Prostate Adenocarcinoma	Prostate	70327	Prostate Cancer
PM156	PM156	Primary	Prostate Cancer	Prostate Adenocarcinoma	Prostate	70327	Prostate Cancer
PM158	PM158	Primary	Prostate Cancer	Prostate Adenocarcinoma	Prostate	70327	Prostate Cancer
PM159	PM159	Primary	Prostate Cancer	Prostate Adenocarcinoma	Prostate	70327	Prostate Cancer
PM161	PM161	Primary	Prostate Cancer	Prostate Adenocarcinoma	Prostate	70327	Prostate Cancer
PM163	PM163	Primary	Prostate Cancer	Prostate Adenocarcinoma	Prostate	70327	Prostate Cancer
PM170	PM170	Primary	Prostate Cancer	Prostate Adenocarcinoma	Prostate	70327	Prostate Cancer
PM172	PM172	Primary	Prostate Cancer	Prostate Adenocarcinoma	Prostate	70327	Prostate Cancer
PM189	PM189	Primary	Prostate Cancer	Prostate Adenocarcinoma	Prostate	70327	Prostate Cancer
PM2	PM2	Primary	Prostate Cancer	Prostate Adenocarcinoma	Prostate	70327	Prostate Cancer
PM6-Halo-TM	PM6-Halo-TM	Primary	Prostate Cancer	Prostate Adenocarcinoma	Prostate	70327	Prostate Cancer
PM78	PM78	Primary	Prostate Cancer	Prostate Adenocarcinoma	Prostate	70327	Prostate Cancer
PM9	PM9	Primary	Prostate Cancer	Prostate Adenocarcinoma	Prostate	70327	Prostate Cancer
PM90	PM90	Primary	Prostate Cancer	Prostate Adenocarcinoma	Prostate	70327	Prostate Cancer
PRAD-06115124-SM-7LGU1	PRAD-06115124-SM-7LGU1	Primary	Prostate Cancer	Prostate Adenocarcinoma	Prostate	70327	Prostate Cancer
PRAD-6115381.0-SM-7LGU3	PRAD-6115381.0-SM-7LGU3	Primary	Prostate Cancer	Prostate Adenocarcinoma	Prostate	70327	Prostate Cancer
PRAD-6115383.0-SM-7LGU6	PRAD-6115383.0-SM-7LGU6	Primary	Prostate Cancer	Prostate Adenocarcinoma	Prostate	70327	Prostate Cancer
PRAD-6115385.0-SM-7LGU7	PRAD-6115385.0-SM-7LGU7	Primary	Prostate Cancer	Prostate Adenocarcinoma	Prostate	70327	Prostate Cancer
PRAD-6115386.0-SM-7LGU8	PRAD-6115386.0-SM-7LGU8	Primary	Prostate Cancer	Prostate Adenocarcinoma	Prostate	70327	Prostate Cancer
PRAD-6115387.0-SM-7LGU9	PRAD-6115387.0-SM-7LGU9	Primary	Prostate Cancer	Prostate Adenocarcinoma	Prostate	70327	Prostate Cancer
PRAD-6115388.0-SM-7LGUA	PRAD-6115388.0-SM-7LGUA	Primary	Prostate Cancer	Prostate Adenocarcinoma	Prostate	70327	Prostate Cancer
PRAD-6115389.0-SM-7LGUB	PRAD-6115389.0-SM-7LGUB	Primary	Prostate Cancer	Prostate Adenocarcinoma	Prostate	70327	Prostate Cancer
PRAD-6115390.0-SM-7LGUC	PRAD-6115390.0-SM-7LGUC	Primary	Prostate Cancer	Prostate Adenocarcinoma	Prostate	70327	Prostate Cancer
PRAD-6115391.0-SM-7LGUD	PRAD-6115391.0-SM-7LGUD	Primary	Prostate Cancer	Prostate Adenocarcinoma	Prostate	70327	Prostate Cancer
PRAD-6115392.0-SM-7LGUE	PRAD-6115392.0-SM-7LGUE	Primary	Prostate Cancer	Prostate Adenocarcinoma	Prostate	70327	Prostate Cancer
PRAD-6115393.0-SM-7LGUF	PRAD-6115393.0-SM-7LGUF	Primary	Prostate Cancer	Prostate Adenocarcinoma	Prostate	70327	Prostate Cancer
PRAD-6115394.0-SM-7LGUG	PRAD-6115394.0-SM-7LGUG	Primary	Prostate Cancer	Prostate Adenocarcinoma	Prostate	70327	Prostate Cancer
PRAD-6115395.0-SM-7LGUH	PRAD-6115395.0-SM-7LGUH	Primary	Prostate Cancer	Prostate Adenocarcinoma	Prostate	70327	Prostate Cancer
PRAD-6115396.0-SM-7LGUI	PRAD-6115396.0-SM-7LGUI	Primary	Prostate Cancer	Prostate Adenocarcinoma	Prostate	70327	Prostate Cancer
PRAD-6115397.0-SM-7LGUJ	PRAD-6115397.0-SM-7LGUJ	Primary	Prostate Cancer	Prostate Adenocarcinoma	Prostate	70327	Prostate Cancer
PRAD-6115398.0-SM-7LGUK	PRAD-6115398.0-SM-7LGUK	Primary	Prostate Cancer	Prostate Adenocarcinoma	Prostate	70327	Prostate Cancer
PRAD-6115399.0-SM-7LGUL	PRAD-6115399.0-SM-7LGUL	Primary	Prostate Cancer	Prostate Adenocarcinoma	Prostate	70327	Prostate Cancer
PRAD-6115400.0-SM-7LGUM	PRAD-6115400.0-SM-7LGUM	Primary	Prostate Cancer	Prostate Adenocarcinoma	Prostate	70327	Prostate Cancer
PRAD-6115401.0-SM-7LGUO	PRAD-6115401.0-SM-7LGUO	Primary	Prostate Cancer	Prostate Adenocarcinoma	Prostate	70327	Prostate Cancer
PRAD-6115402.0-SM-7LGUP	PRAD-6115402.0-SM-7LGUP	Primary	Prostate Cancer	Prostate Adenocarcinoma	Prostate	70327	Prostate Cancer
PRAD-6115403.0-SM-7LGUQ	PRAD-6115403.0-SM-7LGUQ	Primary	Prostate Cancer	Prostate Adenocarcinoma	Prostate	70327	Prostate Cancer
PROS01448-6115219-SM-67ERS	PROS01448-6115219-SM-67ERS	Primary	Prostate Cancer	Prostate Adenocarcinoma	Prostate	70327	Prostate Cancer
PROS01448-6115224-SM-67ERT	PROS01448-6115224-SM-67ERT	Primary	Prostate Cancer	Prostate Adenocarcinoma	Prostate	70327	Prostate Cancer
PROS01448-6115227-SM-67ERU	PROS01448-6115227-SM-67ERU	Primary	Prostate Cancer	Prostate Adenocarcinoma	Prostate	70327	Prostate Cancer
PROS01448-6115233-SM-67ERW	PROS01448-6115233-SM-67ERW	Primary	Prostate Cancer	Prostate Adenocarcinoma	Prostate	70327	Prostate Cancer
PROS01448-6115234-SM-67ERX	PROS01448-6115234-SM-67ERX	Primary	Prostate Cancer	Prostate Adenocarcinoma	Prostate	70327	Prostate Cancer
PROS01448-6115235-SM-67ERY	PROS01448-6115235-SM-67ERY	Primary	Prostate Cancer	Prostate Adenocarcinoma	Prostate	70327	Prostate Cancer
PROS01448-6115237-SM-67ERZ	PROS01448-6115237-SM-67ERZ	Primary	Prostate Cancer	Prostate Adenocarcinoma	Prostate	70327	Prostate Cancer
PROS01448-6115242-SM-67ES1	PROS01448-6115242-SM-67ES1	Primary	Prostate Cancer	Prostate Adenocarcinoma	Prostate	70327	Prostate Cancer
PROS01448-6115247-SM-67ES2	PROS01448-6115247-SM-67ES2	Primary	Prostate Cancer	Prostate Adenocarcinoma	Prostate	70327	Prostate Cancer
PROS01448-6115250-SM-67ES4	PROS01448-6115250-SM-67ES4	Primary	Prostate Cancer	Prostate Adenocarcinoma	Prostate	70327	Prostate Cancer
PROS01448-6115251-SM-67ES6	PROS01448-6115251-SM-67ES6	Primary	Prostate Cancer	Prostate Adenocarcinoma	Prostate	70327	Prostate Cancer
PROS01448-DFCI.10-448.P05-SM-581SL	PROS01448-DFCI.10-448.P05-SM-581SL	Primary	Prostate Cancer	Prostate Adenocarcinoma	Prostate	70327	Prostate Cancer
PROS01448-DFCI.10-448.P15-SM-5CQ5D	PROS01448-DFCI.10-448.P15-SM-5CQ5D	Primary	Prostate Cancer	Prostate Adenocarcinoma	Prostate	70327	Prostate Cancer
PROS01448-DFCI.10-448.P20-SM-5CQ5F	PROS01448-DFCI.10-448.P20-SM-5CQ5F	Primary	Prostate Cancer	Prostate Adenocarcinoma	Prostate	70327	Prostate Cancer
PROS01448-DFCI.10-448.P22-SM-5CQ5H	PROS01448-DFCI.10-448.P22-SM-5CQ5H	Primary	Prostate Cancer	Prostate Adenocarcinoma	Prostate	70327	Prostate Cancer
PROS01448-DFCI.10-448.P27-SM-5CQ5J	PROS01448-DFCI.10-448.P27-SM-5CQ5J	Primary	Prostate Cancer	Prostate Adenocarcinoma	Prostate	70327	Prostate Cancer
PROS01448-DFCI.10-448.P29-SM-5CQ4S	PROS01448-DFCI.10-448.P29-SM-5CQ4S	Primary	Prostate Cancer	Prostate Adenocarcinoma	Prostate	70327	Prostate Cancer
PROS01448-DFCI.10-448.P30-SM-5CQ4V	PROS01448-DFCI.10-448.P30-SM-5CQ4V	Primary	Prostate Cancer	Prostate Adenocarcinoma	Prostate	70327	Prostate Cancer
PROS01448-DFCI.10-448.P31-SM-5CQ5A	PROS01448-DFCI.10-448.P31-SM-5CQ5A	Primary	Prostate Cancer	Prostate Adenocarcinoma	Prostate	70327	Prostate Cancer
PROS01448-DFCI.10-448.P34-SM-5CQ4Y	PROS01448-DFCI.10-448.P34-SM-5CQ4Y	Primary	Prostate Cancer	Prostate Adenocarcinoma	Prostate	70327	Prostate Cancer
PROS01448-DFCI.10-448.P38-SM-5CQ52	PROS01448-DFCI.10-448.P38-SM-5CQ52	Primary	Prostate Cancer	Prostate Adenocarcinoma	Prostate	70327	Prostate Cancer
PROS01448-DFCI.10-448.P40-SM-5CQ53	PROS01448-DFCI.10-448.P40-SM-5CQ53	Primary	Prostate Cancer	Prostate Adenocarcinoma	Prostate	70327	Prostate Cancer
PROS01448-DFCI.10-448.P42-SM-5CQ55	PROS01448-DFCI.10-448.P42-SM-5CQ55	Primary	Prostate Cancer	Prostate Adenocarcinoma	Prostate	70327	Prostate Cancer
PROS10448-SUTC.01115081-SM-4JC6A	PROS10448-SUTC.01115081-SM-4JC6A	Primary	Prostate Cancer	Prostate Adenocarcinoma	Prostate	70327	Prostate Cancer
PROS10448-SUTC.01115082-SM-4JC6B	PROS10448-SUTC.01115082-SM-4JC6B	Primary	Prostate Cancer	Prostate Adenocarcinoma	Prostate	70327	Prostate Cancer
PROS10448-SUTC.01115084-SM-4JC6H	PROS10448-SUTC.01115084-SM-4JC6H	Primary	Prostate Cancer	Prostate Adenocarcinoma	Prostate	70327	Prostate Cancer
PROS10448-SUTC.01115085-SM-4JC6J	PROS10448-SUTC.01115085-SM-4JC6J	Primary	Prostate Cancer	Prostate Adenocarcinoma	Prostate	70327	Prostate Cancer
PROS10448-SUTC.01115086-SM-4JC6K	PROS10448-SUTC.01115086-SM-4JC6K	Primary	Prostate Cancer	Prostate Adenocarcinoma	Prostate	70327	Prostate Cancer
PROS10448-SUTC.01115088-SM-4JC6Q	PROS10448-SUTC.01115088-SM-4JC6Q	Primary	Prostate Cancer	Prostate Adenocarcinoma	Prostate	70327	Prostate Cancer
PROS10448-SUTC.01115089-SM-4JC6T	PROS10448-SUTC.01115089-SM-4JC6T	Primary	Prostate Cancer	Prostate Adenocarcinoma	Prostate	70327	Prostate Cancer
PROS10448-SUTC.01115090-SM-4JC6W	PROS10448-SUTC.01115090-SM-4JC6W	Primary	Prostate Cancer	Prostate Adenocarcinoma	Prostate	70327	Prostate Cancer
PROS10448-SUTC.01115091-SM-4JC6Y	PROS10448-SUTC.01115091-SM-4JC6Y	Primary	Prostate Cancer	Prostate Adenocarcinoma	Prostate	70327	Prostate Cancer
PROS10448-SUTC.01115092-SM-4JC74	PROS10448-SUTC.01115092-SM-4JC74	Primary	Prostate Cancer	Prostate Adenocarcinoma	Prostate	70327	Prostate Cancer
PROS10448P28-SU2C.01115016-SM-42W9D	PROS10448P28-SU2C.01115016-SM-42W9D	Primary	Prostate Cancer	Prostate Adenocarcinoma	Prostate	70327	Prostate Cancer
PROS11496-6115236-SM-6CNPW	PROS11496-6115236-SM-6CNPW	Primary	Prostate Cancer	Prostate Adenocarcinoma	Prostate	70327	Prostate Cancer
PROS11496-6115285-SM-6CNPX	PROS11496-6115285-SM-6CNPX	Primary	Prostate Cancer	Prostate Adenocarcinoma	Prostate	70327	Prostate Cancer
PROS11496-6115286-SM-6CNPY	PROS11496-6115286-SM-6CNPY	Primary	Prostate Cancer	Prostate Adenocarcinoma	Prostate	70327	Prostate Cancer
PROS11496-6115288-SM-6CNQ1	PROS11496-6115288-SM-6CNQ1	Primary	Prostate Cancer	Prostate Adenocarcinoma	Prostate	70327	Prostate Cancer
PROS11496-6115295-SM-6CNQ7	PROS11496-6115295-SM-6CNQ7	Primary	Prostate Cancer	Prostate Adenocarcinoma	Prostate	70327	Prostate Cancer
PROS11496-6115317-SM-6CNQ2	PROS11496-6115317-SM-6CNQ2	Primary	Prostate Cancer	Prostate Adenocarcinoma	Prostate	70327	Prostate Cancer
PROS11496-6115319-SM-6CNQ3	PROS11496-6115319-SM-6CNQ3	Primary	Prostate Cancer	Prostate Adenocarcinoma	Prostate	70327	Prostate Cancer
PROS11496-6115320-SM-6CNQ4	PROS11496-6115320-SM-6CNQ4	Primary	Prostate Cancer	Prostate Adenocarcinoma	Prostate	70327	Prostate Cancer
PROS11496-6115321-SM-6CNQ5	PROS11496-6115321-SM-6CNQ5	Primary	Prostate Cancer	Prostate Adenocarcinoma	Prostate	70327	Prostate Cancer
PROS11496-6115322-SM-6CNQ6	PROS11496-6115322-SM-6CNQ6	Primary	Prostate Cancer	Prostate Adenocarcinoma	Prostate	70327	Prostate Cancer
PROS11496-6115323-SM-6CNQ8	PROS11496-6115323-SM-6CNQ8	Primary	Prostate Cancer	Prostate Adenocarcinoma	Prostate	70327	Prostate Cancer
PROS12319B-SU2C-06115114-SM-4W2N9	PROS12319B-SU2C-06115114-SM-4W2N9	Primary	Prostate Cancer	Prostate Adenocarcinoma	Prostate	70327	Prostate Cancer
PROS12319B-SU2C-06115115-SM-4W2NA	PROS12319B-SU2C-06115115-SM-4W2NA	Primary	Prostate Cancer	Prostate Adenocarcinoma	Prostate	70327	Prostate Cancer
PROS12319B-SU2C-06115116-SM-4W2NB	PROS12319B-SU2C-06115116-SM-4W2NB	Primary	Prostate Cancer	Prostate Adenocarcinoma	Prostate	70327	Prostate Cancer
PROS12319B-SU2C-06115117-SM-4W2NC	PROS12319B-SU2C-06115117-SM-4W2NC	Primary	Prostate Cancer	Prostate Adenocarcinoma	Prostate	70327	Prostate Cancer
PROS12319B-SU2C-06115118-SM-4W2ND	PROS12319B-SU2C-06115118-SM-4W2ND	Primary	Prostate Cancer	Prostate Adenocarcinoma	Prostate	70327	Prostate Cancer
PROS12319B-SU2C-06115119-SM-4W2NE	PROS12319B-SU2C-06115119-SM-4W2NE	Primary	Prostate Cancer	Prostate Adenocarcinoma	Prostate	70327	Prostate Cancer
PROS12319B-SU2C-06115120-SM-4W2NF	PROS12319B-SU2C-06115120-SM-4W2NF	Primary	Prostate Cancer	Prostate Adenocarcinoma	Prostate	70327	Prostate Cancer
PROS12319B-SU2C-06115121-SM-4W2NG	PROS12319B-SU2C-06115121-SM-4W2NG	Primary	Prostate Cancer	Prostate Adenocarcinoma	Prostate	70327	Prostate Cancer
PROS12319B-SU2C-06115122-SM-4W2NH	PROS12319B-SU2C-06115122-SM-4W2NH	Primary	Prostate Cancer	Prostate Adenocarcinoma	Prostate	70327	Prostate Cancer
PROS12319B-SU2C-06115123-SM-4W2NI	PROS12319B-SU2C-06115123-SM-4W2NI	Primary	Prostate Cancer	Prostate Adenocarcinoma	Prostate	70327	Prostate Cancer
SC_9130	SC_9130	Primary	Prostate Cancer	Prostate Adenocarcinoma	Prostate	70327	Prostate Cancer
TP_2061	TP_2061	Primary	Prostate Cancer	Prostate Adenocarcinoma	Prostate	70327	Prostate Cancer
SC_9022	SC_9022	Primary	Prostate Cancer	Prostate Adenocarcinoma	Prostate	70327	Prostate Cancer
MO_1215	MO_1215	Primary	Prostate Cancer	Prostate Adenocarcinoma	Prostate	70327	Prostate Cancer
MO_1162	MO_1162	Primary	Prostate Cancer	Prostate Adenocarcinoma	Prostate	70327	Prostate Cancer
SC_9156	SC_9156	Primary	Prostate Cancer	Prostate Adenocarcinoma	Prostate	70327	Prostate Cancer
MO_1021	MO_1021	Primary	Prostate Cancer	Prostate Adenocarcinoma	Prostate	70327	Prostate Cancer
MO_1054	MO_1054	Primary	Prostate Cancer	Prostate Adenocarcinoma	Prostate	70327	Prostate Cancer
MO_1071	MO_1071	Primary	Prostate Cancer	Prostate Adenocarcinoma	Prostate	70327	Prostate Cancer
PRAD-DFCI.11-104.15-SM-3S2HH	PRAD-DFCI.11-104.15-SM-3S2HH	Primary	Prostate Cancer	Prostate Adenocarcinoma	Prostate	70327	Prostate Cancer
SC_9028	SC_9028	Primary	Prostate Cancer	Prostate Adenocarcinoma	Prostate	70327	Prostate Cancer
SC_9093	SC_9093	Primary	Prostate Cancer	Prostate Adenocarcinoma	Prostate	70327	Prostate Cancer
SC_9105	SC_9105	Primary	Prostate Cancer	Prostate Adenocarcinoma	Prostate	70327	Prostate Cancer
MO_1012	MO_1012	Primary	Prostate Cancer	Prostate Adenocarcinoma	Prostate	70327	Prostate Cancer
MO_1095	MO_1095	Primary	Prostate Cancer	Prostate Adenocarcinoma	Prostate	70327	Prostate Cancer
TCGA-V1-A8MK	TCGA-V1-A8MK	Primary	Prostate Cancer	Prostate Adenocarcinoma	Prostate	70327	Prostate Cancer
TCGA-HC-8260	TCGA-HC-8260	Primary	Prostate Cancer	Prostate Adenocarcinoma	Prostate	70327	Prostate Cancer
TCGA-EJ-7125	TCGA-EJ-7125	Primary	Prostate Cancer	Prostate Adenocarcinoma	Prostate	70327	Prostate Cancer
TCGA-G9-7523	TCGA-G9-7523	Primary	Prostate Cancer	Prostate Adenocarcinoma	Prostate	70327	Prostate Cancer
TCGA-EJ-5512	TCGA-EJ-5512	Primary	Prostate Cancer	Prostate Adenocarcinoma	Prostate	70327	Prostate Cancer
TCGA-EJ-8469	TCGA-EJ-8469	Primary	Prostate Cancer	Prostate Adenocarcinoma	Prostate	70327	Prostate Cancer
TCGA-HC-7744	TCGA-HC-7744	Primary	Prostate Cancer	Prostate Adenocarcinoma	Prostate	70327	Prostate Cancer
TCGA-KK-A6E7	TCGA-KK-A6E7	Primary	Prostate Cancer	Prostate Adenocarcinoma	Prostate	70327	Prostate Cancer
TCGA-YL-A9WJ	TCGA-YL-A9WJ	Primary	Prostate Cancer	Prostate Adenocarcinoma	Prostate	70327	Prostate Cancer
TCGA-HC-A48F	TCGA-HC-A48F	Primary	Prostate Cancer	Prostate Adenocarcinoma	Prostate	70327	Prostate Cancer
TCGA-J4-8200	TCGA-J4-8200	Primary	Prostate Cancer	Prostate Adenocarcinoma	Prostate	70327	Prostate Cancer
TCGA-HC-8213	TCGA-HC-8213	Primary	Prostate Cancer	Prostate Adenocarcinoma	Prostate	70327	Prostate Cancer
TCGA-XJ-A9DQ	TCGA-XJ-A9DQ	Primary	Prostate Cancer	Prostate Adenocarcinoma	Prostate	70327	Prostate Cancer
TCGA-EJ-5510	TCGA-EJ-5510	Primary	Prostate Cancer	Prostate Adenocarcinoma	Prostate	70327	Prostate Cancer
TCGA-HC-8261	TCGA-HC-8261	Primary	Prostate Cancer	Prostate Adenocarcinoma	Prostate	70327	Prostate Cancer
TCGA-CH-5769	TCGA-CH-5769	Primary	Prostate Cancer	Prostate Adenocarcinoma	Prostate	70327	Prostate Cancer
TCGA-V1-A9OF	TCGA-V1-A9OF	Primary	Prostate Cancer	Prostate Adenocarcinoma	Prostate	70327	Prostate Cancer
TCGA-VN-A88O	TCGA-VN-A88O	Primary	Prostate Cancer	Prostate Adenocarcinoma	Prostate	70327	Prostate Cancer
TCGA-EJ-5516	TCGA-EJ-5516	Primary	Prostate Cancer	Prostate Adenocarcinoma	Prostate	70327	Prostate Cancer
TCGA-EJ-7793	TCGA-EJ-7793	Primary	Prostate Cancer	Prostate Adenocarcinoma	Prostate	70327	Prostate Cancer
TCGA-G9-7522	TCGA-G9-7522	Primary	Prostate Cancer	Prostate Adenocarcinoma	Prostate	70327	Prostate Cancer
TCGA-J4-8198	TCGA-J4-8198	Primary	Prostate Cancer	Prostate Adenocarcinoma	Prostate	70327	Prostate Cancer
TCGA-HC-7230	TCGA-HC-7230	Primary	Prostate Cancer	Prostate Adenocarcinoma	Prostate	70327	Prostate Cancer
TCGA-HC-7750	TCGA-HC-7750	Primary	Prostate Cancer	Prostate Adenocarcinoma	Prostate	70327	Prostate Cancer
TCGA-HC-8259	TCGA-HC-8259	Primary	Prostate Cancer	Prostate Adenocarcinoma	Prostate	70327	Prostate Cancer
TCGA-EJ-5494	TCGA-EJ-5494	Primary	Prostate Cancer	Prostate Adenocarcinoma	Prostate	70327	Prostate Cancer
TCGA-EJ-5502	TCGA-EJ-5502	Primary	Prostate Cancer	Prostate Adenocarcinoma	Prostate	70327	Prostate Cancer
TCGA-KK-A6DY	TCGA-KK-A6DY	Primary	Prostate Cancer	Prostate Adenocarcinoma	Prostate	70327	Prostate Cancer
TCGA-EJ-5503	TCGA-EJ-5503	Primary	Prostate Cancer	Prostate Adenocarcinoma	Prostate	70327	Prostate Cancer
TCGA-2A-A8VL	TCGA-2A-A8VL	Primary	Prostate Cancer	Prostate Adenocarcinoma	Prostate	70327	Prostate Cancer
TCGA-EJ-7318	TCGA-EJ-7318	Primary	Prostate Cancer	Prostate Adenocarcinoma	Prostate	70327	Prostate Cancer
TCGA-EJ-AB27	TCGA-EJ-AB27	Primary	Prostate Cancer	Prostate Adenocarcinoma	Prostate	70327	Prostate Cancer
TCGA-G9-6351	TCGA-G9-6351	Primary	Prostate Cancer	Prostate Adenocarcinoma	Prostate	70327	Prostate Cancer
TCGA-EJ-5522	TCGA-EJ-5522	Primary	Prostate Cancer	Prostate Adenocarcinoma	Prostate	70327	Prostate Cancer
TCGA-EJ-A8FO	TCGA-EJ-A8FO	Primary	Prostate Cancer	Prostate Adenocarcinoma	Prostate	70327	Prostate Cancer
TCGA-HC-A6HY	TCGA-HC-A6HY	Primary	Prostate Cancer	Prostate Adenocarcinoma	Prostate	70327	Prostate Cancer
TCGA-XJ-A83G	TCGA-XJ-A83G	Primary	Prostate Cancer	Prostate Adenocarcinoma	Prostate	70327	Prostate Cancer
TCGA-HC-7079	TCGA-HC-7079	Primary	Prostate Cancer	Prostate Adenocarcinoma	Prostate	70327	Prostate Cancer
TCGA-XJ-A9DX	TCGA-XJ-A9DX	Primary	Prostate Cancer	Prostate Adenocarcinoma	Prostate	70327	Prostate Cancer
TCGA-2A-A8VV	TCGA-2A-A8VV	Primary	Prostate Cancer	Prostate Adenocarcinoma	Prostate	70327	Prostate Cancer
TCGA-FC-7708	TCGA-FC-7708	Primary	Prostate Cancer	Prostate Adenocarcinoma	Prostate	70327	Prostate Cancer
TCGA-G9-6370	TCGA-G9-6370	Primary	Prostate Cancer	Prostate Adenocarcinoma	Prostate	70327	Prostate Cancer
TCGA-G9-7521	TCGA-G9-7521	Primary	Prostate Cancer	Prostate Adenocarcinoma	Prostate	70327	Prostate Cancer
TCGA-HC-7747	TCGA-HC-7747	Primary	Prostate Cancer	Prostate Adenocarcinoma	Prostate	70327	Prostate Cancer
TCGA-HC-7817	TCGA-HC-7817	Primary	Prostate Cancer	Prostate Adenocarcinoma	Prostate	70327	Prostate Cancer
TCGA-HC-A6AO	TCGA-HC-A6AO	Primary	Prostate Cancer	Prostate Adenocarcinoma	Prostate	70327	Prostate Cancer
TCGA-EJ-7792	TCGA-EJ-7792	Primary	Prostate Cancer	Prostate Adenocarcinoma	Prostate	70327	Prostate Cancer
TCGA-EJ-A46D	TCGA-EJ-A46D	Primary	Prostate Cancer	Prostate Adenocarcinoma	Prostate	70327	Prostate Cancer
TCGA-J4-A6M7	TCGA-J4-A6M7	Primary	Prostate Cancer	Prostate Adenocarcinoma	Prostate	70327	Prostate Cancer
TCGA-M7-A720	TCGA-M7-A720	Primary	Prostate Cancer	Prostate Adenocarcinoma	Prostate	70327	Prostate Cancer
TCGA-QU-A6IO	TCGA-QU-A6IO	Primary	Prostate Cancer	Prostate Adenocarcinoma	Prostate	70327	Prostate Cancer
TCGA-EJ-7797	TCGA-EJ-7797	Primary	Prostate Cancer	Prostate Adenocarcinoma	Prostate	70327	Prostate Cancer
TCGA-G9-6498	TCGA-G9-6498	Primary	Prostate Cancer	Prostate Adenocarcinoma	Prostate	70327	Prostate Cancer
TCGA-HC-8256	TCGA-HC-8256	Primary	Prostate Cancer	Prostate Adenocarcinoma	Prostate	70327	Prostate Cancer
TCGA-EJ-7788	TCGA-EJ-7788	Primary	Prostate Cancer	Prostate Adenocarcinoma	Prostate	70327	Prostate Cancer
TCGA-FC-A5OB	TCGA-FC-A5OB	Primary	Prostate Cancer	Prostate Adenocarcinoma	Prostate	70327	Prostate Cancer
TCGA-G9-A9S0	TCGA-G9-A9S0	Primary	Prostate Cancer	Prostate Adenocarcinoma	Prostate	70327	Prostate Cancer
TCGA-HC-7213	TCGA-HC-7213	Primary	Prostate Cancer	Prostate Adenocarcinoma	Prostate	70327	Prostate Cancer
TCGA-HC-7819	TCGA-HC-7819	Primary	Prostate Cancer	Prostate Adenocarcinoma	Prostate	70327	Prostate Cancer
TCGA-VN-A88R	TCGA-VN-A88R	Primary	Prostate Cancer	Prostate Adenocarcinoma	Prostate	70327	Prostate Cancer
TCGA-EJ-7785	TCGA-EJ-7785	Primary	Prostate Cancer	Prostate Adenocarcinoma	Prostate	70327	Prostate Cancer
TCGA-G9-6378	TCGA-G9-6378	Primary	Prostate Cancer	Prostate Adenocarcinoma	Prostate	70327	Prostate Cancer
TCGA-J4-A67L	TCGA-J4-A67L	Primary	Prostate Cancer	Prostate Adenocarcinoma	Prostate	70327	Prostate Cancer
TCGA-KC-A7F5	TCGA-KC-A7F5	Primary	Prostate Cancer	Prostate Adenocarcinoma	Prostate	70327	Prostate Cancer
TCGA-KK-A6E2	TCGA-KK-A6E2	Primary	Prostate Cancer	Prostate Adenocarcinoma	Prostate	70327	Prostate Cancer
TCGA-2A-A8W1	TCGA-2A-A8W1	Primary	Prostate Cancer	Prostate Adenocarcinoma	Prostate	70327	Prostate Cancer
TCGA-EJ-5507	TCGA-EJ-5507	Primary	Prostate Cancer	Prostate Adenocarcinoma	Prostate	70327	Prostate Cancer
TCGA-HC-7821	TCGA-HC-7821	Primary	Prostate Cancer	Prostate Adenocarcinoma	Prostate	70327	Prostate Cancer
TCGA-V1-A9Z7	TCGA-V1-A9Z7	Primary	Prostate Cancer	Prostate Adenocarcinoma	Prostate	70327	Prostate Cancer
TCGA-KC-A4BN	TCGA-KC-A4BN	Primary	Prostate Cancer	Prostate Adenocarcinoma	Prostate	70327	Prostate Cancer
TCGA-M7-A71Y	TCGA-M7-A71Y	Primary	Prostate Cancer	Prostate Adenocarcinoma	Prostate	70327	Prostate Cancer
TCGA-CH-5765	TCGA-CH-5765	Primary	Prostate Cancer	Prostate Adenocarcinoma	Prostate	70327	Prostate Cancer
TCGA-CH-5766	TCGA-CH-5766	Primary	Prostate Cancer	Prostate Adenocarcinoma	Prostate	70327	Prostate Cancer
TCGA-EJ-5501	TCGA-EJ-5501	Primary	Prostate Cancer	Prostate Adenocarcinoma	Prostate	70327	Prostate Cancer
TCGA-EJ-5511	TCGA-EJ-5511	Primary	Prostate Cancer	Prostate Adenocarcinoma	Prostate	70327	Prostate Cancer
TCGA-EJ-5517	TCGA-EJ-5517	Primary	Prostate Cancer	Prostate Adenocarcinoma	Prostate	70327	Prostate Cancer
TCGA-G9-6332	TCGA-G9-6332	Primary	Prostate Cancer	Prostate Adenocarcinoma	Prostate	70327	Prostate Cancer
TCGA-G9-6354	TCGA-G9-6354	Primary	Prostate Cancer	Prostate Adenocarcinoma	Prostate	70327	Prostate Cancer
TCGA-G9-6369	TCGA-G9-6369	Primary	Prostate Cancer	Prostate Adenocarcinoma	Prostate	70327	Prostate Cancer
TCGA-HC-7737	TCGA-HC-7737	Primary	Prostate Cancer	Prostate Adenocarcinoma	Prostate	70327	Prostate Cancer
TCGA-HC-A6HX	TCGA-HC-A6HX	Primary	Prostate Cancer	Prostate Adenocarcinoma	Prostate	70327	Prostate Cancer
TCGA-HI-7169	TCGA-HI-7169	Primary	Prostate Cancer	Prostate Adenocarcinoma	Prostate	70327	Prostate Cancer
TCGA-J4-A67M	TCGA-J4-A67M	Primary	Prostate Cancer	Prostate Adenocarcinoma	Prostate	70327	Prostate Cancer
TCGA-KC-A4BO	TCGA-KC-A4BO	Primary	Prostate Cancer	Prostate Adenocarcinoma	Prostate	70327	Prostate Cancer
TCGA-KK-A8IM	TCGA-KK-A8IM	Primary	Prostate Cancer	Prostate Adenocarcinoma	Prostate	70327	Prostate Cancer
TCGA-EJ-A65B	TCGA-EJ-A65B	Primary	Prostate Cancer	Prostate Adenocarcinoma	Prostate	70327	Prostate Cancer
TCGA-G9-A9S7	TCGA-G9-A9S7	Primary	Prostate Cancer	Prostate Adenocarcinoma	Prostate	70327	Prostate Cancer
TCGA-HC-8266	TCGA-HC-8266	Primary	Prostate Cancer	Prostate Adenocarcinoma	Prostate	70327	Prostate Cancer
TCGA-KK-A59X	TCGA-KK-A59X	Primary	Prostate Cancer	Prostate Adenocarcinoma	Prostate	70327	Prostate Cancer
TCGA-KK-A8I7	TCGA-KK-A8I7	Primary	Prostate Cancer	Prostate Adenocarcinoma	Prostate	70327	Prostate Cancer
TCGA-ZG-A9ND	TCGA-ZG-A9ND	Primary	Prostate Cancer	Prostate Adenocarcinoma	Prostate	70327	Prostate Cancer
TCGA-2A-AAYU	TCGA-2A-AAYU	Primary	Prostate Cancer	Prostate Adenocarcinoma	Prostate	70327	Prostate Cancer
TCGA-HC-8258	TCGA-HC-8258	Primary	Prostate Cancer	Prostate Adenocarcinoma	Prostate	70327	Prostate Cancer
TCGA-ZG-A8QX	TCGA-ZG-A8QX	Primary	Prostate Cancer	Prostate Adenocarcinoma	Prostate	70327	Prostate Cancer
TCGA-EJ-5498	TCGA-EJ-5498	Primary	Prostate Cancer	Prostate Adenocarcinoma	Prostate	70327	Prostate Cancer
TCGA-EJ-A7NF	TCGA-EJ-A7NF	Primary	Prostate Cancer	Prostate Adenocarcinoma	Prostate	70327	Prostate Cancer
TCGA-EJ-A7NH	TCGA-EJ-A7NH	Primary	Prostate Cancer	Prostate Adenocarcinoma	Prostate	70327	Prostate Cancer
TCGA-KK-A7AZ	TCGA-KK-A7AZ	Primary	Prostate Cancer	Prostate Adenocarcinoma	Prostate	70327	Prostate Cancer
TCGA-CH-5741	TCGA-CH-5741	Primary	Prostate Cancer	Prostate Adenocarcinoma	Prostate	70327	Prostate Cancer
TCGA-EJ-5526	TCGA-EJ-5526	Primary	Prostate Cancer	Prostate Adenocarcinoma	Prostate	70327	Prostate Cancer
TCGA-HC-7212	TCGA-HC-7212	Primary	Prostate Cancer	Prostate Adenocarcinoma	Prostate	70327	Prostate Cancer
TCGA-HC-A4ZV	TCGA-HC-A4ZV	Primary	Prostate Cancer	Prostate Adenocarcinoma	Prostate	70327	Prostate Cancer
TCGA-HI-7171	TCGA-HI-7171	Primary	Prostate Cancer	Prostate Adenocarcinoma	Prostate	70327	Prostate Cancer
TCGA-KK-A59Y	TCGA-KK-A59Y	Primary	Prostate Cancer	Prostate Adenocarcinoma	Prostate	70327	Prostate Cancer
TCGA-V1-A9O9	TCGA-V1-A9O9	Primary	Prostate Cancer	Prostate Adenocarcinoma	Prostate	70327	Prostate Cancer
TCGA-V1-A9OX	TCGA-V1-A9OX	Primary	Prostate Cancer	Prostate Adenocarcinoma	Prostate	70327	Prostate Cancer
TCGA-XK-AAJ3	TCGA-XK-AAJ3	Primary	Prostate Cancer	Prostate Adenocarcinoma	Prostate	70327	Prostate Cancer
TCGA-2A-A8VO	TCGA-2A-A8VO	Primary	Prostate Cancer	Prostate Adenocarcinoma	Prostate	70327	Prostate Cancer
TCGA-2A-AAYF	TCGA-2A-AAYF	Primary	Prostate Cancer	Prostate Adenocarcinoma	Prostate	70327	Prostate Cancer
TCGA-2A-AAYO	TCGA-2A-AAYO	Primary	Prostate Cancer	Prostate Adenocarcinoma	Prostate	70327	Prostate Cancer
TCGA-CH-5746	TCGA-CH-5746	Primary	Prostate Cancer	Prostate Adenocarcinoma	Prostate	70327	Prostate Cancer
TCGA-EJ-7321	TCGA-EJ-7321	Primary	Prostate Cancer	Prostate Adenocarcinoma	Prostate	70327	Prostate Cancer
TCGA-EJ-A46I	TCGA-EJ-A46I	Primary	Prostate Cancer	Prostate Adenocarcinoma	Prostate	70327	Prostate Cancer
TCGA-EJ-A65G	TCGA-EJ-A65G	Primary	Prostate Cancer	Prostate Adenocarcinoma	Prostate	70327	Prostate Cancer
TCGA-G9-6336	TCGA-G9-6336	Primary	Prostate Cancer	Prostate Adenocarcinoma	Prostate	70327	Prostate Cancer
TCGA-CH-5792	TCGA-CH-5792	Primary	Prostate Cancer	Prostate Adenocarcinoma	Prostate	70327	Prostate Cancer
TCGA-EJ-5505	TCGA-EJ-5505	Primary	Prostate Cancer	Prostate Adenocarcinoma	Prostate	70327	Prostate Cancer
TCGA-EJ-5524	TCGA-EJ-5524	Primary	Prostate Cancer	Prostate Adenocarcinoma	Prostate	70327	Prostate Cancer
TCGA-EJ-5532	TCGA-EJ-5532	Primary	Prostate Cancer	Prostate Adenocarcinoma	Prostate	70327	Prostate Cancer
TCGA-G9-6362	TCGA-G9-6362	Primary	Prostate Cancer	Prostate Adenocarcinoma	Prostate	70327	Prostate Cancer
TCGA-HC-8262	TCGA-HC-8262	Primary	Prostate Cancer	Prostate Adenocarcinoma	Prostate	70327	Prostate Cancer
TCGA-CH-5740	TCGA-CH-5740	Primary	Prostate Cancer	Prostate Adenocarcinoma	Prostate	70327	Prostate Cancer
TCGA-EJ-A46E	TCGA-EJ-A46E	Primary	Prostate Cancer	Prostate Adenocarcinoma	Prostate	70327	Prostate Cancer
TCGA-EJ-A46F	TCGA-EJ-A46F	Primary	Prostate Cancer	Prostate Adenocarcinoma	Prostate	70327	Prostate Cancer
TCGA-J4-A6G3	TCGA-J4-A6G3	Primary	Prostate Cancer	Prostate Adenocarcinoma	Prostate	70327	Prostate Cancer
TCGA-J9-A52C	TCGA-J9-A52C	Primary	Prostate Cancer	Prostate Adenocarcinoma	Prostate	70327	Prostate Cancer
TCGA-KK-A6E1	TCGA-KK-A6E1	Primary	Prostate Cancer	Prostate Adenocarcinoma	Prostate	70327	Prostate Cancer
TCGA-KK-A8IF	TCGA-KK-A8IF	Primary	Prostate Cancer	Prostate Adenocarcinoma	Prostate	70327	Prostate Cancer
TCGA-V1-A9OY	TCGA-V1-A9OY	Primary	Prostate Cancer	Prostate Adenocarcinoma	Prostate	70327	Prostate Cancer
TCGA-YL-A9WY	TCGA-YL-A9WY	Primary	Prostate Cancer	Prostate Adenocarcinoma	Prostate	70327	Prostate Cancer
TCGA-ZG-A9LN	TCGA-ZG-A9LN	Primary	Prostate Cancer	Prostate Adenocarcinoma	Prostate	70327	Prostate Cancer
TCGA-EJ-8470	TCGA-EJ-8470	Primary	Prostate Cancer	Prostate Adenocarcinoma	Prostate	70327	Prostate Cancer
TCGA-EJ-A7NK	TCGA-EJ-A7NK	Primary	Prostate Cancer	Prostate Adenocarcinoma	Prostate	70327	Prostate Cancer
TCGA-EJ-A8FN	TCGA-EJ-A8FN	Primary	Prostate Cancer	Prostate Adenocarcinoma	Prostate	70327	Prostate Cancer
TCGA-G9-6353	TCGA-G9-6353	Primary	Prostate Cancer	Prostate Adenocarcinoma	Prostate	70327	Prostate Cancer
TCGA-G9-6371	TCGA-G9-6371	Primary	Prostate Cancer	Prostate Adenocarcinoma	Prostate	70327	Prostate Cancer
TCGA-G9-7519	TCGA-G9-7519	Primary	Prostate Cancer	Prostate Adenocarcinoma	Prostate	70327	Prostate Cancer
TCGA-HI-7170	TCGA-HI-7170	Primary	Prostate Cancer	Prostate Adenocarcinoma	Prostate	70327	Prostate Cancer
TCGA-G9-6339	TCGA-G9-6339	Primary	Prostate Cancer	Prostate Adenocarcinoma	Prostate	70327	Prostate Cancer
TCGA-HC-7738	TCGA-HC-7738	Primary	Prostate Cancer	Prostate Adenocarcinoma	Prostate	70327	Prostate Cancer
TCGA-HC-8216	TCGA-HC-8216	Primary	Prostate Cancer	Prostate Adenocarcinoma	Prostate	70327	Prostate Cancer
TCGA-YL-A8HJ	TCGA-YL-A8HJ	Primary	Prostate Cancer	Prostate Adenocarcinoma	Prostate	70327	Prostate Cancer
TCGA-HC-7742	TCGA-HC-7742	Primary	Prostate Cancer	Prostate Adenocarcinoma	Prostate	70327	Prostate Cancer
TCGA-HC-A9TH	TCGA-HC-A9TH	Primary	Prostate Cancer	Prostate Adenocarcinoma	Prostate	70327	Prostate Cancer
TCGA-YL-A8HL	TCGA-YL-A8HL	Primary	Prostate Cancer	Prostate Adenocarcinoma	Prostate	70327	Prostate Cancer
TCGA-YL-A8SP	TCGA-YL-A8SP	Primary	Prostate Cancer	Prostate Adenocarcinoma	Prostate	70327	Prostate Cancer
TCGA-ZG-A9L5	TCGA-ZG-A9L5	Primary	Prostate Cancer	Prostate Adenocarcinoma	Prostate	70327	Prostate Cancer
TCGA-EJ-5496	TCGA-EJ-5496	Primary	Prostate Cancer	Prostate Adenocarcinoma	Prostate	70327	Prostate Cancer
TCGA-G9-6347	TCGA-G9-6347	Primary	Prostate Cancer	Prostate Adenocarcinoma	Prostate	70327	Prostate Cancer
TCGA-HC-7736	TCGA-HC-7736	Primary	Prostate Cancer	Prostate Adenocarcinoma	Prostate	70327	Prostate Cancer
TCGA-J4-AAU2	TCGA-J4-AAU2	Primary	Prostate Cancer	Prostate Adenocarcinoma	Prostate	70327	Prostate Cancer
TCGA-QU-A6IM	TCGA-QU-A6IM	Primary	Prostate Cancer	Prostate Adenocarcinoma	Prostate	70327	Prostate Cancer
TCGA-EJ-7123	TCGA-EJ-7123	Primary	Prostate Cancer	Prostate Adenocarcinoma	Prostate	70327	Prostate Cancer
TCGA-EJ-A65F	TCGA-EJ-A65F	Primary	Prostate Cancer	Prostate Adenocarcinoma	Prostate	70327	Prostate Cancer
TCGA-HC-7740	TCGA-HC-7740	Primary	Prostate Cancer	Prostate Adenocarcinoma	Prostate	70327	Prostate Cancer
TCGA-J4-A67O	TCGA-J4-A67O	Primary	Prostate Cancer	Prostate Adenocarcinoma	Prostate	70327	Prostate Cancer
TCGA-EJ-A8FP	TCGA-EJ-A8FP	Primary	Prostate Cancer	Prostate Adenocarcinoma	Prostate	70327	Prostate Cancer
TCGA-KK-A6E0	TCGA-KK-A6E0	Primary	Prostate Cancer	Prostate Adenocarcinoma	Prostate	70327	Prostate Cancer
TCGA-MG-AAMC	TCGA-MG-AAMC	Primary	Prostate Cancer	Prostate Adenocarcinoma	Prostate	70327	Prostate Cancer
TCGA-V1-A9Z8	TCGA-V1-A9Z8	Primary	Prostate Cancer	Prostate Adenocarcinoma	Prostate	70327	Prostate Cancer
TCGA-YL-A8HK	TCGA-YL-A8HK	Primary	Prostate Cancer	Prostate Adenocarcinoma	Prostate	70327	Prostate Cancer
TCGA-YL-A9WL	TCGA-YL-A9WL	Primary	Prostate Cancer	Prostate Adenocarcinoma	Prostate	70327	Prostate Cancer
TCGA-H9-A6BX	TCGA-H9-A6BX	Primary	Prostate Cancer	Prostate Adenocarcinoma	Prostate	70327	Prostate Cancer
TCGA-CH-5762	TCGA-CH-5762	Primary	Prostate Cancer	Prostate Adenocarcinoma	Prostate	70327	Prostate Cancer
TCGA-EJ-5515	TCGA-EJ-5515	Primary	Prostate Cancer	Prostate Adenocarcinoma	Prostate	70327	Prostate Cancer
TCGA-EJ-5542	TCGA-EJ-5542	Primary	Prostate Cancer	Prostate Adenocarcinoma	Prostate	70327	Prostate Cancer
TCGA-G9-6356	TCGA-G9-6356	Primary	Prostate Cancer	Prostate Adenocarcinoma	Prostate	70327	Prostate Cancer
TCGA-G9-6367	TCGA-G9-6367	Primary	Prostate Cancer	Prostate Adenocarcinoma	Prostate	70327	Prostate Cancer
TCGA-HC-7209	TCGA-HC-7209	Primary	Prostate Cancer	Prostate Adenocarcinoma	Prostate	70327	Prostate Cancer
TCGA-HC-7748	TCGA-HC-7748	Primary	Prostate Cancer	Prostate Adenocarcinoma	Prostate	70327	Prostate Cancer
TCGA-HC-8264	TCGA-HC-8264	Primary	Prostate Cancer	Prostate Adenocarcinoma	Prostate	70327	Prostate Cancer
TCGA-HC-A6AQ	TCGA-HC-A6AQ	Primary	Prostate Cancer	Prostate Adenocarcinoma	Prostate	70327	Prostate Cancer
TCGA-KK-A7AY	TCGA-KK-A7AY	Primary	Prostate Cancer	Prostate Adenocarcinoma	Prostate	70327	Prostate Cancer
TCGA-V1-A8MM	TCGA-V1-A8MM	Primary	Prostate Cancer	Prostate Adenocarcinoma	Prostate	70327	Prostate Cancer
TCGA-VP-A872	TCGA-VP-A872	Primary	Prostate Cancer	Prostate Adenocarcinoma	Prostate	70327	Prostate Cancer
TCGA-YL-A8SJ	TCGA-YL-A8SJ	Primary	Prostate Cancer	Prostate Adenocarcinoma	Prostate	70327	Prostate Cancer
TCGA-V1-A9O7	TCGA-V1-A9O7	Primary	Prostate Cancer	Prostate Adenocarcinoma	Prostate	70327	Prostate Cancer
TCGA-ZG-A9L9	TCGA-ZG-A9L9	Primary	Prostate Cancer	Prostate Adenocarcinoma	Prostate	70327	Prostate Cancer
TCGA-ZG-A9LY	TCGA-ZG-A9LY	Primary	Prostate Cancer	Prostate Adenocarcinoma	Prostate	70327	Prostate Cancer
TCGA-EJ-AB20	TCGA-EJ-AB20	Primary	Prostate Cancer	Prostate Adenocarcinoma	Prostate	70327	Prostate Cancer
TCGA-V1-A9OT	TCGA-V1-A9OT	Primary	Prostate Cancer	Prostate Adenocarcinoma	Prostate	70327	Prostate Cancer
TCGA-CH-5789	TCGA-CH-5789	Primary	Prostate Cancer	Prostate Adenocarcinoma	Prostate	70327	Prostate Cancer
TCGA-EJ-5499	TCGA-EJ-5499	Primary	Prostate Cancer	Prostate Adenocarcinoma	Prostate	70327	Prostate Cancer
TCGA-EJ-5530	TCGA-EJ-5530	Primary	Prostate Cancer	Prostate Adenocarcinoma	Prostate	70327	Prostate Cancer
TCGA-EJ-7327	TCGA-EJ-7327	Primary	Prostate Cancer	Prostate Adenocarcinoma	Prostate	70327	Prostate Cancer
TCGA-EJ-A7NN	TCGA-EJ-A7NN	Primary	Prostate Cancer	Prostate Adenocarcinoma	Prostate	70327	Prostate Cancer
TCGA-G9-6338	TCGA-G9-6338	Primary	Prostate Cancer	Prostate Adenocarcinoma	Prostate	70327	Prostate Cancer
TCGA-G9-6342	TCGA-G9-6342	Primary	Prostate Cancer	Prostate Adenocarcinoma	Prostate	70327	Prostate Cancer
TCGA-G9-6361	TCGA-G9-6361	Primary	Prostate Cancer	Prostate Adenocarcinoma	Prostate	70327	Prostate Cancer
TCGA-G9-6366	TCGA-G9-6366	Primary	Prostate Cancer	Prostate Adenocarcinoma	Prostate	70327	Prostate Cancer
TCGA-G9-6377	TCGA-G9-6377	Primary	Prostate Cancer	Prostate Adenocarcinoma	Prostate	70327	Prostate Cancer
TCGA-G9-6496	TCGA-G9-6496	Primary	Prostate Cancer	Prostate Adenocarcinoma	Prostate	70327	Prostate Cancer
TCGA-HC-7752	TCGA-HC-7752	Primary	Prostate Cancer	Prostate Adenocarcinoma	Prostate	70327	Prostate Cancer
TCGA-HC-A6AP	TCGA-HC-A6AP	Primary	Prostate Cancer	Prostate Adenocarcinoma	Prostate	70327	Prostate Cancer
TCGA-J4-A67N	TCGA-J4-A67N	Primary	Prostate Cancer	Prostate Adenocarcinoma	Prostate	70327	Prostate Cancer
TCGA-QU-A6IN	TCGA-QU-A6IN	Primary	Prostate Cancer	Prostate Adenocarcinoma	Prostate	70327	Prostate Cancer
TCGA-X4-A8KS	TCGA-X4-A8KS	Primary	Prostate Cancer	Prostate Adenocarcinoma	Prostate	70327	Prostate Cancer
TCGA-YL-A8SQ	TCGA-YL-A8SQ	Primary	Prostate Cancer	Prostate Adenocarcinoma	Prostate	70327	Prostate Cancer
TCGA-CH-5761	TCGA-CH-5761	Primary	Prostate Cancer	Prostate Adenocarcinoma	Prostate	70327	Prostate Cancer
TCGA-V1-A9OA	TCGA-V1-A9OA	Primary	Prostate Cancer	Prostate Adenocarcinoma	Prostate	70327	Prostate Cancer
TCGA-XK-AAJR	TCGA-XK-AAJR	Primary	Prostate Cancer	Prostate Adenocarcinoma	Prostate	70327	Prostate Cancer
TCGA-ZG-A9L4	TCGA-ZG-A9L4	Primary	Prostate Cancer	Prostate Adenocarcinoma	Prostate	70327	Prostate Cancer
TCGA-EJ-7786	TCGA-EJ-7786	Primary	Prostate Cancer	Prostate Adenocarcinoma	Prostate	70327	Prostate Cancer
TCGA-EJ-5531	TCGA-EJ-5531	Primary	Prostate Cancer	Prostate Adenocarcinoma	Prostate	70327	Prostate Cancer
TCGA-EJ-7314	TCGA-EJ-7314	Primary	Prostate Cancer	Prostate Adenocarcinoma	Prostate	70327	Prostate Cancer
TCGA-EJ-A65J	TCGA-EJ-A65J	Primary	Prostate Cancer	Prostate Adenocarcinoma	Prostate	70327	Prostate Cancer
TCGA-G9-6343	TCGA-G9-6343	Primary	Prostate Cancer	Prostate Adenocarcinoma	Prostate	70327	Prostate Cancer
TCGA-HC-7081	TCGA-HC-7081	Primary	Prostate Cancer	Prostate Adenocarcinoma	Prostate	70327	Prostate Cancer
TCGA-KK-A7AQ	TCGA-KK-A7AQ	Primary	Prostate Cancer	Prostate Adenocarcinoma	Prostate	70327	Prostate Cancer
TCGA-M7-A71Z	TCGA-M7-A71Z	Primary	Prostate Cancer	Prostate Adenocarcinoma	Prostate	70327	Prostate Cancer
TCGA-TP-A8TV	TCGA-TP-A8TV	Primary	Prostate Cancer	Prostate Adenocarcinoma	Prostate	70327	Prostate Cancer
TCGA-VN-A88N	TCGA-VN-A88N	Primary	Prostate Cancer	Prostate Adenocarcinoma	Prostate	70327	Prostate Cancer
TCGA-YL-A8SB	TCGA-YL-A8SB	Primary	Prostate Cancer	Prostate Adenocarcinoma	Prostate	70327	Prostate Cancer
TCGA-YL-A8SF	TCGA-YL-A8SF	Primary	Prostate Cancer	Prostate Adenocarcinoma	Prostate	70327	Prostate Cancer
TCGA-FC-7961	TCGA-FC-7961	Primary	Prostate Cancer	Prostate Adenocarcinoma	Prostate	70327	Prostate Cancer
TCGA-G9-A9S4	TCGA-G9-A9S4	Primary	Prostate Cancer	Prostate Adenocarcinoma	Prostate	70327	Prostate Cancer
TCGA-HC-7211	TCGA-HC-7211	Primary	Prostate Cancer	Prostate Adenocarcinoma	Prostate	70327	Prostate Cancer
TCGA-HI-7168	TCGA-HI-7168	Primary	Prostate Cancer	Prostate Adenocarcinoma	Prostate	70327	Prostate Cancer
TCGA-J9-A52B	TCGA-J9-A52B	Primary	Prostate Cancer	Prostate Adenocarcinoma	Prostate	70327	Prostate Cancer
TCGA-XJ-A9DI	TCGA-XJ-A9DI	Primary	Prostate Cancer	Prostate Adenocarcinoma	Prostate	70327	Prostate Cancer
TCGA-XK-AAJA	TCGA-XK-AAJA	Primary	Prostate Cancer	Prostate Adenocarcinoma	Prostate	70327	Prostate Cancer
TCGA-XK-AAK1	TCGA-XK-AAK1	Primary	Prostate Cancer	Prostate Adenocarcinoma	Prostate	70327	Prostate Cancer
TCGA-EJ-5509	TCGA-EJ-5509	Primary	Prostate Cancer	Prostate Adenocarcinoma	Prostate	70327	Prostate Cancer
TCGA-KK-A6E5	TCGA-KK-A6E5	Primary	Prostate Cancer	Prostate Adenocarcinoma	Prostate	70327	Prostate Cancer
TCGA-CH-5772	TCGA-CH-5772	Primary	Prostate Cancer	Prostate Adenocarcinoma	Prostate	70327	Prostate Cancer
TCGA-EJ-7784	TCGA-EJ-7784	Primary	Prostate Cancer	Prostate Adenocarcinoma	Prostate	70327	Prostate Cancer
TCGA-EJ-8468	TCGA-EJ-8468	Primary	Prostate Cancer	Prostate Adenocarcinoma	Prostate	70327	Prostate Cancer
TCGA-H9-A6BY	TCGA-H9-A6BY	Primary	Prostate Cancer	Prostate Adenocarcinoma	Prostate	70327	Prostate Cancer
TCGA-HC-7075	TCGA-HC-7075	Primary	Prostate Cancer	Prostate Adenocarcinoma	Prostate	70327	Prostate Cancer
TCGA-J4-A67S	TCGA-J4-A67S	Primary	Prostate Cancer	Prostate Adenocarcinoma	Prostate	70327	Prostate Cancer
TCGA-J4-A67T	TCGA-J4-A67T	Primary	Prostate Cancer	Prostate Adenocarcinoma	Prostate	70327	Prostate Cancer
TCGA-J4-A83I	TCGA-J4-A83I	Primary	Prostate Cancer	Prostate Adenocarcinoma	Prostate	70327	Prostate Cancer
TCGA-XJ-A9DK	TCGA-XJ-A9DK	Primary	Prostate Cancer	Prostate Adenocarcinoma	Prostate	70327	Prostate Cancer
TCGA-YL-A8S9	TCGA-YL-A8S9	Primary	Prostate Cancer	Prostate Adenocarcinoma	Prostate	70327	Prostate Cancer
TCGA-CH-5771	TCGA-CH-5771	Primary	Prostate Cancer	Prostate Adenocarcinoma	Prostate	70327	Prostate Cancer
TCGA-EJ-5521	TCGA-EJ-5521	Primary	Prostate Cancer	Prostate Adenocarcinoma	Prostate	70327	Prostate Cancer
TCGA-EJ-8472	TCGA-EJ-8472	Primary	Prostate Cancer	Prostate Adenocarcinoma	Prostate	70327	Prostate Cancer
TCGA-V1-A9OH	TCGA-V1-A9OH	Primary	Prostate Cancer	Prostate Adenocarcinoma	Prostate	70327	Prostate Cancer
TCGA-V1-A9Z9	TCGA-V1-A9Z9	Primary	Prostate Cancer	Prostate Adenocarcinoma	Prostate	70327	Prostate Cancer
TCGA-XK-AAIV	TCGA-XK-AAIV	Primary	Prostate Cancer	Prostate Adenocarcinoma	Prostate	70327	Prostate Cancer
TCGA-YL-A9WI	TCGA-YL-A9WI	Primary	Prostate Cancer	Prostate Adenocarcinoma	Prostate	70327	Prostate Cancer
TCGA-YL-A9WK	TCGA-YL-A9WK	Primary	Prostate Cancer	Prostate Adenocarcinoma	Prostate	70327	Prostate Cancer
TCGA-CH-5748	TCGA-CH-5748	Primary	Prostate Cancer	Prostate Adenocarcinoma	Prostate	70327	Prostate Cancer
TCGA-CH-5790	TCGA-CH-5790	Primary	Prostate Cancer	Prostate Adenocarcinoma	Prostate	70327	Prostate Cancer
TCGA-EJ-7331	TCGA-EJ-7331	Primary	Prostate Cancer	Prostate Adenocarcinoma	Prostate	70327	Prostate Cancer
TCGA-EJ-A7NM	TCGA-EJ-A7NM	Primary	Prostate Cancer	Prostate Adenocarcinoma	Prostate	70327	Prostate Cancer
TCGA-G9-6363	TCGA-G9-6363	Primary	Prostate Cancer	Prostate Adenocarcinoma	Prostate	70327	Prostate Cancer
TCGA-G9-7525	TCGA-G9-7525	Primary	Prostate Cancer	Prostate Adenocarcinoma	Prostate	70327	Prostate Cancer
TCGA-HC-7077	TCGA-HC-7077	Primary	Prostate Cancer	Prostate Adenocarcinoma	Prostate	70327	Prostate Cancer
TCGA-HC-A6AL	TCGA-HC-A6AL	Primary	Prostate Cancer	Prostate Adenocarcinoma	Prostate	70327	Prostate Cancer
TCGA-QU-A6IL	TCGA-QU-A6IL	Primary	Prostate Cancer	Prostate Adenocarcinoma	Prostate	70327	Prostate Cancer
TCGA-TP-A8TT	TCGA-TP-A8TT	Primary	Prostate Cancer	Prostate Adenocarcinoma	Prostate	70327	Prostate Cancer
TCGA-YL-A8SO	TCGA-YL-A8SO	Primary	Prostate Cancer	Prostate Adenocarcinoma	Prostate	70327	Prostate Cancer
TCGA-YL-A8SR	TCGA-YL-A8SR	Primary	Prostate Cancer	Prostate Adenocarcinoma	Prostate	70327	Prostate Cancer
TCGA-4L-AA1F	TCGA-4L-AA1F	Primary	Prostate Cancer	Prostate Adenocarcinoma	Prostate	70327	Prostate Cancer
TCGA-CH-5744	TCGA-CH-5744	Primary	Prostate Cancer	Prostate Adenocarcinoma	Prostate	70327	Prostate Cancer
TCGA-EJ-5519	TCGA-EJ-5519	Primary	Prostate Cancer	Prostate Adenocarcinoma	Prostate	70327	Prostate Cancer
TCGA-EJ-A8FU	TCGA-EJ-A8FU	Primary	Prostate Cancer	Prostate Adenocarcinoma	Prostate	70327	Prostate Cancer
TCGA-HC-A9TE	TCGA-HC-A9TE	Primary	Prostate Cancer	Prostate Adenocarcinoma	Prostate	70327	Prostate Cancer
TCGA-KK-A59V	TCGA-KK-A59V	Primary	Prostate Cancer	Prostate Adenocarcinoma	Prostate	70327	Prostate Cancer
TCGA-M7-A724	TCGA-M7-A724	Primary	Prostate Cancer	Prostate Adenocarcinoma	Prostate	70327	Prostate Cancer
TCGA-V1-A9O5	TCGA-V1-A9O5	Primary	Prostate Cancer	Prostate Adenocarcinoma	Prostate	70327	Prostate Cancer
TCGA-V1-A9ZG	TCGA-V1-A9ZG	Primary	Prostate Cancer	Prostate Adenocarcinoma	Prostate	70327	Prostate Cancer
TCGA-ZG-A9L6	TCGA-ZG-A9L6	Primary	Prostate Cancer	Prostate Adenocarcinoma	Prostate	70327	Prostate Cancer
TCGA-ZG-A9LS	TCGA-ZG-A9LS	Primary	Prostate Cancer	Prostate Adenocarcinoma	Prostate	70327	Prostate Cancer
TCGA-Y6-A8TL	TCGA-Y6-A8TL	Primary	Prostate Cancer	Prostate Adenocarcinoma	Prostate	70327	Prostate Cancer
TCGA-CH-5739	TCGA-CH-5739	Primary	Prostate Cancer	Prostate Adenocarcinoma	Prostate	70327	Prostate Cancer
TCGA-CH-5794	TCGA-CH-5794	Primary	Prostate Cancer	Prostate Adenocarcinoma	Prostate	70327	Prostate Cancer
TCGA-EJ-5504	TCGA-EJ-5504	Primary	Prostate Cancer	Prostate Adenocarcinoma	Prostate	70327	Prostate Cancer
TCGA-EJ-5508	TCGA-EJ-5508	Primary	Prostate Cancer	Prostate Adenocarcinoma	Prostate	70327	Prostate Cancer
TCGA-EJ-7781	TCGA-EJ-7781	Primary	Prostate Cancer	Prostate Adenocarcinoma	Prostate	70327	Prostate Cancer
TCGA-EJ-A65M	TCGA-EJ-A65M	Primary	Prostate Cancer	Prostate Adenocarcinoma	Prostate	70327	Prostate Cancer
TCGA-HC-7745	TCGA-HC-7745	Primary	Prostate Cancer	Prostate Adenocarcinoma	Prostate	70327	Prostate Cancer
TCGA-J4-A67R	TCGA-J4-A67R	Primary	Prostate Cancer	Prostate Adenocarcinoma	Prostate	70327	Prostate Cancer
TCGA-KK-A7B1	TCGA-KK-A7B1	Primary	Prostate Cancer	Prostate Adenocarcinoma	Prostate	70327	Prostate Cancer
TCGA-KK-A8IL	TCGA-KK-A8IL	Primary	Prostate Cancer	Prostate Adenocarcinoma	Prostate	70327	Prostate Cancer
TCGA-ZG-A8QZ	TCGA-ZG-A8QZ	Primary	Prostate Cancer	Prostate Adenocarcinoma	Prostate	70327	Prostate Cancer
TCGA-CH-5754	TCGA-CH-5754	Primary	Prostate Cancer	Prostate Adenocarcinoma	Prostate	70327	Prostate Cancer
TCGA-EJ-7115	TCGA-EJ-7115	Primary	Prostate Cancer	Prostate Adenocarcinoma	Prostate	70327	Prostate Cancer
TCGA-J9-A52E	TCGA-J9-A52E	Primary	Prostate Cancer	Prostate Adenocarcinoma	Prostate	70327	Prostate Cancer
TCGA-KK-A8IB	TCGA-KK-A8IB	Primary	Prostate Cancer	Prostate Adenocarcinoma	Prostate	70327	Prostate Cancer
TCGA-M7-A722	TCGA-M7-A722	Primary	Prostate Cancer	Prostate Adenocarcinoma	Prostate	70327	Prostate Cancer
TCGA-V1-A9OL	TCGA-V1-A9OL	Primary	Prostate Cancer	Prostate Adenocarcinoma	Prostate	70327	Prostate Cancer
TCGA-X4-A8KQ	TCGA-X4-A8KQ	Primary	Prostate Cancer	Prostate Adenocarcinoma	Prostate	70327	Prostate Cancer
TCGA-ZG-A9M4	TCGA-ZG-A9M4	Primary	Prostate Cancer	Prostate Adenocarcinoma	Prostate	70327	Prostate Cancer
TCGA-CH-5767	TCGA-CH-5767	Primary	Prostate Cancer	Prostate Adenocarcinoma	Prostate	70327	Prostate Cancer
TCGA-HC-7818	TCGA-HC-7818	Primary	Prostate Cancer	Prostate Adenocarcinoma	Prostate	70327	Prostate Cancer
TCGA-QU-A6IP	TCGA-QU-A6IP	Primary	Prostate Cancer	Prostate Adenocarcinoma	Prostate	70327	Prostate Cancer
TCGA-CH-5743	TCGA-CH-5743	Primary	Prostate Cancer	Prostate Adenocarcinoma	Prostate	70327	Prostate Cancer
TCGA-CH-5763	TCGA-CH-5763	Primary	Prostate Cancer	Prostate Adenocarcinoma	Prostate	70327	Prostate Cancer
TCGA-CH-5764	TCGA-CH-5764	Primary	Prostate Cancer	Prostate Adenocarcinoma	Prostate	70327	Prostate Cancer
TCGA-EJ-5514	TCGA-EJ-5514	Primary	Prostate Cancer	Prostate Adenocarcinoma	Prostate	70327	Prostate Cancer
TCGA-G9-6333	TCGA-G9-6333	Primary	Prostate Cancer	Prostate Adenocarcinoma	Prostate	70327	Prostate Cancer
TCGA-G9-6385	TCGA-G9-6385	Primary	Prostate Cancer	Prostate Adenocarcinoma	Prostate	70327	Prostate Cancer
TCGA-G9-6494	TCGA-G9-6494	Primary	Prostate Cancer	Prostate Adenocarcinoma	Prostate	70327	Prostate Cancer
TCGA-G9-6499	TCGA-G9-6499	Primary	Prostate Cancer	Prostate Adenocarcinoma	Prostate	70327	Prostate Cancer
TCGA-G9-7510	TCGA-G9-7510	Primary	Prostate Cancer	Prostate Adenocarcinoma	Prostate	70327	Prostate Cancer
TCGA-HC-7231	TCGA-HC-7231	Primary	Prostate Cancer	Prostate Adenocarcinoma	Prostate	70327	Prostate Cancer
TCGA-HC-7232	TCGA-HC-7232	Primary	Prostate Cancer	Prostate Adenocarcinoma	Prostate	70327	Prostate Cancer
TCGA-HC-8265	TCGA-HC-8265	Primary	Prostate Cancer	Prostate Adenocarcinoma	Prostate	70327	Prostate Cancer
TCGA-KC-A4BV	TCGA-KC-A4BV	Primary	Prostate Cancer	Prostate Adenocarcinoma	Prostate	70327	Prostate Cancer
TCGA-KK-A59Z	TCGA-KK-A59Z	Primary	Prostate Cancer	Prostate Adenocarcinoma	Prostate	70327	Prostate Cancer
TCGA-CH-5752	TCGA-CH-5752	Primary	Prostate Cancer	Prostate Adenocarcinoma	Prostate	70327	Prostate Cancer
TCGA-EJ-5518	TCGA-EJ-5518	Primary	Prostate Cancer	Prostate Adenocarcinoma	Prostate	70327	Prostate Cancer
TCGA-EJ-7789	TCGA-EJ-7789	Primary	Prostate Cancer	Prostate Adenocarcinoma	Prostate	70327	Prostate Cancer
TCGA-EJ-A46B	TCGA-EJ-A46B	Primary	Prostate Cancer	Prostate Adenocarcinoma	Prostate	70327	Prostate Cancer
TCGA-EJ-A65D	TCGA-EJ-A65D	Primary	Prostate Cancer	Prostate Adenocarcinoma	Prostate	70327	Prostate Cancer
TCGA-HC-7080	TCGA-HC-7080	Primary	Prostate Cancer	Prostate Adenocarcinoma	Prostate	70327	Prostate Cancer
TCGA-J4-AATZ	TCGA-J4-AATZ	Primary	Prostate Cancer	Prostate Adenocarcinoma	Prostate	70327	Prostate Cancer
TCGA-XK-AAJP	TCGA-XK-AAJP	Primary	Prostate Cancer	Prostate Adenocarcinoma	Prostate	70327	Prostate Cancer
TCGA-YL-A8HM	TCGA-YL-A8HM	Primary	Prostate Cancer	Prostate Adenocarcinoma	Prostate	70327	Prostate Cancer
TCGA-YL-A8SC	TCGA-YL-A8SC	Primary	Prostate Cancer	Prostate Adenocarcinoma	Prostate	70327	Prostate Cancer
TCGA-ZG-A9L1	TCGA-ZG-A9L1	Primary	Prostate Cancer	Prostate Adenocarcinoma	Prostate	70327	Prostate Cancer
TCGA-ZG-A9LZ	TCGA-ZG-A9LZ	Primary	Prostate Cancer	Prostate Adenocarcinoma	Prostate	70327	Prostate Cancer
TCGA-EJ-A65E	TCGA-EJ-A65E	Primary	Prostate Cancer	Prostate Adenocarcinoma	Prostate	70327	Prostate Cancer
TCGA-V1-A9OQ	TCGA-V1-A9OQ	Primary	Prostate Cancer	Prostate Adenocarcinoma	Prostate	70327	Prostate Cancer
TCGA-XJ-A83F	TCGA-XJ-A83F	Primary	Prostate Cancer	Prostate Adenocarcinoma	Prostate	70327	Prostate Cancer
TCGA-EJ-5506	TCGA-EJ-5506	Primary	Prostate Cancer	Prostate Adenocarcinoma	Prostate	70327	Prostate Cancer
TCGA-EJ-7791	TCGA-EJ-7791	Primary	Prostate Cancer	Prostate Adenocarcinoma	Prostate	70327	Prostate Cancer
TCGA-EJ-7794	TCGA-EJ-7794	Primary	Prostate Cancer	Prostate Adenocarcinoma	Prostate	70327	Prostate Cancer
TCGA-G9-6329	TCGA-G9-6329	Primary	Prostate Cancer	Prostate Adenocarcinoma	Prostate	70327	Prostate Cancer
TCGA-HC-A631	TCGA-HC-A631	Primary	Prostate Cancer	Prostate Adenocarcinoma	Prostate	70327	Prostate Cancer
TCGA-HC-A6AN	TCGA-HC-A6AN	Primary	Prostate Cancer	Prostate Adenocarcinoma	Prostate	70327	Prostate Cancer
TCGA-VP-A875	TCGA-VP-A875	Primary	Prostate Cancer	Prostate Adenocarcinoma	Prostate	70327	Prostate Cancer
TCGA-YL-A8HO	TCGA-YL-A8HO	Primary	Prostate Cancer	Prostate Adenocarcinoma	Prostate	70327	Prostate Cancer
TCGA-YL-A8SK	TCGA-YL-A8SK	Primary	Prostate Cancer	Prostate Adenocarcinoma	Prostate	70327	Prostate Cancer
TCGA-YL-A9WH	TCGA-YL-A9WH	Primary	Prostate Cancer	Prostate Adenocarcinoma	Prostate	70327	Prostate Cancer
TCGA-EJ-5525	TCGA-EJ-5525	Primary	Prostate Cancer	Prostate Adenocarcinoma	Prostate	70327	Prostate Cancer
TCGA-KK-A7B0	TCGA-KK-A7B0	Primary	Prostate Cancer	Prostate Adenocarcinoma	Prostate	70327	Prostate Cancer
TCGA-ZG-A8QY	TCGA-ZG-A8QY	Primary	Prostate Cancer	Prostate Adenocarcinoma	Prostate	70327	Prostate Cancer
TCGA-ZG-A9LU	TCGA-ZG-A9LU	Primary	Prostate Cancer	Prostate Adenocarcinoma	Prostate	70327	Prostate Cancer
TCGA-FC-A8O0	TCGA-FC-A8O0	Primary	Prostate Cancer	Prostate Adenocarcinoma	Prostate	70327	Prostate Cancer
TCGA-H9-7775	TCGA-H9-7775	Primary	Prostate Cancer	Prostate Adenocarcinoma	Prostate	70327	Prostate Cancer
TCGA-XA-A8JR	TCGA-XA-A8JR	Primary	Prostate Cancer	Prostate Adenocarcinoma	Prostate	70327	Prostate Cancer
TCGA-CH-5745	TCGA-CH-5745	Primary	Prostate Cancer	Prostate Adenocarcinoma	Prostate	70327	Prostate Cancer
TCGA-EJ-7315	TCGA-EJ-7315	Primary	Prostate Cancer	Prostate Adenocarcinoma	Prostate	70327	Prostate Cancer
TCGA-G9-6348	TCGA-G9-6348	Primary	Prostate Cancer	Prostate Adenocarcinoma	Prostate	70327	Prostate Cancer
TCGA-G9-6373	TCGA-G9-6373	Primary	Prostate Cancer	Prostate Adenocarcinoma	Prostate	70327	Prostate Cancer
TCGA-G9-6379	TCGA-G9-6379	Primary	Prostate Cancer	Prostate Adenocarcinoma	Prostate	70327	Prostate Cancer
TCGA-J4-A67K	TCGA-J4-A67K	Primary	Prostate Cancer	Prostate Adenocarcinoma	Prostate	70327	Prostate Cancer
TCGA-J4-A6G1	TCGA-J4-A6G1	Primary	Prostate Cancer	Prostate Adenocarcinoma	Prostate	70327	Prostate Cancer
TCGA-J4-A83J	TCGA-J4-A83J	Primary	Prostate Cancer	Prostate Adenocarcinoma	Prostate	70327	Prostate Cancer
TCGA-CH-5751	TCGA-CH-5751	Primary	Prostate Cancer	Prostate Adenocarcinoma	Prostate	70327	Prostate Cancer
TCGA-EJ-5495	TCGA-EJ-5495		Prostate Cancer	Prostate Adenocarcinoma	Prostate	70327	Prostate Cancer
TCGA-HC-A632	TCGA-HC-A632		Prostate Cancer	Prostate Adenocarcinoma	Prostate	70327	Prostate Cancer
TCGA-KK-A6E8	TCGA-KK-A6E8		Prostate Cancer	Prostate Adenocarcinoma	Prostate	70327	Prostate Cancer
TCGA-KK-A7B2	TCGA-KK-A7B2		Prostate Cancer	Prostate Adenocarcinoma	Prostate	70327	Prostate Cancer
TCGA-V1-A9ZI	TCGA-V1-A9ZI		Prostate Cancer	Prostate Adenocarcinoma	Prostate	70327	Prostate Cancer
TCGA-V1-A9ZR	TCGA-V1-A9ZR		Prostate Cancer	Prostate Adenocarcinoma	Prostate	70327	Prostate Cancer
TCGA-YL-A8S8	TCGA-YL-A8S8		Prostate Cancer	Prostate Adenocarcinoma	Prostate	70327	Prostate Cancer
TCGA-YL-A9WX	TCGA-YL-A9WX		Prostate Cancer	Prostate Adenocarcinoma	Prostate	70327	Prostate Cancer
TCGA-YL-A8SI	TCGA-YL-A8SI		Prostate Cancer	Prostate Adenocarcinoma	Prostate	70327	Prostate Cancer
TCGA-EJ-5527	TCGA-EJ-5527		Prostate Cancer	Prostate Adenocarcinoma	Prostate	70327	Prostate Cancer
TCGA-EJ-8474	TCGA-EJ-8474		Prostate Cancer	Prostate Adenocarcinoma	Prostate	70327	Prostate Cancer
TCGA-KK-A6E4	TCGA-KK-A6E4		Prostate Cancer	Prostate Adenocarcinoma	Prostate	70327	Prostate Cancer
TCGA-KK-A6E6	TCGA-KK-A6E6		Prostate Cancer	Prostate Adenocarcinoma	Prostate	70327	Prostate Cancer
TCGA-YL-A8SA	TCGA-YL-A8SA		Prostate Cancer	Prostate Adenocarcinoma	Prostate	70327	Prostate Cancer
TCGA-YL-A8SH	TCGA-YL-A8SH		Prostate Cancer	Prostate Adenocarcinoma	Prostate	70327	Prostate Cancer
TCGA-2A-A8W3	TCGA-2A-A8W3		Prostate Cancer	Prostate Adenocarcinoma	Prostate	70327	Prostate Cancer
TCGA-CH-5788	TCGA-CH-5788		Prostate Cancer	Prostate Adenocarcinoma	Prostate	70327	Prostate Cancer
TCGA-HC-7078	TCGA-HC-7078		Prostate Cancer	Prostate Adenocarcinoma	Prostate	70327	Prostate Cancer
TCGA-ZG-A9MC	TCGA-ZG-A9MC		Prostate Cancer	Prostate Adenocarcinoma	Prostate	70327	Prostate Cancer
TCGA-EJ-7328	TCGA-EJ-7328		Prostate Cancer	Prostate Adenocarcinoma	Prostate	70327	Prostate Cancer
TCGA-EJ-A6RA	TCGA-EJ-A6RA		Prostate Cancer	Prostate Adenocarcinoma	Prostate	70327	Prostate Cancer
TCGA-HC-7749	TCGA-HC-7749		Prostate Cancer	Prostate Adenocarcinoma	Prostate	70327	Prostate Cancer
TCGA-HC-8257	TCGA-HC-8257		Prostate Cancer	Prostate Adenocarcinoma	Prostate	70327	Prostate Cancer
TCGA-HC-A6AS	TCGA-HC-A6AS		Prostate Cancer	Prostate Adenocarcinoma	Prostate	70327	Prostate Cancer
TCGA-WW-A8ZI	TCGA-WW-A8ZI		Prostate Cancer	Prostate Adenocarcinoma	Prostate	70327	Prostate Cancer
TCGA-2A-A8VX	TCGA-2A-A8VX		Prostate Cancer	Prostate Adenocarcinoma	Prostate	70327	Prostate Cancer
TCGA-CH-5753	TCGA-CH-5753		Prostate Cancer	Prostate Adenocarcinoma	Prostate	70327	Prostate Cancer
TCGA-EJ-7783	TCGA-EJ-7783		Prostate Cancer	Prostate Adenocarcinoma	Prostate	70327	Prostate Cancer
TCGA-VP-AA1N	TCGA-VP-AA1N		Prostate Cancer	Prostate Adenocarcinoma	Prostate	70327	Prostate Cancer
TCGA-ZG-A9L2	TCGA-ZG-A9L2		Prostate Cancer	Prostate Adenocarcinoma	Prostate	70327	Prostate Cancer
TCGA-EJ-7218	TCGA-EJ-7218		Prostate Cancer	Prostate Adenocarcinoma	Prostate	70327	Prostate Cancer
TCGA-J4-AATV	TCGA-J4-AATV		Prostate Cancer	Prostate Adenocarcinoma	Prostate	70327	Prostate Cancer
TCGA-EJ-7317	TCGA-EJ-7317		Prostate Cancer	Prostate Adenocarcinoma	Prostate	70327	Prostate Cancer
TCGA-EJ-A46G	TCGA-EJ-A46G		Prostate Cancer	Prostate Adenocarcinoma	Prostate	70327	Prostate Cancer
TCGA-G9-6365	TCGA-G9-6365		Prostate Cancer	Prostate Adenocarcinoma	Prostate	70327	Prostate Cancer
TCGA-EJ-7782	TCGA-EJ-7782		Prostate Cancer	Prostate Adenocarcinoma	Prostate	70327	Prostate Cancer
TCGA-FC-A4JI	TCGA-FC-A4JI		Prostate Cancer	Prostate Adenocarcinoma	Prostate	70327	Prostate Cancer
TCGA-J9-A52D	TCGA-J9-A52D		Prostate Cancer	Prostate Adenocarcinoma	Prostate	70327	Prostate Cancer
TCGA-VN-A943	TCGA-VN-A943		Prostate Cancer	Prostate Adenocarcinoma	Prostate	70327	Prostate Cancer
TCGA-ZG-A9L0	TCGA-ZG-A9L0		Prostate Cancer	Prostate Adenocarcinoma	Prostate	70327	Prostate Cancer
TCGA-CH-5738	TCGA-CH-5738		Prostate Cancer	Prostate Adenocarcinoma	Prostate	70327	Prostate Cancer
TCGA-CH-5768	TCGA-CH-5768		Prostate Cancer	Prostate Adenocarcinoma	Prostate	70327	Prostate Cancer
TCGA-HC-7820	TCGA-HC-7820		Prostate Cancer	Prostate Adenocarcinoma	Prostate	70327	Prostate Cancer
TCGA-CH-5750	TCGA-CH-5750		Prostate Cancer	Prostate Adenocarcinoma	Prostate	70327	Prostate Cancer
TCGA-CH-5791	TCGA-CH-5791		Prostate Cancer	Prostate Adenocarcinoma	Prostate	70327	Prostate Cancer
TCGA-G9-6364	TCGA-G9-6364		Prostate Cancer	Prostate Adenocarcinoma	Prostate	70327	Prostate Cancer
TCGA-ZG-A8QW	TCGA-ZG-A8QW		Prostate Cancer	Prostate Adenocarcinoma	Prostate	70327	Prostate Cancer
TCGA-KK-A5A1	TCGA-KK-A5A1		Prostate Cancer	Prostate Adenocarcinoma	Prostate	70327	Prostate Cancer
TCGA-Y6-A9XI	TCGA-Y6-A9XI		Prostate Cancer	Prostate Adenocarcinoma	Prostate	70327	Prostate Cancer
TCGA-ZG-A9LB	TCGA-ZG-A9LB		Prostate Cancer	Prostate Adenocarcinoma	Prostate	70327	Prostate Cancer
TCGA-ZG-A9LM	TCGA-ZG-A9LM		Prostate Cancer	Prostate Adenocarcinoma	Prostate	70327	Prostate Cancer
TCGA-CH-5737	TCGA-CH-5737		Prostate Cancer	Prostate Adenocarcinoma	Prostate	70327	Prostate Cancer
TCGA-HC-7233	TCGA-HC-7233		Prostate Cancer	Prostate Adenocarcinoma	Prostate	70327	Prostate Cancer
TCGA-ZG-A9KY	TCGA-ZG-A9KY		Prostate Cancer	Prostate Adenocarcinoma	Prostate	70327	Prostate Cancer
TCGA-ZG-A9N3	TCGA-ZG-A9N3		Prostate Cancer	Prostate Adenocarcinoma	Prostate	70327	Prostate Cancer
TCGA-ZG-A9NI	TCGA-ZG-A9NI		Prostate Cancer	Prostate Adenocarcinoma	Prostate	70327	Prostate Cancer
TCGA-FC-A66V	TCGA-FC-A66V		Prostate Cancer	Prostate Adenocarcinoma	Prostate	70327	Prostate Cancer
TCGA-HC-7210	TCGA-HC-7210		Prostate Cancer	Prostate Adenocarcinoma	Prostate	70327	Prostate Cancer
TCGA-YL-A8SL	TCGA-YL-A8SL		Prostate Cancer	Prostate Adenocarcinoma	Prostate	70327	Prostate Cancer
TCGA-XK-AAIR	TCGA-XK-AAIR		Prostate Cancer	Prostate Adenocarcinoma	Prostate	70327	Prostate Cancer
TCGA-XK-AAJT	TCGA-XK-AAJT		Prostate Cancer	Prostate Adenocarcinoma	Prostate	70327	Prostate Cancer
TCGA-J4-A67Q	TCGA-J4-A67Q		Prostate Cancer	Prostate Adenocarcinoma	Prostate	70327	Prostate Cancer
TCGA-FC-A6HD	TCGA-FC-A6HD		Prostate Cancer	Prostate Adenocarcinoma	Prostate	70327	Prostate Cancer
TCGA-XK-AAIW	TCGA-XK-AAIW		Prostate Cancer	Prostate Adenocarcinoma	Prostate	70327	Prostate Cancer
TCGA-HC-A76X	TCGA-HC-A76X		Prostate Cancer	Prostate Adenocarcinoma	Prostate	70327	Prostate Cancer
TCGA-J9-A8CN	TCGA-J9-A8CN		Prostate Cancer	Prostate Adenocarcinoma	Prostate	70327	Prostate Cancer
TCGA-KC-A4BL	TCGA-KC-A4BL		Prostate Cancer	Prostate Adenocarcinoma	Prostate	70327	Prostate Cancer
TCGA-KC-A7F3	TCGA-KC-A7F3		Prostate Cancer	Prostate Adenocarcinoma	Prostate	70327	Prostate Cancer
TCGA-KC-A7FD	TCGA-KC-A7FD		Prostate Cancer	Prostate Adenocarcinoma	Prostate	70327	Prostate Cancer
TCGA-KC-A7FE	TCGA-KC-A7FE		Prostate Cancer	Prostate Adenocarcinoma	Prostate	70327	Prostate Cancer
TCGA-KK-A8I5	TCGA-KK-A8I5		Prostate Cancer	Prostate Adenocarcinoma	Prostate	70327	Prostate Cancer
TCGA-KK-A8IJ	TCGA-KK-A8IJ		Prostate Cancer	Prostate Adenocarcinoma	Prostate	70327	Prostate Cancer
TCGA-V1-A8MJ	TCGA-V1-A8MJ		Prostate Cancer	Prostate Adenocarcinoma	Prostate	70327	Prostate Cancer
TCGA-V1-A8WN	TCGA-V1-A8WN		Prostate Cancer	Prostate Adenocarcinoma	Prostate	70327	Prostate Cancer
TCGA-2A-A8VT	TCGA-2A-A8VT		Prostate Cancer	Prostate Adenocarcinoma	Prostate	70327	Prostate Cancer
TCGA-EJ-A6RC	TCGA-EJ-A6RC		Prostate Cancer	Prostate Adenocarcinoma	Prostate	70327	Prostate Cancer
TCGA-HC-A76W	TCGA-HC-A76W		Prostate Cancer	Prostate Adenocarcinoma	Prostate	70327	Prostate Cancer
TCGA-HC-A8D1	TCGA-HC-A8D1		Prostate Cancer	Prostate Adenocarcinoma	Prostate	70327	Prostate Cancer
TCGA-J9-A8CK	TCGA-J9-A8CK		Prostate Cancer	Prostate Adenocarcinoma	Prostate	70327	Prostate Cancer
TCGA-J9-A8CL	TCGA-J9-A8CL		Prostate Cancer	Prostate Adenocarcinoma	Prostate	70327	Prostate Cancer
TCGA-J9-A8CM	TCGA-J9-A8CM		Prostate Cancer	Prostate Adenocarcinoma	Prostate	70327	Prostate Cancer
TCGA-KC-A4BR	TCGA-KC-A4BR		Prostate Cancer	Prostate Adenocarcinoma	Prostate	70327	Prostate Cancer
TCGA-KC-A7F6	TCGA-KC-A7F6		Prostate Cancer	Prostate Adenocarcinoma	Prostate	70327	Prostate Cancer
TCGA-KC-A7FA	TCGA-KC-A7FA		Prostate Cancer	Prostate Adenocarcinoma	Prostate	70327	Prostate Cancer
TCGA-KK-A7AP	TCGA-KK-A7AP		Prostate Cancer	Prostate Adenocarcinoma	Prostate	70327	Prostate Cancer
TCGA-KK-A7AU	TCGA-KK-A7AU		Prostate Cancer	Prostate Adenocarcinoma	Prostate	70327	Prostate Cancer
TCGA-KK-A7B3	TCGA-KK-A7B3		Prostate Cancer	Prostate Adenocarcinoma	Prostate	70327	Prostate Cancer
TCGA-KK-A8I4	TCGA-KK-A8I4		Prostate Cancer	Prostate Adenocarcinoma	Prostate	70327	Prostate Cancer
TCGA-KK-A8I6	TCGA-KK-A8I6		Prostate Cancer	Prostate Adenocarcinoma	Prostate	70327	Prostate Cancer
TCGA-KK-A8I8	TCGA-KK-A8I8		Prostate Cancer	Prostate Adenocarcinoma	Prostate	70327	Prostate Cancer
TCGA-KK-A8I9	TCGA-KK-A8I9		Prostate Cancer	Prostate Adenocarcinoma	Prostate	70327	Prostate Cancer
TCGA-KK-A8IC	TCGA-KK-A8IC		Prostate Cancer	Prostate Adenocarcinoma	Prostate	70327	Prostate Cancer
TCGA-KK-A8IH	TCGA-KK-A8IH		Prostate Cancer	Prostate Adenocarcinoma	Prostate	70327	Prostate Cancer
TCGA-KK-A8II	TCGA-KK-A8II		Prostate Cancer	Prostate Adenocarcinoma	Prostate	70327	Prostate Cancer
TCGA-SU-A7E7	TCGA-SU-A7E7		Prostate Cancer	Prostate Adenocarcinoma	Prostate	70327	Prostate Cancer
TCGA-V1-A8MG	TCGA-V1-A8MG		Prostate Cancer	Prostate Adenocarcinoma	Prostate	70327	Prostate Cancer
TCGA-V1-A8ML	TCGA-V1-A8ML		Prostate Cancer	Prostate Adenocarcinoma	Prostate	70327	Prostate Cancer
TCGA-V1-A8MU	TCGA-V1-A8MU		Prostate Cancer	Prostate Adenocarcinoma	Prostate	70327	Prostate Cancer
TCGA-V1-A8WL	TCGA-V1-A8WL		Prostate Cancer	Prostate Adenocarcinoma	Prostate	70327	Prostate Cancer
TCGA-V1-A8WS	TCGA-V1-A8WS		Prostate Cancer	Prostate Adenocarcinoma	Prostate	70327	Prostate Cancer
TCGA-V1-A8X3	TCGA-V1-A8X3		Prostate Cancer	Prostate Adenocarcinoma	Prostate	70327	Prostate Cancer
TCGA-XQ-A8TB	TCGA-XQ-A8TB		Prostate Cancer	Prostate Adenocarcinoma	Prostate	70327	Prostate Cancer
TCGA-HC-A8CY	TCGA-HC-A8CY		Prostate Cancer	Prostate Adenocarcinoma	Prostate	70327	Prostate Cancer
TCGA-HC-A8D0	TCGA-HC-A8D0		Prostate Cancer	Prostate Adenocarcinoma	Prostate	70327	Prostate Cancer
TCGA-KK-A8IA	TCGA-KK-A8IA		Prostate Cancer	Prostate Adenocarcinoma	Prostate	70327	Prostate Cancer
TCGA-KK-A8ID	TCGA-KK-A8ID		Prostate Cancer	Prostate Adenocarcinoma	Prostate	70327	Prostate Cancer
TCGA-KK-A8IG	TCGA-KK-A8IG		Prostate Cancer	Prostate Adenocarcinoma	Prostate	70327	Prostate Cancer
TCGA-KK-A8IK	TCGA-KK-A8IK		Prostate Cancer	Prostate Adenocarcinoma	Prostate	70327	Prostate Cancer
TCGA-TK-A8OK	TCGA-TK-A8OK		Prostate Cancer	Prostate Adenocarcinoma	Prostate	70327	Prostate Cancer
TCGA-V1-A8MF	TCGA-V1-A8MF		Prostate Cancer	Prostate Adenocarcinoma	Prostate	70327	Prostate Cancer
TCGA-V1-A8WV	TCGA-V1-A8WV		Prostate Cancer	Prostate Adenocarcinoma	Prostate	70327	Prostate Cancer
TCGA-V1-A8WW	TCGA-V1-A8WW		Prostate Cancer	Prostate Adenocarcinoma	Prostate	70327	Prostate Cancer
TCGA-XQ-A8TA	TCGA-XQ-A8TA		Prostate Cancer	Prostate Adenocarcinoma	Prostate	70327	Prostate Cancer
TCGA-YJ-A8SW	TCGA-YJ-A8SW		Prostate Cancer	Prostate Adenocarcinoma	Prostate	70327	Prostate Cancer
