# Supplementary material for: Cancer gene mutation frequencies for the U.S. population
Source: Nat Commun. 2021 Oct 13;12:5961. doi: 10.1038/s41467-021-26213-y (PMC8514428; doi:10.1038/s41467-021-26213-y)
Supplement: Supplementary file 8 — Supplementary Software 1 [file 41467_2021_26213_MOESM8_ESM.zip › Supplementary Software 1/Genomics_Analysis/clinical/Prostrate/prad_su2c_2015/data_clinical_sample_v2.txt]

PATIENT_ID	SAMPLE_ID	TUMOR_TYPE	SAMPLE_TYPE	SITE	CANCER_TYPE	CANCER_TYPE_DETAILED	CODE	CATEGORY_NAME
1115153	1115153	Prostate adenocarcinoma	Metastasis	Prostate	Prostate Adenocarcinoma	Prostate Adenocarcinoma	70327	Prostate Cancer
1115154	1115154	Prostate adenocarcinoma	Metastasis	Prostate	Prostate Adenocarcinoma	Prostate Adenocarcinoma	70327	Prostate Cancer
1115156	1115156	Prostate adenocarcinoma	Metastasis	Prostate	Prostate Adenocarcinoma	Prostate Adenocarcinoma	70327	Prostate Cancer
1115157	1115157	Prostate adenocarcinoma	Metastasis	Prostate	Prostate Adenocarcinoma	Prostate Adenocarcinoma	70327	Prostate Cancer
1115161	1115161	Prostate adenocarcinoma	Metastasis	Prostate	Prostate Adenocarcinoma	Prostate Adenocarcinoma	70327	Prostate Cancer
1115183	1115183	Prostate adenocarcinoma	Metastasis	Prostate	Prostate Adenocarcinoma	Prostate Adenocarcinoma	70327	Prostate Cancer
1115202	1115202	Prostate adenocarcinoma	Metastasis	Prostate	Prostate Adenocarcinoma	Prostate Adenocarcinoma	70327	Prostate Cancer
1115244	1115244	Prostate adenocarcinoma	Metastasis	Prostate	Prostate Adenocarcinoma	Prostate Adenocarcinoma	70327	Prostate Cancer
6115114	6115114	Prostate adenocarcinoma	Metastasis	Prostate	Prostate Adenocarcinoma	Prostate Adenocarcinoma	70327	Prostate Cancer
6115115	6115115	Prostate adenocarcinoma	Metastasis	Prostate	Prostate Adenocarcinoma	Prostate Adenocarcinoma	70327	Prostate Cancer
6115117	6115117	Prostate adenocarcinoma	Metastasis	Prostate	Prostate Adenocarcinoma	Prostate Adenocarcinoma	70327	Prostate Cancer
6115118	6115118	Prostate adenocarcinoma	Metastasis	Prostate	Prostate Adenocarcinoma	Prostate Adenocarcinoma	70327	Prostate Cancer
6115121	6115121	Prostate adenocarcinoma	Metastasis	Prostate	Prostate Adenocarcinoma	Prostate Adenocarcinoma	70327	Prostate Cancer
6115122	6115122	Prostate adenocarcinoma	Metastasis	Prostate	Prostate Adenocarcinoma	Prostate Adenocarcinoma	70327	Prostate Cancer
6115123	6115123	Prostate adenocarcinoma	Metastasis	Prostate	Prostate Adenocarcinoma	Prostate Adenocarcinoma	70327	Prostate Cancer
6115219	6115219	Prostate adenocarcinoma	Metastasis	Prostate	Prostate Adenocarcinoma	Prostate Adenocarcinoma	70327	Prostate Cancer
6115224	6115224	Prostate adenocarcinoma	Metastasis	Prostate	Prostate Adenocarcinoma	Prostate Adenocarcinoma	70327	Prostate Cancer
6115227	6115227	Prostate adenocarcinoma	Metastasis	Prostate	Prostate Adenocarcinoma	Prostate Adenocarcinoma	70327	Prostate Cancer
6115233	6115233	Prostate adenocarcinoma	Metastasis	Prostate	Prostate Adenocarcinoma	Prostate Adenocarcinoma	70327	Prostate Cancer
6115234	6115234	Prostate adenocarcinoma	Metastasis	Prostate	Prostate Adenocarcinoma	Prostate Adenocarcinoma	70327	Prostate Cancer
6115237	6115237	Prostate adenocarcinoma	Metastasis	Prostate	Prostate Adenocarcinoma	Prostate Adenocarcinoma	70327	Prostate Cancer
6115242	6115242	Prostate adenocarcinoma	Metastasis	Prostate	Prostate Adenocarcinoma	Prostate Adenocarcinoma	70327	Prostate Cancer
6115247	6115247	Prostate adenocarcinoma	Metastasis	Prostate	Prostate Adenocarcinoma	Prostate Adenocarcinoma	70327	Prostate Cancer
6115250	6115250	Prostate adenocarcinoma	Metastasis	Prostate	Prostate Adenocarcinoma	Prostate Adenocarcinoma	70327	Prostate Cancer
6115251	6115251	Prostate adenocarcinoma	Metastasis	Prostate	Prostate Adenocarcinoma	Prostate Adenocarcinoma	70327	Prostate Cancer
MO_1008	MO_1008	Prostate adenocarcinoma	Metastasis	Prostate	Prostate Adenocarcinoma	Prostate Adenocarcinoma	70327	Prostate Cancer
MO_1012	MO_1012	Prostate adenocarcinoma	Metastasis	Prostate	Prostate Adenocarcinoma	Prostate Adenocarcinoma	70327	Prostate Cancer
MO_1013	MO_1013	Prostate adenocarcinoma	Metastasis	Prostate	Prostate Adenocarcinoma	Prostate Adenocarcinoma	70327	Prostate Cancer
MO_1014	MO_1014	Prostate adenocarcinoma	Metastasis	Prostate	Prostate Adenocarcinoma	Prostate Adenocarcinoma	70327	Prostate Cancer
MO_1015	MO_1015	Prostate adenocarcinoma	Metastasis	Prostate	Prostate Adenocarcinoma	Prostate Adenocarcinoma	70327	Prostate Cancer
MO_1020	MO_1020	Prostate adenocarcinoma	Metastasis	Prostate	Prostate Adenocarcinoma	Prostate Adenocarcinoma	70327	Prostate Cancer
MO_1040	MO_1040	Prostate adenocarcinoma	Metastasis	Prostate	Prostate Adenocarcinoma	Prostate Adenocarcinoma	70327	Prostate Cancer
MO_1054	MO_1054	Prostate adenocarcinoma	Metastasis	Prostate	Prostate Adenocarcinoma	Prostate Adenocarcinoma	70327	Prostate Cancer
MO_1071	MO_1071	Prostate adenocarcinoma	Metastasis	Prostate	Prostate Adenocarcinoma	Prostate Adenocarcinoma	70327	Prostate Cancer
MO_1074	MO_1074	Prostate adenocarcinoma	Metastasis	Prostate	Prostate Adenocarcinoma	Prostate Adenocarcinoma	70327	Prostate Cancer
MO_1084	MO_1084	Prostate adenocarcinoma	Metastasis	Prostate	Prostate Adenocarcinoma	Prostate Adenocarcinoma	70327	Prostate Cancer
MO_1094	MO_1094	Prostate adenocarcinoma	Metastasis	Prostate	Prostate Adenocarcinoma	Prostate Adenocarcinoma	70327	Prostate Cancer
MO_1095	MO_1095	Prostate adenocarcinoma	Metastasis	Prostate	Prostate Adenocarcinoma	Prostate Adenocarcinoma	70327	Prostate Cancer
MO_1096	MO_1096	Prostate adenocarcinoma	Metastasis	Prostate	Prostate Adenocarcinoma	Prostate Adenocarcinoma	70327	Prostate Cancer
MO_1114	MO_1114	Prostate adenocarcinoma	Metastasis	Prostate	Prostate Adenocarcinoma	Prostate Adenocarcinoma	70327	Prostate Cancer
MO_1118	MO_1118	Prostate adenocarcinoma	Metastasis	Prostate	Prostate Adenocarcinoma	Prostate Adenocarcinoma	70327	Prostate Cancer
MO_1124	MO_1124	Prostate adenocarcinoma	Metastasis	Prostate	Prostate Adenocarcinoma	Prostate Adenocarcinoma	70327	Prostate Cancer
MO_1128	MO_1128	Prostate adenocarcinoma	Metastasis	Prostate	Prostate Adenocarcinoma	Prostate Adenocarcinoma	70327	Prostate Cancer
MO_1130	MO_1130	Prostate adenocarcinoma	Metastasis	Prostate	Prostate Adenocarcinoma	Prostate Adenocarcinoma	70327	Prostate Cancer
MO_1161	MO_1161	Prostate adenocarcinoma	Metastasis	Prostate	Prostate Adenocarcinoma	Prostate Adenocarcinoma	70327	Prostate Cancer
MO_1162	MO_1162	Prostate adenocarcinoma	Metastasis	Prostate	Prostate Adenocarcinoma	Prostate Adenocarcinoma	70327	Prostate Cancer
MO_1176	MO_1176	Prostate adenocarcinoma	Metastasis	Prostate	Prostate Adenocarcinoma	Prostate Adenocarcinoma	70327	Prostate Cancer
MO_1179	MO_1179	Prostate adenocarcinoma	Metastasis	Prostate	Prostate Adenocarcinoma	Prostate Adenocarcinoma	70327	Prostate Cancer
MO_1184	MO_1184	Prostate adenocarcinoma	Metastasis	Prostate	Prostate Adenocarcinoma	Prostate Adenocarcinoma	70327	Prostate Cancer
MO_1192	MO_1192	Prostate adenocarcinoma	Metastasis	Prostate	Prostate Adenocarcinoma	Prostate Adenocarcinoma	70327	Prostate Cancer
MO_1202	MO_1202	Prostate adenocarcinoma	Metastasis	Prostate	Prostate Adenocarcinoma	Prostate Adenocarcinoma	70327	Prostate Cancer
MO_1215	MO_1215	Prostate adenocarcinoma	Metastasis	Prostate	Prostate Adenocarcinoma	Prostate Adenocarcinoma	70327	Prostate Cancer
MO_1219	MO_1219	Prostate adenocarcinoma	Metastasis	Prostate	Prostate Adenocarcinoma	Prostate Adenocarcinoma	70327	Prostate Cancer
MO_1221	MO_1221	Prostate adenocarcinoma	Metastasis	Prostate	Prostate Adenocarcinoma	Prostate Adenocarcinoma	70327	Prostate Cancer
MO_1232	MO_1232	Prostate adenocarcinoma	Metastasis	Prostate	Prostate Adenocarcinoma	Prostate Adenocarcinoma	70327	Prostate Cancer
MO_1241	MO_1241	Prostate adenocarcinoma	Metastasis	Prostate	Prostate Adenocarcinoma	Prostate Adenocarcinoma	70327	Prostate Cancer
MO_1244	MO_1244	Prostate adenocarcinoma	Metastasis	Prostate	Prostate Adenocarcinoma	Prostate Adenocarcinoma	70327	Prostate Cancer
MO_1249	MO_1249	Prostate adenocarcinoma	Metastasis	Prostate	Prostate Adenocarcinoma	Prostate Adenocarcinoma	70327	Prostate Cancer
MO_1262	MO_1262	Prostate adenocarcinoma	Metastasis	Prostate	Prostate Adenocarcinoma	Prostate Adenocarcinoma	70327	Prostate Cancer
MO_1263	MO_1263	Prostate adenocarcinoma	Metastasis	Prostate	Prostate Adenocarcinoma	Prostate Adenocarcinoma	70327	Prostate Cancer
MO_1277	MO_1277	Prostate adenocarcinoma	Metastasis	Prostate	Prostate Adenocarcinoma	Prostate Adenocarcinoma	70327	Prostate Cancer
MO_1316	MO_1316	Prostate adenocarcinoma	Metastasis	Prostate	Prostate Adenocarcinoma	Prostate Adenocarcinoma	70327	Prostate Cancer
MO_1336	MO_1336	Prostate adenocarcinoma	Metastasis	Prostate	Prostate Adenocarcinoma	Prostate Adenocarcinoma	70327	Prostate Cancer
MO_1337	MO_1337	Prostate adenocarcinoma	Metastasis	Prostate	Prostate Adenocarcinoma	Prostate Adenocarcinoma	70327	Prostate Cancer
MO_1339	MO_1339	Prostate adenocarcinoma	Metastasis	Prostate	Prostate Adenocarcinoma	Prostate Adenocarcinoma	70327	Prostate Cancer
MO_1410	MO_1410	Prostate adenocarcinoma	Metastasis	Prostate	Prostate Adenocarcinoma	Prostate Adenocarcinoma	70327	Prostate Cancer
SC_9001	SC_9001	Prostate adenocarcinoma	Metastasis	Prostate	Prostate Adenocarcinoma	Prostate Adenocarcinoma	70327	Prostate Cancer
SC_9003	SC_9003	Prostate adenocarcinoma	Metastasis	Prostate	Prostate Adenocarcinoma	Prostate Adenocarcinoma	70327	Prostate Cancer
SC_9005	SC_9005	Prostate adenocarcinoma	Metastasis	Prostate	Prostate Adenocarcinoma	Prostate Adenocarcinoma	70327	Prostate Cancer
SC_9007	SC_9007	Prostate adenocarcinoma	Metastasis	Prostate	Prostate Adenocarcinoma	Prostate Adenocarcinoma	70327	Prostate Cancer
SC_9008	SC_9008	Prostate adenocarcinoma	Metastasis	Prostate	Prostate Adenocarcinoma	Prostate Adenocarcinoma	70327	Prostate Cancer
SC_9009	SC_9009	Prostate adenocarcinoma	Metastasis	Prostate	Prostate Adenocarcinoma	Prostate Adenocarcinoma	70327	Prostate Cancer
SC_9010	SC_9010	Prostate adenocarcinoma	Metastasis	Prostate	Prostate Adenocarcinoma	Prostate Adenocarcinoma	70327	Prostate Cancer
SC_9011	SC_9011	Prostate adenocarcinoma	Metastasis	Prostate	Prostate Adenocarcinoma	Prostate Adenocarcinoma	70327	Prostate Cancer
SC_9012	SC_9012	Prostate adenocarcinoma	Metastasis	Prostate	Prostate Adenocarcinoma	Prostate Adenocarcinoma	70327	Prostate Cancer
SC_9016	SC_9016	Prostate adenocarcinoma	Metastasis	Prostate	Prostate Adenocarcinoma	Prostate Adenocarcinoma	70327	Prostate Cancer
SC_9017	SC_9017	Prostate adenocarcinoma	Metastasis	Prostate	Prostate Adenocarcinoma	Prostate Adenocarcinoma	70327	Prostate Cancer
SC_9018	SC_9018	Prostate adenocarcinoma	Metastasis	Prostate	Prostate Adenocarcinoma	Prostate Adenocarcinoma	70327	Prostate Cancer
SC_9019	SC_9019	Prostate adenocarcinoma	Metastasis	Prostate	Prostate Adenocarcinoma	Prostate Adenocarcinoma	70327	Prostate Cancer
SC_9020	SC_9020	Prostate adenocarcinoma	Metastasis	Prostate	Prostate Adenocarcinoma	Prostate Adenocarcinoma	70327	Prostate Cancer
SC_9021	SC_9021	Prostate adenocarcinoma	Metastasis	Prostate	Prostate Adenocarcinoma	Prostate Adenocarcinoma	70327	Prostate Cancer
SC_9022	SC_9022	Prostate adenocarcinoma	Metastasis	Prostate	Prostate Adenocarcinoma	Prostate Adenocarcinoma	70327	Prostate Cancer
SC_9023	SC_9023	Prostate adenocarcinoma	Metastasis	Prostate	Prostate Adenocarcinoma	Prostate Adenocarcinoma	70327	Prostate Cancer
SC_9024	SC_9024	Prostate adenocarcinoma	Metastasis	Prostate	Prostate Adenocarcinoma	Prostate Adenocarcinoma	70327	Prostate Cancer
SC_9026	SC_9026	Prostate adenocarcinoma	Metastasis	Prostate	Prostate Adenocarcinoma	Prostate Adenocarcinoma	70327	Prostate Cancer
SC_9027	SC_9027	Prostate adenocarcinoma	Metastasis	Prostate	Prostate Adenocarcinoma	Prostate Adenocarcinoma	70327	Prostate Cancer
SC_9028	SC_9028	Prostate adenocarcinoma	Metastasis	Prostate	Prostate Adenocarcinoma	Prostate Adenocarcinoma	70327	Prostate Cancer
SC_9029	SC_9029	Prostate adenocarcinoma	Metastasis	Prostate	Prostate Adenocarcinoma	Prostate Adenocarcinoma	70327	Prostate Cancer
SC_9030	SC_9030	Prostate adenocarcinoma	Metastasis	Prostate	Prostate Adenocarcinoma	Prostate Adenocarcinoma	70327	Prostate Cancer
SC_9031	SC_9031	Prostate adenocarcinoma	Metastasis	Prostate	Prostate Adenocarcinoma	Prostate Adenocarcinoma	70327	Prostate Cancer
SC_9032	SC_9032	Prostate adenocarcinoma	Metastasis	Prostate	Prostate Adenocarcinoma	Prostate Adenocarcinoma	70327	Prostate Cancer
SC_9034	SC_9034	Prostate adenocarcinoma	Metastasis	Prostate	Prostate Adenocarcinoma	Prostate Adenocarcinoma	70327	Prostate Cancer
SC_9035	SC_9035	Prostate adenocarcinoma	Metastasis	Prostate	Prostate Adenocarcinoma	Prostate Adenocarcinoma	70327	Prostate Cancer
SC_9036	SC_9036	Prostate adenocarcinoma	Metastasis	Prostate	Prostate Adenocarcinoma	Prostate Adenocarcinoma	70327	Prostate Cancer
SC_9037	SC_9037	Prostate adenocarcinoma	Metastasis	Prostate	Prostate Adenocarcinoma	Prostate Adenocarcinoma	70327	Prostate Cancer
SC_9038	SC_9038	Prostate adenocarcinoma	Metastasis	Prostate	Prostate Adenocarcinoma	Prostate Adenocarcinoma	70327	Prostate Cancer
SC_9039	SC_9039	Prostate adenocarcinoma	Metastasis	Prostate	Prostate Adenocarcinoma	Prostate Adenocarcinoma	70327	Prostate Cancer
SC_9043	SC_9043	Prostate adenocarcinoma	Metastasis	Prostate	Prostate Adenocarcinoma	Prostate Adenocarcinoma	70327	Prostate Cancer
SC_9046	SC_9046	Prostate adenocarcinoma	Metastasis	Prostate	Prostate Adenocarcinoma	Prostate Adenocarcinoma	70327	Prostate Cancer
SC_9047	SC_9047	Prostate adenocarcinoma	Metastasis	Prostate	Prostate Adenocarcinoma	Prostate Adenocarcinoma	70327	Prostate Cancer
SC_9048	SC_9048	Prostate adenocarcinoma	Metastasis	Prostate	Prostate Adenocarcinoma	Prostate Adenocarcinoma	70327	Prostate Cancer
SC_9049	SC_9049	Prostate adenocarcinoma	Metastasis	Prostate	Prostate Adenocarcinoma	Prostate Adenocarcinoma	70327	Prostate Cancer
SC_9050	SC_9050	Prostate adenocarcinoma	Metastasis	Prostate	Prostate Adenocarcinoma	Prostate Adenocarcinoma	70327	Prostate Cancer
SC_9054	SC_9054	Prostate adenocarcinoma	Metastasis	Prostate	Prostate Adenocarcinoma	Prostate Adenocarcinoma	70327	Prostate Cancer
SC_9055	SC_9055	Prostate adenocarcinoma	Metastasis	Prostate	Prostate Adenocarcinoma	Prostate Adenocarcinoma	70327	Prostate Cancer
SC_9056	SC_9056	Prostate adenocarcinoma	Metastasis	Prostate	Prostate Adenocarcinoma	Prostate Adenocarcinoma	70327	Prostate Cancer
SC_9057	SC_9057	Prostate adenocarcinoma	Metastasis	Prostate	Prostate Adenocarcinoma	Prostate Adenocarcinoma	70327	Prostate Cancer
SC_9058	SC_9058	Prostate adenocarcinoma	Metastasis	Prostate	Prostate Adenocarcinoma	Prostate Adenocarcinoma	70327	Prostate Cancer
SC_9059	SC_9059	Prostate adenocarcinoma	Metastasis	Prostate	Prostate Adenocarcinoma	Prostate Adenocarcinoma	70327	Prostate Cancer
SC_9060	SC_9060	Prostate adenocarcinoma	Metastasis	Prostate	Prostate Adenocarcinoma	Prostate Adenocarcinoma	70327	Prostate Cancer
SC_9061	SC_9061	Prostate adenocarcinoma	Metastasis	Prostate	Prostate Adenocarcinoma	Prostate Adenocarcinoma	70327	Prostate Cancer
SC_9062	SC_9062	Prostate adenocarcinoma	Metastasis	Prostate	Prostate Adenocarcinoma	Prostate Adenocarcinoma	70327	Prostate Cancer
SC_9063	SC_9063	Prostate adenocarcinoma	Metastasis	Prostate	Prostate Adenocarcinoma	Prostate Adenocarcinoma	70327	Prostate Cancer
SC_9065	SC_9065	Prostate adenocarcinoma	Metastasis	Prostate	Prostate Adenocarcinoma	Prostate Adenocarcinoma	70327	Prostate Cancer
SC_9066	SC_9066	Prostate adenocarcinoma	Metastasis	Prostate	Prostate Adenocarcinoma	Prostate Adenocarcinoma	70327	Prostate Cancer
SC_9068	SC_9068	Prostate adenocarcinoma	Metastasis	Prostate	Prostate Adenocarcinoma	Prostate Adenocarcinoma	70327	Prostate Cancer
SC_9071	SC_9071	Prostate adenocarcinoma	Metastasis	Prostate	Prostate Adenocarcinoma	Prostate Adenocarcinoma	70327	Prostate Cancer
SC_9072	SC_9072	Prostate adenocarcinoma	Metastasis	Prostate	Prostate Adenocarcinoma	Prostate Adenocarcinoma	70327	Prostate Cancer
SC_9073	SC_9073	Prostate adenocarcinoma	Metastasis	Prostate	Prostate Adenocarcinoma	Prostate Adenocarcinoma	70327	Prostate Cancer
SC_9076	SC_9076	Prostate adenocarcinoma	Metastasis	Prostate	Prostate Adenocarcinoma	Prostate Adenocarcinoma	70327	Prostate Cancer
SC_9080	SC_9080	Prostate adenocarcinoma	Metastasis	Prostate	Prostate Adenocarcinoma	Prostate Adenocarcinoma	70327	Prostate Cancer
SC_9081	SC_9081	Prostate adenocarcinoma	Metastasis	Prostate	Prostate Adenocarcinoma	Prostate Adenocarcinoma	70327	Prostate Cancer
SC_9082	SC_9082	Prostate adenocarcinoma	Metastasis	Prostate	Prostate Adenocarcinoma	Prostate Adenocarcinoma	70327	Prostate Cancer
SC_9083	SC_9083	Prostate adenocarcinoma	Metastasis	Prostate	Prostate Adenocarcinoma	Prostate Adenocarcinoma	70327	Prostate Cancer
SC_9084	SC_9084	Prostate adenocarcinoma	Metastasis	Prostate	Prostate Adenocarcinoma	Prostate Adenocarcinoma	70327	Prostate Cancer
SC_9086	SC_9086	Prostate adenocarcinoma	Metastasis	Prostate	Prostate Adenocarcinoma	Prostate Adenocarcinoma	70327	Prostate Cancer
SC_9089	SC_9089	Prostate adenocarcinoma	Metastasis	Prostate	Prostate Adenocarcinoma	Prostate Adenocarcinoma	70327	Prostate Cancer
SC_9090	SC_9090	Prostate adenocarcinoma	Metastasis	Prostate	Prostate Adenocarcinoma	Prostate Adenocarcinoma	70327	Prostate Cancer
SC_9091	SC_9091	Prostate adenocarcinoma	Metastasis	Prostate	Prostate Adenocarcinoma	Prostate Adenocarcinoma	70327	Prostate Cancer
SC_9092	SC_9092	Prostate adenocarcinoma	Metastasis	Prostate	Prostate Adenocarcinoma	Prostate Adenocarcinoma	70327	Prostate Cancer
SC_9093	SC_9093	Prostate adenocarcinoma	Metastasis	Prostate	Prostate Adenocarcinoma	Prostate Adenocarcinoma	70327	Prostate Cancer
SC_9094	SC_9094	Prostate adenocarcinoma	Metastasis	Prostate	Prostate Adenocarcinoma	Prostate Adenocarcinoma	70327	Prostate Cancer
SC_9096	SC_9096	Prostate adenocarcinoma	Metastasis	Prostate	Prostate Adenocarcinoma	Prostate Adenocarcinoma	70327	Prostate Cancer
SC_9097	SC_9097	Prostate adenocarcinoma	Metastasis	Prostate	Prostate Adenocarcinoma	Prostate Adenocarcinoma	70327	Prostate Cancer
SC_9099	SC_9099	Prostate adenocarcinoma	Metastasis	Prostate	Prostate Adenocarcinoma	Prostate Adenocarcinoma	70327	Prostate Cancer
SC_9100	SC_9100	Prostate adenocarcinoma	Metastasis	Prostate	Prostate Adenocarcinoma	Prostate Adenocarcinoma	70327	Prostate Cancer
SC_9103	SC_9103	Prostate adenocarcinoma	Metastasis	Prostate	Prostate Adenocarcinoma	Prostate Adenocarcinoma	70327	Prostate Cancer
SC_9104	SC_9104	Prostate adenocarcinoma	Metastasis	Prostate	Prostate Adenocarcinoma	Prostate Adenocarcinoma	70327	Prostate Cancer
SC_9107	SC_9107	Prostate adenocarcinoma	Metastasis	Prostate	Prostate Adenocarcinoma	Prostate Adenocarcinoma	70327	Prostate Cancer
SC_9109	SC_9109	Prostate adenocarcinoma	Metastasis	Prostate	Prostate Adenocarcinoma	Prostate Adenocarcinoma	70327	Prostate Cancer
TP_2001	TP_2001	Prostate adenocarcinoma	Metastasis	Prostate	Prostate Adenocarcinoma	Prostate Adenocarcinoma	70327	Prostate Cancer
TP_2009	TP_2009	Prostate adenocarcinoma	Metastasis	Prostate	Prostate Adenocarcinoma	Prostate Adenocarcinoma	70327	Prostate Cancer
TP_2010	TP_2010	Prostate adenocarcinoma	Metastasis	Prostate	Prostate Adenocarcinoma	Prostate Adenocarcinoma	70327	Prostate Cancer
TP_2020	TP_2020	Prostate adenocarcinoma	Metastasis	Prostate	Prostate Adenocarcinoma	Prostate Adenocarcinoma	70327	Prostate Cancer
TP_2032	TP_2032	Prostate adenocarcinoma	Metastasis	Prostate	Prostate Adenocarcinoma	Prostate Adenocarcinoma	70327	Prostate Cancer
TP_2034	TP_2034	Prostate adenocarcinoma	Metastasis	Prostate	Prostate Adenocarcinoma	Prostate Adenocarcinoma	70327	Prostate Cancer
TP_2054	TP_2054	Prostate adenocarcinoma	Metastasis	Prostate	Prostate Adenocarcinoma	Prostate Adenocarcinoma	70327	Prostate Cancer
TP_2060	TP_2060	Prostate adenocarcinoma	Metastasis	Prostate	Prostate Adenocarcinoma	Prostate Adenocarcinoma	70327	Prostate Cancer
TP_2061	TP_2061	Prostate adenocarcinoma	Metastasis	Prostate	Prostate Adenocarcinoma	Prostate Adenocarcinoma	70327	Prostate Cancer
TP_2064	TP_2064	Prostate adenocarcinoma	Metastasis	Prostate	Prostate Adenocarcinoma	Prostate Adenocarcinoma	70327	Prostate Cancer
