# Supplementary material for: Cancer gene mutation frequencies for the U.S. population
Source: Nat Commun. 2021 Oct 13;12:5961. doi: 10.1038/s41467-021-26213-y (PMC8514428; doi:10.1038/s41467-021-26213-y)
Supplement: Supplementary file 8 — Supplementary Software 1 [file 41467_2021_26213_MOESM8_ESM.zip › Supplementary Software 1/Genomics_Analysis/clinical/Prostrate/prad_tcga_pan_can_atlas_2018/data_clinical_sample_v2.txt]

PATIENT_ID	SAMPLE_ID	CANCER_TYPE	CANCER_TYPE_DETAILED	TUMOR_TYPE	SITE	SAMPLE_TYPE	CODE	CATEGORY_NAME
TCGA-2A-A8VL	TCGA-2A-A8VL-01	Prostate Adenocarcinoma	Prostate Adenocarcinoma	Prostate Adenocarcinoma, Acinar Type	Prostate	Primary	70327	Prostate Cancer
TCGA-2A-A8VO	TCGA-2A-A8VO-01	Prostate Adenocarcinoma	Prostate Adenocarcinoma	Prostate Adenocarcinoma, Acinar Type	Prostate	Primary	70327	Prostate Cancer
TCGA-2A-A8VT	TCGA-2A-A8VT-01	Prostate Adenocarcinoma	Prostate Adenocarcinoma	Prostate Adenocarcinoma, Acinar Type	Prostate	Primary	70327	Prostate Cancer
TCGA-2A-A8VV	TCGA-2A-A8VV-01	Prostate Adenocarcinoma	Prostate Adenocarcinoma	Prostate Adenocarcinoma, Acinar Type	Prostate	Primary	70327	Prostate Cancer
TCGA-2A-A8VX	TCGA-2A-A8VX-01	Prostate Adenocarcinoma	Prostate Adenocarcinoma	Prostate Adenocarcinoma, Acinar Type	Prostate	Primary	70327	Prostate Cancer
TCGA-2A-A8W1	TCGA-2A-A8W1-01	Prostate Adenocarcinoma	Prostate Adenocarcinoma	Prostate Adenocarcinoma, Acinar Type	Prostate	Primary	70327	Prostate Cancer
TCGA-2A-A8W3	TCGA-2A-A8W3-01	Prostate Adenocarcinoma	Prostate Adenocarcinoma	Prostate Adenocarcinoma, Acinar Type	Prostate	Primary	70327	Prostate Cancer
TCGA-2A-AAYF	TCGA-2A-AAYF-01	Prostate Adenocarcinoma	Prostate Adenocarcinoma	Prostate Adenocarcinoma, Acinar Type	Prostate	Primary	70327	Prostate Cancer
TCGA-2A-AAYO	TCGA-2A-AAYO-01	Prostate Adenocarcinoma	Prostate Adenocarcinoma	Prostate Adenocarcinoma, Acinar Type	Prostate	Primary	70327	Prostate Cancer
TCGA-2A-AAYU	TCGA-2A-AAYU-01	Prostate Adenocarcinoma	Prostate Adenocarcinoma	Prostate Adenocarcinoma, Acinar Type	Prostate	Primary	70327	Prostate Cancer
TCGA-4L-AA1F	TCGA-4L-AA1F-01	Prostate Adenocarcinoma	Prostate Adenocarcinoma	Prostate Adenocarcinoma, Acinar Type	Prostate	Primary	70327	Prostate Cancer
TCGA-CH-5737	TCGA-CH-5737-01	Prostate Adenocarcinoma	Prostate Adenocarcinoma	Prostate Adenocarcinoma, Acinar Type	Prostate	Primary	70327	Prostate Cancer
TCGA-CH-5738	TCGA-CH-5738-01	Prostate Adenocarcinoma	Prostate Adenocarcinoma	Prostate Adenocarcinoma, Acinar Type	Prostate	Primary	70327	Prostate Cancer
TCGA-CH-5739	TCGA-CH-5739-01	Prostate Adenocarcinoma	Prostate Adenocarcinoma	Prostate Adenocarcinoma, Acinar Type	Prostate	Primary	70327	Prostate Cancer
TCGA-CH-5740	TCGA-CH-5740-01	Prostate Adenocarcinoma	Prostate Adenocarcinoma	Prostate Adenocarcinoma, Acinar Type	Prostate	Primary	70327	Prostate Cancer
TCGA-CH-5741	TCGA-CH-5741-01	Prostate Adenocarcinoma	Prostate Adenocarcinoma	Prostate Adenocarcinoma, Acinar Type	Prostate	Primary	70327	Prostate Cancer
TCGA-CH-5743	TCGA-CH-5743-01	Prostate Adenocarcinoma	Prostate Adenocarcinoma	Prostate Adenocarcinoma, Acinar Type	Prostate	Primary	70327	Prostate Cancer
TCGA-CH-5744	TCGA-CH-5744-01	Prostate Adenocarcinoma	Prostate Adenocarcinoma	Prostate Adenocarcinoma, Acinar Type	Prostate	Primary	70327	Prostate Cancer
TCGA-CH-5745	TCGA-CH-5745-01	Prostate Adenocarcinoma	Prostate Adenocarcinoma	Prostate Adenocarcinoma, Acinar Type	Prostate	Primary	70327	Prostate Cancer
TCGA-CH-5746	TCGA-CH-5746-01	Prostate Adenocarcinoma	Prostate Adenocarcinoma	Prostate Adenocarcinoma, Acinar Type	Prostate	Primary	70327	Prostate Cancer
TCGA-CH-5748	TCGA-CH-5748-01	Prostate Adenocarcinoma	Prostate Adenocarcinoma	Prostate Adenocarcinoma, Acinar Type	Prostate	Primary	70327	Prostate Cancer
TCGA-CH-5750	TCGA-CH-5750-01	Prostate Adenocarcinoma	Prostate Adenocarcinoma	Prostate Adenocarcinoma, Acinar Type	Prostate	Primary	70327	Prostate Cancer
TCGA-CH-5751	TCGA-CH-5751-01	Prostate Adenocarcinoma	Prostate Adenocarcinoma	Prostate Adenocarcinoma, Acinar Type	Prostate	Primary	70327	Prostate Cancer
TCGA-CH-5752	TCGA-CH-5752-01	Prostate Adenocarcinoma	Prostate Adenocarcinoma	Prostate Adenocarcinoma, Acinar Type	Prostate	Primary	70327	Prostate Cancer
TCGA-CH-5753	TCGA-CH-5753-01	Prostate Adenocarcinoma	Prostate Adenocarcinoma	Prostate Adenocarcinoma, Acinar Type	Prostate	Primary	70327	Prostate Cancer
TCGA-CH-5754	TCGA-CH-5754-01	Prostate Adenocarcinoma	Prostate Adenocarcinoma	Prostate Adenocarcinoma, Acinar Type	Prostate	Primary	70327	Prostate Cancer
TCGA-CH-5761	TCGA-CH-5761-01	Prostate Adenocarcinoma	Prostate Adenocarcinoma	Prostate Adenocarcinoma, Acinar Type	Prostate	Primary	70327	Prostate Cancer
TCGA-CH-5762	TCGA-CH-5762-01	Prostate Adenocarcinoma	Prostate Adenocarcinoma	Prostate Adenocarcinoma, Acinar Type	Prostate	Primary	70327	Prostate Cancer
TCGA-CH-5763	TCGA-CH-5763-01	Prostate Adenocarcinoma	Prostate Adenocarcinoma	Prostate Adenocarcinoma, Acinar Type	Prostate	Primary	70327	Prostate Cancer
TCGA-CH-5764	TCGA-CH-5764-01	Prostate Adenocarcinoma	Prostate Adenocarcinoma	Prostate Adenocarcinoma, Acinar Type	Prostate	Primary	70327	Prostate Cancer
TCGA-CH-5765	TCGA-CH-5765-01	Prostate Adenocarcinoma	Prostate Adenocarcinoma	Prostate Adenocarcinoma, Acinar Type	Prostate	Primary	70327	Prostate Cancer
TCGA-CH-5766	TCGA-CH-5766-01	Prostate Adenocarcinoma	Prostate Adenocarcinoma	Prostate Adenocarcinoma, Acinar Type	Prostate	Primary	70327	Prostate Cancer
TCGA-CH-5767	TCGA-CH-5767-01	Prostate Adenocarcinoma	Prostate Adenocarcinoma	Prostate Adenocarcinoma, Acinar Type	Prostate	Primary	70327	Prostate Cancer
TCGA-CH-5768	TCGA-CH-5768-01	Prostate Adenocarcinoma	Prostate Adenocarcinoma	Prostate Adenocarcinoma, Acinar Type	Prostate	Primary	70327	Prostate Cancer
TCGA-CH-5769	TCGA-CH-5769-01	Prostate Adenocarcinoma	Prostate Adenocarcinoma	Prostate Adenocarcinoma, Acinar Type	Prostate	Primary	70327	Prostate Cancer
TCGA-CH-5771	TCGA-CH-5771-01	Prostate Adenocarcinoma	Prostate Adenocarcinoma	Prostate Adenocarcinoma, Acinar Type	Prostate	Primary	70327	Prostate Cancer
TCGA-CH-5772	TCGA-CH-5772-01	Prostate Adenocarcinoma	Prostate Adenocarcinoma	Prostate Adenocarcinoma, Acinar Type	Prostate	Primary	70327	Prostate Cancer
TCGA-CH-5788	TCGA-CH-5788-01	Prostate Adenocarcinoma	Prostate Adenocarcinoma	Prostate Adenocarcinoma, Acinar Type	Prostate	Primary	70327	Prostate Cancer
TCGA-CH-5789	TCGA-CH-5789-01	Prostate Adenocarcinoma	Prostate Adenocarcinoma	Prostate Adenocarcinoma, Acinar Type	Prostate	Primary	70327	Prostate Cancer
TCGA-CH-5790	TCGA-CH-5790-01	Prostate Adenocarcinoma	Prostate Adenocarcinoma	Prostate Adenocarcinoma, Acinar Type	Prostate	Primary	70327	Prostate Cancer
TCGA-CH-5791	TCGA-CH-5791-01	Prostate Adenocarcinoma	Prostate Adenocarcinoma	Prostate Adenocarcinoma, Acinar Type	Prostate	Primary	70327	Prostate Cancer
TCGA-CH-5792	TCGA-CH-5792-01	Prostate Adenocarcinoma	Prostate Adenocarcinoma	Prostate Adenocarcinoma, Acinar Type	Prostate	Primary	70327	Prostate Cancer
TCGA-CH-5794	TCGA-CH-5794-01	Prostate Adenocarcinoma	Prostate Adenocarcinoma	Prostate Adenocarcinoma, Acinar Type	Prostate	Primary	70327	Prostate Cancer
TCGA-EJ-5494	TCGA-EJ-5494-01	Prostate Adenocarcinoma	Prostate Adenocarcinoma	Prostate Adenocarcinoma, Acinar Type	Prostate	Primary	70327	Prostate Cancer
TCGA-EJ-5495	TCGA-EJ-5495-01	Prostate Adenocarcinoma	Prostate Adenocarcinoma	Prostate Adenocarcinoma, Acinar Type	Prostate	Primary	70327	Prostate Cancer
TCGA-EJ-5496	TCGA-EJ-5496-01	Prostate Adenocarcinoma	Prostate Adenocarcinoma	Prostate Adenocarcinoma, Acinar Type	Prostate	Primary	70327	Prostate Cancer
TCGA-EJ-5497	TCGA-EJ-5497-01	Prostate Adenocarcinoma	Prostate Adenocarcinoma	Prostate Adenocarcinoma, Acinar Type	Prostate	Primary	70327	Prostate Cancer
TCGA-EJ-5498	TCGA-EJ-5498-01	Prostate Adenocarcinoma	Prostate Adenocarcinoma	Prostate Adenocarcinoma, Acinar Type	Prostate	Primary	70327	Prostate Cancer
TCGA-EJ-5499	TCGA-EJ-5499-01	Prostate Adenocarcinoma	Prostate Adenocarcinoma	Prostate Adenocarcinoma, Acinar Type	Prostate	Primary	70327	Prostate Cancer
TCGA-EJ-5501	TCGA-EJ-5501-01	Prostate Adenocarcinoma	Prostate Adenocarcinoma	Prostate Adenocarcinoma, Acinar Type	Prostate	Primary	70327	Prostate Cancer
TCGA-EJ-5502	TCGA-EJ-5502-01	Prostate Adenocarcinoma	Prostate Adenocarcinoma	Prostate Adenocarcinoma, Acinar Type	Prostate	Primary	70327	Prostate Cancer
TCGA-EJ-5503	TCGA-EJ-5503-01	Prostate Adenocarcinoma	Prostate Adenocarcinoma	Prostate Adenocarcinoma, Acinar Type	Prostate	Primary	70327	Prostate Cancer
TCGA-EJ-5504	TCGA-EJ-5504-01	Prostate Adenocarcinoma	Prostate Adenocarcinoma	Prostate Adenocarcinoma, Acinar Type	Prostate	Primary	70327	Prostate Cancer
TCGA-EJ-5505	TCGA-EJ-5505-01	Prostate Adenocarcinoma	Prostate Adenocarcinoma	Prostate Adenocarcinoma, Acinar Type	Prostate	Primary	70327	Prostate Cancer
TCGA-EJ-5506	TCGA-EJ-5506-01	Prostate Adenocarcinoma	Prostate Adenocarcinoma	Prostate Adenocarcinoma, Acinar Type	Prostate	Primary	70327	Prostate Cancer
TCGA-EJ-5507	TCGA-EJ-5507-01	Prostate Adenocarcinoma	Prostate Adenocarcinoma	Prostate Adenocarcinoma, Acinar Type	Prostate	Primary	70327	Prostate Cancer
TCGA-EJ-5508	TCGA-EJ-5508-01	Prostate Adenocarcinoma	Prostate Adenocarcinoma	Prostate Adenocarcinoma, Acinar Type	Prostate	Primary	70327	Prostate Cancer
TCGA-EJ-5509	TCGA-EJ-5509-01	Prostate Adenocarcinoma	Prostate Adenocarcinoma	Prostate Adenocarcinoma, Acinar Type	Prostate	Primary	70327	Prostate Cancer
TCGA-EJ-5510	TCGA-EJ-5510-01	Prostate Adenocarcinoma	Prostate Adenocarcinoma	Prostate Adenocarcinoma, Acinar Type	Prostate	Primary	70327	Prostate Cancer
TCGA-EJ-5511	TCGA-EJ-5511-01	Prostate Adenocarcinoma	Prostate Adenocarcinoma	Prostate Adenocarcinoma, Acinar Type	Prostate	Primary	70327	Prostate Cancer
TCGA-EJ-5512	TCGA-EJ-5512-01	Prostate Adenocarcinoma	Prostate Adenocarcinoma	Prostate Adenocarcinoma, Acinar Type	Prostate	Primary	70327	Prostate Cancer
TCGA-EJ-5514	TCGA-EJ-5514-01	Prostate Adenocarcinoma	Prostate Adenocarcinoma	Prostate Adenocarcinoma, Acinar Type	Prostate	Primary	70327	Prostate Cancer
TCGA-EJ-5515	TCGA-EJ-5515-01	Prostate Adenocarcinoma	Prostate Adenocarcinoma	Prostate Adenocarcinoma, Acinar Type	Prostate	Primary	70327	Prostate Cancer
TCGA-EJ-5516	TCGA-EJ-5516-01	Prostate Adenocarcinoma	Prostate Adenocarcinoma	Prostate Adenocarcinoma, Acinar Type	Prostate	Primary	70327	Prostate Cancer
TCGA-EJ-5517	TCGA-EJ-5517-01	Prostate Adenocarcinoma	Prostate Adenocarcinoma	Prostate Adenocarcinoma, Acinar Type	Prostate	Primary	70327	Prostate Cancer
TCGA-EJ-5518	TCGA-EJ-5518-01	Prostate Adenocarcinoma	Prostate Adenocarcinoma	Prostate Adenocarcinoma, Acinar Type	Prostate	Primary	70327	Prostate Cancer
TCGA-EJ-5519	TCGA-EJ-5519-01	Prostate Adenocarcinoma	Prostate Adenocarcinoma	Prostate Adenocarcinoma, Acinar Type	Prostate	Primary	70327	Prostate Cancer
TCGA-EJ-5521	TCGA-EJ-5521-01	Prostate Adenocarcinoma	Prostate Adenocarcinoma	Prostate Adenocarcinoma, Acinar Type	Prostate	Primary	70327	Prostate Cancer
TCGA-EJ-5522	TCGA-EJ-5522-01	Prostate Adenocarcinoma	Prostate Adenocarcinoma	Prostate Adenocarcinoma, Acinar Type	Prostate	Primary	70327	Prostate Cancer
TCGA-EJ-5524	TCGA-EJ-5524-01	Prostate Adenocarcinoma	Prostate Adenocarcinoma	Prostate Adenocarcinoma, Acinar Type	Prostate	Primary	70327	Prostate Cancer
TCGA-EJ-5525	TCGA-EJ-5525-01	Prostate Adenocarcinoma	Prostate Adenocarcinoma	Prostate Adenocarcinoma, Acinar Type	Prostate	Primary	70327	Prostate Cancer
TCGA-EJ-5526	TCGA-EJ-5526-01	Prostate Adenocarcinoma	Prostate Adenocarcinoma	Prostate Adenocarcinoma, Acinar Type	Prostate	Primary	70327	Prostate Cancer
TCGA-EJ-5527	TCGA-EJ-5527-01	Prostate Adenocarcinoma	Prostate Adenocarcinoma	Prostate Adenocarcinoma, Acinar Type	Prostate	Primary	70327	Prostate Cancer
TCGA-EJ-5530	TCGA-EJ-5530-01	Prostate Adenocarcinoma	Prostate Adenocarcinoma	Prostate Adenocarcinoma, Acinar Type	Prostate	Primary	70327	Prostate Cancer
TCGA-EJ-5531	TCGA-EJ-5531-01	Prostate Adenocarcinoma	Prostate Adenocarcinoma	Prostate Adenocarcinoma, Acinar Type	Prostate	Primary	70327	Prostate Cancer
TCGA-EJ-5532	TCGA-EJ-5532-01	Prostate Adenocarcinoma	Prostate Adenocarcinoma	Prostate Adenocarcinoma, Acinar Type	Prostate	Primary	70327	Prostate Cancer
TCGA-EJ-5542	TCGA-EJ-5542-01	Prostate Adenocarcinoma	Prostate Adenocarcinoma	Prostate Adenocarcinoma, Acinar Type	Prostate	Primary	70327	Prostate Cancer
TCGA-EJ-7115	TCGA-EJ-7115-01	Prostate Adenocarcinoma	Prostate Adenocarcinoma	Prostate Adenocarcinoma, Acinar Type	Prostate	Primary	70327	Prostate Cancer
TCGA-EJ-7123	TCGA-EJ-7123-01	Prostate Adenocarcinoma	Prostate Adenocarcinoma	Prostate Adenocarcinoma, Acinar Type	Prostate	Primary	70327	Prostate Cancer
TCGA-EJ-7125	TCGA-EJ-7125-01	Prostate Adenocarcinoma	Prostate Adenocarcinoma	Prostate Adenocarcinoma, Acinar Type	Prostate	Primary	70327	Prostate Cancer
TCGA-EJ-7218	TCGA-EJ-7218-01	Prostate Adenocarcinoma	Prostate Adenocarcinoma	Prostate Adenocarcinoma, Acinar Type	Prostate	Primary	70327	Prostate Cancer
TCGA-EJ-7314	TCGA-EJ-7314-01	Prostate Adenocarcinoma	Prostate Adenocarcinoma	Prostate Adenocarcinoma, Acinar Type	Prostate	Primary	70327	Prostate Cancer
TCGA-EJ-7315	TCGA-EJ-7315-01	Prostate Adenocarcinoma	Prostate Adenocarcinoma	Prostate Adenocarcinoma, Acinar Type	Prostate	Primary	70327	Prostate Cancer
TCGA-EJ-7317	TCGA-EJ-7317-01	Prostate Adenocarcinoma	Prostate Adenocarcinoma	Prostate Adenocarcinoma, Acinar Type	Prostate	Primary	70327	Prostate Cancer
TCGA-EJ-7318	TCGA-EJ-7318-01	Prostate Adenocarcinoma	Prostate Adenocarcinoma	Prostate Adenocarcinoma, Acinar Type	Prostate	Primary	70327	Prostate Cancer
TCGA-EJ-7321	TCGA-EJ-7321-01	Prostate Adenocarcinoma	Prostate Adenocarcinoma	Prostate Adenocarcinoma, Acinar Type	Prostate	Primary	70327	Prostate Cancer
TCGA-EJ-7325	TCGA-EJ-7325-01	Prostate Adenocarcinoma	Prostate Adenocarcinoma	Prostate Adenocarcinoma, Acinar Type	Prostate	Primary	70327	Prostate Cancer
TCGA-EJ-7327	TCGA-EJ-7327-01	Prostate Adenocarcinoma	Prostate Adenocarcinoma	Prostate Adenocarcinoma, Acinar Type	Prostate	Primary	70327	Prostate Cancer
TCGA-EJ-7328	TCGA-EJ-7328-01	Prostate Adenocarcinoma	Prostate Adenocarcinoma	Prostate Adenocarcinoma, Acinar Type	Prostate	Primary	70327	Prostate Cancer
TCGA-EJ-7330	TCGA-EJ-7330-01	Prostate Adenocarcinoma	Prostate Adenocarcinoma	Prostate Adenocarcinoma, Acinar Type	Prostate	Primary	70327	Prostate Cancer
TCGA-EJ-7331	TCGA-EJ-7331-01	Prostate Adenocarcinoma	Prostate Adenocarcinoma	Prostate Adenocarcinoma, Acinar Type	Prostate	Primary	70327	Prostate Cancer
TCGA-EJ-7781	TCGA-EJ-7781-01	Prostate Adenocarcinoma	Prostate Adenocarcinoma	Prostate Adenocarcinoma, Acinar Type	Prostate	Primary	70327	Prostate Cancer
TCGA-EJ-7782	TCGA-EJ-7782-01	Prostate Adenocarcinoma	Prostate Adenocarcinoma	Prostate Adenocarcinoma, Acinar Type	Prostate	Primary	70327	Prostate Cancer
TCGA-EJ-7783	TCGA-EJ-7783-01	Prostate Adenocarcinoma	Prostate Adenocarcinoma	Prostate Adenocarcinoma, Acinar Type	Prostate	Primary	70327	Prostate Cancer
TCGA-EJ-7784	TCGA-EJ-7784-01	Prostate Adenocarcinoma	Prostate Adenocarcinoma	Prostate Adenocarcinoma, Acinar Type	Prostate	Primary	70327	Prostate Cancer
TCGA-EJ-7785	TCGA-EJ-7785-01	Prostate Adenocarcinoma	Prostate Adenocarcinoma	Prostate Adenocarcinoma, Acinar Type	Prostate	Primary	70327	Prostate Cancer
TCGA-EJ-7786	TCGA-EJ-7786-01	Prostate Adenocarcinoma	Prostate Adenocarcinoma	Prostate Adenocarcinoma, Acinar Type	Prostate	Primary	70327	Prostate Cancer
TCGA-EJ-7788	TCGA-EJ-7788-01	Prostate Adenocarcinoma	Prostate Adenocarcinoma	Prostate Adenocarcinoma, Acinar Type	Prostate	Primary	70327	Prostate Cancer
TCGA-EJ-7789	TCGA-EJ-7789-01	Prostate Adenocarcinoma	Prostate Adenocarcinoma	Prostate Adenocarcinoma, Acinar Type	Prostate	Primary	70327	Prostate Cancer
TCGA-EJ-7791	TCGA-EJ-7791-01	Prostate Adenocarcinoma	Prostate Adenocarcinoma	Prostate Adenocarcinoma, Acinar Type	Prostate	Primary	70327	Prostate Cancer
TCGA-EJ-7792	TCGA-EJ-7792-01	Prostate Adenocarcinoma	Prostate Adenocarcinoma	Prostate Adenocarcinoma, Acinar Type	Prostate	Primary	70327	Prostate Cancer
TCGA-EJ-7793	TCGA-EJ-7793-01	Prostate Adenocarcinoma	Prostate Adenocarcinoma	Prostate Adenocarcinoma, Acinar Type	Prostate	Primary	70327	Prostate Cancer
TCGA-EJ-7794	TCGA-EJ-7794-01	Prostate Adenocarcinoma	Prostate Adenocarcinoma	Prostate Adenocarcinoma, Acinar Type	Prostate	Primary	70327	Prostate Cancer
TCGA-EJ-7797	TCGA-EJ-7797-01	Prostate Adenocarcinoma	Prostate Adenocarcinoma	Prostate Adenocarcinoma, Acinar Type	Prostate	Primary	70327	Prostate Cancer
TCGA-EJ-8468	TCGA-EJ-8468-01	Prostate Adenocarcinoma	Prostate Adenocarcinoma	Prostate Adenocarcinoma, Acinar Type	Prostate	Primary	70327	Prostate Cancer
TCGA-EJ-8469	TCGA-EJ-8469-01	Prostate Adenocarcinoma	Prostate Adenocarcinoma	Prostate Adenocarcinoma, Acinar Type	Prostate	Primary	70327	Prostate Cancer
TCGA-EJ-8470	TCGA-EJ-8470-01	Prostate Adenocarcinoma	Prostate Adenocarcinoma	Prostate Adenocarcinoma, Acinar Type	Prostate	Primary	70327	Prostate Cancer
TCGA-EJ-8472	TCGA-EJ-8472-01	Prostate Adenocarcinoma	Prostate Adenocarcinoma	Prostate Adenocarcinoma, Acinar Type	Prostate	Primary	70327	Prostate Cancer
TCGA-EJ-8474	TCGA-EJ-8474-01	Prostate Adenocarcinoma	Prostate Adenocarcinoma	Prostate Adenocarcinoma, Acinar Type	Prostate	Primary	70327	Prostate Cancer
TCGA-EJ-A46B	TCGA-EJ-A46B-01	Prostate Adenocarcinoma	Prostate Adenocarcinoma	Prostate Adenocarcinoma, Acinar Type	Prostate	Primary	70327	Prostate Cancer
TCGA-EJ-A46D	TCGA-EJ-A46D-01	Prostate Adenocarcinoma	Prostate Adenocarcinoma	Prostate Adenocarcinoma, Acinar Type	Prostate	Primary	70327	Prostate Cancer
TCGA-EJ-A46E	TCGA-EJ-A46E-01	Prostate Adenocarcinoma	Prostate Adenocarcinoma	Prostate Adenocarcinoma, Acinar Type	Prostate	Primary	70327	Prostate Cancer
TCGA-EJ-A46F	TCGA-EJ-A46F-01	Prostate Adenocarcinoma	Prostate Adenocarcinoma	Prostate Adenocarcinoma, Acinar Type	Prostate	Primary	70327	Prostate Cancer
TCGA-EJ-A46G	TCGA-EJ-A46G-01	Prostate Adenocarcinoma	Prostate Adenocarcinoma	Prostate Adenocarcinoma, Other Subtype	Prostate	Primary	70327	Prostate Cancer
TCGA-EJ-A46H	TCGA-EJ-A46H-01	Prostate Adenocarcinoma	Prostate Adenocarcinoma	Prostate Adenocarcinoma, Acinar Type	Prostate	Primary	70327	Prostate Cancer
TCGA-EJ-A46I	TCGA-EJ-A46I-01	Prostate Adenocarcinoma	Prostate Adenocarcinoma	Prostate Adenocarcinoma, Acinar Type	Prostate	Primary	70327	Prostate Cancer
TCGA-EJ-A65B	TCGA-EJ-A65B-01	Prostate Adenocarcinoma	Prostate Adenocarcinoma	Prostate Adenocarcinoma, Other Subtype	Prostate	Primary	70327	Prostate Cancer
TCGA-EJ-A65D	TCGA-EJ-A65D-01	Prostate Adenocarcinoma	Prostate Adenocarcinoma	Prostate Adenocarcinoma, Other Subtype	Prostate	Primary	70327	Prostate Cancer
TCGA-EJ-A65E	TCGA-EJ-A65E-01	Prostate Adenocarcinoma	Prostate Adenocarcinoma	Prostate Adenocarcinoma, Other Subtype	Prostate	Primary	70327	Prostate Cancer
TCGA-EJ-A65F	TCGA-EJ-A65F-01	Prostate Adenocarcinoma	Prostate Adenocarcinoma	Prostate Adenocarcinoma, Other Subtype	Prostate	Primary	70327	Prostate Cancer
TCGA-EJ-A65G	TCGA-EJ-A65G-01	Prostate Adenocarcinoma	Prostate Adenocarcinoma	Prostate Adenocarcinoma, Acinar Type	Prostate	Primary	70327	Prostate Cancer
TCGA-EJ-A65J	TCGA-EJ-A65J-01	Prostate Adenocarcinoma	Prostate Adenocarcinoma	Prostate Adenocarcinoma, Acinar Type	Prostate	Primary	70327	Prostate Cancer
TCGA-EJ-A65M	TCGA-EJ-A65M-01	Prostate Adenocarcinoma	Prostate Adenocarcinoma	Prostate Adenocarcinoma, Acinar Type	Prostate	Primary	70327	Prostate Cancer
TCGA-EJ-A6RA	TCGA-EJ-A6RA-01	Prostate Adenocarcinoma	Prostate Adenocarcinoma	Prostate Adenocarcinoma, Acinar Type	Prostate	Primary	70327	Prostate Cancer
TCGA-EJ-A6RC	TCGA-EJ-A6RC-01	Prostate Adenocarcinoma	Prostate Adenocarcinoma	Prostate Adenocarcinoma, Acinar Type	Prostate	Primary	70327	Prostate Cancer
TCGA-EJ-A7NF	TCGA-EJ-A7NF-01	Prostate Adenocarcinoma	Prostate Adenocarcinoma	Prostate Adenocarcinoma, Acinar Type	Prostate	Primary	70327	Prostate Cancer
TCGA-EJ-A7NG	TCGA-EJ-A7NG-01	Prostate Adenocarcinoma	Prostate Adenocarcinoma	Prostate Adenocarcinoma, Acinar Type	Prostate	Primary	70327	Prostate Cancer
TCGA-EJ-A7NH	TCGA-EJ-A7NH-01	Prostate Adenocarcinoma	Prostate Adenocarcinoma	Prostate Adenocarcinoma, Acinar Type	Prostate	Primary	70327	Prostate Cancer
TCGA-EJ-A7NJ	TCGA-EJ-A7NJ-01	Prostate Adenocarcinoma	Prostate Adenocarcinoma	Prostate Adenocarcinoma, Acinar Type	Prostate	Primary	70327	Prostate Cancer
TCGA-EJ-A7NK	TCGA-EJ-A7NK-01	Prostate Adenocarcinoma	Prostate Adenocarcinoma	Prostate Adenocarcinoma, Acinar Type	Prostate	Primary	70327	Prostate Cancer
TCGA-EJ-A7NM	TCGA-EJ-A7NM-01	Prostate Adenocarcinoma	Prostate Adenocarcinoma	Prostate Adenocarcinoma, Other Subtype	Prostate	Primary	70327	Prostate Cancer
TCGA-EJ-A7NN	TCGA-EJ-A7NN-01	Prostate Adenocarcinoma	Prostate Adenocarcinoma	Prostate Adenocarcinoma, Acinar Type	Prostate	Primary	70327	Prostate Cancer
TCGA-EJ-A8FN	TCGA-EJ-A8FN-01	Prostate Adenocarcinoma	Prostate Adenocarcinoma	Prostate Adenocarcinoma, Acinar Type	Prostate	Primary	70327	Prostate Cancer
TCGA-EJ-A8FO	TCGA-EJ-A8FO-01	Prostate Adenocarcinoma	Prostate Adenocarcinoma	Prostate Adenocarcinoma, Other Subtype	Prostate	Primary	70327	Prostate Cancer
TCGA-EJ-A8FP	TCGA-EJ-A8FP-01	Prostate Adenocarcinoma	Prostate Adenocarcinoma	Prostate Adenocarcinoma, Other Subtype	Prostate	Primary	70327	Prostate Cancer
TCGA-EJ-A8FS	TCGA-EJ-A8FS-01	Prostate Adenocarcinoma	Prostate Adenocarcinoma	Prostate Adenocarcinoma, Acinar Type	Prostate	Primary	70327	Prostate Cancer
TCGA-EJ-A8FU	TCGA-EJ-A8FU-01	Prostate Adenocarcinoma	Prostate Adenocarcinoma	Prostate Adenocarcinoma, Acinar Type	Prostate	Primary	70327	Prostate Cancer
TCGA-EJ-AB20	TCGA-EJ-AB20-01	Prostate Adenocarcinoma	Prostate Adenocarcinoma	Prostate Adenocarcinoma, Acinar Type	Prostate	Primary	70327	Prostate Cancer
TCGA-EJ-AB27	TCGA-EJ-AB27-01	Prostate Adenocarcinoma	Prostate Adenocarcinoma	Prostate Adenocarcinoma, Acinar Type	Prostate	Primary	70327	Prostate Cancer
TCGA-FC-7708	TCGA-FC-7708-01	Prostate Adenocarcinoma	Prostate Adenocarcinoma	Prostate Adenocarcinoma, Acinar Type	Prostate	Primary	70327	Prostate Cancer
TCGA-FC-7961	TCGA-FC-7961-01	Prostate Adenocarcinoma	Prostate Adenocarcinoma	Prostate Adenocarcinoma, Acinar Type	Prostate	Primary	70327	Prostate Cancer
TCGA-FC-A4JI	TCGA-FC-A4JI-01	Prostate Adenocarcinoma	Prostate Adenocarcinoma	Prostate Adenocarcinoma, Acinar Type	Prostate	Primary	70327	Prostate Cancer
TCGA-FC-A5OB	TCGA-FC-A5OB-01	Prostate Adenocarcinoma	Prostate Adenocarcinoma	Prostate Adenocarcinoma, Acinar Type	Prostate	Primary	70327	Prostate Cancer
TCGA-FC-A66V	TCGA-FC-A66V-01	Prostate Adenocarcinoma	Prostate Adenocarcinoma	Prostate Adenocarcinoma, Acinar Type	Prostate	Primary	70327	Prostate Cancer
TCGA-FC-A6HD	TCGA-FC-A6HD-01	Prostate Adenocarcinoma	Prostate Adenocarcinoma	Prostate Adenocarcinoma, Acinar Type	Prostate	Primary	70327	Prostate Cancer
TCGA-FC-A8O0	TCGA-FC-A8O0-01	Prostate Adenocarcinoma	Prostate Adenocarcinoma	Prostate Adenocarcinoma, Acinar Type	Prostate	Primary	70327	Prostate Cancer
TCGA-G9-6329	TCGA-G9-6329-01	Prostate Adenocarcinoma	Prostate Adenocarcinoma	Prostate Adenocarcinoma, Acinar Type	Prostate	Primary	70327	Prostate Cancer
TCGA-G9-6332	TCGA-G9-6332-01	Prostate Adenocarcinoma	Prostate Adenocarcinoma	Prostate Adenocarcinoma, Acinar Type	Prostate	Primary	70327	Prostate Cancer
TCGA-G9-6333	TCGA-G9-6333-01	Prostate Adenocarcinoma	Prostate Adenocarcinoma	Prostate Adenocarcinoma, Acinar Type	Prostate	Primary	70327	Prostate Cancer
TCGA-G9-6336	TCGA-G9-6336-01	Prostate Adenocarcinoma	Prostate Adenocarcinoma	Prostate Adenocarcinoma, Acinar Type	Prostate	Primary	70327	Prostate Cancer
TCGA-G9-6338	TCGA-G9-6338-01	Prostate Adenocarcinoma	Prostate Adenocarcinoma	Prostate Adenocarcinoma, Acinar Type	Prostate	Primary	70327	Prostate Cancer
TCGA-G9-6339	TCGA-G9-6339-01	Prostate Adenocarcinoma	Prostate Adenocarcinoma	Prostate Adenocarcinoma, Acinar Type	Prostate	Primary	70327	Prostate Cancer
TCGA-G9-6342	TCGA-G9-6342-01	Prostate Adenocarcinoma	Prostate Adenocarcinoma	Prostate Adenocarcinoma, Acinar Type	Prostate	Primary	70327	Prostate Cancer
TCGA-G9-6343	TCGA-G9-6343-01	Prostate Adenocarcinoma	Prostate Adenocarcinoma	Prostate Adenocarcinoma, Acinar Type	Prostate	Primary	70327	Prostate Cancer
TCGA-G9-6347	TCGA-G9-6347-01	Prostate Adenocarcinoma	Prostate Adenocarcinoma	Prostate Adenocarcinoma, Acinar Type	Prostate	Primary	70327	Prostate Cancer
TCGA-G9-6348	TCGA-G9-6348-01	Prostate Adenocarcinoma	Prostate Adenocarcinoma	Prostate Adenocarcinoma, Acinar Type	Prostate	Primary	70327	Prostate Cancer
TCGA-G9-6351	TCGA-G9-6351-01	Prostate Adenocarcinoma	Prostate Adenocarcinoma	Prostate Adenocarcinoma, Acinar Type	Prostate	Primary	70327	Prostate Cancer
TCGA-G9-6353	TCGA-G9-6353-01	Prostate Adenocarcinoma	Prostate Adenocarcinoma	Prostate Adenocarcinoma, Acinar Type	Prostate	Primary	70327	Prostate Cancer
TCGA-G9-6354	TCGA-G9-6354-01	Prostate Adenocarcinoma	Prostate Adenocarcinoma	Prostate Adenocarcinoma, Acinar Type	Prostate	Primary	70327	Prostate Cancer
TCGA-G9-6356	TCGA-G9-6356-01	Prostate Adenocarcinoma	Prostate Adenocarcinoma	Prostate Adenocarcinoma, Acinar Type	Prostate	Primary	70327	Prostate Cancer
TCGA-G9-6361	TCGA-G9-6361-01	Prostate Adenocarcinoma	Prostate Adenocarcinoma	Prostate Adenocarcinoma, Acinar Type	Prostate	Primary	70327	Prostate Cancer
TCGA-G9-6362	TCGA-G9-6362-01	Prostate Adenocarcinoma	Prostate Adenocarcinoma	Prostate Adenocarcinoma, Acinar Type	Prostate	Primary	70327	Prostate Cancer
TCGA-G9-6363	TCGA-G9-6363-01	Prostate Adenocarcinoma	Prostate Adenocarcinoma	Prostate Adenocarcinoma, Acinar Type	Prostate	Primary	70327	Prostate Cancer
TCGA-G9-6364	TCGA-G9-6364-01	Prostate Adenocarcinoma	Prostate Adenocarcinoma	Prostate Adenocarcinoma, Acinar Type	Prostate	Primary	70327	Prostate Cancer
TCGA-G9-6365	TCGA-G9-6365-01	Prostate Adenocarcinoma	Prostate Adenocarcinoma	Prostate Adenocarcinoma, Acinar Type	Prostate	Primary	70327	Prostate Cancer
TCGA-G9-6366	TCGA-G9-6366-01	Prostate Adenocarcinoma	Prostate Adenocarcinoma	Prostate Adenocarcinoma, Acinar Type	Prostate	Primary	70327	Prostate Cancer
TCGA-G9-6367	TCGA-G9-6367-01	Prostate Adenocarcinoma	Prostate Adenocarcinoma	Prostate Adenocarcinoma, Acinar Type	Prostate	Primary	70327	Prostate Cancer
TCGA-G9-6369	TCGA-G9-6369-01	Prostate Adenocarcinoma	Prostate Adenocarcinoma	Prostate Adenocarcinoma, Acinar Type	Prostate	Primary	70327	Prostate Cancer
TCGA-G9-6370	TCGA-G9-6370-01	Prostate Adenocarcinoma	Prostate Adenocarcinoma	Prostate Adenocarcinoma, Acinar Type	Prostate	Primary	70327	Prostate Cancer
TCGA-G9-6371	TCGA-G9-6371-01	Prostate Adenocarcinoma	Prostate Adenocarcinoma	Prostate Adenocarcinoma, Acinar Type	Prostate	Primary	70327	Prostate Cancer
TCGA-G9-6373	TCGA-G9-6373-01	Prostate Adenocarcinoma	Prostate Adenocarcinoma	Prostate Adenocarcinoma, Acinar Type	Prostate	Primary	70327	Prostate Cancer
TCGA-G9-6377	TCGA-G9-6377-01	Prostate Adenocarcinoma	Prostate Adenocarcinoma	Prostate Adenocarcinoma, Acinar Type	Prostate	Primary	70327	Prostate Cancer
TCGA-G9-6378	TCGA-G9-6378-01	Prostate Adenocarcinoma	Prostate Adenocarcinoma	Prostate Adenocarcinoma, Acinar Type	Prostate	Primary	70327	Prostate Cancer
TCGA-G9-6379	TCGA-G9-6379-01	Prostate Adenocarcinoma	Prostate Adenocarcinoma	Prostate Adenocarcinoma, Acinar Type	Prostate	Primary	70327	Prostate Cancer
TCGA-G9-6384	TCGA-G9-6384-01	Prostate Adenocarcinoma	Prostate Adenocarcinoma	Prostate Adenocarcinoma, Acinar Type	Prostate	Primary	70327	Prostate Cancer
TCGA-G9-6385	TCGA-G9-6385-01	Prostate Adenocarcinoma	Prostate Adenocarcinoma	Prostate Adenocarcinoma, Acinar Type	Prostate	Primary	70327	Prostate Cancer
TCGA-G9-6494	TCGA-G9-6494-01	Prostate Adenocarcinoma	Prostate Adenocarcinoma	Prostate Adenocarcinoma, Acinar Type	Prostate	Primary	70327	Prostate Cancer
TCGA-G9-6496	TCGA-G9-6496-01	Prostate Adenocarcinoma	Prostate Adenocarcinoma	Prostate Adenocarcinoma, Acinar Type	Prostate	Primary	70327	Prostate Cancer
TCGA-G9-6498	TCGA-G9-6498-01	Prostate Adenocarcinoma	Prostate Adenocarcinoma	Prostate Adenocarcinoma, Acinar Type	Prostate	Primary	70327	Prostate Cancer
TCGA-G9-6499	TCGA-G9-6499-01	Prostate Adenocarcinoma	Prostate Adenocarcinoma	Prostate Adenocarcinoma, Acinar Type	Prostate	Primary	70327	Prostate Cancer
TCGA-G9-7509	TCGA-G9-7509-01	Prostate Adenocarcinoma	Prostate Adenocarcinoma	Prostate Adenocarcinoma, Acinar Type	Prostate	Primary	70327	Prostate Cancer
TCGA-G9-7510	TCGA-G9-7510-01	Prostate Adenocarcinoma	Prostate Adenocarcinoma	Prostate Adenocarcinoma, Acinar Type	Prostate	Primary	70327	Prostate Cancer
TCGA-G9-7519	TCGA-G9-7519-01	Prostate Adenocarcinoma	Prostate Adenocarcinoma	Prostate Adenocarcinoma, Acinar Type	Prostate	Primary	70327	Prostate Cancer
TCGA-G9-7521	TCGA-G9-7521-01	Prostate Adenocarcinoma	Prostate Adenocarcinoma	Prostate Adenocarcinoma, Acinar Type	Prostate	Primary	70327	Prostate Cancer
TCGA-G9-7522	TCGA-G9-7522-01	Prostate Adenocarcinoma	Prostate Adenocarcinoma	Prostate Adenocarcinoma, Acinar Type	Prostate	Primary	70327	Prostate Cancer
TCGA-G9-7523	TCGA-G9-7523-01	Prostate Adenocarcinoma	Prostate Adenocarcinoma	Prostate Adenocarcinoma, Acinar Type	Prostate	Primary	70327	Prostate Cancer
TCGA-G9-7525	TCGA-G9-7525-01	Prostate Adenocarcinoma	Prostate Adenocarcinoma	Prostate Adenocarcinoma, Acinar Type	Prostate	Primary	70327	Prostate Cancer
TCGA-G9-A9S0	TCGA-G9-A9S0-01	Prostate Adenocarcinoma	Prostate Adenocarcinoma	Prostate Adenocarcinoma, Acinar Type	Prostate	Primary	70327	Prostate Cancer
TCGA-G9-A9S7	TCGA-G9-A9S7-01	Prostate Adenocarcinoma	Prostate Adenocarcinoma	Prostate Adenocarcinoma, Acinar Type	Prostate	Primary	70327	Prostate Cancer
TCGA-H9-7775	TCGA-H9-7775-01	Prostate Adenocarcinoma	Prostate Adenocarcinoma	Prostate Adenocarcinoma, Acinar Type	Prostate	Primary	70327	Prostate Cancer
TCGA-H9-A6BX	TCGA-H9-A6BX-01	Prostate Adenocarcinoma	Prostate Adenocarcinoma	Prostate Adenocarcinoma, Acinar Type	Prostate	Primary	70327	Prostate Cancer
TCGA-H9-A6BY	TCGA-H9-A6BY-01	Prostate Adenocarcinoma	Prostate Adenocarcinoma	Prostate Adenocarcinoma, Acinar Type	Prostate	Primary	70327	Prostate Cancer
TCGA-HC-7075	TCGA-HC-7075-01	Prostate Adenocarcinoma	Prostate Adenocarcinoma	Prostate Adenocarcinoma, Acinar Type	Prostate	Primary	70327	Prostate Cancer
TCGA-HC-7077	TCGA-HC-7077-01	Prostate Adenocarcinoma	Prostate Adenocarcinoma	Prostate Adenocarcinoma, Acinar Type	Prostate	Primary	70327	Prostate Cancer
TCGA-HC-7078	TCGA-HC-7078-01	Prostate Adenocarcinoma	Prostate Adenocarcinoma	Prostate Adenocarcinoma, Acinar Type	Prostate	Primary	70327	Prostate Cancer
TCGA-HC-7079	TCGA-HC-7079-01	Prostate Adenocarcinoma	Prostate Adenocarcinoma	Prostate Adenocarcinoma, Acinar Type	Prostate	Primary	70327	Prostate Cancer
TCGA-HC-7080	TCGA-HC-7080-01	Prostate Adenocarcinoma	Prostate Adenocarcinoma	Prostate Adenocarcinoma, Acinar Type	Prostate	Primary	70327	Prostate Cancer
TCGA-HC-7081	TCGA-HC-7081-01	Prostate Adenocarcinoma	Prostate Adenocarcinoma	Prostate Adenocarcinoma, Acinar Type	Prostate	Primary	70327	Prostate Cancer
TCGA-HC-7209	TCGA-HC-7209-01	Prostate Adenocarcinoma	Prostate Adenocarcinoma	Prostate Adenocarcinoma, Acinar Type	Prostate	Primary	70327	Prostate Cancer
TCGA-HC-7210	TCGA-HC-7210-01	Prostate Adenocarcinoma	Prostate Adenocarcinoma	Prostate Adenocarcinoma, Acinar Type	Prostate	Primary	70327	Prostate Cancer
TCGA-HC-7211	TCGA-HC-7211-01	Prostate Adenocarcinoma	Prostate Adenocarcinoma	Prostate Adenocarcinoma, Acinar Type	Prostate	Primary	70327	Prostate Cancer
TCGA-HC-7212	TCGA-HC-7212-01	Prostate Adenocarcinoma	Prostate Adenocarcinoma	Prostate Adenocarcinoma, Acinar Type	Prostate	Primary	70327	Prostate Cancer
TCGA-HC-7213	TCGA-HC-7213-01	Prostate Adenocarcinoma	Prostate Adenocarcinoma	Prostate Adenocarcinoma, Acinar Type	Prostate	Primary	70327	Prostate Cancer
TCGA-HC-7230	TCGA-HC-7230-01	Prostate Adenocarcinoma	Prostate Adenocarcinoma	Prostate Adenocarcinoma, Acinar Type	Prostate	Primary	70327	Prostate Cancer
TCGA-HC-7231	TCGA-HC-7231-01	Prostate Adenocarcinoma	Prostate Adenocarcinoma	Prostate Adenocarcinoma, Acinar Type	Prostate	Primary	70327	Prostate Cancer
TCGA-HC-7232	TCGA-HC-7232-01	Prostate Adenocarcinoma	Prostate Adenocarcinoma	Prostate Adenocarcinoma, Acinar Type	Prostate	Primary	70327	Prostate Cancer
TCGA-HC-7233	TCGA-HC-7233-01	Prostate Adenocarcinoma	Prostate Adenocarcinoma	Prostate Adenocarcinoma, Acinar Type	Prostate	Primary	70327	Prostate Cancer
TCGA-HC-7736	TCGA-HC-7736-01	Prostate Adenocarcinoma	Prostate Adenocarcinoma	Prostate Adenocarcinoma, Acinar Type	Prostate	Primary	70327	Prostate Cancer
TCGA-HC-7737	TCGA-HC-7737-01	Prostate Adenocarcinoma	Prostate Adenocarcinoma	Prostate Adenocarcinoma, Acinar Type	Prostate	Primary	70327	Prostate Cancer
TCGA-HC-7738	TCGA-HC-7738-01	Prostate Adenocarcinoma	Prostate Adenocarcinoma	Prostate Adenocarcinoma, Acinar Type	Prostate	Primary	70327	Prostate Cancer
TCGA-HC-7740	TCGA-HC-7740-01	Prostate Adenocarcinoma	Prostate Adenocarcinoma	Prostate Adenocarcinoma, Acinar Type	Prostate	Primary	70327	Prostate Cancer
TCGA-HC-7742	TCGA-HC-7742-01	Prostate Adenocarcinoma	Prostate Adenocarcinoma	Prostate Adenocarcinoma, Acinar Type	Prostate	Primary	70327	Prostate Cancer
TCGA-HC-7744	TCGA-HC-7744-01	Prostate Adenocarcinoma	Prostate Adenocarcinoma	Prostate Adenocarcinoma, Acinar Type	Prostate	Primary	70327	Prostate Cancer
TCGA-HC-7745	TCGA-HC-7745-01	Prostate Adenocarcinoma	Prostate Adenocarcinoma	Prostate Adenocarcinoma, Acinar Type	Prostate	Primary	70327	Prostate Cancer
TCGA-HC-7747	TCGA-HC-7747-01	Prostate Adenocarcinoma	Prostate Adenocarcinoma	Prostate Adenocarcinoma, Acinar Type	Prostate	Primary	70327	Prostate Cancer
TCGA-HC-7748	TCGA-HC-7748-01	Prostate Adenocarcinoma	Prostate Adenocarcinoma	Prostate Adenocarcinoma, Acinar Type	Prostate	Primary	70327	Prostate Cancer
TCGA-HC-7749	TCGA-HC-7749-01	Prostate Adenocarcinoma	Prostate Adenocarcinoma	Prostate Adenocarcinoma, Acinar Type	Prostate	Primary	70327	Prostate Cancer
TCGA-HC-7750	TCGA-HC-7750-01	Prostate Adenocarcinoma	Prostate Adenocarcinoma	Prostate Adenocarcinoma, Acinar Type	Prostate	Primary	70327	Prostate Cancer
TCGA-HC-7752	TCGA-HC-7752-01	Prostate Adenocarcinoma	Prostate Adenocarcinoma	Prostate Adenocarcinoma, Acinar Type	Prostate	Primary	70327	Prostate Cancer
TCGA-HC-7817	TCGA-HC-7817-01	Prostate Adenocarcinoma	Prostate Adenocarcinoma	Prostate Adenocarcinoma, Acinar Type	Prostate	Primary	70327	Prostate Cancer
TCGA-HC-7818	TCGA-HC-7818-01	Prostate Adenocarcinoma	Prostate Adenocarcinoma	Prostate Adenocarcinoma, Acinar Type	Prostate	Primary	70327	Prostate Cancer
TCGA-HC-7819	TCGA-HC-7819-01	Prostate Adenocarcinoma	Prostate Adenocarcinoma	Prostate Adenocarcinoma, Acinar Type	Prostate	Primary	70327	Prostate Cancer
TCGA-HC-7820	TCGA-HC-7820-01	Prostate Adenocarcinoma	Prostate Adenocarcinoma	Prostate Adenocarcinoma, Acinar Type	Prostate	Primary	70327	Prostate Cancer
TCGA-HC-7821	TCGA-HC-7821-01	Prostate Adenocarcinoma	Prostate Adenocarcinoma	Prostate Adenocarcinoma, Acinar Type	Prostate	Primary	70327	Prostate Cancer
TCGA-HC-8213	TCGA-HC-8213-01	Prostate Adenocarcinoma	Prostate Adenocarcinoma	Prostate Adenocarcinoma, Acinar Type	Prostate	Primary	70327	Prostate Cancer
TCGA-HC-8216	TCGA-HC-8216-01	Prostate Adenocarcinoma	Prostate Adenocarcinoma	Prostate Adenocarcinoma, Acinar Type	Prostate	Primary	70327	Prostate Cancer
TCGA-HC-8256	TCGA-HC-8256-01	Prostate Adenocarcinoma	Prostate Adenocarcinoma	Prostate Adenocarcinoma, Acinar Type	Prostate	Primary	70327	Prostate Cancer
TCGA-HC-8257	TCGA-HC-8257-01	Prostate Adenocarcinoma	Prostate Adenocarcinoma	Prostate Adenocarcinoma, Acinar Type	Prostate	Primary	70327	Prostate Cancer
TCGA-HC-8258	TCGA-HC-8258-01	Prostate Adenocarcinoma	Prostate Adenocarcinoma	Prostate Adenocarcinoma, Acinar Type	Prostate	Primary	70327	Prostate Cancer
TCGA-HC-8259	TCGA-HC-8259-01	Prostate Adenocarcinoma	Prostate Adenocarcinoma	Prostate Adenocarcinoma, Acinar Type	Prostate	Primary	70327	Prostate Cancer
TCGA-HC-8260	TCGA-HC-8260-01	Prostate Adenocarcinoma	Prostate Adenocarcinoma	Prostate Adenocarcinoma, Acinar Type	Prostate	Primary	70327	Prostate Cancer
TCGA-HC-8261	TCGA-HC-8261-01	Prostate Adenocarcinoma	Prostate Adenocarcinoma	Prostate Adenocarcinoma, Acinar Type	Prostate	Primary	70327	Prostate Cancer
TCGA-HC-8262	TCGA-HC-8262-01	Prostate Adenocarcinoma	Prostate Adenocarcinoma	Prostate Adenocarcinoma, Acinar Type	Prostate	Primary	70327	Prostate Cancer
TCGA-HC-8264	TCGA-HC-8264-01	Prostate Adenocarcinoma	Prostate Adenocarcinoma	Prostate Adenocarcinoma, Acinar Type	Prostate	Primary	70327	Prostate Cancer
TCGA-HC-8265	TCGA-HC-8265-01	Prostate Adenocarcinoma	Prostate Adenocarcinoma	Prostate Adenocarcinoma, Acinar Type	Prostate	Primary	70327	Prostate Cancer
TCGA-HC-8266	TCGA-HC-8266-01	Prostate Adenocarcinoma	Prostate Adenocarcinoma	Prostate Adenocarcinoma, Acinar Type	Prostate	Primary	70327	Prostate Cancer
TCGA-HC-A48F	TCGA-HC-A48F-01	Prostate Adenocarcinoma	Prostate Adenocarcinoma	Prostate Adenocarcinoma, Acinar Type	Prostate	Primary	70327	Prostate Cancer
TCGA-HC-A4ZV	TCGA-HC-A4ZV-01	Prostate Adenocarcinoma	Prostate Adenocarcinoma	Prostate Adenocarcinoma, Acinar Type	Prostate	Primary	70327	Prostate Cancer
TCGA-HC-A631	TCGA-HC-A631-01	Prostate Adenocarcinoma	Prostate Adenocarcinoma	Prostate Adenocarcinoma, Acinar Type	Prostate	Primary	70327	Prostate Cancer
TCGA-HC-A632	TCGA-HC-A632-01	Prostate Adenocarcinoma	Prostate Adenocarcinoma	Prostate Adenocarcinoma, Acinar Type	Prostate	Primary	70327	Prostate Cancer
TCGA-HC-A6AL	TCGA-HC-A6AL-01	Prostate Adenocarcinoma	Prostate Adenocarcinoma	Prostate Adenocarcinoma, Acinar Type	Prostate	Primary	70327	Prostate Cancer
TCGA-HC-A6AN	TCGA-HC-A6AN-01	Prostate Adenocarcinoma	Prostate Adenocarcinoma	Prostate Adenocarcinoma, Acinar Type	Prostate	Primary	70327	Prostate Cancer
TCGA-HC-A6AO	TCGA-HC-A6AO-01	Prostate Adenocarcinoma	Prostate Adenocarcinoma	Prostate Adenocarcinoma, Acinar Type	Prostate	Primary	70327	Prostate Cancer
TCGA-HC-A6AP	TCGA-HC-A6AP-01	Prostate Adenocarcinoma	Prostate Adenocarcinoma	Prostate Adenocarcinoma, Acinar Type	Prostate	Primary	70327	Prostate Cancer
TCGA-HC-A6AQ	TCGA-HC-A6AQ-01	Prostate Adenocarcinoma	Prostate Adenocarcinoma	Prostate Adenocarcinoma, Acinar Type	Prostate	Primary	70327	Prostate Cancer
TCGA-HC-A6AS	TCGA-HC-A6AS-01	Prostate Adenocarcinoma	Prostate Adenocarcinoma	Prostate Adenocarcinoma, Acinar Type	Prostate	Primary	70327	Prostate Cancer
TCGA-HC-A6HX	TCGA-HC-A6HX-01	Prostate Adenocarcinoma	Prostate Adenocarcinoma	Prostate Adenocarcinoma, Acinar Type	Prostate	Primary	70327	Prostate Cancer
TCGA-HC-A6HY	TCGA-HC-A6HY-01	Prostate Adenocarcinoma	Prostate Adenocarcinoma	Prostate Adenocarcinoma, Acinar Type	Prostate	Primary	70327	Prostate Cancer
TCGA-HC-A76W	TCGA-HC-A76W-01	Prostate Adenocarcinoma	Prostate Adenocarcinoma	Prostate Adenocarcinoma, Acinar Type	Prostate	Primary	70327	Prostate Cancer
TCGA-HC-A76X	TCGA-HC-A76X-01	Prostate Adenocarcinoma	Prostate Adenocarcinoma	Prostate Adenocarcinoma, Acinar Type	Prostate	Primary	70327	Prostate Cancer
TCGA-HC-A8CY	TCGA-HC-A8CY-01	Prostate Adenocarcinoma	Prostate Adenocarcinoma	Prostate Adenocarcinoma, Acinar Type	Prostate	Primary	70327	Prostate Cancer
TCGA-HC-A8D0	TCGA-HC-A8D0-01	Prostate Adenocarcinoma	Prostate Adenocarcinoma	Prostate Adenocarcinoma, Acinar Type	Prostate	Primary	70327	Prostate Cancer
TCGA-HC-A8D1	TCGA-HC-A8D1-01	Prostate Adenocarcinoma	Prostate Adenocarcinoma	Prostate Adenocarcinoma, Acinar Type	Prostate	Primary	70327	Prostate Cancer
TCGA-HC-A9TE	TCGA-HC-A9TE-01	Prostate Adenocarcinoma	Prostate Adenocarcinoma	Prostate Adenocarcinoma, Acinar Type	Prostate	Primary	70327	Prostate Cancer
TCGA-HC-A9TH	TCGA-HC-A9TH-01	Prostate Adenocarcinoma	Prostate Adenocarcinoma	Prostate Adenocarcinoma, Acinar Type	Prostate	Primary	70327	Prostate Cancer
TCGA-HI-7168	TCGA-HI-7168-01	Prostate Adenocarcinoma	Prostate Adenocarcinoma	Prostate Adenocarcinoma, Acinar Type	Prostate	Primary	70327	Prostate Cancer
TCGA-HI-7169	TCGA-HI-7169-01	Prostate Adenocarcinoma	Prostate Adenocarcinoma	Prostate Adenocarcinoma, Acinar Type	Prostate	Primary	70327	Prostate Cancer
TCGA-HI-7170	TCGA-HI-7170-01	Prostate Adenocarcinoma	Prostate Adenocarcinoma	Prostate Adenocarcinoma, Acinar Type	Prostate	Primary	70327	Prostate Cancer
TCGA-HI-7171	TCGA-HI-7171-01	Prostate Adenocarcinoma	Prostate Adenocarcinoma	Prostate Adenocarcinoma, Acinar Type	Prostate	Primary	70327	Prostate Cancer
TCGA-J4-8198	TCGA-J4-8198-01	Prostate Adenocarcinoma	Prostate Adenocarcinoma	Prostate Adenocarcinoma, Acinar Type	Prostate	Primary	70327	Prostate Cancer
TCGA-J4-8200	TCGA-J4-8200-01	Prostate Adenocarcinoma	Prostate Adenocarcinoma	Prostate Adenocarcinoma, Acinar Type	Prostate	Primary	70327	Prostate Cancer
TCGA-J4-A67K	TCGA-J4-A67K-01	Prostate Adenocarcinoma	Prostate Adenocarcinoma	Prostate Adenocarcinoma, Acinar Type	Prostate	Primary	70327	Prostate Cancer
TCGA-J4-A67L	TCGA-J4-A67L-01	Prostate Adenocarcinoma	Prostate Adenocarcinoma	Prostate Adenocarcinoma, Acinar Type	Prostate	Primary	70327	Prostate Cancer
TCGA-J4-A67M	TCGA-J4-A67M-01	Prostate Adenocarcinoma	Prostate Adenocarcinoma	Prostate Adenocarcinoma, Acinar Type	Prostate	Primary	70327	Prostate Cancer
TCGA-J4-A67N	TCGA-J4-A67N-01	Prostate Adenocarcinoma	Prostate Adenocarcinoma	Prostate Adenocarcinoma, Acinar Type	Prostate	Primary	70327	Prostate Cancer
TCGA-J4-A67O	TCGA-J4-A67O-01	Prostate Adenocarcinoma	Prostate Adenocarcinoma	Prostate Adenocarcinoma, Acinar Type	Prostate	Primary	70327	Prostate Cancer
TCGA-J4-A67Q	TCGA-J4-A67Q-01	Prostate Adenocarcinoma	Prostate Adenocarcinoma	Prostate Adenocarcinoma, Acinar Type	Prostate	Primary	70327	Prostate Cancer
TCGA-J4-A67R	TCGA-J4-A67R-01	Prostate Adenocarcinoma	Prostate Adenocarcinoma	Prostate Adenocarcinoma, Acinar Type	Prostate	Primary	70327	Prostate Cancer
TCGA-J4-A67S	TCGA-J4-A67S-01	Prostate Adenocarcinoma	Prostate Adenocarcinoma	Prostate Adenocarcinoma, Acinar Type	Prostate	Primary	70327	Prostate Cancer
TCGA-J4-A67T	TCGA-J4-A67T-01	Prostate Adenocarcinoma	Prostate Adenocarcinoma	Prostate Adenocarcinoma, Acinar Type	Prostate	Primary	70327	Prostate Cancer
TCGA-J4-A6G1	TCGA-J4-A6G1-01	Prostate Adenocarcinoma	Prostate Adenocarcinoma	Prostate Adenocarcinoma, Acinar Type	Prostate	Primary	70327	Prostate Cancer
TCGA-J4-A6G3	TCGA-J4-A6G3-01	Prostate Adenocarcinoma	Prostate Adenocarcinoma	Prostate Adenocarcinoma, Acinar Type	Prostate	Primary	70327	Prostate Cancer
TCGA-J4-A6M7	TCGA-J4-A6M7-01	Prostate Adenocarcinoma	Prostate Adenocarcinoma	Prostate Adenocarcinoma, Acinar Type	Prostate	Primary	70327	Prostate Cancer
TCGA-J4-A83I	TCGA-J4-A83I-01	Prostate Adenocarcinoma	Prostate Adenocarcinoma	Prostate Adenocarcinoma, Acinar Type	Prostate	Primary	70327	Prostate Cancer
TCGA-J4-A83J	TCGA-J4-A83J-01	Prostate Adenocarcinoma	Prostate Adenocarcinoma	Prostate Adenocarcinoma, Acinar Type	Prostate	Primary	70327	Prostate Cancer
TCGA-J4-A83K	TCGA-J4-A83K-01	Prostate Adenocarcinoma	Prostate Adenocarcinoma	Prostate Adenocarcinoma, Acinar Type	Prostate	Primary	70327	Prostate Cancer
TCGA-J4-A83L	TCGA-J4-A83L-01	Prostate Adenocarcinoma	Prostate Adenocarcinoma	Prostate Adenocarcinoma, Acinar Type	Prostate	Primary	70327	Prostate Cancer
TCGA-J4-A83M	TCGA-J4-A83M-01	Prostate Adenocarcinoma	Prostate Adenocarcinoma	Prostate Adenocarcinoma, Acinar Type	Prostate	Primary	70327	Prostate Cancer
TCGA-J4-A83N	TCGA-J4-A83N-01	Prostate Adenocarcinoma	Prostate Adenocarcinoma	Prostate Adenocarcinoma, Acinar Type	Prostate	Primary	70327	Prostate Cancer
TCGA-J4-AATV	TCGA-J4-AATV-01	Prostate Adenocarcinoma	Prostate Adenocarcinoma	Prostate Adenocarcinoma, Acinar Type	Prostate	Primary	70327	Prostate Cancer
TCGA-J4-AATZ	TCGA-J4-AATZ-01	Prostate Adenocarcinoma	Prostate Adenocarcinoma	Prostate Adenocarcinoma, Acinar Type	Prostate	Primary	70327	Prostate Cancer
TCGA-J4-AAU2	TCGA-J4-AAU2-01	Prostate Adenocarcinoma	Prostate Adenocarcinoma	Prostate Adenocarcinoma, Acinar Type	Prostate	Primary	70327	Prostate Cancer
TCGA-J9-A52B	TCGA-J9-A52B-01	Prostate Adenocarcinoma	Prostate Adenocarcinoma	Prostate Adenocarcinoma, Acinar Type	Prostate	Primary	70327	Prostate Cancer
TCGA-J9-A52C	TCGA-J9-A52C-01	Prostate Adenocarcinoma	Prostate Adenocarcinoma	Prostate Adenocarcinoma, Acinar Type	Prostate	Primary	70327	Prostate Cancer
TCGA-J9-A52D	TCGA-J9-A52D-01	Prostate Adenocarcinoma	Prostate Adenocarcinoma	Prostate Adenocarcinoma, Other Subtype	Prostate	Primary	70327	Prostate Cancer
TCGA-J9-A52E	TCGA-J9-A52E-01	Prostate Adenocarcinoma	Prostate Adenocarcinoma	Prostate Adenocarcinoma, Acinar Type	Prostate	Primary	70327	Prostate Cancer
TCGA-J9-A8CK	TCGA-J9-A8CK-01	Prostate Adenocarcinoma	Prostate Adenocarcinoma	Prostate Adenocarcinoma, Acinar Type	Prostate	Primary	70327	Prostate Cancer
TCGA-J9-A8CL	TCGA-J9-A8CL-01	Prostate Adenocarcinoma	Prostate Adenocarcinoma	Prostate Adenocarcinoma, Acinar Type	Prostate	Primary	70327	Prostate Cancer
TCGA-J9-A8CM	TCGA-J9-A8CM-01	Prostate Adenocarcinoma	Prostate Adenocarcinoma	Prostate Adenocarcinoma, Acinar Type	Prostate	Primary	70327	Prostate Cancer
TCGA-J9-A8CN	TCGA-J9-A8CN-01	Prostate Adenocarcinoma	Prostate Adenocarcinoma	Prostate Adenocarcinoma, Acinar Type	Prostate	Primary	70327	Prostate Cancer
TCGA-J9-A8CP	TCGA-J9-A8CP-01	Prostate Adenocarcinoma	Prostate Adenocarcinoma	Prostate Adenocarcinoma, Acinar Type	Prostate	Primary	70327	Prostate Cancer
TCGA-KC-A4BL	TCGA-KC-A4BL-01	Prostate Adenocarcinoma	Prostate Adenocarcinoma	Prostate Adenocarcinoma, Acinar Type	Prostate	Primary	70327	Prostate Cancer
TCGA-KC-A4BN	TCGA-KC-A4BN-01	Prostate Adenocarcinoma	Prostate Adenocarcinoma	Prostate Adenocarcinoma, Acinar Type	Prostate	Primary	70327	Prostate Cancer
TCGA-KC-A4BO	TCGA-KC-A4BO-01	Prostate Adenocarcinoma	Prostate Adenocarcinoma	Prostate Adenocarcinoma, Acinar Type	Prostate	Primary	70327	Prostate Cancer
TCGA-KC-A4BR	TCGA-KC-A4BR-01	Prostate Adenocarcinoma	Prostate Adenocarcinoma	Prostate Adenocarcinoma, Acinar Type	Prostate	Primary	70327	Prostate Cancer
TCGA-KC-A4BV	TCGA-KC-A4BV-01	Prostate Adenocarcinoma	Prostate Adenocarcinoma	Prostate Adenocarcinoma, Acinar Type	Prostate	Primary	70327	Prostate Cancer
TCGA-KC-A7F3	TCGA-KC-A7F3-01	Prostate Adenocarcinoma	Prostate Adenocarcinoma	Prostate Adenocarcinoma, Acinar Type	Prostate	Primary	70327	Prostate Cancer
TCGA-KC-A7F5	TCGA-KC-A7F5-01	Prostate Adenocarcinoma	Prostate Adenocarcinoma	Prostate Adenocarcinoma, Acinar Type	Prostate	Primary	70327	Prostate Cancer
TCGA-KC-A7F6	TCGA-KC-A7F6-01	Prostate Adenocarcinoma	Prostate Adenocarcinoma	Prostate Adenocarcinoma, Acinar Type	Prostate	Primary	70327	Prostate Cancer
TCGA-KC-A7FA	TCGA-KC-A7FA-01	Prostate Adenocarcinoma	Prostate Adenocarcinoma	Prostate Adenocarcinoma, Acinar Type	Prostate	Primary	70327	Prostate Cancer
TCGA-KC-A7FD	TCGA-KC-A7FD-01	Prostate Adenocarcinoma	Prostate Adenocarcinoma	Prostate Adenocarcinoma, Acinar Type	Prostate	Primary	70327	Prostate Cancer
TCGA-KC-A7FE	TCGA-KC-A7FE-01	Prostate Adenocarcinoma	Prostate Adenocarcinoma	Prostate Adenocarcinoma, Acinar Type	Prostate	Primary	70327	Prostate Cancer
TCGA-KK-A59V	TCGA-KK-A59V-01	Prostate Adenocarcinoma	Prostate Adenocarcinoma	Prostate Adenocarcinoma, Acinar Type	Prostate	Primary	70327	Prostate Cancer
TCGA-KK-A59X	TCGA-KK-A59X-01	Prostate Adenocarcinoma	Prostate Adenocarcinoma	Prostate Adenocarcinoma, Acinar Type	Prostate	Primary	70327	Prostate Cancer
TCGA-KK-A59Y	TCGA-KK-A59Y-01	Prostate Adenocarcinoma	Prostate Adenocarcinoma	Prostate Adenocarcinoma, Acinar Type	Prostate	Primary	70327	Prostate Cancer
TCGA-KK-A59Z	TCGA-KK-A59Z-01	Prostate Adenocarcinoma	Prostate Adenocarcinoma	Prostate Adenocarcinoma, Acinar Type	Prostate	Primary	70327	Prostate Cancer
TCGA-KK-A5A1	TCGA-KK-A5A1-01	Prostate Adenocarcinoma	Prostate Adenocarcinoma	Prostate Adenocarcinoma, Acinar Type	Prostate	Primary	70327	Prostate Cancer
TCGA-KK-A6DY	TCGA-KK-A6DY-01	Prostate Adenocarcinoma	Prostate Adenocarcinoma	Prostate Adenocarcinoma, Acinar Type	Prostate	Primary	70327	Prostate Cancer
TCGA-KK-A6E0	TCGA-KK-A6E0-01	Prostate Adenocarcinoma	Prostate Adenocarcinoma	Prostate Adenocarcinoma, Acinar Type	Prostate	Primary	70327	Prostate Cancer
TCGA-KK-A6E1	TCGA-KK-A6E1-01	Prostate Adenocarcinoma	Prostate Adenocarcinoma	Prostate Adenocarcinoma, Acinar Type	Prostate	Primary	70327	Prostate Cancer
TCGA-KK-A6E2	TCGA-KK-A6E2-01	Prostate Adenocarcinoma	Prostate Adenocarcinoma	Prostate Adenocarcinoma, Acinar Type	Prostate	Primary	70327	Prostate Cancer
TCGA-KK-A6E3	TCGA-KK-A6E3-01	Prostate Adenocarcinoma	Prostate Adenocarcinoma	Prostate Adenocarcinoma, Acinar Type	Prostate	Primary	70327	Prostate Cancer
TCGA-KK-A6E4	TCGA-KK-A6E4-01	Prostate Adenocarcinoma	Prostate Adenocarcinoma	Prostate Adenocarcinoma, Acinar Type	Prostate	Primary	70327	Prostate Cancer
TCGA-KK-A6E5	TCGA-KK-A6E5-01	Prostate Adenocarcinoma	Prostate Adenocarcinoma	Prostate Adenocarcinoma, Acinar Type	Prostate	Primary	70327	Prostate Cancer
TCGA-KK-A6E6	TCGA-KK-A6E6-01	Prostate Adenocarcinoma	Prostate Adenocarcinoma	Prostate Adenocarcinoma, Acinar Type	Prostate	Primary	70327	Prostate Cancer
TCGA-KK-A6E7	TCGA-KK-A6E7-01	Prostate Adenocarcinoma	Prostate Adenocarcinoma	Prostate Adenocarcinoma, Acinar Type	Prostate	Primary	70327	Prostate Cancer
TCGA-KK-A6E8	TCGA-KK-A6E8-01	Prostate Adenocarcinoma	Prostate Adenocarcinoma	Prostate Adenocarcinoma, Acinar Type	Prostate	Primary	70327	Prostate Cancer
TCGA-KK-A7AP	TCGA-KK-A7AP-01	Prostate Adenocarcinoma	Prostate Adenocarcinoma	Prostate Adenocarcinoma, Acinar Type	Prostate	Primary	70327	Prostate Cancer
TCGA-KK-A7AQ	TCGA-KK-A7AQ-01	Prostate Adenocarcinoma	Prostate Adenocarcinoma	Prostate Adenocarcinoma, Acinar Type	Prostate	Primary	70327	Prostate Cancer
TCGA-KK-A7AU	TCGA-KK-A7AU-01	Prostate Adenocarcinoma	Prostate Adenocarcinoma	Prostate Adenocarcinoma, Acinar Type	Prostate	Primary	70327	Prostate Cancer
TCGA-KK-A7AV	TCGA-KK-A7AV-01	Prostate Adenocarcinoma	Prostate Adenocarcinoma	Prostate Adenocarcinoma, Acinar Type	Prostate	Primary	70327	Prostate Cancer
TCGA-KK-A7AW	TCGA-KK-A7AW-01	Prostate Adenocarcinoma	Prostate Adenocarcinoma	Prostate Adenocarcinoma, Acinar Type	Prostate	Primary	70327	Prostate Cancer
TCGA-KK-A7AY	TCGA-KK-A7AY-01	Prostate Adenocarcinoma	Prostate Adenocarcinoma	Prostate Adenocarcinoma, Acinar Type	Prostate	Primary	70327	Prostate Cancer
TCGA-KK-A7AZ	TCGA-KK-A7AZ-01	Prostate Adenocarcinoma	Prostate Adenocarcinoma	Prostate Adenocarcinoma, Acinar Type	Prostate	Primary	70327	Prostate Cancer
TCGA-KK-A7B0	TCGA-KK-A7B0-01	Prostate Adenocarcinoma	Prostate Adenocarcinoma	Prostate Adenocarcinoma, Acinar Type	Prostate	Primary	70327	Prostate Cancer
TCGA-KK-A7B1	TCGA-KK-A7B1-01	Prostate Adenocarcinoma	Prostate Adenocarcinoma	Prostate Adenocarcinoma, Acinar Type	Prostate	Primary	70327	Prostate Cancer
TCGA-KK-A7B2	TCGA-KK-A7B2-01	Prostate Adenocarcinoma	Prostate Adenocarcinoma	Prostate Adenocarcinoma, Acinar Type	Prostate	Primary	70327	Prostate Cancer
TCGA-KK-A7B3	TCGA-KK-A7B3-01	Prostate Adenocarcinoma	Prostate Adenocarcinoma	Prostate Adenocarcinoma, Acinar Type	Prostate	Primary	70327	Prostate Cancer
TCGA-KK-A7B4	TCGA-KK-A7B4-01	Prostate Adenocarcinoma	Prostate Adenocarcinoma	Prostate Adenocarcinoma, Acinar Type	Prostate	Primary	70327	Prostate Cancer
TCGA-KK-A8I4	TCGA-KK-A8I4-01	Prostate Adenocarcinoma	Prostate Adenocarcinoma	Prostate Adenocarcinoma, Acinar Type	Prostate	Primary	70327	Prostate Cancer
TCGA-KK-A8I5	TCGA-KK-A8I5-01	Prostate Adenocarcinoma	Prostate Adenocarcinoma	Prostate Adenocarcinoma, Acinar Type	Prostate	Primary	70327	Prostate Cancer
TCGA-KK-A8I6	TCGA-KK-A8I6-01	Prostate Adenocarcinoma	Prostate Adenocarcinoma	Prostate Adenocarcinoma, Acinar Type	Prostate	Primary	70327	Prostate Cancer
TCGA-KK-A8I7	TCGA-KK-A8I7-01	Prostate Adenocarcinoma	Prostate Adenocarcinoma	Prostate Adenocarcinoma, Acinar Type	Prostate	Primary	70327	Prostate Cancer
TCGA-KK-A8I8	TCGA-KK-A8I8-01	Prostate Adenocarcinoma	Prostate Adenocarcinoma	Prostate Adenocarcinoma, Acinar Type	Prostate	Primary	70327	Prostate Cancer
TCGA-KK-A8I9	TCGA-KK-A8I9-01	Prostate Adenocarcinoma	Prostate Adenocarcinoma	Prostate Adenocarcinoma, Acinar Type	Prostate	Primary	70327	Prostate Cancer
TCGA-KK-A8IA	TCGA-KK-A8IA-01	Prostate Adenocarcinoma	Prostate Adenocarcinoma	Prostate Adenocarcinoma, Acinar Type	Prostate	Primary	70327	Prostate Cancer
TCGA-KK-A8IB	TCGA-KK-A8IB-01	Prostate Adenocarcinoma	Prostate Adenocarcinoma	Prostate Adenocarcinoma, Acinar Type	Prostate	Primary	70327	Prostate Cancer
TCGA-KK-A8IC	TCGA-KK-A8IC-01	Prostate Adenocarcinoma	Prostate Adenocarcinoma	Prostate Adenocarcinoma, Acinar Type	Prostate	Primary	70327	Prostate Cancer
TCGA-KK-A8ID	TCGA-KK-A8ID-01	Prostate Adenocarcinoma	Prostate Adenocarcinoma	Prostate Adenocarcinoma, Acinar Type	Prostate	Primary	70327	Prostate Cancer
TCGA-KK-A8IF	TCGA-KK-A8IF-01	Prostate Adenocarcinoma	Prostate Adenocarcinoma	Prostate Adenocarcinoma, Acinar Type	Prostate	Primary	70327	Prostate Cancer
TCGA-KK-A8IG	TCGA-KK-A8IG-01	Prostate Adenocarcinoma	Prostate Adenocarcinoma	Prostate Adenocarcinoma, Acinar Type	Prostate	Primary	70327	Prostate Cancer
TCGA-KK-A8IH	TCGA-KK-A8IH-01	Prostate Adenocarcinoma	Prostate Adenocarcinoma	Prostate Adenocarcinoma, Acinar Type	Prostate	Primary	70327	Prostate Cancer
TCGA-KK-A8II	TCGA-KK-A8II-01	Prostate Adenocarcinoma	Prostate Adenocarcinoma	Prostate Adenocarcinoma, Other Subtype	Prostate	Primary	70327	Prostate Cancer
TCGA-KK-A8IJ	TCGA-KK-A8IJ-01	Prostate Adenocarcinoma	Prostate Adenocarcinoma	Prostate Adenocarcinoma, Acinar Type	Prostate	Primary	70327	Prostate Cancer
TCGA-KK-A8IK	TCGA-KK-A8IK-01	Prostate Adenocarcinoma	Prostate Adenocarcinoma	Prostate Adenocarcinoma, Acinar Type	Prostate	Primary	70327	Prostate Cancer
TCGA-KK-A8IL	TCGA-KK-A8IL-01	Prostate Adenocarcinoma	Prostate Adenocarcinoma	Prostate Adenocarcinoma, Acinar Type	Prostate	Primary	70327	Prostate Cancer
TCGA-KK-A8IM	TCGA-KK-A8IM-01	Prostate Adenocarcinoma	Prostate Adenocarcinoma	Prostate Adenocarcinoma, Acinar Type	Prostate	Primary	70327	Prostate Cancer
TCGA-M7-A71Y	TCGA-M7-A71Y-01	Prostate Adenocarcinoma	Prostate Adenocarcinoma	Prostate Adenocarcinoma, Acinar Type	Prostate	Primary	70327	Prostate Cancer
TCGA-M7-A71Z	TCGA-M7-A71Z-01	Prostate Adenocarcinoma	Prostate Adenocarcinoma	Prostate Adenocarcinoma, Acinar Type	Prostate	Primary	70327	Prostate Cancer
TCGA-M7-A720	TCGA-M7-A720-01	Prostate Adenocarcinoma	Prostate Adenocarcinoma	Prostate Adenocarcinoma, Acinar Type	Prostate	Primary	70327	Prostate Cancer
TCGA-M7-A721	TCGA-M7-A721-01	Prostate Adenocarcinoma	Prostate Adenocarcinoma	Prostate Adenocarcinoma, Acinar Type	Prostate	Primary	70327	Prostate Cancer
TCGA-M7-A722	TCGA-M7-A722-01	Prostate Adenocarcinoma	Prostate Adenocarcinoma	Prostate Adenocarcinoma, Acinar Type	Prostate	Primary	70327	Prostate Cancer
TCGA-M7-A723	TCGA-M7-A723-01	Prostate Adenocarcinoma	Prostate Adenocarcinoma	Prostate Adenocarcinoma, Acinar Type	Prostate	Primary	70327	Prostate Cancer
TCGA-M7-A724	TCGA-M7-A724-01	Prostate Adenocarcinoma	Prostate Adenocarcinoma	Prostate Adenocarcinoma, Acinar Type	Prostate	Primary	70327	Prostate Cancer
TCGA-M7-A725	TCGA-M7-A725-01	Prostate Adenocarcinoma	Prostate Adenocarcinoma	Prostate Adenocarcinoma, Acinar Type	Prostate	Primary	70327	Prostate Cancer
TCGA-MG-AAMC	TCGA-MG-AAMC-01	Prostate Adenocarcinoma	Prostate Adenocarcinoma	Prostate Adenocarcinoma, Acinar Type	Prostate	Primary	70327	Prostate Cancer
TCGA-QU-A6IL	TCGA-QU-A6IL-01	Prostate Adenocarcinoma	Prostate Adenocarcinoma	Prostate Adenocarcinoma, Acinar Type	Prostate	Primary	70327	Prostate Cancer
TCGA-QU-A6IM	TCGA-QU-A6IM-01	Prostate Adenocarcinoma	Prostate Adenocarcinoma	Prostate Adenocarcinoma, Acinar Type	Prostate	Primary	70327	Prostate Cancer
TCGA-QU-A6IN	TCGA-QU-A6IN-01	Prostate Adenocarcinoma	Prostate Adenocarcinoma	Prostate Adenocarcinoma, Acinar Type	Prostate	Primary	70327	Prostate Cancer
TCGA-QU-A6IO	TCGA-QU-A6IO-01	Prostate Adenocarcinoma	Prostate Adenocarcinoma	Prostate Adenocarcinoma, Acinar Type	Prostate	Primary	70327	Prostate Cancer
TCGA-QU-A6IP	TCGA-QU-A6IP-01	Prostate Adenocarcinoma	Prostate Adenocarcinoma	Prostate Adenocarcinoma, Acinar Type	Prostate	Primary	70327	Prostate Cancer
TCGA-SU-A7E7	TCGA-SU-A7E7-01	Prostate Adenocarcinoma	Prostate Adenocarcinoma	Prostate Adenocarcinoma, Acinar Type	Prostate	Primary	70327	Prostate Cancer
TCGA-TK-A8OK	TCGA-TK-A8OK-01	Prostate Adenocarcinoma	Prostate Adenocarcinoma	Prostate Adenocarcinoma, Acinar Type	Prostate	Primary	70327	Prostate Cancer
TCGA-TP-A8TT	TCGA-TP-A8TT-01	Prostate Adenocarcinoma	Prostate Adenocarcinoma	Prostate Adenocarcinoma, Acinar Type	Prostate	Primary	70327	Prostate Cancer
TCGA-TP-A8TV	TCGA-TP-A8TV-01	Prostate Adenocarcinoma	Prostate Adenocarcinoma	Prostate Adenocarcinoma, Acinar Type	Prostate	Primary	70327	Prostate Cancer
TCGA-V1-A8MF	TCGA-V1-A8MF-01	Prostate Adenocarcinoma	Prostate Adenocarcinoma	Prostate Adenocarcinoma, Acinar Type	Prostate	Primary	70327	Prostate Cancer
TCGA-V1-A8MG	TCGA-V1-A8MG-01	Prostate Adenocarcinoma	Prostate Adenocarcinoma	Prostate Adenocarcinoma, Acinar Type	Prostate	Primary	70327	Prostate Cancer
TCGA-V1-A8MJ	TCGA-V1-A8MJ-01	Prostate Adenocarcinoma	Prostate Adenocarcinoma	Prostate Adenocarcinoma, Acinar Type	Prostate	Primary	70327	Prostate Cancer
TCGA-V1-A8MK	TCGA-V1-A8MK-01	Prostate Adenocarcinoma	Prostate Adenocarcinoma	Prostate Adenocarcinoma, Acinar Type	Prostate	Primary	70327	Prostate Cancer
TCGA-V1-A8ML	TCGA-V1-A8ML-01	Prostate Adenocarcinoma	Prostate Adenocarcinoma	Prostate Adenocarcinoma, Acinar Type	Prostate	Primary	70327	Prostate Cancer
TCGA-V1-A8MM	TCGA-V1-A8MM-01	Prostate Adenocarcinoma	Prostate Adenocarcinoma	Prostate Adenocarcinoma, Acinar Type	Prostate	Primary	70327	Prostate Cancer
TCGA-V1-A8MU	TCGA-V1-A8MU-01	Prostate Adenocarcinoma	Prostate Adenocarcinoma	Prostate Adenocarcinoma, Acinar Type	Prostate	Primary	70327	Prostate Cancer
TCGA-V1-A8WL	TCGA-V1-A8WL-01	Prostate Adenocarcinoma	Prostate Adenocarcinoma	Prostate Adenocarcinoma, Acinar Type	Prostate	Primary	70327	Prostate Cancer
TCGA-V1-A8WN	TCGA-V1-A8WN-01	Prostate Adenocarcinoma	Prostate Adenocarcinoma	Prostate Adenocarcinoma, Acinar Type	Prostate	Primary	70327	Prostate Cancer
TCGA-V1-A8WS	TCGA-V1-A8WS-01	Prostate Adenocarcinoma	Prostate Adenocarcinoma	Prostate Adenocarcinoma, Acinar Type	Prostate	Primary	70327	Prostate Cancer
TCGA-V1-A8WV	TCGA-V1-A8WV-01	Prostate Adenocarcinoma	Prostate Adenocarcinoma	Prostate Adenocarcinoma, Acinar Type	Prostate	Primary	70327	Prostate Cancer
TCGA-V1-A8WW	TCGA-V1-A8WW-01	Prostate Adenocarcinoma	Prostate Adenocarcinoma	Prostate Adenocarcinoma, Acinar Type	Prostate	Primary	70327	Prostate Cancer
TCGA-V1-A8X3	TCGA-V1-A8X3-01	Prostate Adenocarcinoma	Prostate Adenocarcinoma	Prostate Adenocarcinoma, Acinar Type	Prostate	Primary	70327	Prostate Cancer
TCGA-V1-A9O5	TCGA-V1-A9O5-01	Prostate Adenocarcinoma	Prostate Adenocarcinoma	Prostate Adenocarcinoma, Acinar Type	Prostate	Primary	70327	Prostate Cancer
TCGA-V1-A9O7	TCGA-V1-A9O7-01	Prostate Adenocarcinoma	Prostate Adenocarcinoma	Prostate Adenocarcinoma, Acinar Type	Prostate	Primary	70327	Prostate Cancer
TCGA-V1-A9O9	TCGA-V1-A9O9-01	Prostate Adenocarcinoma	Prostate Adenocarcinoma	Prostate Adenocarcinoma, Acinar Type	Prostate	Primary	70327	Prostate Cancer
TCGA-V1-A9OA	TCGA-V1-A9OA-01	Prostate Adenocarcinoma	Prostate Adenocarcinoma	Prostate Adenocarcinoma, Acinar Type	Prostate	Primary	70327	Prostate Cancer
TCGA-V1-A9OF	TCGA-V1-A9OF-01	Prostate Adenocarcinoma	Prostate Adenocarcinoma	Prostate Adenocarcinoma, Acinar Type	Prostate	Primary	70327	Prostate Cancer
TCGA-V1-A9OH	TCGA-V1-A9OH-01	Prostate Adenocarcinoma	Prostate Adenocarcinoma	Prostate Adenocarcinoma, Acinar Type	Prostate	Primary	70327	Prostate Cancer
TCGA-V1-A9OL	TCGA-V1-A9OL-01	Prostate Adenocarcinoma	Prostate Adenocarcinoma	Prostate Adenocarcinoma, Acinar Type	Prostate	Primary	70327	Prostate Cancer
TCGA-V1-A9OQ	TCGA-V1-A9OQ-01	Prostate Adenocarcinoma	Prostate Adenocarcinoma	Prostate Adenocarcinoma, Acinar Type	Prostate	Primary	70327	Prostate Cancer
TCGA-V1-A9OT	TCGA-V1-A9OT-01	Prostate Adenocarcinoma	Prostate Adenocarcinoma	Prostate Adenocarcinoma, Acinar Type	Prostate	Primary	70327	Prostate Cancer
TCGA-V1-A9OX	TCGA-V1-A9OX-01	Prostate Adenocarcinoma	Prostate Adenocarcinoma	Prostate Adenocarcinoma, Acinar Type	Prostate	Primary	70327	Prostate Cancer
TCGA-V1-A9OY	TCGA-V1-A9OY-01	Prostate Adenocarcinoma	Prostate Adenocarcinoma	Prostate Adenocarcinoma, Acinar Type	Prostate	Primary	70327	Prostate Cancer
TCGA-V1-A9Z7	TCGA-V1-A9Z7-01	Prostate Adenocarcinoma	Prostate Adenocarcinoma	Prostate Adenocarcinoma, Acinar Type	Prostate	Primary	70327	Prostate Cancer
TCGA-V1-A9Z8	TCGA-V1-A9Z8-01	Prostate Adenocarcinoma	Prostate Adenocarcinoma	Prostate Adenocarcinoma, Acinar Type	Prostate	Primary	70327	Prostate Cancer
TCGA-V1-A9Z9	TCGA-V1-A9Z9-01	Prostate Adenocarcinoma	Prostate Adenocarcinoma	Prostate Adenocarcinoma, Acinar Type	Prostate	Primary	70327	Prostate Cancer
TCGA-V1-A9ZG	TCGA-V1-A9ZG-01	Prostate Adenocarcinoma	Prostate Adenocarcinoma	Prostate Adenocarcinoma, Acinar Type	Prostate	Primary	70327	Prostate Cancer
TCGA-V1-A9ZI	TCGA-V1-A9ZI-01	Prostate Adenocarcinoma	Prostate Adenocarcinoma	Prostate Adenocarcinoma, Acinar Type	Prostate	Primary	70327	Prostate Cancer
TCGA-V1-A9ZK	TCGA-V1-A9ZK-01	Prostate Adenocarcinoma	Prostate Adenocarcinoma	Prostate Adenocarcinoma, Acinar Type	Prostate	Primary	70327	Prostate Cancer
TCGA-V1-A9ZR	TCGA-V1-A9ZR-01	Prostate Adenocarcinoma	Prostate Adenocarcinoma	Prostate Adenocarcinoma, Acinar Type	Prostate	Primary	70327	Prostate Cancer
TCGA-VN-A88I	TCGA-VN-A88I-01	Prostate Adenocarcinoma	Prostate Adenocarcinoma	Prostate Adenocarcinoma, Acinar Type	Prostate	Primary	70327	Prostate Cancer
TCGA-VN-A88K	TCGA-VN-A88K-01	Prostate Adenocarcinoma	Prostate Adenocarcinoma	Prostate Adenocarcinoma, Acinar Type	Prostate	Primary	70327	Prostate Cancer
TCGA-VN-A88L	TCGA-VN-A88L-01	Prostate Adenocarcinoma	Prostate Adenocarcinoma	Prostate Adenocarcinoma, Acinar Type	Prostate	Primary	70327	Prostate Cancer
TCGA-VN-A88M	TCGA-VN-A88M-01	Prostate Adenocarcinoma	Prostate Adenocarcinoma	Prostate Adenocarcinoma, Acinar Type	Prostate	Primary	70327	Prostate Cancer
TCGA-VN-A88N	TCGA-VN-A88N-01	Prostate Adenocarcinoma	Prostate Adenocarcinoma	Prostate Adenocarcinoma, Acinar Type	Prostate	Primary	70327	Prostate Cancer
TCGA-VN-A88O	TCGA-VN-A88O-01	Prostate Adenocarcinoma	Prostate Adenocarcinoma	Prostate Adenocarcinoma, Acinar Type	Prostate	Primary	70327	Prostate Cancer
TCGA-VN-A88P	TCGA-VN-A88P-01	Prostate Adenocarcinoma	Prostate Adenocarcinoma	Prostate Adenocarcinoma, Acinar Type	Prostate	Primary	70327	Prostate Cancer
TCGA-VN-A88Q	TCGA-VN-A88Q-01	Prostate Adenocarcinoma	Prostate Adenocarcinoma	Prostate Adenocarcinoma, Other Subtype	Prostate	Primary	70327	Prostate Cancer
TCGA-VN-A88R	TCGA-VN-A88R-01	Prostate Adenocarcinoma	Prostate Adenocarcinoma	Prostate Adenocarcinoma, Acinar Type	Prostate	Primary	70327	Prostate Cancer
TCGA-VN-A943	TCGA-VN-A943-01	Prostate Adenocarcinoma	Prostate Adenocarcinoma	Prostate Adenocarcinoma, Acinar Type	Prostate	Primary	70327	Prostate Cancer
TCGA-VP-A872	TCGA-VP-A872-01	Prostate Adenocarcinoma	Prostate Adenocarcinoma	Prostate Adenocarcinoma, Other Subtype	Prostate	Primary	70327	Prostate Cancer
TCGA-VP-A875	TCGA-VP-A875-01	Prostate Adenocarcinoma	Prostate Adenocarcinoma	Prostate Adenocarcinoma, Acinar Type	Prostate	Primary	70327	Prostate Cancer
TCGA-VP-A876	TCGA-VP-A876-01	Prostate Adenocarcinoma	Prostate Adenocarcinoma	Prostate Adenocarcinoma, Acinar Type	Prostate	Primary	70327	Prostate Cancer
TCGA-VP-A878	TCGA-VP-A878-01	Prostate Adenocarcinoma	Prostate Adenocarcinoma	Prostate Adenocarcinoma, Acinar Type	Prostate	Primary	70327	Prostate Cancer
TCGA-VP-A879	TCGA-VP-A879-01	Prostate Adenocarcinoma	Prostate Adenocarcinoma	Prostate Adenocarcinoma, Acinar Type	Prostate	Primary	70327	Prostate Cancer
TCGA-VP-A87B	TCGA-VP-A87B-01	Prostate Adenocarcinoma	Prostate Adenocarcinoma	Prostate Adenocarcinoma, Acinar Type	Prostate	Primary	70327	Prostate Cancer
TCGA-VP-A87C	TCGA-VP-A87C-01	Prostate Adenocarcinoma	Prostate Adenocarcinoma	Prostate Adenocarcinoma, Acinar Type	Prostate	Primary	70327	Prostate Cancer
TCGA-VP-A87D	TCGA-VP-A87D-01	Prostate Adenocarcinoma	Prostate Adenocarcinoma	Prostate Adenocarcinoma, Acinar Type	Prostate	Primary	70327	Prostate Cancer
TCGA-VP-A87E	TCGA-VP-A87E-01	Prostate Adenocarcinoma	Prostate Adenocarcinoma	Prostate Adenocarcinoma, Acinar Type	Prostate	Primary	70327	Prostate Cancer
TCGA-VP-A87H	TCGA-VP-A87H-01	Prostate Adenocarcinoma	Prostate Adenocarcinoma	Prostate Adenocarcinoma, Acinar Type	Prostate	Primary	70327	Prostate Cancer
TCGA-VP-A87J	TCGA-VP-A87J-01	Prostate Adenocarcinoma	Prostate Adenocarcinoma	Prostate Adenocarcinoma, Acinar Type	Prostate	Primary	70327	Prostate Cancer
TCGA-VP-A87K	TCGA-VP-A87K-01	Prostate Adenocarcinoma	Prostate Adenocarcinoma	Prostate Adenocarcinoma, Other Subtype	Prostate	Primary	70327	Prostate Cancer
TCGA-VP-AA1N	TCGA-VP-AA1N-01	Prostate Adenocarcinoma	Prostate Adenocarcinoma	Prostate Adenocarcinoma, Acinar Type	Prostate	Primary	70327	Prostate Cancer
TCGA-WW-A8ZI	TCGA-WW-A8ZI-01	Prostate Adenocarcinoma	Prostate Adenocarcinoma	Prostate Adenocarcinoma, Acinar Type	Prostate	Primary	70327	Prostate Cancer
TCGA-X4-A8KQ	TCGA-X4-A8KQ-01	Prostate Adenocarcinoma	Prostate Adenocarcinoma	Prostate Adenocarcinoma, Acinar Type	Prostate	Primary	70327	Prostate Cancer
TCGA-X4-A8KS	TCGA-X4-A8KS-01	Prostate Adenocarcinoma	Prostate Adenocarcinoma	Prostate Adenocarcinoma, Acinar Type	Prostate	Primary	70327	Prostate Cancer
TCGA-XA-A8JR	TCGA-XA-A8JR-01	Prostate Adenocarcinoma	Prostate Adenocarcinoma	Prostate Adenocarcinoma, Acinar Type	Prostate	Primary	70327	Prostate Cancer
TCGA-XJ-A83F	TCGA-XJ-A83F-01	Prostate Adenocarcinoma	Prostate Adenocarcinoma	Prostate Adenocarcinoma, Acinar Type	Prostate	Primary	70327	Prostate Cancer
TCGA-XJ-A83G	TCGA-XJ-A83G-01	Prostate Adenocarcinoma	Prostate Adenocarcinoma	Prostate Adenocarcinoma, Acinar Type	Prostate	Primary	70327	Prostate Cancer
TCGA-XJ-A83H	TCGA-XJ-A83H-01	Prostate Adenocarcinoma	Prostate Adenocarcinoma	Prostate Adenocarcinoma, Acinar Type	Prostate	Primary	70327	Prostate Cancer
TCGA-XJ-A9DI	TCGA-XJ-A9DI-01	Prostate Adenocarcinoma	Prostate Adenocarcinoma	Prostate Adenocarcinoma, Acinar Type	Prostate	Primary	70327	Prostate Cancer
TCGA-XJ-A9DK	TCGA-XJ-A9DK-01	Prostate Adenocarcinoma	Prostate Adenocarcinoma	Prostate Adenocarcinoma, Acinar Type	Prostate	Primary	70327	Prostate Cancer
TCGA-XJ-A9DQ	TCGA-XJ-A9DQ-01	Prostate Adenocarcinoma	Prostate Adenocarcinoma	Prostate Adenocarcinoma, Acinar Type	Prostate	Primary	70327	Prostate Cancer
TCGA-XJ-A9DX	TCGA-XJ-A9DX-01	Prostate Adenocarcinoma	Prostate Adenocarcinoma	Prostate Adenocarcinoma, Acinar Type	Prostate	Primary	70327	Prostate Cancer
TCGA-XK-AAIR	TCGA-XK-AAIR-01	Prostate Adenocarcinoma	Prostate Adenocarcinoma	Prostate Adenocarcinoma, Acinar Type	Prostate	Primary	70327	Prostate Cancer
TCGA-XK-AAIV	TCGA-XK-AAIV-01	Prostate Adenocarcinoma	Prostate Adenocarcinoma	Prostate Adenocarcinoma, Acinar Type	Prostate	Primary	70327	Prostate Cancer
TCGA-XK-AAIW	TCGA-XK-AAIW-01	Prostate Adenocarcinoma	Prostate Adenocarcinoma	Prostate Adenocarcinoma, Acinar Type	Prostate	Primary	70327	Prostate Cancer
TCGA-XK-AAJA	TCGA-XK-AAJA-01	Prostate Adenocarcinoma	Prostate Adenocarcinoma	Prostate Adenocarcinoma, Acinar Type	Prostate	Primary	70327	Prostate Cancer
TCGA-XK-AAJP	TCGA-XK-AAJP-01	Prostate Adenocarcinoma	Prostate Adenocarcinoma	Prostate Adenocarcinoma, Acinar Type	Prostate	Primary	70327	Prostate Cancer
TCGA-XK-AAJR	TCGA-XK-AAJR-01	Prostate Adenocarcinoma	Prostate Adenocarcinoma	Prostate Adenocarcinoma, Acinar Type	Prostate	Primary	70327	Prostate Cancer
TCGA-XK-AAJT	TCGA-XK-AAJT-01	Prostate Adenocarcinoma	Prostate Adenocarcinoma	Prostate Adenocarcinoma, Acinar Type	Prostate	Primary	70327	Prostate Cancer
TCGA-XK-AAJU	TCGA-XK-AAJU-01	Prostate Adenocarcinoma	Prostate Adenocarcinoma	Prostate Adenocarcinoma, Acinar Type	Prostate	Primary	70327	Prostate Cancer
TCGA-XQ-A8TA	TCGA-XQ-A8TA-01	Prostate Adenocarcinoma	Prostate Adenocarcinoma	Prostate Adenocarcinoma, Acinar Type	Prostate	Primary	70327	Prostate Cancer
TCGA-XQ-A8TB	TCGA-XQ-A8TB-01	Prostate Adenocarcinoma	Prostate Adenocarcinoma	Prostate Adenocarcinoma, Acinar Type	Prostate	Primary	70327	Prostate Cancer
TCGA-Y6-A8TL	TCGA-Y6-A8TL-01	Prostate Adenocarcinoma	Prostate Adenocarcinoma	Prostate Adenocarcinoma, Acinar Type	Prostate	Primary	70327	Prostate Cancer
TCGA-Y6-A9XI	TCGA-Y6-A9XI-01	Prostate Adenocarcinoma	Prostate Adenocarcinoma	Prostate Adenocarcinoma, Acinar Type	Prostate	Primary	70327	Prostate Cancer
TCGA-YJ-A8SW	TCGA-YJ-A8SW-01	Prostate Adenocarcinoma	Prostate Adenocarcinoma	Prostate Adenocarcinoma, Other Subtype	Prostate	Primary	70327	Prostate Cancer
TCGA-YL-A8HJ	TCGA-YL-A8HJ-01	Prostate Adenocarcinoma	Prostate Adenocarcinoma	Prostate Adenocarcinoma, Other Subtype	Prostate	Primary	70327	Prostate Cancer
TCGA-YL-A8HK	TCGA-YL-A8HK-01	Prostate Adenocarcinoma	Prostate Adenocarcinoma	Prostate Adenocarcinoma, Acinar Type	Prostate	Primary	70327	Prostate Cancer
TCGA-YL-A8HL	TCGA-YL-A8HL-01	Prostate Adenocarcinoma	Prostate Adenocarcinoma	Prostate Adenocarcinoma, Acinar Type	Prostate	Primary	70327	Prostate Cancer
TCGA-YL-A8HM	TCGA-YL-A8HM-01	Prostate Adenocarcinoma	Prostate Adenocarcinoma	Prostate Adenocarcinoma, Acinar Type	Prostate	Primary	70327	Prostate Cancer
TCGA-YL-A8HO	TCGA-YL-A8HO-01	Prostate Adenocarcinoma	Prostate Adenocarcinoma	Prostate Adenocarcinoma, Acinar Type	Prostate	Primary	70327	Prostate Cancer
TCGA-YL-A8S8	TCGA-YL-A8S8-01	Prostate Adenocarcinoma	Prostate Adenocarcinoma	Prostate Adenocarcinoma, Acinar Type	Prostate	Primary	70327	Prostate Cancer
TCGA-YL-A8S9	TCGA-YL-A8S9-01	Prostate Adenocarcinoma	Prostate Adenocarcinoma	Prostate Adenocarcinoma, Acinar Type	Prostate	Primary	70327	Prostate Cancer
TCGA-YL-A8SA	TCGA-YL-A8SA-01	Prostate Adenocarcinoma	Prostate Adenocarcinoma	Prostate Adenocarcinoma, Acinar Type	Prostate	Primary	70327	Prostate Cancer
TCGA-YL-A8SB	TCGA-YL-A8SB-01	Prostate Adenocarcinoma	Prostate Adenocarcinoma	Prostate Adenocarcinoma, Acinar Type	Prostate	Primary	70327	Prostate Cancer
TCGA-YL-A8SC	TCGA-YL-A8SC-01	Prostate Adenocarcinoma	Prostate Adenocarcinoma	Prostate Adenocarcinoma, Acinar Type	Prostate	Primary	70327	Prostate Cancer
TCGA-YL-A8SF	TCGA-YL-A8SF-01	Prostate Adenocarcinoma	Prostate Adenocarcinoma	Prostate Adenocarcinoma, Acinar Type	Prostate	Primary	70327	Prostate Cancer
TCGA-YL-A8SH	TCGA-YL-A8SH-01	Prostate Adenocarcinoma	Prostate Adenocarcinoma	Prostate Adenocarcinoma, Acinar Type	Prostate	Primary	70327	Prostate Cancer
TCGA-YL-A8SI	TCGA-YL-A8SI-01	Prostate Adenocarcinoma	Prostate Adenocarcinoma	Prostate Adenocarcinoma, Acinar Type	Prostate	Primary	70327	Prostate Cancer
TCGA-YL-A8SJ	TCGA-YL-A8SJ-01	Prostate Adenocarcinoma	Prostate Adenocarcinoma	Prostate Adenocarcinoma, Acinar Type	Prostate	Primary	70327	Prostate Cancer
TCGA-YL-A8SK	TCGA-YL-A8SK-01	Prostate Adenocarcinoma	Prostate Adenocarcinoma	Prostate Adenocarcinoma, Acinar Type	Prostate	Primary	70327	Prostate Cancer
TCGA-YL-A8SL	TCGA-YL-A8SL-01	Prostate Adenocarcinoma	Prostate Adenocarcinoma	Prostate Adenocarcinoma, Acinar Type	Prostate	Primary	70327	Prostate Cancer
TCGA-YL-A8SO	TCGA-YL-A8SO-01	Prostate Adenocarcinoma	Prostate Adenocarcinoma	Prostate Adenocarcinoma, Acinar Type	Prostate	Primary	70327	Prostate Cancer
TCGA-YL-A8SP	TCGA-YL-A8SP-01	Prostate Adenocarcinoma	Prostate Adenocarcinoma	Prostate Adenocarcinoma, Acinar Type	Prostate	Primary	70327	Prostate Cancer
TCGA-YL-A8SQ	TCGA-YL-A8SQ-01	Prostate Adenocarcinoma	Prostate Adenocarcinoma	Prostate Adenocarcinoma, Acinar Type	Prostate	Primary	70327	Prostate Cancer
TCGA-YL-A8SR	TCGA-YL-A8SR-01	Prostate Adenocarcinoma	Prostate Adenocarcinoma	Prostate Adenocarcinoma, Acinar Type	Prostate	Primary	70327	Prostate Cancer
TCGA-YL-A9WH	TCGA-YL-A9WH-01	Prostate Adenocarcinoma	Prostate Adenocarcinoma	Prostate Adenocarcinoma, Acinar Type	Prostate	Primary	70327	Prostate Cancer
TCGA-YL-A9WI	TCGA-YL-A9WI-01	Prostate Adenocarcinoma	Prostate Adenocarcinoma	Prostate Adenocarcinoma, Acinar Type	Prostate	Primary	70327	Prostate Cancer
TCGA-YL-A9WJ	TCGA-YL-A9WJ-01	Prostate Adenocarcinoma	Prostate Adenocarcinoma	Prostate Adenocarcinoma, Acinar Type	Prostate	Primary	70327	Prostate Cancer
TCGA-YL-A9WK	TCGA-YL-A9WK-01	Prostate Adenocarcinoma	Prostate Adenocarcinoma	Prostate Adenocarcinoma, Acinar Type	Prostate	Primary	70327	Prostate Cancer
TCGA-YL-A9WL	TCGA-YL-A9WL-01	Prostate Adenocarcinoma	Prostate Adenocarcinoma	Prostate Adenocarcinoma, Acinar Type	Prostate	Primary	70327	Prostate Cancer
TCGA-YL-A9WX	TCGA-YL-A9WX-01	Prostate Adenocarcinoma	Prostate Adenocarcinoma	Prostate Adenocarcinoma, Acinar Type	Prostate	Primary	70327	Prostate Cancer
TCGA-YL-A9WY	TCGA-YL-A9WY-01	Prostate Adenocarcinoma	Prostate Adenocarcinoma	Prostate Adenocarcinoma, Acinar Type	Prostate	Primary	70327	Prostate Cancer
TCGA-ZG-A8QW	TCGA-ZG-A8QW-01	Prostate Adenocarcinoma	Prostate Adenocarcinoma	Prostate Adenocarcinoma, Acinar Type	Prostate	Primary	70327	Prostate Cancer
TCGA-ZG-A8QX	TCGA-ZG-A8QX-01	Prostate Adenocarcinoma	Prostate Adenocarcinoma	Prostate Adenocarcinoma, Acinar Type	Prostate	Primary	70327	Prostate Cancer
TCGA-ZG-A8QY	TCGA-ZG-A8QY-01	Prostate Adenocarcinoma	Prostate Adenocarcinoma	Prostate Adenocarcinoma, Acinar Type	Prostate	Primary	70327	Prostate Cancer
TCGA-ZG-A8QZ	TCGA-ZG-A8QZ-01	Prostate Adenocarcinoma	Prostate Adenocarcinoma	Prostate Adenocarcinoma, Acinar Type	Prostate	Primary	70327	Prostate Cancer
TCGA-ZG-A9KY	TCGA-ZG-A9KY-01	Prostate Adenocarcinoma	Prostate Adenocarcinoma	Prostate Adenocarcinoma, Acinar Type	Prostate	Primary	70327	Prostate Cancer
TCGA-ZG-A9L0	TCGA-ZG-A9L0-01	Prostate Adenocarcinoma	Prostate Adenocarcinoma	Prostate Adenocarcinoma, Acinar Type	Prostate	Primary	70327	Prostate Cancer
TCGA-ZG-A9L1	TCGA-ZG-A9L1-01	Prostate Adenocarcinoma	Prostate Adenocarcinoma	Prostate Adenocarcinoma, Acinar Type	Prostate	Primary	70327	Prostate Cancer
TCGA-ZG-A9L2	TCGA-ZG-A9L2-01	Prostate Adenocarcinoma	Prostate Adenocarcinoma	Prostate Adenocarcinoma, Acinar Type	Prostate	Primary	70327	Prostate Cancer
TCGA-ZG-A9L4	TCGA-ZG-A9L4-01	Prostate Adenocarcinoma	Prostate Adenocarcinoma	Prostate Adenocarcinoma, Acinar Type	Prostate	Primary	70327	Prostate Cancer
TCGA-ZG-A9L5	TCGA-ZG-A9L5-01	Prostate Adenocarcinoma	Prostate Adenocarcinoma	Prostate Adenocarcinoma, Acinar Type	Prostate	Primary	70327	Prostate Cancer
TCGA-ZG-A9L6	TCGA-ZG-A9L6-01	Prostate Adenocarcinoma	Prostate Adenocarcinoma	Prostate Adenocarcinoma, Acinar Type	Prostate	Primary	70327	Prostate Cancer
TCGA-ZG-A9L9	TCGA-ZG-A9L9-01	Prostate Adenocarcinoma	Prostate Adenocarcinoma	Prostate Adenocarcinoma, Acinar Type	Prostate	Primary	70327	Prostate Cancer
TCGA-ZG-A9LB	TCGA-ZG-A9LB-01	Prostate Adenocarcinoma	Prostate Adenocarcinoma	Prostate Adenocarcinoma, Acinar Type	Prostate	Primary	70327	Prostate Cancer
TCGA-ZG-A9LM	TCGA-ZG-A9LM-01	Prostate Adenocarcinoma	Prostate Adenocarcinoma	Prostate Adenocarcinoma, Acinar Type	Prostate	Primary	70327	Prostate Cancer
TCGA-ZG-A9LN	TCGA-ZG-A9LN-01	Prostate Adenocarcinoma	Prostate Adenocarcinoma	Prostate Adenocarcinoma, Acinar Type	Prostate	Primary	70327	Prostate Cancer
TCGA-ZG-A9LS	TCGA-ZG-A9LS-01	Prostate Adenocarcinoma	Prostate Adenocarcinoma	Prostate Adenocarcinoma, Acinar Type	Prostate	Primary	70327	Prostate Cancer
TCGA-ZG-A9LU	TCGA-ZG-A9LU-01	Prostate Adenocarcinoma	Prostate Adenocarcinoma	Prostate Adenocarcinoma, Acinar Type	Prostate	Primary	70327	Prostate Cancer
TCGA-ZG-A9LY	TCGA-ZG-A9LY-01	Prostate Adenocarcinoma	Prostate Adenocarcinoma	Prostate Adenocarcinoma, Acinar Type	Prostate	Primary	70327	Prostate Cancer
TCGA-ZG-A9LZ	TCGA-ZG-A9LZ-01	Prostate Adenocarcinoma	Prostate Adenocarcinoma	Prostate Adenocarcinoma, Acinar Type	Prostate	Primary	70327	Prostate Cancer
TCGA-ZG-A9M4	TCGA-ZG-A9M4-01	Prostate Adenocarcinoma	Prostate Adenocarcinoma	Prostate Adenocarcinoma, Acinar Type	Prostate	Primary	70327	Prostate Cancer
TCGA-ZG-A9MC	TCGA-ZG-A9MC-01	Prostate Adenocarcinoma	Prostate Adenocarcinoma	Prostate Adenocarcinoma, Acinar Type	Prostate	Primary	70327	Prostate Cancer
TCGA-ZG-A9N3	TCGA-ZG-A9N3-01	Prostate Adenocarcinoma	Prostate Adenocarcinoma	Prostate Adenocarcinoma, Acinar Type	Prostate	Primary	70327	Prostate Cancer
TCGA-ZG-A9ND	TCGA-ZG-A9ND-01	Prostate Adenocarcinoma	Prostate Adenocarcinoma	Prostate Adenocarcinoma, Acinar Type	Prostate	Primary	70327	Prostate Cancer
TCGA-ZG-A9NI	TCGA-ZG-A9NI-01	Prostate Adenocarcinoma	Prostate Adenocarcinoma	Prostate Adenocarcinoma, Acinar Type	Prostate	Primary	70327	Prostate Cancer
