# Supplementary material for: Cancer gene mutation frequencies for the U.S. population
Source: Nat Commun. 2021 Oct 13;12:5961. doi: 10.1038/s41467-021-26213-y (PMC8514428; doi:10.1038/s41467-021-26213-y)
Supplement: Supplementary file 8 — Supplementary Software 1 [file 41467_2021_26213_MOESM8_ESM.zip › Supplementary Software 1/Genomics_Analysis/clinical/Skin/desm_broad_2015/data_clinical_sample_v2.txt]

PATIENT_ID	SAMPLE_ID	SAMPLE_TYPE	SOURCE	DETAILED_SAMPLE_HISTOLOGY_CATEGORY	SITE	CANCER_TYPE	CANCER_TYPE_DETAILED	Unnamed: 8	Meraj annotation	CODE	CATEGORY_NAME
11M	11M	Primary	Fresh Frozen	Pure	Skin Melanoma	Melanoma	Desmoplastic Melanoma		Desmoplastic melanoma, malignant (C44._)	70107	Malignant melanoma
12M	12M	Primary	Fresh Frozen	Pure	Skin Melanoma	Melanoma	Desmoplastic Melanoma		Desmoplastic melanoma, malignant (C44._)	70107	Malignant melanoma
19M	19M	Primary	Fresh Frozen	Mixed	Skin Melanoma	Melanoma	Desmoplastic Melanoma		Desmoplastic melanoma, malignant (C44._)	70107	Malignant melanoma
35M	35M	Primary	Fresh Frozen	Mixed	Skin Melanoma	Melanoma	Desmoplastic Melanoma		Desmoplastic melanoma, malignant (C44._)	70107	Malignant melanoma
37M	37M	Primary	Fresh Frozen	Mixed	Skin Melanoma	Melanoma	Desmoplastic Melanoma		Desmoplastic melanoma, malignant (C44._)	70107	Malignant melanoma
40M	40M	Primary	Fresh Frozen	Pure	Skin Melanoma	Melanoma	Desmoplastic Melanoma		Desmoplastic melanoma, malignant (C44._)	70107	Malignant melanoma
46M	46M	Primary	Fresh Frozen	Mixed	Skin Melanoma	Melanoma	Desmoplastic Melanoma		Desmoplastic melanoma, malignant (C44._)	70107	Malignant melanoma
49M	49M	Primary	Fresh Frozen	Mixed	Skin Melanoma	Melanoma	Desmoplastic Melanoma		Desmoplastic melanoma, malignant (C44._)	70107	Malignant melanoma
53M	53M	Primary	Fresh Frozen	Pure	Skin Melanoma	Melanoma	Desmoplastic Melanoma		Desmoplastic melanoma, malignant (C44._)	70107	Malignant melanoma
71M	71M	Primary	Fresh Frozen	Mixed	Skin Melanoma	Melanoma	Desmoplastic Melanoma		Desmoplastic melanoma, malignant (C44._)	70107	Malignant melanoma
Au1	Au1	Primary	Fresh Frozen	Pure	Skin Melanoma	Melanoma	Desmoplastic Melanoma		Desmoplastic melanoma, malignant (C44._)	70107	Malignant melanoma
Au2	Au2	Primary	Fresh Frozen	Pure	Skin Melanoma	Melanoma	Desmoplastic Melanoma		Desmoplastic melanoma, malignant (C44._)	70107	Malignant melanoma
Au3	Au3	Primary	Fresh Frozen	Pure	Skin Melanoma	Melanoma	Desmoplastic Melanoma		Desmoplastic melanoma, malignant (C44._)	70107	Malignant melanoma
Au4	Au4	Primary	Fresh Frozen	Mixed	Skin Melanoma	Melanoma	Desmoplastic Melanoma		Desmoplastic melanoma, malignant (C44._)	70107	Malignant melanoma
Au5	Au5	Primary	Fresh Frozen	Pure	Skin Melanoma	Melanoma	Desmoplastic Melanoma		Desmoplastic melanoma, malignant (C44._)	70107	Malignant melanoma
Au6	Au6	Primary	Fresh Frozen	Pure	Skin Melanoma	Melanoma	Desmoplastic Melanoma		Desmoplastic melanoma, malignant (C44._)	70107	Malignant melanoma
Au7	Au7	Primary	Fresh Frozen	Pure	Skin Melanoma	Melanoma	Desmoplastic Melanoma		Desmoplastic melanoma, malignant (C44._)	70107	Malignant melanoma
Au8	Au8	Primary	Fresh Frozen	Pure	Skin Melanoma	Melanoma	Desmoplastic Melanoma		Desmoplastic melanoma, malignant (C44._)	70107	Malignant melanoma
Au9	Au9	Primary	Fresh Frozen	Pure	Skin Melanoma	Melanoma	Desmoplastic Melanoma		Desmoplastic melanoma, malignant (C44._)	70107	Malignant melanoma
Au10	Au10	Primary	Fresh Frozen	Pure	Skin Melanoma	Melanoma	Desmoplastic Melanoma		Desmoplastic melanoma, malignant (C44._)	70107	Malignant melanoma
