# Supplementary material for: Cancer gene mutation frequencies for the U.S. population
Source: Nat Commun. 2021 Oct 13;12:5961. doi: 10.1038/s41467-021-26213-y (PMC8514428; doi:10.1038/s41467-021-26213-y)
Supplement: Supplementary file 8 — Supplementary Software 1 [file 41467_2021_26213_MOESM8_ESM.zip › Supplementary Software 1/Genomics_Analysis/clinical/Skin/mel_tsam_liang_2017/data_clinical_sample_v2.txt]

PATIENT_ID	SAMPLE_ID	PRIMARY_SITE	SAMPLE_TYPE	SITE	CANCER_TYPE	CANCER_TYPE_DETAILED	meraj's annotation	CODE
P-1	VU1-1	Plantar Foot	Metastasis	Skin Melanoma	Melanoma	Acral Melanoma	Acral lentiginous melanoma, malignant (C44._)	87443
P-2	VU2-2	Plantar Foot	Primary	Skin Melanoma	Melanoma	Acral Melanoma	Acral lentiginous melanoma, malignant (C44._)	87443
P-3	VU4-3	Plantar Foot	Metastasis	Skin Melanoma	Melanoma	Acral Melanoma	Acral lentiginous melanoma, malignant (C44._)	87443
P-4	VU5-4	Plantar Foot	Metastasis	Skin Melanoma	Melanoma	Acral Melanoma	Acral lentiginous melanoma, malignant (C44._)	87443
P-5	VU6-5	Thumb	Metastasis	Skin Melanoma	Melanoma	Acral Melanoma	Acral lentiginous melanoma, malignant (C44._)	87443
P-6	VU7-6	Plantar Foot	Metastasis	Skin Melanoma	Melanoma	Acral Melanoma	Acral lentiginous melanoma, malignant (C44._)	87443
P-7	VU8-7	Subungual Toe	Metastasis	Skin Melanoma	Melanoma	Acral Melanoma	Acral lentiginous melanoma, malignant (C44._)	87443
P-8	VU9-8	Subungual Thumb	Primary	Skin Melanoma	Melanoma	Acral Melanoma	Acral lentiginous melanoma, malignant (C44._)	87443
P-9	VU10-9	Subungual Thumb	Primary	Skin Melanoma	Melanoma	Acral Melanoma	Acral lentiginous melanoma, malignant (C44._)	87443
P-10	VU11-10	Plantar Foot	Primary	Skin Melanoma	Melanoma	Acral Melanoma	Acral lentiginous melanoma, malignant (C44._)	87443
P-11	VU12-11	Plantar Toe	Metastasis	Skin Melanoma	Melanoma	Acral Melanoma	Acral lentiginous melanoma, malignant (C44._)	87443
P-12	VU13-12	Plantar Foot	Primary	Skin Melanoma	Melanoma	Acral Melanoma	Acral lentiginous melanoma, malignant (C44._)	87443
P-13	VU14-13	Subungual Toe	Primary	Skin Melanoma	Melanoma	Acral Melanoma	Acral lentiginous melanoma, malignant (C44._)	87443
P-14	VU15-14	Subungual Toe	Metastasis	Skin Melanoma	Melanoma	Acral Melanoma	Acral lentiginous melanoma, malignant (C44._)	87443
P-15	VU16-15	Plantar Foot	Primary	Skin Melanoma	Melanoma	Acral Melanoma	Acral lentiginous melanoma, malignant (C44._)	87443
P-16	VU17-16	Plantar Foot	Metastasis	Skin Melanoma	Melanoma	Acral Melanoma	Acral lentiginous melanoma, malignant (C44._)	87443
P-17	101984-1T-17	Plantar Foot	Primary	Skin Melanoma	Melanoma	Acral Melanoma	Acral lentiginous melanoma, malignant (C44._)	87443
P-18	103340-1T-18	Subungual	Primary	Skin Melanoma	Melanoma	Acral Melanoma	Acral lentiginous melanoma, malignant (C44._)	87443
P-19	121441-2T-19	Foot	Primary	Skin Melanoma	Melanoma	Acral Melanoma	Acral lentiginous melanoma, malignant (C44._)	87443
P-20	129988T-20	Plantar Foot	Metastasis	Skin Melanoma	Melanoma	Acral Melanoma	Acral lentiginous melanoma, malignant (C44._)	87443
P-21	136374-1T-21	Plantar Foot	Primary	Skin Melanoma	Melanoma	Acral Melanoma	Acral lentiginous melanoma, malignant (C44._)	87443
P-22	140122-1T-22	Platar Foot	Metastasis	Skin Melanoma	Melanoma	Acral Melanoma	Acral lentiginous melanoma, malignant (C44._)	87443
P-23	142883-1T-23	Plantar Foot	Primary	Skin Melanoma	Melanoma	Acral Melanoma	Acral lentiginous melanoma, malignant (C44._)	87443
P-24	143455-1T-24	Plantar Foot	Metastasis	Skin Melanoma	Melanoma	Acral Melanoma	Acral lentiginous melanoma, malignant (C44._)	87443
P-25	145041-1T-25a	Plantar Foot	Metastasis	Skin Melanoma	Melanoma	Acral Melanoma	Acral lentiginous melanoma, malignant (C44._)	87443
P-25	148336T-25b	Plantar Foot	Na	Skin Melanoma	Melanoma	Acral Melanoma	Acral lentiginous melanoma, malignant (C44._)	87443
P-26	145604-1T-26	Plantar Foot	Primary	Skin Melanoma	Melanoma	Acral Melanoma	Acral lentiginous melanoma, malignant (C44._)	87443
P-27	150199-1T-27	Plantar Foot	Primary	Skin Melanoma	Melanoma	Acral Melanoma	Acral lentiginous melanoma, malignant (C44._)	87443
P-28	148034-1T-28	Subungual Toe	Metastasis	Skin Melanoma	Melanoma	Acral Melanoma	Acral lentiginous melanoma, malignant (C44._)	87443
P-29	150449-2T-29a	Subungual Toe	Metastasis	Skin Melanoma	Melanoma	Acral Melanoma	Acral lentiginous melanoma, malignant (C44._)	87443
P-29	150449-14T-29b	Subungual Toe	Primary	Skin Melanoma	Melanoma	Acral Melanoma	Acral lentiginous melanoma, malignant (C44._)	87443
P-29	152063-10T-29c	Subungual Toe	Metastasis	Skin Melanoma	Melanoma	Acral Melanoma	Acral lentiginous melanoma, malignant (C44._)	87443
P-30	150756-1T-30	Plantar Foot	Metastasis	Skin Melanoma	Melanoma	Acral Melanoma	Acral lentiginous melanoma, malignant (C44._)	87443
P-31	157471-1T-31	Toe	Primary	Skin Melanoma	Melanoma	Acral Melanoma	Acral lentiginous melanoma, malignant (C44._)	87443
P-32	142162-1T-32	Subungual Thumb	Metastasis	Skin Melanoma	Melanoma	Acral Melanoma	Acral lentiginous melanoma, malignant (C44._)	87443
P-33	143739-33		Metastasis	Skin Melanoma	Melanoma	Acral Melanoma	Acral lentiginous melanoma, malignant (C44._)	87443
P-34	169894a-34a	Plantar Foot	Metastasis	Skin Melanoma	Melanoma	Acral Melanoma	Acral lentiginous melanoma, malignant (C44._)	87443
P-34	169894b-34b			Skin Melanoma	Melanoma	Acral Melanoma	Acral lentiginous melanoma, malignant (C44._)	87443
