# Supplementary material for: Cancer gene mutation frequencies for the U.S. population
Source: Nat Commun. 2021 Oct 13;12:5961. doi: 10.1038/s41467-021-26213-y (PMC8514428; doi:10.1038/s41467-021-26213-y)
Supplement: Supplementary file 8 — Supplementary Software 1 [file 41467_2021_26213_MOESM8_ESM.zip › Supplementary Software 1/Genomics_Analysis/clinical/Skin/skcm_broad/data_clinical_sample_v2.txt]

PATIENT_ID	SAMPLE_ID	SAMPLE_TYPE	SITE	PRIMARY_SITE	CANCER_TYPE	CANCER_TYPE_DETAILED	CODE	CATEGORY_NAME
MEL-JWCI-WGS-1	MEL-JWCI-WGS-1	Primary	Skin Melanoma	Face (Except Nose)	Melanoma	Cutaneous Melanoma	70107	Malignant melanoma
MEL-JWCI-WGS-11	MEL-JWCI-WGS-11	Primary	Skin Melanoma		Melanoma	Cutaneous Melanoma	70107	Malignant melanoma
MEL-JWCI-WGS-12	MEL-JWCI-WGS-12	Primary	Skin Melanoma	Arm, Upper Dorsal	Melanoma	Cutaneous Melanoma	70107	Malignant melanoma
MEL-JWCI-WGS-13	MEL-JWCI-WGS-13	Primary	Skin Melanoma	Back, Trunk Posterior Upper (Except Midline)	Melanoma	Cutaneous Melanoma	70107	Malignant melanoma
MEL-JWCI-WGS-14	MEL-JWCI-14	Primary	Skin Melanoma	Neck, Posterior Midline	Melanoma	Cutaneous Melanoma	70107	Malignant melanoma
MEL-JWCI-WGS-15	MEL-JWCI-WGS-15	Primary	Skin Melanoma	Leg, Lower Anterior	Melanoma	Cutaneous Melanoma	70107	Malignant melanoma
MEL-JWCI-WGS-18	MEL-JWCI-WGS-18	Primary	Skin Melanoma	Leg, Lower Posterior	Melanoma	Cutaneous Melanoma	70107	Malignant melanoma
MEL-JWCI-WGS-19	MEL-JWCI-WGS-19	Primary	Skin Melanoma	Back, Trunk Posterior Upper (Except Midline)	Melanoma	Cutaneous Melanoma	70107	Malignant melanoma
MEL-JWCI-WGS-2	MEL-JWCI-WGS-2	Primary	Skin Melanoma	Plantar Foot (Except Toes)	Melanoma	Cutaneous Melanoma	87443	Acral_lentiginous_melanoma_malignant
MEL-JWCI-WGS-20	MEL-JWCI-WGS-20	Primary	Skin Melanoma	Subungual, Fingers	Melanoma	Cutaneous Melanoma	87443	Acral_lentiginous_melanoma_malignant
MEL-JWCI-WGS-21	MEL-JWCI-WGS-21	Primary	Skin Melanoma	Thigh, Anterior	Melanoma	Cutaneous Melanoma	70107	Malignant melanoma
MEL-JWCI-WGS-22	MEL-JWCI-WGS-22	Primary	Skin Melanoma	Neck, Anterior (Except Midline)	Melanoma	Cutaneous Melanoma	70107	Malignant melanoma
MEL-JWCI-WGS-23	MEL-JWCI-WGS-23	Primary	Skin Melanoma		Melanoma	Cutaneous Melanoma	70107	Malignant melanoma
MEL-JWCI-WGS-24	MEL-JWCI-WGS-24	Primary	Skin Melanoma	Thigh, Anterior	Melanoma	Cutaneous Melanoma	70107	Malignant melanoma
MEL-JWCI-WGS-25	MEL-JWCI-WGS-25	Primary	Skin Melanoma	Neck, Anterior (Except Midline)	Melanoma	Cutaneous Melanoma	70107	Malignant melanoma
MEL-JWCI-WGS-26	MEL-JWCI-WGS-26	Primary	Skin Melanoma	Eye, Iris & Sclera, Choroid, Ocular	Melanoma	Cutaneous Melanoma	70097	Uveal Melanoma
MEL-JWCI-WGS-27	MEL-JWCI-27	Primary	Skin Melanoma	Scalp, Posterior (Behind Anterior Part Of Helix)	Melanoma	Cutaneous Melanoma	70107	Malignant melanoma
MEL-JWCI-WGS-29	MEL-JWCI-WGS-29	Primary	Skin Melanoma	Back, Trunk Posterior Upper (Except Midline)	Melanoma	Cutaneous Melanoma	70107	Malignant melanoma
MEL-JWCI-WGS-3	MEL-JWCI-WGS-3	Primary	Skin Melanoma	Chest, Trunk Anterior Upper (Except Nipple & Midline)	Melanoma	Cutaneous Melanoma	70107	Malignant melanoma
MEL-JWCI-WGS-31	MEL-JWCI-WGS-31	Primary	Skin Melanoma		Melanoma	Cutaneous Melanoma	70107	Malignant melanoma
MEL-JWCI-WGS-32	MEL-JWCI-WGS-32	Primary	Skin Melanoma	Forearm, Volar	Melanoma	Cutaneous Melanoma	70107	Malignant melanoma
MEL-JWCI-WGS-33	MEL-JWCI-WGS-33	Primary	Skin Melanoma	Leg, Lower Posterior	Melanoma	Cutaneous Melanoma	70107	Malignant melanoma
MEL-JWCI-WGS-34	MEL-JWCI-WGS-34	Primary	Skin Melanoma	Leg & Hip	Melanoma	Cutaneous Melanoma	70107	Malignant melanoma
MEL-JWCI-WGS-35	MEL-JWCI-WGS-35	Primary	Skin Melanoma	Neck, Anterior (Except Midline)	Melanoma	Cutaneous Melanoma	70107	Malignant melanoma
MEL-JWCI-WGS-36	MEL-JWCI-WGS-36	Primary	Skin Melanoma	Back, Trunk Posterior Upper (Except Midline)	Melanoma	Cutaneous Melanoma	70107	Malignant melanoma
MEL-JWCI-WGS-37	MEL-JWCI-WGS-37	Primary	Skin Melanoma	Chest, Trunk Anterior Upper (Except Nipple & Midline)	Melanoma	Cutaneous Melanoma	70107	Malignant melanoma
MEL-JWCI-WGS-38	MEL-JWCI-WGS-38	Primary	Skin Melanoma		Melanoma	Cutaneous Melanoma	70107	Malignant melanoma
MEL-JWCI-WGS-39	MEL-JWCI-WGS-39	Primary	Skin Melanoma	Back, Trunk Upper Midline	Melanoma	Cutaneous Melanoma	70107	Malignant melanoma
MEL-JWCI-WGS-4	MEL-JWCI-WGS-4	Primary	Skin Melanoma	Back, Trunk Posterior Upper (Except Midline)	Melanoma	Cutaneous Melanoma	70107	Malignant melanoma
MEL-JWCI-WGS-42	MEL-JWCI-WGS-42	Primary	Skin Melanoma	Chest, Trunk Anterior Upper (Except Nipple & Midline)	Melanoma	Cutaneous Melanoma	70107	Malignant melanoma
MEL-JWCI-WGS-43	MEL-JWCI-WGS-43	Primary	Skin Melanoma	Back, Trunk Posterior Upper (Except Midline)	Melanoma	Cutaneous Melanoma	70107	Malignant melanoma
MEL-JWCI-WGS-5	MEL-JWCI-WGS-5	Primary	Skin Melanoma		Melanoma	Cutaneous Melanoma	70107	Malignant melanoma
MEL-JWCI-WGS-6	MEL-JWCI-WGS-6	Primary	Skin Melanoma		Melanoma	Cutaneous Melanoma	70107	Malignant melanoma
MEL-JWCI-WGS-7	MEL-JWCI-WGS-7	Primary	Skin Melanoma	Scalp, Posterior (Behind Anterior Part Of Helix)	Melanoma	Cutaneous Melanoma	70107	Malignant melanoma
MEL-JWCI-WGS-8	MEL-JWCI-WGS-8	Primary	Skin Melanoma		Melanoma	Cutaneous Melanoma	70107	Malignant melanoma
MEL-Ma-Mel-04	MEL-Ma-Mel-04	Primary	Skin Melanoma	Thigh	Melanoma	Cutaneous Melanoma	70107	Malignant melanoma
MEL-Ma-Mel-05	MEL-Ma-Mel-05	Primary	Skin Melanoma	Lower Leg	Melanoma	Cutaneous Melanoma	70107	Malignant melanoma
MEL-Ma-Mel-08a	MEL-Ma-Mel-08a	Primary	Skin Melanoma	Abdomen	Melanoma	Cutaneous Melanoma	70107	Malignant melanoma
MEL-Ma-Mel-102	MEL-Ma-Mel-102	Primary	Skin Melanoma	Back	Melanoma	Cutaneous Melanoma	70107	Malignant melanoma
MEL-Ma-Mel-103b	MEL-Ma-Mel-103b	Primary	Skin Melanoma	Back	Melanoma	Cutaneous Melanoma	70107	Malignant melanoma
MEL-Ma-Mel-105	MEL-Ma-Mel-105	Primary	Skin Melanoma	Upper Arm	Melanoma	Cutaneous Melanoma	70107	Malignant melanoma
MEL-Ma-Mel-107	MEL-Ma-Mel-107	Primary	Skin Melanoma	Finger/Toe	Melanoma	Cutaneous Melanoma	87443	Acral_lentiginous_melanoma_malignant
MEL-Ma-Mel-108	MEL-Ma-Mel-108	Primary	Skin Melanoma		Melanoma	Cutaneous Melanoma	70107	Malignant melanoma
MEL-Ma-Mel-114	MEL-Ma-Mel-114	Primary	Skin Melanoma	Breast	Melanoma	Cutaneous Melanoma	70107	Malignant melanoma
MEL-Ma-Mel-119	MEL-Ma-Mel-119	Primary	Skin Melanoma	Back	Melanoma	Cutaneous Melanoma	70107	Malignant melanoma
MEL-Ma-Mel-120	MEL-Ma-Mel-120	Primary	Skin Melanoma	Back	Melanoma	Cutaneous Melanoma	70107	Malignant melanoma
MEL-Ma-Mel-122	MEL-Ma-Mel-122	Primary	Skin Melanoma		Melanoma	Cutaneous Melanoma	70107	Malignant melanoma
MEL-Ma-Mel-123	MEL-Ma-Mel-123	Primary	Skin Melanoma	Nose	Melanoma	Cutaneous Melanoma	70107	Malignant melanoma
MEL-Ma-Mel-15	MEL-Ma-Mel-15	Primary	Skin Melanoma		Melanoma	Cutaneous Melanoma	70107	Malignant melanoma
MEL-Ma-Mel-16	MEL-Ma-Mel-16	Primary	Skin Melanoma	Thigh	Melanoma	Cutaneous Melanoma	70107	Malignant melanoma
MEL-Ma-Mel-19	MEL-Ma-Mel-19	Primary	Skin Melanoma	Thigh	Melanoma	Cutaneous Melanoma	70107	Malignant melanoma
MEL-Ma-Mel-27	MEL-Ma-Mel-27	Primary	Skin Melanoma	Palmar/Plantar	Melanoma	Cutaneous Melanoma	87443	Acral_lentiginous_melanoma_malignant
MEL-Ma-Mel-28	MEL-Ma-Mel-28	Primary	Skin Melanoma		Melanoma	Cutaneous Melanoma	70107	Malignant melanoma
MEL-Ma-Mel-35	MEL-Ma-Mel-35	Primary	Skin Melanoma	Lower Leg	Melanoma	Cutaneous Melanoma	70107	Malignant melanoma
MEL-Ma-Mel-36	MEL-Ma-Mel-36	Primary	Skin Melanoma	Back	Melanoma	Cutaneous Melanoma	70107	Malignant melanoma
MEL-Ma-Mel-37	MEL-Ma-Mel-37	Primary	Skin Melanoma	Lower Leg	Melanoma	Cutaneous Melanoma	70107	Malignant melanoma
MEL-Ma-Mel-48	MEL-Ma-Mel-48	Primary	Skin Melanoma	Face	Melanoma	Cutaneous Melanoma	70107	Malignant melanoma
MEL-Ma-Mel-53	MEL-Ma-Mel-53	Primary	Skin Melanoma	Back	Melanoma	Cutaneous Melanoma	70107	Malignant melanoma
MEL-Ma-Mel-54a	MEL-Ma-Mel-54a	Primary	Skin Melanoma	Lower Leg	Melanoma	Cutaneous Melanoma	70107	Malignant melanoma
MEL-Ma-Mel-55	MEL-Ma-Mel-55	Primary	Skin Melanoma	Abdomen	Melanoma	Cutaneous Melanoma	70107	Malignant melanoma
MEL-Ma-Mel-59	MEL-Ma-Mel-59	Primary	Skin Melanoma	Thigh	Melanoma	Cutaneous Melanoma	70107	Malignant melanoma
MEL-Ma-Mel-62	MEL-Ma-Mel-62	Primary	Skin Melanoma	Thigh	Melanoma	Cutaneous Melanoma	70107	Malignant melanoma
MEL-Ma-Mel-63	MEL-Ma-Mel-63	Primary	Skin Melanoma		Melanoma	Cutaneous Melanoma	70107	Malignant melanoma
MEL-Ma-Mel-65	MEL-Ma-Mel-65	Primary	Skin Melanoma	Back	Melanoma	Cutaneous Melanoma	70107	Malignant melanoma
MEL-Ma-Mel-67	MEL-Ma-Mel-67	Primary	Skin Melanoma	Lower Leg	Melanoma	Cutaneous Melanoma	70107	Malignant melanoma
MEL-Ma-Mel-71	MEL-Ma-Mel-71	Primary	Skin Melanoma	Back The Hand/Food	Melanoma	Cutaneous Melanoma	87443	Acral_lentiginous_melanoma_malignant
MEL-Ma-Mel-76	MEL-Ma-Mel-76	Primary	Skin Melanoma	Breast	Melanoma	Cutaneous Melanoma	70107	Malignant melanoma
MEL-Ma-Mel-79	MEL-Ma-Mel-79	Primary	Skin Melanoma	Lower Leg	Melanoma	Cutaneous Melanoma	70107	Malignant melanoma
MEL-Ma-Mel-85	MEL-Ma-Mel-85	Primary	Skin Melanoma		Melanoma	Cutaneous Melanoma	70107	Malignant melanoma
MEL-Ma-Mel-86	MEL-Ma-Mel-86	Primary	Skin Melanoma	Back	Melanoma	Cutaneous Melanoma	70107	Malignant melanoma
MEL-Ma-Mel-91	MEL-Ma-Mel-91	Primary	Skin Melanoma	Breast	Melanoma	Cutaneous Melanoma	70107	Malignant melanoma
MEL-Ma-Mel-92	MEL-Ma-Mel-92	Primary	Skin Melanoma	Lower Leg	Melanoma	Cutaneous Melanoma	70107	Malignant melanoma
MEL-Ma-Mel-94	MEL-Ma-Mel-94	Primary	Skin Melanoma	Back	Melanoma	Cutaneous Melanoma	70107	Malignant melanoma
ME001	ME001	Primary	Skin Melanoma	Extremities	Melanoma	Cutaneous Melanoma	70107	Malignant melanoma
ME002	ME002	Primary	Skin Melanoma	Extremities	Melanoma	Cutaneous Melanoma	70107	Malignant melanoma
ME009	ME009	Primary	Skin Melanoma	Trunk	Melanoma	Cutaneous Melanoma	70107	Malignant melanoma
ME010	ME010	Primary	Skin Melanoma	Extremities	Melanoma	Cutaneous Melanoma	70107	Malignant melanoma
ME011	ME011	Primary	Skin Melanoma	Extremities	Melanoma	Cutaneous Melanoma	70107	Malignant melanoma
ME012	ME012	Primary	Skin Melanoma	Trunk	Melanoma	Cutaneous Melanoma	70107	Malignant melanoma
ME014	ME014	Primary	Skin Melanoma	Extremities	Melanoma	Cutaneous Melanoma	70107	Malignant melanoma
ME015	ME015	Primary	Skin Melanoma	Extremities	Melanoma	Cutaneous Melanoma	70107	Malignant melanoma
ME016	ME016	Primary	Skin Melanoma	Trunk	Melanoma	Cutaneous Melanoma	70107	Malignant melanoma
ME017	ME017	Primary	Skin Melanoma	Trunk	Melanoma	Cutaneous Melanoma	70107	Malignant melanoma
ME018	ME018	Primary	Skin Melanoma		Melanoma	Cutaneous Melanoma	70107	Malignant melanoma
ME020	ME020	Primary	Skin Melanoma		Melanoma	Cutaneous Melanoma	70107	Malignant melanoma
ME021	ME021	Primary	Skin Melanoma	Trunk	Melanoma	Cutaneous Melanoma	70107	Malignant melanoma
ME024	ME024	Primary	Skin Melanoma		Melanoma	Cutaneous Melanoma	70107	Malignant melanoma
ME029	ME029	Primary	Skin Melanoma	Trunk	Melanoma	Cutaneous Melanoma	70107	Malignant melanoma
ME030	ME030	Primary	Skin Melanoma	Extremities	Melanoma	Cutaneous Melanoma	70107	Malignant melanoma
ME032	ME032	Primary	Skin Melanoma	Extremities	Melanoma	Cutaneous Melanoma	70107	Malignant melanoma
ME033	ME033	Primary	Skin Melanoma		Melanoma	Cutaneous Melanoma	70107	Malignant melanoma
ME034	ME034	Primary	Skin Melanoma	Trunk	Melanoma	Cutaneous Melanoma	70107	Malignant melanoma
ME035	ME035	Primary	Skin Melanoma	Extremities	Melanoma	Cutaneous Melanoma	70107	Malignant melanoma
ME037	ME037	Primary	Skin Melanoma		Melanoma	Cutaneous Melanoma	70107	Malignant melanoma
ME041	ME041	Primary	Skin Melanoma	Trunk	Melanoma	Cutaneous Melanoma	70107	Malignant melanoma
ME043	ME043	Primary	Skin Melanoma	Extremities	Melanoma	Cutaneous Melanoma	70107	Malignant melanoma
ME044	ME044	Primary	Skin Melanoma	Trunk	Melanoma	Cutaneous Melanoma	70107	Malignant melanoma
ME045	ME045	Primary	Skin Melanoma	Trunk	Melanoma	Cutaneous Melanoma	70107	Malignant melanoma
ME048	ME048	Primary	Skin Melanoma	Extremities	Melanoma	Cutaneous Melanoma	70107	Malignant melanoma
ME049	ME049	Primary	Skin Melanoma		Melanoma	Cutaneous Melanoma	70107	Malignant melanoma
ME050	ME050	Primary	Skin Melanoma	Trunk	Melanoma	Cutaneous Melanoma	70107	Malignant melanoma
Mel_BRAFi_02_PRE	Mel_BRAFi_02_PRE	Primary	Skin Melanoma		Melanoma	Cutaneous Melanoma	70107	Malignant melanoma
Mel-BRAFi-03	Mel-BRAFi-03	Primary	Skin Melanoma		Melanoma	Cutaneous Melanoma	70107	Malignant melanoma
MEL-13447	MEL-13447	Primary	Skin Melanoma		Melanoma	Cutaneous Melanoma	70107	Malignant melanoma
MEL-13456	MEL-13456	Primary	Skin Melanoma		Melanoma	Cutaneous Melanoma	70107	Malignant melanoma
MEL-13463	MEL-13463	Primary	Skin Melanoma		Melanoma	Cutaneous Melanoma	70107	Malignant melanoma
MEL-13468	MEL-13468	Primary	Skin Melanoma		Melanoma	Cutaneous Melanoma	70107	Malignant melanoma
MEL-13473	MEL-13473	Primary	Skin Melanoma		Melanoma	Cutaneous Melanoma	70107	Malignant melanoma
MEL-13531	MEL-13531	Primary	Skin Melanoma		Melanoma	Cutaneous Melanoma	70107	Malignant melanoma
MEL-13537	MEL-13537	Primary	Skin Melanoma		Melanoma	Cutaneous Melanoma	70107	Malignant melanoma
MEL-13543	MEL-13543	Primary	Skin Melanoma		Melanoma	Cutaneous Melanoma	70107	Malignant melanoma
MEL-13549	MEL-13549	Primary	Skin Melanoma		Melanoma	Cutaneous Melanoma	70107	Malignant melanoma
MEL-13560	MEL-13560	Primary	Skin Melanoma		Melanoma	Cutaneous Melanoma	70107	Malignant melanoma
MEL-13561	MEL-13561	Primary	Skin Melanoma		Melanoma	Cutaneous Melanoma	70107	Malignant melanoma
MEL-13567	MEL-13567	Primary	Skin Melanoma		Melanoma	Cutaneous Melanoma	70107	Malignant melanoma
MEL-13575	MEL-13575	Primary	Skin Melanoma		Melanoma	Cutaneous Melanoma	70107	Malignant melanoma
MEL-13591	MEL-13591	Primary	Skin Melanoma		Melanoma	Cutaneous Melanoma	70107	Malignant melanoma
MEL-13600	MEL-13600	Primary	Skin Melanoma		Melanoma	Cutaneous Melanoma	70107	Malignant melanoma
MEL-UKRV-Mel-20	MEL-UKRV-Mel-20	Primary	Skin Melanoma	Neck	Melanoma	Cutaneous Melanoma	70107	Malignant melanoma
MEL-UKRV-Mel-24	MEL-UKRV-Mel-24	Primary	Skin Melanoma		Melanoma	Cutaneous Melanoma	70107	Malignant melanoma
MEL-UKRV-Mel-6	MEL-UKRV-Mel-6	Primary	Skin Melanoma	Shoulder	Melanoma	Cutaneous Melanoma	70107	Malignant melanoma
