# Supplementary material for: Cancer gene mutation frequencies for the U.S. population
Source: Nat Commun. 2021 Oct 13;12:5961. doi: 10.1038/s41467-021-26213-y (PMC8514428; doi:10.1038/s41467-021-26213-y)
Supplement: Supplementary file 8 — Supplementary Software 1 [file 41467_2021_26213_MOESM8_ESM.zip › Supplementary Software 1/Genomics_Analysis/clinical/Skin/skcm_broad_brafresist_2012/data_clinical_sample_v2.txt]

PATIENT_ID	SAMPLE_ID	SAMPLE_TYPE	SITE	CANCER_TYPE	CANCER_TYPE_DETAILED	CODE	CATEGORY_NAME
Pat_01	Pat_01_Post	Primary	Skin Melanoma	Melanoma	Melanoma	70107	Malignant melanoma
Pat_01	Pat_01_Pre	Primary	Skin Melanoma	Melanoma	Melanoma	70107	Malignant melanoma
Pat_02	Pat_02_Post	Primary	Skin Melanoma	Melanoma	Melanoma	70107	Malignant melanoma
Pat_04	Pat_04_Post	Primary	Skin Melanoma	Melanoma	Melanoma	70107	Malignant melanoma
Pat_04	Pat_04_Pre	Primary	Skin Melanoma	Melanoma	Melanoma	70107	Malignant melanoma
Pat_05	Pat_05_Post	Primary	Skin Melanoma	Melanoma	Melanoma	70107	Malignant melanoma
Pat_05	Pat_05_Pre	Primary	Skin Melanoma	Melanoma	Melanoma	70107	Malignant melanoma
Pat_06	Pat_06_Post	Primary	Skin Melanoma	Melanoma	Melanoma	70107	Malignant melanoma
Pat_06	Pat_06_Pre	Primary	Skin Melanoma	Melanoma	Melanoma	70107	Malignant melanoma
Pat_07	Pat_07_Post	Primary	Skin Melanoma	Melanoma	Melanoma	70107	Malignant melanoma
Pat_07	Pat_07_Pre	Primary	Skin Melanoma	Melanoma	Melanoma	70107	Malignant melanoma
Pat_08	Pat_08_Post	Primary	Skin Melanoma	Melanoma	Melanoma	70107	Malignant melanoma
Pat_08	Pat_08_Pre	Primary	Skin Melanoma	Melanoma	Melanoma	70107	Malignant melanoma
Pat_11	Pat_11_Post	Primary	Skin Melanoma	Melanoma	Melanoma	70107	Malignant melanoma
Pat_11	Pat_11_Pre	Primary	Skin Melanoma	Melanoma	Melanoma	70107	Malignant melanoma
Pat_14	Pat_14_Post	Primary	Skin Melanoma	Melanoma	Melanoma	70107	Malignant melanoma
Pat_14	Pat_14_Pre	Primary	Skin Melanoma	Melanoma	Melanoma	70107	Malignant melanoma
Pat_15	Pat_15_Post	Primary	Skin Melanoma	Melanoma	Melanoma	70107	Malignant melanoma
Pat_15	Pat_15_Pre	Primary	Skin Melanoma	Melanoma	Melanoma	70107	Malignant melanoma
Pat_16	Pat_16_Post	Primary	Skin Melanoma	Melanoma	Melanoma	70107	Malignant melanoma
Pat_16	Pat_16_Pre	Primary	Skin Melanoma	Melanoma	Melanoma	70107	Malignant melanoma
Pat_21	Pat_21_Post	Primary	Skin Melanoma	Melanoma	Melanoma	70107	Malignant melanoma
Pat_22	Pat_22_Post	Primary	Skin Melanoma	Melanoma	Melanoma	70107	Malignant melanoma
Pat_22	Pat_22_Pre	Primary	Skin Melanoma	Melanoma	Melanoma	70107	Malignant melanoma
Pat_24	Pat_24_Post	Primary	Skin Melanoma	Melanoma	Melanoma	70107	Malignant melanoma
Pat_24	Pat_24_Pre	Primary	Skin Melanoma	Melanoma	Melanoma	70107	Malignant melanoma
Pat_26	Pat_26_Post	Primary	Skin Melanoma	Melanoma	Melanoma	70107	Malignant melanoma
Pat_26	Pat_26_Pre	Primary	Skin Melanoma	Melanoma	Melanoma	70107	Malignant melanoma
Pat_27	Pat_27_Post	Primary	Skin Melanoma	Melanoma	Melanoma	70107	Malignant melanoma
Pat_28	Pat_28_Post	Primary	Skin Melanoma	Melanoma	Melanoma	70107	Malignant melanoma
Pat_29	Pat_29_Post	Primary	Skin Melanoma	Melanoma	Melanoma	70107	Malignant melanoma
Pat_29	Pat_29_Pre	Primary	Skin Melanoma	Melanoma	Melanoma	70107	Malignant melanoma
Pat_30	Pat_30_Post	Primary	Skin Melanoma	Melanoma	Melanoma	70107	Malignant melanoma
Pat_30	Pat_30_Pre	Primary	Skin Melanoma	Melanoma	Melanoma	70107	Malignant melanoma
Pat_31	Pat_31_Post	Primary	Skin Melanoma	Melanoma	Melanoma	70107	Malignant melanoma
Pat_31	Pat_31_Pre	Primary	Skin Melanoma	Melanoma	Melanoma	70107	Malignant melanoma
Pat_32	Pat_32_Post	Primary	Skin Melanoma	Melanoma	Melanoma	70107	Malignant melanoma
Pat_32	Pat_32_Pre	Primary	Skin Melanoma	Melanoma	Melanoma	70107	Malignant melanoma
Pat_34	Pat_34_Pre	Primary	Skin Melanoma	Melanoma	Melanoma	70107	Malignant melanoma
Pat_36	Pat_36_Post	Primary	Skin Melanoma	Melanoma	Melanoma	70107	Malignant melanoma
Pat_37	Pat_37_Post	Primary	Skin Melanoma	Melanoma	Melanoma	70107	Malignant melanoma
Pat_40	Pat_40_Post	Primary	Skin Melanoma	Melanoma	Melanoma	70107	Malignant melanoma
Pat_40	Pat_40_Pre	Primary	Skin Melanoma	Melanoma	Melanoma	70107	Malignant melanoma
Pat_41	Pat_41_Post	Primary	Skin Melanoma	Melanoma	Melanoma	70107	Malignant melanoma
Pat_41	Pat_41_Pre	Primary	Skin Melanoma	Melanoma	Melanoma	70107	Malignant melanoma
Pat_44	Pat_44_Post	Primary	Skin Melanoma	Melanoma	Melanoma	70107	Malignant melanoma
Pat_44	Pat_44_Pre	Primary	Skin Melanoma	Melanoma	Melanoma	70107	Malignant melanoma
Pat_45	Pat_45_Post	Primary	Skin Melanoma	Melanoma	Melanoma	70107	Malignant melanoma
Pat_45	Pat_45_Pre	Primary	Skin Melanoma	Melanoma	Melanoma	70107	Malignant melanoma
Pat_46	Pat_46_Post	Primary	Skin Melanoma	Melanoma	Melanoma	70107	Malignant melanoma
Pat_46	Pat_46_Pre	Primary	Skin Melanoma	Melanoma	Melanoma	70107	Malignant melanoma
Pat_48	Pat_48_Post	Primary	Skin Melanoma	Melanoma	Melanoma	70107	Malignant melanoma
Pat_48	Pat_48_Pre	Primary	Skin Melanoma	Melanoma	Melanoma	70107	Malignant melanoma
Pat_49	Pat_49_Post	Primary	Skin Melanoma	Melanoma	Melanoma	70107	Malignant melanoma
Pat_50	Pat_50_Pre	Primary	Skin Melanoma	Melanoma	Melanoma	70107	Malignant melanoma
Pat_51	Pat_51_Pre	Primary	Skin Melanoma	Melanoma	Melanoma	70107	Malignant melanoma
Pat_53	Pat_53_Post	Primary	Skin Melanoma	Melanoma	Melanoma	70107	Malignant melanoma
Pat_53	Pat_53_Pre	Primary	Skin Melanoma	Melanoma	Melanoma	70107	Malignant melanoma
Pat_54	Pat_54_Pre	Primary	Skin Melanoma	Melanoma	Melanoma	70107	Malignant melanoma
Pat_55	Pat_55_Pre	Primary	Skin Melanoma	Melanoma	Melanoma	70107	Malignant melanoma
Pat_58	Pat_58_Post	Primary	Skin Melanoma	Melanoma	Melanoma	70107	Malignant melanoma
Pat_58	Pat_58_Pre	Primary	Skin Melanoma	Melanoma	Melanoma	70107	Malignant melanoma
Pat_59	Pat_59_Post	Primary	Skin Melanoma	Melanoma	Melanoma	70107	Malignant melanoma
Pat_59	Pat_59_Pre	Primary	Skin Melanoma	Melanoma	Melanoma	70107	Malignant melanoma
Pat_60	Pat_60_Post	Primary	Skin Melanoma	Melanoma	Melanoma	70107	Malignant melanoma
Pat_60	Pat_60_Pre	Primary	Skin Melanoma	Melanoma	Melanoma	70107	Malignant melanoma
Pat_63	Pat_63_Post	Primary	Skin Melanoma	Melanoma	Melanoma	70107	Malignant melanoma
Pat_63	Pat_63_Pre	Primary	Skin Melanoma	Melanoma	Melanoma	70107	Malignant melanoma
Pat_65	Pat_65_Pre	Primary	Skin Melanoma	Melanoma	Melanoma	70107	Malignant melanoma
Pat_66	Pat_66_Pre	Primary	Skin Melanoma	Melanoma	Melanoma	70107	Malignant melanoma
Pat_70	Pat_70_Post	Primary	Skin Melanoma	Melanoma	Melanoma	70107	Malignant melanoma
Pat_70	Pat_70_Pre	Primary	Skin Melanoma	Melanoma	Melanoma	70107	Malignant melanoma
Pat_73	Pat_73_Post	Primary	Skin Melanoma	Melanoma	Melanoma	70107	Malignant melanoma
Pat_73	Pat_73_Pre	Primary	Skin Melanoma	Melanoma	Melanoma	70107	Malignant melanoma
Pat_74	Pat_74_Post	Primary	Skin Melanoma	Melanoma	Melanoma	70107	Malignant melanoma
Pat_74	Pat_74_Pre	Primary	Skin Melanoma	Melanoma	Melanoma	70107	Malignant melanoma
Pat_76	Pat_76_Post	Primary	Skin Melanoma	Melanoma	Melanoma	70107	Malignant melanoma
Pat_76	Pat_76_Pre	Primary	Skin Melanoma	Melanoma	Melanoma	70107	Malignant melanoma
