# Supplementary material for: Cancer gene mutation frequencies for the U.S. population
Source: Nat Commun. 2021 Oct 13;12:5961. doi: 10.1038/s41467-021-26213-y (PMC8514428; doi:10.1038/s41467-021-26213-y)
Supplement: Supplementary file 8 — Supplementary Software 1 [file 41467_2021_26213_MOESM8_ESM.zip › Supplementary Software 1/Genomics_Analysis/clinical/Skin/skcm_broad_dfarber/data_clinical_sample_v2.txt]

PATIENT_ID	SAMPLE_ID	SAMPLE_TYPE	PRIMARY_SITE	PATHOLOGIC_PRIMARY_TUMOR_STAGE	SITE	CANCER_TYPE	CANCER_TYPE_DETAILED	CODE	CATEGORY_NAME
ME001	ME001	Primary	Extremities	T3, NOS	Skin Melanoma	Melanoma	Melanoma	70107	Malignant melanoma
ME002	ME002	Primary	Extremities	T3, NOS	Skin Melanoma	Melanoma	Melanoma	70107	Malignant melanoma
ME007	ME007	Primary	Trunk	T3, NOS	Skin Melanoma	Melanoma	Melanoma	70107	Malignant melanoma
ME009	ME009	Primary	Trunk	T4b	Skin Melanoma	Melanoma	Melanoma	70107	Malignant melanoma
ME011	ME011	Primary	Extremities	T3, NOS	Skin Melanoma	Melanoma	Melanoma	70107	Malignant melanoma
ME012	ME012	Primary	Trunk	T3, NOS	Skin Melanoma	Melanoma	Melanoma	70107	Malignant melanoma
ME015	ME015	Primary	Extremities	T3, NOS	Skin Melanoma	Melanoma	Melanoma	70107	Malignant melanoma
ME016	ME016	Primary	Trunk	T1, NOS	Skin Melanoma	Melanoma	Melanoma	70107	Malignant melanoma
ME018	ME018	Primary	Unknown	T0*	Skin Melanoma	Melanoma	Melanoma	70107	Malignant melanoma
ME020	ME020	Primary	Unknown	T0*	Skin Melanoma	Melanoma	Melanoma	70107	Malignant melanoma
ME021	ME021	Primary	Trunk	T3, NOS	Skin Melanoma	Melanoma	Melanoma	70107	Malignant melanoma
ME024	ME024	Primary	Unknown	T0*	Skin Melanoma	Melanoma	Melanoma	70107	Malignant melanoma
ME029	ME029	Primary	Trunk	T3, NOS	Skin Melanoma	Melanoma	Melanoma	70107	Malignant melanoma
ME030	ME030	Primary	Extremities	T3, NOS	Skin Melanoma	Melanoma	Melanoma	70107	Malignant melanoma
ME032	ME032	Primary	Extremities	T4b	Skin Melanoma	Melanoma	Melanoma	70107	Malignant melanoma
ME035	ME035	Primary	Extremities	T3, NOS	Skin Melanoma	Melanoma	Melanoma	70107	Malignant melanoma
ME037	ME037	Primary	Unknown	T0*	Skin Melanoma	Melanoma	Melanoma	70107	Malignant melanoma
ME041	ME041	Primary	Trunk	T3, NOS	Skin Melanoma	Melanoma	Melanoma	70107	Malignant melanoma
ME043	ME043	Primary	Extremities	T1, NOS	Skin Melanoma	Melanoma	Melanoma	70107	Malignant melanoma
ME044	ME044	Primary	Trunk	T1, NOS	Skin Melanoma	Melanoma	Melanoma	70107	Malignant melanoma
ME045	ME045	Primary	Trunk	T3, NOS	Skin Melanoma	Melanoma	Melanoma	70107	Malignant melanoma
ME048	ME048	Primary	Extremities	T3b	Skin Melanoma	Melanoma	Melanoma	70107	Malignant melanoma
ME049	ME049	Primary	Unknown	T0*	Skin Melanoma	Melanoma	Melanoma	70107	Malignant melanoma
ME050	ME050	Primary	Trunk	T2, NOS	Skin Melanoma	Melanoma	Melanoma	70107	Malignant melanoma
ME100	ME100	Primary	Unknown		Skin Melanoma	Melanoma	Melanoma	70107	Malignant melanoma
ME100	ME100L	Primary	Unknown		Skin Melanoma	Melanoma	Melanoma	70107	Malignant melanoma
