# Supplementary material for: Cancer gene mutation frequencies for the U.S. population
Source: Nat Commun. 2021 Oct 13;12:5961. doi: 10.1038/s41467-021-26213-y (PMC8514428; doi:10.1038/s41467-021-26213-y)
Supplement: Supplementary file 8 — Supplementary Software 1 [file 41467_2021_26213_MOESM8_ESM.zip › Supplementary Software 1/Genomics_Analysis/clinical/Skin/skcm_tcga_pan_can_atlas_2018/data_clinical_sample_v2.txt]

PATIENT_ID	SAMPLE_ID	ICD_O_3_SITE	CANCER_TYPE	CANCER_TYPE_DETAILED	TUMOR_TYPE	SITE	TUMOR_TISSUE_SITE	SAMPLE_TYPE	CODE	CATEGORY_NAME
TCGA-3N-A9WB	TCGA-3N-A9WB-06	C44.5	Melanoma	Cutaneous Melanoma	Skin Cutaneous Melanoma	Skin Melanoma	Distant Metastasis|Trunk	Metastatic	70107	Malignant melanoma
TCGA-3N-A9WC	TCGA-3N-A9WC-06	C77.3	Melanoma	Cutaneous Melanoma	Skin Cutaneous Melanoma	Skin Melanoma	Regional Lymph Node|Trunk	Metastatic	70107	Malignant melanoma
TCGA-3N-A9WD	TCGA-3N-A9WD-06	C77.0	Melanoma	Cutaneous Melanoma	Skin Cutaneous Melanoma	Skin Melanoma	Other|Regional Lymph Node	Metastatic	70107	Malignant melanoma
TCGA-BF-AAP0	TCGA-BF-AAP0-06	C77.3	Melanoma	Cutaneous Melanoma	Skin Cutaneous Melanoma	Skin Melanoma	Regional Lymph Node|Trunk	Metastatic	70107	Malignant melanoma
TCGA-D3-A1Q1	TCGA-D3-A1Q1-06	C77.9	Melanoma	Cutaneous Melanoma	Skin Cutaneous Melanoma	Skin Melanoma	Extremities|Regional Lymph Node	Metastatic	70107	Malignant melanoma
TCGA-D3-A1Q3	TCGA-D3-A1Q3-06	C77.9	Melanoma	Cutaneous Melanoma	Skin Cutaneous Melanoma	Skin Melanoma	Extremities|Regional Lymph Node	Metastatic	70107	Malignant melanoma
TCGA-D3-A1Q4	TCGA-D3-A1Q4-06	C77.9	Melanoma	Cutaneous Melanoma	Skin Cutaneous Melanoma	Skin Melanoma	Extremities|Regional Lymph Node	Metastatic	70107	Malignant melanoma
TCGA-D3-A1Q5	TCGA-D3-A1Q5-06	C77.9	Melanoma	Cutaneous Melanoma	Skin Cutaneous Melanoma	Skin Melanoma	Regional Lymph Node|Trunk	Metastatic	70107	Malignant melanoma
TCGA-D3-A1Q6	TCGA-D3-A1Q6-06	C77.9	Melanoma	Cutaneous Melanoma	Skin Cutaneous Melanoma	Skin Melanoma	Extremities|Regional Cutaneous or Subcutaneous Tissue	Metastatic	70107	Malignant melanoma
TCGA-D3-A1Q7	TCGA-D3-A1Q7-06	C77.9	Melanoma	Cutaneous Melanoma	Skin Cutaneous Melanoma	Skin Melanoma	Regional Lymph Node|Trunk	Metastatic	70107	Malignant melanoma
TCGA-D3-A1Q8	TCGA-D3-A1Q8-06	C77.9	Melanoma	Cutaneous Melanoma	Skin Cutaneous Melanoma	Skin Melanoma	Regional Lymph Node	Metastatic	70107	Malignant melanoma
TCGA-D3-A1Q9	TCGA-D3-A1Q9-06	C77.9	Melanoma	Cutaneous Melanoma	Skin Cutaneous Melanoma	Skin Melanoma	Extremities|Regional Lymph Node	Metastatic	70107	Malignant melanoma
TCGA-D3-A1QA	TCGA-D3-A1QA-06	C77.9	Melanoma	Cutaneous Melanoma	Skin Cutaneous Melanoma	Skin Melanoma	Extremities|Regional Lymph Node	Metastatic	70107	Malignant melanoma
TCGA-D3-A1QB	TCGA-D3-A1QB-06	C77.9	Melanoma	Cutaneous Melanoma	Skin Cutaneous Melanoma	Skin Melanoma	Regional Lymph Node	Metastatic	70107	Malignant melanoma
TCGA-D3-A2J6	TCGA-D3-A2J6-06	C77.4	Melanoma	Cutaneous Melanoma	Skin Cutaneous Melanoma	Skin Melanoma	Extremities|Regional Lymph Node	Metastatic	70107	Malignant melanoma
TCGA-D3-A2J7	TCGA-D3-A2J7-06	C77.9	Melanoma	Cutaneous Melanoma	Skin Cutaneous Melanoma	Skin Melanoma	Regional Lymph Node|Trunk	Metastatic	70107	Malignant melanoma
TCGA-D3-A2J8	TCGA-D3-A2J8-06	C77.4	Melanoma	Cutaneous Melanoma	Skin Cutaneous Melanoma	Skin Melanoma	Extremities|Regional Lymph Node	Metastatic	70107	Malignant melanoma
TCGA-D3-A2J9	TCGA-D3-A2J9-06	C77.3	Melanoma	Cutaneous Melanoma	Skin Cutaneous Melanoma	Skin Melanoma	Extremities|Regional Lymph Node|Trunk	Metastatic	70107	Malignant melanoma
TCGA-D3-A2JA	TCGA-D3-A2JA-06	C49.6	Melanoma	Cutaneous Melanoma	Skin Cutaneous Melanoma	Skin Melanoma	Regional Cutaneous or Subcutaneous Tissue|Trunk	Metastatic	70107	Malignant melanoma
TCGA-D3-A2JB	TCGA-D3-A2JB-06	C77.4	Melanoma	Cutaneous Melanoma	Skin Cutaneous Melanoma	Skin Melanoma	Extremities|Regional Lymph Node	Metastatic	70107	Malignant melanoma
TCGA-D3-A2JC	TCGA-D3-A2JC-06	C77.3	Melanoma	Cutaneous Melanoma	Skin Cutaneous Melanoma	Skin Melanoma	Regional Lymph Node	Metastatic	70107	Malignant melanoma
TCGA-D3-A2JD	TCGA-D3-A2JD-06	C77.3	Melanoma	Cutaneous Melanoma	Skin Cutaneous Melanoma	Skin Melanoma	Extremities|Regional Lymph Node	Metastatic	70107	Malignant melanoma
TCGA-D3-A2JE	TCGA-D3-A2JE-06	C77.3	Melanoma	Cutaneous Melanoma	Skin Cutaneous Melanoma	Skin Melanoma	Regional Lymph Node|Trunk	Metastatic	70107	Malignant melanoma
TCGA-D3-A2JF	TCGA-D3-A2JF-06	C49.1	Melanoma	Cutaneous Melanoma	Skin Cutaneous Melanoma	Skin Melanoma	Distant Metastasis|Extremities|Trunk	Metastatic	70107	Malignant melanoma
TCGA-D3-A2JG	TCGA-D3-A2JG-06	C77.5	Melanoma	Cutaneous Melanoma	Skin Cutaneous Melanoma	Skin Melanoma	Extremities|Regional Lymph Node	Metastatic	70107	Malignant melanoma
TCGA-D3-A2JH	TCGA-D3-A2JH-06	C49.6	Melanoma	Cutaneous Melanoma	Skin Cutaneous Melanoma	Skin Melanoma	Extremities|Regional Cutaneous or Subcutaneous Tissue	Metastatic	70107	Malignant melanoma
TCGA-D3-A2JK	TCGA-D3-A2JK-06	C77.3	Melanoma	Cutaneous Melanoma	Skin Cutaneous Melanoma	Skin Melanoma	Regional Lymph Node|Trunk	Metastatic	70107	Malignant melanoma
TCGA-D3-A2JL	TCGA-D3-A2JL-06	C77.4	Melanoma	Cutaneous Melanoma	Skin Cutaneous Melanoma	Skin Melanoma	Extremities|Regional Lymph Node	Metastatic	70107	Malignant melanoma
TCGA-D3-A2JN	TCGA-D3-A2JN-06	C77.3	Melanoma	Cutaneous Melanoma	Skin Cutaneous Melanoma	Skin Melanoma	Regional Lymph Node	Metastatic	70107	Malignant melanoma
TCGA-D3-A2JO	TCGA-D3-A2JO-06	C49.3	Melanoma	Cutaneous Melanoma	Skin Cutaneous Melanoma	Skin Melanoma	Extremities|Regional Cutaneous or Subcutaneous Tissue	Metastatic	70107	Malignant melanoma
TCGA-D3-A2JP	TCGA-D3-A2JP-06	C77.3	Melanoma	Cutaneous Melanoma	Skin Cutaneous Melanoma	Skin Melanoma	Regional Lymph Node	Metastatic	70107	Malignant melanoma
TCGA-D3-A3BZ	TCGA-D3-A3BZ-06	C77.0	Melanoma	Cutaneous Melanoma	Skin Cutaneous Melanoma	Skin Melanoma	Head and Neck|Regional Lymph Node	Metastatic	70107	Malignant melanoma
TCGA-D3-A3C1	TCGA-D3-A3C1-06	C77.3	Melanoma	Cutaneous Melanoma	Skin Cutaneous Melanoma	Skin Melanoma	Regional Lymph Node|Trunk	Metastatic	70107	Malignant melanoma
TCGA-D3-A3C3	TCGA-D3-A3C3-06	C77.4	Melanoma	Cutaneous Melanoma	Skin Cutaneous Melanoma	Skin Melanoma	Regional Lymph Node|Trunk	Metastatic	70107	Malignant melanoma
TCGA-D3-A3C6	TCGA-D3-A3C6-06	C77.4	Melanoma	Cutaneous Melanoma	Skin Cutaneous Melanoma	Skin Melanoma	Extremities|Regional Lymph Node	Metastatic	70107	Malignant melanoma
TCGA-D3-A3C7	TCGA-D3-A3C7-06	C77.4	Melanoma	Cutaneous Melanoma	Skin Cutaneous Melanoma	Skin Melanoma	Regional Lymph Node	Metastatic	70107	Malignant melanoma
TCGA-D3-A3C8	TCGA-D3-A3C8-06	C49.0	Melanoma	Cutaneous Melanoma	Skin Cutaneous Melanoma	Skin Melanoma	Head and Neck|Regional Cutaneous or Subcutaneous Tissue	Metastatic	70107	Malignant melanoma
TCGA-D3-A3CB	TCGA-D3-A3CB-06	C77.3	Melanoma	Cutaneous Melanoma	Skin Cutaneous Melanoma	Skin Melanoma	Regional Lymph Node|Trunk	Metastatic	70107	Malignant melanoma
TCGA-D3-A3CC	TCGA-D3-A3CC-06	C49.9	Melanoma	Cutaneous Melanoma	Skin Cutaneous Melanoma	Skin Melanoma	Other|Regional Cutaneous or Subcutaneous Tissue	Metastatic	70107	Malignant melanoma
TCGA-D3-A3CE	TCGA-D3-A3CE-06	C77.9	Melanoma	Cutaneous Melanoma	Skin Cutaneous Melanoma	Skin Melanoma	Regional Lymph Node	Metastatic	70107	Malignant melanoma
TCGA-D3-A3CF	TCGA-D3-A3CF-06	C77.4	Melanoma	Cutaneous Melanoma	Skin Cutaneous Melanoma	Skin Melanoma	Other|Regional Lymph Node	Metastatic	70107	Malignant melanoma
TCGA-D3-A3ML	TCGA-D3-A3ML-06	C77.0	Melanoma	Cutaneous Melanoma	Skin Cutaneous Melanoma	Skin Melanoma	Head and Neck|Regional Lymph Node	Metastatic	70107	Malignant melanoma
TCGA-D3-A3MO	TCGA-D3-A3MO-06	C49.4	Melanoma	Cutaneous Melanoma	Skin Cutaneous Melanoma	Skin Melanoma	Regional Cutaneous or Subcutaneous Tissue|Trunk	Metastatic	70107	Malignant melanoma
TCGA-D3-A3MR	TCGA-D3-A3MR-06	C49.9	Melanoma	Cutaneous Melanoma	Skin Cutaneous Melanoma	Skin Melanoma	Regional Cutaneous or Subcutaneous Tissue	Metastatic	70107	Malignant melanoma
TCGA-D3-A3MU	TCGA-D3-A3MU-06	C77.3	Melanoma	Cutaneous Melanoma	Skin Cutaneous Melanoma	Skin Melanoma	Regional Lymph Node|Trunk	Metastatic	70107	Malignant melanoma
TCGA-D3-A3MV	TCGA-D3-A3MV-06	C49.2	Melanoma	Cutaneous Melanoma	Skin Cutaneous Melanoma	Skin Melanoma	Extremities|Regional Cutaneous or Subcutaneous Tissue	Metastatic	70107	Malignant melanoma
TCGA-D3-A51E	TCGA-D3-A51E-06	C49.2	Melanoma	Cutaneous Melanoma	Skin Cutaneous Melanoma	Skin Melanoma	Extremities|Regional Cutaneous or Subcutaneous Tissue	Metastatic	70107	Malignant melanoma
TCGA-D3-A51G	TCGA-D3-A51G-06	C49.2	Melanoma	Cutaneous Melanoma	Skin Cutaneous Melanoma	Skin Melanoma	Regional Cutaneous or Subcutaneous Tissue|Trunk	Metastatic	70107	Malignant melanoma
TCGA-D3-A51H	TCGA-D3-A51H-06	C77.3	Melanoma	Cutaneous Melanoma	Skin Cutaneous Melanoma	Skin Melanoma	Regional Lymph Node|Trunk	Metastatic	70107	Malignant melanoma
TCGA-D3-A51J	TCGA-D3-A51J-06	C49.5	Melanoma	Cutaneous Melanoma	Skin Cutaneous Melanoma	Skin Melanoma	Regional Cutaneous or Subcutaneous Tissue	Metastatic	70107	Malignant melanoma
TCGA-D3-A51K	TCGA-D3-A51K-06	C77.4	Melanoma	Cutaneous Melanoma	Skin Cutaneous Melanoma	Skin Melanoma	Extremities|Regional Lymph Node	Metastatic	70107	Malignant melanoma
TCGA-D3-A51N	TCGA-D3-A51N-06	C77.4	Melanoma	Cutaneous Melanoma	Skin Cutaneous Melanoma	Skin Melanoma	Regional Lymph Node	Metastatic	70107	Malignant melanoma
TCGA-D3-A51R	TCGA-D3-A51R-06	C49.3	Melanoma	Cutaneous Melanoma	Skin Cutaneous Melanoma	Skin Melanoma	Extremities|Regional Lymph Node	Metastatic	70107	Malignant melanoma
TCGA-D3-A51T	TCGA-D3-A51T-06	C77.3	Melanoma	Cutaneous Melanoma	Skin Cutaneous Melanoma	Skin Melanoma	Regional Lymph Node|Trunk	Metastatic	70107	Malignant melanoma
TCGA-D3-A5GL	TCGA-D3-A5GL-06	C77.3	Melanoma	Cutaneous Melanoma	Skin Cutaneous Melanoma	Skin Melanoma	Extremities|Regional Lymph Node	Metastatic	70107	Malignant melanoma
TCGA-D3-A5GN	TCGA-D3-A5GN-06	C77.0	Melanoma	Cutaneous Melanoma	Skin Cutaneous Melanoma	Skin Melanoma	Regional Lymph Node|Trunk	Metastatic	70107	Malignant melanoma
TCGA-D3-A5GO	TCGA-D3-A5GO-06	C44.6	Melanoma	Cutaneous Melanoma	Skin Cutaneous Melanoma	Skin Melanoma	Distant Metastasis|Head and Neck	Metastatic	70107	Malignant melanoma
TCGA-D3-A5GR	TCGA-D3-A5GR-06	C77.4	Melanoma	Cutaneous Melanoma	Skin Cutaneous Melanoma	Skin Melanoma	Extremities|Regional Lymph Node	Metastatic	70107	Malignant melanoma
TCGA-D3-A5GS	TCGA-D3-A5GS-06	C77.4	Melanoma	Cutaneous Melanoma	Skin Cutaneous Melanoma	Skin Melanoma	Regional Lymph Node|Trunk	Metastatic	70107	Malignant melanoma
TCGA-D3-A5GU	TCGA-D3-A5GU-06	C77.3	Melanoma	Cutaneous Melanoma	Skin Cutaneous Melanoma	Skin Melanoma	Extremities|Regional Lymph Node	Metastatic	70107	Malignant melanoma
TCGA-D3-A8GB	TCGA-D3-A8GB-06	C77.4	Melanoma	Cutaneous Melanoma	Skin Cutaneous Melanoma	Skin Melanoma	Extremities|Regional Lymph Node	Metastatic	70107	Malignant melanoma
TCGA-D3-A8GC	TCGA-D3-A8GC-06	C77.3	Melanoma	Cutaneous Melanoma	Skin Cutaneous Melanoma	Skin Melanoma	Regional Lymph Node	Metastatic	70107	Malignant melanoma
TCGA-D3-A8GD	TCGA-D3-A8GD-06	C77.4	Melanoma	Cutaneous Melanoma	Skin Cutaneous Melanoma	Skin Melanoma	Extremities|Regional Lymph Node	Metastatic	70107	Malignant melanoma
TCGA-D3-A8GI	TCGA-D3-A8GI-06	C77.0	Melanoma	Cutaneous Melanoma	Skin Cutaneous Melanoma	Skin Melanoma	Regional Lymph Node|Trunk	Metastatic	70107	Malignant melanoma
TCGA-D3-A8GJ	TCGA-D3-A8GJ-06	C17.9	Melanoma	Cutaneous Melanoma	Skin Cutaneous Melanoma	Skin Melanoma	Distant Metastasis|Head and Neck	Metastatic	70107	Malignant melanoma
TCGA-D3-A8GK	TCGA-D3-A8GK-06	C49.5	Melanoma	Cutaneous Melanoma	Skin Cutaneous Melanoma	Skin Melanoma	Distant Metastasis|Extremities	Metastatic	70107	Malignant melanoma
TCGA-D3-A8GL	TCGA-D3-A8GL-06	C49.2	Melanoma	Cutaneous Melanoma	Skin Cutaneous Melanoma	Skin Melanoma	Extremities|Regional Cutaneous or Subcutaneous Tissue	Metastatic	70107	Malignant melanoma
TCGA-D3-A8GM	TCGA-D3-A8GM-06	C77.0	Melanoma	Cutaneous Melanoma	Skin Cutaneous Melanoma	Skin Melanoma	Regional Lymph Node|Trunk	Metastatic	70107	Malignant melanoma
TCGA-D3-A8GN	TCGA-D3-A8GN-06	C17.9	Melanoma	Cutaneous Melanoma	Skin Cutaneous Melanoma	Skin Melanoma	Distant Metastasis	Metastatic	70107	Malignant melanoma
TCGA-D3-A8GO	TCGA-D3-A8GO-06	C77.3	Melanoma	Cutaneous Melanoma	Skin Cutaneous Melanoma	Skin Melanoma	Extremities|Regional Lymph Node	Metastatic	70107	Malignant melanoma
TCGA-D3-A8GQ	TCGA-D3-A8GQ-06	C17.9	Melanoma	Cutaneous Melanoma	Skin Cutaneous Melanoma	Skin Melanoma	Distant Metastasis|Trunk	Metastatic	70107	Malignant melanoma
TCGA-D3-A8GR	TCGA-D3-A8GR-06	C17.9	Melanoma	Cutaneous Melanoma	Skin Cutaneous Melanoma	Skin Melanoma	Distant Metastasis|Extremities	Metastatic	70107	Malignant melanoma
TCGA-D3-A8GS	TCGA-D3-A8GS-06	C17.9	Melanoma	Cutaneous Melanoma	Skin Cutaneous Melanoma	Skin Melanoma	Distant Metastasis|Trunk	Metastatic	70107	Malignant melanoma
TCGA-D3-A8GV	TCGA-D3-A8GV-06	C49.6	Melanoma	Cutaneous Melanoma	Skin Cutaneous Melanoma	Skin Melanoma	Distant Metastasis|Extremities	Metastatic	70107	Malignant melanoma
TCGA-D9-A148	TCGA-D9-A148-06	C50.9	Melanoma	Cutaneous Melanoma	Skin Cutaneous Melanoma	Skin Melanoma	Regional Lymph Node|Trunk	Metastatic	70107	Malignant melanoma
TCGA-D9-A149	TCGA-D9-A149-06	C44.9	Melanoma	Cutaneous Melanoma	Skin Cutaneous Melanoma	Skin Melanoma	Regional Cutaneous or Subcutaneous Tissue|Trunk	Metastatic	70107	Malignant melanoma
TCGA-D9-A1JW	TCGA-D9-A1JW-06	C77.0	Melanoma	Cutaneous Melanoma	Skin Cutaneous Melanoma	Skin Melanoma	Head and Neck|Regional Lymph Node	Metastatic	70107	Malignant melanoma
TCGA-D9-A1JX	TCGA-D9-A1JX-06	C77.4	Melanoma	Cutaneous Melanoma	Skin Cutaneous Melanoma	Skin Melanoma	Extremities|Regional Lymph Node	Metastatic	70107	Malignant melanoma
TCGA-D9-A1X3	TCGA-D9-A1X3-06	C44.9	Melanoma	Cutaneous Melanoma	Skin Cutaneous Melanoma	Skin Melanoma	Extremities|Regional Cutaneous or Subcutaneous Tissue	Metastatic	70107	Malignant melanoma
TCGA-D9-A3Z1	TCGA-D9-A3Z1-06	C77.3	Melanoma	Cutaneous Melanoma	Skin Cutaneous Melanoma	Skin Melanoma	Regional Lymph Node	Metastatic	70107	Malignant melanoma
TCGA-D9-A3Z3	TCGA-D9-A3Z3-06	C77.3	Melanoma	Cutaneous Melanoma	Skin Cutaneous Melanoma	Skin Melanoma	Regional Lymph Node	Metastatic	70107	Malignant melanoma
TCGA-D9-A4Z6	TCGA-D9-A4Z6-06	C77.3	Melanoma	Cutaneous Melanoma	Skin Cutaneous Melanoma	Skin Melanoma	Regional Lymph Node|Trunk	Metastatic	70107	Malignant melanoma
TCGA-D9-A6E9	TCGA-D9-A6E9-06	C77.4	Melanoma	Cutaneous Melanoma	Skin Cutaneous Melanoma	Skin Melanoma	Extremities|Primary	Metastatic	70107	Malignant melanoma
TCGA-D9-A6EA	TCGA-D9-A6EA-06	C77.3	Melanoma	Cutaneous Melanoma	Skin Cutaneous Melanoma	Skin Melanoma	NA|Trunk	Metastatic	70107	Malignant melanoma
TCGA-D9-A6EC	TCGA-D9-A6EC-06	C77.3	Melanoma	Cutaneous Melanoma	Skin Cutaneous Melanoma	Skin Melanoma	Regional Lymph Node|Trunk	Metastatic	70107	Malignant melanoma
TCGA-D9-A6EG	TCGA-D9-A6EG-06	C49.9	Melanoma	Cutaneous Melanoma	Skin Cutaneous Melanoma	Skin Melanoma	Regional Cutaneous or Subcutaneous Tissue|Trunk	Metastatic	70107	Malignant melanoma
TCGA-DA-A1HV	TCGA-DA-A1HV-06	C77.9	Melanoma	Cutaneous Melanoma	Skin Cutaneous Melanoma	Skin Melanoma	Regional Lymph Node	Metastatic	70107	Malignant melanoma
TCGA-DA-A1HW	TCGA-DA-A1HW-06	C77.9	Melanoma	Cutaneous Melanoma	Skin Cutaneous Melanoma	Skin Melanoma	Regional Lymph Node|Trunk	Metastatic	70107	Malignant melanoma
TCGA-DA-A1HY	TCGA-DA-A1HY-06	C77.9	Melanoma	Cutaneous Melanoma	Skin Cutaneous Melanoma	Skin Melanoma	Extremities|Regional Lymph Node	Metastatic	70107	Malignant melanoma
TCGA-DA-A1I0	TCGA-DA-A1I0-06	C44.9	Melanoma	Cutaneous Melanoma	Skin Cutaneous Melanoma	Skin Melanoma	Regional Cutaneous or Subcutaneous Tissue|Trunk	Metastatic	70107	Malignant melanoma
TCGA-DA-A1I1	TCGA-DA-A1I1-06	C44.9	Melanoma	Cutaneous Melanoma	Skin Cutaneous Melanoma	Skin Melanoma	Regional Cutaneous or Subcutaneous Tissue	Metastatic	70107	Malignant melanoma
TCGA-DA-A1I2	TCGA-DA-A1I2-06	C77.9	Melanoma	Cutaneous Melanoma	Skin Cutaneous Melanoma	Skin Melanoma	Regional Lymph Node|Trunk	Metastatic	70107	Malignant melanoma
TCGA-DA-A1I4	TCGA-DA-A1I4-06	C44.9	Melanoma	Cutaneous Melanoma	Skin Cutaneous Melanoma	Skin Melanoma	Regional Cutaneous or Subcutaneous Tissue|Trunk	Metastatic	70107	Malignant melanoma
TCGA-DA-A1I5	TCGA-DA-A1I5-06	C44.9	Melanoma	Cutaneous Melanoma	Skin Cutaneous Melanoma	Skin Melanoma	Distant Metastasis|Head and Neck	Metastatic	70107	Malignant melanoma
TCGA-DA-A1I7	TCGA-DA-A1I7-06	C44.9	Melanoma	Cutaneous Melanoma	Skin Cutaneous Melanoma	Skin Melanoma	Regional Cutaneous or Subcutaneous Tissue	Metastatic	70107	Malignant melanoma
TCGA-DA-A1I8	TCGA-DA-A1I8-06	C44.9	Melanoma	Cutaneous Melanoma	Skin Cutaneous Melanoma	Skin Melanoma	Extremities|Regional Cutaneous or Subcutaneous Tissue	Metastatic	70107	Malignant melanoma
TCGA-DA-A1IA	TCGA-DA-A1IA-06	C71.1	Melanoma	Cutaneous Melanoma	Skin Cutaneous Melanoma	Skin Melanoma	Distant Metastasis|Extremities	Metastatic	70107	Malignant melanoma
TCGA-DA-A1IB	TCGA-DA-A1IB-06	C77.9	Melanoma	Cutaneous Melanoma	Skin Cutaneous Melanoma	Skin Melanoma	Extremities|Regional Lymph Node	Metastatic	70107	Malignant melanoma
TCGA-DA-A1IC	TCGA-DA-A1IC-06	C49.9	Melanoma	Cutaneous Melanoma	Skin Cutaneous Melanoma	Skin Melanoma	Extremities|Regional Cutaneous or Subcutaneous Tissue	Metastatic	70107	Malignant melanoma
TCGA-DA-A3F2	TCGA-DA-A3F2-06	C49.6	Melanoma	Cutaneous Melanoma	Skin Cutaneous Melanoma	Skin Melanoma	Regional Cutaneous or Subcutaneous Tissue|Trunk	Metastatic	70107	Malignant melanoma
TCGA-DA-A3F3	TCGA-DA-A3F3-06	C77.0	Melanoma	Cutaneous Melanoma	Skin Cutaneous Melanoma	Skin Melanoma	Regional Lymph Node	Metastatic	70107	Malignant melanoma
TCGA-DA-A3F5	TCGA-DA-A3F5-06	C77.0	Melanoma	Cutaneous Melanoma	Skin Cutaneous Melanoma	Skin Melanoma	Regional Lymph Node|Trunk	Metastatic	70107	Malignant melanoma
TCGA-DA-A3F8	TCGA-DA-A3F8-06	C77.0	Melanoma	Cutaneous Melanoma	Skin Cutaneous Melanoma	Skin Melanoma	Head and Neck|Regional Lymph Node	Metastatic	70107	Malignant melanoma
TCGA-DA-A95V	TCGA-DA-A95V-06	C77.0	Melanoma	Cutaneous Melanoma	Skin Cutaneous Melanoma	Skin Melanoma	Head and Neck|Regional Lymph Node	Metastatic	70107	Malignant melanoma
TCGA-DA-A95W	TCGA-DA-A95W-06	C77.0	Melanoma	Cutaneous Melanoma	Skin Cutaneous Melanoma	Skin Melanoma	Regional Lymph Node	Metastatic	70107	Malignant melanoma
TCGA-DA-A95X	TCGA-DA-A95X-06	C49.3	Melanoma	Cutaneous Melanoma	Skin Cutaneous Melanoma	Skin Melanoma	Extremities|Regional Lymph Node	Metastatic	70107	Malignant melanoma
TCGA-DA-A95Y	TCGA-DA-A95Y-06	C77.3	Melanoma	Cutaneous Melanoma	Skin Cutaneous Melanoma	Skin Melanoma	Regional Lymph Node|Trunk	Metastatic	70107	Malignant melanoma
TCGA-DA-A95Z	TCGA-DA-A95Z-06	C49.6	Melanoma	Cutaneous Melanoma	Skin Cutaneous Melanoma	Skin Melanoma	Regional Cutaneous or Subcutaneous Tissue	Metastatic	70107	Malignant melanoma
TCGA-EB-A44Q	TCGA-EB-A44Q-06	C77.4	Melanoma	Cutaneous Melanoma	Skin Cutaneous Melanoma	Skin Melanoma	Extremities|Regional Lymph Node	Metastatic	70107	Malignant melanoma
TCGA-EB-A44R	TCGA-EB-A44R-06	C77.4	Melanoma	Cutaneous Melanoma	Skin Cutaneous Melanoma	Skin Melanoma	Extremities|Regional Lymph Node	Metastatic	70107	Malignant melanoma
TCGA-EB-A5KH	TCGA-EB-A5KH-06	C77.4	Melanoma	Cutaneous Melanoma	Skin Cutaneous Melanoma	Skin Melanoma	Extremities|Regional Lymph Node	Metastatic	70107	Malignant melanoma
TCGA-EB-A5SG	TCGA-EB-A5SG-06	C77.3	Melanoma	Cutaneous Melanoma	Skin Cutaneous Melanoma	Skin Melanoma	Extremities|Regional Lymph Node	Metastatic	70107	Malignant melanoma
TCGA-EB-A5SH	TCGA-EB-A5SH-06	C77.9	Melanoma	Cutaneous Melanoma	Skin Cutaneous Melanoma	Skin Melanoma	Extremities|Regional Lymph Node	Metastatic	70107	Malignant melanoma
TCGA-EB-A5UL	TCGA-EB-A5UL-06	C77.3	Melanoma	Cutaneous Melanoma	Skin Cutaneous Melanoma	Skin Melanoma	Regional Lymph Node|Trunk	Metastatic	70107	Malignant melanoma
TCGA-EB-A5UN	TCGA-EB-A5UN-06	C17.9	Melanoma	Cutaneous Melanoma	Skin Cutaneous Melanoma	Skin Melanoma	Distant Metastasis|Trunk	Metastatic	70107	Malignant melanoma
TCGA-EB-A5VV	TCGA-EB-A5VV-06	C77.4	Melanoma	Cutaneous Melanoma	Skin Cutaneous Melanoma	Skin Melanoma	Head and Neck|Regional Lymph Node	Metastatic	70107	Malignant melanoma
TCGA-EB-A6L9	TCGA-EB-A6L9-06	C77.5	Melanoma	Cutaneous Melanoma	Skin Cutaneous Melanoma	Skin Melanoma	Extremities|Regional Lymph Node	Metastatic	70107	Malignant melanoma
TCGA-EE-A17X	TCGA-EE-A17X-06	C44.5	Melanoma	Cutaneous Melanoma	Skin Cutaneous Melanoma	Skin Melanoma	Regional Lymph Node|Trunk	Metastatic	70107	Malignant melanoma
TCGA-EE-A17Y	TCGA-EE-A17Y-06	C44.5	Melanoma	Cutaneous Melanoma	Skin Cutaneous Melanoma	Skin Melanoma	Regional Cutaneous or Subcutaneous Tissue|Trunk	Metastatic	70107	Malignant melanoma
TCGA-EE-A17Z	TCGA-EE-A17Z-06	C44.5	Melanoma	Cutaneous Melanoma	Skin Cutaneous Melanoma	Skin Melanoma	Regional Lymph Node|Trunk	Metastatic	70107	Malignant melanoma
TCGA-EE-A180	TCGA-EE-A180-06	C44.6	Melanoma	Cutaneous Melanoma	Skin Cutaneous Melanoma	Skin Melanoma	Distant Metastasis|Trunk	Metastatic	70107	Malignant melanoma
TCGA-EE-A181	TCGA-EE-A181-06	C77.4	Melanoma	Cutaneous Melanoma	Skin Cutaneous Melanoma	Skin Melanoma	Extremities|Regional Lymph Node	Metastatic	70107	Malignant melanoma
TCGA-EE-A182	TCGA-EE-A182-06	C49.2	Melanoma	Cutaneous Melanoma	Skin Cutaneous Melanoma	Skin Melanoma	Distant Metastasis|Trunk	Metastatic	70107	Malignant melanoma
TCGA-EE-A183	TCGA-EE-A183-06	C77.3	Melanoma	Cutaneous Melanoma	Skin Cutaneous Melanoma	Skin Melanoma	Regional Lymph Node|Trunk	Metastatic	70107	Malignant melanoma
TCGA-EE-A184	TCGA-EE-A184-06	C44.6	Melanoma	Cutaneous Melanoma	Skin Cutaneous Melanoma	Skin Melanoma	Distant Metastasis|Extremities	Metastatic	70107	Malignant melanoma
TCGA-EE-A185	TCGA-EE-A185-06	C44.5	Melanoma	Cutaneous Melanoma	Skin Cutaneous Melanoma	Skin Melanoma	Extremities|Regional Lymph Node	Metastatic	70107	Malignant melanoma
TCGA-EE-A20B	TCGA-EE-A20B-06	C44.7	Melanoma	Cutaneous Melanoma	Skin Cutaneous Melanoma	Skin Melanoma	Extremities|Regional Cutaneous or Subcutaneous Tissue	Metastatic	70107	Malignant melanoma
TCGA-EE-A20C	TCGA-EE-A20C-06	C44.5	Melanoma	Cutaneous Melanoma	Skin Cutaneous Melanoma	Skin Melanoma	Distant Metastasis|Extremities	Metastatic	70107	Malignant melanoma
TCGA-EE-A20F	TCGA-EE-A20F-06	C77.5	Melanoma	Cutaneous Melanoma	Skin Cutaneous Melanoma	Skin Melanoma	Extremities|Regional Lymph Node	Metastatic	70107	Malignant melanoma
TCGA-EE-A20H	TCGA-EE-A20H-06	C44.5	Melanoma	Cutaneous Melanoma	Skin Cutaneous Melanoma	Skin Melanoma	Distant Metastasis|Extremities	Metastatic	70107	Malignant melanoma
TCGA-EE-A20I	TCGA-EE-A20I-06	C44.7	Melanoma	Cutaneous Melanoma	Skin Cutaneous Melanoma	Skin Melanoma	Extremities|Regional Cutaneous or Subcutaneous Tissue	Metastatic	70107	Malignant melanoma
TCGA-EE-A29A	TCGA-EE-A29A-06	C49.4	Melanoma	Cutaneous Melanoma	Skin Cutaneous Melanoma	Skin Melanoma	Distant Metastasis|Trunk	Metastatic	70107	Malignant melanoma
TCGA-EE-A29B	TCGA-EE-A29B-06	C44.7	Melanoma	Cutaneous Melanoma	Skin Cutaneous Melanoma	Skin Melanoma	Distant Metastasis|Extremities	Metastatic	70107	Malignant melanoma
TCGA-EE-A29C	TCGA-EE-A29C-06	C44.5	Melanoma	Cutaneous Melanoma	Skin Cutaneous Melanoma	Skin Melanoma	Regional Lymph Node|Trunk	Metastatic	70107	Malignant melanoma
TCGA-EE-A29D	TCGA-EE-A29D-06	C77.0	Melanoma	Cutaneous Melanoma	Skin Cutaneous Melanoma	Skin Melanoma	Head and Neck|Regional Lymph Node	Metastatic	70107	Malignant melanoma
TCGA-EE-A29E	TCGA-EE-A29E-06	C77.3	Melanoma	Cutaneous Melanoma	Skin Cutaneous Melanoma	Skin Melanoma	Extremities|Regional Lymph Node	Metastatic	70107	Malignant melanoma
TCGA-EE-A29G	TCGA-EE-A29G-06	C44.4	Melanoma	Cutaneous Melanoma	Skin Cutaneous Melanoma	Skin Melanoma	Head and Neck|Regional Cutaneous or Subcutaneous Tissue	Metastatic	70107	Malignant melanoma
TCGA-EE-A29H	TCGA-EE-A29H-06	C77.3	Melanoma	Cutaneous Melanoma	Skin Cutaneous Melanoma	Skin Melanoma	Regional Lymph Node|Trunk	Metastatic	70107	Malignant melanoma
TCGA-EE-A29L	TCGA-EE-A29L-06	C77.3	Melanoma	Cutaneous Melanoma	Skin Cutaneous Melanoma	Skin Melanoma	Extremities|Regional Lymph Node	Metastatic	70107	Malignant melanoma
TCGA-EE-A29M	TCGA-EE-A29M-06	C77.3	Melanoma	Cutaneous Melanoma	Skin Cutaneous Melanoma	Skin Melanoma	Extremities|Regional Lymph Node	Metastatic	70107	Malignant melanoma
TCGA-EE-A29N	TCGA-EE-A29N-06	C77.3	Melanoma	Cutaneous Melanoma	Skin Cutaneous Melanoma	Skin Melanoma	Regional Lymph Node|Trunk	Metastatic	70107	Malignant melanoma
TCGA-EE-A29P	TCGA-EE-A29P-06	C77.3	Melanoma	Cutaneous Melanoma	Skin Cutaneous Melanoma	Skin Melanoma	Regional Lymph Node|Trunk	Metastatic	70107	Malignant melanoma
TCGA-EE-A29Q	TCGA-EE-A29Q-06	C49.1	Melanoma	Cutaneous Melanoma	Skin Cutaneous Melanoma	Skin Melanoma	Extremities|Regional Cutaneous or Subcutaneous Tissue	Metastatic	70107	Malignant melanoma
TCGA-EE-A29R	TCGA-EE-A29R-06	C49.0	Melanoma	Cutaneous Melanoma	Skin Cutaneous Melanoma	Skin Melanoma	Head and Neck|Regional Lymph Node	Metastatic	70107	Malignant melanoma
TCGA-EE-A29S	TCGA-EE-A29S-06	C77.3	Melanoma	Cutaneous Melanoma	Skin Cutaneous Melanoma	Skin Melanoma	Extremities|Regional Lymph Node	Metastatic	70107	Malignant melanoma
TCGA-EE-A29T	TCGA-EE-A29T-06	C77.9	Melanoma	Cutaneous Melanoma	Skin Cutaneous Melanoma	Skin Melanoma	Regional Lymph Node|Trunk	Metastatic	70107	Malignant melanoma
TCGA-EE-A29V	TCGA-EE-A29V-06	C44.5	Melanoma	Cutaneous Melanoma	Skin Cutaneous Melanoma	Skin Melanoma	Distant Metastasis|Head and Neck	Metastatic	70107	Malignant melanoma
TCGA-EE-A29W	TCGA-EE-A29W-06	C77.4	Melanoma	Cutaneous Melanoma	Skin Cutaneous Melanoma	Skin Melanoma	Extremities|Regional Lymph Node	Metastatic	70107	Malignant melanoma
TCGA-EE-A29X	TCGA-EE-A29X-06	C49.0	Melanoma	Cutaneous Melanoma	Skin Cutaneous Melanoma	Skin Melanoma	Head and Neck|Regional Lymph Node	Metastatic	70107	Malignant melanoma
TCGA-EE-A2A0	TCGA-EE-A2A0-06	C77.4	Melanoma	Cutaneous Melanoma	Skin Cutaneous Melanoma	Skin Melanoma	Extremities|Regional Lymph Node	Metastatic	70107	Malignant melanoma
TCGA-EE-A2A1	TCGA-EE-A2A1-06	C77.3	Melanoma	Cutaneous Melanoma	Skin Cutaneous Melanoma	Skin Melanoma	Extremities|Regional Lymph Node	Metastatic	70107	Malignant melanoma
TCGA-EE-A2A2	TCGA-EE-A2A2-06	C77.3	Melanoma	Cutaneous Melanoma	Skin Cutaneous Melanoma	Skin Melanoma	Regional Lymph Node|Trunk	Metastatic	70107	Malignant melanoma
TCGA-EE-A2A5	TCGA-EE-A2A5-06	C49.1	Melanoma	Cutaneous Melanoma	Skin Cutaneous Melanoma	Skin Melanoma	Extremities|Regional Cutaneous or Subcutaneous Tissue	Metastatic	70107	Malignant melanoma
TCGA-EE-A2A6	TCGA-EE-A2A6-06	C77.4	Melanoma	Cutaneous Melanoma	Skin Cutaneous Melanoma	Skin Melanoma	Regional Lymph Node|Trunk	Metastatic	70107	Malignant melanoma
TCGA-EE-A2GB	TCGA-EE-A2GB-06	C77.3	Melanoma	Cutaneous Melanoma	Skin Cutaneous Melanoma	Skin Melanoma	Regional Lymph Node|Trunk	Metastatic	70107	Malignant melanoma
TCGA-EE-A2GC	TCGA-EE-A2GC-06	C77.0	Melanoma	Cutaneous Melanoma	Skin Cutaneous Melanoma	Skin Melanoma	Head and Neck|Regional Lymph Node	Metastatic	70107	Malignant melanoma
TCGA-EE-A2GD	TCGA-EE-A2GD-06	C49.2	Melanoma	Cutaneous Melanoma	Skin Cutaneous Melanoma	Skin Melanoma	Extremities|Regional Cutaneous or Subcutaneous Tissue	Metastatic	70107	Malignant melanoma
TCGA-EE-A2GH	TCGA-EE-A2GH-06	C77.3	Melanoma	Cutaneous Melanoma	Skin Cutaneous Melanoma	Skin Melanoma	Regional Lymph Node|Trunk	Metastatic	70107	Malignant melanoma
TCGA-EE-A2GI	TCGA-EE-A2GI-06	C77.3	Melanoma	Cutaneous Melanoma	Skin Cutaneous Melanoma	Skin Melanoma	Extremities|Regional Lymph Node	Metastatic	70107	Malignant melanoma
TCGA-EE-A2GJ	TCGA-EE-A2GJ-06	C77.4	Melanoma	Cutaneous Melanoma	Skin Cutaneous Melanoma	Skin Melanoma	Extremities|Regional Lymph Node	Metastatic	70107	Malignant melanoma
TCGA-EE-A2GK	TCGA-EE-A2GK-06	C77.4	Melanoma	Cutaneous Melanoma	Skin Cutaneous Melanoma	Skin Melanoma	Regional Lymph Node|Trunk	Metastatic	70107	Malignant melanoma
TCGA-EE-A2GL	TCGA-EE-A2GL-06	C77.3	Melanoma	Cutaneous Melanoma	Skin Cutaneous Melanoma	Skin Melanoma	Extremities|Regional Lymph Node	Metastatic	70107	Malignant melanoma
TCGA-EE-A2GM	TCGA-EE-A2GM-06	C49.6	Melanoma	Cutaneous Melanoma	Skin Cutaneous Melanoma	Skin Melanoma	Regional Cutaneous or Subcutaneous Tissue|Trunk	Metastatic	70107	Malignant melanoma
TCGA-EE-A2GN	TCGA-EE-A2GN-06	C49.3	Melanoma	Cutaneous Melanoma	Skin Cutaneous Melanoma	Skin Melanoma	Regional Cutaneous or Subcutaneous Tissue|Trunk	Metastatic	70107	Malignant melanoma
TCGA-EE-A2GP	TCGA-EE-A2GP-06	C77.3	Melanoma	Cutaneous Melanoma	Skin Cutaneous Melanoma	Skin Melanoma	Extremities|Regional Cutaneous or Subcutaneous Tissue	Metastatic	70107	Malignant melanoma
TCGA-EE-A2GR	TCGA-EE-A2GR-06	C49.1	Melanoma	Cutaneous Melanoma	Skin Cutaneous Melanoma	Skin Melanoma	Extremities|Regional Cutaneous or Subcutaneous Tissue	Metastatic	70107	Malignant melanoma
TCGA-EE-A2GT	TCGA-EE-A2GT-06	C77.3	Melanoma	Cutaneous Melanoma	Skin Cutaneous Melanoma	Skin Melanoma	Regional Lymph Node|Trunk	Metastatic	70107	Malignant melanoma
TCGA-EE-A2GU	TCGA-EE-A2GU-06	C77.4	Melanoma	Cutaneous Melanoma	Skin Cutaneous Melanoma	Skin Melanoma	Extremities|Regional Lymph Node	Metastatic	70107	Malignant melanoma
TCGA-EE-A2M5	TCGA-EE-A2M5-06	C77.3	Melanoma	Cutaneous Melanoma	Skin Cutaneous Melanoma	Skin Melanoma	Regional Lymph Node|Trunk	Metastatic	70107	Malignant melanoma
TCGA-EE-A2M6	TCGA-EE-A2M6-06	C77.3	Melanoma	Cutaneous Melanoma	Skin Cutaneous Melanoma	Skin Melanoma	Regional Lymph Node|Trunk	Metastatic	70107	Malignant melanoma
TCGA-EE-A2M7	TCGA-EE-A2M7-06	C77.3	Melanoma	Cutaneous Melanoma	Skin Cutaneous Melanoma	Skin Melanoma	Regional Lymph Node|Trunk	Metastatic	70107	Malignant melanoma
TCGA-EE-A2M8	TCGA-EE-A2M8-06	C77.4	Melanoma	Cutaneous Melanoma	Skin Cutaneous Melanoma	Skin Melanoma	Extremities|Regional Lymph Node	Metastatic	70107	Malignant melanoma
TCGA-EE-A2MC	TCGA-EE-A2MC-06	C77.3	Melanoma	Cutaneous Melanoma	Skin Cutaneous Melanoma	Skin Melanoma	Extremities|Regional Lymph Node	Metastatic	70107	Malignant melanoma
TCGA-EE-A2MD	TCGA-EE-A2MD-06	C77.5	Melanoma	Cutaneous Melanoma	Skin Cutaneous Melanoma	Skin Melanoma	Extremities|Regional Lymph Node	Metastatic	70107	Malignant melanoma
TCGA-EE-A2ME	TCGA-EE-A2ME-06	C77.4	Melanoma	Cutaneous Melanoma	Skin Cutaneous Melanoma	Skin Melanoma	Regional Lymph Node|Trunk	Metastatic	70107	Malignant melanoma
TCGA-EE-A2MF	TCGA-EE-A2MF-06	C77.4	Melanoma	Cutaneous Melanoma	Skin Cutaneous Melanoma	Skin Melanoma	Extremities|Regional Lymph Node	Metastatic	70107	Malignant melanoma
TCGA-EE-A2MG	TCGA-EE-A2MG-06	C77.3	Melanoma	Cutaneous Melanoma	Skin Cutaneous Melanoma	Skin Melanoma	Regional Lymph Node|Trunk	Metastatic	70107	Malignant melanoma
TCGA-EE-A2MH	TCGA-EE-A2MH-06	C77.3	Melanoma	Cutaneous Melanoma	Skin Cutaneous Melanoma	Skin Melanoma	Regional Lymph Node|Trunk	Metastatic	70107	Malignant melanoma
TCGA-EE-A2MI	TCGA-EE-A2MI-06	C77.3	Melanoma	Cutaneous Melanoma	Skin Cutaneous Melanoma	Skin Melanoma	Extremities|Regional Lymph Node	Metastatic	70107	Malignant melanoma
TCGA-EE-A2MJ	TCGA-EE-A2MJ-06	C77.3	Melanoma	Cutaneous Melanoma	Skin Cutaneous Melanoma	Skin Melanoma	Regional Lymph Node|Trunk	Metastatic	70107	Malignant melanoma
TCGA-EE-A2MK	TCGA-EE-A2MK-06	C77.4	Melanoma	Cutaneous Melanoma	Skin Cutaneous Melanoma	Skin Melanoma	Extremities|Regional Lymph Node	Metastatic	70107	Malignant melanoma
TCGA-EE-A2ML	TCGA-EE-A2ML-06	C77.3	Melanoma	Cutaneous Melanoma	Skin Cutaneous Melanoma	Skin Melanoma	Regional Lymph Node|Trunk	Metastatic	70107	Malignant melanoma
TCGA-EE-A2MM	TCGA-EE-A2MM-06	C77.3	Melanoma	Cutaneous Melanoma	Skin Cutaneous Melanoma	Skin Melanoma	Regional Lymph Node|Trunk	Metastatic	70107	Malignant melanoma
TCGA-EE-A2MN	TCGA-EE-A2MN-06	C77.3	Melanoma	Cutaneous Melanoma	Skin Cutaneous Melanoma	Skin Melanoma	Regional Lymph Node|Trunk	Metastatic	70107	Malignant melanoma
TCGA-EE-A2MP	TCGA-EE-A2MP-06	C77.4	Melanoma	Cutaneous Melanoma	Skin Cutaneous Melanoma	Skin Melanoma	Extremities|Regional Lymph Node	Metastatic	70107	Malignant melanoma
TCGA-EE-A2MQ	TCGA-EE-A2MQ-06	C77.3	Melanoma	Cutaneous Melanoma	Skin Cutaneous Melanoma	Skin Melanoma	Regional Lymph Node|Trunk	Metastatic	70107	Malignant melanoma
TCGA-EE-A2MR	TCGA-EE-A2MR-06	C77.3	Melanoma	Cutaneous Melanoma	Skin Cutaneous Melanoma	Skin Melanoma	Regional Lymph Node|Trunk	Metastatic	70107	Malignant melanoma
TCGA-EE-A2MS	TCGA-EE-A2MS-06	C77.3	Melanoma	Cutaneous Melanoma	Skin Cutaneous Melanoma	Skin Melanoma	Extremities|Regional Lymph Node	Metastatic	70107	Malignant melanoma
TCGA-EE-A2MT	TCGA-EE-A2MT-06	C77.3	Melanoma	Cutaneous Melanoma	Skin Cutaneous Melanoma	Skin Melanoma	Regional Lymph Node|Trunk	Metastatic	70107	Malignant melanoma
TCGA-EE-A2MU	TCGA-EE-A2MU-06	C49.1	Melanoma	Cutaneous Melanoma	Skin Cutaneous Melanoma	Skin Melanoma	Extremities|Regional Cutaneous or Subcutaneous Tissue	Metastatic	70107	Malignant melanoma
TCGA-EE-A3AA	TCGA-EE-A3AA-06	C77.3	Melanoma	Cutaneous Melanoma	Skin Cutaneous Melanoma	Skin Melanoma	Regional Lymph Node	Metastatic	70107	Malignant melanoma
TCGA-EE-A3AB	TCGA-EE-A3AB-06	C77.3	Melanoma	Cutaneous Melanoma	Skin Cutaneous Melanoma	Skin Melanoma	Regional Lymph Node	Metastatic	70107	Malignant melanoma
TCGA-EE-A3AC	TCGA-EE-A3AC-06	C77.3	Melanoma	Cutaneous Melanoma	Skin Cutaneous Melanoma	Skin Melanoma	Regional Lymph Node	Metastatic	70107	Malignant melanoma
TCGA-EE-A3AD	TCGA-EE-A3AD-06	C77.0	Melanoma	Cutaneous Melanoma	Skin Cutaneous Melanoma	Skin Melanoma	Regional Lymph Node	Metastatic	70107	Malignant melanoma
TCGA-EE-A3AE	TCGA-EE-A3AE-06	C77.4	Melanoma	Cutaneous Melanoma	Skin Cutaneous Melanoma	Skin Melanoma	Extremities|Regional Lymph Node	Metastatic	70107	Malignant melanoma
TCGA-EE-A3AF	TCGA-EE-A3AF-06	C77.0	Melanoma	Cutaneous Melanoma	Skin Cutaneous Melanoma	Skin Melanoma	Regional Lymph Node	Metastatic	70107	Malignant melanoma
TCGA-EE-A3AG	TCGA-EE-A3AG-06	C49.2	Melanoma	Cutaneous Melanoma	Skin Cutaneous Melanoma	Skin Melanoma	Regional Cutaneous or Subcutaneous Tissue	Metastatic	70107	Malignant melanoma
TCGA-EE-A3AH	TCGA-EE-A3AH-06	C77.4	Melanoma	Cutaneous Melanoma	Skin Cutaneous Melanoma	Skin Melanoma	Extremities|Regional Lymph Node	Metastatic	70107	Malignant melanoma
TCGA-EE-A3J4	TCGA-EE-A3J4-06	C49.5	Melanoma	Cutaneous Melanoma	Skin Cutaneous Melanoma	Skin Melanoma	Extremities|Regional Cutaneous or Subcutaneous Tissue	Metastatic	70107	Malignant melanoma
TCGA-EE-A3J5	TCGA-EE-A3J5-06	C44.5	Melanoma	Cutaneous Melanoma	Skin Cutaneous Melanoma	Skin Melanoma	Extremities|Regional Cutaneous or Subcutaneous Tissue	Metastatic	70107	Malignant melanoma
TCGA-EE-A3J7	TCGA-EE-A3J7-06	C49.1	Melanoma	Cutaneous Melanoma	Skin Cutaneous Melanoma	Skin Melanoma	Regional Cutaneous or Subcutaneous Tissue|Trunk	Metastatic	70107	Malignant melanoma
TCGA-EE-A3J8	TCGA-EE-A3J8-06	C49.3	Melanoma	Cutaneous Melanoma	Skin Cutaneous Melanoma	Skin Melanoma	Regional Cutaneous or Subcutaneous Tissue|Trunk	Metastatic	70107	Malignant melanoma
TCGA-EE-A3JA	TCGA-EE-A3JA-06	C49.9	Melanoma	Cutaneous Melanoma	Skin Cutaneous Melanoma	Skin Melanoma	Extremities|Regional Lymph Node	Metastatic	70107	Malignant melanoma
TCGA-EE-A3JB	TCGA-EE-A3JB-06	C49.1	Melanoma	Cutaneous Melanoma	Skin Cutaneous Melanoma	Skin Melanoma	Extremities|Regional Cutaneous or Subcutaneous Tissue	Metastatic	70107	Malignant melanoma
TCGA-EE-A3JD	TCGA-EE-A3JD-06	C77.3	Melanoma	Cutaneous Melanoma	Skin Cutaneous Melanoma	Skin Melanoma	Regional Lymph Node	Metastatic	70107	Malignant melanoma
TCGA-EE-A3JE	TCGA-EE-A3JE-06	C49.6	Melanoma	Cutaneous Melanoma	Skin Cutaneous Melanoma	Skin Melanoma	Regional Cutaneous or Subcutaneous Tissue|Trunk	Metastatic	70107	Malignant melanoma
TCGA-EE-A3JH	TCGA-EE-A3JH-06	C77.3	Melanoma	Cutaneous Melanoma	Skin Cutaneous Melanoma	Skin Melanoma	Regional Lymph Node|Trunk	Metastatic	70107	Malignant melanoma
TCGA-EE-A3JI	TCGA-EE-A3JI-06	C77.3	Melanoma	Cutaneous Melanoma	Skin Cutaneous Melanoma	Skin Melanoma	Extremities|Regional Lymph Node|Trunk	Metastatic	70107	Malignant melanoma
TCGA-ER-A193	TCGA-ER-A193-06	C49.0	Melanoma	Cutaneous Melanoma	Skin Cutaneous Melanoma	Skin Melanoma	Head and Neck|Regional Lymph Node	Metastatic	70107	Malignant melanoma
TCGA-ER-A195	TCGA-ER-A195-06	C49.6	Melanoma	Cutaneous Melanoma	Skin Cutaneous Melanoma	Skin Melanoma	Regional Lymph Node|Trunk	Metastatic	70107	Malignant melanoma
TCGA-ER-A197	TCGA-ER-A197-06	C51.9	Melanoma	Cutaneous Melanoma	Skin Cutaneous Melanoma	Skin Melanoma	Other	Metastatic	70107	Malignant melanoma
TCGA-ER-A198	TCGA-ER-A198-06	C49.3	Melanoma	Cutaneous Melanoma	Skin Cutaneous Melanoma	Skin Melanoma	Other|Regional Cutaneous or Subcutaneous Tissue	Metastatic	70107	Malignant melanoma
TCGA-ER-A199	TCGA-ER-A199-06	C77.4	Melanoma	Cutaneous Melanoma	Skin Cutaneous Melanoma	Skin Melanoma	Extremities|Regional Lymph Node	Metastatic	70107	Malignant melanoma
TCGA-ER-A19A	TCGA-ER-A19A-06	C49.6	Melanoma	Cutaneous Melanoma	Skin Cutaneous Melanoma	Skin Melanoma	Regional Cutaneous or Subcutaneous Tissue	Metastatic	70107	Malignant melanoma
TCGA-ER-A19B	TCGA-ER-A19B-06	C49.6	Melanoma	Cutaneous Melanoma	Skin Cutaneous Melanoma	Skin Melanoma	Regional Cutaneous or Subcutaneous Tissue|Trunk	Metastatic	70107	Malignant melanoma
TCGA-ER-A19C	TCGA-ER-A19C-06	C77.3	Melanoma	Cutaneous Melanoma	Skin Cutaneous Melanoma	Skin Melanoma	Regional Lymph Node|Trunk	Metastatic	70107	Malignant melanoma
TCGA-ER-A19D	TCGA-ER-A19D-06	C49.3	Melanoma	Cutaneous Melanoma	Skin Cutaneous Melanoma	Skin Melanoma	Regional Cutaneous or Subcutaneous Tissue|Trunk	Metastatic	70107	Malignant melanoma
TCGA-ER-A19E	TCGA-ER-A19E-06	C44.5	Melanoma	Cutaneous Melanoma	Skin Cutaneous Melanoma	Skin Melanoma	Extremities|Regional Lymph Node	Metastatic	70107	Malignant melanoma
TCGA-ER-A19F	TCGA-ER-A19F-06	C44.6	Melanoma	Cutaneous Melanoma	Skin Cutaneous Melanoma	Skin Melanoma	Extremities|Regional Lymph Node	Metastatic	70107	Malignant melanoma
TCGA-ER-A19G	TCGA-ER-A19G-06	C44.5	Melanoma	Cutaneous Melanoma	Skin Cutaneous Melanoma	Skin Melanoma	Extremities|Regional Lymph Node	Metastatic	70107	Malignant melanoma
TCGA-ER-A19H	TCGA-ER-A19H-06	C49.3	Melanoma	Cutaneous Melanoma	Skin Cutaneous Melanoma	Skin Melanoma	Regional Cutaneous or Subcutaneous Tissue|Trunk	Metastatic	70107	Malignant melanoma
TCGA-ER-A19J	TCGA-ER-A19J-06	C49.0	Melanoma	Cutaneous Melanoma	Skin Cutaneous Melanoma	Skin Melanoma	Regional Lymph Node	Metastatic	70107	Malignant melanoma
TCGA-ER-A19L	TCGA-ER-A19L-06	C49.5	Melanoma	Cutaneous Melanoma	Skin Cutaneous Melanoma	Skin Melanoma	Extremities|Regional Lymph Node	Metastatic	70107	Malignant melanoma
TCGA-ER-A19M	TCGA-ER-A19M-06	C44.5	Melanoma	Cutaneous Melanoma	Skin Cutaneous Melanoma	Skin Melanoma	Extremities|Regional Lymph Node	Metastatic	70107	Malignant melanoma
TCGA-ER-A19N	TCGA-ER-A19N-06	C49.3	Melanoma	Cutaneous Melanoma	Skin Cutaneous Melanoma	Skin Melanoma	Regional Lymph Node	Metastatic	70107	Malignant melanoma
TCGA-ER-A19O	TCGA-ER-A19O-06	C44.6	Melanoma	Cutaneous Melanoma	Skin Cutaneous Melanoma	Skin Melanoma	Regional Lymph Node|Trunk	Metastatic	70107	Malignant melanoma
TCGA-ER-A19P	TCGA-ER-A19P-06	C49.5	Melanoma	Cutaneous Melanoma	Skin Cutaneous Melanoma	Skin Melanoma	Extremities|Regional Lymph Node	Metastatic	70107	Malignant melanoma
TCGA-ER-A19Q	TCGA-ER-A19Q-06	C44.5	Melanoma	Cutaneous Melanoma	Skin Cutaneous Melanoma	Skin Melanoma	Extremities|Regional Lymph Node	Metastatic	70107	Malignant melanoma
TCGA-ER-A19S	TCGA-ER-A19S-06	C44.5	Melanoma	Cutaneous Melanoma	Skin Cutaneous Melanoma	Skin Melanoma	Regional Lymph Node	Metastatic	70107	Malignant melanoma
TCGA-ER-A19W	TCGA-ER-A19W-06	C49.3	Melanoma	Cutaneous Melanoma	Skin Cutaneous Melanoma	Skin Melanoma	Regional Cutaneous or Subcutaneous Tissue|Trunk	Metastatic	70107	Malignant melanoma
TCGA-ER-A1A1	TCGA-ER-A1A1-06	C44.4	Melanoma	Cutaneous Melanoma	Skin Cutaneous Melanoma	Skin Melanoma	Regional Lymph Node	Metastatic	70107	Malignant melanoma
TCGA-ER-A2NC	TCGA-ER-A2NC-06	C76.1	Melanoma	Cutaneous Melanoma	Skin Cutaneous Melanoma	Skin Melanoma	Distant Metastasis|Extremities	Metastatic	70107	Malignant melanoma
TCGA-ER-A2ND	TCGA-ER-A2ND-06	C44.5	Melanoma	Cutaneous Melanoma	Skin Cutaneous Melanoma	Skin Melanoma	Distant Metastasis|Extremities	Metastatic	70107	Malignant melanoma
TCGA-ER-A2NE	TCGA-ER-A2NE-06	C49.9	Melanoma	Cutaneous Melanoma	Skin Cutaneous Melanoma	Skin Melanoma	Distant Metastasis|Extremities	Metastatic	70107	Malignant melanoma
TCGA-ER-A2NG	TCGA-ER-A2NG-06	C77.3	Melanoma	Cutaneous Melanoma	Skin Cutaneous Melanoma	Skin Melanoma	Regional Lymph Node|Trunk	Metastatic	70107	Malignant melanoma
TCGA-ER-A2NH	TCGA-ER-A2NH-06	C77.3	Melanoma	Cutaneous Melanoma	Skin Cutaneous Melanoma	Skin Melanoma	Regional Lymph Node|Trunk	Metastatic	70107	Malignant melanoma
TCGA-ER-A3ES	TCGA-ER-A3ES-06	C48.2	Melanoma	Cutaneous Melanoma	Skin Cutaneous Melanoma	Skin Melanoma	Distant Metastasis|Extremities	Metastatic	70107	Malignant melanoma
TCGA-ER-A3ET	TCGA-ER-A3ET-06	C49.9	Melanoma	Cutaneous Melanoma	Skin Cutaneous Melanoma	Skin Melanoma	Other|Regional Cutaneous or Subcutaneous Tissue	Metastatic	70107	Malignant melanoma
TCGA-ER-A3EV	TCGA-ER-A3EV-06	C77.9	Melanoma	Cutaneous Melanoma	Skin Cutaneous Melanoma	Skin Melanoma	Distant Metastasis|Extremities	Metastatic	70107	Malignant melanoma
TCGA-ER-A3PL	TCGA-ER-A3PL-06	C49.1	Melanoma	Cutaneous Melanoma	Skin Cutaneous Melanoma	Skin Melanoma	Extremities|Regional Cutaneous or Subcutaneous Tissue	Metastatic	70107	Malignant melanoma
TCGA-ER-A42K	TCGA-ER-A42K-06	C77.3	Melanoma	Cutaneous Melanoma	Skin Cutaneous Melanoma	Skin Melanoma	Extremities|Regional Lymph Node	Metastatic	70107	Malignant melanoma
TCGA-ER-A42L	TCGA-ER-A42L-06	C74.9	Melanoma	Cutaneous Melanoma	Skin Cutaneous Melanoma	Skin Melanoma	Distant Metastasis|Other	Metastatic	70107	Malignant melanoma
TCGA-FR-A3YN	TCGA-FR-A3YN-06	C77.4	Melanoma	Cutaneous Melanoma	Skin Cutaneous Melanoma	Skin Melanoma	Extremities|Regional Lymph Node	Metastatic	70107	Malignant melanoma
TCGA-FR-A3YO	TCGA-FR-A3YO-06	C77.5	Melanoma	Cutaneous Melanoma	Skin Cutaneous Melanoma	Skin Melanoma	Distant Metastasis|Extremities	Metastatic	70107	Malignant melanoma
TCGA-FR-A44A	TCGA-FR-A44A-06	C77.3	Melanoma	Cutaneous Melanoma	Skin Cutaneous Melanoma	Skin Melanoma	Extremities|Regional Lymph Node	Metastatic	70107	Malignant melanoma
TCGA-FR-A69P	TCGA-FR-A69P-06	C77.4	Melanoma	Cutaneous Melanoma	Skin Cutaneous Melanoma	Skin Melanoma	Regional Lymph Node	Metastatic	70107	Malignant melanoma
TCGA-FR-A729	TCGA-FR-A729-06	C77.4	Melanoma	Cutaneous Melanoma	Skin Cutaneous Melanoma	Skin Melanoma	Regional Lymph Node|Trunk	Metastatic	70107	Malignant melanoma
TCGA-FR-A7U8	TCGA-FR-A7U8-06	C17.9	Melanoma	Cutaneous Melanoma	Skin Cutaneous Melanoma	Skin Melanoma	Distant Metastasis	Metastatic	70107	Malignant melanoma
TCGA-FR-A7U9	TCGA-FR-A7U9-06	C77.4	Melanoma	Cutaneous Melanoma	Skin Cutaneous Melanoma	Skin Melanoma	Extremities|Regional Lymph Node	Metastatic	70107	Malignant melanoma
TCGA-FR-A7UA	TCGA-FR-A7UA-06	C77.3	Melanoma	Cutaneous Melanoma	Skin Cutaneous Melanoma	Skin Melanoma	Extremities|Regional Lymph Node	Metastatic	70107	Malignant melanoma
TCGA-FR-A8YC	TCGA-FR-A8YC-06	C17.9	Melanoma	Cutaneous Melanoma	Skin Cutaneous Melanoma	Skin Melanoma	Distant Metastasis|Extremities	Metastatic	70107	Malignant melanoma
TCGA-FR-A8YD	TCGA-FR-A8YD-06	C34.3	Melanoma	Cutaneous Melanoma	Skin Cutaneous Melanoma	Skin Melanoma	Distant Metastasis|Other	Metastatic	70107	Malignant melanoma
TCGA-FR-A8YE	TCGA-FR-A8YE-06	C77.3	Melanoma	Cutaneous Melanoma	Skin Cutaneous Melanoma	Skin Melanoma	Regional Lymph Node|Trunk	Metastatic	70107	Malignant melanoma
TCGA-FS-A1YW	TCGA-FS-A1YW-06	C77.9	Melanoma	Cutaneous Melanoma	Skin Cutaneous Melanoma	Skin Melanoma	Regional Lymph Node|Trunk	Metastatic	70107	Malignant melanoma
TCGA-FS-A1YX	TCGA-FS-A1YX-06	C49.9	Melanoma	Cutaneous Melanoma	Skin Cutaneous Melanoma	Skin Melanoma	Regional Cutaneous or Subcutaneous Tissue|Trunk	Metastatic	70107	Malignant melanoma
TCGA-FS-A1YY	TCGA-FS-A1YY-06	C76.2	Melanoma	Cutaneous Melanoma	Skin Cutaneous Melanoma	Skin Melanoma	Distant Metastasis|Trunk	Metastatic	70107	Malignant melanoma
TCGA-FS-A1Z0	TCGA-FS-A1Z0-06	C44.9	Melanoma	Cutaneous Melanoma	Skin Cutaneous Melanoma	Skin Melanoma	Distant Metastasis|Extremities	Metastatic	70107	Malignant melanoma
TCGA-FS-A1Z3	TCGA-FS-A1Z3-06	C44.9	Melanoma	Cutaneous Melanoma	Skin Cutaneous Melanoma	Skin Melanoma	Distant Metastasis	Metastatic	70107	Malignant melanoma
TCGA-FS-A1Z4	TCGA-FS-A1Z4-06	C77.9	Melanoma	Cutaneous Melanoma	Skin Cutaneous Melanoma	Skin Melanoma	Extremities|Regional Lymph Node	Metastatic	70107	Malignant melanoma
TCGA-FS-A1Z7	TCGA-FS-A1Z7-06	C77.9	Melanoma	Cutaneous Melanoma	Skin Cutaneous Melanoma	Skin Melanoma	Head and Neck|Regional Lymph Node	Metastatic	70107	Malignant melanoma
TCGA-FS-A1ZA	TCGA-FS-A1ZA-06	C77.9	Melanoma	Cutaneous Melanoma	Skin Cutaneous Melanoma	Skin Melanoma	Distant Metastasis|Trunk	Metastatic	70107	Malignant melanoma
TCGA-FS-A1ZB	TCGA-FS-A1ZB-06	C77.9	Melanoma	Cutaneous Melanoma	Skin Cutaneous Melanoma	Skin Melanoma	Distant Metastasis|Trunk	Metastatic	70107	Malignant melanoma
TCGA-FS-A1ZC	TCGA-FS-A1ZC-06	C44.9	Melanoma	Cutaneous Melanoma	Skin Cutaneous Melanoma	Skin Melanoma	Distant Metastasis|Trunk	Metastatic	70107	Malignant melanoma
TCGA-FS-A1ZD	TCGA-FS-A1ZD-06	C77.9	Melanoma	Cutaneous Melanoma	Skin Cutaneous Melanoma	Skin Melanoma	Extremities|Regional Lymph Node	Metastatic	70107	Malignant melanoma
TCGA-FS-A1ZE	TCGA-FS-A1ZE-06	C44.9	Melanoma	Cutaneous Melanoma	Skin Cutaneous Melanoma	Skin Melanoma	Distant Metastasis|Trunk	Metastatic	70107	Malignant melanoma
TCGA-FS-A1ZF	TCGA-FS-A1ZF-06	C77.9	Melanoma	Cutaneous Melanoma	Skin Cutaneous Melanoma	Skin Melanoma	Distant Metastasis|Extremities	Metastatic	70107	Malignant melanoma
TCGA-FS-A1ZG	TCGA-FS-A1ZG-06	C77.9	Melanoma	Cutaneous Melanoma	Skin Cutaneous Melanoma	Skin Melanoma	Extremities|Regional Lymph Node	Metastatic	70107	Malignant melanoma
TCGA-FS-A1ZH	TCGA-FS-A1ZH-06	C77.9	Melanoma	Cutaneous Melanoma	Skin Cutaneous Melanoma	Skin Melanoma	Extremities|Regional Lymph Node	Metastatic	70107	Malignant melanoma
TCGA-FS-A1ZJ	TCGA-FS-A1ZJ-06	C77.9	Melanoma	Cutaneous Melanoma	Skin Cutaneous Melanoma	Skin Melanoma	Regional Lymph Node|Trunk	Metastatic	70107	Malignant melanoma
TCGA-FS-A1ZK	TCGA-FS-A1ZK-06	C44.9	Melanoma	Cutaneous Melanoma	Skin Cutaneous Melanoma	Skin Melanoma	Distant Metastasis|Head and Neck	Metastatic	70107	Malignant melanoma
TCGA-FS-A1ZM	TCGA-FS-A1ZM-06	C77.9	Melanoma	Cutaneous Melanoma	Skin Cutaneous Melanoma	Skin Melanoma	Extremities|Regional Cutaneous or Subcutaneous Tissue	Metastatic	70107	Malignant melanoma
TCGA-FS-A1ZP	TCGA-FS-A1ZP-06	C77.9	Melanoma	Cutaneous Melanoma	Skin Cutaneous Melanoma	Skin Melanoma	Extremities|Regional Lymph Node	Metastatic	70107	Malignant melanoma
TCGA-FS-A1ZQ	TCGA-FS-A1ZQ-06	C34.9	Melanoma	Cutaneous Melanoma	Skin Cutaneous Melanoma	Skin Melanoma	Distant Metastasis|Extremities	Metastatic	70107	Malignant melanoma
TCGA-FS-A1ZR	TCGA-FS-A1ZR-06	C77.9	Melanoma	Cutaneous Melanoma	Skin Cutaneous Melanoma	Skin Melanoma	Regional Cutaneous or Subcutaneous Tissue|Trunk	Metastatic	70107	Malignant melanoma
TCGA-FS-A1ZS	TCGA-FS-A1ZS-06	C77.9	Melanoma	Cutaneous Melanoma	Skin Cutaneous Melanoma	Skin Melanoma	Regional Lymph Node|Trunk	Metastatic	70107	Malignant melanoma
TCGA-FS-A1ZT	TCGA-FS-A1ZT-06	C77.9	Melanoma	Cutaneous Melanoma	Skin Cutaneous Melanoma	Skin Melanoma	Distant Metastasis|Extremities	Metastatic	70107	Malignant melanoma
TCGA-FS-A1ZU	TCGA-FS-A1ZU-06	C44.9	Melanoma	Cutaneous Melanoma	Skin Cutaneous Melanoma	Skin Melanoma	Distant Metastasis|Extremities	Metastatic	70107	Malignant melanoma
TCGA-FS-A1ZW	TCGA-FS-A1ZW-06	C77.9	Melanoma	Cutaneous Melanoma	Skin Cutaneous Melanoma	Skin Melanoma	Extremities|Regional Lymph Node	Metastatic	70107	Malignant melanoma
TCGA-FS-A1ZY	TCGA-FS-A1ZY-06	C44.9	Melanoma	Cutaneous Melanoma	Skin Cutaneous Melanoma	Skin Melanoma	Distant Metastasis|Trunk	Metastatic	70107	Malignant melanoma
TCGA-FS-A1ZZ	TCGA-FS-A1ZZ-06	C77.9	Melanoma	Cutaneous Melanoma	Skin Cutaneous Melanoma	Skin Melanoma	Distant Metastasis|Trunk	Metastatic	70107	Malignant melanoma
TCGA-FS-A4F0	TCGA-FS-A4F0-06	C49.9	Melanoma	Cutaneous Melanoma	Skin Cutaneous Melanoma	Skin Melanoma	Regional Cutaneous or Subcutaneous Tissue|Trunk	Metastatic	70107	Malignant melanoma
TCGA-FS-A4F2	TCGA-FS-A4F2-06	C49.9	Melanoma	Cutaneous Melanoma	Skin Cutaneous Melanoma	Skin Melanoma	Head and Neck|Regional Cutaneous or Subcutaneous Tissue	Metastatic	70107	Malignant melanoma
TCGA-FS-A4F4	TCGA-FS-A4F4-06	C49.9	Melanoma	Cutaneous Melanoma	Skin Cutaneous Melanoma	Skin Melanoma	Extremities|Regional Cutaneous or Subcutaneous Tissue	Metastatic	70107	Malignant melanoma
TCGA-FS-A4F5	TCGA-FS-A4F5-06	C49.9	Melanoma	Cutaneous Melanoma	Skin Cutaneous Melanoma	Skin Melanoma	Extremities|Regional Cutaneous or Subcutaneous Tissue	Metastatic	70107	Malignant melanoma
TCGA-FS-A4F8	TCGA-FS-A4F8-06	C77.9	Melanoma	Cutaneous Melanoma	Skin Cutaneous Melanoma	Skin Melanoma	Extremities|Regional Lymph Node	Metastatic	70107	Malignant melanoma
TCGA-FS-A4F9	TCGA-FS-A4F9-06	C77.9	Melanoma	Cutaneous Melanoma	Skin Cutaneous Melanoma	Skin Melanoma	Regional Lymph Node|Trunk	Metastatic	70107	Malignant melanoma
TCGA-FS-A4FB	TCGA-FS-A4FB-06	C77.9	Melanoma	Cutaneous Melanoma	Skin Cutaneous Melanoma	Skin Melanoma	Extremities|Regional Lymph Node	Metastatic	70107	Malignant melanoma
TCGA-FS-A4FC	TCGA-FS-A4FC-06	C44.9	Melanoma	Cutaneous Melanoma	Skin Cutaneous Melanoma	Skin Melanoma	Extremities|Regional Cutaneous or Subcutaneous Tissue	Metastatic	70107	Malignant melanoma
TCGA-FS-A4FD	TCGA-FS-A4FD-06	C77.9	Melanoma	Cutaneous Melanoma	Skin Cutaneous Melanoma	Skin Melanoma	Regional Lymph Node|Trunk	Metastatic	70107	Malignant melanoma
TCGA-FW-A3I3	TCGA-FW-A3I3-06	C52.9	Melanoma	Cutaneous Melanoma	Skin Cutaneous Melanoma	Skin Melanoma	Distant Metastasis	Metastatic	70107	Malignant melanoma
TCGA-FW-A3R5	TCGA-FW-A3R5-06	C77.0	Melanoma	Cutaneous Melanoma	Skin Cutaneous Melanoma	Skin Melanoma	Head and Neck|Regional Lymph Node	Metastatic	70107	Malignant melanoma
TCGA-FW-A3TU	TCGA-FW-A3TU-06	C34.1	Melanoma	Cutaneous Melanoma	Skin Cutaneous Melanoma	Skin Melanoma	Distant Metastasis|Trunk	Metastatic	70107	Malignant melanoma
TCGA-FW-A3TV	TCGA-FW-A3TV-06	C77.3	Melanoma	Cutaneous Melanoma	Skin Cutaneous Melanoma	Skin Melanoma	Regional Lymph Node|Trunk	Metastatic	70107	Malignant melanoma
TCGA-FW-A5DY	TCGA-FW-A5DY-06	C77.3	Melanoma	Cutaneous Melanoma	Skin Cutaneous Melanoma	Skin Melanoma	Regional Lymph Node|Trunk	Metastatic	70107	Malignant melanoma
TCGA-GF-A3OT	TCGA-GF-A3OT-06	C77.3	Melanoma	Cutaneous Melanoma	Skin Cutaneous Melanoma	Skin Melanoma	Extremities|Regional Lymph Node	Metastatic	70107	Malignant melanoma
TCGA-GF-A4EO	TCGA-GF-A4EO-06	C77.3	Melanoma	Cutaneous Melanoma	Skin Cutaneous Melanoma	Skin Melanoma	Regional Lymph Node	Metastatic	70107	Malignant melanoma
TCGA-GF-A6C8	TCGA-GF-A6C8-06	C77.3	Melanoma	Cutaneous Melanoma	Skin Cutaneous Melanoma	Skin Melanoma	Extremities|Regional Lymph Node	Metastatic	70107	Malignant melanoma
TCGA-GF-A6C9	TCGA-GF-A6C9-06	C07.9	Melanoma	Cutaneous Melanoma	Skin Cutaneous Melanoma	Skin Melanoma	Distant Metastasis	Metastatic	70107	Malignant melanoma
TCGA-GN-A262	TCGA-GN-A262-06	C44.5	Melanoma	Cutaneous Melanoma	Skin Cutaneous Melanoma	Skin Melanoma	Regional Cutaneous or Subcutaneous Tissue|Trunk	Metastatic	70107	Malignant melanoma
TCGA-GN-A264	TCGA-GN-A264-06	C44.5	Melanoma	Cutaneous Melanoma	Skin Cutaneous Melanoma	Skin Melanoma	Extremities|Regional Lymph Node	Metastatic	70107	Malignant melanoma
TCGA-GN-A265	TCGA-GN-A265-06	C77.3	Melanoma	Cutaneous Melanoma	Skin Cutaneous Melanoma	Skin Melanoma	Regional Lymph Node	Metastatic	70107	Malignant melanoma
TCGA-GN-A266	TCGA-GN-A266-06	C44.4	Melanoma	Cutaneous Melanoma	Skin Cutaneous Melanoma	Skin Melanoma	Regional Cutaneous or Subcutaneous Tissue	Metastatic	70107	Malignant melanoma
TCGA-GN-A267	TCGA-GN-A267-06	C77.3	Melanoma	Cutaneous Melanoma	Skin Cutaneous Melanoma	Skin Melanoma	Regional Lymph Node|Trunk	Metastatic	70107	Malignant melanoma
TCGA-GN-A268	TCGA-GN-A268-06	C77.3	Melanoma	Cutaneous Melanoma	Skin Cutaneous Melanoma	Skin Melanoma	Extremities|Regional Lymph Node	Metastatic	70107	Malignant melanoma
TCGA-GN-A26A	TCGA-GN-A26A-06	C44.5	Melanoma	Cutaneous Melanoma	Skin Cutaneous Melanoma	Skin Melanoma	Regional Cutaneous or Subcutaneous Tissue|Trunk	Metastatic	70107	Malignant melanoma
TCGA-GN-A26D	TCGA-GN-A26D-06	C44.5	Melanoma	Cutaneous Melanoma	Skin Cutaneous Melanoma	Skin Melanoma	Extremities|Regional Lymph Node	Metastatic	70107	Malignant melanoma
TCGA-GN-A4U3	TCGA-GN-A4U3-06	C71.1	Melanoma	Cutaneous Melanoma	Skin Cutaneous Melanoma	Skin Melanoma	Distant Metastasis|Extremities	Metastatic	70107	Malignant melanoma
TCGA-GN-A4U4	TCGA-GN-A4U4-06	C77.3	Melanoma	Cutaneous Melanoma	Skin Cutaneous Melanoma	Skin Melanoma	Regional Lymph Node|Trunk	Metastatic	70107	Malignant melanoma
TCGA-GN-A4U7	TCGA-GN-A4U7-06	C77.5	Melanoma	Cutaneous Melanoma	Skin Cutaneous Melanoma	Skin Melanoma	Extremities|Regional Lymph Node	Metastatic	70107	Malignant melanoma
TCGA-GN-A4U8	TCGA-GN-A4U8-06	C77.3	Melanoma	Cutaneous Melanoma	Skin Cutaneous Melanoma	Skin Melanoma	Regional Lymph Node|Trunk	Metastatic	70107	Malignant melanoma
TCGA-GN-A4U9	TCGA-GN-A4U9-06	C77.4	Melanoma	Cutaneous Melanoma	Skin Cutaneous Melanoma	Skin Melanoma	Extremities|Regional Lymph Node	Metastatic	70107	Malignant melanoma
TCGA-GN-A8LK	TCGA-GN-A8LK-06	C34.3	Melanoma	Cutaneous Melanoma	Skin Cutaneous Melanoma	Skin Melanoma	Distant Metastasis|Head and Neck	Metastatic	70107	Malignant melanoma
TCGA-GN-A8LL	TCGA-GN-A8LL-06	C77.5	Melanoma	Cutaneous Melanoma	Skin Cutaneous Melanoma	Skin Melanoma	Extremities|Regional Lymph Node	Metastatic	70107	Malignant melanoma
TCGA-GN-A9SD	TCGA-GN-A9SD-06	C77.4	Melanoma	Cutaneous Melanoma	Skin Cutaneous Melanoma	Skin Melanoma	Extremities|Regional Lymph Node	Metastatic	70107	Malignant melanoma
TCGA-HR-A2OG	TCGA-HR-A2OG-06	C44.6	Melanoma	Cutaneous Melanoma	Skin Cutaneous Melanoma	Skin Melanoma	Distant Metastasis|Extremities	Metastatic	70107	Malignant melanoma
TCGA-HR-A2OH	TCGA-HR-A2OH-06	C76.3	Melanoma	Cutaneous Melanoma	Skin Cutaneous Melanoma	Skin Melanoma	Distant Metastasis|Extremities	Metastatic	70107	Malignant melanoma
TCGA-LH-A9QB	TCGA-LH-A9QB-06	C44.5	Melanoma	Cutaneous Melanoma	Skin Cutaneous Melanoma	Skin Melanoma	Distant Metastasis|Trunk	Metastatic	70107	Malignant melanoma
TCGA-OD-A75X	TCGA-OD-A75X-06	C34.1	Melanoma	Cutaneous Melanoma	Skin Cutaneous Melanoma	Skin Melanoma	Distant Metastasis|Trunk	Metastatic	70107	Malignant melanoma
TCGA-QB-A6FS	TCGA-QB-A6FS-06	C77.4	Melanoma	Cutaneous Melanoma	Skin Cutaneous Melanoma	Skin Melanoma	Regional Lymph Node	Metastatic	70107	Malignant melanoma
TCGA-QB-AA9O	TCGA-QB-AA9O-06	C49.1	Melanoma	Cutaneous Melanoma	Skin Cutaneous Melanoma	Skin Melanoma	Regional Lymph Node	Metastatic	70107	Malignant melanoma
TCGA-RP-A690	TCGA-RP-A690-06	C72.0	Melanoma	Cutaneous Melanoma	Skin Cutaneous Melanoma	Skin Melanoma	Distant Metastasis	Metastatic	70107	Malignant melanoma
TCGA-RP-A693	TCGA-RP-A693-06	C71.9	Melanoma	Cutaneous Melanoma	Skin Cutaneous Melanoma	Skin Melanoma	Distant Metastasis	Metastatic	70107	Malignant melanoma
TCGA-RP-A694	TCGA-RP-A694-06	C71.3	Melanoma	Cutaneous Melanoma	Skin Cutaneous Melanoma	Skin Melanoma	Distant Metastasis	Metastatic	70107	Malignant melanoma
TCGA-RP-A695	TCGA-RP-A695-06	C71.9	Melanoma	Cutaneous Melanoma	Skin Cutaneous Melanoma	Skin Melanoma	Distant Metastasis|Head and Neck	Metastatic	70107	Malignant melanoma
TCGA-RP-A6K9	TCGA-RP-A6K9-06	C41.0	Melanoma	Cutaneous Melanoma	Skin Cutaneous Melanoma	Skin Melanoma	Distant Metastasis	Metastatic	70107	Malignant melanoma
TCGA-W3-A824	TCGA-W3-A824-06	C77.3	Melanoma	Cutaneous Melanoma	Skin Cutaneous Melanoma	Skin Melanoma	Regional Lymph Node|Trunk	Metastatic	70107	Malignant melanoma
TCGA-W3-A825	TCGA-W3-A825-06	C34.3	Melanoma	Cutaneous Melanoma	Skin Cutaneous Melanoma	Skin Melanoma	Distant Metastasis|Extremities	Metastatic	70107	Malignant melanoma
TCGA-W3-AA1O	TCGA-W3-AA1O-06	C77.3	Melanoma	Cutaneous Melanoma	Skin Cutaneous Melanoma	Skin Melanoma	Regional Lymph Node	Metastatic	70107	Malignant melanoma
TCGA-W3-AA1Q	TCGA-W3-AA1Q-06	C74.9	Melanoma	Cutaneous Melanoma	Skin Cutaneous Melanoma	Skin Melanoma	Distant Metastasis	Metastatic	70107	Malignant melanoma
TCGA-W3-AA1R	TCGA-W3-AA1R-06	C77.0	Melanoma	Cutaneous Melanoma	Skin Cutaneous Melanoma	Skin Melanoma	Head and Neck|Regional Lymph Node	Metastatic	70107	Malignant melanoma
TCGA-W3-AA1V	TCGA-W3-AA1V-06	C77.3	Melanoma	Cutaneous Melanoma	Skin Cutaneous Melanoma	Skin Melanoma	Other|Regional Lymph Node	Metastatic	70107	Malignant melanoma
TCGA-W3-AA1W	TCGA-W3-AA1W-06	C77.2	Melanoma	Cutaneous Melanoma	Skin Cutaneous Melanoma	Skin Melanoma	Distant Metastasis|Trunk	Metastatic	70107	Malignant melanoma
TCGA-W3-AA21	TCGA-W3-AA21-06	C77.3	Melanoma	Cutaneous Melanoma	Skin Cutaneous Melanoma	Skin Melanoma	Extremities|Regional Lymph Node	Metastatic	70107	Malignant melanoma
TCGA-WE-A8K6	TCGA-WE-A8K6-06	C77.4	Melanoma	Cutaneous Melanoma	Skin Cutaneous Melanoma	Skin Melanoma	Regional Lymph Node|Trunk	Metastatic	70107	Malignant melanoma
TCGA-WE-A8ZM	TCGA-WE-A8ZM-06	C49.3	Melanoma	Cutaneous Melanoma	Skin Cutaneous Melanoma	Skin Melanoma	Extremities|Regional Cutaneous or Subcutaneous Tissue	Metastatic	70107	Malignant melanoma
TCGA-WE-A8ZN	TCGA-WE-A8ZN-06	C77.9	Melanoma	Cutaneous Melanoma	Skin Cutaneous Melanoma	Skin Melanoma	Extremities|Regional Cutaneous or Subcutaneous Tissue	Metastatic	70107	Malignant melanoma
TCGA-WE-A8ZT	TCGA-WE-A8ZT-06	C77.3	Melanoma	Cutaneous Melanoma	Skin Cutaneous Melanoma	Skin Melanoma	Regional Lymph Node|Trunk	Metastatic	70107	Malignant melanoma
TCGA-WE-A8ZX	TCGA-WE-A8ZX-06	C77.3	Melanoma	Cutaneous Melanoma	Skin Cutaneous Melanoma	Skin Melanoma	Regional Lymph Node	Metastatic	70107	Malignant melanoma
TCGA-WE-A8ZY	TCGA-WE-A8ZY-06	C44.5	Melanoma	Cutaneous Melanoma	Skin Cutaneous Melanoma	Skin Melanoma	Regional Cutaneous or Subcutaneous Tissue|Trunk	Metastatic	70107	Malignant melanoma
TCGA-WE-AAA0	TCGA-WE-AAA0-06	C77.9	Melanoma	Cutaneous Melanoma	Skin Cutaneous Melanoma	Skin Melanoma	Head and Neck|Regional Lymph Node	Metastatic	70107	Malignant melanoma
TCGA-WE-AAA3	TCGA-WE-AAA3-06	C77.4	Melanoma	Cutaneous Melanoma	Skin Cutaneous Melanoma	Skin Melanoma	Extremities|Regional Lymph Node	Metastatic	70107	Malignant melanoma
TCGA-WE-AAA4	TCGA-WE-AAA4-06	C44.7	Melanoma	Cutaneous Melanoma	Skin Cutaneous Melanoma	Skin Melanoma	Extremities|Regional Cutaneous or Subcutaneous Tissue	Metastatic	70107	Malignant melanoma
TCGA-XV-AB01	TCGA-XV-AB01-06	C77.3	Melanoma	Cutaneous Melanoma	Skin Cutaneous Melanoma	Skin Melanoma	Head and Neck|Regional Lymph Node	Metastatic	70107	Malignant melanoma
TCGA-YD-A89C	TCGA-YD-A89C-06	C22.0	Melanoma	Cutaneous Melanoma	Skin Cutaneous Melanoma	Skin Melanoma	Distant Metastasis|Extremities	Metastatic	70107	Malignant melanoma
TCGA-YD-A9TA	TCGA-YD-A9TA-06	C34.1	Melanoma	Cutaneous Melanoma	Skin Cutaneous Melanoma	Skin Melanoma	Distant Metastasis|Head and Neck	Metastatic	70107	Malignant melanoma
TCGA-YD-A9TB	TCGA-YD-A9TB-06	C54.1	Melanoma	Cutaneous Melanoma	Skin Cutaneous Melanoma	Skin Melanoma	Distant Metastasis|Head and Neck	Metastatic	70107	Malignant melanoma
TCGA-YG-AA3O	TCGA-YG-AA3O-06	C77.3	Melanoma	Cutaneous Melanoma	Skin Cutaneous Melanoma	Skin Melanoma	Regional Lymph Node|Trunk	Metastatic	70107	Malignant melanoma
TCGA-YG-AA3P	TCGA-YG-AA3P-06	C49.6	Melanoma	Cutaneous Melanoma	Skin Cutaneous Melanoma	Skin Melanoma	Distant Metastasis|Extremities	Metastatic	70107	Malignant melanoma
TCGA-Z2-A8RT	TCGA-Z2-A8RT-06	C44.6	Melanoma	Cutaneous Melanoma	Skin Cutaneous Melanoma	Skin Melanoma	Extremities|Regional Cutaneous or Subcutaneous Tissue	Metastatic	70107	Malignant melanoma
TCGA-Z2-AA3S	TCGA-Z2-AA3S-06	C77.3	Melanoma	Cutaneous Melanoma	Skin Cutaneous Melanoma	Skin Melanoma	Regional Lymph Node|Trunk	Metastatic	70107	Malignant melanoma
TCGA-Z2-AA3V	TCGA-Z2-AA3V-06	C77.3	Melanoma	Cutaneous Melanoma	Skin Cutaneous Melanoma	Skin Melanoma	Regional Lymph Node|Trunk	Metastatic	70107	Malignant melanoma
TCGA-BF-A1PU	TCGA-BF-A1PU-01	C44.9	Melanoma	Cutaneous Melanoma	Skin Cutaneous Melanoma	Skin Melanoma	Extremities|Primary	Primary	70107	Malignant melanoma
TCGA-BF-A1PV	TCGA-BF-A1PV-01	C44.9	Melanoma	Cutaneous Melanoma	Skin Cutaneous Melanoma	Skin Melanoma	Primary|Trunk	Primary	70107	Malignant melanoma
TCGA-BF-A1PX	TCGA-BF-A1PX-01	C44.9	Melanoma	Cutaneous Melanoma	Skin Cutaneous Melanoma	Skin Melanoma	Primary|Trunk	Primary	70107	Malignant melanoma
TCGA-BF-A1PZ	TCGA-BF-A1PZ-01	C44.9	Melanoma	Cutaneous Melanoma	Skin Cutaneous Melanoma	Skin Melanoma	Extremities|Primary	Primary	70107	Malignant melanoma
TCGA-BF-A1Q0	TCGA-BF-A1Q0-01	C44.9	Melanoma	Cutaneous Melanoma	Skin Cutaneous Melanoma	Skin Melanoma	Primary|Trunk	Primary	70107	Malignant melanoma
TCGA-BF-A3DJ	TCGA-BF-A3DJ-01	C44.9	Melanoma	Cutaneous Melanoma	Skin Cutaneous Melanoma	Skin Melanoma	Extremities|Primary	Primary	70107	Malignant melanoma
TCGA-BF-A3DL	TCGA-BF-A3DL-01	C44.9	Melanoma	Cutaneous Melanoma	Skin Cutaneous Melanoma	Skin Melanoma	Extremities|Primary	Primary	70107	Malignant melanoma
TCGA-BF-A3DM	TCGA-BF-A3DM-01	C44.9	Melanoma	Cutaneous Melanoma	Skin Cutaneous Melanoma	Skin Melanoma	Primary|Trunk	Primary	70107	Malignant melanoma
TCGA-BF-A3DN	TCGA-BF-A3DN-01	C44.9	Melanoma	Cutaneous Melanoma	Skin Cutaneous Melanoma	Skin Melanoma	Extremities|Primary	Primary	70107	Malignant melanoma
TCGA-BF-A5EO	TCGA-BF-A5EO-01	C44.5	Melanoma	Cutaneous Melanoma	Skin Cutaneous Melanoma	Skin Melanoma	Primary|Trunk	Primary	70107	Malignant melanoma
TCGA-BF-A5EP	TCGA-BF-A5EP-01	C44.5	Melanoma	Cutaneous Melanoma	Skin Cutaneous Melanoma	Skin Melanoma	Primary|Trunk	Primary	70107	Malignant melanoma
TCGA-BF-A5EQ	TCGA-BF-A5EQ-01	C44.5	Melanoma	Cutaneous Melanoma	Skin Cutaneous Melanoma	Skin Melanoma	Primary|Trunk	Primary	70107	Malignant melanoma
TCGA-BF-A5ER	TCGA-BF-A5ER-01	C44.5	Melanoma	Cutaneous Melanoma	Skin Cutaneous Melanoma	Skin Melanoma	Primary|Trunk	Primary	70107	Malignant melanoma
TCGA-BF-A5ES	TCGA-BF-A5ES-01	C44.5	Melanoma	Cutaneous Melanoma	Skin Cutaneous Melanoma	Skin Melanoma	Primary|Trunk	Primary	70107	Malignant melanoma
TCGA-D3-A5GT	TCGA-D3-A5GT-01	C44.5	Melanoma	Cutaneous Melanoma	Skin Cutaneous Melanoma	Skin Melanoma	Primary|Trunk	Primary	70107	Malignant melanoma
TCGA-D9-A1X3	TCGA-D9-A1X3-01	C44.9	Melanoma	Cutaneous Melanoma	Skin Cutaneous Melanoma	Skin Melanoma	Extremities|Regional Cutaneous or Subcutaneous Tissue	Primary	70107	Malignant melanoma
TCGA-D9-A3Z4	TCGA-D9-A3Z4-01	C44.6	Melanoma	Cutaneous Melanoma	Skin Cutaneous Melanoma	Skin Melanoma	Primary	Primary	70107	Malignant melanoma
TCGA-D9-A4Z5	TCGA-D9-A4Z5-01	C30.0	Melanoma	Cutaneous Melanoma	Skin Cutaneous Melanoma	Skin Melanoma	Head and Neck	Primary	70107	Malignant melanoma
TCGA-D9-A4Z6	TCGA-D9-A4Z6-01	C77.3	Melanoma	Cutaneous Melanoma	Skin Cutaneous Melanoma	Skin Melanoma	Regional Lymph Node|Trunk	Primary	70107	Malignant melanoma
TCGA-EB-A1NK	TCGA-EB-A1NK-01	C44.9	Melanoma	Cutaneous Melanoma	Skin Cutaneous Melanoma	Skin Melanoma	Extremities|Primary	Primary	70107	Malignant melanoma
TCGA-EB-A24C	TCGA-EB-A24C-01	C44.5	Melanoma	Cutaneous Melanoma	Skin Cutaneous Melanoma	Skin Melanoma	Primary|Trunk	Primary	70107	Malignant melanoma
TCGA-EB-A24D	TCGA-EB-A24D-01	C44.6	Melanoma	Cutaneous Melanoma	Skin Cutaneous Melanoma	Skin Melanoma	Extremities|Primary	Primary	70107	Malignant melanoma
TCGA-EB-A3XB	TCGA-EB-A3XB-01	C44.9	Melanoma	Cutaneous Melanoma	Skin Cutaneous Melanoma	Skin Melanoma	Primary|Trunk	Primary	70107	Malignant melanoma
TCGA-EB-A3XC	TCGA-EB-A3XC-01	C44.9	Melanoma	Cutaneous Melanoma	Skin Cutaneous Melanoma	Skin Melanoma	Primary|Trunk	Primary	70107	Malignant melanoma
TCGA-EB-A3XD	TCGA-EB-A3XD-01	C44.9	Melanoma	Cutaneous Melanoma	Skin Cutaneous Melanoma	Skin Melanoma	Extremities|Primary	Primary	70107	Malignant melanoma
TCGA-EB-A3XE	TCGA-EB-A3XE-01	C44.9	Melanoma	Cutaneous Melanoma	Skin Cutaneous Melanoma	Skin Melanoma	Primary|Trunk	Primary	70107	Malignant melanoma
TCGA-EB-A3XF	TCGA-EB-A3XF-01	C44.9	Melanoma	Cutaneous Melanoma	Skin Cutaneous Melanoma	Skin Melanoma	Primary|Trunk	Primary	70107	Malignant melanoma
TCGA-EB-A3Y6	TCGA-EB-A3Y6-01	C49.2	Melanoma	Cutaneous Melanoma	Skin Cutaneous Melanoma	Skin Melanoma	Extremities|Primary	Primary	70107	Malignant melanoma
TCGA-EB-A3Y7	TCGA-EB-A3Y7-01	C49.0	Melanoma	Cutaneous Melanoma	Skin Cutaneous Melanoma	Skin Melanoma	Head and Neck|Primary	Primary	70107	Malignant melanoma
TCGA-EB-A42Y	TCGA-EB-A42Y-01	C44.6	Melanoma	Cutaneous Melanoma	Skin Cutaneous Melanoma	Skin Melanoma	Extremities|Primary	Primary	70107	Malignant melanoma
TCGA-EB-A42Z	TCGA-EB-A42Z-01	C44.9	Melanoma	Cutaneous Melanoma	Skin Cutaneous Melanoma	Skin Melanoma	Extremities|Primary	Primary	70107	Malignant melanoma
TCGA-EB-A44O	TCGA-EB-A44O-01	C44.5	Melanoma	Cutaneous Melanoma	Skin Cutaneous Melanoma	Skin Melanoma	Primary|Trunk	Primary	70107	Malignant melanoma
TCGA-EB-A44P	TCGA-EB-A44P-01	C44.5	Melanoma	Cutaneous Melanoma	Skin Cutaneous Melanoma	Skin Melanoma	Primary|Trunk	Primary	70107	Malignant melanoma
TCGA-EB-A4IQ	TCGA-EB-A4IQ-01	C44.5	Melanoma	Cutaneous Melanoma	Skin Cutaneous Melanoma	Skin Melanoma	Primary|Trunk	Primary	70107	Malignant melanoma
TCGA-EB-A4IS	TCGA-EB-A4IS-01	C44.5	Melanoma	Cutaneous Melanoma	Skin Cutaneous Melanoma	Skin Melanoma	Primary|Trunk	Primary	70107	Malignant melanoma
TCGA-EB-A4OY	TCGA-EB-A4OY-01	C44.7	Melanoma	Cutaneous Melanoma	Skin Cutaneous Melanoma	Skin Melanoma	Extremities|Primary	Primary	70107	Malignant melanoma
TCGA-EB-A4OZ	TCGA-EB-A4OZ-01	C44.5	Melanoma	Cutaneous Melanoma	Skin Cutaneous Melanoma	Skin Melanoma	Primary|Trunk	Primary	70107	Malignant melanoma
TCGA-EB-A553	TCGA-EB-A553-01	C44.5	Melanoma	Cutaneous Melanoma	Skin Cutaneous Melanoma	Skin Melanoma	Primary|Trunk	Primary	70107	Malignant melanoma
TCGA-EB-A57M	TCGA-EB-A57M-01	C44.7	Melanoma	Cutaneous Melanoma	Skin Cutaneous Melanoma	Skin Melanoma	Extremities|Primary	Primary	70107	Malignant melanoma
TCGA-EB-A5FP	TCGA-EB-A5FP-01	C44.9	Melanoma	Cutaneous Melanoma	Skin Cutaneous Melanoma	Skin Melanoma	Primary|Trunk	Primary	70107	Malignant melanoma
TCGA-EB-A5UM	TCGA-EB-A5UM-01	C44.5	Melanoma	Cutaneous Melanoma	Skin Cutaneous Melanoma	Skin Melanoma	Primary|Trunk	Primary	70107	Malignant melanoma
TCGA-EB-A5VU	TCGA-EB-A5VU-01	C44.7	Melanoma	Cutaneous Melanoma	Skin Cutaneous Melanoma	Skin Melanoma	Extremities|Primary	Primary	70107	Malignant melanoma
TCGA-EB-A6QY	TCGA-EB-A6QY-01	C44.9	Melanoma	Cutaneous Melanoma	Skin Cutaneous Melanoma	Skin Melanoma	Primary|Trunk	Primary	70107	Malignant melanoma
TCGA-EB-A6QZ	TCGA-EB-A6QZ-01	C44.9	Melanoma	Cutaneous Melanoma	Skin Cutaneous Melanoma	Skin Melanoma	Primary|Trunk	Primary	70107	Malignant melanoma
TCGA-EB-A6R0	TCGA-EB-A6R0-01	C44.9	Melanoma	Cutaneous Melanoma	Skin Cutaneous Melanoma	Skin Melanoma	Primary|Trunk	Primary	70107	Malignant melanoma
TCGA-ER-A194	TCGA-ER-A194-01	C49.1	Melanoma	Cutaneous Melanoma	Skin Cutaneous Melanoma	Skin Melanoma	Other|Primary	Primary	70107	Malignant melanoma
TCGA-ER-A19K	TCGA-ER-A19K-01	C44.4	Melanoma	Cutaneous Melanoma	Skin Cutaneous Melanoma	Skin Melanoma	Head and Neck|Primary	Primary	70107	Malignant melanoma
TCGA-ER-A2NB	TCGA-ER-A2NB-01	C44.5	Melanoma	Cutaneous Melanoma	Skin Cutaneous Melanoma	Skin Melanoma	Other|Primary	Primary	70107	Malignant melanoma
TCGA-ER-A42H	TCGA-ER-A42H-01	C21.8	Melanoma	Cutaneous Melanoma	Skin Cutaneous Melanoma	Skin Melanoma	Other|Primary	Primary	70107	Malignant melanoma
TCGA-FR-A2OS	TCGA-FR-A2OS-01	C44.7	Melanoma	Cutaneous Melanoma	Skin Cutaneous Melanoma	Skin Melanoma	Extremities|Primary	Primary	70107	Malignant melanoma
TCGA-FS-A1ZN	TCGA-FS-A1ZN-01	C44.9	Melanoma	Cutaneous Melanoma	Skin Cutaneous Melanoma	Skin Melanoma	Primary|Trunk	Primary	70107	Malignant melanoma
TCGA-FW-A5DX	TCGA-FW-A5DX-01	C44.5	Melanoma	Cutaneous Melanoma	Skin Cutaneous Melanoma	Skin Melanoma	Primary|Trunk	Primary	70107	Malignant melanoma
TCGA-GF-A2C7	TCGA-GF-A2C7-01	C44.4	Melanoma	Cutaneous Melanoma	Skin Cutaneous Melanoma	Skin Melanoma	Head and Neck|Primary	Primary	70107	Malignant melanoma
TCGA-GN-A263	TCGA-GN-A263-01	C44.5	Melanoma	Cutaneous Melanoma	Skin Cutaneous Melanoma	Skin Melanoma	Primary|Trunk	Primary	70107	Malignant melanoma
TCGA-GN-A4U5	TCGA-GN-A4U5-01	C49.6	Melanoma	Cutaneous Melanoma	Skin Cutaneous Melanoma	Skin Melanoma	Primary|Trunk	Primary	70107	Malignant melanoma
TCGA-HR-A2OG	TCGA-HR-A2OG-01	C44.6	Melanoma	Cutaneous Melanoma	Skin Cutaneous Melanoma	Skin Melanoma	Distant Metastasis|Extremities	Primary	70107	Malignant melanoma
TCGA-HR-A2OH	TCGA-HR-A2OH-01	C76.3	Melanoma	Cutaneous Melanoma	Skin Cutaneous Melanoma	Skin Melanoma	Distant Metastasis|Extremities	Primary	70107	Malignant melanoma
TCGA-D3-A51F	TCGA-D3-A51F-06	C77.4	Melanoma	Cutaneous Melanoma	Skin Cutaneous Melanoma	Skin Melanoma	Extremities|Regional Lymph Node	Metastatic	70107	Malignant melanoma
TCGA-ER-A2NF	TCGA-ER-A2NF-06	C44.4	Melanoma	Cutaneous Melanoma	Skin Cutaneous Melanoma	Skin Melanoma	Head and Neck|Primary	Metastatic	70107	Malignant melanoma
TCGA-WE-A8JZ	TCGA-WE-A8JZ-06	C77.4	Melanoma	Cutaneous Melanoma	Skin Cutaneous Melanoma	Skin Melanoma	Extremities|Regional Lymph Node	Metastatic	70107	Malignant melanoma
TCGA-WE-A8ZQ	TCGA-WE-A8ZQ-06	C77.4	Melanoma	Cutaneous Melanoma	Skin Cutaneous Melanoma	Skin Melanoma	Extremities|Regional Lymph Node	Metastatic	70107	Malignant melanoma
TCGA-D9-A4Z2	TCGA-D9-A4Z2-01	C44.5	Melanoma	Cutaneous Melanoma	Skin Cutaneous Melanoma	Skin Melanoma	Extremities|Primary|Trunk	Primary	70107	Malignant melanoma
TCGA-D9-A4Z3	TCGA-D9-A4Z3-01	C44.6	Melanoma	Cutaneous Melanoma	Skin Cutaneous Melanoma	Skin Melanoma	Extremities|Primary	Primary	70107	Malignant melanoma
TCGA-EB-A299	TCGA-EB-A299-01	C44.9	Melanoma	Cutaneous Melanoma	Skin Cutaneous Melanoma	Skin Melanoma	Extremities|Primary	Primary	70107	Malignant melanoma
TCGA-EB-A3HV	TCGA-EB-A3HV-01	C44.9	Melanoma	Cutaneous Melanoma	Skin Cutaneous Melanoma	Skin Melanoma	Primary|Trunk	Primary	70107	Malignant melanoma
TCGA-EB-A41B	TCGA-EB-A41B-01	C44.6	Melanoma	Cutaneous Melanoma	Skin Cutaneous Melanoma	Skin Melanoma	Extremities|Primary	Primary	70107	Malignant melanoma
TCGA-EB-A430	TCGA-EB-A430-01	C44.5	Melanoma	Cutaneous Melanoma	Skin Cutaneous Melanoma	Skin Melanoma	Primary|Trunk	Primary	70107	Malignant melanoma
TCGA-EB-A431	TCGA-EB-A431-01	C44.9	Melanoma	Cutaneous Melanoma	Skin Cutaneous Melanoma	Skin Melanoma	Extremities|Primary	Primary	70107	Malignant melanoma
TCGA-EB-A44N	TCGA-EB-A44N-01	C44.9	Melanoma	Cutaneous Melanoma	Skin Cutaneous Melanoma	Skin Melanoma	Extremities|Primary	Primary	70107	Malignant melanoma
TCGA-EB-A4XL	TCGA-EB-A4XL-01	C44.9	Melanoma	Cutaneous Melanoma	Skin Cutaneous Melanoma	Skin Melanoma	Extremities|Primary	Primary	70107	Malignant melanoma
TCGA-EB-A5SE	TCGA-EB-A5SE-01	C44.5	Melanoma	Cutaneous Melanoma	Skin Cutaneous Melanoma	Skin Melanoma	Primary|Trunk	Primary	70107	Malignant melanoma
TCGA-EB-A5SF	TCGA-EB-A5SF-01	C44.9	Melanoma	Cutaneous Melanoma	Skin Cutaneous Melanoma	Skin Melanoma	Extremities|Primary	Primary	70107	Malignant melanoma
TCGA-ER-A2NF	TCGA-ER-A2NF-01	C44.4	Melanoma	Cutaneous Melanoma	Skin Cutaneous Melanoma	Skin Melanoma	Head and Neck|Primary	Primary	70107	Malignant melanoma
TCGA-FR-A3R1	TCGA-FR-A3R1-01	C44.6	Melanoma	Cutaneous Melanoma	Skin Cutaneous Melanoma	Skin Melanoma	Extremities|Primary	Primary	70107	Malignant melanoma
TCGA-GF-A769	TCGA-GF-A769-01	C44.7	Melanoma	Cutaneous Melanoma	Skin Cutaneous Melanoma	Skin Melanoma	Extremities|Primary	Primary	70107	Malignant melanoma
TCGA-IH-A3EA	TCGA-IH-A3EA-01	C44.4	Melanoma	Cutaneous Melanoma	Skin Cutaneous Melanoma	Skin Melanoma	Head and Neck|Primary	Primary	70107	Malignant melanoma
TCGA-EE-A2GE	TCGA-EE-A2GE-06	C77.3	Melanoma	Cutaneous Melanoma	Skin Cutaneous Melanoma	Skin Melanoma	Regional Lymph Node|Trunk	Metastatic	70107	Malignant melanoma
TCGA-EE-A2GO	TCGA-EE-A2GO-06	C49.2	Melanoma	Cutaneous Melanoma	Skin Cutaneous Melanoma	Skin Melanoma	Extremities|Regional Cutaneous or Subcutaneous Tissue	Metastatic	70107	Malignant melanoma
TCGA-EE-A2GS	TCGA-EE-A2GS-06	C49.2	Melanoma	Cutaneous Melanoma	Skin Cutaneous Melanoma	Skin Melanoma	Extremities|Regional Cutaneous or Subcutaneous Tissue	Metastatic	70107	Malignant melanoma
TCGA-EE-A3J3	TCGA-EE-A3J3-06	C77.3	Melanoma	Cutaneous Melanoma	Skin Cutaneous Melanoma	Skin Melanoma	Regional Cutaneous or Subcutaneous Tissue|Trunk	Metastatic	70107	Malignant melanoma
TCGA-EB-A4P0	TCGA-EB-A4P0-01	C44.5	Melanoma	Cutaneous Melanoma	Skin Cutaneous Melanoma	Skin Melanoma	Primary|Trunk	Primary	70107	Malignant melanoma
TCGA-EB-A551	TCGA-EB-A551-01	C44.7	Melanoma	Cutaneous Melanoma	Skin Cutaneous Melanoma	Skin Melanoma	Extremities|Primary	Primary	70107	Malignant melanoma
TCGA-WE-A8K5	TCGA-WE-A8K5-06	C49.2	Melanoma	Cutaneous Melanoma	Skin Cutaneous Melanoma	Skin Melanoma	Extremities|Regional Cutaneous or Subcutaneous Tissue	Metastatic	70107	Malignant melanoma
TCGA-FR-A726	TCGA-FR-A726-01	C44.2	Melanoma	Cutaneous Melanoma	Skin Cutaneous Melanoma	Skin Melanoma	Head and Neck|Primary	Primary	70107	Malignant melanoma
TCGA-WE-A8K1	TCGA-WE-A8K1-06	C49.2	Melanoma	Cutaneous Melanoma	Skin Cutaneous Melanoma	Skin Melanoma	Extremities|Regional Cutaneous or Subcutaneous Tissue	Metastatic	70107	Malignant melanoma
TCGA-WE-A8ZO	TCGA-WE-A8ZO-06	C77.4	Melanoma	Cutaneous Melanoma	Skin Cutaneous Melanoma	Skin Melanoma	Extremities|Regional Lymph Node	Metastatic	70107	Malignant melanoma
TCGA-WE-AA9Y	TCGA-WE-AA9Y-06	C77.4	Melanoma	Cutaneous Melanoma	Skin Cutaneous Melanoma	Skin Melanoma	Extremities|Regional Lymph Node	Metastatic	70107	Malignant melanoma
TCGA-FR-A728	TCGA-FR-A728-01	C44.6	Melanoma	Cutaneous Melanoma	Skin Cutaneous Melanoma	Skin Melanoma	Extremities|Primary	Primary	70107	Malignant melanoma
TCGA-GN-A269	TCGA-GN-A269-01	C44.5	Melanoma	Cutaneous Melanoma	Skin Cutaneous Melanoma	Skin Melanoma	Primary|Trunk	Primary	70107	Malignant melanoma
TCGA-ER-A19T	TCGA-ER-A19T-06	C44.7	Melanoma	Cutaneous Melanoma	Skin Cutaneous Melanoma	Skin Melanoma	Extremities|Primary	Metastatic	87443	Acral lentiginous melanoma malignant
TCGA-ER-A196	TCGA-ER-A196-01	C44.7	Melanoma	Cutaneous Melanoma	Skin Cutaneous Melanoma	Skin Melanoma	Extremities|Primary	Primary	87443	Acral lentiginous melanoma malignant
TCGA-ER-A19T	TCGA-ER-A19T-01	C44.7	Melanoma	Cutaneous Melanoma	Skin Cutaneous Melanoma	Skin Melanoma	Extremities|Primary	Primary	87443	Acral lentiginous melanoma malignant
TCGA-D3-A8GP	TCGA-D3-A8GP-06	C18.9	Melanoma	Cutaneous Melanoma	Skin Cutaneous Melanoma	Skin Melanoma	Distant Metastasis|Extremities	Metastatic	70107	Malignant melanoma
TCGA-D3-A8GE	TCGA-D3-A8GE-06	C44.6	Melanoma	Cutaneous Melanoma	Skin Cutaneous Melanoma	Skin Melanoma	Regional Cutaneous or Subcutaneous Tissue	Metastatic	70107	Malignant melanoma
TCGA-EB-A41A	TCGA-EB-A41A-01	C44.3	Melanoma	Cutaneous Melanoma	Skin Cutaneous Melanoma	Skin Melanoma	Head and Neck|Primary	Primary	70107	Malignant melanoma
TCGA-GN-A26C	TCGA-GN-A26C-01	C44.5	Melanoma	Cutaneous Melanoma	Skin Cutaneous Melanoma	Skin Melanoma	Primary|Trunk	Primary	70107	Malignant melanoma
