# Supplementary material for: Cancer gene mutation frequencies for the U.S. population
Source: Nat Commun. 2021 Oct 13;12:5961. doi: 10.1038/s41467-021-26213-y (PMC8514428; doi:10.1038/s41467-021-26213-y)
Supplement: Supplementary file 8 — Supplementary Software 1 [file 41467_2021_26213_MOESM8_ESM.zip › Supplementary Software 1/Genomics_Analysis/clinical/Skin/skcm_ucla_2016/data_clinical_sample_v2.txt]

SAMPLE_ID	PATIENT_ID	SAMPLE_TYPE	SEER_SITE	SITE	ANATOMICAL_SUBTYPE	CANCER_TYPE	CANCER_TYPE_DETAILED	CODE	CATEGORY_NAME
Pt1	Pt1	Metastasis	Other Non-Epithelial Skin	Thigh	L post. Thigh, inf., SC	Melanoma	Cutaneous Melanom	70107	Malignant melanoma
Pt2	Pt2	Metastasis	Other Non-Epithelial Skin	Lung	Lung	Melanoma	Cutaneous Melanom	70107	Malignant melanoma
Pt3	Pt3	Metastasis	Other Non-Epithelial Skin	Bowel	Bowel	Melanoma	Cutaneous Melanom	70107	Malignant melanoma
Pt4	Pt4	Metastasis	Other Non-Epithelial Skin	Adrenal	Adrenal	Melanoma	Cutaneous Melanom	70107	Malignant melanoma
Pt5	Pt5	Metastasis	Other Non-Epithelial Skin	Chestwall	L Chestwall, SC	Melanoma	Cutaneous Melanom	70107	Malignant melanoma
Pt6	Pt6	Metastasis	Other Non-Epithelial Skin	forearm	L forearm, SC	Melanoma	Cutaneous Melanom	70107	Malignant melanoma
Pt7	Pt7	Metastasis	Other Non-Epithelial Skin	scalp	Crown/scalp, SC	Melanoma	Cutaneous Melanom	70107	Malignant melanoma
Pt8	Pt8	Metastasis	Other Non-Epithelial Skin	leg	R leg, SC	Melanoma	Cutaneous Melanom	70107	Malignant melanoma
Pt9	Pt9	Metastasis	Other Non-Epithelial Skin	forearm	L forearm, SC	Melanoma	Cutaneous Melanom	70107	Malignant melanoma
Pt10	Pt10	Metastasis	Other Non-Epithelial Skin	Neck	Neck, SC	Melanoma	Cutaneous Melanom	70107	Malignant melanoma
Pt11	Pt11	Metastasis	Other Non-Epithelial Skin	face	L face, C	Melanoma	Cutaneous Melanom	70107	Malignant melanoma
Pt12	Pt12	Metastasis	Other Non-Epithelial Skin	abdomen	L lower abdomen, SC	Melanoma	Cutaneous Melanom	70107	Malignant melanoma
Pt13	Pt13	Metastasis	Other Non-Epithelial Skin	back	Lower back, SC	Melanoma	Cutaneous Melanom	70107	Malignant melanoma
Pt14	Pt14	Metastasis	Other Non-Epithelial Skin	neck	R neck, SC	Melanoma	Cutaneous Melanom	70107	Malignant melanoma
Pt15	Pt15	Metastasis	Other Non-Epithelial Skin	Lymph node	R clavicle, LN	Melanoma	Cutaneous Melanom	70107	Malignant melanoma
Pt16	Pt16	Metastasis	Other Non-Epithelial Skin	Lung	Lung	Melanoma	Cutaneous Melanom	70107	Malignant melanoma
Pt17	Pt17	Metastasis	Other Non-Epithelial Skin	Scalp	Scalp, SC	Melanoma	Cutaneous Melanom	70107	Malignant melanoma
Pt18	Pt18	Metastasis	Other Non-Epithelial Skin	Axilla, Lymph node	R Axilla, LN	Melanoma	Cutaneous Melanom	70107	Malignant melanoma
Pt19	Pt19	Metastasis	Other Non-Epithelial Skin	Chest	Chest, SC	Melanoma	Cutaneous Melanom	70107	Malignant melanoma
Pt20	Pt20	Metastasis	Other Non-Epithelial Skin	L clavicle	L clavicle	Melanoma	Cutaneous Melanom	70107	Malignant melanoma
Pt21	Pt21	Metastasis	Other Non-Epithelial Skin	Lung	Lung	Melanoma	Cutaneous Melanom	70107	Malignant melanoma
Pt22	Pt22	Metastasis	Other Non-Epithelial Skin	Left Flank	Left Flank, SC	Melanoma	Cutaneous Melanom	70107	Malignant melanoma
Pt23	Pt23	Metastasis	Other Non-Epithelial Skin	Left Leg	Left Leg, SC	Melanoma	Cutaneous Melanom	70107	Malignant melanoma
Pt24	Pt24	Metastasis	Other Non-Epithelial Skin	Inguinal, Lymph node	L Inguinal, LN	Melanoma	Cutaneous Melanom	70107	Malignant melanoma
Pt25	Pt25	Metastasis	Other Non-Epithelial Skin	Outer Inguinal	L Outer Inguinal	Melanoma	Cutaneous Melanom	70107	Malignant melanoma
Pt26	Pt26	Metastasis	Other Non-Epithelial Skin	L Inguinal	L Inguinal	Melanoma	Cutaneous Melanom	70107	Malignant melanoma
Pt27	Pt27	Metastasis	Other Non-Epithelial Skin	arm	R upper arm	Melanoma	Cutaneous Melanom	70107	Malignant melanoma
Pt27_2	Pt27	Metastasis	Other Non-Epithelial Skin	back	R upper back	Melanoma	Cutaneous Melanom	70107	Malignant melanoma
Pt28	Pt28	Metastasis	Other Non-Epithelial Skin	Scalp	Scalp, SC	Melanoma	Cutaneous Melanom	70107	Malignant melanoma
Pt29	Pt29	Metastasis	Other Non-Epithelial Skin	Lung	Lung	Melanoma	Cutaneous Melanom	70107	Malignant melanoma
Pt30	Pt30	Metastasis	Other Non-Epithelial Skin	Retrocecal	Retrocecal mass	Melanoma	Cutaneous Melanom	70107	Malignant melanoma
Pt31	Pt31	Metastasis	Other Non-Epithelial Skin	Sigmoid colon	Sigmoid colon	Melanoma	Cutaneous Melanom	70107	Malignant melanoma
Pt32	Pt32	Metastasis	Other Non-Epithelial Skin	Abdominal wall	Abdominal wall	Melanoma	Cutaneous Melanom	70107	Malignant melanoma
Pt33	Pt33	Metastasis	Other Non-Epithelial Skin	Groin	Groin, SC	Melanoma	Cutaneous Melanom	70107	Malignant melanoma
Pt34	Pt34	Metastasis	Other Non-Epithelial Skin	Abdominal wall	Abdominal wall	Melanoma	Cutaneous Melanom	70107	Malignant melanoma
Pt35	Pt35	Metastasis	Other Non-Epithelial Skin	Flank	Flank	Melanoma	Cutaneous Melanom	70107	Malignant melanoma
Pt36	Pt36	Metastasis	Other Non-Epithelial Skin	Axillary Lymph node	Axillary LN	Melanoma	Cutaneous Melanom	70107	Malignant melanoma
Pt37	Pt37	Metastasis	Other Non-Epithelial Skin	Small bowel	Small bowel	Melanoma	Cutaneous Melanom	70107	Malignant melanoma
Pt38	Pt38	Metastasis	Other Non-Epithelial Skin	Cervical, Lymph node	Cervical, LN	Melanoma	Cutaneous Melanom	70107	Malignant melanoma
