# Supplementary material for: Cancer gene mutation frequencies for the U.S. population
Source: Nat Commun. 2021 Oct 13;12:5961. doi: 10.1038/s41467-021-26213-y (PMC8514428; doi:10.1038/s41467-021-26213-y)
Supplement: Supplementary file 8 — Supplementary Software 1 [file 41467_2021_26213_MOESM8_ESM.zip › Supplementary Software 1/Genomics_Analysis/clinical/Skin/skcm_yale/data_clinical_sample_v2.txt]

PATIENT_ID	SAMPLE_ID	SAMPLE_CLASS	SAMPLE_TYPE	SITE	SEER_SITE	CODE	CATEGORY_NAME
YUWISE	YUWISE	Tumor	Metastasis	anus	Other Non-Epithelial Skin	70107	Malignant melanoma
YUBOO	YUBOO	Tumor	Metastasis	choroid	Other Non-Epithelial Skin	70107	Malignant melanoma
YUGADID	YUGADID	Tumor	Metastasis	choroid	Other Non-Epithelial Skin	70107	Malignant melanoma
YUVAN	YUVAN	Tumor	Metastasis	choroid	Other Non-Epithelial Skin	70107	Malignant melanoma
YUVEDO	YUVEDO	Tumor	Primary	choroid	Other Non-Epithelial Skin	70107	Malignant melanoma
YUBRO	YUBRO	Tumor	Metastasis	extremity	Melanoma of the Skin	70107	Malignant melanoma
YUFOR	YUFOR	Tumor	Metastasis	extremity	Melanoma of the Skin	70107	Malignant melanoma
YUGASP	YUGASP	Tumor	Metastasis	extremity	Melanoma of the Skin	70107	Malignant melanoma
YUNELU	YUNELU	Tumor	Metastasis	extremity	Melanoma of the Skin	70107	Malignant melanoma
YUVIL	YUVIL	Tumor	Metastasis	extremity	Melanoma of the Skin	70107	Malignant melanoma
YUZINO	YUZINO	Tumor	Metastasis	extremity	Melanoma of the Skin	70107	Malignant melanoma
YUESTA	YUESTA	Tumor	Primary	extremity	Melanoma of the Skin	70107	Malignant melanoma
YUFOLD	YUFOLD	Tumor	Primary	extremity	Melanoma of the Skin	70107	Malignant melanoma
YUGONZO	YUGONZO	Tumor	Primary	extremity	Melanoma of the Skin	70107	Malignant melanoma
YUHAY	YUHAY	Tumor	Primary	extremity	Melanoma of the Skin	70107	Malignant melanoma
YUJUMP	YUJUMP	Tumor	Primary	extremity	Melanoma of the Skin	70107	Malignant melanoma
YUMOOK	YUMOOK	Tumor	Primary	extremity	Melanoma of the Skin	70107	Malignant melanoma
YUPRO	YUPRO	Tumor	Primary	extremity	Melanoma of the Skin	70107	Malignant melanoma
YURUS	YURUS	Tumor	Primary	extremity	Melanoma of the Skin	70107	Malignant melanoma
YUTEL	YUTEL	Tumor	Primary	extremity	Melanoma of the Skin	70107	Malignant melanoma
YUSAG	YUSAG	Tumor	Metastasis	finger	Melanoma of the Skin	70107	Malignant melanoma
YUHOOD	YUHOOD	Tumor	Metastasis	gingiva	Other Non-Epithelial Skin	70107	Malignant melanoma
YUBAN	YUBAN	Tumor	Metastasis	head/neck	Melanoma of the Skin	70107	Malignant melanoma
YUBATIK	YUBATIK	Tumor	Metastasis	head/neck	Melanoma of the Skin	70107	Malignant melanoma
YUBER	YUBER	Tumor	Metastasis	head/neck	Melanoma of the Skin	70107	Malignant melanoma
YUBRA	YUBRA	Tumor	Metastasis	head/neck	Melanoma of the Skin	70107	Malignant melanoma
YUEGO	YUEGO	Tumor	Metastasis	head/neck	Melanoma of the Skin	70107	Malignant melanoma
YUFLA	YUFLA	Tumor	Metastasis	head/neck	Melanoma of the Skin	70107	Malignant melanoma
YUGAL	YUGAL	Tumor	Metastasis	head/neck	Melanoma of the Skin	70107	Malignant melanoma
YUGELU	YUGELU	Tumor	Metastasis	head/neck	Melanoma of the Skin	70107	Malignant melanoma
YUKIL	YUKIL	Tumor	Metastasis	head/neck	Melanoma of the Skin	70107	Malignant melanoma
YULAN	YULAN	Tumor	Metastasis	head/neck	Melanoma of the Skin	70107	Malignant melanoma
YULVER	YULVER	Tumor	Metastasis	head/neck	Melanoma of the Skin	70107	Malignant melanoma
YUMER	YUMER	Tumor	Metastasis	head/neck	Melanoma of the Skin	70107	Malignant melanoma
YURIDA	YURIDA	Tumor	Metastasis	head/neck	Melanoma of the Skin	70107	Malignant melanoma
YUSAT	YUSAT	Tumor	Metastasis	head/neck	Melanoma of the Skin	70107	Malignant melanoma
YUAKER	YUAKER	Tumor	Primary	head/neck	Melanoma of the Skin	70107	Malignant melanoma
YUBARON	YUBARON	Tumor	Primary	head/neck	Melanoma of the Skin	70107	Malignant melanoma
YUBEM	YUBEM	Tumor	Primary	head/neck	Melanoma of the Skin	70107	Malignant melanoma
YUCOMO	YUCOMO	Tumor	Primary	head/neck	Melanoma of the Skin	70107	Malignant melanoma
YUDAB	YUDAB	Tumor	Primary	head/neck	Melanoma of the Skin	70107	Malignant melanoma
YUPADI	YUPADI	Tumor	Primary	head/neck	Melanoma of the Skin	70107	Malignant melanoma
YUPAL	YUPAL	Tumor	Primary	head/neck	Melanoma of the Skin	70107	Malignant melanoma
YUPROST	YUPROST	Tumor	Primary	head/neck	Melanoma of the Skin	70107	Malignant melanoma
YUPYKO	YUPYKO	Tumor	Primary	head/neck	Melanoma of the Skin	70107	Malignant melanoma
YURIMO	YURIMO	Tumor	Primary	head/neck	Melanoma of the Skin	70107	Malignant melanoma
YUTOGS	YUTOGS	Tumor	Primary	head/neck	Melanoma of the Skin	70107	Malignant melanoma
YUWAND	YUWAND	Tumor	Primary	head/neck	Melanoma of the Skin	70107	Malignant melanoma
YUXALT	YUXALT	Tumor	Primary	head/neck	Melanoma of the Skin	70107	Malignant melanoma
YUHIMO	YUHIMO	Tumor	Metastasis	heel	Melanoma of the Skin	70107	Malignant melanoma
YUBOT	YUBOT	Tumor	Primary	heel	Melanoma of the Skin	70107	Malignant melanoma
YUSOT	YUSOT	Tumor	Metastasis	nasal cavity	Other Non-Epithelial Skin	70107	Malignant melanoma
YUNOCA	YUNOCA	Tumor	Primary	nasal cavity	Other Non-Epithelial Skin	70107	Malignant melanoma
YUIRI	YUIRI	Tumor	Metastasis	sole	Melanoma of the Skin	70107	Malignant melanoma
YUPANG	YUPANG	Tumor	Metastasis	sole	Melanoma of the Skin	70107	Malignant melanoma
YUCRATE	YUCRATE	Tumor	Primary	sole	Melanoma of the Skin	70107	Malignant melanoma
YUMUDE	YUMUDE	Tumor	Primary	sole	Melanoma of the Skin	70107	Malignant melanoma
YUNEON	YUNEON	Tumor	Primary	sole	Melanoma of the Skin	70107	Malignant melanoma
YUNUVO	YUNUVO	Tumor	Primary	sole	Melanoma of the Skin	70107	Malignant melanoma
YUTRIP	YUTRIP	Tumor	Primary	sole	Melanoma of the Skin	70107	Malignant melanoma
YUFISO	YUFISO	Tumor	Primary	subungual	Other Non-Epithelial Skin	70107	Malignant melanoma
YUSCH	YUSCH	Tumor	Metastasis	thumb	Melanoma of the Skin	70107	Malignant melanoma
YUTRE	YUTRE	Tumor	Metastasis	thumb	Melanoma of the Skin	70107	Malignant melanoma
YUWIC	YUWIC	Tumor	Primary	thumb	Melanoma of the Skin	70107	Malignant melanoma
YUISKIA	YUISKIA	Tumor	Metastasis	toe	Melanoma of the Skin	70107	Malignant melanoma
YURUB	YURUB	Tumor	Metastasis	toe	Melanoma of the Skin	70107	Malignant melanoma
YUDARE	YUDARE	Tumor	Metastasis	trunk	Melanoma of the Skin	70107	Malignant melanoma
YUDEXA	YUDEXA	Tumor	Metastasis	trunk	Melanoma of the Skin	70107	Malignant melanoma
YUFAR	YUFAR	Tumor	Metastasis	trunk	Melanoma of the Skin	70107	Malignant melanoma
YUGISMO	YUGISMO	Tumor	Metastasis	trunk	Melanoma of the Skin	70107	Malignant melanoma
YUHUY	YUHUY	Tumor	Metastasis	trunk	Melanoma of the Skin	70107	Malignant melanoma
YUKRIN	YUKRIN	Tumor	Metastasis	trunk	Melanoma of the Skin	70107	Malignant melanoma
YUMAN	YUMAN	Tumor	Metastasis	trunk	Melanoma of the Skin	70107	Malignant melanoma
YUPAT	YUPAT	Tumor	Metastasis	trunk	Melanoma of the Skin	70107	Malignant melanoma
YUPER	YUPER	Tumor	Metastasis	trunk	Melanoma of the Skin	70107	Malignant melanoma
YUTALO	YUTALO	Tumor	Metastasis	trunk	Melanoma of the Skin	70107	Malignant melanoma
YUTOLL	YUTOLL	Tumor	Metastasis	trunk	Melanoma of the Skin	70107	Malignant melanoma
YUCHIME	YUCHIME	Tumor	Primary	trunk	Melanoma of the Skin	70107	Malignant melanoma
YUCROFT	YUCROFT	Tumor	Primary	trunk	Melanoma of the Skin	70107	Malignant melanoma
YUGLAUD	YUGLAUD	Tumor	Primary	trunk	Melanoma of the Skin	70107	Malignant melanoma
YUKOS	YUKOS	Tumor	Primary	trunk	Melanoma of the Skin	70107	Malignant melanoma
YUMOYA	YUMOYA	Tumor	Primary	trunk	Melanoma of the Skin	70107	Malignant melanoma
YUNACK	YUNACK	Tumor	Primary	trunk	Melanoma of the Skin	70107	Malignant melanoma
YUSCO	YUSCO	Tumor	Primary	trunk	Melanoma of the Skin	70107	Malignant melanoma
YUTEPA	YUTEPA	Tumor	Primary	trunk	Melanoma of the Skin	70107	Malignant melanoma
YUVAIL	YUVAIL	Tumor	Primary	trunk	Melanoma of the Skin	70107	Malignant melanoma
YUCIR	YUCIR	Tumor	Metastasis	unknown	unknown	70107	Malignant melanoma
YUDIALE	YUDIALE	Tumor	Metastasis	unknown	unknown	70107	Malignant melanoma
YUFARCI	YUFARCI	Tumor	Metastasis	unknown	unknown	70107	Malignant melanoma
YUFUZZ	YUFUZZ	Tumor	Metastasis	unknown	unknown	70107	Malignant melanoma
YUKAY	YUKAY	Tumor	Metastasis	unknown	unknown	70107	Malignant melanoma
YUKLAB	YUKLAB	Tumor	Metastasis	unknown	unknown	70107	Malignant melanoma
YUKNOLL	YUKNOLL	Tumor	Metastasis	unknown	unknown	70107	Malignant melanoma
YULLON	YULLON	Tumor	Metastasis	unknown	unknown	70107	Malignant melanoma
YUPAF	YUPAF	Tumor	Metastasis	unknown	unknown	70107	Malignant melanoma
YUPORCH	YUPORCH	Tumor	Metastasis	unknown	unknown	70107	Malignant melanoma
YUROO	YUROO	Tumor	Metastasis	unknown	unknown	70107	Malignant melanoma
YURTHE	YURTHE	Tumor	Metastasis	unknown	unknown	70107	Malignant melanoma
YUSEL	YUSEL	Tumor	Metastasis	unknown	unknown	70107	Malignant melanoma
YUTAZI	YUTAZI	Tumor	Metastasis	unknown	unknown	70107	Malignant melanoma
YUZEST	YUZEST	Tumor	Metastasis	unknown	unknown	70107	Malignant melanoma
YUNICA	YUNICA	Tumor	Metastasis	vulva	Other Non-Epithelial Skin	70107	Malignant melanoma
YUKERE	YUKERE	Tumor	Primary	vulva	Other Non-Epithelial Skin	70107	Malignant melanoma
