# Supplementary material for: Cancer gene mutation frequencies for the U.S. population
Source: Nat Commun. 2021 Oct 13;12:5961. doi: 10.1038/s41467-021-26213-y (PMC8514428; doi:10.1038/s41467-021-26213-y)
Supplement: Supplementary file 8 — Supplementary Software 1 [file 41467_2021_26213_MOESM8_ESM.zip › Supplementary Software 1/Genomics_Analysis/clinical/soft_tissue/rms_nih_2014/data_clinical_sample_v2.txt]

PATIENT_ID	SAMPLE_ID	SAMPLE_TYPE	PRIMARY_TUMOR_LOCATION	TUMOR_SAMPLE_HISTOLOGY	CANCER_TYPE	CANCER_TYPE_DETAILED	PATIENT_ID.1	HISTOLOGICAL_SUBTYPE	Meraj annotation	CODE	CATEGORY_NAME
RMS2035	RMS2035	Primary	Nasopharynx	Embryonal	Soft Tissue Sarcoma	Rhabdomyosarcoma	RMS2035	Botryoid	Sarcoma botryoides	70037	Rhabdomyosarcoma
RMS2076	RMS2076	Primary	Hand	Alveolar	Soft Tissue Sarcoma	Rhabdomyosarcoma	RMS2076	Classic	Rhabdomyosarcoma, NOS	70037	Rhabdomyosarcoma
RMS2029	RMS2029	Primary	Right Thigh	Embryonal	Soft Tissue Sarcoma	Rhabdomyosarcoma	RMS2029	Dense/Diffuse Anaplasia	Rhabdomyosarcoma, NOS	70037	Rhabdomyosarcoma
RMS212	RMS212	Primary	Pelvis, site indeterminate	Embryonal	Soft Tissue Sarcoma	Rhabdomyosarcoma	RMS212	Diffuse Anaplasia	Rhabdomyosarcoma, NOS	70037	Rhabdomyosarcoma
RMS223	RMS223	Primary	Abdominal Wall	Embryonal	Soft Tissue Sarcoma	Rhabdomyosarcoma	RMS223	Diffuse Anaplasia	Rhabdomyosarcoma, NOS	70037	Rhabdomyosarcoma
RMS239	RMS239	Primary	Pelvis	Embryonal	Soft Tissue Sarcoma	Rhabdomyosarcoma	RMS239	Diffuse Anaplasia	Rhabdomyosarcoma, NOS	70037	Rhabdomyosarcoma
RMS206	RMS206	Primary	Testis-Pa ratestis	Embryonal	Soft Tissue Sarcoma	Rhabdomyosarcoma	RMS206	Focal Anaplasia	Rhabdomyosarcoma, NOS	70037	Rhabdomyosarcoma
RMS2016	RMS2016	Primary	Perinea!	Mixed Alveolar-Embryonal	Soft Tissue Sarcoma	Rhabdomyosarcoma	RMS2016	Mixed	Mixed type rhabdomyosarcoma	70037	Rhabdomyosarcoma
RMS2037	RMS2037	Primary	Extremity	Mixed Alveolar/Embryonal	Soft Tissue Sarcoma	Rhabdomyosarcoma	RMS2037	Mixed 80% Alveolar	Mixed type rhabdomyosarcoma	70037	Rhabdomyosarcoma
RMS2038	RMS2038	Primary	Abdominal Wall	Alveolar	Soft Tissue Sarcoma	Rhabdomyosarcoma	RMS2038	Solid	Rhabdomyosarcoma, NOS	70037	Rhabdomyosarcoma
RMS2046	RMS2046	Primary	Left Chest, Diaphram	Alveolar	Soft Tissue Sarcoma	Rhabdomyosarcoma	RMS2046	Solid	Rhabdomyosarcoma, NOS	70037	Rhabdomyosarcoma
RMS2028	RMS2028	Primary	Pelvis	Embryonal	Soft Tissue Sarcoma	Rhabdomyosarcoma	RMS2028	Spindle cell	Spindle cell rhabdomyosarcoma	70037	Rhabdomyosarcoma
RMS2083	RMS2083	Primary	Testis-Pa ratestis	Embryonal	Soft Tissue Sarcoma	Rhabdomyosarcoma	RMS2083	Spindled/Sclerosing/Diffuse anaplasia	Spindle cell rhabdomyosarcoma	70037	Rhabdomyosarcoma
RMS2015	RMS2015	Primary	Abdominal Wall	Embryonal	Soft Tissue Sarcoma	Rhabdomyosarcoma	RMS2015	Typical	Rhabdomyosarcoma, NOS	70037	Rhabdomyosarcoma
RMS2032	RMS2032	Primary	Paratesticular	Embryonal	Soft Tissue Sarcoma	Rhabdomyosarcoma	RMS2032	Typical	Rhabdomyosarcoma, NOS	70037	Rhabdomyosarcoma
RMS2034	RMS2034	Primary	Testis-Paratestis	Embryonal	Soft Tissue Sarcoma	Rhabdomyosarcoma	RMS2034	Typical	Rhabdomyosarcoma, NOS	70037	Rhabdomyosarcoma
NCI-0040	NCI-0040	Primary	Left Thigh	Alveolar	Soft Tissue Sarcoma	Rhabdomyosarcoma	NCI-0040		Rhabdomyosarcoma, NOS	70037	Rhabdomyosarcoma
NCI-0082	NCI-0082	Primary	Left Gluteus	Alveolar	Soft Tissue Sarcoma	Rhabdomyosarcoma	NCI-0082		Rhabdomyosarcoma, NOS	70037	Rhabdomyosarcoma
RMS2001	RMS2001	Primary	Nasal Cavity	Alveolar	Soft Tissue Sarcoma	Rhabdomyosarcoma	RMS2001		Rhabdomyosarcoma, NOS	70037	Rhabdomyosarcoma
RMS202	RMS202	Primary	Paratesticular	Alveolar	Soft Tissue Sarcoma	Rhabdomyosarcoma	RMS202		Rhabdomyosarcoma, NOS	70037	Rhabdomyosarcoma
RMS2030	RMS2030	Primary	Left Orbital	Embryonal	Soft Tissue Sarcoma	Rhabdomyosarcoma	RMS2030		Rhabdomyosarcoma, NOS	70037	Rhabdomyosarcoma
RMS2047	RMS2047	Primary	Infratemporal fossa	Alveolar	Soft Tissue Sarcoma	Rhabdomyosarcoma	RMS2047		Rhabdomyosarcoma, NOS	70037	Rhabdomyosarcoma
RMS2051	RMS2051	Primary	Mandible	Alveolar	Soft Tissue Sarcoma	Rhabdomyosarcoma	RMS2051		Rhabdomyosarcoma, NOS	70037	Rhabdomyosarcoma
RMS2079	RMS2079	Primary	Vulva	Alveolar	Soft Tissue Sarcoma	Rhabdomyosarcoma	RMS2079		Rhabdomyosarcoma, NOS	70037	Rhabdomyosarcoma
RMS2104	RMS2104	Primary	Hand	Alveolar	Soft Tissue Sarcoma	Rhabdomyosarcoma	RMS2104		Rhabdomyosarcoma, NOS	70037	Rhabdomyosarcoma
RMS2105	RMS2105	Primary	Perinea!	Alveolar	Soft Tissue Sarcoma	Rhabdomyosarcoma	RMS2105		Rhabdomyosarcoma, NOS	70037	Rhabdomyosarcoma
RMS2107	RMS2107	Primary	Paratesticular	Mixed Alveolar/Embryonal	Soft Tissue Sarcoma	Rhabdomyosarcoma	RMS2107		Rhabdomyosarcoma, NOS	70037	Rhabdomyosarcoma
RMS2110	RMS2110	Primary	Omentum	Embryonal	Soft Tissue Sarcoma	Rhabdomyosarcoma	RMS2110		Rhabdomyosarcoma, NOS	70037	Rhabdomyosarcoma
RMS2111	RMS2111	Primary	Renal	RMS-NOS	Soft Tissue Sarcoma	Rhabdomyosarcoma	RMS2111		Rhabdomyosarcoma, NOS	70037	Rhabdomyosarcoma
RMS2114	RMS2114	Primary	Pelvis	Embryonal	Soft Tissue Sarcoma	Rhabdomyosarcoma	RMS2114		Rhabdomyosarcoma, NOS	70037	Rhabdomyosarcoma
RMS2117	RMS2117	Primary	Pelvis	RMS-NOS	Soft Tissue Sarcoma	Rhabdomyosarcoma	RMS2117		Rhabdomyosarcoma, NOS	70037	Rhabdomyosarcoma
RMS216	RMS216	Primary	Abdominal Wall	Embryonal	Soft Tissue Sarcoma	Rhabdomyosarcoma	RMS216		Rhabdomyosarcoma, NOS	70037	Rhabdomyosarcoma
RMS217	RMS217	Primary	retroperitoneal pelvis	Embryonal	Soft Tissue Sarcoma	Rhabdomyosarcoma	RMS217		Rhabdomyosarcoma, NOS	70037	Rhabdomyosarcoma
RMS221	RMS221	Primary	Pelvis	RMS-NOS	Soft Tissue Sarcoma	Rhabdomyosarcoma	RMS221		Rhabdomyosarcoma, NOS	70037	Rhabdomyosarcoma
RMS225	RMS225	Primary	Pelvis/Labia	Alveolar	Soft Tissue Sarcoma	Rhabdomyosarcoma	RMS225		Rhabdomyosarcoma, NOS	70037	Rhabdomyosarcoma
RMS227	RMS227	Primary	Pelvis	Alveolar	Soft Tissue Sarcoma	Rhabdomyosarcoma	RMS227		Rhabdomyosarcoma, NOS	70037	Rhabdomyosarcoma
RMS232	RMS232	Primary	Extremity	Alveolar	Soft Tissue Sarcoma	Rhabdomyosarcoma	RMS232		Rhabdomyosarcoma, NOS	70037	Rhabdomyosarcoma
RMS235	RMS235	Primary	Pelvis/Perineal	Alveolar	Soft Tissue Sarcoma	Rhabdomyosarcoma	RMS235		Rhabdomyosarcoma, NOS	70037	Rhabdomyosarcoma
RMS237	RMS237	Primary	Pelvis	Embryonal	Soft Tissue Sarcoma	Rhabdomyosarcoma	RMS237		Rhabdomyosarcoma, NOS	70037	Rhabdomyosarcoma
RMS240	RMS240	Primary	Abdomen/Diaphram	Embryonal	Soft Tissue Sarcoma	Rhabdomyosarcoma	RMS240		Rhabdomyosarcoma, NOS	70037	Rhabdomyosarcoma
RMS246	RMS246	Primary	Pelvis/Buttock	Alveolar	Soft Tissue Sarcoma	Rhabdomyosarcoma	RMS246		Rhabdomyosarcoma, NOS	70037	Rhabdomyosarcoma
RMS247	RMS247	Primary	Pelvis	Alveolar	Soft Tissue Sarcoma	Rhabdomyosarcoma	RMS247		Rhabdomyosarcoma, NOS	70037	Rhabdomyosarcoma
RMS249	RMS249	Primary	Paratesticular	Embryonal	Soft Tissue Sarcoma	Rhabdomyosarcoma	RMS249		Rhabdomyosarcoma, NOS	70037	Rhabdomyosarcoma
