# Supplementary material for: Cancer gene mutation frequencies for the U.S. population
Source: Nat Commun. 2021 Oct 13;12:5961. doi: 10.1038/s41467-021-26213-y (PMC8514428; doi:10.1038/s41467-021-26213-y)
Supplement: Supplementary file 8 — Supplementary Software 1 [file 41467_2021_26213_MOESM8_ESM.zip › Supplementary Software 1/Genomics_Analysis/clinical/Thymus/tet_nci_2014/data_clinical_sample_v2.txt]

PATIENT_ID	SAMPLE_ID	SAMPLE_TYPE	CANCER_TYPE	CANCER_TYPE_DETAILED	DIAGNOSIS	WHO_CLASS	CODE	CATEGORY_NAME
P-Thy018	P-Thy018	Primary	Thymic Tumor	Thymic Epithelial Tumor	Thymoma	A	70157	Carcinoma of the Thymus
P-Thy021	P-Thy021	Primary	Thymic Tumor	Thymic Epithelial Tumor	Thymoma	A	70157	Carcinoma of the Thymus
P-Thy027	P-Thy027	Primary	Thymic Tumor	Thymic Epithelial Tumor	Thymoma	A	70157	Carcinoma of the Thymus
P-Thy031	P-Thy031	Primary	Thymic Tumor	Thymic Epithelial Tumor	Thymoma	A	70157	Carcinoma of the Thymus
P-Thy037	P-Thy037	Primary	Thymic Tumor	Thymic Epithelial Tumor	Thymoma	A	70157	Carcinoma of the Thymus
P-Thy047	P-Thy047	Primary	Thymic Tumor	Thymic Epithelial Tumor	Thymoma	A	70157	Carcinoma of the Thymus
P-Thy051	P-Thy051	Primary	Thymic Tumor	Thymic Epithelial Tumor	Thymoma	A	70157	Carcinoma of the Thymus
P-Thy008	P-Thy008	Primary	Thymic Tumor	Thymic Epithelial Tumor	Thymoma	AB	70157	Carcinoma of the Thymus
T1682	T1682	Primary	Thymic Tumor	Thymic Epithelial Tumor	Thymoma	B1	70157	Carcinoma of the Thymus
P-Thy016	P-Thy016	Primary	Thymic Tumor	Thymic Epithelial Tumor	Thymoma	B2	70157	Carcinoma of the Thymus
P-Thy019	P-Thy019	Primary	Thymic Tumor	Thymic Epithelial Tumor	Thymoma	B2	70157	Carcinoma of the Thymus
P-Thy034	P-Thy034	Primary	Thymic Tumor	Thymic Epithelial Tumor	Thymoma	B2	70157	Carcinoma of the Thymus
P-Thy001	P-Thy001	Primary	Thymic Tumor	Thymic Epithelial Tumor	Thymoma	B3	70157	Carcinoma of the Thymus
P-Thy015	P-Thy015	Primary	Thymic Tumor	Thymic Epithelial Tumor	Thymoma	B3	70157	Carcinoma of the Thymus
P-Thy026	P-Thy026	Primary	Thymic Tumor	Thymic Epithelial Tumor	Thymoma	B3	70157	Carcinoma of the Thymus
P-Thy041	P-Thy041	Primary	Thymic Tumor	Thymic Epithelial Tumor	Thymoma	B3	70157	Carcinoma of the Thymus
P-Thy046	P-Thy046	Primary	Thymic Tumor	Thymic Epithelial Tumor	Thymoma	B3	70157	Carcinoma of the Thymus
N-Thy008	N-Thy008	Primary	Thymic Tumor	Thymic Epithelial Tumor	Thymoma	B3	70157	Carcinoma of the Thymus
Padua002	Padua002	Primary	Thymic Tumor	Thymic Epithelial Tumor	Thymoma	B3	70157	Carcinoma of the Thymus
N-Thy009	N-Thy009	Primary	Thymic Tumor	Thymic Epithelial Tumor	Thymic Carcinoma	TC: Undiferentiated	70157	Carcinoma of the Thymus
N-Thy011	N-Thy011	Primary	Thymic Tumor	Thymic Epithelial Tumor	Thymic Carcinoma	TC: Undiferentiated	70157	Carcinoma of the Thymus
N-Thy015	N-Thy015	Primary	Thymic Tumor	Thymic Epithelial Tumor	Thymic Carcinoma	TC: Undifferentiated	70157	Carcinoma of the Thymus
N-Thy017	N-Thy017	Primary	Thymic Tumor	Thymic Epithelial Tumor	Thymic Carcinoma	TC: Undifferentiated	70157	Carcinoma of the Thymus
TY82	TY82	Primary	Thymic Tumor	Thymic Epithelial Tumor	Thymic Carcinoma	TC: Undifferentiated	70157	Carcinoma of the Thymus
N-Thy004	N-Thy004	Primary	Thymic Tumor	Thymic Epithelial Tumor	Thymic Carcinoma	TC: Undifferentiated	70157	Carcinoma of the Thymus
CMPC11-3103	CMPC11-3103	Primary	Thymic Tumor	Thymic Epithelial Tumor	Thymic Carcinoma	TC:NEC	70157	Carcinoma of the Thymus
P-Thy003	P-Thy003	Primary	Thymic Tumor	Thymic Epithelial Tumor	Thymic Carcinoma	TC:SCC	70157	Carcinoma of the Thymus
P-Thy025	P-Thy025	Primary	Thymic Tumor	Thymic Epithelial Tumor	Thymic Carcinoma	TC:SCC	70157	Carcinoma of the Thymus
N-Thy002	N-Thy002	Primary	Thymic Tumor	Thymic Epithelial Tumor	Thymic Carcinoma	TC:SCC	70157	Carcinoma of the Thymus
Padua001	Padua001	Primary	Thymic Tumor	Thymic Epithelial Tumor	Thymic Carcinoma	TC:SCC	70157	Carcinoma of the Thymus
CMPC11-3104	CMPC11-3104	Primary	Thymic Tumor	Thymic Epithelial Tumor	Thymic Carcinoma	TC:Undifferentiated	70157	Carcinoma of the Thymus
P-Thy009	P-Thy009	Primary	Thymic Tumor	Thymic Epithelial Tumor			70157	Carcinoma of the Thymus
