# Supplementary material for: Cancer gene mutation frequencies for the U.S. population
Source: Nat Commun. 2021 Oct 13;12:5961. doi: 10.1038/s41467-021-26213-y (PMC8514428; doi:10.1038/s41467-021-26213-y)
Supplement: Supplementary file 8 — Supplementary Software 1 [file 41467_2021_26213_MOESM8_ESM.zip › Supplementary Software 1/Genomics_Analysis/clinical/Thymus/thym_tcga_pan_can_atlas_2018/data_clinical_sample_v2.txt]

PATIENT_ID	SAMPLE_ID	ICD_O_3_SITE	CANCER_TYPE	CANCER_TYPE_DETAILED	TUMOR_TYPE	TUMOR_TISSUE_SITE	SAMPLE_TYPE	CODE	CATEGORY_NAME
TCGA-3G-AB0Q	TCGA-3G-AB0Q-01	C37.9	Thymic Epithelial Tumor	Thymoma	Thymoma, Type A	Thymus	Primary	70157	Carcinoma of the Thymus
TCGA-3G-AB19	TCGA-3G-AB19-01	C37.9	Thymic Epithelial Tumor	Thymoma	Thymoma, Type A	Thymus	Primary	70157	Carcinoma of the Thymus
TCGA-4X-A9FA	TCGA-4X-A9FA-01	C37.9	Thymic Epithelial Tumor	Thymoma	Thymoma, Type A	Thymus	Primary	70157	Carcinoma of the Thymus
TCGA-5K-AAAP	TCGA-5K-AAAP-01	C37.9	Thymic Epithelial Tumor	Thymoma	Thymoma, Type A	Thymus	Primary	70157	Carcinoma of the Thymus
TCGA-XM-A8R9	TCGA-XM-A8R9-01	C38.1	Thymic Epithelial Tumor	Thymoma	Thymoma, Type A	Mediastinum	Primary	70157	Carcinoma of the Thymus
TCGA-XM-A8RF	TCGA-XM-A8RF-01	C38.1	Thymic Epithelial Tumor	Thymoma	Thymoma, Type A	Mediastinum	Primary	70157	Carcinoma of the Thymus
TCGA-XM-AAZ2	TCGA-XM-AAZ2-01	C38.1	Thymic Epithelial Tumor	Thymoma	Thymoma, Type A	Mediastinum	Primary	70157	Carcinoma of the Thymus
TCGA-XU-A92Q	TCGA-XU-A92Q-01	C37.9	Thymic Epithelial Tumor	Thymoma	Thymoma, Type A	Thymus	Primary	70157	Carcinoma of the Thymus
TCGA-ZB-A961	TCGA-ZB-A961-01	C38.1	Thymic Epithelial Tumor	Thymoma	Thymoma, Type A	Thymus	Primary	70157	Carcinoma of the Thymus
TCGA-ZB-A962	TCGA-ZB-A962-01	C38.1	Thymic Epithelial Tumor	Thymoma	Thymoma, Type A	Thymus	Primary	70157	Carcinoma of the Thymus
TCGA-ZB-A964	TCGA-ZB-A964-01	C38.1	Thymic Epithelial Tumor	Thymoma	Thymoma, Type A	Thymus	Primary	70157	Carcinoma of the Thymus
TCGA-ZB-A965	TCGA-ZB-A965-01	C37.9	Thymic Epithelial Tumor	Thymoma	Thymoma, Type A|Thymoma, Type Ab	Thymus	Primary	70157	Carcinoma of the Thymus
TCGA-ZB-A96E	TCGA-ZB-A96E-01	C37.9	Thymic Epithelial Tumor	Thymoma	Thymoma, Type A|Thymoma, Type Ab	Thymus	Primary	70157	Carcinoma of the Thymus
TCGA-ZB-A96H	TCGA-ZB-A96H-01	C37.9	Thymic Epithelial Tumor	Thymoma	Thymoma, Type A	Thymus	Primary	70157	Carcinoma of the Thymus
TCGA-4V-A9QL	TCGA-4V-A9QL-01	C37.9	Thymic Epithelial Tumor	Thymoma	Thymoma, Type Ab	Thymus	Primary	70157	Carcinoma of the Thymus
TCGA-4V-A9QM	TCGA-4V-A9QM-01	C37.9	Thymic Epithelial Tumor	Thymoma	Thymoma, Type Ab	Thymus	Primary	70157	Carcinoma of the Thymus
TCGA-4V-A9QU	TCGA-4V-A9QU-01	C37.9	Thymic Epithelial Tumor	Thymoma	Thymoma, Type Ab	Thymus	Primary	70157	Carcinoma of the Thymus
TCGA-4V-A9QW	TCGA-4V-A9QW-01	C37.9	Thymic Epithelial Tumor	Thymoma	Thymoma, Type Ab	Thymus	Primary	70157	Carcinoma of the Thymus
TCGA-4V-A9QX	TCGA-4V-A9QX-01	C37.9	Thymic Epithelial Tumor	Thymoma	Thymoma, Type Ab	Thymus	Primary	70157	Carcinoma of the Thymus
TCGA-4X-A9FC	TCGA-4X-A9FC-01	C37.9	Thymic Epithelial Tumor	Thymoma	Thymoma, Type Ab	Thymus	Primary	70157	Carcinoma of the Thymus
TCGA-5U-AB0F	TCGA-5U-AB0F-01	C38.1	Thymic Epithelial Tumor	Thymoma	Thymoma, Type Ab	Mediastinum	Primary	70157	Carcinoma of the Thymus
TCGA-X7-A8D8	TCGA-X7-A8D8-01	C37.9	Thymic Epithelial Tumor	Thymoma	Thymoma, Type Ab	Thymus	Primary	70157	Carcinoma of the Thymus
TCGA-X7-A8D9	TCGA-X7-A8D9-01	C37.9	Thymic Epithelial Tumor	Thymoma	Thymoma, Type Ab	Thymus	Primary	70157	Carcinoma of the Thymus
TCGA-X7-A8DC	TCGA-X7-A8DC-01	C37.9	Thymic Epithelial Tumor	Thymoma	Thymoma, Type Ab	Thymus	Primary	70157	Carcinoma of the Thymus
TCGA-X7-A8DF	TCGA-X7-A8DF-01	C37.9	Thymic Epithelial Tumor	Thymoma	Thymoma, Type Ab	Thymus	Primary	70157	Carcinoma of the Thymus
TCGA-X7-A8DI	TCGA-X7-A8DI-01	C37.9	Thymic Epithelial Tumor	Thymoma	Thymoma, Type Ab	Thymus	Primary	70157	Carcinoma of the Thymus
TCGA-XM-AAZ3	TCGA-XM-AAZ3-01	C38.1	Thymic Epithelial Tumor	Thymoma	Thymoma, Type Ab	Mediastinum	Primary	70157	Carcinoma of the Thymus
TCGA-XU-A92R	TCGA-XU-A92R-01	C37.9	Thymic Epithelial Tumor	Thymoma	Thymoma, Type Ab	Thymus	Primary	70157	Carcinoma of the Thymus
TCGA-XU-A92T	TCGA-XU-A92T-01	C37.9	Thymic Epithelial Tumor	Thymoma	Thymoma, Type Ab	Thymus	Primary	70157	Carcinoma of the Thymus
TCGA-XU-A92V	TCGA-XU-A92V-01	C37.9	Thymic Epithelial Tumor	Thymoma	Thymoma, Type Ab	Thymus	Primary	70157	Carcinoma of the Thymus
TCGA-XU-A92W	TCGA-XU-A92W-01	C37.9	Thymic Epithelial Tumor	Thymoma	Thymoma, Type Ab	Thymus	Primary	70157	Carcinoma of the Thymus
TCGA-XU-AAY0	TCGA-XU-AAY0-01	C37.9	Thymic Epithelial Tumor	Thymoma	Thymoma, Type Ab	Thymus	Primary	70157	Carcinoma of the Thymus
TCGA-XU-AAY1	TCGA-XU-AAY1-01	C37.9	Thymic Epithelial Tumor	Thymoma	Thymoma, Type Ab	Thymus	Primary	70157	Carcinoma of the Thymus
TCGA-YT-A95D	TCGA-YT-A95D-01	C38.1	Thymic Epithelial Tumor	Thymoma	Thymoma, Type Ab	Mediastinum	Primary	70157	Carcinoma of the Thymus
TCGA-ZB-A963	TCGA-ZB-A963-01	C38.1	Thymic Epithelial Tumor	Thymoma	Thymoma, Type Ab	Thymus	Primary	70157	Carcinoma of the Thymus
TCGA-ZB-A96C	TCGA-ZB-A96C-01	C37.9	Thymic Epithelial Tumor	Thymoma	Thymoma, Type Ab	Thymus	Primary	70157	Carcinoma of the Thymus
TCGA-ZB-A96D	TCGA-ZB-A96D-01	C38.1	Thymic Epithelial Tumor	Thymoma	Thymoma, Type Ab	Thymus	Primary	70157	Carcinoma of the Thymus
TCGA-ZB-A96F	TCGA-ZB-A96F-01	C38.1	Thymic Epithelial Tumor	Thymoma	Thymoma, Type Ab	Thymus	Primary	70157	Carcinoma of the Thymus
TCGA-ZB-A96G	TCGA-ZB-A96G-01	C37.9	Thymic Epithelial Tumor	Thymoma	Thymoma, Type Ab	Thymus	Primary	70157	Carcinoma of the Thymus
TCGA-ZB-A96I	TCGA-ZB-A96I-01	C38.1	Thymic Epithelial Tumor	Thymoma	Thymoma, Type Ab	Mediastinum	Primary	70157	Carcinoma of the Thymus
TCGA-ZB-A96K	TCGA-ZB-A96K-01	C37.9	Thymic Epithelial Tumor	Thymoma	Thymoma, Type Ab	Thymus	Primary	70157	Carcinoma of the Thymus
TCGA-ZB-A96M	TCGA-ZB-A96M-01	C38.1	Thymic Epithelial Tumor	Thymoma	Thymoma, Type Ab	Thymus	Primary	70157	Carcinoma of the Thymus
TCGA-ZB-A96Q	TCGA-ZB-A96Q-01	C37.9	Thymic Epithelial Tumor	Thymoma	Thymoma, Type Ab	Thymus	Primary	70157	Carcinoma of the Thymus
TCGA-ZC-AAAF	TCGA-ZC-AAAF-01	C38.1	Thymic Epithelial Tumor	Thymoma	Thymoma, Type Ab	Mediastinum	Primary	70157	Carcinoma of the Thymus
TCGA-ZL-A9V6	TCGA-ZL-A9V6-01	C37.9	Thymic Epithelial Tumor	Thymoma	Thymoma, Type Ab	Thymus	Primary	70157	Carcinoma of the Thymus
TCGA-3G-AB0O	TCGA-3G-AB0O-01	C37.9	Thymic Epithelial Tumor	Thymoma	Thymoma, Type B1	Thymus	Primary	70157	Carcinoma of the Thymus
TCGA-3G-AB0T	TCGA-3G-AB0T-01	C37.9	Thymic Epithelial Tumor	Thymoma	Thymoma, Type B1	Mediastinum	Primary	70157	Carcinoma of the Thymus
TCGA-3T-AA9L	TCGA-3T-AA9L-01	C37.9	Thymic Epithelial Tumor	Thymoma	Thymoma, Type B1	Mediastinum	Primary	70157	Carcinoma of the Thymus
TCGA-4V-A9QT	TCGA-4V-A9QT-01	C37.9	Thymic Epithelial Tumor	Thymoma	Thymoma, Type B1	Thymus	Primary	70157	Carcinoma of the Thymus
TCGA-X7-A8D7	TCGA-X7-A8D7-01	C37.9	Thymic Epithelial Tumor	Thymoma	Thymoma, Type B1	Thymus	Primary	70157	Carcinoma of the Thymus
TCGA-X7-A8DD	TCGA-X7-A8DD-01	C37.9	Thymic Epithelial Tumor	Thymoma	Thymoma, Type B1	Thymus	Primary	70157	Carcinoma of the Thymus
TCGA-XM-A8RH	TCGA-XM-A8RH-01	C37.9	Thymic Epithelial Tumor	Thymoma	Thymoma, Type B1	Thymus	Primary	70157	Carcinoma of the Thymus
TCGA-XM-A8RL	TCGA-XM-A8RL-01	C38.1	Thymic Epithelial Tumor	Thymoma	Thymoma, Type B1	Mediastinum	Primary	70157	Carcinoma of the Thymus
TCGA-ZB-A96B	TCGA-ZB-A96B-01	C37.9	Thymic Epithelial Tumor	Thymoma	Thymoma, Type B1	Thymus	Primary	70157	Carcinoma of the Thymus
TCGA-ZB-A96O	TCGA-ZB-A96O-01	C38.1	Thymic Epithelial Tumor	Thymoma	Thymoma, Type B1	Thymus	Primary	70157	Carcinoma of the Thymus
TCGA-ZB-A96P	TCGA-ZB-A96P-01	C38.1	Thymic Epithelial Tumor	Thymoma	Thymoma, Type B1	Thymus	Primary	70157	Carcinoma of the Thymus
TCGA-3G-AB14	TCGA-3G-AB14-01	C37.9	Thymic Epithelial Tumor	Thymoma	Thymoma, Type B2	Thymus	Primary	70157	Carcinoma of the Thymus
TCGA-3Q-A9WF	TCGA-3Q-A9WF-01	C37.9	Thymic Epithelial Tumor	Thymoma	Thymoma, Type B2	Thymus	Primary	70157	Carcinoma of the Thymus
TCGA-4V-A9QI	TCGA-4V-A9QI-01	C37.9	Thymic Epithelial Tumor	Thymoma	Thymoma, Type B2	Thymus	Primary	70157	Carcinoma of the Thymus
TCGA-4V-A9QS	TCGA-4V-A9QS-01	C37.9	Thymic Epithelial Tumor	Thymoma	Thymoma, Type B2	Thymus	Primary	70157	Carcinoma of the Thymus
TCGA-4X-A9FB	TCGA-4X-A9FB-01	C37.9	Thymic Epithelial Tumor	Thymoma	Thymoma, Type B2	Thymus	Primary	70157	Carcinoma of the Thymus
TCGA-4X-A9FD	TCGA-4X-A9FD-01	C37.9	Thymic Epithelial Tumor	Thymoma	Thymoma, Type B2	Thymus	Primary	70157	Carcinoma of the Thymus
TCGA-X7-A8D6	TCGA-X7-A8D6-01	C37.9	Thymic Epithelial Tumor	Thymoma	Thymoma, Type B2	Thymus	Primary	70157	Carcinoma of the Thymus
TCGA-X7-A8DE	TCGA-X7-A8DE-01	C38.1	Thymic Epithelial Tumor	Thymoma	Thymoma, Type B2	Thymus	Primary	70157	Carcinoma of the Thymus
TCGA-X7-A8M4	TCGA-X7-A8M4-01	C38.3	Thymic Epithelial Tumor	Thymoma	Thymoma, Type B2	Mediastinum	Primary	70157	Carcinoma of the Thymus
TCGA-X7-A8M6	TCGA-X7-A8M6-01	C37.9	Thymic Epithelial Tumor	Thymoma	Thymoma, Type B2	Thymus	Primary	70157	Carcinoma of the Thymus
TCGA-X7-A8M7	TCGA-X7-A8M7-01	C38.1	Thymic Epithelial Tumor	Thymoma	Thymoma, Type B2	Mediastinum	Primary	70157	Carcinoma of the Thymus
TCGA-XM-A8RC	TCGA-XM-A8RC-01	C38.1	Thymic Epithelial Tumor	Thymoma	Thymoma, Type B2	Mediastinum	Primary	70157	Carcinoma of the Thymus
TCGA-XM-A8RD	TCGA-XM-A8RD-01	C37.9	Thymic Epithelial Tumor	Thymoma	Thymoma, Type B2	Thymus	Primary	70157	Carcinoma of the Thymus
TCGA-XM-A8RI	TCGA-XM-A8RI-01	C37.9	Thymic Epithelial Tumor	Thymoma	Thymoma, Type B2	Thymus	Primary	70157	Carcinoma of the Thymus
TCGA-XM-AAZ1	TCGA-XM-AAZ1-01	C38.1	Thymic Epithelial Tumor	Thymoma	Thymoma, Type B2|Thymoma, Type B3	Mediastinum	Primary	70157	Carcinoma of the Thymus
TCGA-XU-A92U	TCGA-XU-A92U-01	C37.9	Thymic Epithelial Tumor	Thymoma	Thymoma, Type B2	Thymus	Primary	70157	Carcinoma of the Thymus
TCGA-XU-A92X	TCGA-XU-A92X-01	C37.9	Thymic Epithelial Tumor	Thymoma	Thymoma, Type B2	Thymus	Primary	70157	Carcinoma of the Thymus
TCGA-XU-A932	TCGA-XU-A932-01	C37.9	Thymic Epithelial Tumor	Thymoma	Thymoma, Type B2	Thymus	Primary	70157	Carcinoma of the Thymus
TCGA-XU-AAXW	TCGA-XU-AAXW-01	C37.9	Thymic Epithelial Tumor	Thymoma	Thymoma, Type B2	Thymus	Primary	70157	Carcinoma of the Thymus
TCGA-XU-AAXX	TCGA-XU-AAXX-01	C37.9	Thymic Epithelial Tumor	Thymoma	Thymoma, Type B2	Thymus	Primary	70157	Carcinoma of the Thymus
TCGA-XU-AAXY	TCGA-XU-AAXY-01	C37.9	Thymic Epithelial Tumor	Thymoma	Thymoma, Type B2	Thymus	Primary	70157	Carcinoma of the Thymus
TCGA-ZB-A96A	TCGA-ZB-A96A-01	C38.1	Thymic Epithelial Tumor	Thymoma	Thymoma, Type B2|Thymoma, Type B3	Thymus	Primary	70157	Carcinoma of the Thymus
TCGA-ZB-A96R	TCGA-ZB-A96R-01	C38.1	Thymic Epithelial Tumor	Thymoma	Thymoma, Type B1|Thymoma, Type B2	Mediastinum	Primary	70157	Carcinoma of the Thymus
TCGA-ZC-AAAA	TCGA-ZC-AAAA-01	C38.1	Thymic Epithelial Tumor	Thymoma	Thymoma, Type B2	Mediastinum	Primary	70157	Carcinoma of the Thymus
TCGA-ZC-AAAH	TCGA-ZC-AAAH-01	C38.1	Thymic Epithelial Tumor	Thymoma	Thymoma, Type B2	Mediastinum	Primary	70157	Carcinoma of the Thymus
TCGA-4V-A9QJ	TCGA-4V-A9QJ-01	C37.9	Thymic Epithelial Tumor	Thymoma	Thymoma, Type B3	Thymus	Primary	70157	Carcinoma of the Thymus
TCGA-4V-A9QN	TCGA-4V-A9QN-01	C37.9	Thymic Epithelial Tumor	Thymoma	Thymoma, Type B3	Thymus	Primary	70157	Carcinoma of the Thymus
TCGA-4V-A9QQ	TCGA-4V-A9QQ-01	C37.9	Thymic Epithelial Tumor	Thymoma	Thymoma, Type B3	Thymus	Primary	70157	Carcinoma of the Thymus
TCGA-4V-A9QR	TCGA-4V-A9QR-01	C37.9	Thymic Epithelial Tumor	Thymoma	Thymoma, Type B3	Thymus	Primary	70157	Carcinoma of the Thymus
TCGA-5U-AB0E	TCGA-5U-AB0E-01	C38.1	Thymic Epithelial Tumor	Thymoma	Thymoma, Type B3	Mediastinum	Primary	70157	Carcinoma of the Thymus
TCGA-X7-A8M0	TCGA-X7-A8M0-01	C37.9	Thymic Epithelial Tumor	Thymoma	Thymoma, Type B2|Thymoma, Type B3	Thymus	Primary	70157	Carcinoma of the Thymus
TCGA-X7-A8M3	TCGA-X7-A8M3-01	C37.9	Thymic Epithelial Tumor	Thymoma	Thymoma, Type B3	Thymus	Primary	70157	Carcinoma of the Thymus
TCGA-X7-A8M5	TCGA-X7-A8M5-01	C37.9	Thymic Epithelial Tumor	Thymoma	Thymoma, Type B3	Thymus	Primary	70157	Carcinoma of the Thymus
TCGA-XU-A92Y	TCGA-XU-A92Y-01	C38.1	Thymic Epithelial Tumor	Thymoma	Thymoma, Type B3	Mediastinum	Primary	70157	Carcinoma of the Thymus
TCGA-XU-A930	TCGA-XU-A930-01	C37.9	Thymic Epithelial Tumor	Thymoma	Thymoma, Type B3	Thymus	Primary	70157	Carcinoma of the Thymus
TCGA-XU-A931	TCGA-XU-A931-01	C37.9	Thymic Epithelial Tumor	Thymoma	Thymoma, Type B3	Thymus	Primary	70157	Carcinoma of the Thymus
TCGA-XU-AAXZ	TCGA-XU-AAXZ-01	C37.9	Thymic Epithelial Tumor	Thymoma	Thymoma, Type B3	Thymus	Primary	70157	Carcinoma of the Thymus
TCGA-ZB-A96L	TCGA-ZB-A96L-01	C37.9	Thymic Epithelial Tumor	Thymoma	Thymoma, Type B3	Thymus	Primary	70157	Carcinoma of the Thymus
TCGA-3S-A8YW	TCGA-3S-A8YW-01	C37.9	Thymic Epithelial Tumor	Thymoma	Thymoma, Type C	Thymus	Primary	70157	Carcinoma of the Thymus
TCGA-5G-A9ZZ	TCGA-5G-A9ZZ-01	C37.9	Thymic Epithelial Tumor	Thymoma	Thymoma, Type C	Thymus	Primary	70157	Carcinoma of the Thymus
TCGA-5U-AB0D	TCGA-5U-AB0D-01	C38.1	Thymic Epithelial Tumor	Thymoma	Thymoma, Type C	Mediastinum	Primary	70157	Carcinoma of the Thymus
TCGA-XM-A8R8	TCGA-XM-A8R8-01	C37.9	Thymic Epithelial Tumor	Thymoma	Thymoma, Type C	Thymus	Primary	70157	Carcinoma of the Thymus
TCGA-XU-A92Z	TCGA-XU-A92Z-01	C37.9	Thymic Epithelial Tumor	Thymoma	Thymoma, Type C	Thymus	Primary	70157	Carcinoma of the Thymus
TCGA-XU-A933	TCGA-XU-A933-01	C37.9	Thymic Epithelial Tumor	Thymoma	Thymoma, Type C	Thymus	Primary	70157	Carcinoma of the Thymus
TCGA-XU-A936	TCGA-XU-A936-01	C37.9	Thymic Epithelial Tumor	Thymoma	Thymoma, Type C	Mediastinum	Primary	70157	Carcinoma of the Thymus
TCGA-ZB-A966	TCGA-ZB-A966-01	C37.9	Thymic Epithelial Tumor	Thymoma	Thymoma, Type C	Thymus	Primary	70157	Carcinoma of the Thymus
TCGA-ZB-A969	TCGA-ZB-A969-01	C38.1	Thymic Epithelial Tumor	Thymoma	Thymoma, Type C	Mediastinum	Primary	70157	Carcinoma of the Thymus
TCGA-ZB-A96V	TCGA-ZB-A96V-01	C38.1	Thymic Epithelial Tumor	Thymoma	Thymoma, Type C	Thymus	Primary	70157	Carcinoma of the Thymus
TCGA-ZC-AAA7	TCGA-ZC-AAA7-01	C37.9	Thymic Epithelial Tumor	Thymoma	Thymoma, Type C	Thymus	Primary	70157	Carcinoma of the Thymus
