# Supplementary material for: Cancer gene mutation frequencies for the U.S. population
Source: Nat Commun. 2021 Oct 13;12:5961. doi: 10.1038/s41467-021-26213-y (PMC8514428; doi:10.1038/s41467-021-26213-y)
Supplement: Supplementary file 8 — Supplementary Software 1 [file 41467_2021_26213_MOESM8_ESM.zip › Supplementary Software 1/Genomics_Analysis/clinical/Uterus/uccc_nih_2017/data_clinical_sample_v2.txt]

PATIENT_ID	SAMPLE_ID	SAMPLE_TYPE	CANCER_TYPE	CANCER_TYPE_DETAILED	CODE	CATEGORY_NAME
UCCC_NIH_24	UCCC_NIH_24	Primary	Endometrial Cancer	Uterine Clear Cell Carcinoma	70297	Endometrial
UCCC_NIH_26	UCCC_NIH_26	Primary	Endometrial Cancer	Uterine Clear Cell Carcinoma	70297	Endometrial
UCCC_NIH_28	UCCC_NIH_28	Primary	Endometrial Cancer	Uterine Clear Cell Carcinoma	70297	Endometrial
UCCC_NIH_31	UCCC_NIH_31	Primary	Endometrial Cancer	Uterine Clear Cell Carcinoma	70297	Endometrial
UCCC_NIH_32	UCCC_NIH_32	Primary	Endometrial Cancer	Uterine Clear Cell Carcinoma	70297	Endometrial
UCCC_NIH_46	UCCC_NIH_46	Primary	Endometrial Cancer	Uterine Clear Cell Carcinoma	70297	Endometrial
UCCC_NIH_58	UCCC_NIH_58	Primary	Endometrial Cancer	Uterine Clear Cell Carcinoma	70297	Endometrial
UCCC_NIH_59	UCCC_NIH_59	Primary	Endometrial Cancer	Uterine Clear Cell Carcinoma	70297	Endometrial
UCCC_NIH_60	UCCC_NIH_60	Primary	Endometrial Cancer	Uterine Clear Cell Carcinoma	70297	Endometrial
UCCC_NIH_61	UCCC_NIH_61	Primary	Endometrial Cancer	Uterine Clear Cell Carcinoma	70297	Endometrial
UCCC_NIH_62	UCCC_NIH_62	Primary	Endometrial Cancer	Uterine Clear Cell Carcinoma	70297	Endometrial
UCCC_NIH_64	UCCC_NIH_64	Primary	Endometrial Cancer	Uterine Clear Cell Carcinoma	70297	Endometrial
UCCC_NIH_77	UCCC_NIH_77	Primary	Endometrial Cancer	Uterine Clear Cell Carcinoma	70297	Endometrial
UCCC_NIH_82	UCCC_NIH_82	Primary	Endometrial Cancer	Uterine Clear Cell Carcinoma	70297	Endometrial
UCCC_NIH_152	UCCC_NIH_152	Primary	Endometrial Cancer	Uterine Clear Cell Carcinoma	70297	Endometrial
UCCC_NIH_153	UCCC_NIH_153	Primary	Endometrial Cancer	Uterine Clear Cell Carcinoma	70297	Endometrial
