# Supplementary material for: Cancer gene mutation frequencies for the U.S. population
Source: Nat Commun. 2021 Oct 13;12:5961. doi: 10.1038/s41467-021-26213-y (PMC8514428; doi:10.1038/s41467-021-26213-y)
Supplement: Supplementary file 8 — Supplementary Software 1 [file 41467_2021_26213_MOESM8_ESM.zip › Supplementary Software 1/Genomics_Analysis/clinical/Uterus/ucs_jhu_2014/data_clinical_sample_v2.txt]

PATIENT_ID	SAMPLE_ID	SAMPLE_TYPE	CANCER_TYPE	CANCER_TYPE_DETAILED	SITE	Code_Carcinosarcoma	Code_mullerian	CODE	CATEGORY_NAME
MM01T	MM01T	Primary	Endometrial Cancer	Uterine Carcinosarcoma/Uterine Malignant Mixed Mullerian Tumor	Uterus	8980/3	89503	89503	Uterine Carcinosarcoma/Uterine Malignant Mixed Mullerian Tumor
MM02T	MM02T	Primary	Endometrial Cancer	Uterine Carcinosarcoma/Uterine Malignant Mixed Mullerian Tumor	Uterus	8980/3	89503	89503	Uterine Carcinosarcoma/Uterine Malignant Mixed Mullerian Tumor
MM03T	MM03T	Primary	Endometrial Cancer	Uterine Carcinosarcoma/Uterine Malignant Mixed Mullerian Tumor	Uterus	8980/3	89503	89503	Uterine Carcinosarcoma/Uterine Malignant Mixed Mullerian Tumor
MM04T	MM04T	Primary	Endometrial Cancer	Uterine Carcinosarcoma/Uterine Malignant Mixed Mullerian Tumor	Uterus	8980/3	89503	89503	Uterine Carcinosarcoma/Uterine Malignant Mixed Mullerian Tumor
MM05T	MM05T	Primary	Endometrial Cancer	Uterine Carcinosarcoma/Uterine Malignant Mixed Mullerian Tumor	Ovary	8980/3	89503	89503	Uterine Carcinosarcoma/Uterine Malignant Mixed Mullerian Tumor
MM06T	MM06T	Primary	Endometrial Cancer	Uterine Carcinosarcoma/Uterine Malignant Mixed Mullerian Tumor	Ovary	8980/3	89503	89503	Uterine Carcinosarcoma/Uterine Malignant Mixed Mullerian Tumor
MM07T	MM07T	Primary	Endometrial Cancer	Uterine Carcinosarcoma/Uterine Malignant Mixed Mullerian Tumor	Uterus	8980/3	89503	89503	Uterine Carcinosarcoma/Uterine Malignant Mixed Mullerian Tumor
MM08T	MM08T	Primary	Endometrial Cancer	Uterine Carcinosarcoma/Uterine Malignant Mixed Mullerian Tumor	Uterus	8980/3	89503	89503	Uterine Carcinosarcoma/Uterine Malignant Mixed Mullerian Tumor
MM09T	MM09T	Primary	Endometrial Cancer	Uterine Carcinosarcoma/Uterine Malignant Mixed Mullerian Tumor	Uterus	8980/3	89503	89503	Uterine Carcinosarcoma/Uterine Malignant Mixed Mullerian Tumor
MM10T	MM10T	Primary	Endometrial Cancer	Uterine Carcinosarcoma/Uterine Malignant Mixed Mullerian Tumor	Ovary	8980/3	89503	89503	Uterine Carcinosarcoma/Uterine Malignant Mixed Mullerian Tumor
MM11T	MM11T	Primary	Endometrial Cancer	Uterine Carcinosarcoma/Uterine Malignant Mixed Mullerian Tumor	Ovary	8980/3	89503	89503	Uterine Carcinosarcoma/Uterine Malignant Mixed Mullerian Tumor
MM12T	MM12T	Primary	Endometrial Cancer	Uterine Carcinosarcoma/Uterine Malignant Mixed Mullerian Tumor	Uterus	8980/3	89503	89503	Uterine Carcinosarcoma/Uterine Malignant Mixed Mullerian Tumor
MM13T	MM13T	Primary	Endometrial Cancer	Uterine Carcinosarcoma/Uterine Malignant Mixed Mullerian Tumor	Uterus	8980/3	89503	89503	Uterine Carcinosarcoma/Uterine Malignant Mixed Mullerian Tumor
MM14T	MM14T	Primary	Endometrial Cancer	Uterine Carcinosarcoma/Uterine Malignant Mixed Mullerian Tumor	Uterus	8980/3	89503	89503	Uterine Carcinosarcoma/Uterine Malignant Mixed Mullerian Tumor
MM15T	MM15T	Primary	Endometrial Cancer	Uterine Carcinosarcoma/Uterine Malignant Mixed Mullerian Tumor	Uterus	8980/3	89503	89503	Uterine Carcinosarcoma/Uterine Malignant Mixed Mullerian Tumor
MM16T	MM16T	Primary	Endometrial Cancer	Uterine Carcinosarcoma/Uterine Malignant Mixed Mullerian Tumor	Uterus	8980/3	89503	89503	Uterine Carcinosarcoma/Uterine Malignant Mixed Mullerian Tumor
MM17T	MM17T	Primary	Endometrial Cancer	Uterine Carcinosarcoma/Uterine Malignant Mixed Mullerian Tumor	Uterus	8980/3	89503	89503	Uterine Carcinosarcoma/Uterine Malignant Mixed Mullerian Tumor
MM18T	MM18T	Primary	Endometrial Cancer	Uterine Carcinosarcoma/Uterine Malignant Mixed Mullerian Tumor	Uterus	8980/3	89503	89503	Uterine Carcinosarcoma/Uterine Malignant Mixed Mullerian Tumor
MM19T	MM19T	Primary	Endometrial Cancer	Uterine Carcinosarcoma/Uterine Malignant Mixed Mullerian Tumor	Uterus	8980/3	89503	89503	Uterine Carcinosarcoma/Uterine Malignant Mixed Mullerian Tumor
MM20T	MM20T	Primary	Endometrial Cancer	Uterine Carcinosarcoma/Uterine Malignant Mixed Mullerian Tumor	Uterus	8980/3	89503	89503	Uterine Carcinosarcoma/Uterine Malignant Mixed Mullerian Tumor
MM21T	MM21T	Primary	Endometrial Cancer	Uterine Carcinosarcoma/Uterine Malignant Mixed Mullerian Tumor	Uterus	8980/3	89503	89503	Uterine Carcinosarcoma/Uterine Malignant Mixed Mullerian Tumor
MM22T	MM22T	Primary	Endometrial Cancer	Uterine Carcinosarcoma/Uterine Malignant Mixed Mullerian Tumor	Ovary	8980/3	89503	89503	Uterine Carcinosarcoma/Uterine Malignant Mixed Mullerian Tumor
