# Supplementary material for: Cancer gene mutation frequencies for the U.S. population
Source: Nat Commun. 2021 Oct 13;12:5961. doi: 10.1038/s41467-021-26213-y (PMC8514428; doi:10.1038/s41467-021-26213-y)
Supplement: Supplementary file 8 — Supplementary Software 1 [file 41467_2021_26213_MOESM8_ESM.zip › Supplementary Software 1/Genomics_Analysis/clinical/Uterus/ucs_tcga_pan_can_atlas_2018/data_clinical_sample_v2.txt]

PATIENT_ID	SAMPLE_ID	ICD_O_3_SITE	CANCER_TYPE	CANCER_TYPE_DETAILED	TUMOR_TYPE	TUMOR_TISSUE_SITE	SAMPLE_TYPE	CODE	CATEGORY_NAME
TCGA-N5-A4R8	TCGA-N5-A4R8-01	C55.9	Endometrial Carcinoma	Uterine Carcinosarcoma/Uterine Malignant Mixed Mullerian Tumor	Uterine Carcinosarcoma/Malignant Mixed Mullerian Tumor (MMMT), Heterologous Type	Uterus	Primary	89503	Uterine Carcinosarcoma/Malignant Mixed Mullerian Tumor (MMMT), Heterologous Type
TCGA-N5-A4RA	TCGA-N5-A4RA-01	C55.9	Endometrial Carcinoma	Uterine Carcinosarcoma/Uterine Malignant Mixed Mullerian Tumor	Uterine Carcinosarcoma/Malignant Mixed Mullerian Tumor (MMMT), Heterologous Type	Uterus	Primary	89503	Uterine Carcinosarcoma/Malignant Mixed Mullerian Tumor (MMMT), Heterologous Type
TCGA-N5-A4RD	TCGA-N5-A4RD-01	C55.9	Endometrial Carcinoma	Uterine Carcinosarcoma/Uterine Malignant Mixed Mullerian Tumor	Uterine Carcinosarcoma/Malignant Mixed Mullerian Tumor (MMMT), Heterologous Type	Uterus	Primary	89503	Uterine Carcinosarcoma/Malignant Mixed Mullerian Tumor (MMMT), Heterologous Type
TCGA-N5-A4RF	TCGA-N5-A4RF-01	C54.1	Endometrial Carcinoma	Uterine Carcinosarcoma/Uterine Malignant Mixed Mullerian Tumor	Uterine Carcinosarcoma/Malignant Mixed Mullerian Tumor (MMMT), Homologous Type	Uterus	Primary	89503	Uterine Carcinosarcoma/Malignant Mixed Mullerian Tumor (MMMT), Homologous Type
TCGA-N5-A4RJ	TCGA-N5-A4RJ-01	C54.1	Endometrial Carcinoma	Uterine Carcinosarcoma/Uterine Malignant Mixed Mullerian Tumor	Uterine Carcinosarcoma/Malignant Mixed Mullerian Tumor (MMMT), Heterologous Type	Uterus	Primary	89503	Uterine Carcinosarcoma/Malignant Mixed Mullerian Tumor (MMMT), Heterologous Type
TCGA-N5-A4RM	TCGA-N5-A4RM-01	C54.1	Endometrial Carcinoma	Uterine Carcinosarcoma/Uterine Malignant Mixed Mullerian Tumor	Uterine Carcinosarcoma/Malignant Mixed Mullerian Tumor (MMMT), Heterologous Type	Uterus	Primary	89503	Uterine Carcinosarcoma/Malignant Mixed Mullerian Tumor (MMMT), Heterologous Type
TCGA-N5-A4RN	TCGA-N5-A4RN-01	C54.1	Endometrial Carcinoma	Uterine Carcinosarcoma/Uterine Malignant Mixed Mullerian Tumor	Uterine Carcinosarcoma/Malignant Mixed Mullerian Tumor (MMMT), Homologous Type	Uterus	Primary	89503	Uterine Carcinosarcoma/Malignant Mixed Mullerian Tumor (MMMT), Homologous Type
TCGA-N5-A4RO	TCGA-N5-A4RO-01	C55.9	Endometrial Carcinoma	Uterine Carcinosarcoma/Uterine Malignant Mixed Mullerian Tumor	Uterine Carcinosarcoma/Malignant Mixed Mullerian Tumor (MMMT), Homologous Type	Uterus	Primary	89503	Uterine Carcinosarcoma/Malignant Mixed Mullerian Tumor (MMMT), Homologous Type
TCGA-N5-A4RS	TCGA-N5-A4RS-01	C55.9	Endometrial Carcinoma	Uterine Carcinosarcoma/Uterine Malignant Mixed Mullerian Tumor	Uterine Carcinosarcoma/Malignant Mixed Mullerian Tumor (MMMT), Homologous Type	Uterus	Primary	89503	Uterine Carcinosarcoma/Malignant Mixed Mullerian Tumor (MMMT), Homologous Type
TCGA-N5-A4RT	TCGA-N5-A4RT-01	C54.1	Endometrial Carcinoma	Uterine Carcinosarcoma/Uterine Malignant Mixed Mullerian Tumor	Uterine Carcinosarcoma/Malignant Mixed Mullerian Tumor (MMMT), Homologous Type	Uterus	Primary	89503	Uterine Carcinosarcoma/Malignant Mixed Mullerian Tumor (MMMT), Homologous Type
TCGA-N5-A4RU	TCGA-N5-A4RU-01	C54.1	Endometrial Carcinoma	Uterine Carcinosarcoma/Uterine Malignant Mixed Mullerian Tumor	Uterine Carcinosarcoma/Malignant Mixed Mullerian Tumor (MMMT), Homologous Type	Uterus	Primary	89503	Uterine Carcinosarcoma/Malignant Mixed Mullerian Tumor (MMMT), Homologous Type
TCGA-N5-A4RV	TCGA-N5-A4RV-01	C55.9	Endometrial Carcinoma	Uterine Carcinosarcoma/Uterine Malignant Mixed Mullerian Tumor	Uterine Carcinosarcoma/Malignant Mixed Mullerian Tumor (MMMT), Homologous Type	Uterus	Primary	89503	Uterine Carcinosarcoma/Malignant Mixed Mullerian Tumor (MMMT), Homologous Type
TCGA-N5-A59E	TCGA-N5-A59E-01	C54.2	Endometrial Carcinoma	Uterine Carcinosarcoma/Uterine Malignant Mixed Mullerian Tumor	Uterine Carcinosarcoma/Malignant Mixed Mullerian Tumor (MMMT), Heterologous Type	Uterus	Primary	89503	Uterine Carcinosarcoma/Malignant Mixed Mullerian Tumor (MMMT), Heterologous Type
TCGA-N5-A59F	TCGA-N5-A59F-01	C54.1	Endometrial Carcinoma	Uterine Carcinosarcoma/Uterine Malignant Mixed Mullerian Tumor	Uterine Carcinosarcoma/Malignant Mixed Mullerian Tumor (MMMT), Homologous Type	Uterus	Primary	89503	Uterine Carcinosarcoma/Malignant Mixed Mullerian Tumor (MMMT), Homologous Type
TCGA-N6-A4V9	TCGA-N6-A4V9-01	C54.1	Endometrial Carcinoma	Uterine Carcinosarcoma/Uterine Malignant Mixed Mullerian Tumor	Uterine Carcinosarcoma/Malignant Mixed Mullerian Tumor (MMMT) (NOS)	Uterus	Primary	89503	Uterine Carcinosarcoma/Malignant Mixed Mullerian Tumor (MMMT) (NOS)
TCGA-N6-A4VC	TCGA-N6-A4VC-01	C54.1	Endometrial Carcinoma	Uterine Carcinosarcoma/Uterine Malignant Mixed Mullerian Tumor	Uterine Carcinosarcoma/Malignant Mixed Mullerian Tumor (MMMT) (NOS)	Uterus	Primary	89503	Uterine Carcinosarcoma/Malignant Mixed Mullerian Tumor (MMMT) (NOS)
TCGA-N6-A4VD	TCGA-N6-A4VD-01	C54.1	Endometrial Carcinoma	Uterine Carcinosarcoma/Uterine Malignant Mixed Mullerian Tumor	Uterine Carcinosarcoma/Malignant Mixed Mullerian Tumor (MMMT) (NOS)	Uterus	Primary	89503	Uterine Carcinosarcoma/Malignant Mixed Mullerian Tumor (MMMT) (NOS)
TCGA-N6-A4VE	TCGA-N6-A4VE-01	C54.1	Endometrial Carcinoma	Uterine Carcinosarcoma/Uterine Malignant Mixed Mullerian Tumor	Uterine Carcinosarcoma/Malignant Mixed Mullerian Tumor (MMMT) (NOS)	Uterus	Primary	89503	Uterine Carcinosarcoma/Malignant Mixed Mullerian Tumor (MMMT) (NOS)
TCGA-N6-A4VF	TCGA-N6-A4VF-01	C54.1	Endometrial Carcinoma	Uterine Carcinosarcoma/Uterine Malignant Mixed Mullerian Tumor	Uterine Carcinosarcoma/Malignant Mixed Mullerian Tumor (MMMT) (NOS)	Uterus	Primary	89503	Uterine Carcinosarcoma/Malignant Mixed Mullerian Tumor (MMMT) (NOS)
TCGA-N6-A4VG	TCGA-N6-A4VG-01	C54.1	Endometrial Carcinoma	Uterine Carcinosarcoma/Uterine Malignant Mixed Mullerian Tumor	Uterine Carcinosarcoma/Malignant Mixed Mullerian Tumor (MMMT) (NOS)	Uterus	Primary	89503	Uterine Carcinosarcoma/Malignant Mixed Mullerian Tumor (MMMT) (NOS)
TCGA-N7-A4Y0	TCGA-N7-A4Y0-01	C54.1	Endometrial Carcinoma	Uterine Carcinosarcoma/Uterine Malignant Mixed Mullerian Tumor	Uterine Carcinosarcoma/Malignant Mixed Mullerian Tumor (MMMT), Heterologous Type	Uterus	Primary	89503	Uterine Carcinosarcoma/Malignant Mixed Mullerian Tumor (MMMT), Heterologous Type
TCGA-N7-A4Y5	TCGA-N7-A4Y5-01	C54.1	Endometrial Carcinoma	Uterine Carcinosarcoma/Uterine Malignant Mixed Mullerian Tumor	Uterine Carcinosarcoma/Malignant Mixed Mullerian Tumor (MMMT), Heterologous Type	Uterus	Primary	89503	Uterine Carcinosarcoma/Malignant Mixed Mullerian Tumor (MMMT), Heterologous Type
TCGA-N7-A4Y8	TCGA-N7-A4Y8-01	C55.9	Endometrial Carcinoma	Uterine Carcinosarcoma/Uterine Malignant Mixed Mullerian Tumor	Uterine Carcinosarcoma/Malignant Mixed Mullerian Tumor (MMMT), Heterologous Type	Uterus	Primary	89503	Uterine Carcinosarcoma/Malignant Mixed Mullerian Tumor (MMMT), Heterologous Type
TCGA-N7-A59B	TCGA-N7-A59B-01	C54.1	Endometrial Carcinoma	Uterine Carcinosarcoma/Uterine Malignant Mixed Mullerian Tumor	Uterine Carcinosarcoma/Malignant Mixed Mullerian Tumor (MMMT), Homologous Type	Uterus	Primary	89503	Uterine Carcinosarcoma/Malignant Mixed Mullerian Tumor (MMMT), Homologous Type
TCGA-N8-A4PL	TCGA-N8-A4PL-01	C54.1	Endometrial Carcinoma	Uterine Carcinosarcoma/Uterine Malignant Mixed Mullerian Tumor	Uterine Carcinosarcoma/Malignant Mixed Mullerian Tumor (MMMT) (NOS)	Uterus	Primary	89503	Uterine Carcinosarcoma/Malignant Mixed Mullerian Tumor (MMMT) (NOS)
