# Supplementary material for: Cancer gene mutation frequencies for the U.S. population
Source: Nat Commun. 2021 Oct 13;12:5961. doi: 10.1038/s41467-021-26213-y (PMC8514428; doi:10.1038/s41467-021-26213-y)
Supplement: Supplementary file 8 — Supplementary Software 1 [file 41467_2021_26213_MOESM8_ESM.zip › Supplementary Software 1/Genomics_Analysis/clinical/vulva_vagina/vsc_cuk_2018/data_clinical_sample_v2.txt]

PATIENT_ID	SAMPLE_ID	SAMPLE_TYPE	CANCER_TYPE	CANCER_TYPE_DETAILED	CODE	CATEGORY_NAME
VSCC1	VSCC1	Primary	Vaginal Cancer	Squamous Cell Carcinoma of the Vulva/Vagina	70247	Vulval Squamous Cell Carcinoma
VSCC2	VSCC2	Primary	Vaginal Cancer	Squamous Cell Carcinoma of the Vulva/Vagina	70247	Vulval Squamous Cell Carcinoma
VSCC3	VSCC3	Primary	Vaginal Cancer	Squamous Cell Carcinoma of the Vulva/Vagina	70247	Vulval Squamous Cell Carcinoma
VSCC4	VSCC4	Primary	Vaginal Cancer	Squamous Cell Carcinoma of the Vulva/Vagina	70247	Vulval Squamous Cell Carcinoma
VSCC5	VSCC5	Primary	Vaginal Cancer	Squamous Cell Carcinoma of the Vulva/Vagina	70247	Vulval Squamous Cell Carcinoma
VSCC6	VSCC6	Primary	Vaginal Cancer	Squamous Cell Carcinoma of the Vulva/Vagina	70247	Vulval Squamous Cell Carcinoma
VSCC7	VSCC7	Primary	Vaginal Cancer	Squamous Cell Carcinoma of the Vulva/Vagina	70247	Vulval Squamous Cell Carcinoma
VSCC8	VSCC8	Primary	Vaginal Cancer	Squamous Cell Carcinoma of the Vulva/Vagina	70247	Vulval Squamous Cell Carcinoma
VSCC9	VSCC9	Primary	Vaginal Cancer	Squamous Cell Carcinoma of the Vulva/Vagina	70247	Vulval Squamous Cell Carcinoma
VSCC10	VSCC10	Primary	Vaginal Cancer	Squamous Cell Carcinoma of the Vulva/Vagina	70247	Vulval Squamous Cell Carcinoma
VSCC11	VSCC11	Primary	Vaginal Cancer	Squamous Cell Carcinoma of the Vulva/Vagina	70247	Vulval Squamous Cell Carcinoma
VSCC12	VSCC12	Primary	Vaginal Cancer	Squamous Cell Carcinoma of the Vulva/Vagina	70247	Vulval Squamous Cell Carcinoma
VSCC13	VSCC13	Primary	Vaginal Cancer	Squamous Cell Carcinoma of the Vulva/Vagina	70247	Vulval Squamous Cell Carcinoma
VSCC14	VSCC14	Primary	Vaginal Cancer	Squamous Cell Carcinoma of the Vulva/Vagina	70247	Vulval Squamous Cell Carcinoma
VSCC15	VSCC15	Primary	Vaginal Cancer	Squamous Cell Carcinoma of the Vulva/Vagina	70247	Vulval Squamous Cell Carcinoma
