# Supplementary material for: Cancer gene mutation frequencies for the U.S. population
Source: Nat Commun. 2021 Oct 13;12:5961. doi: 10.1038/s41467-021-26213-y (PMC8514428; doi:10.1038/s41467-021-26213-y)
Supplement: Supplementary file 8 — Supplementary Software 1 [file 41467_2021_26213_MOESM8_ESM.zip › Supplementary Software 1/Genomics_Analysis/Genomics_Clinical_Mutations_Counter.mhtml]

From: <Saved by Blink>
Snapshot-Content-Location: http://localhost:8888/nbconvert/html/Documents/MEGA/2020/Salk/current_projects/Cancer_Genomics/notes/NatComm_fromNatCAn/Revision_Jan2021/PostReview_EditorialUpdates/Final_Package/Supplementary%20Software%201/Genomics_Analysis/Genomics_Clinical_Mutations_Counter.ipynb?download=false
Subject: Genomics_Clinical_Mutations_Counter
Date: Thu, 26 Aug 2021 21:11:09 -0000
MIME-Version: 1.0
Content-Type: multipart/related;
	type="text/html";
	boundary="----MultipartBoundary--wq3gPPFAmcREUZS6w8a60IZHBRODPV95QoAre7advH----"


------MultipartBoundary--wq3gPPFAmcREUZS6w8a60IZHBRODPV95QoAre7advH----
Content-Type: text/html
Content-ID: <frame-9F9559B1A6FBE68F5A6CB7B603106B82@mhtml.blink>
Content-Transfer-Encoding: quoted-printable
Content-Location: http://localhost:8888/nbconvert/html/Documents/MEGA/2020/Salk/current_projects/Cancer_Genomics/notes/NatComm_fromNatCAn/Revision_Jan2021/PostReview_EditorialUpdates/Final_Package/Supplementary%20Software%201/Genomics_Analysis/Genomics_Clinical_Mutations_Counter.ipynb?download=false

<!DOCTYPE html><html><head><meta http-equiv=3D"Content-Type" content=3D"tex=
t/html; charset=3DUTF-8"><link rel=3D"stylesheet" type=3D"text/css" href=3D=
"cid:css-795cfba6-d5b2-410a-88f7-ac89f9941b4d@mhtml.blink" /><link rel=3D"s=
tylesheet" type=3D"text/css" href=3D"cid:css-ff056af1-a65b-4324-8143-200864=
6f349d@mhtml.blink" /><link rel=3D"stylesheet" type=3D"text/css" href=3D"ci=
d:css-16888fae-3e34-44df-b81c-36fbf92e9255@mhtml.blink" /><link rel=3D"styl=
esheet" type=3D"text/css" href=3D"cid:css-007c0250-3acc-44b8-82c7-3422d614f=
015@mhtml.blink" /><link rel=3D"stylesheet" type=3D"text/css" href=3D"cid:c=
ss-5dfe2d15-ccde-4a36-b70f-3586f3ccae49@mhtml.blink" />
<meta name=3D"viewport" content=3D"width=3Ddevice-width, initial-scale=3D1.=
0">

<title>Genomics_Clinical_Mutations_Counter</title>


   =20


<!-- Load mathjax -->
   =20
    <!-- MathJax configuration -->
   =20
    <!-- End of mathjax configuration --></head>
<body class=3D"jp-Notebook" data-jp-theme-light=3D"true" data-jp-theme-name=
=3D"JupyterLab Light">
<div class=3D"jp-Cell jp-CodeCell jp-Notebook-cell jp-mod-noOutputs  ">
<div class=3D"jp-Cell-inputWrapper">
<div class=3D"jp-InputArea jp-Cell-inputArea">
<div class=3D"jp-InputPrompt jp-InputArea-prompt">In&nbsp;[1]:</div>
<div class=3D"jp-CodeMirrorEditor jp-Editor jp-InputArea-editor" data-type=
=3D"inline">
     <div class=3D"CodeMirror cm-s-jupyter">
<div class=3D" highlight hl-ipython3"><pre><span></span><span class=3D"kn">=
import</span> <span class=3D"nn">os</span>
<span class=3D"kn">import</span> <span class=3D"nn">pandas</span> <span cla=
ss=3D"k">as</span> <span class=3D"nn">pd</span>=20
<span class=3D"kn">import</span> <span class=3D"nn">numpy</span> <span clas=
s=3D"k">as</span> <span class=3D"nn">np</span>
<span class=3D"kn">from</span> <span class=3D"nn">IPython.display</span> <s=
pan class=3D"kn">import</span> <span class=3D"n">clear_output</span>
</pre></div>

     </div>
</div>
</div>
</div>

</div><div class=3D"jp-Cell jp-CodeCell jp-Notebook-cell jp-mod-noOutputs  =
">
<div class=3D"jp-Cell-inputWrapper">
<div class=3D"jp-InputArea jp-Cell-inputArea">
<div class=3D"jp-InputPrompt jp-InputArea-prompt">In&nbsp;[2]:</div>
<div class=3D"jp-CodeMirrorEditor jp-Editor jp-InputArea-editor" data-type=
=3D"inline">
     <div class=3D"CodeMirror cm-s-jupyter">
<div class=3D" highlight hl-ipython3"><pre><span></span><span class=3D"n">c=
wd0</span><span class=3D"o">=3D</span><span class=3D"n">os</span><span clas=
s=3D"o">.</span><span class=3D"n">getcwd</span><span class=3D"p">()</span>
<span class=3D"n">cwd_interim</span><span class=3D"o">=3D</span><span class=
=3D"n">os</span><span class=3D"o">.</span><span class=3D"n">path</span><spa=
n class=3D"o">.</span><span class=3D"n">join</span><span class=3D"p">(</spa=
n><span class=3D"n">cwd0</span><span class=3D"p">,</span><span class=3D"s1"=
>'interim_files/'</span><span class=3D"p">)</span>
<span class=3D"n">cwd_refdata</span><span class=3D"o">=3D</span><span class=
=3D"n">os</span><span class=3D"o">.</span><span class=3D"n">path</span><spa=
n class=3D"o">.</span><span class=3D"n">join</span><span class=3D"p">(</spa=
n><span class=3D"n">cwd0</span><span class=3D"p">,</span><span class=3D"s1"=
>'reference_data_files/'</span><span class=3D"p">)</span>
</pre></div>

     </div>
</div>
</div>
</div>

</div><div class=3D"jp-Cell jp-CodeCell jp-Notebook-cell jp-mod-noOutputs  =
">
<div class=3D"jp-Cell-inputWrapper">
<div class=3D"jp-InputArea jp-Cell-inputArea">
<div class=3D"jp-InputPrompt jp-InputArea-prompt">In&nbsp;[3]:</div>
<div class=3D"jp-CodeMirrorEditor jp-Editor jp-InputArea-editor" data-type=
=3D"inline">
     <div class=3D"CodeMirror cm-s-jupyter">
<div class=3D" highlight hl-ipython3"><pre><span></span><span class=3D"c1">=
# Define Useful Functions </span>
<span class=3D"n">setlen</span><span class=3D"o">=3D</span><span class=3D"k=
">lambda</span> <span class=3D"n">x</span><span class=3D"p">:</span><span c=
lass=3D"nb">len</span><span class=3D"p">(</span><span class=3D"nb">set</spa=
n><span class=3D"p">(</span><span class=3D"n">x</span><span class=3D"p">))<=
/span> <span class=3D"c1"># Calculate length of set of a list.</span>
</pre></div>

     </div>
</div>
</div>
</div>

</div># Uncomment the following lines if updating raw dataset,otherwise the=
 code begins at block marked,
"=3D=3DBEGIN HERE=3D=3D" .# Find Studies
# cwd=3D'C:/Users/GM/Downloads/Genomics_Analysis_FREEZE4_GM_Apr2021/cbiopor=
tal_raw_EXOME142_Mar2021'
cwd=3Dos.path.join(cwd0,'cbioportal_raw_EXOME139') # fresh cbioportal downl=
oad directory
list_study_dirs=3D['acbc_mskcc_2015','acc_tcga_pan_can_atlas_2018','acyc_md=
a_2015','acyc_mskcc_2013','acyc_sanger_2013','all_stjude_2013','all_stjude_=
2015','all_stjude_2016','aml_target_2018_pub','angs_project_painter_2018','=
bfn_duke_nus_2015','blca_bgi','blca_cornell_2016','blca_dfarber_mskcc_2014'=
,'blca_tcga_pub_2017','brca_bccrc','brca_broad','brca_igr_2015','brca_mbcpr=
oject_wagle_2017','brca_sanger','brca_tcga_pan_can_atlas_2018','ccrcc_irc_2=
014','ccrcc_utokyo_2013','cesc_tcga_pan_can_atlas_2018','chol_jhu_2013','ch=
ol_nccs_2013','chol_tcga_pan_can_atlas_2018','cll_iuopa_2015','cllsll_icgc_=
2011','coadread_dfci_2016','coadread_genentech','coadread_tcga_pan_can_atla=
s_2018','ctcl_columbia_2015','desm_broad_2015','dlbc_broad_2012','dlbc_tcga=
_pan_can_atlas_2018','dlbcl_dfci_2018','dlbcl_duke_2017','egc_tmucih_2015',=
'es_dfarber_broad_2014','es_iocurie_2014','esca_tcga_pan_can_atlas_2018','e=
scc_icgc','escc_ucla_2014','gbc_shanghai_2014','gbm_tcga_pan_can_atlas_2018=
','hcc_inserm_fr_2015','hnsc_broad','hnsc_jhu','hnsc_mdanderson_2013','hnsc=
_tcga_pan_can_atlas_2018','kich_tcga_pan_can_atlas_2018','kirc_bgi','kirc_t=
cga_pan_can_atlas_2018','kirp_tcga_pan_can_atlas_2018','laml_tcga_pan_can_a=
tlas_2018','lcll_broad_2013','lgg_ucsf_2014','lgggbm_tcga_pub','lihc_amc_pr=
v','lihc_riken','lihc_tcga_pan_can_atlas_2018','luad_broad','luad_mskcc_201=
5','luad_tcga_pan_can_atlas_2018','lusc_tcga_pan_can_atlas_2018','mbl_broad=
_2012','mbl_icgc','mbl_pcgp','mbl_sickkids_2016','mcl_idibips_2013','mds_to=
kyo_2011','mel_tsam_liang_2017','meso_tcga_pan_can_atlas_2018','mm_broad','=
mpnst_mskcc','mrt_bcgsc_2016','nbl_amc_2012','nbl_broad_2013','nbl_target_2=
018_pub','nbl_ucologne_2015','nccrcc_genentech_2014','nepc_wcm_2016','nhl_b=
cgsc_2011','nhl_bcgsc_2013','npc_nusingapore','nsclc_tcga_broad_2016','ov_t=
cga_pan_can_atlas_2018','paac_jhu_2014','paad_icgc','paad_qcmg_uq_2016','pa=
ad_tcga_pan_can_atlas_2018','paad_utsw_2015','panet_arcnet_2017','panet_jhu=
_2011','panet_shanghai_2013','past_dkfz_heidelberg_2013','pcnsl_mayo_2015',=
'pcpg_tcga_pan_can_atlas_2018','plmeso_nyu_2015','prad_broad','prad_broad_2=
013','prad_cpcg_2017','prad_eururol_2017','prad_fhcrc','prad_mich','prad_p1=
000','prad_su2c_2015','prad_tcga_pan_can_atlas_2018','rms_nih_2014','rt_tar=
get_2018_pub','sarc_tcga_pan_can_atlas_2018','sclc_cancercell_gardner_2017'=
,'sclc_clcgp','sclc_jhu','sclc_ucologne_2015','skcm_broad','skcm_broad_braf=
resist_2012','skcm_broad_dfarber','skcm_tcga_pan_can_atlas_2018','skcm_ucla=
_2016','skcm_yale','stad_pfizer_uhongkong','stad_tcga_pan_can_atlas_2018','=
stad_uhongkong','stad_utokyo','stes_tcga_pub','tet_nci_2014','tgct_tcga_pan=
_can_atlas_2018','thca_tcga_pan_can_atlas_2018','thym_tcga_pan_can_atlas_20=
18','uccc_nih_2017','ucec_tcga_pan_can_atlas_2018','ucs_jhu_2014','ucs_tcga=
_pan_can_atlas_2018','um_qimr_2016','uvm_tcga_pan_can_atlas_2018','vsc_cuk_=
2018','wt_target_2018_pub']
print('Number of Studies included:',len(list_study_dirs),'\n The following =
studies are not present in cbioportal_raw_EXOME139/ folder. Please download=
 by running script provided in the folder: ',[istudy for istudy in list_stu=
dy_dirs if not os.path.isdir(os.path.join(cwd,istudy))]) # Second value sho=
uld be null vector to ensure all studies are downloaded and unzipped in cur=
rent directory.### Part 1: Curated Clinical Data%%time
# Import Clinical Data
# when clinical folder defined in cwd0 directory
cldirlist0=3D[os.path.join(cwd0,'clinical',idir) for idir in os.listdir(os.=
path.join(cwd0,"clinical")) if os.path.isdir(os.path.join(cwd0,'clinical',i=
dir))]
cldirlist1=3D[os.path.join(idir,idir1) for idir in cldirlist0 for idir1 in =
os.listdir(idir)]

# limit to included studies
clinical_file_list=3D[os.path.join(idir,'data_clinical_sample_v2.txt') for =
idir in cldirlist1 if any([row in idir for row in list_study_dirs])]=20

N_LongiSamples=3D{}
list_df_clinical=3D[]
for istudypath in clinical_file_list:
    Study_ID=3Distudypath.split('\\')[-2]
    df_clinical_istudy=3Dpd.read_csv(istudypath,sep=3D'\t',comment=3D'#',dt=
ype=3Dstr)
    # Remove longitudinal samples
    N_LongiSamples[Study_ID]=3D(len(df_clinical_istudy.PATIENT_ID)-setlen(d=
f_clinical_istudy.PATIENT_ID)) # Record how many longitudinal samples are r=
emoved within every study
    df_clinical_istudy=3Ddf_clinical_istudy.drop_duplicates(subset=3D'PATIE=
NT_ID',keep=3D'first')
    df_clinical_istudy['STUDY_ID']=3DStudy_ID
    keepcols=3D['STUDY_ID','PATIENT_ID','SAMPLE_ID','CODE'] # These columns=
 are ALWAYS present in the curated clinical file.
    list_df_clinical=3Dlist_df_clinical+[df_clinical_istudy[keepcols]]
    del df_clinical_istudy
df_clinical=3Dpd.concat(list_df_clinical).reset_index(drop=3DTrue) # A unif=
ied clinical matrix with ALL the clinical data.
print('Total Number of Studies:',len(list_study_dirs),'\nClinical Data Aval=
iable for Samples(=3DPatients or cases)):',len(df_clinical),'\nNumber of Lo=
ngitudinal Samples Dropped: ',sum(N_LongiSamples.values()))# Note list of h=
istological codes
histcodes=3Dlist(set(df_clinical.CODE.sort_values()))# Import cbioportal st=
udies and sort reverse chronologically
df_cbiostudies=3Dpd.read_excel(os.path.join(cwd_refdata,'Table2_v6.xlsx'),d=
type=3Dstr)
df_cbiostudies['Year']=3Ddf_cbiostudies['Year'].astype(int)df_clinical['Yea=
r']=3D[df_cbiostudies.Year[df_cbiostudies.Study_ID=3D=3Dstid].values[0] for=
 stid in df_clinical.STUDY_ID.values]%%time
# Filter repeated samples acrross studies within a given histological code.=
 Note that this filter assumes that dataframes preseve indices upon copying=
 and slicing. If that functinality changes, the codes need to change.
list_redunPID=3D[]
df_clinical_NR=3Ddf_clinical[:].copy() # initialize non redundant clinical =
samples
for icode in histcodes:
    # Find all patient IDs within a given hist code
    df_patient=3Ddf_clinical[df_clinical.CODE=3D=3Dicode]
    # Find repeating patient IDs
    for pid in set(df_patient.PATIENT_ID.values):
        if sum(df_patient.PATIENT_ID=3D=3Dpid)&gt;1:
            df_tmp_remove=3Ddf_patient[df_patient.PATIENT_ID=3D=3Dpid].sort=
_values('Year',ascending=3DFalse)
            for idx_drop in df_tmp_remove.index[1:]:
                df_clinical_NR.drop(idx_drop,inplace=3DTrue)
            del df_tmp_remove
    df_patient=3Ddf_patient[[sum(df_patient.PATIENT_ID=3D=3Dpid)&gt;1 for p=
id in df_patient.PATIENT_ID.values]].sort_values('SAMPLE_ID')
    list_redunPID=3Dlist_redunPID+[df_patient]   =20
    del df_patientprint('Clinical Data Processed. Number of Redundant Sampl=
es:',sum([len(dfi) for dfi in list_redunPID]))df_redundants=3Dpd.concat(lis=
t_redunPID).reset_index(drop=3DTrue)print('Set of ROSETTA codes with redund=
ant samples and corresponding studies:\n',[[icode]+list(set(df_redundants.S=
TUDY_ID[df_redundants.CODE=3D=3Dicode])) for icode in histcodes if len(set(=
df_redundants.STUDY_ID[df_redundants.CODE=3D=3Dicode]))&gt;0])#### Cross ch=
eck that the removal of redundant Patient IDs was successful:print("Number =
of Patient IDs which have been counted more than once:", len([pid for pid i=
n set(df_redundants.PATIENT_ID) if sum(df_clinical.PATIENT_ID=3D=3Dpid)&gt;=
1]))
print("Validation: Number of redundant samples in post-filtration :",len([p=
id for pid in set(df_redundants.PATIENT_ID) if sum(df_clinical_NR.PATIENT_I=
D=3D=3Dpid)&gt;1]))df_redundants.to_excel(os.path.join(cwd_interim,'Redunda=
nt_Patient_ID.xlsx'))## Part 2: Count Mutations### Import Data%%time
# List All genes
list_mutfile=3D[]
iter1=3D0
for istudyRaw in list_study_dirs:
    os.chdir(os.path.join(cwd,istudyRaw))
    # import the mutations extended file
    df_mut_istudy=3Dpd.read_csv('data_mutations_extended.txt',sep=3D'\t',dt=
ype=3Dstr,comment=3D'#',encoding=3D'cp1252',quoting=3D3,keep_default_na=3DF=
alse)
    keepcols=3D['Hugo_Symbol','Chromosome','Variant_Classification','Tumor_=
Sample_Barcode'] # Only these columns are needed
    df_mut_istudy=3Ddf_mut_istudy[keepcols]
    df_mut_istudy.dropna(subset=3D['Hugo_Symbol'],inplace=3DTrue,how=3D'any=
')
#     df_mut_istudy.replace(r'^\s+$', np.nan, regex=3DTrue,inplace=3DTrue) =
# remove null rows.=20

    # Limit the Variant_Classification included
    var_list=3D['nonsense_mutation', 'frame_shift_del', 'frame_shift', 'fra=
me_shift_ins', 'missense_mutation', 'missense', 'nonsense', 'in_frame_del',=
  'in_frame_ins','nonstop_mutation']
    df_mut_istudy.Variant_Classification=3Ddf_mut_istudy.Variant_Classifica=
tion.apply(lambda x:x.lower())
    df_mut_istudy=3Ddf_mut_istudy[df_mut_istudy.Variant_Classification.isin=
(var_list)]
   =20
    # limit to clinically curated samples
    df_clinical_istudy=3Ddf_clinical_NR[df_clinical_NR.STUDY_ID=3D=3Distudy=
Raw]
    df_mut_istudy=3Ddf_mut_istudy[df_mut_istudy.Tumor_Sample_Barcode.isin(d=
f_clinical_istudy.SAMPLE_ID)]
   =20
    # Include only Unique genes within each sample
    df_mut_istudy.drop_duplicates(subset=3D['Tumor_Sample_Barcode','Hugo_Sy=
mbol'],keep=3D'first',inplace=3DTrue)

    # Add ICD-code information to the mutation data
    df_mut_istudy['CODE']=3D[df_clinical_istudy.CODE[df_clinical_istudy.SAM=
PLE_ID=3D=3Dsid].values[0] for sid in df_mut_istudy.Tumor_Sample_Barcode]
   =20
    # store mutations file in memory
    df_mut_istudy['STUDY_ID']=3DistudyRaw
    list_mutfile=3Dlist_mutfile+[df_mut_istudy]
   =20
    del df_mut_istudy
    del df_clinical_istudy
   =20
    iter1+=3D1
    clear_output()
    print('Study Number ',iter1,' done:', istudyRaw)# track progress in cas=
e of errors.df_mutfiles=3Dpd.concat(list_mutfile).reset_index(drop=3DTrue)d=
f_mutfiles.Hugo_Symbol=3Ddf_mutfiles.Hugo_Symbol.astype(str).apply(lambda x=
:x.upper())# List All genes
geneset=3Dlist(set(df_mutfiles.Hugo_Symbol.values))
remlist=3D[' ','Unknown',np.nan,'na','NA','NaN','NAN']
for igene in remlist:
    if igene in geneset:
        geneset.remove(igene)
geneset=3Dsorted(geneset)
print(len(geneset)) # Number of genes included in our study# remove NaN val=
ues
df_mutfiles.drop(df_mutfiles[[not(row) for row in df_mutfiles.Hugo_Symbol.i=
sin(geneset)]].index,inplace=3DTrue)df_mutfiles.to_csv(os.path.join(cwd_int=
erim,'df_mutfiles.csv'),sep=3D'\t',index=3DFalse)<div class=3D"jp-Cell jp-C=
odeCell jp-Notebook-cell jp-mod-noOutputs  ">
<div class=3D"jp-Cell-inputWrapper">
<div class=3D"jp-InputArea jp-Cell-inputArea">
<div class=3D"jp-InputPrompt jp-InputArea-prompt">In&nbsp;[8]:</div>
<div class=3D"jp-CodeMirrorEditor jp-Editor jp-InputArea-editor" data-type=
=3D"inline">
     <div class=3D"CodeMirror cm-s-jupyter">
<div class=3D" highlight hl-ipython3"><pre><span></span><span class=3D"c1">=
# =3D=3DBEGIN HERE=3D=3D to skip re-importing raw genomic data.</span>
<span class=3D"n">df_mutfiles</span><span class=3D"o">=3D</span><span class=
=3D"n">pd</span><span class=3D"o">.</span><span class=3D"n">read_csv</span>=
<span class=3D"p">(</span><span class=3D"n">os</span><span class=3D"o">.</s=
pan><span class=3D"n">path</span><span class=3D"o">.</span><span class=3D"n=
">join</span><span class=3D"p">(</span><span class=3D"n">cwd_interim</span>=
<span class=3D"p">,</span><span class=3D"s1">'df_mutfiles.zip'</span><span =
class=3D"p">),</span><span class=3D"n">sep</span><span class=3D"o">=3D</spa=
n><span class=3D"s1">'</span><span class=3D"se">\t</span><span class=3D"s1"=
>'</span><span class=3D"p">,</span><span class=3D"n">dtype</span><span clas=
s=3D"o">=3D</span><span class=3D"nb">str</span><span class=3D"p">)</span>
<span class=3D"n">geneset</span><span class=3D"o">=3D</span><span class=3D"=
nb">list</span><span class=3D"p">(</span><span class=3D"nb">set</span><span=
 class=3D"p">(</span><span class=3D"n">df_mutfiles</span><span class=3D"o">=
.</span><span class=3D"n">Hugo_Symbol</span><span class=3D"o">.</span><span=
 class=3D"n">values</span><span class=3D"p">))</span>
<span class=3D"n">histcodes</span><span class=3D"o">=3D</span><span class=
=3D"nb">list</span><span class=3D"p">(</span><span class=3D"nb">set</span><=
span class=3D"p">(</span><span class=3D"n">df_mutfiles</span><span class=3D=
"o">.</span><span class=3D"n">CODE</span><span class=3D"o">.</span><span cl=
ass=3D"n">sort_values</span><span class=3D"p">()))</span>
</pre></div>

     </div>
</div>
</div>
</div>

</div>
<div class=3D"jp-Cell-inputWrapper"><div class=3D"jp-InputPrompt jp-InputAr=
ea-prompt">
</div><div class=3D"jp-RenderedHTMLCommon jp-RenderedMarkdown jp-MarkdownOu=
tput " data-mime-type=3D"text/markdown">
<h3 id=3D"Perform-Counts">Perform Counts<a class=3D"anchor-link" href=3D"ht=
tp://localhost:8888/nbconvert/html/Documents/MEGA/2020/Salk/current_project=
s/Cancer_Genomics/notes/NatComm_fromNatCAn/Revision_Jan2021/PostReview_Edit=
orialUpdates/Final_Package/Supplementary%20Software%201/Genomics_Analysis/G=
enomics_Clinical_Mutations_Counter.ipynb?download=3Dfalse#Perform-Counts">=
=C2=B6</a></h3>
</div>
</div><div class=3D"jp-Cell jp-CodeCell jp-Notebook-cell jp-mod-noOutputs  =
">
<div class=3D"jp-Cell-inputWrapper">
<div class=3D"jp-InputArea jp-Cell-inputArea">
<div class=3D"jp-InputPrompt jp-InputArea-prompt">In&nbsp;[10]:</div>
<div class=3D"jp-CodeMirrorEditor jp-Editor jp-InputArea-editor" data-type=
=3D"inline">
     <div class=3D"CodeMirror cm-s-jupyter">
<div class=3D" highlight hl-ipython3"><pre><span></span><span class=3D"kn">=
from</span> <span class=3D"nn">multiprocess</span> <span class=3D"kn">impor=
t</span> <span class=3D"n">Pool</span><span class=3D"p">,</span> <span clas=
s=3D"n">cpu_count</span>
</pre></div>

     </div>
</div>
</div>
</div>

</div><div class=3D"jp-Cell jp-CodeCell jp-Notebook-cell   ">
<div class=3D"jp-Cell-inputWrapper">
<div class=3D"jp-InputArea jp-Cell-inputArea">
<div class=3D"jp-InputPrompt jp-InputArea-prompt">In&nbsp;[11]:</div>
<div class=3D"jp-CodeMirrorEditor jp-Editor jp-InputArea-editor" data-type=
=3D"inline">
     <div class=3D"CodeMirror cm-s-jupyter">
<div class=3D" highlight hl-ipython3"><pre><span></span><span class=3D"o">%=
%time</span>
<span class=3D"c1"># Define Null Output Matrix: genes vs hist as Integer</s=
pan>
<span class=3D"n">df_Out</span><span class=3D"o">=3D</span><span class=3D"n=
">pd</span><span class=3D"o">.</span><span class=3D"n">DataFrame</span><spa=
n class=3D"p">(</span><span class=3D"mi">0</span><span class=3D"p">,</span>=
<span class=3D"n">columns</span><span class=3D"o">=3D</span><span class=3D"=
p">[</span><span class=3D"s1">'All'</span><span class=3D"p">]</span><span c=
lass=3D"o">+</span><span class=3D"n">histcodes</span><span class=3D"p">,</s=
pan><span class=3D"n">index</span><span class=3D"o">=3D</span><span class=
=3D"n">geneset</span><span class=3D"o">+</span><span class=3D"p">[</span><s=
pan class=3D"s1">'Total'</span><span class=3D"p">],</span><span class=3D"n"=
>dtype</span><span class=3D"o">=3D</span><span class=3D"nb">int</span><span=
 class=3D"p">)</span>
<span class=3D"c1"># Construct the output matrix by iteratating over rows o=
f reduced dataframe thereby covering each gene mutated for each sample</spa=
n>
<span class=3D"k">def</span> <span class=3D"nf">fun_Outdf</span><span class=
=3D"p">(</span><span class=3D"n">inpvec</span><span class=3D"p">):</span>
    <span class=3D"n">df_Out1</span><span class=3D"o">=3D</span><span class=
=3D"n">inpvec</span><span class=3D"p">[</span><span class=3D"mi">1</span><s=
pan class=3D"p">]</span>
    <span class=3D"n">inpdf</span><span class=3D"o">=3D</span><span class=
=3D"n">inpvec</span><span class=3D"p">[</span><span class=3D"mi">0</span><s=
pan class=3D"p">]</span>
    <span class=3D"k">for</span> <span class=3D"n">idx</span><span class=3D=
"p">,</span><span class=3D"n">row</span> <span class=3D"ow">in</span> <span=
 class=3D"n">inpdf</span><span class=3D"o">.</span><span class=3D"n">iterro=
ws</span><span class=3D"p">():</span>
        <span class=3D"n">igene</span><span class=3D"o">=3D</span><span cla=
ss=3D"n">row</span><span class=3D"o">.</span><span class=3D"n">Hugo_Symbol<=
/span>
        <span class=3D"n">icode</span><span class=3D"o">=3D</span><span cla=
ss=3D"n">row</span><span class=3D"o">.</span><span class=3D"n">CODE</span>
        <span class=3D"n">df_Out1</span><span class=3D"o">.</span><span cla=
ss=3D"n">loc</span><span class=3D"p">[</span><span class=3D"n">igene</span>=
<span class=3D"p">,</span><span class=3D"n">icode</span><span class=3D"p">]=
</span><span class=3D"o">=3D</span><span class=3D"n">df_Out1</span><span cl=
ass=3D"o">.</span><span class=3D"n">loc</span><span class=3D"p">[</span><sp=
an class=3D"n">igene</span><span class=3D"p">,</span><span class=3D"n">icod=
e</span><span class=3D"p">]</span><span class=3D"o">+</span><span class=3D"=
mi">1</span>
        <span class=3D"n">df_Out1</span><span class=3D"o">.</span><span cla=
ss=3D"n">loc</span><span class=3D"p">[</span><span class=3D"n">igene</span>=
<span class=3D"p">,</span><span class=3D"s1">'All'</span><span class=3D"p">=
]</span><span class=3D"o">=3D</span><span class=3D"n">df_Out1</span><span c=
lass=3D"o">.</span><span class=3D"n">loc</span><span class=3D"p">[</span><s=
pan class=3D"n">igene</span><span class=3D"p">,</span><span class=3D"s1">'A=
ll'</span><span class=3D"p">]</span><span class=3D"o">+</span><span class=
=3D"mi">1</span>
    <span class=3D"k">return</span> <span class=3D"n">df_Out1</span>

<span class=3D"n">ncores</span><span class=3D"o">=3D</span><span class=3D"n=
">cpu_count</span><span class=3D"p">()</span><span class=3D"o">-</span><spa=
n class=3D"mi">2</span><span class=3D"c1"># number of cores the task can be=
 split into</span>
<span class=3D"n">imarkers</span><span class=3D"o">=3D</span><span class=3D=
"p">[</span><span class=3D"n">i</span><span class=3D"o">*</span><span class=
=3D"nb">int</span><span class=3D"p">(</span><span class=3D"nb">len</span><s=
pan class=3D"p">(</span><span class=3D"n">df_mutfiles</span><span class=3D"=
p">)</span><span class=3D"o">/</span><span class=3D"n">ncores</span><span c=
lass=3D"p">)</span> <span class=3D"k">for</span> <span class=3D"n">i</span>=
 <span class=3D"ow">in</span> <span class=3D"nb">range</span><span class=3D=
"p">(</span><span class=3D"n">ncores</span><span class=3D"o">+</span><span =
class=3D"mi">1</span><span class=3D"p">)]</span>
<span class=3D"n">imarkers</span><span class=3D"p">[</span><span class=3D"o=
">-</span><span class=3D"mi">1</span><span class=3D"p">]</span><span class=
=3D"o">=3D</span><span class=3D"nb">len</span><span class=3D"p">(</span><sp=
an class=3D"n">df_mutfiles</span><span class=3D"p">)</span>
<span class=3D"n">datalist</span><span class=3D"o">=3D</span><span class=3D=
"p">[[</span><span class=3D"n">df_mutfiles</span><span class=3D"p">[</span>=
<span class=3D"n">imarkers</span><span class=3D"p">[</span><span class=3D"n=
">i</span><span class=3D"p">]:</span><span class=3D"n">imarkers</span><span=
 class=3D"p">[</span><span class=3D"n">i</span><span class=3D"o">+</span><s=
pan class=3D"mi">1</span><span class=3D"p">]],</span><span class=3D"n">df_O=
ut</span><span class=3D"p">[:]</span><span class=3D"o">.</span><span class=
=3D"n">copy</span><span class=3D"p">(</span><span class=3D"n">deep</span><s=
pan class=3D"o">=3D</span><span class=3D"kc">True</span><span class=3D"p">)=
]</span> <span class=3D"k">for</span> <span class=3D"n">i</span> <span clas=
s=3D"ow">in</span> <span class=3D"nb">range</span><span class=3D"p">(</span=
><span class=3D"n">ncores</span><span class=3D"p">)]</span>
<span class=3D"k">if</span> <span class=3D"vm">__name__</span> <span class=
=3D"o">=3D=3D</span> <span class=3D"s1">'__main__'</span><span class=3D"p">=
:</span> <span class=3D"c1">#I don't quite understand why this is necessary=
 but it is a part of multiprocessing docs</span>
    <span class=3D"n">po</span><span class=3D"o">=3D</span><span class=3D"n=
">Pool</span><span class=3D"p">(</span><span class=3D"n">ncores</span><span=
 class=3D"p">)</span> <span class=3D"c1"># invoke 5 pooled threads/processe=
s. </span>
    <span class=3D"n">list_resdf</span><span class=3D"o">=3D</span><span cl=
ass=3D"nb">list</span><span class=3D"p">(</span><span class=3D"n">po</span>=
<span class=3D"o">.</span><span class=3D"n">map</span><span class=3D"p">(</=
span><span class=3D"n">fun_Outdf</span><span class=3D"p">,</span><span clas=
s=3D"n">datalist</span><span class=3D"p">))</span>=20
    <span class=3D"n">po</span><span class=3D"o">.</span><span class=3D"n">=
close</span><span class=3D"p">()</span>=20
    <span class=3D"n">po</span><span class=3D"o">.</span><span class=3D"n">=
join</span><span class=3D"p">()</span>

<span class=3D"k">for</span> <span class=3D"n">idf</span> <span class=3D"ow=
">in</span> <span class=3D"n">list_resdf</span><span class=3D"p">:</span>
    <span class=3D"n">df_Out</span><span class=3D"o">=3D</span><span class=
=3D"n">df_Out</span><span class=3D"o">+</span><span class=3D"n">idf</span>
</pre></div>

     </div>
</div>
</div>
</div>

<div class=3D"jp-Cell-outputWrapper">


<div class=3D"jp-OutputArea jp-Cell-outputArea">

<div class=3D"jp-OutputArea-child">

   =20
    <div class=3D"jp-OutputPrompt jp-OutputArea-prompt"></div>


<div class=3D"jp-RenderedText jp-OutputArea-output" data-mime-type=3D"text/=
plain">
<pre>Wall time: 5min 18s
</pre>
</div>
</div>

</div>

</div>

</div><div class=3D"jp-Cell jp-CodeCell jp-Notebook-cell   ">
<div class=3D"jp-Cell-inputWrapper">
<div class=3D"jp-InputArea jp-Cell-inputArea">
<div class=3D"jp-InputPrompt jp-InputArea-prompt">In&nbsp;[12]:</div>
<div class=3D"jp-CodeMirrorEditor jp-Editor jp-InputArea-editor" data-type=
=3D"inline">
     <div class=3D"CodeMirror cm-s-jupyter">
<div class=3D" highlight hl-ipython3"><pre><span></span><span class=3D"c1">=
#Check correct counts: All these numbers are same if all mutations were cou=
nted once</span>
<span class=3D"n">df_Out</span><span class=3D"o">.</span><span class=3D"n">=
drop</span><span class=3D"p">(</span><span class=3D"n">columns</span><span =
class=3D"o">=3D</span><span class=3D"s1">'All'</span><span class=3D"p">)</s=
pan><span class=3D"o">.</span><span class=3D"n">sum</span><span class=3D"p"=
>()</span><span class=3D"o">.</span><span class=3D"n">sum</span><span class=
=3D"p">(),</span><span class=3D"n">df_Out</span><span class=3D"p">[</span><=
span class=3D"s1">'All'</span><span class=3D"p">]</span><span class=3D"o">.=
</span><span class=3D"n">sum</span><span class=3D"p">(),</span><span class=
=3D"nb">len</span><span class=3D"p">(</span><span class=3D"n">df_mutfiles</=
span><span class=3D"p">)</span>
</pre></div>

     </div>
</div>
</div>
</div>

<div class=3D"jp-Cell-outputWrapper">


<div class=3D"jp-OutputArea jp-Cell-outputArea">

<div class=3D"jp-OutputArea-child">

   =20
    <div class=3D"jp-OutputPrompt jp-OutputArea-prompt">Out[12]:</div>


<div class=3D"jp-RenderedText jp-OutputArea-output jp-OutputArea-executeRes=
ult" data-mime-type=3D"text/plain">
<pre>(2544571, 2544571, 2544571)</pre>
</div>

</div>

</div>

</div>

</div><div class=3D"jp-Cell jp-CodeCell jp-Notebook-cell jp-mod-noOutputs  =
">
<div class=3D"jp-Cell-inputWrapper">
<div class=3D"jp-InputArea jp-Cell-inputArea">
<div class=3D"jp-InputPrompt jp-InputArea-prompt">In&nbsp;[13]:</div>
<div class=3D"jp-CodeMirrorEditor jp-Editor jp-InputArea-editor" data-type=
=3D"inline">
     <div class=3D"CodeMirror cm-s-jupyter">
<div class=3D" highlight hl-ipython3"><pre><span></span><span class=3D"c1">=
# This is an important point. We could choose to count the total number of =
samples however, then if the same sample showed up in two different studies=
, it will be counted as one. Instead, we consider the possibility that sinc=
e some studies name samples simply by numbers, it is possible that two stud=
ies have similar name but different samples. So we count unique Study_ID+Sa=
mple_ID.</span>
<span class=3D"c1"># This is consistent since we already removed redundant =
Patient IDs with the same histology in a previous step.</span>
</pre></div>

     </div>
</div>
</div>
</div>

</div><div class=3D"jp-Cell jp-CodeCell jp-Notebook-cell   ">
<div class=3D"jp-Cell-inputWrapper">
<div class=3D"jp-InputArea jp-Cell-inputArea">
<div class=3D"jp-InputPrompt jp-InputArea-prompt">In&nbsp;[14]:</div>
<div class=3D"jp-CodeMirrorEditor jp-Editor jp-InputArea-editor" data-type=
=3D"inline">
     <div class=3D"CodeMirror cm-s-jupyter">
<div class=3D" highlight hl-ipython3"><pre><span></span><span class=3D"o">%=
%time</span>
<span class=3D"n">df_mutfiles</span><span class=3D"p">[</span><span class=
=3D"s1">'StidSid'</span><span class=3D"p">]</span><span class=3D"o">=3D</sp=
an><span class=3D"p">[</span><span class=3D"n">df_mutfiles</span><span clas=
s=3D"o">.</span><span class=3D"n">loc</span><span class=3D"p">[</span><span=
 class=3D"n">idx</span><span class=3D"p">,</span><span class=3D"s1">'STUDY_=
ID'</span><span class=3D"p">]</span><span class=3D"o">+</span><span class=
=3D"s1">'_'</span><span class=3D"o">+</span><span class=3D"n">df_mutfiles</=
span><span class=3D"o">.</span><span class=3D"n">loc</span><span class=3D"p=
">[</span><span class=3D"n">idx</span><span class=3D"p">,</span><span class=
=3D"s1">'Tumor_Sample_Barcode'</span><span class=3D"p">]</span> <span class=
=3D"k">for</span> <span class=3D"n">idx</span> <span class=3D"ow">in</span>=
 <span class=3D"n">df_mutfiles</span><span class=3D"o">.</span><span class=
=3D"n">index</span><span class=3D"p">]</span>
<span class=3D"c1"># Count number of cases 'Total' within each histology : =
Perform this action after filtering for curated and sequenced samples</span=
>
<span class=3D"n">TotalRow</span><span class=3D"o">=3D</span><span class=3D=
"p">[</span><span class=3D"n">setlen</span><span class=3D"p">(</span><span =
class=3D"n">df_mutfiles</span><span class=3D"o">.</span><span class=3D"n">S=
tidSid</span><span class=3D"o">.</span><span class=3D"n">values</span><span=
 class=3D"p">)]</span><span class=3D"o">+</span><span class=3D"p">[</span><=
span class=3D"n">setlen</span><span class=3D"p">(</span><span class=3D"n">d=
f_mutfiles</span><span class=3D"o">.</span><span class=3D"n">StidSid</span>=
<span class=3D"p">[</span><span class=3D"n">df_mutfiles</span><span class=
=3D"o">.</span><span class=3D"n">CODE</span><span class=3D"o">=3D=3D</span>=
<span class=3D"n">ihist</span><span class=3D"p">]</span><span class=3D"o">.=
</span><span class=3D"n">values</span><span class=3D"p">)</span> <span clas=
s=3D"k">for</span> <span class=3D"n">ihist</span> <span class=3D"ow">in</sp=
an> <span class=3D"n">df_Out</span><span class=3D"o">.</span><span class=3D=
"n">columns</span><span class=3D"p">[</span><span class=3D"mi">1</span><spa=
n class=3D"p">:]]</span>
<span class=3D"n">df_Out</span><span class=3D"o">.</span><span class=3D"n">=
loc</span><span class=3D"p">[</span><span class=3D"s1">'Total'</span><span =
class=3D"p">]</span><span class=3D"o">=3D</span><span class=3D"n">TotalRow<=
/span>
</pre></div>

     </div>
</div>
</div>
</div>

<div class=3D"jp-Cell-outputWrapper">


<div class=3D"jp-OutputArea jp-Cell-outputArea">

<div class=3D"jp-OutputArea-child">

   =20
    <div class=3D"jp-OutputPrompt jp-OutputArea-prompt"></div>


<div class=3D"jp-RenderedText jp-OutputArea-output" data-mime-type=3D"text/=
plain">
<pre>Wall time: 1min 25s
</pre>
</div>
</div>

</div>

</div>

</div><div class=3D"jp-Cell jp-CodeCell jp-Notebook-cell jp-mod-noOutputs  =
">
<div class=3D"jp-Cell-inputWrapper">
<div class=3D"jp-InputArea jp-Cell-inputArea">
<div class=3D"jp-InputPrompt jp-InputArea-prompt">In&nbsp;[15]:</div>
<div class=3D"jp-CodeMirrorEditor jp-Editor jp-InputArea-editor" data-type=
=3D"inline">
     <div class=3D"CodeMirror cm-s-jupyter">
<div class=3D" highlight hl-ipython3"><pre><span></span><span class=3D"k">f=
or</span> <span class=3D"n">item</span> <span class=3D"ow">in</span> <span =
class=3D"p">[</span><span class=3D"s1">'n/a'</span><span class=3D"p">,</spa=
n><span class=3D"s1">'NAN'</span><span class=3D"p">,</span><span class=3D"s=
1">'NA'</span><span class=3D"p">,</span><span class=3D"s1">'na'</span><span=
 class=3D"p">,</span><span class=3D"s1">'nan'</span><span class=3D"p">]:</s=
pan>
    <span class=3D"k">if</span> <span class=3D"n">item</span> <span class=
=3D"ow">in</span> <span class=3D"n">df_Out</span><span class=3D"o">.</span>=
<span class=3D"n">index</span><span class=3D"p">:</span>
        <span class=3D"n">df_Out</span><span class=3D"o">=3D</span><span cl=
ass=3D"n">df_Out</span><span class=3D"o">.</span><span class=3D"n">drop</sp=
an><span class=3D"p">(</span><span class=3D"n">index</span><span class=3D"o=
">=3D</span><span class=3D"n">item</span><span class=3D"p">)</span>
</pre></div>

     </div>
</div>
</div>
</div>

</div><div class=3D"jp-Cell jp-CodeCell jp-Notebook-cell jp-mod-noOutputs  =
">
<div class=3D"jp-Cell-inputWrapper">
<div class=3D"jp-InputArea jp-Cell-inputArea">
<div class=3D"jp-InputPrompt jp-InputArea-prompt">In&nbsp;[16]:</div>
<div class=3D"jp-CodeMirrorEditor jp-Editor jp-InputArea-editor" data-type=
=3D"inline">
     <div class=3D"CodeMirror cm-s-jupyter">
<div class=3D" highlight hl-ipython3"><pre><span></span><span class=3D"n">d=
f_Out</span><span class=3D"o">=3D</span><span class=3D"n">df_Out</span><spa=
n class=3D"o">.</span><span class=3D"n">drop</span><span class=3D"p">(</spa=
n><span class=3D"n">columns</span><span class=3D"o">=3D</span><span class=
=3D"n">df_Out</span><span class=3D"o">.</span><span class=3D"n">columns</sp=
an><span class=3D"p">[</span><span class=3D"n">df_Out</span><span class=3D"=
o">.</span><span class=3D"n">loc</span><span class=3D"p">[</span><span clas=
s=3D"s1">'Total'</span><span class=3D"p">]</span><span class=3D"o">=3D=3D</=
span><span class=3D"mi">0</span><span class=3D"p">])</span>
</pre></div>

     </div>
</div>
</div>
</div>

</div><div class=3D"jp-Cell jp-CodeCell jp-Notebook-cell jp-mod-noOutputs  =
">
<div class=3D"jp-Cell-inputWrapper">
<div class=3D"jp-InputArea jp-Cell-inputArea">
<div class=3D"jp-InputPrompt jp-InputArea-prompt">In&nbsp;[18]:</div>
<div class=3D"jp-CodeMirrorEditor jp-Editor jp-InputArea-editor" data-type=
=3D"inline">
     <div class=3D"CodeMirror cm-s-jupyter">
<div class=3D" highlight hl-ipython3"><pre><span></span><span class=3D"c1">=
# To test genomics pipeline pre-gene renaming, the interim file df_out can =
be output by un-commenting this command.</span>
<span class=3D"n">df_Out</span><span class=3D"o">.</span><span class=3D"n">=
to_excel</span><span class=3D"p">(</span><span class=3D"n">os</span><span c=
lass=3D"o">.</span><span class=3D"n">path</span><span class=3D"o">.</span><=
span class=3D"n">join</span><span class=3D"p">(</span><span class=3D"n">cwd=
_interim</span><span class=3D"p">,</span><span class=3D"s1">'df_Out_preGene=
Rename.xlsx'</span><span class=3D"p">),</span><span class=3D"n">index_label=
</span><span class=3D"o">=3D</span><span class=3D"s1">'Hugo_Symbol'</span><=
span class=3D"p">)</span>
</pre></div>

     </div>
</div>
</div>
</div>

</div>
<div class=3D"jp-Cell-inputWrapper"><div class=3D"jp-InputPrompt jp-InputAr=
ea-prompt">
</div><div class=3D"jp-RenderedHTMLCommon jp-RenderedMarkdown jp-MarkdownOu=
tput " data-mime-type=3D"text/markdown">
<h2 id=3D"PostProcessing:-Remove-redundant-gene-names-and-remove-null-rows"=
>PostProcessing: Remove redundant gene names and remove null rows<a class=
=3D"anchor-link" href=3D"http://localhost:8888/nbconvert/html/Documents/MEG=
A/2020/Salk/current_projects/Cancer_Genomics/notes/NatComm_fromNatCAn/Revis=
ion_Jan2021/PostReview_EditorialUpdates/Final_Package/Supplementary%20Softw=
are%201/Genomics_Analysis/Genomics_Clinical_Mutations_Counter.ipynb?downloa=
d=3Dfalse#PostProcessing:-Remove-redundant-gene-names-and-remove-null-rows"=
>=C2=B6</a></h2>
</div>
</div><div class=3D"jp-Cell jp-CodeCell jp-Notebook-cell jp-mod-noOutputs  =
">
<div class=3D"jp-Cell-inputWrapper">
<div class=3D"jp-InputArea jp-Cell-inputArea">
<div class=3D"jp-InputPrompt jp-InputArea-prompt">In&nbsp;[19]:</div>
<div class=3D"jp-CodeMirrorEditor jp-Editor jp-InputArea-editor" data-type=
=3D"inline">
     <div class=3D"CodeMirror cm-s-jupyter">
<div class=3D" highlight hl-ipython3"><pre><span></span><span class=3D"n">d=
f_chDegen</span><span class=3D"o">=3D</span><span class=3D"n">pd</span><spa=
n class=3D"o">.</span><span class=3D"n">read_csv</span><span class=3D"p">(<=
/span><span class=3D"n">os</span><span class=3D"o">.</span><span class=3D"n=
">path</span><span class=3D"o">.</span><span class=3D"n">join</span><span c=
lass=3D"p">(</span><span class=3D"n">cwd_interim</span><span class=3D"p">,<=
/span><span class=3D"s1">'Genelist_ManyChromosomes.xlsx'</span><span class=
=3D"p">))</span><span class=3D"c1"># Only MARCH1 MARCH2 and SEPT15 have any=
 real issues. This is very very likely due to excel errors someone made in =
the past by copying data incorrectly without realizing.</span>
<span class=3D"n">degenchlist</span><span class=3D"o">=3D</span><span class=
=3D"n">df_chDegen</span><span class=3D"p">[[</span><span class=3D"s1">'Hugo=
_Symbol'</span><span class=3D"p">,</span><span class=3D"s1">'Chromosome Loc=
ations'</span><span class=3D"p">,</span><span class=3D"s1">'Entries_per_Loc=
ation'</span><span class=3D"p">]]</span><span class=3D"o">.</span><span cla=
ss=3D"n">applymap</span><span class=3D"p">(</span><span class=3D"k">lambda<=
/span> <span class=3D"n">x</span><span class=3D"p">:</span><span class=3D"n=
b">str</span><span class=3D"p">(</span><span class=3D"n">x</span><span clas=
s=3D"p">)</span><span class=3D"o">.</span><span class=3D"n">upper</span><sp=
an class=3D"p">())</span><span class=3D"o">.</span><span class=3D"n">values=
</span>
</pre></div>

     </div>
</div>
</div>
</div>

</div>%%time
# Identifying chromosomal degeneracies takes half an hour using 6 cores at =
&gt;2Ghz. If not updating raw data, uncomment this step to skip next block.
def fun_chromosome(inplist):
    setlen=3Dlambda x:len(set(x))
    df_mutfiles=3Dinplist[0]
    geneset=3Dinplist[1]
    return [igene for igene in geneset if setlen(df_mutfiles[df_mutfiles.Hu=
go_Symbol=3D=3Digene].Chromosome)&gt;1]
ncores=3Dcpu_count()-2# number of cores the task can be split into
imarkers=3D[i*int(len(geneset)/ncores) for i in range(ncores+1)]
imarkers[-1]=3Dlen(geneset)
gslist=3D[[df_mutfiles,geneset[imarkers[i]:imarkers[i+1]]] for i in range(n=
cores)]
if __name__ =3D=3D '__main__': #I don't quite understand why this is necess=
ary but it is a part of multiprocessing docs
    po=3DPool(ncores) # invoke 6 pooled threads/processes.=20
    list_degen=3Dlist(po.map(fun_chromosome,gslist))=20
    po.close()=20
    po.join()
degenchlist=3D[elem for row in list_degen for elem in row]
degenchlist=3D[[igene,set(df_mutfiles[df_mutfiles.Hugo_Symbol=3D=3Digene].C=
hromosome)] for igene in degenchlist]
degenchlist=3D[[igene,ichlist,[sum(df_mutfiles[df_mutfiles.Hugo_Symbol=3D=
=3Digene].Chromosome=3D=3Dich) for ich in ichlist]] for igene,ichlist in de=
genchlist]
# Check for chromosome assignment issues in the genomic dataset. &gt; THey =
are present but minimal.
df_chDegen=3Dpd.DataFrame(degenchlist, columns=3D['Hugo_Symbol','Chromosome=
 Locations','Entries_per_Location'])
df_chDegen.to_csv(os.path.join(cwd_interim,'Genelist_ManyChromosomes.xlsx')=
)# Only MARCH1 MARCH2 and SEPT15 have any real issues. This is very very li=
kely due to excel errors someone made in the past by copying data incorrect=
ly without realizing.<div class=3D"jp-Cell jp-CodeCell jp-Notebook-cell jp-=
mod-noOutputs  ">
<div class=3D"jp-Cell-inputWrapper">
<div class=3D"jp-InputArea jp-Cell-inputArea">
<div class=3D"jp-InputPrompt jp-InputArea-prompt">In&nbsp;[20]:</div>
<div class=3D"jp-CodeMirrorEditor jp-Editor jp-InputArea-editor" data-type=
=3D"inline">
     <div class=3D"CodeMirror cm-s-jupyter">
<div class=3D" highlight hl-ipython3"><pre><span></span><span class=3D"c1">=
#Import alternate gene nomenclature file from cbioportal: https://docs.cbio=
portal.org/3.-cbioportal-maintenance/updating-gene-and-gene_alias-tables</s=
pan>
<span class=3D"c1">#Homo_sapien.gene_info.gz ftp://ftp.ncbi.nih.gov/gene/DA=
TA/GENE_INFO/Mammalia/Homo_sapiens.gene_info.gz</span>
<span class=3D"n">dfGeneNames</span><span class=3D"o">=3D</span><span class=
=3D"n">pd</span><span class=3D"o">.</span><span class=3D"n">read_csv</span>=
<span class=3D"p">(</span><span class=3D"n">os</span><span class=3D"o">.</s=
pan><span class=3D"n">path</span><span class=3D"o">.</span><span class=3D"n=
">join</span><span class=3D"p">(</span><span class=3D"n">cwd_refdata</span>=
<span class=3D"p">,</span><span class=3D"s1">'Homo_sapiens_gene_info_GM.txt=
'</span><span class=3D"p">),</span><span class=3D"n">sep</span><span class=
=3D"o">=3D</span><span class=3D"s1">'</span><span class=3D"se">\t</span><sp=
an class=3D"s1">'</span><span class=3D"p">,</span><span class=3D"n">dtype</=
span><span class=3D"o">=3D</span><span class=3D"nb">str</span><span class=
=3D"p">)</span>
<span class=3D"n">dfGeneNames</span><span class=3D"o">=3D</span><span class=
=3D"n">dfGeneNames</span><span class=3D"o">.</span><span class=3D"n">astype=
</span><span class=3D"p">(</span><span class=3D"nb">str</span><span class=
=3D"p">)</span><span class=3D"o">.</span><span class=3D"n">applymap</span><=
span class=3D"p">(</span><span class=3D"k">lambda</span> <span class=3D"n">=
x</span><span class=3D"p">:</span><span class=3D"n">x</span><span class=3D"=
o">.</span><span class=3D"n">upper</span><span class=3D"p">())</span>
<span class=3D"n">dfGeneNames</span><span class=3D"o">.</span><span class=
=3D"n">Synonyms</span><span class=3D"o">=3D</span><span class=3D"p">[</span=
><span class=3D"nb">str</span><span class=3D"p">(</span><span class=3D"n">r=
ow</span><span class=3D"p">)</span><span class=3D"o">.</span><span class=3D=
"n">split</span><span class=3D"p">(</span><span class=3D"s1">'|'</span><spa=
n class=3D"p">)</span> <span class=3D"k">for</span> <span class=3D"n">row</=
span> <span class=3D"ow">in</span> <span class=3D"n">dfGeneNames</span><spa=
n class=3D"o">.</span><span class=3D"n">Synonyms</span><span class=3D"o">.<=
/span><span class=3D"n">values</span><span class=3D"p">]</span>
<span class=3D"n">listSynonyms</span><span class=3D"o">=3D</span><span clas=
s=3D"p">[</span><span class=3D"n">elem</span> <span class=3D"k">for</span> =
<span class=3D"n">row</span> <span class=3D"ow">in</span> <span class=3D"n"=
>dfGeneNames</span><span class=3D"o">.</span><span class=3D"n">Synonyms</sp=
an><span class=3D"o">.</span><span class=3D"n">values</span> <span class=3D=
"k">for</span> <span class=3D"n">elem</span> <span class=3D"ow">in</span> <=
span class=3D"n">row</span><span class=3D"p">]</span>
<span class=3D"k">def</span> <span class=3D"nf">FindGeneName</span><span cl=
ass=3D"p">(</span><span class=3D"n">igene</span><span class=3D"p">):</span>
    <span class=3D"n">retgene</span><span class=3D"o">=3D</span><span class=
=3D"n">np</span><span class=3D"o">.</span><span class=3D"n">nan</span>
    <span class=3D"k">if</span> <span class=3D"p">(</span><span class=3D"n"=
>igene</span> <span class=3D"ow">in</span> <span class=3D"nb">set</span><sp=
an class=3D"p">(</span><span class=3D"n">dfGeneNames</span><span class=3D"o=
">.</span><span class=3D"n">Symbol</span><span class=3D"p">))</span> <span =
class=3D"ow">or</span> <span class=3D"p">(</span><span class=3D"n">igene</s=
pan> <span class=3D"ow">not</span> <span class=3D"ow">in</span> <span class=
=3D"nb">set</span><span class=3D"p">(</span><span class=3D"n">listSynonyms<=
/span><span class=3D"p">))</span> <span class=3D"ow">or</span> <span class=
=3D"p">(</span><span class=3D"n">igene</span> <span class=3D"ow">in</span> =
<span class=3D"p">[</span><span class=3D"n">row</span><span class=3D"p">[</=
span><span class=3D"mi">0</span><span class=3D"p">]</span> <span class=3D"k=
">for</span> <span class=3D"n">row</span> <span class=3D"ow">in</span> <spa=
n class=3D"n">degenchlist</span><span class=3D"p">]):</span>
        <span class=3D"k">return</span> <span class=3D"n">igene</span>
    <span class=3D"k">else</span><span class=3D"p">:</span>
        <span class=3D"n">retgene</span><span class=3D"o">=3D</span><span c=
lass=3D"n">dfGeneNames</span><span class=3D"p">[[</span><span class=3D"n">i=
gene</span> <span class=3D"ow">in</span> <span class=3D"n">row</span> <span=
 class=3D"k">for</span> <span class=3D"n">row</span> <span class=3D"ow">in<=
/span> <span class=3D"n">dfGeneNames</span><span class=3D"o">.</span><span =
class=3D"n">Synonyms</span><span class=3D"p">]]</span><span class=3D"o">.</=
span><span class=3D"n">Symbol</span><span class=3D"o">.</span><span class=
=3D"n">values</span><span class=3D"p">[</span><span class=3D"mi">0</span><s=
pan class=3D"p">]</span>
    <span class=3D"c1"># proceed to rename if the chromosome no is same.   =
 </span>
    <span class=3D"n">chno_retgene</span><span class=3D"o">=3D</span><span =
class=3D"nb">str</span><span class=3D"p">(</span><span class=3D"n">dfGeneNa=
mes</span><span class=3D"p">[</span><span class=3D"n">dfGeneNames</span><sp=
an class=3D"o">.</span><span class=3D"n">Symbol</span><span class=3D"o">=3D=
=3D</span><span class=3D"n">retgene</span><span class=3D"p">]</span><span c=
lass=3D"o">.</span><span class=3D"n">chromosome</span><span class=3D"o">.</=
span><span class=3D"n">values</span><span class=3D"p">[</span><span class=
=3D"mi">0</span><span class=3D"p">])</span>
    <span class=3D"n">chno_igene</span><span class=3D"o">=3D</span><span cl=
ass=3D"nb">str</span><span class=3D"p">(</span><span class=3D"n">df_mutfile=
s</span><span class=3D"p">[</span><span class=3D"n">df_mutfiles</span><span=
 class=3D"o">.</span><span class=3D"n">Hugo_Symbol</span><span class=3D"o">=
=3D=3D</span><span class=3D"n">igene</span><span class=3D"p">]</span><span =
class=3D"o">.</span><span class=3D"n">Chromosome</span><span class=3D"o">.<=
/span><span class=3D"n">values</span><span class=3D"p">[</span><span class=
=3D"mi">0</span><span class=3D"p">])</span><span class=3D"c1"># to cover si=
mple renaming situations</span>
    <span class=3D"k">return</span> <span class=3D"n">retgene</span> <span =
class=3D"k">if</span> <span class=3D"p">((</span><span class=3D"n">chno_ret=
gene</span><span class=3D"o">=3D=3D</span><span class=3D"n">chno_igene</spa=
n><span class=3D"p">)</span> <span class=3D"ow">and</span> <span class=3D"p=
">(</span><span class=3D"n">igene</span> <span class=3D"ow">in</span> <span=
 class=3D"n">geneset</span><span class=3D"p">))</span> <span class=3D"k">el=
se</span> <span class=3D"n">igene</span>
</pre></div>

     </div>
</div>
</div>
</div>

</div><div class=3D"jp-Cell jp-CodeCell jp-Notebook-cell jp-mod-noOutputs  =
">
<div class=3D"jp-Cell-inputWrapper">
<div class=3D"jp-InputArea jp-Cell-inputArea">
<div class=3D"jp-InputPrompt jp-InputArea-prompt">In&nbsp;[&nbsp;]:</div>
<div class=3D"jp-CodeMirrorEditor jp-Editor jp-InputArea-editor" data-type=
=3D"inline">
     <div class=3D"CodeMirror cm-s-jupyter">
<div class=3D" highlight hl-ipython3"><pre><span></span><span class=3D"o">%=
%time</span>
<span class=3D"n">dfC</span><span class=3D"o">=3D</span><span class=3D"n">d=
f_Out</span><span class=3D"p">[:]</span><span class=3D"o">.</span><span cla=
ss=3D"n">copy</span><span class=3D"p">(</span><span class=3D"n">deep</span>=
<span class=3D"o">=3D</span><span class=3D"kc">True</span><span class=3D"p"=
>)</span>
<span class=3D"n">genesrenamed</span><span class=3D"o">=3D</span><span clas=
s=3D"p">[]</span>
<span class=3D"n">genesadded</span><span class=3D"o">=3D</span><span class=
=3D"p">[]</span>
<span class=3D"k">for</span> <span class=3D"n">igene</span> <span class=3D"=
ow">in</span> <span class=3D"n">dfC</span><span class=3D"o">.</span><span c=
lass=3D"n">index</span><span class=3D"p">:</span>
    <span class=3D"n">newgene</span><span class=3D"o">=3D</span><span class=
=3D"n">FindGeneName</span><span class=3D"p">(</span><span class=3D"n">igene=
</span><span class=3D"p">)</span>
    <span class=3D"k">if</span> <span class=3D"p">(</span><span class=3D"n"=
>newgene</span> <span class=3D"o">!=3D</span> <span class=3D"n">igene</span=
><span class=3D"p">):</span>
        <span class=3D"k">if</span> <span class=3D"p">(</span><span class=
=3D"n">newgene</span> <span class=3D"ow">in</span> <span class=3D"n">dfC</s=
pan><span class=3D"o">.</span><span class=3D"n">index</span><span class=3D"=
o">.</span><span class=3D"n">values</span><span class=3D"p">):</span>
            <span class=3D"n">dfC</span><span class=3D"o">.</span><span cla=
ss=3D"n">loc</span><span class=3D"p">[</span><span class=3D"n">newgene</spa=
n><span class=3D"p">]</span><span class=3D"o">=3D</span><span class=3D"n">d=
fC</span><span class=3D"o">.</span><span class=3D"n">loc</span><span class=
=3D"p">[</span><span class=3D"n">newgene</span><span class=3D"p">]</span><s=
pan class=3D"o">.</span><span class=3D"n">copy</span><span class=3D"p">()</=
span><span class=3D"o">+</span><span class=3D"n">dfC</span><span class=3D"o=
">.</span><span class=3D"n">loc</span><span class=3D"p">[</span><span class=
=3D"n">igene</span><span class=3D"p">]</span><span class=3D"o">.</span><spa=
n class=3D"n">copy</span><span class=3D"p">()</span>
            <span class=3D"n">dfC</span><span class=3D"o">.</span><span cla=
ss=3D"n">drop</span><span class=3D"p">(</span><span class=3D"n">igene</span=
><span class=3D"p">,</span><span class=3D"n">inplace</span><span class=3D"o=
">=3D</span><span class=3D"kc">True</span><span class=3D"p">)</span>
            <span class=3D"n">genesadded</span><span class=3D"o">=3D</span>=
<span class=3D"n">genesadded</span><span class=3D"o">+</span><span class=3D=
"p">[</span><span class=3D"n">igene</span><span class=3D"p">]</span>
        <span class=3D"k">else</span><span class=3D"p">:</span>
            <span class=3D"n">dfC</span><span class=3D"o">.</span><span cla=
ss=3D"n">loc</span><span class=3D"p">[</span><span class=3D"n">newgene</spa=
n><span class=3D"p">]</span><span class=3D"o">=3D</span><span class=3D"n">d=
fC</span><span class=3D"o">.</span><span class=3D"n">loc</span><span class=
=3D"p">[</span><span class=3D"n">igene</span><span class=3D"p">]</span><spa=
n class=3D"o">.</span><span class=3D"n">copy</span><span class=3D"p">()</sp=
an>
            <span class=3D"n">dfC</span><span class=3D"o">.</span><span cla=
ss=3D"n">drop</span><span class=3D"p">(</span><span class=3D"n">igene</span=
><span class=3D"p">,</span><span class=3D"n">inplace</span><span class=3D"o=
">=3D</span><span class=3D"kc">True</span><span class=3D"p">)</span>
            <span class=3D"n">genesrenamed</span><span class=3D"o">=3D</spa=
n><span class=3D"n">genesrenamed</span><span class=3D"o">+</span><span clas=
s=3D"p">[</span><span class=3D"n">igene</span><span class=3D"p">]</span>
</pre></div>

     </div>
</div>
</div>
</div>

</div><div class=3D"jp-Cell jp-CodeCell jp-Notebook-cell jp-mod-noOutputs  =
">
<div class=3D"jp-Cell-inputWrapper">
<div class=3D"jp-InputArea jp-Cell-inputArea">
<div class=3D"jp-InputPrompt jp-InputArea-prompt">In&nbsp;[&nbsp;]:</div>
<div class=3D"jp-CodeMirrorEditor jp-Editor jp-InputArea-editor" data-type=
=3D"inline">
     <div class=3D"CodeMirror cm-s-jupyter">
<div class=3D" highlight hl-ipython3"><pre><span></span><span class=3D"n">d=
fCadd</span><span class=3D"o">=3D</span><span class=3D"n">df_Out</span><spa=
n class=3D"o">.</span><span class=3D"n">loc</span><span class=3D"p">[</span=
><span class=3D"n">genesadded</span><span class=3D"p">]</span>
<span class=3D"n">dfCadd</span><span class=3D"p">[</span><span class=3D"s1"=
>'Hugo_Symbol_parent'</span><span class=3D"p">]</span><span class=3D"o">=3D=
</span><span class=3D"p">[</span><span class=3D"n">FindGeneName</span><span=
 class=3D"p">(</span><span class=3D"n">igene</span><span class=3D"p">)</spa=
n> <span class=3D"k">for</span> <span class=3D"n">igene</span> <span class=
=3D"ow">in</span> <span class=3D"n">dfCadd</span><span class=3D"o">.</span>=
<span class=3D"n">index</span><span class=3D"p">]</span>
<span class=3D"n">dfCadd</span><span class=3D"o">=3D</span><span class=3D"n=
">dfCadd</span><span class=3D"p">[[</span><span class=3D"n">dfCadd</span><s=
pan class=3D"o">.</span><span class=3D"n">columns</span><span class=3D"p">[=
</span><span class=3D"o">-</span><span class=3D"mi">1</span><span class=3D"=
p">]]</span><span class=3D"o">+</span><span class=3D"nb">list</span><span c=
lass=3D"p">(</span><span class=3D"n">dfCadd</span><span class=3D"o">.</span=
><span class=3D"n">columns</span><span class=3D"p">[:</span><span class=3D"=
o">-</span><span class=3D"mi">1</span><span class=3D"p">])]</span>
<span class=3D"n">dfCadd</span><span class=3D"o">.</span><span class=3D"n">=
to_excel</span><span class=3D"p">(</span><span class=3D"n">os</span><span c=
lass=3D"o">.</span><span class=3D"n">path</span><span class=3D"o">.</span><=
span class=3D"n">join</span><span class=3D"p">(</span><span class=3D"n">cwd=
_interim</span><span class=3D"p">,</span><span class=3D"s1">'Genes_Added.xl=
sx'</span><span class=3D"p">))</span>
</pre></div>

     </div>
</div>
</div>
</div>

</div><div class=3D"jp-Cell jp-CodeCell jp-Notebook-cell jp-mod-noOutputs  =
">
<div class=3D"jp-Cell-inputWrapper">
<div class=3D"jp-InputArea jp-Cell-inputArea">
<div class=3D"jp-InputPrompt jp-InputArea-prompt">In&nbsp;[&nbsp;]:</div>
<div class=3D"jp-CodeMirrorEditor jp-Editor jp-InputArea-editor" data-type=
=3D"inline">
     <div class=3D"CodeMirror cm-s-jupyter">
<div class=3D" highlight hl-ipython3"><pre><span></span><span class=3D"n">d=
fCren</span><span class=3D"o">=3D</span><span class=3D"n">df_Out</span><spa=
n class=3D"o">.</span><span class=3D"n">loc</span><span class=3D"p">[</span=
><span class=3D"n">genesrenamed</span><span class=3D"p">]</span>
<span class=3D"n">dfCren</span><span class=3D"p">[</span><span class=3D"s1"=
>'Hugo_Symbol_new'</span><span class=3D"p">]</span><span class=3D"o">=3D</s=
pan><span class=3D"p">[</span><span class=3D"n">FindGeneName</span><span cl=
ass=3D"p">(</span><span class=3D"n">igene</span><span class=3D"p">)</span> =
<span class=3D"k">for</span> <span class=3D"n">igene</span> <span class=3D"=
ow">in</span> <span class=3D"n">dfCren</span><span class=3D"o">.</span><spa=
n class=3D"n">index</span><span class=3D"p">]</span>
<span class=3D"n">dfCren</span><span class=3D"o">=3D</span><span class=3D"n=
">dfCren</span><span class=3D"p">[[</span><span class=3D"n">dfCren</span><s=
pan class=3D"o">.</span><span class=3D"n">columns</span><span class=3D"p">[=
</span><span class=3D"o">-</span><span class=3D"mi">1</span><span class=3D"=
p">]]</span><span class=3D"o">+</span><span class=3D"nb">list</span><span c=
lass=3D"p">(</span><span class=3D"n">dfCren</span><span class=3D"o">.</span=
><span class=3D"n">columns</span><span class=3D"p">[:</span><span class=3D"=
o">-</span><span class=3D"mi">1</span><span class=3D"p">])]</span>
<span class=3D"n">dfCren</span><span class=3D"o">.</span><span class=3D"n">=
to_excel</span><span class=3D"p">(</span><span class=3D"n">os</span><span c=
lass=3D"o">.</span><span class=3D"n">path</span><span class=3D"o">.</span><=
span class=3D"n">join</span><span class=3D"p">(</span><span class=3D"n">cwd=
_interim</span><span class=3D"p">,</span><span class=3D"s1">'Genes_Renamed.=
xlsx'</span><span class=3D"p">))</span>
</pre></div>

     </div>
</div>
</div>
</div>

</div><div class=3D"jp-Cell jp-CodeCell jp-Notebook-cell jp-mod-noOutputs  =
">
<div class=3D"jp-Cell-inputWrapper">
<div class=3D"jp-InputArea jp-Cell-inputArea">
<div class=3D"jp-InputPrompt jp-InputArea-prompt">In&nbsp;[&nbsp;]:</div>
<div class=3D"jp-CodeMirrorEditor jp-Editor jp-InputArea-editor" data-type=
=3D"inline">
     <div class=3D"CodeMirror cm-s-jupyter">
<div class=3D" highlight hl-ipython3"><pre><span></span><span class=3D"nb">=
print</span><span class=3D"p">(</span><span class=3D"s1">'len(genesrenamed)=
,len(genesadded): '</span><span class=3D"p">,</span><span class=3D"nb">len<=
/span><span class=3D"p">(</span><span class=3D"n">genesrenamed</span><span =
class=3D"p">),</span><span class=3D"nb">len</span><span class=3D"p">(</span=
><span class=3D"n">genesadded</span><span class=3D"p">))</span>
</pre></div>

     </div>
</div>
</div>
</div>

</div><div class=3D"jp-Cell jp-CodeCell jp-Notebook-cell jp-mod-noOutputs  =
">
<div class=3D"jp-Cell-inputWrapper">
<div class=3D"jp-InputArea jp-Cell-inputArea">
<div class=3D"jp-InputPrompt jp-InputArea-prompt">In&nbsp;[&nbsp;]:</div>
<div class=3D"jp-CodeMirrorEditor jp-Editor jp-InputArea-editor" data-type=
=3D"inline">
     <div class=3D"CodeMirror cm-s-jupyter">
<div class=3D" highlight hl-ipython3"><pre><span></span><span class=3D"n">i=
dx1</span><span class=3D"o">=3D</span><span class=3D"nb">list</span><span c=
lass=3D"p">(</span><span class=3D"n">dfC</span><span class=3D"o">.</span><s=
pan class=3D"n">index</span><span class=3D"p">)</span>
<span class=3D"n">idx1</span><span class=3D"o">=3D</span><span class=3D"nb"=
>sorted</span><span class=3D"p">(</span><span class=3D"n">idx1</span><span =
class=3D"p">)</span>
<span class=3D"n">idx1</span><span class=3D"o">.</span><span class=3D"n">re=
move</span><span class=3D"p">(</span><span class=3D"s1">'Total'</span><span=
 class=3D"p">)</span>
<span class=3D"n">idx1</span><span class=3D"o">=3D</span><span class=3D"n">=
idx1</span><span class=3D"o">+</span><span class=3D"p">[</span><span class=
=3D"s1">'Total'</span><span class=3D"p">]</span>
<span class=3D"n">dfC</span><span class=3D"o">=3D</span><span class=3D"n">d=
fC</span><span class=3D"o">.</span><span class=3D"n">loc</span><span class=
=3D"p">[</span><span class=3D"n">idx1</span><span class=3D"p">]</span>
</pre></div>

     </div>
</div>
</div>
</div>

</div><div class=3D"jp-Cell jp-CodeCell jp-Notebook-cell jp-mod-noOutputs  =
">
<div class=3D"jp-Cell-inputWrapper">
<div class=3D"jp-InputArea jp-Cell-inputArea">
<div class=3D"jp-InputPrompt jp-InputArea-prompt">In&nbsp;[&nbsp;]:</div>
<div class=3D"jp-CodeMirrorEditor jp-Editor jp-InputArea-editor" data-type=
=3D"inline">
     <div class=3D"CodeMirror cm-s-jupyter">
<div class=3D" highlight hl-ipython3"><pre><span></span><span class=3D"n">c=
olist</span><span class=3D"o">=3D</span><span class=3D"n">dfC</span><span c=
lass=3D"o">.</span><span class=3D"n">columns</span><span class=3D"o">.</spa=
n><span class=3D"n">sort_values</span><span class=3D"p">()</span>
<span class=3D"n">colist</span><span class=3D"o">=3D</span><span class=3D"p=
">[</span><span class=3D"n">colist</span><span class=3D"p">[</span><span cl=
ass=3D"o">-</span><span class=3D"mi">1</span><span class=3D"p">]]</span><sp=
an class=3D"o">+</span><span class=3D"nb">list</span><span class=3D"p">(</s=
pan><span class=3D"n">colist</span><span class=3D"p">[:</span><span class=
=3D"o">-</span><span class=3D"mi">1</span><span class=3D"p">])</span>
<span class=3D"n">dfC</span><span class=3D"o">=3D</span><span class=3D"n">d=
fC</span><span class=3D"p">[</span><span class=3D"n">colist</span><span cla=
ss=3D"p">]</span>
</pre></div>

     </div>
</div>
</div>
</div>

</div><div class=3D"jp-Cell jp-CodeCell jp-Notebook-cell jp-mod-noOutputs  =
">
<div class=3D"jp-Cell-inputWrapper">
<div class=3D"jp-InputArea jp-Cell-inputArea">
<div class=3D"jp-InputPrompt jp-InputArea-prompt">In&nbsp;[&nbsp;]:</div>
<div class=3D"jp-CodeMirrorEditor jp-Editor jp-InputArea-editor" data-type=
=3D"inline">
     <div class=3D"CodeMirror cm-s-jupyter">
<div class=3D" highlight hl-ipython3"><pre><span></span><span class=3D"n">d=
fC</span><span class=3D"o">.</span><span class=3D"n">to_csv</span><span cla=
ss=3D"p">(</span><span class=3D"n">os</span><span class=3D"o">.</span><span=
 class=3D"n">path</span><span class=3D"o">.</span><span class=3D"n">join</s=
pan><span class=3D"p">(</span><span class=3D"n">cwd0</span><span class=3D"p=
">,</span><span class=3D"s1">'Genomics_Output_Processed.txt'</span><span cl=
ass=3D"p">),</span><span class=3D"n">header</span><span class=3D"o">=3D</sp=
an><span class=3D"kc">True</span><span class=3D"p">,</span><span class=3D"n=
">sep</span><span class=3D"o">=3D</span><span class=3D"s1">'</span><span cl=
ass=3D"se">\t</span><span class=3D"s1">'</span><span class=3D"p">,</span><s=
pan class=3D"n">index_label</span><span class=3D"o">=3D</span><span class=
=3D"s1">'Hugo_Symbol'</span><span class=3D"p">)</span>
<span class=3D"nb">print</span><span class=3D"p">(</span><span class=3D"s1"=
>'Done. Results stored in Genomics_Output_Processed.txt'</span><span class=
=3D"p">)</span>
</pre></div>

     </div>
</div>
</div>
</div>

</div>


</body></html>
------MultipartBoundary--wq3gPPFAmcREUZS6w8a60IZHBRODPV95QoAre7advH----
Content-Type: text/css
Content-Transfer-Encoding: quoted-printable
Content-Location: cid:css-795cfba6-d5b2-410a-88f7-ac89f9941b4d@mhtml.blink

@charset "utf-8";

pre { line-height: 125%; }

td.linenos .normal { color: inherit; background-color: transparent; padding=
-left: 5px; padding-right: 5px; }

span.linenos { color: inherit; background-color: transparent; padding-left:=
 5px; padding-right: 5px; }

td.linenos .special { color: rgb(0, 0, 0); background-color: rgb(255, 255, =
192); padding-left: 5px; padding-right: 5px; }

span.linenos.special { color: rgb(0, 0, 0); background-color: rgb(255, 255,=
 192); padding-left: 5px; padding-right: 5px; }

.highlight .hll { background-color: var(--jp-cell-editor-active-background)=
 ; }

.highlight { background: var(--jp-cell-editor-background); color: var(--jp-=
mirror-editor-variable-color) ; }

.highlight .c { color: var(--jp-mirror-editor-comment-color); font-style: i=
talic; }

.highlight .err { color: var(--jp-mirror-editor-error-color) ; }

.highlight .k { color: var(--jp-mirror-editor-keyword-color); font-weight: =
bold; }

.highlight .o { color: var(--jp-mirror-editor-operator-color); font-weight:=
 bold; }

.highlight .p { color: var(--jp-mirror-editor-punctuation-color) ; }

.highlight .ch { color: var(--jp-mirror-editor-comment-color); font-style: =
italic; }

.highlight .cm { color: var(--jp-mirror-editor-comment-color); font-style: =
italic; }

.highlight .cp { color: var(--jp-mirror-editor-comment-color); font-style: =
italic; }

.highlight .cpf { color: var(--jp-mirror-editor-comment-color); font-style:=
 italic; }

.highlight .c1 { color: var(--jp-mirror-editor-comment-color); font-style: =
italic; }

.highlight .cs { color: var(--jp-mirror-editor-comment-color); font-style: =
italic; }

.highlight .kc { color: var(--jp-mirror-editor-keyword-color); font-weight:=
 bold; }

.highlight .kd { color: var(--jp-mirror-editor-keyword-color); font-weight:=
 bold; }

.highlight .kn { color: var(--jp-mirror-editor-keyword-color); font-weight:=
 bold; }

.highlight .kp { color: var(--jp-mirror-editor-keyword-color); font-weight:=
 bold; }

.highlight .kr { color: var(--jp-mirror-editor-keyword-color); font-weight:=
 bold; }

.highlight .kt { color: var(--jp-mirror-editor-keyword-color); font-weight:=
 bold; }

.highlight .m { color: var(--jp-mirror-editor-number-color) ; }

.highlight .s { color: var(--jp-mirror-editor-string-color) ; }

.highlight .ow { color: var(--jp-mirror-editor-operator-color); font-weight=
: bold; }

.highlight .w { color: var(--jp-mirror-editor-variable-color) ; }

.highlight .mb { color: var(--jp-mirror-editor-number-color) ; }

.highlight .mf { color: var(--jp-mirror-editor-number-color) ; }

.highlight .mh { color: var(--jp-mirror-editor-number-color) ; }

.highlight .mi { color: var(--jp-mirror-editor-number-color) ; }

.highlight .mo { color: var(--jp-mirror-editor-number-color) ; }

.highlight .sa { color: var(--jp-mirror-editor-string-color) ; }

.highlight .sb { color: var(--jp-mirror-editor-string-color) ; }

.highlight .sc { color: var(--jp-mirror-editor-string-color) ; }

.highlight .dl { color: var(--jp-mirror-editor-string-color) ; }

.highlight .sd { color: var(--jp-mirror-editor-string-color) ; }

.highlight .s2 { color: var(--jp-mirror-editor-string-color) ; }

.highlight .se { color: var(--jp-mirror-editor-string-color) ; }

.highlight .sh { color: var(--jp-mirror-editor-string-color) ; }

.highlight .si { color: var(--jp-mirror-editor-string-color) ; }

.highlight .sx { color: var(--jp-mirror-editor-string-color) ; }

.highlight .sr { color: var(--jp-mirror-editor-string-color) ; }

.highlight .s1 { color: var(--jp-mirror-editor-string-color) ; }

.highlight .ss { color: var(--jp-mirror-editor-string-color) ; }

.highlight .il { color: var(--jp-mirror-editor-number-color) ; }
------MultipartBoundary--wq3gPPFAmcREUZS6w8a60IZHBRODPV95QoAre7advH----
Content-Type: text/css
Content-Transfer-Encoding: quoted-printable
Content-Location: cid:css-ff056af1-a65b-4324-8143-2008646f349d@mhtml.blink

@charset "utf-8";

#ipython-main-app { position: relative; }

#jupyter-main-app { position: relative; }
------MultipartBoundary--wq3gPPFAmcREUZS6w8a60IZHBRODPV95QoAre7advH----
Content-Type: text/css
Content-Transfer-Encoding: quoted-printable
Content-Location: cid:css-16888fae-3e34-44df-b81c-36fbf92e9255@mhtml.blink

@charset "utf-8";

[data-jp-theme-scrollbars=3D"true"] { }

[data-jp-theme-scrollbars=3D"true"] .CodeMirror-hscrollbar, [data-jp-theme-=
scrollbars=3D"true"] .CodeMirror-vscrollbar { }

.jp-scrollbar-tiny { }

[data-jp-theme-scrollbars=3D"true"] ::-webkit-scrollbar, [data-jp-theme-scr=
ollbars=3D"true"] ::-webkit-scrollbar-corner { background: var(--jp-scrollb=
ar-background-color); }

[data-jp-theme-scrollbars=3D"true"] ::-webkit-scrollbar-thumb { background-=
image: ; background-position-x: ; background-position-y: ; background-size:=
 ; background-repeat-x: ; background-repeat-y: ; background-attachment: ; b=
ackground-origin: ; background-color: ; border: var(--jp-scrollbar-thumb-ma=
rgin) solid transparent; background-clip: content-box; border-radius: var(-=
-jp-scrollbar-thumb-radius); }

[data-jp-theme-scrollbars=3D"true"] ::-webkit-scrollbar-track:horizontal { =
border-left: var(--jp-scrollbar-endpad) solid var(--jp-scrollbar-background=
-color); border-right: var(--jp-scrollbar-endpad) solid var(--jp-scrollbar-=
background-color); }

[data-jp-theme-scrollbars=3D"true"] ::-webkit-scrollbar-track:vertical { bo=
rder-top: var(--jp-scrollbar-endpad) solid var(--jp-scrollbar-background-co=
lor); border-bottom: var(--jp-scrollbar-endpad) solid var(--jp-scrollbar-ba=
ckground-color); }

[data-jp-theme-scrollbars=3D"true"] .CodeMirror-hscrollbar::-webkit-scrollb=
ar, [data-jp-theme-scrollbars=3D"true"] .CodeMirror-vscrollbar::-webkit-scr=
ollbar, [data-jp-theme-scrollbars=3D"true"] .CodeMirror-hscrollbar::-webkit=
-scrollbar-corner, [data-jp-theme-scrollbars=3D"true"] .CodeMirror-vscrollb=
ar::-webkit-scrollbar-corner { background-color: transparent; }

[data-jp-theme-scrollbars=3D"true"] .CodeMirror-hscrollbar::-webkit-scrollb=
ar-thumb, [data-jp-theme-scrollbars=3D"true"] .CodeMirror-vscrollbar::-webk=
it-scrollbar-thumb { background-image: ; background-position-x: ; backgroun=
d-position-y: ; background-size: ; background-repeat-x: ; background-repeat=
-y: ; background-attachment: ; background-origin: ; background-color: ; bor=
der: var(--jp-scrollbar-thumb-margin) solid transparent; background-clip: c=
ontent-box; border-radius: var(--jp-scrollbar-thumb-radius); }

[data-jp-theme-scrollbars=3D"true"] .CodeMirror-hscrollbar::-webkit-scrollb=
ar-track:horizontal { border-left: var(--jp-scrollbar-endpad) solid transpa=
rent; border-right: var(--jp-scrollbar-endpad) solid transparent; }

[data-jp-theme-scrollbars=3D"true"] .CodeMirror-vscrollbar::-webkit-scrollb=
ar-track:vertical { border-top: var(--jp-scrollbar-endpad) solid transparen=
t; border-bottom: var(--jp-scrollbar-endpad) solid transparent; }

.jp-scrollbar-tiny::-webkit-scrollbar, .jp-scrollbar-tiny::-webkit-scrollba=
r-corner { background-color: transparent; height: 4px; width: 4px; }

.jp-scrollbar-tiny::-webkit-scrollbar-thumb { background: rgba(var(--jp-scr=
ollbar-thumb-color), 0.5); }

.jp-scrollbar-tiny::-webkit-scrollbar-track:horizontal { border-left: 0px s=
olid transparent; border-right: 0px solid transparent; }

.jp-scrollbar-tiny::-webkit-scrollbar-track:vertical { border-top: 0px soli=
d transparent; border-bottom: 0px solid transparent; }

.lm-ScrollBar[data-orientation=3D"horizontal"] { min-height: 16px; max-heig=
ht: 16px; min-width: 45px; border-top: 1px solid rgb(160, 160, 160); }

.lm-ScrollBar[data-orientation=3D"vertical"] { min-width: 16px; max-width: =
16px; min-height: 45px; border-left: 1px solid rgb(160, 160, 160); }

.lm-ScrollBar-button { background-color: rgb(240, 240, 240); background-pos=
ition: center center; min-height: 15px; max-height: 15px; min-width: 15px; =
max-width: 15px; }

.lm-ScrollBar-button:hover { background-color: rgb(218, 218, 218); }

.lm-ScrollBar-button.lm-mod-active { background-color: rgb(205, 205, 205); =
}

.lm-ScrollBar-track { background: rgb(240, 240, 240); }

.lm-ScrollBar-thumb { background: rgb(205, 205, 205); }

.lm-ScrollBar-thumb:hover { background: rgb(186, 186, 186); }

.lm-ScrollBar-thumb.lm-mod-active { background: rgb(160, 160, 160); }

.lm-ScrollBar[data-orientation=3D"horizontal"] .lm-ScrollBar-thumb { height=
: 100%; min-width: 15px; border-left: 1px solid rgb(160, 160, 160); border-=
right: 1px solid rgb(160, 160, 160); }

.lm-ScrollBar[data-orientation=3D"vertical"] .lm-ScrollBar-thumb { width: 1=
00%; min-height: 15px; border-top: 1px solid rgb(160, 160, 160); border-bot=
tom: 1px solid rgb(160, 160, 160); }

.lm-ScrollBar[data-orientation=3D"horizontal"] .lm-ScrollBar-button[data-ac=
tion=3D"decrement"] { background-image: var(--jp-icon-caret-left); backgrou=
nd-size: 17px; }

.lm-ScrollBar[data-orientation=3D"horizontal"] .lm-ScrollBar-button[data-ac=
tion=3D"increment"] { background-image: var(--jp-icon-caret-right); backgro=
und-size: 17px; }

.lm-ScrollBar[data-orientation=3D"vertical"] .lm-ScrollBar-button[data-acti=
on=3D"decrement"] { background-image: var(--jp-icon-caret-up); background-s=
ize: 17px; }

.lm-ScrollBar[data-orientation=3D"vertical"] .lm-ScrollBar-button[data-acti=
on=3D"increment"] { background-image: var(--jp-icon-caret-down); background=
-size: 17px; }

.p-Widget, .lm-Widget { box-sizing: border-box; position: relative; overflo=
w: hidden; cursor: default; }

.p-Widget.p-mod-hidden, .lm-Widget.lm-mod-hidden { display: none !important=
; }

.p-CommandPalette, .lm-CommandPalette { display: flex; flex-direction: colu=
mn; user-select: none; }

.p-CommandPalette-search, .lm-CommandPalette-search { flex: 0 0 auto; }

.p-CommandPalette-content, .lm-CommandPalette-content { flex: 1 1 auto; mar=
gin: 0px; padding: 0px; min-height: 0px; overflow: auto; list-style-type: n=
one; }

.p-CommandPalette-header, .lm-CommandPalette-header { overflow: hidden; whi=
te-space: nowrap; text-overflow: ellipsis; }

.p-CommandPalette-item, .lm-CommandPalette-item { display: flex; flex-direc=
tion: row; }

.p-CommandPalette-itemIcon, .lm-CommandPalette-itemIcon { flex: 0 0 auto; }

.p-CommandPalette-itemContent, .lm-CommandPalette-itemContent { flex: 1 1 a=
uto; overflow: hidden; }

.p-CommandPalette-itemShortcut, .lm-CommandPalette-itemShortcut { flex: 0 0=
 auto; }

.p-CommandPalette-itemLabel, .lm-CommandPalette-itemLabel { overflow: hidde=
n; white-space: nowrap; text-overflow: ellipsis; }

.lm-close-icon { border: 1px solid transparent; background-color: transpare=
nt; position: absolute; z-index: 1; right: 3%; top: 0px; bottom: 0px; margi=
n: auto; padding: 7px 0px; display: none; vertical-align: middle; outline: =
0px; cursor: pointer; }

.lm-close-icon::after { content: "X"; display: block; width: 15px; height: =
15px; text-align: center; color: rgb(0, 0, 0); font-weight: normal; font-si=
ze: 12px; cursor: pointer; }

.p-DockPanel, .lm-DockPanel { z-index: 0; }

.p-DockPanel-widget, .lm-DockPanel-widget { z-index: 0; }

.p-DockPanel-tabBar, .lm-DockPanel-tabBar { z-index: 1; }

.p-DockPanel-handle, .lm-DockPanel-handle { z-index: 2; }

.p-DockPanel-handle.p-mod-hidden, .lm-DockPanel-handle.lm-mod-hidden { disp=
lay: none !important; }

.p-DockPanel-handle::after, .lm-DockPanel-handle::after { position: absolut=
e; top: 0px; left: 0px; width: 100%; height: 100%; content: ""; }

.p-DockPanel-handle[data-orientation=3D"horizontal"], .lm-DockPanel-handle[=
data-orientation=3D"horizontal"] { cursor: ew-resize; }

.p-DockPanel-handle[data-orientation=3D"vertical"], .lm-DockPanel-handle[da=
ta-orientation=3D"vertical"] { cursor: ns-resize; }

.p-DockPanel-handle[data-orientation=3D"horizontal"]::after, .lm-DockPanel-=
handle[data-orientation=3D"horizontal"]::after { left: 50%; min-width: 8px;=
 transform: translateX(-50%); }

.p-DockPanel-handle[data-orientation=3D"vertical"]::after, .lm-DockPanel-ha=
ndle[data-orientation=3D"vertical"]::after { top: 50%; min-height: 8px; tra=
nsform: translateY(-50%); }

.p-DockPanel-overlay, .lm-DockPanel-overlay { z-index: 3; box-sizing: borde=
r-box; pointer-events: none; }

.p-DockPanel-overlay.p-mod-hidden, .lm-DockPanel-overlay.lm-mod-hidden { di=
splay: none !important; }

.p-Menu, .lm-Menu { z-index: 10000; position: absolute; white-space: nowrap=
; overflow: hidden auto; outline: none; user-select: none; }

.p-Menu-content, .lm-Menu-content { margin: 0px; padding: 0px; display: tab=
le; list-style-type: none; }

.p-Menu-item, .lm-Menu-item { display: table-row; }

.p-Menu-item.p-mod-hidden, .p-Menu-item.p-mod-collapsed, .lm-Menu-item.lm-m=
od-hidden, .lm-Menu-item.lm-mod-collapsed { display: none !important; }

.p-Menu-itemIcon, .p-Menu-itemSubmenuIcon, .lm-Menu-itemIcon, .lm-Menu-item=
SubmenuIcon { display: table-cell; text-align: center; }

.p-Menu-itemLabel, .lm-Menu-itemLabel { display: table-cell; text-align: le=
ft; }

.p-Menu-itemShortcut, .lm-Menu-itemShortcut { display: table-cell; text-ali=
gn: right; }

.p-MenuBar, .lm-MenuBar { outline: none; user-select: none; }

.p-MenuBar-content, .lm-MenuBar-content { margin: 0px; padding: 0px; displa=
y: flex; flex-direction: row; list-style-type: none; }

.p--MenuBar-item, .lm-MenuBar-item { box-sizing: border-box; }

.p-MenuBar-itemIcon, .p-MenuBar-itemLabel, .lm-MenuBar-itemIcon, .lm-MenuBa=
r-itemLabel { display: inline-block; }

.p-ScrollBar, .lm-ScrollBar { display: flex; user-select: none; }

.p-ScrollBar[data-orientation=3D"horizontal"], .lm-ScrollBar[data-orientati=
on=3D"horizontal"] { flex-direction: row; }

.p-ScrollBar[data-orientation=3D"vertical"], .lm-ScrollBar[data-orientation=
=3D"vertical"] { flex-direction: column; }

.p-ScrollBar-button, .lm-ScrollBar-button { box-sizing: border-box; flex: 0=
 0 auto; }

.p-ScrollBar-track, .lm-ScrollBar-track { box-sizing: border-box; position:=
 relative; overflow: hidden; flex: 1 1 auto; }

.p-ScrollBar-thumb, .lm-ScrollBar-thumb { box-sizing: border-box; position:=
 absolute; }

.p-SplitPanel-child, .lm-SplitPanel-child { z-index: 0; }

.p-SplitPanel-handle, .lm-SplitPanel-handle { z-index: 1; }

.p-SplitPanel-handle.p-mod-hidden, .lm-SplitPanel-handle.lm-mod-hidden { di=
splay: none !important; }

.p-SplitPanel-handle::after, .lm-SplitPanel-handle::after { position: absol=
ute; top: 0px; left: 0px; width: 100%; height: 100%; content: ""; }

.p-SplitPanel[data-orientation=3D"horizontal"] > .p-SplitPanel-handle, .lm-=
SplitPanel[data-orientation=3D"horizontal"] > .lm-SplitPanel-handle { curso=
r: ew-resize; }

.p-SplitPanel[data-orientation=3D"vertical"] > .p-SplitPanel-handle, .lm-Sp=
litPanel[data-orientation=3D"vertical"] > .lm-SplitPanel-handle { cursor: n=
s-resize; }

.p-SplitPanel[data-orientation=3D"horizontal"] > .p-SplitPanel-handle::afte=
r, .lm-SplitPanel[data-orientation=3D"horizontal"] > .lm-SplitPanel-handle:=
:after { left: 50%; min-width: 8px; transform: translateX(-50%); }

.p-SplitPanel[data-orientation=3D"vertical"] > .p-SplitPanel-handle::after,=
 .lm-SplitPanel[data-orientation=3D"vertical"] > .lm-SplitPanel-handle::aft=
er { top: 50%; min-height: 8px; transform: translateY(-50%); }

.p-TabBar, .lm-TabBar { display: flex; user-select: none; }

.p-TabBar[data-orientation=3D"horizontal"], .lm-TabBar[data-orientation=3D"=
horizontal"] { flex-direction: row; }

.p-TabBar[data-orientation=3D"vertical"], .lm-TabBar[data-orientation=3D"ve=
rtical"] { flex-direction: column; }

.p-TabBar-content, .lm-TabBar-content { margin: 0px; padding: 0px; display:=
 flex; flex: 1 1 auto; list-style-type: none; }

.p-TabBar[data-orientation=3D"horizontal"] > .p-TabBar-content, .lm-TabBar[=
data-orientation=3D"horizontal"] > .lm-TabBar-content { flex-direction: row=
; }

.p-TabBar[data-orientation=3D"vertical"] > .p-TabBar-content, .lm-TabBar[da=
ta-orientation=3D"vertical"] > .lm-TabBar-content { flex-direction: column;=
 }

.p-TabBar-tab, .lm-TabBar-tab { display: flex; flex-direction: row; box-siz=
ing: border-box; overflow: hidden; }

.p-TabBar-tabIcon, .p-TabBar-tabCloseIcon, .lm-TabBar-tabIcon, .lm-TabBar-t=
abCloseIcon { flex: 0 0 auto; }

.p-TabBar-tabLabel, .lm-TabBar-tabLabel { flex: 1 1 auto; overflow: hidden;=
 white-space: nowrap; }

.lm-TabBar-tabInput { user-select: all; width: 100%; box-sizing: border-box=
; }

.p-TabBar-tab.p-mod-hidden, .lm-TabBar-tab.lm-mod-hidden { display: none !i=
mportant; }

.p-TabBar.p-mod-dragging .p-TabBar-tab, .lm-TabBar.lm-mod-dragging .lm-TabB=
ar-tab { position: relative; }

.p-TabBar.p-mod-dragging[data-orientation=3D"horizontal"] .p-TabBar-tab, .l=
m-TabBar.lm-mod-dragging[data-orientation=3D"horizontal"] .lm-TabBar-tab { =
left: 0px; transition: left 150ms ease 0s; }

.p-TabBar.p-mod-dragging[data-orientation=3D"vertical"] .p-TabBar-tab, .lm-=
TabBar.lm-mod-dragging[data-orientation=3D"vertical"] .lm-TabBar-tab { top:=
 0px; transition: top 150ms ease 0s; }

.p-TabBar.p-mod-dragging .p-TabBar-tab.p-mod-dragging, .lm-TabBar.lm-mod-dr=
agging .lm-TabBar-tab.lm-mod-dragging { transition: none 0s ease 0s; }

.p-TabPanel-tabBar, .lm-TabPanel-tabBar { z-index: 1; }

.p-TabPanel-stackedPanel, .lm-TabPanel-stackedPanel { z-index: 0; }

html { box-sizing: border-box; }

*, ::before, ::after { box-sizing: inherit; }

body { font-size: 14px; font-weight: 400; letter-spacing: 0px; line-height:=
 1.28581; text-transform: none; color: rgb(24, 32, 38); font-family: -apple=
-system, BlinkMacSystemFont, "Segoe UI", Roboto, Oxygen, Ubuntu, Cantarell,=
 "Open Sans", "Helvetica Neue", Icons16, sans-serif; }

p { margin-bottom: 10px; margin-top: 0px; }

small { font-size: 12px; }

strong { font-weight: 600; }

::selection { background: rgba(125, 188, 255, 0.6); }

.bp3-heading { color: rgb(24, 32, 38); font-weight: 600; margin: 0px 0px 10=
px; padding: 0px; }

.bp3-dark .bp3-heading { color: rgb(245, 248, 250); }

h1.bp3-heading, .bp3-running-text h1 { font-size: 36px; line-height: 40px; =
}

h2.bp3-heading, .bp3-running-text h2 { font-size: 28px; line-height: 32px; =
}

h3.bp3-heading, .bp3-running-text h3 { font-size: 22px; line-height: 25px; =
}

h4.bp3-heading, .bp3-running-text h4 { font-size: 18px; line-height: 21px; =
}

h5.bp3-heading, .bp3-running-text h5 { font-size: 16px; line-height: 19px; =
}

h6.bp3-heading, .bp3-running-text h6 { font-size: 14px; line-height: 16px; =
}

.bp3-ui-text { font-size: 14px; font-weight: 400; letter-spacing: 0px; line=
-height: 1.28581; text-transform: none; }

.bp3-monospace-text { font-family: monospace; text-transform: none; }

.bp3-text-muted { color: rgb(92, 112, 128); }

.bp3-dark .bp3-text-muted { color: rgb(167, 182, 194); }

.bp3-text-disabled { color: rgba(92, 112, 128, 0.6); }

.bp3-dark .bp3-text-disabled { color: rgba(167, 182, 194, 0.6); }

.bp3-text-overflow-ellipsis { overflow: hidden; text-overflow: ellipsis; wh=
ite-space: nowrap; overflow-wrap: normal; }

.bp3-running-text { font-size: 14px; line-height: 1.5; }

.bp3-running-text h1 { color: rgb(24, 32, 38); font-weight: 600; margin-bot=
tom: 20px; margin-top: 40px; }

.bp3-dark .bp3-running-text h1 { color: rgb(245, 248, 250); }

.bp3-running-text h2 { color: rgb(24, 32, 38); font-weight: 600; margin-bot=
tom: 20px; margin-top: 40px; }

.bp3-dark .bp3-running-text h2 { color: rgb(245, 248, 250); }

.bp3-running-text h3 { color: rgb(24, 32, 38); font-weight: 600; margin-bot=
tom: 20px; margin-top: 40px; }

.bp3-dark .bp3-running-text h3 { color: rgb(245, 248, 250); }

.bp3-running-text h4 { color: rgb(24, 32, 38); font-weight: 600; margin-bot=
tom: 20px; margin-top: 40px; }

.bp3-dark .bp3-running-text h4 { color: rgb(245, 248, 250); }

.bp3-running-text h5 { color: rgb(24, 32, 38); font-weight: 600; margin-bot=
tom: 20px; margin-top: 40px; }

.bp3-dark .bp3-running-text h5 { color: rgb(245, 248, 250); }

.bp3-running-text h6 { color: rgb(24, 32, 38); font-weight: 600; margin-bot=
tom: 20px; margin-top: 40px; }

.bp3-dark .bp3-running-text h6 { color: rgb(245, 248, 250); }

.bp3-running-text hr { border-top: none; border-right: none; border-left: n=
one; border-image: initial; border-bottom: 1px solid rgba(16, 22, 26, 0.15)=
; margin: 20px 0px; }

.bp3-dark .bp3-running-text hr { border-color: rgba(255, 255, 255, 0.15); }

.bp3-running-text p { margin: 0px 0px 10px; padding: 0px; }

.bp3-text-large { font-size: 16px; }

.bp3-text-small { font-size: 12px; }

a { color: rgb(16, 107, 163); text-decoration: none; }

a:hover { color: rgb(16, 107, 163); cursor: pointer; text-decoration: under=
line; }

a .bp3-icon, a .bp3-icon-standard, a .bp3-icon-large { color: inherit; }

a code, .bp3-dark a code { color: inherit; }

.bp3-dark a, .bp3-dark a:hover { color: rgb(72, 175, 240); }

.bp3-dark a .bp3-icon, .bp3-dark a .bp3-icon-standard, .bp3-dark a .bp3-ico=
n-large, .bp3-dark a:hover .bp3-icon, .bp3-dark a:hover .bp3-icon-standard,=
 .bp3-dark a:hover .bp3-icon-large { color: inherit; }

.bp3-running-text code, .bp3-code { font-family: monospace; text-transform:=
 none; background: rgba(255, 255, 255, 0.7); border-radius: 3px; box-shadow=
: rgba(16, 22, 26, 0.2) 0px 0px 0px 1px inset; color: rgb(92, 112, 128); fo=
nt-size: smaller; padding: 2px 5px; }

.bp3-dark .bp3-running-text code, .bp3-running-text .bp3-dark code, .bp3-da=
rk .bp3-code { background: rgba(16, 22, 26, 0.3); box-shadow: rgba(16, 22, =
26, 0.4) 0px 0px 0px 1px inset; color: rgb(167, 182, 194); }

.bp3-running-text a > code, a > .bp3-code { color: rgb(19, 124, 189); }

.bp3-dark .bp3-running-text a > code, .bp3-running-text .bp3-dark a > code,=
 .bp3-dark a > .bp3-code { color: inherit; }

.bp3-running-text pre, .bp3-code-block { font-family: monospace; text-trans=
form: none; background: rgba(255, 255, 255, 0.7); border-radius: 3px; box-s=
hadow: rgba(16, 22, 26, 0.15) 0px 0px 0px 1px inset; color: rgb(24, 32, 38)=
; display: block; font-size: 13px; line-height: 1.4; margin: 10px 0px; padd=
ing: 13px 15px 12px; word-break: break-all; overflow-wrap: break-word; }

.bp3-dark .bp3-running-text pre, .bp3-running-text .bp3-dark pre, .bp3-dark=
 .bp3-code-block { background: rgba(16, 22, 26, 0.3); box-shadow: rgba(16, =
22, 26, 0.4) 0px 0px 0px 1px inset; color: rgb(245, 248, 250); }

.bp3-running-text pre > code, .bp3-code-block > code { background: none; bo=
x-shadow: none; color: inherit; font-size: inherit; padding: 0px; }

.bp3-running-text kbd, .bp3-key { -webkit-box-align: center; align-items: c=
enter; background: rgb(255, 255, 255); border-radius: 3px; box-shadow: rgba=
(16, 22, 26, 0.1) 0px 0px 0px 1px, rgba(16, 22, 26, 0) 0px 0px 0px, rgba(16=
, 22, 26, 0.2) 0px 1px 1px; color: rgb(92, 112, 128); display: inline-flex;=
 font-family: inherit; font-size: 12px; height: 24px; -webkit-box-pack: cen=
ter; justify-content: center; line-height: 24px; min-width: 24px; padding: =
3px 6px; vertical-align: middle; }

.bp3-running-text kbd .bp3-icon, .bp3-key .bp3-icon, .bp3-running-text kbd =
.bp3-icon-standard, .bp3-key .bp3-icon-standard, .bp3-running-text kbd .bp3=
-icon-large, .bp3-key .bp3-icon-large { margin-right: 5px; }

.bp3-dark .bp3-running-text kbd, .bp3-running-text .bp3-dark kbd, .bp3-dark=
 .bp3-key { background: rgb(57, 75, 89); box-shadow: rgba(16, 22, 26, 0.2) =
0px 0px 0px 1px, rgba(16, 22, 26, 0) 0px 0px 0px, rgba(16, 22, 26, 0.4) 0px=
 1px 1px; color: rgb(167, 182, 194); }

.bp3-running-text blockquote, .bp3-blockquote { border-left: 4px solid rgba=
(167, 182, 194, 0.5); margin: 0px 0px 10px; padding: 0px 20px; }

.bp3-dark .bp3-running-text blockquote, .bp3-running-text .bp3-dark blockqu=
ote, .bp3-dark .bp3-blockquote { border-color: rgba(115, 134, 148, 0.5); }

.bp3-running-text ul, .bp3-running-text ol, .bp3-list { margin: 10px 0px; p=
adding-left: 30px; }

.bp3-running-text ul li:not(:last-child), .bp3-running-text ol li:not(:last=
-child), .bp3-list li:not(:last-child) { margin-bottom: 5px; }

.bp3-running-text ul ol, .bp3-running-text ol ol, .bp3-list ol, .bp3-runnin=
g-text ul ul, .bp3-running-text ol ul, .bp3-list ul { margin-top: 5px; }

.bp3-list-unstyled { list-style: none; margin: 0px; padding: 0px; }

.bp3-list-unstyled li { padding: 0px; }

.bp3-rtl { text-align: right; }

.bp3-dark { color: rgb(245, 248, 250); }

:focus { outline: rgba(19, 124, 189, 0.6) auto 2px; outline-offset: 2px; }

.bp3-focus-disabled :focus { outline: none !important; }

.bp3-focus-disabled :focus ~ .bp3-control-indicator { outline: none !import=
ant; }

.bp3-alert { max-width: 400px; padding: 20px; }

.bp3-alert-body { display: flex; }

.bp3-alert-body .bp3-icon { font-size: 40px; margin-right: 20px; margin-top=
: 0px; }

.bp3-alert-contents { word-break: break-word; }

.bp3-alert-footer { display: flex; -webkit-box-orient: horizontal; -webkit-=
box-direction: reverse; flex-direction: row-reverse; margin-top: 10px; }

.bp3-alert-footer .bp3-button { margin-left: 10px; }

.bp3-breadcrumbs { -webkit-box-align: center; align-items: center; cursor: =
default; display: flex; flex-wrap: wrap; height: 30px; list-style: none; ma=
rgin: 0px; padding: 0px; }

.bp3-breadcrumbs > li { -webkit-box-align: center; align-items: center; dis=
play: flex; }

.bp3-breadcrumbs > li::after { background: url("data:image/svg+xml,%3csvg x=
mlns=3D'http://www.w3.org/2000/svg' viewBox=3D'0 0 16 16'%3e%3cpath fill-ru=
le=3D'evenodd' clip-rule=3D'evenodd' d=3D'M10.71 7.29l-4-4a1.003 1.003 0 00=
-1.42 1.42L8.59 8 5.3 11.29c-.19.18-.3.43-.3.71a1.003 1.003 0 001.71.71l4-4=
c.18-.18.29-.43.29-.71 0-.28-.11-.53-.29-.71z' fill=3D'%235C7080'/%3e%3c/sv=
g%3e"); content: ""; display: block; height: 16px; margin: 0px 5px; width: =
16px; }

.bp3-breadcrumbs > li:last-of-type::after { display: none; }

.bp3-breadcrumb, .bp3-breadcrumb-current, .bp3-breadcrumbs-collapsed { -web=
kit-box-align: center; align-items: center; display: inline-flex; font-size=
: 16px; }

.bp3-breadcrumb, .bp3-breadcrumbs-collapsed { color: rgb(92, 112, 128); }

.bp3-breadcrumb:hover { text-decoration: none; }

.bp3-breadcrumb.bp3-disabled { color: rgba(92, 112, 128, 0.6); cursor: not-=
allowed; }

.bp3-breadcrumb .bp3-icon { margin-right: 5px; }

.bp3-breadcrumb-current { color: inherit; font-weight: 600; }

.bp3-breadcrumb-current .bp3-input { font-size: inherit; font-weight: inher=
it; vertical-align: baseline; }

.bp3-breadcrumbs-collapsed { background: rgb(206, 217, 224); border: none; =
border-radius: 3px; cursor: pointer; margin-right: 2px; padding: 1px 5px; v=
ertical-align: text-bottom; }

.bp3-breadcrumbs-collapsed::before { background: url("data:image/svg+xml,%3=
csvg xmlns=3D'http://www.w3.org/2000/svg' viewBox=3D'0 0 16 16'%3e%3cg fill=
=3D'%235C7080'%3e%3ccircle cx=3D'2' cy=3D'8.03' r=3D'2'/%3e%3ccircle cx=3D'=
14' cy=3D'8.03' r=3D'2'/%3e%3ccircle cx=3D'8' cy=3D'8.03' r=3D'2'/%3e%3c/g%=
3e%3c/svg%3e") center center no-repeat; content: ""; display: block; height=
: 16px; width: 16px; }

.bp3-breadcrumbs-collapsed:hover { background: rgb(191, 204, 214); color: r=
gb(24, 32, 38); text-decoration: none; }

.bp3-dark .bp3-breadcrumb, .bp3-dark .bp3-breadcrumbs-collapsed { color: rg=
b(167, 182, 194); }

.bp3-dark .bp3-breadcrumbs > li::after { color: rgb(167, 182, 194); }

.bp3-dark .bp3-breadcrumb.bp3-disabled { color: rgba(167, 182, 194, 0.6); }

.bp3-dark .bp3-breadcrumb-current { color: rgb(245, 248, 250); }

.bp3-dark .bp3-breadcrumbs-collapsed { background: rgba(16, 22, 26, 0.4); }

.bp3-dark .bp3-breadcrumbs-collapsed:hover { background: rgba(16, 22, 26, 0=
.6); color: rgb(245, 248, 250); }

.bp3-button { display: inline-flex; -webkit-box-orient: horizontal; -webkit=
-box-direction: normal; flex-direction: row; -webkit-box-align: center; ali=
gn-items: center; border: none; border-radius: 3px; cursor: pointer; font-s=
ize: 14px; -webkit-box-pack: center; justify-content: center; padding: 5px =
10px; text-align: left; vertical-align: middle; min-height: 30px; min-width=
: 30px; }

.bp3-button > * { -webkit-box-flex: 0; flex-grow: 0; flex-shrink: 0; }

.bp3-button > .bp3-fill { -webkit-box-flex: 1; flex-grow: 1; flex-shrink: 1=
; }

.bp3-button::before, .bp3-button > * { margin-right: 7px; }

.bp3-button:empty::before, .bp3-button > :last-child { margin-right: 0px; }

.bp3-button:empty { padding: 0px !important; }

.bp3-button:disabled, .bp3-button.bp3-disabled { cursor: not-allowed; }

.bp3-button.bp3-fill { display: flex; width: 100%; }

.bp3-button.bp3-align-right, .bp3-align-right .bp3-button { text-align: rig=
ht; }

.bp3-button.bp3-align-left, .bp3-align-left .bp3-button { text-align: left;=
 }

.bp3-button:not([class*=3D"bp3-intent-"]) { background-color: rgb(245, 248,=
 250); background-image: linear-gradient(rgba(255, 255, 255, 0.8), rgba(255=
, 255, 255, 0)); box-shadow: rgba(16, 22, 26, 0.2) 0px 0px 0px 1px inset, r=
gba(16, 22, 26, 0.1) 0px -1px 0px inset; color: rgb(24, 32, 38); }

.bp3-button:not([class*=3D"bp3-intent-"]):hover { background-clip: padding-=
box; background-color: rgb(235, 241, 245); box-shadow: rgba(16, 22, 26, 0.2=
) 0px 0px 0px 1px inset, rgba(16, 22, 26, 0.1) 0px -1px 0px inset; }

.bp3-button:not([class*=3D"bp3-intent-"]):active, .bp3-button:not([class*=
=3D"bp3-intent-"]).bp3-active { background-color: rgb(216, 225, 232); backg=
round-image: none; box-shadow: rgba(16, 22, 26, 0.2) 0px 0px 0px 1px inset,=
 rgba(16, 22, 26, 0.2) 0px 1px 2px inset; }

.bp3-button:not([class*=3D"bp3-intent-"]):disabled, .bp3-button:not([class*=
=3D"bp3-intent-"]).bp3-disabled { background-color: rgba(206, 217, 224, 0.5=
); background-image: none; box-shadow: none; color: rgba(92, 112, 128, 0.6)=
; cursor: not-allowed; outline: none; }

.bp3-button:not([class*=3D"bp3-intent-"]):disabled.bp3-active, .bp3-button:=
not([class*=3D"bp3-intent-"]):disabled.bp3-active:hover, .bp3-button:not([c=
lass*=3D"bp3-intent-"]).bp3-disabled.bp3-active, .bp3-button:not([class*=3D=
"bp3-intent-"]).bp3-disabled.bp3-active:hover { background: rgba(206, 217, =
224, 0.7); }

.bp3-button.bp3-intent-primary { background-color: rgb(19, 124, 189); backg=
round-image: linear-gradient(rgba(255, 255, 255, 0.1), rgba(255, 255, 255, =
0)); box-shadow: rgba(16, 22, 26, 0.4) 0px 0px 0px 1px inset, rgba(16, 22, =
26, 0.2) 0px -1px 0px inset; color: rgb(255, 255, 255); }

.bp3-button.bp3-intent-primary:hover, .bp3-button.bp3-intent-primary:active=
, .bp3-button.bp3-intent-primary.bp3-active { color: rgb(255, 255, 255); }

.bp3-button.bp3-intent-primary:hover { background-color: rgb(16, 107, 163);=
 box-shadow: rgba(16, 22, 26, 0.4) 0px 0px 0px 1px inset, rgba(16, 22, 26, =
0.2) 0px -1px 0px inset; }

.bp3-button.bp3-intent-primary:active, .bp3-button.bp3-intent-primary.bp3-a=
ctive { background-color: rgb(14, 90, 138); background-image: none; box-sha=
dow: rgba(16, 22, 26, 0.4) 0px 0px 0px 1px inset, rgba(16, 22, 26, 0.2) 0px=
 1px 2px inset; }

.bp3-button.bp3-intent-primary:disabled, .bp3-button.bp3-intent-primary.bp3=
-disabled { background-color: rgba(19, 124, 189, 0.5); background-image: no=
ne; border-color: transparent; box-shadow: none; color: rgba(255, 255, 255,=
 0.6); }

.bp3-button.bp3-intent-success { background-color: rgb(15, 153, 96); backgr=
ound-image: linear-gradient(rgba(255, 255, 255, 0.1), rgba(255, 255, 255, 0=
)); box-shadow: rgba(16, 22, 26, 0.4) 0px 0px 0px 1px inset, rgba(16, 22, 2=
6, 0.2) 0px -1px 0px inset; color: rgb(255, 255, 255); }

.bp3-button.bp3-intent-success:hover, .bp3-button.bp3-intent-success:active=
, .bp3-button.bp3-intent-success.bp3-active { color: rgb(255, 255, 255); }

.bp3-button.bp3-intent-success:hover { background-color: rgb(13, 128, 80); =
box-shadow: rgba(16, 22, 26, 0.4) 0px 0px 0px 1px inset, rgba(16, 22, 26, 0=
.2) 0px -1px 0px inset; }

.bp3-button.bp3-intent-success:active, .bp3-button.bp3-intent-success.bp3-a=
ctive { background-color: rgb(10, 102, 64); background-image: none; box-sha=
dow: rgba(16, 22, 26, 0.4) 0px 0px 0px 1px inset, rgba(16, 22, 26, 0.2) 0px=
 1px 2px inset; }

.bp3-button.bp3-intent-success:disabled, .bp3-button.bp3-intent-success.bp3=
-disabled { background-color: rgba(15, 153, 96, 0.5); background-image: non=
e; border-color: transparent; box-shadow: none; color: rgba(255, 255, 255, =
0.6); }

.bp3-button.bp3-intent-warning { background-color: rgb(217, 130, 43); backg=
round-image: linear-gradient(rgba(255, 255, 255, 0.1), rgba(255, 255, 255, =
0)); box-shadow: rgba(16, 22, 26, 0.4) 0px 0px 0px 1px inset, rgba(16, 22, =
26, 0.2) 0px -1px 0px inset; color: rgb(255, 255, 255); }

.bp3-button.bp3-intent-warning:hover, .bp3-button.bp3-intent-warning:active=
, .bp3-button.bp3-intent-warning.bp3-active { color: rgb(255, 255, 255); }

.bp3-button.bp3-intent-warning:hover { background-color: rgb(191, 115, 38);=
 box-shadow: rgba(16, 22, 26, 0.4) 0px 0px 0px 1px inset, rgba(16, 22, 26, =
0.2) 0px -1px 0px inset; }

.bp3-button.bp3-intent-warning:active, .bp3-button.bp3-intent-warning.bp3-a=
ctive { background-color: rgb(166, 99, 33); background-image: none; box-sha=
dow: rgba(16, 22, 26, 0.4) 0px 0px 0px 1px inset, rgba(16, 22, 26, 0.2) 0px=
 1px 2px inset; }

.bp3-button.bp3-intent-warning:disabled, .bp3-button.bp3-intent-warning.bp3=
-disabled { background-color: rgba(217, 130, 43, 0.5); background-image: no=
ne; border-color: transparent; box-shadow: none; color: rgba(255, 255, 255,=
 0.6); }

.bp3-button.bp3-intent-danger { background-color: rgb(219, 55, 55); backgro=
und-image: linear-gradient(rgba(255, 255, 255, 0.1), rgba(255, 255, 255, 0)=
); box-shadow: rgba(16, 22, 26, 0.4) 0px 0px 0px 1px inset, rgba(16, 22, 26=
, 0.2) 0px -1px 0px inset; color: rgb(255, 255, 255); }

.bp3-button.bp3-intent-danger:hover, .bp3-button.bp3-intent-danger:active, =
.bp3-button.bp3-intent-danger.bp3-active { color: rgb(255, 255, 255); }

.bp3-button.bp3-intent-danger:hover { background-color: rgb(194, 48, 48); b=
ox-shadow: rgba(16, 22, 26, 0.4) 0px 0px 0px 1px inset, rgba(16, 22, 26, 0.=
2) 0px -1px 0px inset; }

.bp3-button.bp3-intent-danger:active, .bp3-button.bp3-intent-danger.bp3-act=
ive { background-color: rgb(168, 42, 42); background-image: none; box-shado=
w: rgba(16, 22, 26, 0.4) 0px 0px 0px 1px inset, rgba(16, 22, 26, 0.2) 0px 1=
px 2px inset; }

.bp3-button.bp3-intent-danger:disabled, .bp3-button.bp3-intent-danger.bp3-d=
isabled { background-color: rgba(219, 55, 55, 0.5); background-image: none;=
 border-color: transparent; box-shadow: none; color: rgba(255, 255, 255, 0.=
6); }

.bp3-button[class*=3D"bp3-intent-"] .bp3-button-spinner .bp3-spinner-head {=
 stroke: rgb(255, 255, 255); }

.bp3-button.bp3-large, .bp3-large .bp3-button { min-height: 40px; min-width=
: 40px; font-size: 16px; padding: 5px 15px; }

.bp3-button.bp3-large::before, .bp3-button.bp3-large > *, .bp3-large .bp3-b=
utton::before, .bp3-large .bp3-button > * { margin-right: 10px; }

.bp3-button.bp3-large:empty::before, .bp3-button.bp3-large > :last-child, .=
bp3-large .bp3-button:empty::before, .bp3-large .bp3-button > :last-child {=
 margin-right: 0px; }

.bp3-button.bp3-small, .bp3-small .bp3-button { min-height: 24px; min-width=
: 24px; padding: 0px 7px; }

.bp3-button.bp3-loading { position: relative; }

.bp3-button.bp3-loading[class*=3D"bp3-icon-"]::before { visibility: hidden;=
 }

.bp3-button.bp3-loading .bp3-button-spinner { margin: 0px; position: absolu=
te; }

.bp3-button.bp3-loading > :not(.bp3-button-spinner) { visibility: hidden; }

.bp3-button[class*=3D"bp3-icon-"]::before { font-family: Icons16, sans-seri=
f; font-size: 16px; font-style: normal; font-weight: 400; line-height: 1; -=
webkit-font-smoothing: antialiased; color: rgb(92, 112, 128); }

.bp3-button .bp3-icon, .bp3-button .bp3-icon-standard, .bp3-button .bp3-ico=
n-large { color: rgb(92, 112, 128); }

.bp3-button .bp3-icon.bp3-align-right, .bp3-button .bp3-icon-standard.bp3-a=
lign-right, .bp3-button .bp3-icon-large.bp3-align-right { margin-left: 7px;=
 }

.bp3-button .bp3-icon:first-child:last-child, .bp3-button .bp3-spinner + .b=
p3-icon:last-child { margin: 0px -7px; }

.bp3-dark .bp3-button:not([class*=3D"bp3-intent-"]) { background-color: rgb=
(57, 75, 89); background-image: linear-gradient(rgba(255, 255, 255, 0.05), =
rgba(255, 255, 255, 0)); box-shadow: rgba(16, 22, 26, 0.4) 0px 0px 0px 1px;=
 color: rgb(245, 248, 250); }

.bp3-dark .bp3-button:not([class*=3D"bp3-intent-"]):hover, .bp3-dark .bp3-b=
utton:not([class*=3D"bp3-intent-"]):active, .bp3-dark .bp3-button:not([clas=
s*=3D"bp3-intent-"]).bp3-active { color: rgb(245, 248, 250); }

.bp3-dark .bp3-button:not([class*=3D"bp3-intent-"]):hover { background-colo=
r: rgb(48, 64, 77); box-shadow: rgba(16, 22, 26, 0.4) 0px 0px 0px 1px; }

.bp3-dark .bp3-button:not([class*=3D"bp3-intent-"]):active, .bp3-dark .bp3-=
button:not([class*=3D"bp3-intent-"]).bp3-active { background-color: rgb(32,=
 43, 51); background-image: none; box-shadow: rgba(16, 22, 26, 0.6) 0px 0px=
 0px 1px, rgba(16, 22, 26, 0.2) 0px 1px 2px inset; }

.bp3-dark .bp3-button:not([class*=3D"bp3-intent-"]):disabled, .bp3-dark .bp=
3-button:not([class*=3D"bp3-intent-"]).bp3-disabled { background-color: rgb=
a(57, 75, 89, 0.5); background-image: none; box-shadow: none; color: rgba(1=
67, 182, 194, 0.6); }

.bp3-dark .bp3-button:not([class*=3D"bp3-intent-"]):disabled.bp3-active, .b=
p3-dark .bp3-button:not([class*=3D"bp3-intent-"]).bp3-disabled.bp3-active {=
 background: rgba(57, 75, 89, 0.7); }

.bp3-dark .bp3-button:not([class*=3D"bp3-intent-"]) .bp3-button-spinner .bp=
3-spinner-head { background: rgba(16, 22, 26, 0.5); stroke: rgb(138, 155, 1=
68); }

.bp3-dark .bp3-button:not([class*=3D"bp3-intent-"])[class*=3D"bp3-icon-"]::=
before { color: rgb(167, 182, 194); }

.bp3-dark .bp3-button:not([class*=3D"bp3-intent-"]) .bp3-icon, .bp3-dark .b=
p3-button:not([class*=3D"bp3-intent-"]) .bp3-icon-standard, .bp3-dark .bp3-=
button:not([class*=3D"bp3-intent-"]) .bp3-icon-large { color: rgb(167, 182,=
 194); }

.bp3-dark .bp3-button[class*=3D"bp3-intent-"] { box-shadow: rgba(16, 22, 26=
, 0.4) 0px 0px 0px 1px; }

.bp3-dark .bp3-button[class*=3D"bp3-intent-"]:hover { box-shadow: rgba(16, =
22, 26, 0.4) 0px 0px 0px 1px; }

.bp3-dark .bp3-button[class*=3D"bp3-intent-"]:active, .bp3-dark .bp3-button=
[class*=3D"bp3-intent-"].bp3-active { box-shadow: rgba(16, 22, 26, 0.4) 0px=
 0px 0px 1px, rgba(16, 22, 26, 0.2) 0px 1px 2px inset; }

.bp3-dark .bp3-button[class*=3D"bp3-intent-"]:disabled, .bp3-dark .bp3-butt=
on[class*=3D"bp3-intent-"].bp3-disabled { background-image: none; box-shado=
w: none; color: rgba(255, 255, 255, 0.3); }

.bp3-dark .bp3-button[class*=3D"bp3-intent-"] .bp3-button-spinner .bp3-spin=
ner-head { stroke: rgb(138, 155, 168); }

.bp3-button:disabled::before, .bp3-button:disabled .bp3-icon, .bp3-button:d=
isabled .bp3-icon-standard, .bp3-button:disabled .bp3-icon-large, .bp3-butt=
on.bp3-disabled::before, .bp3-button.bp3-disabled .bp3-icon, .bp3-button.bp=
3-disabled .bp3-icon-standard, .bp3-button.bp3-disabled .bp3-icon-large, .b=
p3-button[class*=3D"bp3-intent-"]::before, .bp3-button[class*=3D"bp3-intent=
-"] .bp3-icon, .bp3-button[class*=3D"bp3-intent-"] .bp3-icon-standard, .bp3=
-button[class*=3D"bp3-intent-"] .bp3-icon-large { color: inherit !important=
; }

.bp3-button.bp3-minimal { background: none; box-shadow: none; }

.bp3-button.bp3-minimal:hover { background: rgba(167, 182, 194, 0.3); box-s=
hadow: none; color: rgb(24, 32, 38); text-decoration: none; }

.bp3-button.bp3-minimal:active, .bp3-button.bp3-minimal.bp3-active { backgr=
ound: rgba(115, 134, 148, 0.3); box-shadow: none; color: rgb(24, 32, 38); }

.bp3-button.bp3-minimal:disabled, .bp3-button.bp3-minimal:disabled:hover, .=
bp3-button.bp3-minimal.bp3-disabled, .bp3-button.bp3-minimal.bp3-disabled:h=
over { background: none; color: rgba(92, 112, 128, 0.6); cursor: not-allowe=
d; }

.bp3-button.bp3-minimal:disabled.bp3-active, .bp3-button.bp3-minimal:disabl=
ed:hover.bp3-active, .bp3-button.bp3-minimal.bp3-disabled.bp3-active, .bp3-=
button.bp3-minimal.bp3-disabled:hover.bp3-active { background: rgba(115, 13=
4, 148, 0.3); }

.bp3-dark .bp3-button.bp3-minimal { background: none; box-shadow: none; col=
or: inherit; }

.bp3-dark .bp3-button.bp3-minimal:hover, .bp3-dark .bp3-button.bp3-minimal:=
active, .bp3-dark .bp3-button.bp3-minimal.bp3-active { background: none; bo=
x-shadow: none; }

.bp3-dark .bp3-button.bp3-minimal:hover { background: rgba(138, 155, 168, 0=
.15); }

.bp3-dark .bp3-button.bp3-minimal:active, .bp3-dark .bp3-button.bp3-minimal=
.bp3-active { background: rgba(138, 155, 168, 0.3); color: rgb(245, 248, 25=
0); }

.bp3-dark .bp3-button.bp3-minimal:disabled, .bp3-dark .bp3-button.bp3-minim=
al:disabled:hover, .bp3-dark .bp3-button.bp3-minimal.bp3-disabled, .bp3-dar=
k .bp3-button.bp3-minimal.bp3-disabled:hover { background: none; color: rgb=
a(167, 182, 194, 0.6); cursor: not-allowed; }

.bp3-dark .bp3-button.bp3-minimal:disabled.bp3-active, .bp3-dark .bp3-butto=
n.bp3-minimal:disabled:hover.bp3-active, .bp3-dark .bp3-button.bp3-minimal.=
bp3-disabled.bp3-active, .bp3-dark .bp3-button.bp3-minimal.bp3-disabled:hov=
er.bp3-active { background: rgba(138, 155, 168, 0.3); }

.bp3-button.bp3-minimal.bp3-intent-primary { color: rgb(16, 107, 163); }

.bp3-button.bp3-minimal.bp3-intent-primary:hover, .bp3-button.bp3-minimal.b=
p3-intent-primary:active, .bp3-button.bp3-minimal.bp3-intent-primary.bp3-ac=
tive { background: none; box-shadow: none; color: rgb(16, 107, 163); }

.bp3-button.bp3-minimal.bp3-intent-primary:hover { background: rgba(19, 124=
, 189, 0.15); color: rgb(16, 107, 163); }

.bp3-button.bp3-minimal.bp3-intent-primary:active, .bp3-button.bp3-minimal.=
bp3-intent-primary.bp3-active { background: rgba(19, 124, 189, 0.3); color:=
 rgb(16, 107, 163); }

.bp3-button.bp3-minimal.bp3-intent-primary:disabled, .bp3-button.bp3-minima=
l.bp3-intent-primary.bp3-disabled { background: none; color: rgba(16, 107, =
163, 0.5); }

.bp3-button.bp3-minimal.bp3-intent-primary:disabled.bp3-active, .bp3-button=
.bp3-minimal.bp3-intent-primary.bp3-disabled.bp3-active { background: rgba(=
19, 124, 189, 0.3); }

.bp3-button.bp3-minimal.bp3-intent-primary .bp3-button-spinner .bp3-spinner=
-head { stroke: rgb(16, 107, 163); }

.bp3-dark .bp3-button.bp3-minimal.bp3-intent-primary { color: rgb(72, 175, =
240); }

.bp3-dark .bp3-button.bp3-minimal.bp3-intent-primary:hover { background: rg=
ba(19, 124, 189, 0.2); color: rgb(72, 175, 240); }

.bp3-dark .bp3-button.bp3-minimal.bp3-intent-primary:active, .bp3-dark .bp3=
-button.bp3-minimal.bp3-intent-primary.bp3-active { background: rgba(19, 12=
4, 189, 0.3); color: rgb(72, 175, 240); }

.bp3-dark .bp3-button.bp3-minimal.bp3-intent-primary:disabled, .bp3-dark .b=
p3-button.bp3-minimal.bp3-intent-primary.bp3-disabled { background: none; c=
olor: rgba(72, 175, 240, 0.5); }

.bp3-dark .bp3-button.bp3-minimal.bp3-intent-primary:disabled.bp3-active, .=
bp3-dark .bp3-button.bp3-minimal.bp3-intent-primary.bp3-disabled.bp3-active=
 { background: rgba(19, 124, 189, 0.3); }

.bp3-button.bp3-minimal.bp3-intent-success { color: rgb(13, 128, 80); }

.bp3-button.bp3-minimal.bp3-intent-success:hover, .bp3-button.bp3-minimal.b=
p3-intent-success:active, .bp3-button.bp3-minimal.bp3-intent-success.bp3-ac=
tive { background: none; box-shadow: none; color: rgb(13, 128, 80); }

.bp3-button.bp3-minimal.bp3-intent-success:hover { background: rgba(15, 153=
, 96, 0.15); color: rgb(13, 128, 80); }

.bp3-button.bp3-minimal.bp3-intent-success:active, .bp3-button.bp3-minimal.=
bp3-intent-success.bp3-active { background: rgba(15, 153, 96, 0.3); color: =
rgb(13, 128, 80); }

.bp3-button.bp3-minimal.bp3-intent-success:disabled, .bp3-button.bp3-minima=
l.bp3-intent-success.bp3-disabled { background: none; color: rgba(13, 128, =
80, 0.5); }

.bp3-button.bp3-minimal.bp3-intent-success:disabled.bp3-active, .bp3-button=
.bp3-minimal.bp3-intent-success.bp3-disabled.bp3-active { background: rgba(=
15, 153, 96, 0.3); }

.bp3-button.bp3-minimal.bp3-intent-success .bp3-button-spinner .bp3-spinner=
-head { stroke: rgb(13, 128, 80); }

.bp3-dark .bp3-button.bp3-minimal.bp3-intent-success { color: rgb(61, 204, =
145); }

.bp3-dark .bp3-button.bp3-minimal.bp3-intent-success:hover { background: rg=
ba(15, 153, 96, 0.2); color: rgb(61, 204, 145); }

.bp3-dark .bp3-button.bp3-minimal.bp3-intent-success:active, .bp3-dark .bp3=
-button.bp3-minimal.bp3-intent-success.bp3-active { background: rgba(15, 15=
3, 96, 0.3); color: rgb(61, 204, 145); }

.bp3-dark .bp3-button.bp3-minimal.bp3-intent-success:disabled, .bp3-dark .b=
p3-button.bp3-minimal.bp3-intent-success.bp3-disabled { background: none; c=
olor: rgba(61, 204, 145, 0.5); }

.bp3-dark .bp3-button.bp3-minimal.bp3-intent-success:disabled.bp3-active, .=
bp3-dark .bp3-button.bp3-minimal.bp3-intent-success.bp3-disabled.bp3-active=
 { background: rgba(15, 153, 96, 0.3); }

.bp3-button.bp3-minimal.bp3-intent-warning { color: rgb(191, 115, 38); }

.bp3-button.bp3-minimal.bp3-intent-warning:hover, .bp3-button.bp3-minimal.b=
p3-intent-warning:active, .bp3-button.bp3-minimal.bp3-intent-warning.bp3-ac=
tive { background: none; box-shadow: none; color: rgb(191, 115, 38); }

.bp3-button.bp3-minimal.bp3-intent-warning:hover { background: rgba(217, 13=
0, 43, 0.15); color: rgb(191, 115, 38); }

.bp3-button.bp3-minimal.bp3-intent-warning:active, .bp3-button.bp3-minimal.=
bp3-intent-warning.bp3-active { background: rgba(217, 130, 43, 0.3); color:=
 rgb(191, 115, 38); }

.bp3-button.bp3-minimal.bp3-intent-warning:disabled, .bp3-button.bp3-minima=
l.bp3-intent-warning.bp3-disabled { background: none; color: rgba(191, 115,=
 38, 0.5); }

.bp3-button.bp3-minimal.bp3-intent-warning:disabled.bp3-active, .bp3-button=
.bp3-minimal.bp3-intent-warning.bp3-disabled.bp3-active { background: rgba(=
217, 130, 43, 0.3); }

.bp3-button.bp3-minimal.bp3-intent-warning .bp3-button-spinner .bp3-spinner=
-head { stroke: rgb(191, 115, 38); }

.bp3-dark .bp3-button.bp3-minimal.bp3-intent-warning { color: rgb(255, 179,=
 102); }

.bp3-dark .bp3-button.bp3-minimal.bp3-intent-warning:hover { background: rg=
ba(217, 130, 43, 0.2); color: rgb(255, 179, 102); }

.bp3-dark .bp3-button.bp3-minimal.bp3-intent-warning:active, .bp3-dark .bp3=
-button.bp3-minimal.bp3-intent-warning.bp3-active { background: rgba(217, 1=
30, 43, 0.3); color: rgb(255, 179, 102); }

.bp3-dark .bp3-button.bp3-minimal.bp3-intent-warning:disabled, .bp3-dark .b=
p3-button.bp3-minimal.bp3-intent-warning.bp3-disabled { background: none; c=
olor: rgba(255, 179, 102, 0.5); }

.bp3-dark .bp3-button.bp3-minimal.bp3-intent-warning:disabled.bp3-active, .=
bp3-dark .bp3-button.bp3-minimal.bp3-intent-warning.bp3-disabled.bp3-active=
 { background: rgba(217, 130, 43, 0.3); }

.bp3-button.bp3-minimal.bp3-intent-danger { color: rgb(194, 48, 48); }

.bp3-button.bp3-minimal.bp3-intent-danger:hover, .bp3-button.bp3-minimal.bp=
3-intent-danger:active, .bp3-button.bp3-minimal.bp3-intent-danger.bp3-activ=
e { background: none; box-shadow: none; color: rgb(194, 48, 48); }

.bp3-button.bp3-minimal.bp3-intent-danger:hover { background: rgba(219, 55,=
 55, 0.15); color: rgb(194, 48, 48); }

.bp3-button.bp3-minimal.bp3-intent-danger:active, .bp3-button.bp3-minimal.b=
p3-intent-danger.bp3-active { background: rgba(219, 55, 55, 0.3); color: rg=
b(194, 48, 48); }

.bp3-button.bp3-minimal.bp3-intent-danger:disabled, .bp3-button.bp3-minimal=
.bp3-intent-danger.bp3-disabled { background: none; color: rgba(194, 48, 48=
, 0.5); }

.bp3-button.bp3-minimal.bp3-intent-danger:disabled.bp3-active, .bp3-button.=
bp3-minimal.bp3-intent-danger.bp3-disabled.bp3-active { background: rgba(21=
9, 55, 55, 0.3); }

.bp3-button.bp3-minimal.bp3-intent-danger .bp3-button-spinner .bp3-spinner-=
head { stroke: rgb(194, 48, 48); }

.bp3-dark .bp3-button.bp3-minimal.bp3-intent-danger { color: rgb(255, 115, =
115); }

.bp3-dark .bp3-button.bp3-minimal.bp3-intent-danger:hover { background: rgb=
a(219, 55, 55, 0.2); color: rgb(255, 115, 115); }

.bp3-dark .bp3-button.bp3-minimal.bp3-intent-danger:active, .bp3-dark .bp3-=
button.bp3-minimal.bp3-intent-danger.bp3-active { background: rgba(219, 55,=
 55, 0.3); color: rgb(255, 115, 115); }

.bp3-dark .bp3-button.bp3-minimal.bp3-intent-danger:disabled, .bp3-dark .bp=
3-button.bp3-minimal.bp3-intent-danger.bp3-disabled { background: none; col=
or: rgba(255, 115, 115, 0.5); }

.bp3-dark .bp3-button.bp3-minimal.bp3-intent-danger:disabled.bp3-active, .b=
p3-dark .bp3-button.bp3-minimal.bp3-intent-danger.bp3-disabled.bp3-active {=
 background: rgba(219, 55, 55, 0.3); }

.bp3-button.bp3-outlined { background: none; box-shadow: none; border: 1px =
solid rgba(24, 32, 38, 0.2); box-sizing: border-box; }

.bp3-button.bp3-outlined:hover { background: rgba(167, 182, 194, 0.3); box-=
shadow: none; color: rgb(24, 32, 38); text-decoration: none; }

.bp3-button.bp3-outlined:active, .bp3-button.bp3-outlined.bp3-active { back=
ground: rgba(115, 134, 148, 0.3); box-shadow: none; color: rgb(24, 32, 38);=
 }

.bp3-button.bp3-outlined:disabled, .bp3-button.bp3-outlined:disabled:hover,=
 .bp3-button.bp3-outlined.bp3-disabled, .bp3-button.bp3-outlined.bp3-disabl=
ed:hover { background: none; color: rgba(92, 112, 128, 0.6); cursor: not-al=
lowed; }

.bp3-button.bp3-outlined:disabled.bp3-active, .bp3-button.bp3-outlined:disa=
bled:hover.bp3-active, .bp3-button.bp3-outlined.bp3-disabled.bp3-active, .b=
p3-button.bp3-outlined.bp3-disabled:hover.bp3-active { background: rgba(115=
, 134, 148, 0.3); }

.bp3-dark .bp3-button.bp3-outlined { background: none; box-shadow: none; co=
lor: inherit; }

.bp3-dark .bp3-button.bp3-outlined:hover, .bp3-dark .bp3-button.bp3-outline=
d:active, .bp3-dark .bp3-button.bp3-outlined.bp3-active { background: none;=
 box-shadow: none; }

.bp3-dark .bp3-button.bp3-outlined:hover { background: rgba(138, 155, 168, =
0.15); }

.bp3-dark .bp3-button.bp3-outlined:active, .bp3-dark .bp3-button.bp3-outlin=
ed.bp3-active { background: rgba(138, 155, 168, 0.3); color: rgb(245, 248, =
250); }

.bp3-dark .bp3-button.bp3-outlined:disabled, .bp3-dark .bp3-button.bp3-outl=
ined:disabled:hover, .bp3-dark .bp3-button.bp3-outlined.bp3-disabled, .bp3-=
dark .bp3-button.bp3-outlined.bp3-disabled:hover { background: none; color:=
 rgba(167, 182, 194, 0.6); cursor: not-allowed; }

.bp3-dark .bp3-button.bp3-outlined:disabled.bp3-active, .bp3-dark .bp3-butt=
on.bp3-outlined:disabled:hover.bp3-active, .bp3-dark .bp3-button.bp3-outlin=
ed.bp3-disabled.bp3-active, .bp3-dark .bp3-button.bp3-outlined.bp3-disabled=
:hover.bp3-active { background: rgba(138, 155, 168, 0.3); }

.bp3-button.bp3-outlined.bp3-intent-primary { color: rgb(16, 107, 163); }

.bp3-button.bp3-outlined.bp3-intent-primary:hover, .bp3-button.bp3-outlined=
.bp3-intent-primary:active, .bp3-button.bp3-outlined.bp3-intent-primary.bp3=
-active { background: none; box-shadow: none; color: rgb(16, 107, 163); }

.bp3-button.bp3-outlined.bp3-intent-primary:hover { background: rgba(19, 12=
4, 189, 0.15); color: rgb(16, 107, 163); }

.bp3-button.bp3-outlined.bp3-intent-primary:active, .bp3-button.bp3-outline=
d.bp3-intent-primary.bp3-active { background: rgba(19, 124, 189, 0.3); colo=
r: rgb(16, 107, 163); }

.bp3-button.bp3-outlined.bp3-intent-primary:disabled, .bp3-button.bp3-outli=
ned.bp3-intent-primary.bp3-disabled { background: none; color: rgba(16, 107=
, 163, 0.5); }

.bp3-button.bp3-outlined.bp3-intent-primary:disabled.bp3-active, .bp3-butto=
n.bp3-outlined.bp3-intent-primary.bp3-disabled.bp3-active { background: rgb=
a(19, 124, 189, 0.3); }

.bp3-button.bp3-outlined.bp3-intent-primary .bp3-button-spinner .bp3-spinne=
r-head { stroke: rgb(16, 107, 163); }

.bp3-dark .bp3-button.bp3-outlined.bp3-intent-primary { color: rgb(72, 175,=
 240); }

.bp3-dark .bp3-button.bp3-outlined.bp3-intent-primary:hover { background: r=
gba(19, 124, 189, 0.2); color: rgb(72, 175, 240); }

.bp3-dark .bp3-button.bp3-outlined.bp3-intent-primary:active, .bp3-dark .bp=
3-button.bp3-outlined.bp3-intent-primary.bp3-active { background: rgba(19, =
124, 189, 0.3); color: rgb(72, 175, 240); }

.bp3-dark .bp3-button.bp3-outlined.bp3-intent-primary:disabled, .bp3-dark .=
bp3-button.bp3-outlined.bp3-intent-primary.bp3-disabled { background: none;=
 color: rgba(72, 175, 240, 0.5); }

.bp3-dark .bp3-button.bp3-outlined.bp3-intent-primary:disabled.bp3-active, =
.bp3-dark .bp3-button.bp3-outlined.bp3-intent-primary.bp3-disabled.bp3-acti=
ve { background: rgba(19, 124, 189, 0.3); }

.bp3-button.bp3-outlined.bp3-intent-success { color: rgb(13, 128, 80); }

.bp3-button.bp3-outlined.bp3-intent-success:hover, .bp3-button.bp3-outlined=
.bp3-intent-success:active, .bp3-button.bp3-outlined.bp3-intent-success.bp3=
-active { background: none; box-shadow: none; color: rgb(13, 128, 80); }

.bp3-button.bp3-outlined.bp3-intent-success:hover { background: rgba(15, 15=
3, 96, 0.15); color: rgb(13, 128, 80); }

.bp3-button.bp3-outlined.bp3-intent-success:active, .bp3-button.bp3-outline=
d.bp3-intent-success.bp3-active { background: rgba(15, 153, 96, 0.3); color=
: rgb(13, 128, 80); }

.bp3-button.bp3-outlined.bp3-intent-success:disabled, .bp3-button.bp3-outli=
ned.bp3-intent-success.bp3-disabled { background: none; color: rgba(13, 128=
, 80, 0.5); }

.bp3-button.bp3-outlined.bp3-intent-success:disabled.bp3-active, .bp3-butto=
n.bp3-outlined.bp3-intent-success.bp3-disabled.bp3-active { background: rgb=
a(15, 153, 96, 0.3); }

.bp3-button.bp3-outlined.bp3-intent-success .bp3-button-spinner .bp3-spinne=
r-head { stroke: rgb(13, 128, 80); }

.bp3-dark .bp3-button.bp3-outlined.bp3-intent-success { color: rgb(61, 204,=
 145); }

.bp3-dark .bp3-button.bp3-outlined.bp3-intent-success:hover { background: r=
gba(15, 153, 96, 0.2); color: rgb(61, 204, 145); }

.bp3-dark .bp3-button.bp3-outlined.bp3-intent-success:active, .bp3-dark .bp=
3-button.bp3-outlined.bp3-intent-success.bp3-active { background: rgba(15, =
153, 96, 0.3); color: rgb(61, 204, 145); }

.bp3-dark .bp3-button.bp3-outlined.bp3-intent-success:disabled, .bp3-dark .=
bp3-button.bp3-outlined.bp3-intent-success.bp3-disabled { background: none;=
 color: rgba(61, 204, 145, 0.5); }

.bp3-dark .bp3-button.bp3-outlined.bp3-intent-success:disabled.bp3-active, =
.bp3-dark .bp3-button.bp3-outlined.bp3-intent-success.bp3-disabled.bp3-acti=
ve { background: rgba(15, 153, 96, 0.3); }

.bp3-button.bp3-outlined.bp3-intent-warning { color: rgb(191, 115, 38); }

.bp3-button.bp3-outlined.bp3-intent-warning:hover, .bp3-button.bp3-outlined=
.bp3-intent-warning:active, .bp3-button.bp3-outlined.bp3-intent-warning.bp3=
-active { background: none; box-shadow: none; color: rgb(191, 115, 38); }

.bp3-button.bp3-outlined.bp3-intent-warning:hover { background: rgba(217, 1=
30, 43, 0.15); color: rgb(191, 115, 38); }

.bp3-button.bp3-outlined.bp3-intent-warning:active, .bp3-button.bp3-outline=
d.bp3-intent-warning.bp3-active { background: rgba(217, 130, 43, 0.3); colo=
r: rgb(191, 115, 38); }

.bp3-button.bp3-outlined.bp3-intent-warning:disabled, .bp3-button.bp3-outli=
ned.bp3-intent-warning.bp3-disabled { background: none; color: rgba(191, 11=
5, 38, 0.5); }

.bp3-button.bp3-outlined.bp3-intent-warning:disabled.bp3-active, .bp3-butto=
n.bp3-outlined.bp3-intent-warning.bp3-disabled.bp3-active { background: rgb=
a(217, 130, 43, 0.3); }

.bp3-button.bp3-outlined.bp3-intent-warning .bp3-button-spinner .bp3-spinne=
r-head { stroke: rgb(191, 115, 38); }

.bp3-dark .bp3-button.bp3-outlined.bp3-intent-warning { color: rgb(255, 179=
, 102); }

.bp3-dark .bp3-button.bp3-outlined.bp3-intent-warning:hover { background: r=
gba(217, 130, 43, 0.2); color: rgb(255, 179, 102); }

.bp3-dark .bp3-button.bp3-outlined.bp3-intent-warning:active, .bp3-dark .bp=
3-button.bp3-outlined.bp3-intent-warning.bp3-active { background: rgba(217,=
 130, 43, 0.3); color: rgb(255, 179, 102); }

.bp3-dark .bp3-button.bp3-outlined.bp3-intent-warning:disabled, .bp3-dark .=
bp3-button.bp3-outlined.bp3-intent-warning.bp3-disabled { background: none;=
 color: rgba(255, 179, 102, 0.5); }

.bp3-dark .bp3-button.bp3-outlined.bp3-intent-warning:disabled.bp3-active, =
.bp3-dark .bp3-button.bp3-outlined.bp3-intent-warning.bp3-disabled.bp3-acti=
ve { background: rgba(217, 130, 43, 0.3); }

.bp3-button.bp3-outlined.bp3-intent-danger { color: rgb(194, 48, 48); }

.bp3-button.bp3-outlined.bp3-intent-danger:hover, .bp3-button.bp3-outlined.=
bp3-intent-danger:active, .bp3-button.bp3-outlined.bp3-intent-danger.bp3-ac=
tive { background: none; box-shadow: none; color: rgb(194, 48, 48); }

.bp3-button.bp3-outlined.bp3-intent-danger:hover { background: rgba(219, 55=
, 55, 0.15); color: rgb(194, 48, 48); }

.bp3-button.bp3-outlined.bp3-intent-danger:active, .bp3-button.bp3-outlined=
.bp3-intent-danger.bp3-active { background: rgba(219, 55, 55, 0.3); color: =
rgb(194, 48, 48); }

.bp3-button.bp3-outlined.bp3-intent-danger:disabled, .bp3-button.bp3-outlin=
ed.bp3-intent-danger.bp3-disabled { background: none; color: rgba(194, 48, =
48, 0.5); }

.bp3-button.bp3-outlined.bp3-intent-danger:disabled.bp3-active, .bp3-button=
.bp3-outlined.bp3-intent-danger.bp3-disabled.bp3-active { background: rgba(=
219, 55, 55, 0.3); }

.bp3-button.bp3-outlined.bp3-intent-danger .bp3-button-spinner .bp3-spinner=
-head { stroke: rgb(194, 48, 48); }

.bp3-dark .bp3-button.bp3-outlined.bp3-intent-danger { color: rgb(255, 115,=
 115); }

.bp3-dark .bp3-button.bp3-outlined.bp3-intent-danger:hover { background: rg=
ba(219, 55, 55, 0.2); color: rgb(255, 115, 115); }

.bp3-dark .bp3-button.bp3-outlined.bp3-intent-danger:active, .bp3-dark .bp3=
-button.bp3-outlined.bp3-intent-danger.bp3-active { background: rgba(219, 5=
5, 55, 0.3); color: rgb(255, 115, 115); }

.bp3-dark .bp3-button.bp3-outlined.bp3-intent-danger:disabled, .bp3-dark .b=
p3-button.bp3-outlined.bp3-intent-danger.bp3-disabled { background: none; c=
olor: rgba(255, 115, 115, 0.5); }

.bp3-dark .bp3-button.bp3-outlined.bp3-intent-danger:disabled.bp3-active, .=
bp3-dark .bp3-button.bp3-outlined.bp3-intent-danger.bp3-disabled.bp3-active=
 { background: rgba(219, 55, 55, 0.3); }

.bp3-button.bp3-outlined:disabled, .bp3-button.bp3-outlined.bp3-disabled, .=
bp3-button.bp3-outlined:disabled:hover, .bp3-button.bp3-outlined.bp3-disabl=
ed:hover { border-color: rgba(92, 112, 128, 0.1); }

.bp3-dark .bp3-button.bp3-outlined { border-color: rgba(255, 255, 255, 0.4)=
; }

.bp3-dark .bp3-button.bp3-outlined:disabled, .bp3-dark .bp3-button.bp3-outl=
ined:disabled:hover, .bp3-dark .bp3-button.bp3-outlined.bp3-disabled, .bp3-=
dark .bp3-button.bp3-outlined.bp3-disabled:hover { border-color: rgba(255, =
255, 255, 0.2); }

.bp3-button.bp3-outlined.bp3-intent-primary { border-color: rgba(16, 107, 1=
63, 0.6); }

.bp3-button.bp3-outlined.bp3-intent-primary:disabled, .bp3-button.bp3-outli=
ned.bp3-intent-primary.bp3-disabled { border-color: rgba(16, 107, 163, 0.2)=
; }

.bp3-dark .bp3-button.bp3-outlined.bp3-intent-primary { border-color: rgba(=
72, 175, 240, 0.6); }

.bp3-dark .bp3-button.bp3-outlined.bp3-intent-primary:disabled, .bp3-dark .=
bp3-button.bp3-outlined.bp3-intent-primary.bp3-disabled { border-color: rgb=
a(72, 175, 240, 0.2); }

.bp3-button.bp3-outlined.bp3-intent-success { border-color: rgba(13, 128, 8=
0, 0.6); }

.bp3-button.bp3-outlined.bp3-intent-success:disabled, .bp3-button.bp3-outli=
ned.bp3-intent-success.bp3-disabled { border-color: rgba(13, 128, 80, 0.2);=
 }

.bp3-dark .bp3-button.bp3-outlined.bp3-intent-success { border-color: rgba(=
61, 204, 145, 0.6); }

.bp3-dark .bp3-button.bp3-outlined.bp3-intent-success:disabled, .bp3-dark .=
bp3-button.bp3-outlined.bp3-intent-success.bp3-disabled { border-color: rgb=
a(61, 204, 145, 0.2); }

.bp3-button.bp3-outlined.bp3-intent-warning { border-color: rgba(191, 115, =
38, 0.6); }

.bp3-button.bp3-outlined.bp3-intent-warning:disabled, .bp3-button.bp3-outli=
ned.bp3-intent-warning.bp3-disabled { border-color: rgba(191, 115, 38, 0.2)=
; }

.bp3-dark .bp3-button.bp3-outlined.bp3-intent-warning { border-color: rgba(=
255, 179, 102, 0.6); }

.bp3-dark .bp3-button.bp3-outlined.bp3-intent-warning:disabled, .bp3-dark .=
bp3-button.bp3-outlined.bp3-intent-warning.bp3-disabled { border-color: rgb=
a(255, 179, 102, 0.2); }

.bp3-button.bp3-outlined.bp3-intent-danger { border-color: rgba(194, 48, 48=
, 0.6); }

.bp3-button.bp3-outlined.bp3-intent-danger:disabled, .bp3-button.bp3-outlin=
ed.bp3-intent-danger.bp3-disabled { border-color: rgba(194, 48, 48, 0.2); }

.bp3-dark .bp3-button.bp3-outlined.bp3-intent-danger { border-color: rgba(2=
55, 115, 115, 0.6); }

.bp3-dark .bp3-button.bp3-outlined.bp3-intent-danger:disabled, .bp3-dark .b=
p3-button.bp3-outlined.bp3-intent-danger.bp3-disabled { border-color: rgba(=
255, 115, 115, 0.2); }

a.bp3-button { text-align: center; text-decoration: none; transition: none =
0s ease 0s; }

a.bp3-button, a.bp3-button:hover, a.bp3-button:active { color: rgb(24, 32, =
38); }

a.bp3-button.bp3-disabled { color: rgba(92, 112, 128, 0.6); }

.bp3-button-text { -webkit-box-flex: 0; flex: 0 1 auto; }

.bp3-button.bp3-align-left .bp3-button-text, .bp3-button.bp3-align-right .b=
p3-button-text, .bp3-button-group.bp3-align-left .bp3-button-text, .bp3-but=
ton-group.bp3-align-right .bp3-button-text { -webkit-box-flex: 1; flex: 1 1=
 auto; }

.bp3-button-group { display: inline-flex; }

.bp3-button-group .bp3-button { -webkit-box-flex: 0; flex: 0 0 auto; positi=
on: relative; z-index: 4; }

.bp3-button-group .bp3-button:focus { z-index: 5; }

.bp3-button-group .bp3-button:hover { z-index: 6; }

.bp3-button-group .bp3-button:active, .bp3-button-group .bp3-button.bp3-act=
ive { z-index: 7; }

.bp3-button-group .bp3-button:disabled, .bp3-button-group .bp3-button.bp3-d=
isabled { z-index: 3; }

.bp3-button-group .bp3-button[class*=3D"bp3-intent-"] { z-index: 9; }

.bp3-button-group .bp3-button[class*=3D"bp3-intent-"]:focus { z-index: 10; =
}

.bp3-button-group .bp3-button[class*=3D"bp3-intent-"]:hover { z-index: 11; =
}

.bp3-button-group .bp3-button[class*=3D"bp3-intent-"]:active, .bp3-button-g=
roup .bp3-button[class*=3D"bp3-intent-"].bp3-active { z-index: 12; }

.bp3-button-group .bp3-button[class*=3D"bp3-intent-"]:disabled, .bp3-button=
-group .bp3-button[class*=3D"bp3-intent-"].bp3-disabled { z-index: 8; }

.bp3-button-group:not(.bp3-minimal) > .bp3-popover-wrapper:not(:first-child=
) .bp3-button, .bp3-button-group:not(.bp3-minimal) > .bp3-button:not(:first=
-child) { border-bottom-left-radius: 0px; border-top-left-radius: 0px; }

.bp3-button-group:not(.bp3-minimal) > .bp3-popover-wrapper:not(:last-child)=
 .bp3-button, .bp3-button-group:not(.bp3-minimal) > .bp3-button:not(:last-c=
hild) { border-bottom-right-radius: 0px; border-top-right-radius: 0px; marg=
in-right: -1px; }

.bp3-button-group.bp3-minimal .bp3-button { background: none; box-shadow: n=
one; }

.bp3-button-group.bp3-minimal .bp3-button:hover { background: rgba(167, 182=
, 194, 0.3); box-shadow: none; color: rgb(24, 32, 38); text-decoration: non=
e; }

.bp3-button-group.bp3-minimal .bp3-button:active, .bp3-button-group.bp3-min=
imal .bp3-button.bp3-active { background: rgba(115, 134, 148, 0.3); box-sha=
dow: none; color: rgb(24, 32, 38); }

.bp3-button-group.bp3-minimal .bp3-button:disabled, .bp3-button-group.bp3-m=
inimal .bp3-button:disabled:hover, .bp3-button-group.bp3-minimal .bp3-butto=
n.bp3-disabled, .bp3-button-group.bp3-minimal .bp3-button.bp3-disabled:hove=
r { background: none; color: rgba(92, 112, 128, 0.6); cursor: not-allowed; =
}

.bp3-button-group.bp3-minimal .bp3-button:disabled.bp3-active, .bp3-button-=
group.bp3-minimal .bp3-button:disabled:hover.bp3-active, .bp3-button-group.=
bp3-minimal .bp3-button.bp3-disabled.bp3-active, .bp3-button-group.bp3-mini=
mal .bp3-button.bp3-disabled:hover.bp3-active { background: rgba(115, 134, =
148, 0.3); }

.bp3-dark .bp3-button-group.bp3-minimal .bp3-button { background: none; box=
-shadow: none; color: inherit; }

.bp3-dark .bp3-button-group.bp3-minimal .bp3-button:hover, .bp3-dark .bp3-b=
utton-group.bp3-minimal .bp3-button:active, .bp3-dark .bp3-button-group.bp3=
-minimal .bp3-button.bp3-active { background: none; box-shadow: none; }

.bp3-dark .bp3-button-group.bp3-minimal .bp3-button:hover { background: rgb=
a(138, 155, 168, 0.15); }

.bp3-dark .bp3-button-group.bp3-minimal .bp3-button:active, .bp3-dark .bp3-=
button-group.bp3-minimal .bp3-button.bp3-active { background: rgba(138, 155=
, 168, 0.3); color: rgb(245, 248, 250); }

.bp3-dark .bp3-button-group.bp3-minimal .bp3-button:disabled, .bp3-dark .bp=
3-button-group.bp3-minimal .bp3-button:disabled:hover, .bp3-dark .bp3-butto=
n-group.bp3-minimal .bp3-button.bp3-disabled, .bp3-dark .bp3-button-group.b=
p3-minimal .bp3-button.bp3-disabled:hover { background: none; color: rgba(1=
67, 182, 194, 0.6); cursor: not-allowed; }

.bp3-dark .bp3-button-group.bp3-minimal .bp3-button:disabled.bp3-active, .b=
p3-dark .bp3-button-group.bp3-minimal .bp3-button:disabled:hover.bp3-active=
, .bp3-dark .bp3-button-group.bp3-minimal .bp3-button.bp3-disabled.bp3-acti=
ve, .bp3-dark .bp3-button-group.bp3-minimal .bp3-button.bp3-disabled:hover.=
bp3-active { background: rgba(138, 155, 168, 0.3); }

.bp3-button-group.bp3-minimal .bp3-button.bp3-intent-primary { color: rgb(1=
6, 107, 163); }

.bp3-button-group.bp3-minimal .bp3-button.bp3-intent-primary:hover, .bp3-bu=
tton-group.bp3-minimal .bp3-button.bp3-intent-primary:active, .bp3-button-g=
roup.bp3-minimal .bp3-button.bp3-intent-primary.bp3-active { background: no=
ne; box-shadow: none; color: rgb(16, 107, 163); }

.bp3-button-group.bp3-minimal .bp3-button.bp3-intent-primary:hover { backgr=
ound: rgba(19, 124, 189, 0.15); color: rgb(16, 107, 163); }

.bp3-button-group.bp3-minimal .bp3-button.bp3-intent-primary:active, .bp3-b=
utton-group.bp3-minimal .bp3-button.bp3-intent-primary.bp3-active { backgro=
und: rgba(19, 124, 189, 0.3); color: rgb(16, 107, 163); }

.bp3-button-group.bp3-minimal .bp3-button.bp3-intent-primary:disabled, .bp3=
-button-group.bp3-minimal .bp3-button.bp3-intent-primary.bp3-disabled { bac=
kground: none; color: rgba(16, 107, 163, 0.5); }

.bp3-button-group.bp3-minimal .bp3-button.bp3-intent-primary:disabled.bp3-a=
ctive, .bp3-button-group.bp3-minimal .bp3-button.bp3-intent-primary.bp3-dis=
abled.bp3-active { background: rgba(19, 124, 189, 0.3); }

.bp3-button-group.bp3-minimal .bp3-button.bp3-intent-primary .bp3-button-sp=
inner .bp3-spinner-head { stroke: rgb(16, 107, 163); }

.bp3-dark .bp3-button-group.bp3-minimal .bp3-button.bp3-intent-primary { co=
lor: rgb(72, 175, 240); }

.bp3-dark .bp3-button-group.bp3-minimal .bp3-button.bp3-intent-primary:hove=
r { background: rgba(19, 124, 189, 0.2); color: rgb(72, 175, 240); }

.bp3-dark .bp3-button-group.bp3-minimal .bp3-button.bp3-intent-primary:acti=
ve, .bp3-dark .bp3-button-group.bp3-minimal .bp3-button.bp3-intent-primary.=
bp3-active { background: rgba(19, 124, 189, 0.3); color: rgb(72, 175, 240);=
 }

.bp3-dark .bp3-button-group.bp3-minimal .bp3-button.bp3-intent-primary:disa=
bled, .bp3-dark .bp3-button-group.bp3-minimal .bp3-button.bp3-intent-primar=
y.bp3-disabled { background: none; color: rgba(72, 175, 240, 0.5); }

.bp3-dark .bp3-button-group.bp3-minimal .bp3-button.bp3-intent-primary:disa=
bled.bp3-active, .bp3-dark .bp3-button-group.bp3-minimal .bp3-button.bp3-in=
tent-primary.bp3-disabled.bp3-active { background: rgba(19, 124, 189, 0.3);=
 }

.bp3-button-group.bp3-minimal .bp3-button.bp3-intent-success { color: rgb(1=
3, 128, 80); }

.bp3-button-group.bp3-minimal .bp3-button.bp3-intent-success:hover, .bp3-bu=
tton-group.bp3-minimal .bp3-button.bp3-intent-success:active, .bp3-button-g=
roup.bp3-minimal .bp3-button.bp3-intent-success.bp3-active { background: no=
ne; box-shadow: none; color: rgb(13, 128, 80); }

.bp3-button-group.bp3-minimal .bp3-button.bp3-intent-success:hover { backgr=
ound: rgba(15, 153, 96, 0.15); color: rgb(13, 128, 80); }

.bp3-button-group.bp3-minimal .bp3-button.bp3-intent-success:active, .bp3-b=
utton-group.bp3-minimal .bp3-button.bp3-intent-success.bp3-active { backgro=
und: rgba(15, 153, 96, 0.3); color: rgb(13, 128, 80); }

.bp3-button-group.bp3-minimal .bp3-button.bp3-intent-success:disabled, .bp3=
-button-group.bp3-minimal .bp3-button.bp3-intent-success.bp3-disabled { bac=
kground: none; color: rgba(13, 128, 80, 0.5); }

.bp3-button-group.bp3-minimal .bp3-button.bp3-intent-success:disabled.bp3-a=
ctive, .bp3-button-group.bp3-minimal .bp3-button.bp3-intent-success.bp3-dis=
abled.bp3-active { background: rgba(15, 153, 96, 0.3); }

.bp3-button-group.bp3-minimal .bp3-button.bp3-intent-success .bp3-button-sp=
inner .bp3-spinner-head { stroke: rgb(13, 128, 80); }

.bp3-dark .bp3-button-group.bp3-minimal .bp3-button.bp3-intent-success { co=
lor: rgb(61, 204, 145); }

.bp3-dark .bp3-button-group.bp3-minimal .bp3-button.bp3-intent-success:hove=
r { background: rgba(15, 153, 96, 0.2); color: rgb(61, 204, 145); }

.bp3-dark .bp3-button-group.bp3-minimal .bp3-button.bp3-intent-success:acti=
ve, .bp3-dark .bp3-button-group.bp3-minimal .bp3-button.bp3-intent-success.=
bp3-active { background: rgba(15, 153, 96, 0.3); color: rgb(61, 204, 145); =
}

.bp3-dark .bp3-button-group.bp3-minimal .bp3-button.bp3-intent-success:disa=
bled, .bp3-dark .bp3-button-group.bp3-minimal .bp3-button.bp3-intent-succes=
s.bp3-disabled { background: none; color: rgba(61, 204, 145, 0.5); }

.bp3-dark .bp3-button-group.bp3-minimal .bp3-button.bp3-intent-success:disa=
bled.bp3-active, .bp3-dark .bp3-button-group.bp3-minimal .bp3-button.bp3-in=
tent-success.bp3-disabled.bp3-active { background: rgba(15, 153, 96, 0.3); =
}

.bp3-button-group.bp3-minimal .bp3-button.bp3-intent-warning { color: rgb(1=
91, 115, 38); }

.bp3-button-group.bp3-minimal .bp3-button.bp3-intent-warning:hover, .bp3-bu=
tton-group.bp3-minimal .bp3-button.bp3-intent-warning:active, .bp3-button-g=
roup.bp3-minimal .bp3-button.bp3-intent-warning.bp3-active { background: no=
ne; box-shadow: none; color: rgb(191, 115, 38); }

.bp3-button-group.bp3-minimal .bp3-button.bp3-intent-warning:hover { backgr=
ound: rgba(217, 130, 43, 0.15); color: rgb(191, 115, 38); }

.bp3-button-group.bp3-minimal .bp3-button.bp3-intent-warning:active, .bp3-b=
utton-group.bp3-minimal .bp3-button.bp3-intent-warning.bp3-active { backgro=
und: rgba(217, 130, 43, 0.3); color: rgb(191, 115, 38); }

.bp3-button-group.bp3-minimal .bp3-button.bp3-intent-warning:disabled, .bp3=
-button-group.bp3-minimal .bp3-button.bp3-intent-warning.bp3-disabled { bac=
kground: none; color: rgba(191, 115, 38, 0.5); }

.bp3-button-group.bp3-minimal .bp3-button.bp3-intent-warning:disabled.bp3-a=
ctive, .bp3-button-group.bp3-minimal .bp3-button.bp3-intent-warning.bp3-dis=
abled.bp3-active { background: rgba(217, 130, 43, 0.3); }

.bp3-button-group.bp3-minimal .bp3-button.bp3-intent-warning .bp3-button-sp=
inner .bp3-spinner-head { stroke: rgb(191, 115, 38); }

.bp3-dark .bp3-button-group.bp3-minimal .bp3-button.bp3-intent-warning { co=
lor: rgb(255, 179, 102); }

.bp3-dark .bp3-button-group.bp3-minimal .bp3-button.bp3-intent-warning:hove=
r { background: rgba(217, 130, 43, 0.2); color: rgb(255, 179, 102); }

.bp3-dark .bp3-button-group.bp3-minimal .bp3-button.bp3-intent-warning:acti=
ve, .bp3-dark .bp3-button-group.bp3-minimal .bp3-button.bp3-intent-warning.=
bp3-active { background: rgba(217, 130, 43, 0.3); color: rgb(255, 179, 102)=
; }

.bp3-dark .bp3-button-group.bp3-minimal .bp3-button.bp3-intent-warning:disa=
bled, .bp3-dark .bp3-button-group.bp3-minimal .bp3-button.bp3-intent-warnin=
g.bp3-disabled { background: none; color: rgba(255, 179, 102, 0.5); }

.bp3-dark .bp3-button-group.bp3-minimal .bp3-button.bp3-intent-warning:disa=
bled.bp3-active, .bp3-dark .bp3-button-group.bp3-minimal .bp3-button.bp3-in=
tent-warning.bp3-disabled.bp3-active { background: rgba(217, 130, 43, 0.3);=
 }

.bp3-button-group.bp3-minimal .bp3-button.bp3-intent-danger { color: rgb(19=
4, 48, 48); }

.bp3-button-group.bp3-minimal .bp3-button.bp3-intent-danger:hover, .bp3-but=
ton-group.bp3-minimal .bp3-button.bp3-intent-danger:active, .bp3-button-gro=
up.bp3-minimal .bp3-button.bp3-intent-danger.bp3-active { background: none;=
 box-shadow: none; color: rgb(194, 48, 48); }

.bp3-button-group.bp3-minimal .bp3-button.bp3-intent-danger:hover { backgro=
und: rgba(219, 55, 55, 0.15); color: rgb(194, 48, 48); }

.bp3-button-group.bp3-minimal .bp3-button.bp3-intent-danger:active, .bp3-bu=
tton-group.bp3-minimal .bp3-button.bp3-intent-danger.bp3-active { backgroun=
d: rgba(219, 55, 55, 0.3); color: rgb(194, 48, 48); }

.bp3-button-group.bp3-minimal .bp3-button.bp3-intent-danger:disabled, .bp3-=
button-group.bp3-minimal .bp3-button.bp3-intent-danger.bp3-disabled { backg=
round: none; color: rgba(194, 48, 48, 0.5); }

.bp3-button-group.bp3-minimal .bp3-button.bp3-intent-danger:disabled.bp3-ac=
tive, .bp3-button-group.bp3-minimal .bp3-button.bp3-intent-danger.bp3-disab=
led.bp3-active { background: rgba(219, 55, 55, 0.3); }

.bp3-button-group.bp3-minimal .bp3-button.bp3-intent-danger .bp3-button-spi=
nner .bp3-spinner-head { stroke: rgb(194, 48, 48); }

.bp3-dark .bp3-button-group.bp3-minimal .bp3-button.bp3-intent-danger { col=
or: rgb(255, 115, 115); }

.bp3-dark .bp3-button-group.bp3-minimal .bp3-button.bp3-intent-danger:hover=
 { background: rgba(219, 55, 55, 0.2); color: rgb(255, 115, 115); }

.bp3-dark .bp3-button-group.bp3-minimal .bp3-button.bp3-intent-danger:activ=
e, .bp3-dark .bp3-button-group.bp3-minimal .bp3-button.bp3-intent-danger.bp=
3-active { background: rgba(219, 55, 55, 0.3); color: rgb(255, 115, 115); }

.bp3-dark .bp3-button-group.bp3-minimal .bp3-button.bp3-intent-danger:disab=
led, .bp3-dark .bp3-button-group.bp3-minimal .bp3-button.bp3-intent-danger.=
bp3-disabled { background: none; color: rgba(255, 115, 115, 0.5); }

.bp3-dark .bp3-button-group.bp3-minimal .bp3-button.bp3-intent-danger:disab=
led.bp3-active, .bp3-dark .bp3-button-group.bp3-minimal .bp3-button.bp3-int=
ent-danger.bp3-disabled.bp3-active { background: rgba(219, 55, 55, 0.3); }

.bp3-button-group .bp3-popover-wrapper, .bp3-button-group .bp3-popover-targ=
et { display: flex; -webkit-box-flex: 1; flex: 1 1 auto; }

.bp3-button-group.bp3-fill { display: flex; width: 100%; }

.bp3-button-group .bp3-button.bp3-fill, .bp3-button-group.bp3-fill .bp3-but=
ton:not(.bp3-fixed) { -webkit-box-flex: 1; flex: 1 1 auto; }

.bp3-button-group.bp3-vertical { -webkit-box-align: stretch; align-items: s=
tretch; -webkit-box-orient: vertical; -webkit-box-direction: normal; flex-d=
irection: column; vertical-align: top; }

.bp3-button-group.bp3-vertical.bp3-fill { height: 100%; width: unset; }

.bp3-button-group.bp3-vertical .bp3-button { width: 100%; margin-right: 0px=
 !important; }

.bp3-button-group.bp3-vertical:not(.bp3-minimal) > .bp3-popover-wrapper:fir=
st-child .bp3-button, .bp3-button-group.bp3-vertical:not(.bp3-minimal) > .b=
p3-button:first-child { border-radius: 3px 3px 0px 0px; }

.bp3-button-group.bp3-vertical:not(.bp3-minimal) > .bp3-popover-wrapper:las=
t-child .bp3-button, .bp3-button-group.bp3-vertical:not(.bp3-minimal) > .bp=
3-button:last-child { border-radius: 0px 0px 3px 3px; }

.bp3-button-group.bp3-vertical:not(.bp3-minimal) > .bp3-popover-wrapper:not=
(:last-child) .bp3-button, .bp3-button-group.bp3-vertical:not(.bp3-minimal)=
 > .bp3-button:not(:last-child) { margin-bottom: -1px; }

.bp3-button-group.bp3-align-left .bp3-button { text-align: left; }

.bp3-dark .bp3-button-group:not(.bp3-minimal) > .bp3-popover-wrapper:not(:l=
ast-child) .bp3-button, .bp3-dark .bp3-button-group:not(.bp3-minimal) > .bp=
3-button:not(:last-child) { margin-right: 1px; }

.bp3-dark .bp3-button-group.bp3-vertical > .bp3-popover-wrapper:not(:last-c=
hild) .bp3-button, .bp3-dark .bp3-button-group.bp3-vertical > .bp3-button:n=
ot(:last-child) { margin-bottom: 1px; }

.bp3-callout { font-size: 14px; line-height: 1.5; background-color: rgba(13=
8, 155, 168, 0.15); border-radius: 3px; padding: 10px 12px 9px; position: r=
elative; width: 100%; }

.bp3-callout[class*=3D"bp3-icon-"] { padding-left: 40px; }

.bp3-callout[class*=3D"bp3-icon-"]::before { font-family: Icons20, sans-ser=
if; font-size: 20px; font-style: normal; font-weight: 400; line-height: 1; =
-webkit-font-smoothing: antialiased; color: rgb(92, 112, 128); left: 10px; =
position: absolute; top: 10px; }

.bp3-callout.bp3-callout-icon { padding-left: 40px; }

.bp3-callout.bp3-callout-icon > .bp3-icon:first-child { color: rgb(92, 112,=
 128); left: 10px; position: absolute; top: 10px; }

.bp3-callout .bp3-heading { line-height: 20px; margin-bottom: 5px; margin-t=
op: 0px; }

.bp3-callout .bp3-heading:last-child { margin-bottom: 0px; }

.bp3-dark .bp3-callout { background-color: rgba(138, 155, 168, 0.2); }

.bp3-dark .bp3-callout[class*=3D"bp3-icon-"]::before { color: rgb(167, 182,=
 194); }

.bp3-callout.bp3-intent-primary { background-color: rgba(19, 124, 189, 0.15=
); }

.bp3-callout.bp3-intent-primary[class*=3D"bp3-icon-"]::before, .bp3-callout=
.bp3-intent-primary > .bp3-icon:first-child, .bp3-callout.bp3-intent-primar=
y .bp3-heading { color: rgb(16, 107, 163); }

.bp3-dark .bp3-callout.bp3-intent-primary { background-color: rgba(19, 124,=
 189, 0.25); }

.bp3-dark .bp3-callout.bp3-intent-primary[class*=3D"bp3-icon-"]::before, .b=
p3-dark .bp3-callout.bp3-intent-primary > .bp3-icon:first-child, .bp3-dark =
.bp3-callout.bp3-intent-primary .bp3-heading { color: rgb(72, 175, 240); }

.bp3-callout.bp3-intent-success { background-color: rgba(15, 153, 96, 0.15)=
; }

.bp3-callout.bp3-intent-success[class*=3D"bp3-icon-"]::before, .bp3-callout=
.bp3-intent-success > .bp3-icon:first-child, .bp3-callout.bp3-intent-succes=
s .bp3-heading { color: rgb(13, 128, 80); }

.bp3-dark .bp3-callout.bp3-intent-success { background-color: rgba(15, 153,=
 96, 0.25); }

.bp3-dark .bp3-callout.bp3-intent-success[class*=3D"bp3-icon-"]::before, .b=
p3-dark .bp3-callout.bp3-intent-success > .bp3-icon:first-child, .bp3-dark =
.bp3-callout.bp3-intent-success .bp3-heading { color: rgb(61, 204, 145); }

.bp3-callout.bp3-intent-warning { background-color: rgba(217, 130, 43, 0.15=
); }

.bp3-callout.bp3-intent-warning[class*=3D"bp3-icon-"]::before, .bp3-callout=
.bp3-intent-warning > .bp3-icon:first-child, .bp3-callout.bp3-intent-warnin=
g .bp3-heading { color: rgb(191, 115, 38); }

.bp3-dark .bp3-callout.bp3-intent-warning { background-color: rgba(217, 130=
, 43, 0.25); }

.bp3-dark .bp3-callout.bp3-intent-warning[class*=3D"bp3-icon-"]::before, .b=
p3-dark .bp3-callout.bp3-intent-warning > .bp3-icon:first-child, .bp3-dark =
.bp3-callout.bp3-intent-warning .bp3-heading { color: rgb(255, 179, 102); }

.bp3-callout.bp3-intent-danger { background-color: rgba(219, 55, 55, 0.15);=
 }

.bp3-callout.bp3-intent-danger[class*=3D"bp3-icon-"]::before, .bp3-callout.=
bp3-intent-danger > .bp3-icon:first-child, .bp3-callout.bp3-intent-danger .=
bp3-heading { color: rgb(194, 48, 48); }

.bp3-dark .bp3-callout.bp3-intent-danger { background-color: rgba(219, 55, =
55, 0.25); }

.bp3-dark .bp3-callout.bp3-intent-danger[class*=3D"bp3-icon-"]::before, .bp=
3-dark .bp3-callout.bp3-intent-danger > .bp3-icon:first-child, .bp3-dark .b=
p3-callout.bp3-intent-danger .bp3-heading { color: rgb(255, 115, 115); }

.bp3-running-text .bp3-callout { margin: 20px 0px; }

.bp3-card { background-color: rgb(255, 255, 255); border-radius: 3px; box-s=
hadow: rgba(16, 22, 26, 0.15) 0px 0px 0px 1px, rgba(16, 22, 26, 0) 0px 0px =
0px, rgba(16, 22, 26, 0) 0px 0px 0px; padding: 20px; transition: transform =
200ms cubic-bezier(0.4, 1, 0.75, 0.9) 0s, box-shadow 200ms cubic-bezier(0.4=
, 1, 0.75, 0.9) 0s, -webkit-transform 200ms cubic-bezier(0.4, 1, 0.75, 0.9)=
 0s, -webkit-box-shadow 200ms cubic-bezier(0.4, 1, 0.75, 0.9) 0s; }

.bp3-card.bp3-dark, .bp3-dark .bp3-card { background-color: rgb(48, 64, 77)=
; box-shadow: rgba(16, 22, 26, 0.4) 0px 0px 0px 1px, rgba(16, 22, 26, 0) 0p=
x 0px 0px, rgba(16, 22, 26, 0) 0px 0px 0px; }

.bp3-elevation-0 { box-shadow: rgba(16, 22, 26, 0.15) 0px 0px 0px 1px, rgba=
(16, 22, 26, 0) 0px 0px 0px, rgba(16, 22, 26, 0) 0px 0px 0px; }

.bp3-elevation-0.bp3-dark, .bp3-dark .bp3-elevation-0 { box-shadow: rgba(16=
, 22, 26, 0.4) 0px 0px 0px 1px, rgba(16, 22, 26, 0) 0px 0px 0px, rgba(16, 2=
2, 26, 0) 0px 0px 0px; }

.bp3-elevation-1 { box-shadow: rgba(16, 22, 26, 0.1) 0px 0px 0px 1px, rgba(=
16, 22, 26, 0) 0px 0px 0px, rgba(16, 22, 26, 0.2) 0px 1px 1px; }

.bp3-elevation-1.bp3-dark, .bp3-dark .bp3-elevation-1 { box-shadow: rgba(16=
, 22, 26, 0.2) 0px 0px 0px 1px, rgba(16, 22, 26, 0) 0px 0px 0px, rgba(16, 2=
2, 26, 0.4) 0px 1px 1px; }

.bp3-elevation-2 { box-shadow: rgba(16, 22, 26, 0.1) 0px 0px 0px 1px, rgba(=
16, 22, 26, 0.2) 0px 1px 1px, rgba(16, 22, 26, 0.2) 0px 2px 6px; }

.bp3-elevation-2.bp3-dark, .bp3-dark .bp3-elevation-2 { box-shadow: rgba(16=
, 22, 26, 0.2) 0px 0px 0px 1px, rgba(16, 22, 26, 0.4) 0px 1px 1px, rgba(16,=
 22, 26, 0.4) 0px 2px 6px; }

.bp3-elevation-3 { box-shadow: rgba(16, 22, 26, 0.1) 0px 0px 0px 1px, rgba(=
16, 22, 26, 0.2) 0px 2px 4px, rgba(16, 22, 26, 0.2) 0px 8px 24px; }

.bp3-elevation-3.bp3-dark, .bp3-dark .bp3-elevation-3 { box-shadow: rgba(16=
, 22, 26, 0.2) 0px 0px 0px 1px, rgba(16, 22, 26, 0.4) 0px 2px 4px, rgba(16,=
 22, 26, 0.4) 0px 8px 24px; }

.bp3-elevation-4 { box-shadow: rgba(16, 22, 26, 0.1) 0px 0px 0px 1px, rgba(=
16, 22, 26, 0.2) 0px 4px 8px, rgba(16, 22, 26, 0.2) 0px 18px 46px 6px; }

.bp3-elevation-4.bp3-dark, .bp3-dark .bp3-elevation-4 { box-shadow: rgba(16=
, 22, 26, 0.2) 0px 0px 0px 1px, rgba(16, 22, 26, 0.4) 0px 4px 8px, rgba(16,=
 22, 26, 0.4) 0px 18px 46px 6px; }

.bp3-card.bp3-interactive:hover { box-shadow: rgba(16, 22, 26, 0.1) 0px 0px=
 0px 1px, rgba(16, 22, 26, 0.2) 0px 2px 4px, rgba(16, 22, 26, 0.2) 0px 8px =
24px; cursor: pointer; }

.bp3-card.bp3-interactive:hover.bp3-dark, .bp3-dark .bp3-card.bp3-interacti=
ve:hover { box-shadow: rgba(16, 22, 26, 0.2) 0px 0px 0px 1px, rgba(16, 22, =
26, 0.4) 0px 2px 4px, rgba(16, 22, 26, 0.4) 0px 8px 24px; }

.bp3-card.bp3-interactive:active { box-shadow: rgba(16, 22, 26, 0.1) 0px 0p=
x 0px 1px, rgba(16, 22, 26, 0) 0px 0px 0px, rgba(16, 22, 26, 0.2) 0px 1px 1=
px; opacity: 0.9; }

.bp3-card.bp3-interactive:active.bp3-dark, .bp3-dark .bp3-card.bp3-interact=
ive:active { box-shadow: rgba(16, 22, 26, 0.2) 0px 0px 0px 1px, rgba(16, 22=
, 26, 0) 0px 0px 0px, rgba(16, 22, 26, 0.4) 0px 1px 1px; }

.bp3-collapse { height: 0px; overflow-y: hidden; transition: height 200ms c=
ubic-bezier(0.4, 1, 0.75, 0.9) 0s; }

.bp3-collapse .bp3-collapse-body { transition: transform 200ms cubic-bezier=
(0.4, 1, 0.75, 0.9) 0s, -webkit-transform 200ms cubic-bezier(0.4, 1, 0.75, =
0.9) 0s; }

.bp3-collapse .bp3-collapse-body[aria-hidden=3D"true"] { display: none; }

.bp3-context-menu .bp3-popover-target { display: block; }

.bp3-context-menu-popover-target { position: fixed; }

.bp3-divider { border-bottom: 1px solid rgba(16, 22, 26, 0.15); border-righ=
t: 1px solid rgba(16, 22, 26, 0.15); margin: 5px; }

.bp3-dark .bp3-divider { border-color: rgba(16, 22, 26, 0.4); }

.bp3-dialog-container { opacity: 1; transform: scale(1); -webkit-box-align:=
 center; align-items: center; display: flex; -webkit-box-pack: center; just=
ify-content: center; min-height: 100%; pointer-events: none; user-select: n=
one; width: 100%; }

.bp3-dialog-container.bp3-overlay-enter > .bp3-dialog, .bp3-dialog-containe=
r.bp3-overlay-appear > .bp3-dialog { opacity: 0; transform: scale(0.5); }

.bp3-dialog-container.bp3-overlay-enter-active > .bp3-dialog, .bp3-dialog-c=
ontainer.bp3-overlay-appear-active > .bp3-dialog { opacity: 1; transform: s=
cale(1); transition-duration: 300ms; transition-property: opacity, transfor=
m, -webkit-transform; transition-timing-function: cubic-bezier(0.54, 1.12, =
0.38, 1.11); }

.bp3-dialog-container.bp3-overlay-exit > .bp3-dialog { opacity: 1; transfor=
m: scale(1); }

.bp3-dialog-container.bp3-overlay-exit-active > .bp3-dialog { opacity: 0; t=
ransform: scale(0.5); transition-duration: 300ms; transition-property: opac=
ity, transform, -webkit-transform; transition-timing-function: cubic-bezier=
(0.54, 1.12, 0.38, 1.11); }

.bp3-dialog { background: rgb(235, 241, 245); border-radius: 6px; box-shado=
w: rgba(16, 22, 26, 0.1) 0px 0px 0px 1px, rgba(16, 22, 26, 0.2) 0px 4px 8px=
, rgba(16, 22, 26, 0.2) 0px 18px 46px 6px; display: flex; -webkit-box-orien=
t: vertical; -webkit-box-direction: normal; flex-direction: column; margin:=
 30px 0px; padding-bottom: 20px; pointer-events: all; user-select: text; wi=
dth: 500px; }

.bp3-dialog:focus { outline: 0px; }

.bp3-dialog.bp3-dark, .bp3-dark .bp3-dialog { background: rgb(41, 55, 66); =
box-shadow: rgba(16, 22, 26, 0.2) 0px 0px 0px 1px, rgba(16, 22, 26, 0.4) 0p=
x 4px 8px, rgba(16, 22, 26, 0.4) 0px 18px 46px 6px; color: rgb(245, 248, 25=
0); }

.bp3-dialog-header { -webkit-box-align: center; align-items: center; backgr=
ound: rgb(255, 255, 255); border-radius: 6px 6px 0px 0px; box-shadow: rgba(=
16, 22, 26, 0.15) 0px 1px 0px; display: flex; -webkit-box-flex: 0; flex: 0 =
0 auto; min-height: 40px; padding-left: 20px; padding-right: 5px; }

.bp3-dialog-header .bp3-icon-large, .bp3-dialog-header .bp3-icon { color: r=
gb(92, 112, 128); -webkit-box-flex: 0; flex: 0 0 auto; margin-right: 10px; =
}

.bp3-dialog-header .bp3-heading { overflow: hidden; text-overflow: ellipsis=
; white-space: nowrap; overflow-wrap: normal; -webkit-box-flex: 1; flex: 1 =
1 auto; line-height: inherit; margin: 0px; }

.bp3-dialog-header .bp3-heading:last-child { margin-right: 20px; }

.bp3-dark .bp3-dialog-header { background: rgb(48, 64, 77); box-shadow: rgb=
a(16, 22, 26, 0.4) 0px 1px 0px; }

.bp3-dark .bp3-dialog-header .bp3-icon-large, .bp3-dark .bp3-dialog-header =
.bp3-icon { color: rgb(167, 182, 194); }

.bp3-dialog-body { -webkit-box-flex: 1; flex: 1 1 auto; line-height: 18px; =
margin: 20px; }

.bp3-dialog-footer { -webkit-box-flex: 0; flex: 0 0 auto; margin: 0px 20px;=
 }

.bp3-dialog-footer-actions { display: flex; -webkit-box-pack: end; justify-=
content: flex-end; }

.bp3-dialog-footer-actions .bp3-button { margin-left: 10px; }

.bp3-drawer { background: rgb(255, 255, 255); box-shadow: rgba(16, 22, 26, =
0.1) 0px 0px 0px 1px, rgba(16, 22, 26, 0.2) 0px 4px 8px, rgba(16, 22, 26, 0=
.2) 0px 18px 46px 6px; display: flex; -webkit-box-orient: vertical; -webkit=
-box-direction: normal; flex-direction: column; margin: 0px; padding: 0px; =
}

.bp3-drawer:focus { outline: 0px; }

.bp3-drawer.bp3-position-top { height: 50%; left: 0px; right: 0px; top: 0px=
; }

.bp3-drawer.bp3-position-top.bp3-overlay-enter, .bp3-drawer.bp3-position-to=
p.bp3-overlay-appear { transform: translateY(-100%); }

.bp3-drawer.bp3-position-top.bp3-overlay-enter-active, .bp3-drawer.bp3-posi=
tion-top.bp3-overlay-appear-active { transform: translateY(0px); transition=
-duration: 200ms; transition-property: transform, -webkit-transform; transi=
tion-timing-function: cubic-bezier(0.4, 1, 0.75, 0.9); }

.bp3-drawer.bp3-position-top.bp3-overlay-exit { transform: translateY(0px);=
 }

.bp3-drawer.bp3-position-top.bp3-overlay-exit-active { transform: translate=
Y(-100%); transition-duration: 100ms; transition-property: transform, -webk=
it-transform; transition-timing-function: cubic-bezier(0.4, 1, 0.75, 0.9); =
}

.bp3-drawer.bp3-position-bottom { bottom: 0px; height: 50%; left: 0px; righ=
t: 0px; }

.bp3-drawer.bp3-position-bottom.bp3-overlay-enter, .bp3-drawer.bp3-position=
-bottom.bp3-overlay-appear { transform: translateY(100%); }

.bp3-drawer.bp3-position-bottom.bp3-overlay-enter-active, .bp3-drawer.bp3-p=
osition-bottom.bp3-overlay-appear-active { transform: translateY(0px); tran=
sition-duration: 200ms; transition-property: transform, -webkit-transform; =
transition-timing-function: cubic-bezier(0.4, 1, 0.75, 0.9); }

.bp3-drawer.bp3-position-bottom.bp3-overlay-exit { transform: translateY(0p=
x); }

.bp3-drawer.bp3-position-bottom.bp3-overlay-exit-active { transform: transl=
ateY(100%); transition-duration: 100ms; transition-property: transform, -we=
bkit-transform; transition-timing-function: cubic-bezier(0.4, 1, 0.75, 0.9)=
; }

.bp3-drawer.bp3-position-left { bottom: 0px; left: 0px; top: 0px; width: 50=
%; }

.bp3-drawer.bp3-position-left.bp3-overlay-enter, .bp3-drawer.bp3-position-l=
eft.bp3-overlay-appear { transform: translateX(-100%); }

.bp3-drawer.bp3-position-left.bp3-overlay-enter-active, .bp3-drawer.bp3-pos=
ition-left.bp3-overlay-appear-active { transform: translateX(0px); transiti=
on-duration: 200ms; transition-property: transform, -webkit-transform; tran=
sition-timing-function: cubic-bezier(0.4, 1, 0.75, 0.9); }

.bp3-drawer.bp3-position-left.bp3-overlay-exit { transform: translateX(0px)=
; }

.bp3-drawer.bp3-position-left.bp3-overlay-exit-active { transform: translat=
eX(-100%); transition-duration: 100ms; transition-property: transform, -web=
kit-transform; transition-timing-function: cubic-bezier(0.4, 1, 0.75, 0.9);=
 }

.bp3-drawer.bp3-position-right { bottom: 0px; right: 0px; top: 0px; width: =
50%; }

.bp3-drawer.bp3-position-right.bp3-overlay-enter, .bp3-drawer.bp3-position-=
right.bp3-overlay-appear { transform: translateX(100%); }

.bp3-drawer.bp3-position-right.bp3-overlay-enter-active, .bp3-drawer.bp3-po=
sition-right.bp3-overlay-appear-active { transform: translateX(0px); transi=
tion-duration: 200ms; transition-property: transform, -webkit-transform; tr=
ansition-timing-function: cubic-bezier(0.4, 1, 0.75, 0.9); }

.bp3-drawer.bp3-position-right.bp3-overlay-exit { transform: translateX(0px=
); }

.bp3-drawer.bp3-position-right.bp3-overlay-exit-active { transform: transla=
teX(100%); transition-duration: 100ms; transition-property: transform, -web=
kit-transform; transition-timing-function: cubic-bezier(0.4, 1, 0.75, 0.9);=
 }

.bp3-drawer:not(.bp3-position-top):not(.bp3-position-bottom):not(.bp3-posit=
ion-left):not(.bp3-position-right):not(.bp3-vertical) { bottom: 0px; right:=
 0px; top: 0px; width: 50%; }

.bp3-drawer:not(.bp3-position-top):not(.bp3-position-bottom):not(.bp3-posit=
ion-left):not(.bp3-position-right):not(.bp3-vertical).bp3-overlay-enter, .b=
p3-drawer:not(.bp3-position-top):not(.bp3-position-bottom):not(.bp3-positio=
n-left):not(.bp3-position-right):not(.bp3-vertical).bp3-overlay-appear { tr=
ansform: translateX(100%); }

.bp3-drawer:not(.bp3-position-top):not(.bp3-position-bottom):not(.bp3-posit=
ion-left):not(.bp3-position-right):not(.bp3-vertical).bp3-overlay-enter-act=
ive, .bp3-drawer:not(.bp3-position-top):not(.bp3-position-bottom):not(.bp3-=
position-left):not(.bp3-position-right):not(.bp3-vertical).bp3-overlay-appe=
ar-active { transform: translateX(0px); transition-duration: 200ms; transit=
ion-property: transform, -webkit-transform; transition-timing-function: cub=
ic-bezier(0.4, 1, 0.75, 0.9); }

.bp3-drawer:not(.bp3-position-top):not(.bp3-position-bottom):not(.bp3-posit=
ion-left):not(.bp3-position-right):not(.bp3-vertical).bp3-overlay-exit { tr=
ansform: translateX(0px); }

.bp3-drawer:not(.bp3-position-top):not(.bp3-position-bottom):not(.bp3-posit=
ion-left):not(.bp3-position-right):not(.bp3-vertical).bp3-overlay-exit-acti=
ve { transform: translateX(100%); transition-duration: 100ms; transition-pr=
operty: transform, -webkit-transform; transition-timing-function: cubic-bez=
ier(0.4, 1, 0.75, 0.9); }

.bp3-drawer:not(.bp3-position-top):not(.bp3-position-bottom):not(.bp3-posit=
ion-left):not(.bp3-position-right).bp3-vertical { bottom: 0px; height: 50%;=
 left: 0px; right: 0px; }

.bp3-drawer:not(.bp3-position-top):not(.bp3-position-bottom):not(.bp3-posit=
ion-left):not(.bp3-position-right).bp3-vertical.bp3-overlay-enter, .bp3-dra=
wer:not(.bp3-position-top):not(.bp3-position-bottom):not(.bp3-position-left=
):not(.bp3-position-right).bp3-vertical.bp3-overlay-appear { transform: tra=
nslateY(100%); }

.bp3-drawer:not(.bp3-position-top):not(.bp3-position-bottom):not(.bp3-posit=
ion-left):not(.bp3-position-right).bp3-vertical.bp3-overlay-enter-active, .=
bp3-drawer:not(.bp3-position-top):not(.bp3-position-bottom):not(.bp3-positi=
on-left):not(.bp3-position-right).bp3-vertical.bp3-overlay-appear-active { =
transform: translateY(0px); transition-duration: 200ms; transition-property=
: transform, -webkit-transform; transition-timing-function: cubic-bezier(0.=
4, 1, 0.75, 0.9); }

.bp3-drawer:not(.bp3-position-top):not(.bp3-position-bottom):not(.bp3-posit=
ion-left):not(.bp3-position-right).bp3-vertical.bp3-overlay-exit { transfor=
m: translateY(0px); }

.bp3-drawer:not(.bp3-position-top):not(.bp3-position-bottom):not(.bp3-posit=
ion-left):not(.bp3-position-right).bp3-vertical.bp3-overlay-exit-active { t=
ransform: translateY(100%); transition-duration: 100ms; transition-property=
: transform, -webkit-transform; transition-timing-function: cubic-bezier(0.=
4, 1, 0.75, 0.9); }

.bp3-drawer.bp3-dark, .bp3-dark .bp3-drawer { background: rgb(48, 64, 77); =
box-shadow: rgba(16, 22, 26, 0.2) 0px 0px 0px 1px, rgba(16, 22, 26, 0.4) 0p=
x 4px 8px, rgba(16, 22, 26, 0.4) 0px 18px 46px 6px; color: rgb(245, 248, 25=
0); }

.bp3-drawer-header { -webkit-box-align: center; align-items: center; border=
-radius: 0px; box-shadow: rgba(16, 22, 26, 0.15) 0px 1px 0px; display: flex=
; -webkit-box-flex: 0; flex: 0 0 auto; min-height: 40px; padding: 5px 5px 5=
px 20px; position: relative; }

.bp3-drawer-header .bp3-icon-large, .bp3-drawer-header .bp3-icon { color: r=
gb(92, 112, 128); -webkit-box-flex: 0; flex: 0 0 auto; margin-right: 10px; =
}

.bp3-drawer-header .bp3-heading { overflow: hidden; text-overflow: ellipsis=
; white-space: nowrap; overflow-wrap: normal; -webkit-box-flex: 1; flex: 1 =
1 auto; line-height: inherit; margin: 0px; }

.bp3-drawer-header .bp3-heading:last-child { margin-right: 20px; }

.bp3-dark .bp3-drawer-header { box-shadow: rgba(16, 22, 26, 0.4) 0px 1px 0p=
x; }

.bp3-dark .bp3-drawer-header .bp3-icon-large, .bp3-dark .bp3-drawer-header =
.bp3-icon { color: rgb(167, 182, 194); }

.bp3-drawer-body { -webkit-box-flex: 1; flex: 1 1 auto; line-height: 18px; =
overflow: auto; }

.bp3-drawer-footer { box-shadow: rgba(16, 22, 26, 0.15) 0px 1px 0px inset; =
-webkit-box-flex: 0; flex: 0 0 auto; padding: 10px 20px; position: relative=
; }

.bp3-dark .bp3-drawer-footer { box-shadow: rgba(16, 22, 26, 0.4) 0px 1px 0p=
x inset; }

.bp3-editable-text { cursor: text; display: inline-block; max-width: 100%; =
position: relative; vertical-align: top; white-space: nowrap; }

.bp3-editable-text::before { bottom: -3px; left: -3px; position: absolute; =
right: -3px; top: -3px; border-radius: 3px; content: ""; transition: backgr=
ound-color 100ms cubic-bezier(0.4, 1, 0.75, 0.9) 0s, box-shadow 100ms cubic=
-bezier(0.4, 1, 0.75, 0.9) 0s, -webkit-box-shadow 100ms cubic-bezier(0.4, 1=
, 0.75, 0.9) 0s; }

.bp3-editable-text:hover::before { box-shadow: rgba(19, 124, 189, 0) 0px 0p=
x 0px 0px, rgba(19, 124, 189, 0) 0px 0px 0px 0px, rgba(16, 22, 26, 0.15) 0p=
x 0px 0px 1px inset; }

.bp3-editable-text.bp3-editable-text-editing::before { background-color: rg=
b(255, 255, 255); box-shadow: rgb(19, 124, 189) 0px 0px 0px 1px, rgba(19, 1=
24, 189, 0.3) 0px 0px 0px 3px, rgba(16, 22, 26, 0.2) 0px 1px 1px inset; }

.bp3-editable-text.bp3-disabled::before { box-shadow: none; }

.bp3-editable-text.bp3-intent-primary .bp3-editable-text-input, .bp3-editab=
le-text.bp3-intent-primary .bp3-editable-text-content { color: rgb(19, 124,=
 189); }

.bp3-editable-text.bp3-intent-primary:hover::before { box-shadow: rgba(19, =
124, 189, 0) 0px 0px 0px 0px, rgba(19, 124, 189, 0) 0px 0px 0px 0px, rgba(1=
9, 124, 189, 0.4) 0px 0px 0px 1px inset; }

.bp3-editable-text.bp3-intent-primary.bp3-editable-text-editing::before { b=
ox-shadow: rgb(19, 124, 189) 0px 0px 0px 1px, rgba(19, 124, 189, 0.3) 0px 0=
px 0px 3px, rgba(16, 22, 26, 0.2) 0px 1px 1px inset; }

.bp3-editable-text.bp3-intent-success .bp3-editable-text-input, .bp3-editab=
le-text.bp3-intent-success .bp3-editable-text-content { color: rgb(15, 153,=
 96); }

.bp3-editable-text.bp3-intent-success:hover::before { box-shadow: rgba(15, =
153, 96, 0) 0px 0px 0px 0px, rgba(15, 153, 96, 0) 0px 0px 0px 0px, rgba(15,=
 153, 96, 0.4) 0px 0px 0px 1px inset; }

.bp3-editable-text.bp3-intent-success.bp3-editable-text-editing::before { b=
ox-shadow: rgb(15, 153, 96) 0px 0px 0px 1px, rgba(15, 153, 96, 0.3) 0px 0px=
 0px 3px, rgba(16, 22, 26, 0.2) 0px 1px 1px inset; }

.bp3-editable-text.bp3-intent-warning .bp3-editable-text-input, .bp3-editab=
le-text.bp3-intent-warning .bp3-editable-text-content { color: rgb(217, 130=
, 43); }

.bp3-editable-text.bp3-intent-warning:hover::before { box-shadow: rgba(217,=
 130, 43, 0) 0px 0px 0px 0px, rgba(217, 130, 43, 0) 0px 0px 0px 0px, rgba(2=
17, 130, 43, 0.4) 0px 0px 0px 1px inset; }

.bp3-editable-text.bp3-intent-warning.bp3-editable-text-editing::before { b=
ox-shadow: rgb(217, 130, 43) 0px 0px 0px 1px, rgba(217, 130, 43, 0.3) 0px 0=
px 0px 3px, rgba(16, 22, 26, 0.2) 0px 1px 1px inset; }

.bp3-editable-text.bp3-intent-danger .bp3-editable-text-input, .bp3-editabl=
e-text.bp3-intent-danger .bp3-editable-text-content { color: rgb(219, 55, 5=
5); }

.bp3-editable-text.bp3-intent-danger:hover::before { box-shadow: rgba(219, =
55, 55, 0) 0px 0px 0px 0px, rgba(219, 55, 55, 0) 0px 0px 0px 0px, rgba(219,=
 55, 55, 0.4) 0px 0px 0px 1px inset; }

.bp3-editable-text.bp3-intent-danger.bp3-editable-text-editing::before { bo=
x-shadow: rgb(219, 55, 55) 0px 0px 0px 1px, rgba(219, 55, 55, 0.3) 0px 0px =
0px 3px, rgba(16, 22, 26, 0.2) 0px 1px 1px inset; }

.bp3-dark .bp3-editable-text:hover::before { box-shadow: rgba(19, 124, 189,=
 0) 0px 0px 0px 0px, rgba(19, 124, 189, 0) 0px 0px 0px 0px, rgba(255, 255, =
255, 0.15) 0px 0px 0px 1px inset; }

.bp3-dark .bp3-editable-text.bp3-editable-text-editing::before { background=
-color: rgba(16, 22, 26, 0.3); box-shadow: rgb(19, 124, 189) 0px 0px 0px 1p=
x, rgba(19, 124, 189, 0.3) 0px 0px 0px 3px, rgba(16, 22, 26, 0.3) 0px 0px 0=
px 1px inset, rgba(16, 22, 26, 0.4) 0px 1px 1px inset; }

.bp3-dark .bp3-editable-text.bp3-disabled::before { box-shadow: none; }

.bp3-dark .bp3-editable-text.bp3-intent-primary .bp3-editable-text-content =
{ color: rgb(72, 175, 240); }

.bp3-dark .bp3-editable-text.bp3-intent-primary:hover::before { box-shadow:=
 rgba(72, 175, 240, 0) 0px 0px 0px 0px, rgba(72, 175, 240, 0) 0px 0px 0px 0=
px, rgba(72, 175, 240, 0.4) 0px 0px 0px 1px inset; }

.bp3-dark .bp3-editable-text.bp3-intent-primary.bp3-editable-text-editing::=
before { box-shadow: rgb(72, 175, 240) 0px 0px 0px 1px, rgba(72, 175, 240, =
0.3) 0px 0px 0px 3px, rgba(16, 22, 26, 0.3) 0px 0px 0px 1px inset, rgba(16,=
 22, 26, 0.4) 0px 1px 1px inset; }

.bp3-dark .bp3-editable-text.bp3-intent-success .bp3-editable-text-content =
{ color: rgb(61, 204, 145); }

.bp3-dark .bp3-editable-text.bp3-intent-success:hover::before { box-shadow:=
 rgba(61, 204, 145, 0) 0px 0px 0px 0px, rgba(61, 204, 145, 0) 0px 0px 0px 0=
px, rgba(61, 204, 145, 0.4) 0px 0px 0px 1px inset; }

.bp3-dark .bp3-editable-text.bp3-intent-success.bp3-editable-text-editing::=
before { box-shadow: rgb(61, 204, 145) 0px 0px 0px 1px, rgba(61, 204, 145, =
0.3) 0px 0px 0px 3px, rgba(16, 22, 26, 0.3) 0px 0px 0px 1px inset, rgba(16,=
 22, 26, 0.4) 0px 1px 1px inset; }

.bp3-dark .bp3-editable-text.bp3-intent-warning .bp3-editable-text-content =
{ color: rgb(255, 179, 102); }

.bp3-dark .bp3-editable-text.bp3-intent-warning:hover::before { box-shadow:=
 rgba(255, 179, 102, 0) 0px 0px 0px 0px, rgba(255, 179, 102, 0) 0px 0px 0px=
 0px, rgba(255, 179, 102, 0.4) 0px 0px 0px 1px inset; }

.bp3-dark .bp3-editable-text.bp3-intent-warning.bp3-editable-text-editing::=
before { box-shadow: rgb(255, 179, 102) 0px 0px 0px 1px, rgba(255, 179, 102=
, 0.3) 0px 0px 0px 3px, rgba(16, 22, 26, 0.3) 0px 0px 0px 1px inset, rgba(1=
6, 22, 26, 0.4) 0px 1px 1px inset; }

.bp3-dark .bp3-editable-text.bp3-intent-danger .bp3-editable-text-content {=
 color: rgb(255, 115, 115); }

.bp3-dark .bp3-editable-text.bp3-intent-danger:hover::before { box-shadow: =
rgba(255, 115, 115, 0) 0px 0px 0px 0px, rgba(255, 115, 115, 0) 0px 0px 0px =
0px, rgba(255, 115, 115, 0.4) 0px 0px 0px 1px inset; }

.bp3-dark .bp3-editable-text.bp3-intent-danger.bp3-editable-text-editing::b=
efore { box-shadow: rgb(255, 115, 115) 0px 0px 0px 1px, rgba(255, 115, 115,=
 0.3) 0px 0px 0px 3px, rgba(16, 22, 26, 0.3) 0px 0px 0px 1px inset, rgba(16=
, 22, 26, 0.4) 0px 1px 1px inset; }

.bp3-editable-text-input, .bp3-editable-text-content { color: inherit; disp=
lay: inherit; font: inherit; letter-spacing: inherit; max-width: inherit; m=
in-width: inherit; position: relative; resize: none; text-transform: inheri=
t; vertical-align: top; }

.bp3-editable-text-input { background: none; border: none; box-shadow: none=
; padding: 0px; white-space: pre-wrap; width: 100%; }

.bp3-editable-text-input::-webkit-input-placeholder { color: rgba(92, 112, =
128, 0.6); opacity: 1; }

.bp3-editable-text-input::placeholder { color: rgba(92, 112, 128, 0.6); opa=
city: 1; }

.bp3-editable-text-input:focus { outline: none; }

.bp3-editable-text-content { overflow: hidden; padding-right: 2px; text-ove=
rflow: ellipsis; white-space: pre; }

.bp3-editable-text-editing > .bp3-editable-text-content { left: 0px; positi=
on: absolute; visibility: hidden; }

.bp3-editable-text-placeholder > .bp3-editable-text-content { color: rgba(9=
2, 112, 128, 0.6); }

.bp3-dark .bp3-editable-text-placeholder > .bp3-editable-text-content { col=
or: rgba(167, 182, 194, 0.6); }

.bp3-editable-text.bp3-multiline { display: block; }

.bp3-editable-text.bp3-multiline .bp3-editable-text-content { overflow: aut=
o; white-space: pre-wrap; overflow-wrap: break-word; }

.bp3-divider { border-bottom: 1px solid rgba(16, 22, 26, 0.15); border-righ=
t: 1px solid rgba(16, 22, 26, 0.15); margin: 5px; }

.bp3-dark .bp3-divider { border-color: rgba(16, 22, 26, 0.4); }

.bp3-control-group { transform: translateZ(0px); display: flex; -webkit-box=
-orient: horizontal; -webkit-box-direction: normal; flex-direction: row; -w=
ebkit-box-align: stretch; align-items: stretch; }

.bp3-control-group > * { -webkit-box-flex: 0; flex-grow: 0; flex-shrink: 0;=
 }

.bp3-control-group > .bp3-fill { -webkit-box-flex: 1; flex-grow: 1; flex-sh=
rink: 1; }

.bp3-control-group .bp3-button, .bp3-control-group .bp3-html-select, .bp3-c=
ontrol-group .bp3-input, .bp3-control-group .bp3-select { position: relativ=
e; }

.bp3-control-group .bp3-input { border-radius: inherit; z-index: 2; }

.bp3-control-group .bp3-input:focus { border-radius: 3px; z-index: 14; }

.bp3-control-group .bp3-input[class*=3D"bp3-intent"] { z-index: 13; }

.bp3-control-group .bp3-input[class*=3D"bp3-intent"]:focus { z-index: 15; }

.bp3-control-group .bp3-input[readonly], .bp3-control-group .bp3-input:disa=
bled, .bp3-control-group .bp3-input.bp3-disabled { z-index: 1; }

.bp3-control-group .bp3-input-group[class*=3D"bp3-intent"] .bp3-input { z-i=
ndex: 13; }

.bp3-control-group .bp3-input-group[class*=3D"bp3-intent"] .bp3-input:focus=
 { z-index: 15; }

.bp3-control-group .bp3-button, .bp3-control-group .bp3-html-select select,=
 .bp3-control-group .bp3-select select { transform: translateZ(0px); border=
-radius: inherit; z-index: 4; }

.bp3-control-group .bp3-button:focus, .bp3-control-group .bp3-html-select s=
elect:focus, .bp3-control-group .bp3-select select:focus { z-index: 5; }

.bp3-control-group .bp3-button:hover, .bp3-control-group .bp3-html-select s=
elect:hover, .bp3-control-group .bp3-select select:hover { z-index: 6; }

.bp3-control-group .bp3-button:active, .bp3-control-group .bp3-html-select =
select:active, .bp3-control-group .bp3-select select:active { z-index: 7; }

.bp3-control-group .bp3-button[readonly], .bp3-control-group .bp3-button:di=
sabled, .bp3-control-group .bp3-button.bp3-disabled, .bp3-control-group .bp=
3-html-select select[readonly], .bp3-control-group .bp3-html-select select:=
disabled, .bp3-control-group .bp3-html-select select.bp3-disabled, .bp3-con=
trol-group .bp3-select select[readonly], .bp3-control-group .bp3-select sel=
ect:disabled, .bp3-control-group .bp3-select select.bp3-disabled { z-index:=
 3; }

.bp3-control-group .bp3-button[class*=3D"bp3-intent"], .bp3-control-group .=
bp3-html-select select[class*=3D"bp3-intent"], .bp3-control-group .bp3-sele=
ct select[class*=3D"bp3-intent"] { z-index: 9; }

.bp3-control-group .bp3-button[class*=3D"bp3-intent"]:focus, .bp3-control-g=
roup .bp3-html-select select[class*=3D"bp3-intent"]:focus, .bp3-control-gro=
up .bp3-select select[class*=3D"bp3-intent"]:focus { z-index: 10; }

.bp3-control-group .bp3-button[class*=3D"bp3-intent"]:hover, .bp3-control-g=
roup .bp3-html-select select[class*=3D"bp3-intent"]:hover, .bp3-control-gro=
up .bp3-select select[class*=3D"bp3-intent"]:hover { z-index: 11; }

.bp3-control-group .bp3-button[class*=3D"bp3-intent"]:active, .bp3-control-=
group .bp3-html-select select[class*=3D"bp3-intent"]:active, .bp3-control-g=
roup .bp3-select select[class*=3D"bp3-intent"]:active { z-index: 12; }

.bp3-control-group .bp3-button[class*=3D"bp3-intent"][readonly], .bp3-contr=
ol-group .bp3-button[class*=3D"bp3-intent"]:disabled, .bp3-control-group .b=
p3-button[class*=3D"bp3-intent"].bp3-disabled, .bp3-control-group .bp3-html=
-select select[class*=3D"bp3-intent"][readonly], .bp3-control-group .bp3-ht=
ml-select select[class*=3D"bp3-intent"]:disabled, .bp3-control-group .bp3-h=
tml-select select[class*=3D"bp3-intent"].bp3-disabled, .bp3-control-group .=
bp3-select select[class*=3D"bp3-intent"][readonly], .bp3-control-group .bp3=
-select select[class*=3D"bp3-intent"]:disabled, .bp3-control-group .bp3-sel=
ect select[class*=3D"bp3-intent"].bp3-disabled { z-index: 8; }

.bp3-control-group .bp3-input-group > .bp3-icon, .bp3-control-group .bp3-in=
put-group > .bp3-button, .bp3-control-group .bp3-input-group > .bp3-input-a=
ction { z-index: 16; }

.bp3-control-group .bp3-select::after, .bp3-control-group .bp3-html-select:=
:after, .bp3-control-group .bp3-select > .bp3-icon, .bp3-control-group .bp3=
-html-select > .bp3-icon { z-index: 17; }

.bp3-control-group .bp3-select:focus-within { z-index: 5; }

.bp3-control-group:not(.bp3-vertical) > :not(.bp3-divider) { margin-right: =
-1px; }

.bp3-control-group:not(.bp3-vertical) > .bp3-divider:not(:first-child) { ma=
rgin-left: 6px; }

.bp3-dark .bp3-control-group:not(.bp3-vertical) > :not(.bp3-divider) { marg=
in-right: 0px; }

.bp3-dark .bp3-control-group:not(.bp3-vertical) > .bp3-button + .bp3-button=
 { margin-left: 1px; }

.bp3-control-group .bp3-popover-wrapper, .bp3-control-group .bp3-popover-ta=
rget { border-radius: inherit; }

.bp3-control-group > :first-child { border-radius: 3px 0px 0px 3px; }

.bp3-control-group > :last-child { border-radius: 0px 3px 3px 0px; margin-r=
ight: 0px; }

.bp3-control-group > :only-child { border-radius: 3px; margin-right: 0px; }

.bp3-control-group .bp3-input-group .bp3-button { border-radius: 3px; }

.bp3-control-group .bp3-numeric-input:not(:first-child) .bp3-input-group { =
border-bottom-left-radius: 0px; border-top-left-radius: 0px; }

.bp3-control-group.bp3-fill { width: 100%; }

.bp3-control-group > .bp3-fill { -webkit-box-flex: 1; flex: 1 1 auto; }

.bp3-control-group.bp3-fill > :not(.bp3-fixed) { -webkit-box-flex: 1; flex:=
 1 1 auto; }

.bp3-control-group.bp3-vertical { -webkit-box-orient: vertical; -webkit-box=
-direction: normal; flex-direction: column; }

.bp3-control-group.bp3-vertical > * { margin-top: -1px; }

.bp3-control-group.bp3-vertical > :first-child { border-radius: 3px 3px 0px=
 0px; margin-top: 0px; }

.bp3-control-group.bp3-vertical > :last-child { border-radius: 0px 0px 3px =
3px; }

.bp3-control { cursor: pointer; display: block; margin-bottom: 10px; positi=
on: relative; text-transform: none; }

.bp3-control input:checked ~ .bp3-control-indicator { background-color: rgb=
(19, 124, 189); background-image: linear-gradient(rgba(255, 255, 255, 0.1),=
 rgba(255, 255, 255, 0)); box-shadow: rgba(16, 22, 26, 0.4) 0px 0px 0px 1px=
 inset, rgba(16, 22, 26, 0.2) 0px -1px 0px inset; color: rgb(255, 255, 255)=
; }

.bp3-control:hover input:checked ~ .bp3-control-indicator { background-colo=
r: rgb(16, 107, 163); box-shadow: rgba(16, 22, 26, 0.4) 0px 0px 0px 1px ins=
et, rgba(16, 22, 26, 0.2) 0px -1px 0px inset; }

.bp3-control input:not(:disabled):active:checked ~ .bp3-control-indicator {=
 background: rgb(14, 90, 138); box-shadow: rgba(16, 22, 26, 0.4) 0px 0px 0p=
x 1px inset, rgba(16, 22, 26, 0.2) 0px 1px 2px inset; }

.bp3-control input:disabled:checked ~ .bp3-control-indicator { background: =
rgba(19, 124, 189, 0.5); box-shadow: none; }

.bp3-dark .bp3-control input:checked ~ .bp3-control-indicator { box-shadow:=
 rgba(16, 22, 26, 0.4) 0px 0px 0px 1px; }

.bp3-dark .bp3-control:hover input:checked ~ .bp3-control-indicator { backg=
round-color: rgb(16, 107, 163); box-shadow: rgba(16, 22, 26, 0.4) 0px 0px 0=
px 1px; }

.bp3-dark .bp3-control input:not(:disabled):active:checked ~ .bp3-control-i=
ndicator { background-color: rgb(14, 90, 138); box-shadow: rgba(16, 22, 26,=
 0.4) 0px 0px 0px 1px, rgba(16, 22, 26, 0.2) 0px 1px 2px inset; }

.bp3-dark .bp3-control input:disabled:checked ~ .bp3-control-indicator { ba=
ckground: rgba(14, 90, 138, 0.5); box-shadow: none; }

.bp3-control:not(.bp3-align-right) { padding-left: 26px; }

.bp3-control:not(.bp3-align-right) .bp3-control-indicator { margin-left: -2=
6px; }

.bp3-control.bp3-align-right { padding-right: 26px; }

.bp3-control.bp3-align-right .bp3-control-indicator { margin-right: -26px; =
}

.bp3-control.bp3-disabled { color: rgba(92, 112, 128, 0.6); cursor: not-all=
owed; }

.bp3-control.bp3-inline { display: inline-block; margin-right: 20px; }

.bp3-control input { left: 0px; opacity: 0; position: absolute; top: 0px; z=
-index: -1; }

.bp3-control .bp3-control-indicator { background-clip: padding-box; backgro=
und-color: rgb(245, 248, 250); background-image: linear-gradient(rgba(255, =
255, 255, 0.8), rgba(255, 255, 255, 0)); border: none; box-shadow: rgba(16,=
 22, 26, 0.2) 0px 0px 0px 1px inset, rgba(16, 22, 26, 0.1) 0px -1px 0px ins=
et; cursor: pointer; display: inline-block; font-size: 16px; height: 1em; m=
argin-right: 10px; margin-top: -3px; position: relative; user-select: none;=
 vertical-align: middle; width: 1em; }

.bp3-control .bp3-control-indicator::before { content: ""; display: block; =
height: 1em; width: 1em; }

.bp3-control:hover .bp3-control-indicator { background-color: rgb(235, 241,=
 245); }

.bp3-control input:not(:disabled):active ~ .bp3-control-indicator { backgro=
und: rgb(216, 225, 232); box-shadow: rgba(16, 22, 26, 0.2) 0px 0px 0px 1px =
inset, rgba(16, 22, 26, 0.2) 0px 1px 2px inset; }

.bp3-control input:disabled ~ .bp3-control-indicator { background: rgba(206=
, 217, 224, 0.5); box-shadow: none; cursor: not-allowed; }

.bp3-control input:focus ~ .bp3-control-indicator { outline: rgba(19, 124, =
189, 0.6) auto 2px; outline-offset: 2px; }

.bp3-control.bp3-align-right .bp3-control-indicator { float: right; margin-=
left: 10px; margin-top: 1px; }

.bp3-control.bp3-large { font-size: 16px; }

.bp3-control.bp3-large:not(.bp3-align-right) { padding-left: 30px; }

.bp3-control.bp3-large:not(.bp3-align-right) .bp3-control-indicator { margi=
n-left: -30px; }

.bp3-control.bp3-large.bp3-align-right { padding-right: 30px; }

.bp3-control.bp3-large.bp3-align-right .bp3-control-indicator { margin-righ=
t: -30px; }

.bp3-control.bp3-large .bp3-control-indicator { font-size: 20px; }

.bp3-control.bp3-large.bp3-align-right .bp3-control-indicator { margin-top:=
 0px; }

.bp3-control.bp3-checkbox input:indeterminate ~ .bp3-control-indicator { ba=
ckground-color: rgb(19, 124, 189); background-image: linear-gradient(rgba(2=
55, 255, 255, 0.1), rgba(255, 255, 255, 0)); box-shadow: rgba(16, 22, 26, 0=
.4) 0px 0px 0px 1px inset, rgba(16, 22, 26, 0.2) 0px -1px 0px inset; color:=
 rgb(255, 255, 255); }

.bp3-control.bp3-checkbox:hover input:indeterminate ~ .bp3-control-indicato=
r { background-color: rgb(16, 107, 163); box-shadow: rgba(16, 22, 26, 0.4) =
0px 0px 0px 1px inset, rgba(16, 22, 26, 0.2) 0px -1px 0px inset; }

.bp3-control.bp3-checkbox input:not(:disabled):active:indeterminate ~ .bp3-=
control-indicator { background: rgb(14, 90, 138); box-shadow: rgba(16, 22, =
26, 0.4) 0px 0px 0px 1px inset, rgba(16, 22, 26, 0.2) 0px 1px 2px inset; }

.bp3-control.bp3-checkbox input:disabled:indeterminate ~ .bp3-control-indic=
ator { background: rgba(19, 124, 189, 0.5); box-shadow: none; }

.bp3-dark .bp3-control.bp3-checkbox input:indeterminate ~ .bp3-control-indi=
cator { box-shadow: rgba(16, 22, 26, 0.4) 0px 0px 0px 1px; }

.bp3-dark .bp3-control.bp3-checkbox:hover input:indeterminate ~ .bp3-contro=
l-indicator { background-color: rgb(16, 107, 163); box-shadow: rgba(16, 22,=
 26, 0.4) 0px 0px 0px 1px; }

.bp3-dark .bp3-control.bp3-checkbox input:not(:disabled):active:indetermina=
te ~ .bp3-control-indicator { background-color: rgb(14, 90, 138); box-shado=
w: rgba(16, 22, 26, 0.4) 0px 0px 0px 1px, rgba(16, 22, 26, 0.2) 0px 1px 2px=
 inset; }

.bp3-dark .bp3-control.bp3-checkbox input:disabled:indeterminate ~ .bp3-con=
trol-indicator { background: rgba(14, 90, 138, 0.5); box-shadow: none; }

.bp3-control.bp3-checkbox .bp3-control-indicator { border-radius: 3px; }

.bp3-control.bp3-checkbox input:checked ~ .bp3-control-indicator::before { =
background-image: url("data:image/svg+xml,%3csvg xmlns=3D'http://www.w3.org=
/2000/svg' viewBox=3D'0 0 16 16'%3e%3cpath fill-rule=3D'evenodd' clip-rule=
=3D'evenodd' d=3D'M12 5c-.28 0-.53.11-.71.29L7 9.59l-2.29-2.3a1.003 1.003 0=
 00-1.42 1.42l3 3c.18.18.43.29.71.29s.53-.11.71-.29l5-5A1.003 1.003 0 0012 =
5z' fill=3D'white'/%3e%3c/svg%3e"); }

.bp3-control.bp3-checkbox input:indeterminate ~ .bp3-control-indicator::bef=
ore { background-image: url("data:image/svg+xml,%3csvg xmlns=3D'http://www.=
w3.org/2000/svg' viewBox=3D'0 0 16 16'%3e%3cpath fill-rule=3D'evenodd' clip=
-rule=3D'evenodd' d=3D'M11 7H5c-.55 0-1 .45-1 1s.45 1 1 1h6c.55 0 1-.45 1-1=
s-.45-1-1-1z' fill=3D'white'/%3e%3c/svg%3e"); }

.bp3-control.bp3-radio .bp3-control-indicator { border-radius: 50%; }

.bp3-control.bp3-radio input:checked ~ .bp3-control-indicator::before { bac=
kground-image: radial-gradient(rgb(255, 255, 255), rgb(255, 255, 255) 28%, =
transparent 32%); }

.bp3-control.bp3-radio input:checked:disabled ~ .bp3-control-indicator::bef=
ore { opacity: 0.5; }

.bp3-control.bp3-radio input:focus ~ .bp3-control-indicator { }

.bp3-control.bp3-switch input ~ .bp3-control-indicator { background: rgba(1=
67, 182, 194, 0.5); }

.bp3-control.bp3-switch:hover input ~ .bp3-control-indicator { background: =
rgba(115, 134, 148, 0.5); }

.bp3-control.bp3-switch input:not(:disabled):active ~ .bp3-control-indicato=
r { background: rgba(92, 112, 128, 0.5); }

.bp3-control.bp3-switch input:disabled ~ .bp3-control-indicator { backgroun=
d: rgba(206, 217, 224, 0.5); }

.bp3-control.bp3-switch input:disabled ~ .bp3-control-indicator::before { b=
ackground: rgba(255, 255, 255, 0.8); }

.bp3-control.bp3-switch input:checked ~ .bp3-control-indicator { background=
: rgb(19, 124, 189); }

.bp3-control.bp3-switch:hover input:checked ~ .bp3-control-indicator { back=
ground: rgb(16, 107, 163); }

.bp3-control.bp3-switch input:checked:not(:disabled):active ~ .bp3-control-=
indicator { background: rgb(14, 90, 138); }

.bp3-control.bp3-switch input:checked:disabled ~ .bp3-control-indicator { b=
ackground: rgba(19, 124, 189, 0.5); }

.bp3-control.bp3-switch input:checked:disabled ~ .bp3-control-indicator::be=
fore { background: rgba(255, 255, 255, 0.8); }

.bp3-control.bp3-switch:not(.bp3-align-right) { padding-left: 38px; }

.bp3-control.bp3-switch:not(.bp3-align-right) .bp3-control-indicator { marg=
in-left: -38px; }

.bp3-control.bp3-switch.bp3-align-right { padding-right: 38px; }

.bp3-control.bp3-switch.bp3-align-right .bp3-control-indicator { margin-rig=
ht: -38px; }

.bp3-control.bp3-switch .bp3-control-indicator { border: none; border-radiu=
s: 1.75em; min-width: 1.75em; transition: background-color 100ms cubic-bezi=
er(0.4, 1, 0.75, 0.9) 0s; width: auto; box-shadow: none !important; }

.bp3-control.bp3-switch .bp3-control-indicator::before { background: rgb(25=
5, 255, 255); border-radius: 50%; box-shadow: rgba(16, 22, 26, 0.2) 0px 0px=
 0px 1px, rgba(16, 22, 26, 0.2) 0px 1px 1px; height: calc(1em - 4px); left:=
 0px; margin: 2px; position: absolute; transition: left 100ms cubic-bezier(=
0.4, 1, 0.75, 0.9) 0s; width: calc(1em - 4px); }

.bp3-control.bp3-switch input:checked ~ .bp3-control-indicator::before { le=
ft: calc(100% - 1em); }

.bp3-control.bp3-switch.bp3-large:not(.bp3-align-right) { padding-left: 45p=
x; }

.bp3-control.bp3-switch.bp3-large:not(.bp3-align-right) .bp3-control-indica=
tor { margin-left: -45px; }

.bp3-control.bp3-switch.bp3-large.bp3-align-right { padding-right: 45px; }

.bp3-control.bp3-switch.bp3-large.bp3-align-right .bp3-control-indicator { =
margin-right: -45px; }

.bp3-dark .bp3-control.bp3-switch input ~ .bp3-control-indicator { backgrou=
nd: rgba(16, 22, 26, 0.5); }

.bp3-dark .bp3-control.bp3-switch:hover input ~ .bp3-control-indicator { ba=
ckground: rgba(16, 22, 26, 0.7); }

.bp3-dark .bp3-control.bp3-switch input:not(:disabled):active ~ .bp3-contro=
l-indicator { background: rgba(16, 22, 26, 0.9); }

.bp3-dark .bp3-control.bp3-switch input:disabled ~ .bp3-control-indicator {=
 background: rgba(57, 75, 89, 0.5); }

.bp3-dark .bp3-control.bp3-switch input:disabled ~ .bp3-control-indicator::=
before { background: rgba(16, 22, 26, 0.4); }

.bp3-dark .bp3-control.bp3-switch input:checked ~ .bp3-control-indicator { =
background: rgb(19, 124, 189); }

.bp3-dark .bp3-control.bp3-switch:hover input:checked ~ .bp3-control-indica=
tor { background: rgb(16, 107, 163); }

.bp3-dark .bp3-control.bp3-switch input:checked:not(:disabled):active ~ .bp=
3-control-indicator { background: rgb(14, 90, 138); }

.bp3-dark .bp3-control.bp3-switch input:checked:disabled ~ .bp3-control-ind=
icator { background: rgba(14, 90, 138, 0.5); }

.bp3-dark .bp3-control.bp3-switch input:checked:disabled ~ .bp3-control-ind=
icator::before { background: rgba(16, 22, 26, 0.4); }

.bp3-dark .bp3-control.bp3-switch .bp3-control-indicator::before { backgrou=
nd: rgb(57, 75, 89); box-shadow: rgba(16, 22, 26, 0.4) 0px 0px 0px 1px; }

.bp3-dark .bp3-control.bp3-switch input:checked ~ .bp3-control-indicator::b=
efore { box-shadow: rgba(16, 22, 26, 0.4) 0px 0px 0px 1px inset; }

.bp3-control.bp3-switch .bp3-switch-inner-text { font-size: 0.7em; text-ali=
gn: center; }

.bp3-control.bp3-switch .bp3-control-indicator-child:first-child { line-hei=
ght: 0; margin-left: 0.5em; margin-right: 1.2em; visibility: hidden; }

.bp3-control.bp3-switch .bp3-control-indicator-child:last-child { line-heig=
ht: 1em; margin-left: 1.2em; margin-right: 0.5em; visibility: visible; }

.bp3-control.bp3-switch input:checked ~ .bp3-control-indicator .bp3-control=
-indicator-child:first-child { line-height: 1em; visibility: visible; }

.bp3-control.bp3-switch input:checked ~ .bp3-control-indicator .bp3-control=
-indicator-child:last-child { line-height: 0; visibility: hidden; }

.bp3-dark .bp3-control { color: rgb(245, 248, 250); }

.bp3-dark .bp3-control.bp3-disabled { color: rgba(167, 182, 194, 0.6); }

.bp3-dark .bp3-control .bp3-control-indicator { background-color: rgb(57, 7=
5, 89); background-image: linear-gradient(rgba(255, 255, 255, 0.05), rgba(2=
55, 255, 255, 0)); box-shadow: rgba(16, 22, 26, 0.4) 0px 0px 0px 1px; }

.bp3-dark .bp3-control:hover .bp3-control-indicator { background-color: rgb=
(48, 64, 77); }

.bp3-dark .bp3-control input:not(:disabled):active ~ .bp3-control-indicator=
 { background: rgb(32, 43, 51); box-shadow: rgba(16, 22, 26, 0.6) 0px 0px 0=
px 1px, rgba(16, 22, 26, 0.2) 0px 1px 2px inset; }

.bp3-dark .bp3-control input:disabled ~ .bp3-control-indicator { background=
: rgba(57, 75, 89, 0.5); box-shadow: none; cursor: not-allowed; }

.bp3-dark .bp3-control.bp3-checkbox input:disabled:checked ~ .bp3-control-i=
ndicator, .bp3-dark .bp3-control.bp3-checkbox input:disabled:indeterminate =
~ .bp3-control-indicator { color: rgba(167, 182, 194, 0.6); }

.bp3-file-input { cursor: pointer; display: inline-block; height: 30px; pos=
ition: relative; }

.bp3-file-input input { margin: 0px; min-width: 200px; opacity: 0; }

.bp3-file-input input:disabled + .bp3-file-upload-input, .bp3-file-input in=
put.bp3-disabled + .bp3-file-upload-input { background: rgba(206, 217, 224,=
 0.5); box-shadow: none; color: rgba(92, 112, 128, 0.6); cursor: not-allowe=
d; resize: none; }

.bp3-file-input input:disabled + .bp3-file-upload-input::after, .bp3-file-i=
nput input.bp3-disabled + .bp3-file-upload-input::after { background-color:=
 rgba(206, 217, 224, 0.5); background-image: none; box-shadow: none; color:=
 rgba(92, 112, 128, 0.6); cursor: not-allowed; outline: none; }

.bp3-dark .bp3-file-input input:disabled + .bp3-file-upload-input, .bp3-dar=
k .bp3-file-input input.bp3-disabled + .bp3-file-upload-input { background:=
 rgba(57, 75, 89, 0.5); box-shadow: none; color: rgba(167, 182, 194, 0.6); =
}

.bp3-dark .bp3-file-input input:disabled + .bp3-file-upload-input::after, .=
bp3-dark .bp3-file-input input.bp3-disabled + .bp3-file-upload-input::after=
 { background-color: rgba(57, 75, 89, 0.5); background-image: none; box-sha=
dow: none; color: rgba(167, 182, 194, 0.6); }

.bp3-file-input.bp3-file-input-has-selection .bp3-file-upload-input { color=
: rgb(24, 32, 38); }

.bp3-dark .bp3-file-input.bp3-file-input-has-selection .bp3-file-upload-inp=
ut { color: rgb(245, 248, 250); }

.bp3-file-input.bp3-fill { width: 100%; }

.bp3-file-input.bp3-large, .bp3-large .bp3-file-input { height: 40px; }

.bp3-file-input .bp3-file-upload-input-custom-text::after { content: attr(b=
p3-button-text); }

.bp3-file-upload-input { appearance: none; background: rgb(255, 255, 255); =
border: none; border-radius: 3px; box-shadow: rgba(19, 124, 189, 0) 0px 0px=
 0px 0px, rgba(19, 124, 189, 0) 0px 0px 0px 0px, rgba(16, 22, 26, 0.15) 0px=
 0px 0px 1px inset, rgba(16, 22, 26, 0.2) 0px 1px 1px inset; font-size: 14p=
x; font-weight: 400; height: 30px; line-height: 30px; outline: none; paddin=
g: 0px 80px 0px 10px; transition: box-shadow 100ms cubic-bezier(0.4, 1, 0.7=
5, 0.9) 0s, -webkit-box-shadow 100ms cubic-bezier(0.4, 1, 0.75, 0.9) 0s; ve=
rtical-align: middle; overflow: hidden; text-overflow: ellipsis; white-spac=
e: nowrap; overflow-wrap: normal; color: rgba(92, 112, 128, 0.6); left: 0px=
; position: absolute; right: 0px; top: 0px; user-select: none; }

.bp3-file-upload-input::-webkit-input-placeholder { color: rgba(92, 112, 12=
8, 0.6); opacity: 1; }

.bp3-file-upload-input::placeholder { color: rgba(92, 112, 128, 0.6); opaci=
ty: 1; }

.bp3-file-upload-input:focus, .bp3-file-upload-input.bp3-active { box-shado=
w: rgb(19, 124, 189) 0px 0px 0px 1px, rgba(19, 124, 189, 0.3) 0px 0px 0px 3=
px, rgba(16, 22, 26, 0.2) 0px 1px 1px inset; }

.bp3-file-upload-input[type=3D"search"], .bp3-file-upload-input.bp3-round {=
 border-radius: 30px; box-sizing: border-box; padding-left: 10px; }

.bp3-file-upload-input[readonly] { box-shadow: rgba(16, 22, 26, 0.15) 0px 0=
px 0px 1px inset; }

.bp3-file-upload-input:disabled, .bp3-file-upload-input.bp3-disabled { back=
ground: rgba(206, 217, 224, 0.5); box-shadow: none; color: rgba(92, 112, 12=
8, 0.6); cursor: not-allowed; resize: none; }

.bp3-file-upload-input::after { background-color: rgb(245, 248, 250); backg=
round-image: linear-gradient(rgba(255, 255, 255, 0.8), rgba(255, 255, 255, =
0)); box-shadow: rgba(16, 22, 26, 0.2) 0px 0px 0px 1px inset, rgba(16, 22, =
26, 0.1) 0px -1px 0px inset; color: rgb(24, 32, 38); min-height: 24px; min-=
width: 24px; overflow: hidden; text-overflow: ellipsis; white-space: nowrap=
; overflow-wrap: normal; border-radius: 3px; content: "Browse"; line-height=
: 24px; margin: 3px; position: absolute; right: 0px; text-align: center; to=
p: 0px; width: 70px; }

.bp3-file-upload-input:hover::after { background-clip: padding-box; backgro=
und-color: rgb(235, 241, 245); box-shadow: rgba(16, 22, 26, 0.2) 0px 0px 0p=
x 1px inset, rgba(16, 22, 26, 0.1) 0px -1px 0px inset; }

.bp3-file-upload-input:active::after { background-color: rgb(216, 225, 232)=
; background-image: none; box-shadow: rgba(16, 22, 26, 0.2) 0px 0px 0px 1px=
 inset, rgba(16, 22, 26, 0.2) 0px 1px 2px inset; }

.bp3-large .bp3-file-upload-input { font-size: 16px; height: 40px; line-hei=
ght: 40px; padding-right: 95px; }

.bp3-large .bp3-file-upload-input[type=3D"search"], .bp3-large .bp3-file-up=
load-input.bp3-round { padding: 0px 15px; }

.bp3-large .bp3-file-upload-input::after { min-height: 30px; min-width: 30p=
x; line-height: 30px; margin: 5px; width: 85px; }

.bp3-dark .bp3-file-upload-input { background: rgba(16, 22, 26, 0.3); box-s=
hadow: rgba(19, 124, 189, 0) 0px 0px 0px 0px, rgba(19, 124, 189, 0) 0px 0px=
 0px 0px, rgba(19, 124, 189, 0) 0px 0px 0px 0px, rgba(16, 22, 26, 0.3) 0px =
0px 0px 1px inset, rgba(16, 22, 26, 0.4) 0px 1px 1px inset; color: rgba(167=
, 182, 194, 0.6); }

.bp3-dark .bp3-file-upload-input::-webkit-input-placeholder { color: rgba(1=
67, 182, 194, 0.6); }

.bp3-dark .bp3-file-upload-input::placeholder { color: rgba(167, 182, 194, =
0.6); }

.bp3-dark .bp3-file-upload-input:focus { box-shadow: rgb(19, 124, 189) 0px =
0px 0px 1px, rgb(19, 124, 189) 0px 0px 0px 1px, rgba(19, 124, 189, 0.3) 0px=
 0px 0px 3px, rgba(16, 22, 26, 0.3) 0px 0px 0px 1px inset, rgba(16, 22, 26,=
 0.4) 0px 1px 1px inset; }

.bp3-dark .bp3-file-upload-input[readonly] { box-shadow: rgba(16, 22, 26, 0=
.4) 0px 0px 0px 1px inset; }

.bp3-dark .bp3-file-upload-input:disabled, .bp3-dark .bp3-file-upload-input=
.bp3-disabled { background: rgba(57, 75, 89, 0.5); box-shadow: none; color:=
 rgba(167, 182, 194, 0.6); }

.bp3-dark .bp3-file-upload-input::after { background-color: rgb(57, 75, 89)=
; background-image: linear-gradient(rgba(255, 255, 255, 0.05), rgba(255, 25=
5, 255, 0)); box-shadow: rgba(16, 22, 26, 0.4) 0px 0px 0px 1px; color: rgb(=
245, 248, 250); }

.bp3-dark .bp3-file-upload-input:hover::after { background-color: rgb(48, 6=
4, 77); box-shadow: rgba(16, 22, 26, 0.4) 0px 0px 0px 1px; }

.bp3-dark .bp3-file-upload-input:active::after { background-color: rgb(32, =
43, 51); background-image: none; box-shadow: rgba(16, 22, 26, 0.6) 0px 0px =
0px 1px, rgba(16, 22, 26, 0.2) 0px 1px 2px inset; }

.bp3-file-upload-input::after { box-shadow: rgba(16, 22, 26, 0.2) 0px 0px 0=
px 1px inset, rgba(16, 22, 26, 0.1) 0px -1px 0px inset; }

.bp3-form-group { display: flex; -webkit-box-orient: vertical; -webkit-box-=
direction: normal; flex-direction: column; margin: 0px 0px 15px; }

.bp3-form-group label.bp3-label { margin-bottom: 5px; }

.bp3-form-group .bp3-control { margin-top: 7px; }

.bp3-form-group .bp3-form-helper-text { color: rgb(92, 112, 128); font-size=
: 12px; margin-top: 5px; }

.bp3-form-group.bp3-intent-primary .bp3-form-helper-text { color: rgb(16, 1=
07, 163); }

.bp3-form-group.bp3-intent-success .bp3-form-helper-text { color: rgb(13, 1=
28, 80); }

.bp3-form-group.bp3-intent-warning .bp3-form-helper-text { color: rgb(191, =
115, 38); }

.bp3-form-group.bp3-intent-danger .bp3-form-helper-text { color: rgb(194, 4=
8, 48); }

.bp3-form-group.bp3-inline { -webkit-box-align: start; align-items: flex-st=
art; -webkit-box-orient: horizontal; -webkit-box-direction: normal; flex-di=
rection: row; }

.bp3-form-group.bp3-inline.bp3-large label.bp3-label { line-height: 40px; m=
argin: 0px 10px 0px 0px; }

.bp3-form-group.bp3-inline label.bp3-label { line-height: 30px; margin: 0px=
 10px 0px 0px; }

.bp3-form-group.bp3-disabled .bp3-label, .bp3-form-group.bp3-disabled .bp3-=
text-muted, .bp3-form-group.bp3-disabled .bp3-form-helper-text { color: rgb=
a(92, 112, 128, 0.6) !important; }

.bp3-dark .bp3-form-group.bp3-intent-primary .bp3-form-helper-text { color:=
 rgb(72, 175, 240); }

.bp3-dark .bp3-form-group.bp3-intent-success .bp3-form-helper-text { color:=
 rgb(61, 204, 145); }

.bp3-dark .bp3-form-group.bp3-intent-warning .bp3-form-helper-text { color:=
 rgb(255, 179, 102); }

.bp3-dark .bp3-form-group.bp3-intent-danger .bp3-form-helper-text { color: =
rgb(255, 115, 115); }

.bp3-dark .bp3-form-group .bp3-form-helper-text { color: rgb(167, 182, 194)=
; }

.bp3-dark .bp3-form-group.bp3-disabled .bp3-label, .bp3-dark .bp3-form-grou=
p.bp3-disabled .bp3-text-muted, .bp3-dark .bp3-form-group.bp3-disabled .bp3=
-form-helper-text { color: rgba(167, 182, 194, 0.6) !important; }

.bp3-input-group { display: block; position: relative; }

.bp3-input-group .bp3-input { position: relative; width: 100%; }

.bp3-input-group .bp3-input:not(:first-child) { padding-left: 30px; }

.bp3-input-group .bp3-input:not(:last-child) { padding-right: 30px; }

.bp3-input-group .bp3-input-action, .bp3-input-group > .bp3-input-left-cont=
ainer, .bp3-input-group > .bp3-button, .bp3-input-group > .bp3-icon { posit=
ion: absolute; top: 0px; }

.bp3-input-group .bp3-input-action:first-child, .bp3-input-group > .bp3-inp=
ut-left-container:first-child, .bp3-input-group > .bp3-button:first-child, =
.bp3-input-group > .bp3-icon:first-child { left: 0px; }

.bp3-input-group .bp3-input-action:last-child, .bp3-input-group > .bp3-inpu=
t-left-container:last-child, .bp3-input-group > .bp3-button:last-child, .bp=
3-input-group > .bp3-icon:last-child { right: 0px; }

.bp3-input-group .bp3-button { min-height: 24px; min-width: 24px; margin: 3=
px; padding: 0px 7px; }

.bp3-input-group .bp3-button:empty { padding: 0px; }

.bp3-input-group > .bp3-input-left-container, .bp3-input-group > .bp3-icon =
{ z-index: 1; }

.bp3-input-group > .bp3-input-left-container > .bp3-icon, .bp3-input-group =
> .bp3-icon { color: rgb(92, 112, 128); }

.bp3-input-group > .bp3-input-left-container > .bp3-icon:empty, .bp3-input-=
group > .bp3-icon:empty { font-family: Icons16, sans-serif; font-size: 16px=
; font-style: normal; font-weight: 400; line-height: 1; -webkit-font-smooth=
ing: antialiased; }

.bp3-input-group > .bp3-input-left-container > .bp3-icon, .bp3-input-group =
> .bp3-icon, .bp3-input-group .bp3-input-action > .bp3-spinner { margin: 7p=
x; }

.bp3-input-group .bp3-tag { margin: 5px; }

.bp3-input-group .bp3-input:not(:focus) + .bp3-button.bp3-minimal:not(:hove=
r):not(:focus), .bp3-input-group .bp3-input:not(:focus) + .bp3-input-action=
 .bp3-button.bp3-minimal:not(:hover):not(:focus) { color: rgb(92, 112, 128)=
; }

.bp3-dark .bp3-input-group .bp3-input:not(:focus) + .bp3-button.bp3-minimal=
:not(:hover):not(:focus), .bp3-dark .bp3-input-group .bp3-input:not(:focus)=
 + .bp3-input-action .bp3-button.bp3-minimal:not(:hover):not(:focus) { colo=
r: rgb(167, 182, 194); }

.bp3-input-group .bp3-input:not(:focus) + .bp3-button.bp3-minimal:not(:hove=
r):not(:focus) .bp3-icon, .bp3-input-group .bp3-input:not(:focus) + .bp3-bu=
tton.bp3-minimal:not(:hover):not(:focus) .bp3-icon-standard, .bp3-input-gro=
up .bp3-input:not(:focus) + .bp3-button.bp3-minimal:not(:hover):not(:focus)=
 .bp3-icon-large, .bp3-input-group .bp3-input:not(:focus) + .bp3-input-acti=
on .bp3-button.bp3-minimal:not(:hover):not(:focus) .bp3-icon, .bp3-input-gr=
oup .bp3-input:not(:focus) + .bp3-input-action .bp3-button.bp3-minimal:not(=
:hover):not(:focus) .bp3-icon-standard, .bp3-input-group .bp3-input:not(:fo=
cus) + .bp3-input-action .bp3-button.bp3-minimal:not(:hover):not(:focus) .b=
p3-icon-large { color: rgb(92, 112, 128); }

.bp3-input-group .bp3-input:not(:focus) + .bp3-button.bp3-minimal:disabled,=
 .bp3-input-group .bp3-input:not(:focus) + .bp3-input-action .bp3-button.bp=
3-minimal:disabled { color: rgba(92, 112, 128, 0.6) !important; }

.bp3-input-group .bp3-input:not(:focus) + .bp3-button.bp3-minimal:disabled =
.bp3-icon, .bp3-input-group .bp3-input:not(:focus) + .bp3-button.bp3-minima=
l:disabled .bp3-icon-standard, .bp3-input-group .bp3-input:not(:focus) + .b=
p3-button.bp3-minimal:disabled .bp3-icon-large, .bp3-input-group .bp3-input=
:not(:focus) + .bp3-input-action .bp3-button.bp3-minimal:disabled .bp3-icon=
, .bp3-input-group .bp3-input:not(:focus) + .bp3-input-action .bp3-button.b=
p3-minimal:disabled .bp3-icon-standard, .bp3-input-group .bp3-input:not(:fo=
cus) + .bp3-input-action .bp3-button.bp3-minimal:disabled .bp3-icon-large {=
 color: rgba(92, 112, 128, 0.6) !important; }

.bp3-input-group.bp3-disabled { cursor: not-allowed; }

.bp3-input-group.bp3-disabled .bp3-icon { color: rgba(92, 112, 128, 0.6); }

.bp3-input-group.bp3-large .bp3-button { min-height: 30px; min-width: 30px;=
 margin: 5px; }

.bp3-input-group.bp3-large > .bp3-input-left-container > .bp3-icon, .bp3-in=
put-group.bp3-large > .bp3-icon, .bp3-input-group.bp3-large .bp3-input-acti=
on > .bp3-spinner { margin: 12px; }

.bp3-input-group.bp3-large .bp3-input { font-size: 16px; height: 40px; line=
-height: 40px; }

.bp3-input-group.bp3-large .bp3-input[type=3D"search"], .bp3-input-group.bp=
3-large .bp3-input.bp3-round { padding: 0px 15px; }

.bp3-input-group.bp3-large .bp3-input:not(:first-child) { padding-left: 40p=
x; }

.bp3-input-group.bp3-large .bp3-input:not(:last-child) { padding-right: 40p=
x; }

.bp3-input-group.bp3-small .bp3-button { min-height: 20px; min-width: 20px;=
 margin: 2px; }

.bp3-input-group.bp3-small .bp3-tag { min-height: 20px; min-width: 20px; ma=
rgin: 2px; }

.bp3-input-group.bp3-small > .bp3-input-left-container > .bp3-icon, .bp3-in=
put-group.bp3-small > .bp3-icon, .bp3-input-group.bp3-small .bp3-input-acti=
on > .bp3-spinner { margin: 4px; }

.bp3-input-group.bp3-small .bp3-input { font-size: 12px; height: 24px; line=
-height: 24px; padding-left: 8px; padding-right: 8px; }

.bp3-input-group.bp3-small .bp3-input[type=3D"search"], .bp3-input-group.bp=
3-small .bp3-input.bp3-round { padding: 0px 12px; }

.bp3-input-group.bp3-small .bp3-input:not(:first-child) { padding-left: 24p=
x; }

.bp3-input-group.bp3-small .bp3-input:not(:last-child) { padding-right: 24p=
x; }

.bp3-input-group.bp3-fill { -webkit-box-flex: 1; flex: 1 1 auto; width: 100=
%; }

.bp3-input-group.bp3-round .bp3-button, .bp3-input-group.bp3-round .bp3-inp=
ut, .bp3-input-group.bp3-round .bp3-tag { border-radius: 30px; }

.bp3-dark .bp3-input-group .bp3-icon { color: rgb(167, 182, 194); }

.bp3-dark .bp3-input-group.bp3-disabled .bp3-icon { color: rgba(167, 182, 1=
94, 0.6); }

.bp3-input-group.bp3-intent-primary .bp3-input { box-shadow: rgba(19, 124, =
189, 0) 0px 0px 0px 0px, rgba(19, 124, 189, 0) 0px 0px 0px 0px, rgb(19, 124=
, 189) 0px 0px 0px 1px inset, rgba(16, 22, 26, 0.15) 0px 0px 0px 1px inset,=
 rgba(16, 22, 26, 0.2) 0px 1px 1px inset; }

.bp3-input-group.bp3-intent-primary .bp3-input:focus { box-shadow: rgb(19, =
124, 189) 0px 0px 0px 1px, rgba(19, 124, 189, 0.3) 0px 0px 0px 3px, rgba(16=
, 22, 26, 0.2) 0px 1px 1px inset; }

.bp3-input-group.bp3-intent-primary .bp3-input[readonly] { box-shadow: rgb(=
19, 124, 189) 0px 0px 0px 1px inset; }

.bp3-input-group.bp3-intent-primary .bp3-input:disabled, .bp3-input-group.b=
p3-intent-primary .bp3-input.bp3-disabled { box-shadow: none; }

.bp3-input-group.bp3-intent-primary > .bp3-icon { color: rgb(16, 107, 163);=
 }

.bp3-dark .bp3-input-group.bp3-intent-primary > .bp3-icon { color: rgb(72, =
175, 240); }

.bp3-input-group.bp3-intent-success .bp3-input { box-shadow: rgba(15, 153, =
96, 0) 0px 0px 0px 0px, rgba(15, 153, 96, 0) 0px 0px 0px 0px, rgb(15, 153, =
96) 0px 0px 0px 1px inset, rgba(16, 22, 26, 0.15) 0px 0px 0px 1px inset, rg=
ba(16, 22, 26, 0.2) 0px 1px 1px inset; }

.bp3-input-group.bp3-intent-success .bp3-input:focus { box-shadow: rgb(15, =
153, 96) 0px 0px 0px 1px, rgba(15, 153, 96, 0.3) 0px 0px 0px 3px, rgba(16, =
22, 26, 0.2) 0px 1px 1px inset; }

.bp3-input-group.bp3-intent-success .bp3-input[readonly] { box-shadow: rgb(=
15, 153, 96) 0px 0px 0px 1px inset; }

.bp3-input-group.bp3-intent-success .bp3-input:disabled, .bp3-input-group.b=
p3-intent-success .bp3-input.bp3-disabled { box-shadow: none; }

.bp3-input-group.bp3-intent-success > .bp3-icon { color: rgb(13, 128, 80); =
}

.bp3-dark .bp3-input-group.bp3-intent-success > .bp3-icon { color: rgb(61, =
204, 145); }

.bp3-input-group.bp3-intent-warning .bp3-input { box-shadow: rgba(217, 130,=
 43, 0) 0px 0px 0px 0px, rgba(217, 130, 43, 0) 0px 0px 0px 0px, rgb(217, 13=
0, 43) 0px 0px 0px 1px inset, rgba(16, 22, 26, 0.15) 0px 0px 0px 1px inset,=
 rgba(16, 22, 26, 0.2) 0px 1px 1px inset; }

.bp3-input-group.bp3-intent-warning .bp3-input:focus { box-shadow: rgb(217,=
 130, 43) 0px 0px 0px 1px, rgba(217, 130, 43, 0.3) 0px 0px 0px 3px, rgba(16=
, 22, 26, 0.2) 0px 1px 1px inset; }

.bp3-input-group.bp3-intent-warning .bp3-input[readonly] { box-shadow: rgb(=
217, 130, 43) 0px 0px 0px 1px inset; }

.bp3-input-group.bp3-intent-warning .bp3-input:disabled, .bp3-input-group.b=
p3-intent-warning .bp3-input.bp3-disabled { box-shadow: none; }

.bp3-input-group.bp3-intent-warning > .bp3-icon { color: rgb(191, 115, 38);=
 }

.bp3-dark .bp3-input-group.bp3-intent-warning > .bp3-icon { color: rgb(255,=
 179, 102); }

.bp3-input-group.bp3-intent-danger .bp3-input { box-shadow: rgba(219, 55, 5=
5, 0) 0px 0px 0px 0px, rgba(219, 55, 55, 0) 0px 0px 0px 0px, rgb(219, 55, 5=
5) 0px 0px 0px 1px inset, rgba(16, 22, 26, 0.15) 0px 0px 0px 1px inset, rgb=
a(16, 22, 26, 0.2) 0px 1px 1px inset; }

.bp3-input-group.bp3-intent-danger .bp3-input:focus { box-shadow: rgb(219, =
55, 55) 0px 0px 0px 1px, rgba(219, 55, 55, 0.3) 0px 0px 0px 3px, rgba(16, 2=
2, 26, 0.2) 0px 1px 1px inset; }

.bp3-input-group.bp3-intent-danger .bp3-input[readonly] { box-shadow: rgb(2=
19, 55, 55) 0px 0px 0px 1px inset; }

.bp3-input-group.bp3-intent-danger .bp3-input:disabled, .bp3-input-group.bp=
3-intent-danger .bp3-input.bp3-disabled { box-shadow: none; }

.bp3-input-group.bp3-intent-danger > .bp3-icon { color: rgb(194, 48, 48); }

.bp3-dark .bp3-input-group.bp3-intent-danger > .bp3-icon { color: rgb(255, =
115, 115); }

.bp3-input { appearance: none; background: rgb(255, 255, 255); border: none=
; border-radius: 3px; box-shadow: rgba(19, 124, 189, 0) 0px 0px 0px 0px, rg=
ba(19, 124, 189, 0) 0px 0px 0px 0px, rgba(16, 22, 26, 0.15) 0px 0px 0px 1px=
 inset, rgba(16, 22, 26, 0.2) 0px 1px 1px inset; color: rgb(24, 32, 38); fo=
nt-size: 14px; font-weight: 400; height: 30px; line-height: 30px; outline: =
none; padding: 0px 10px; transition: box-shadow 100ms cubic-bezier(0.4, 1, =
0.75, 0.9) 0s, -webkit-box-shadow 100ms cubic-bezier(0.4, 1, 0.75, 0.9) 0s;=
 vertical-align: middle; }

.bp3-input::-webkit-input-placeholder { color: rgba(92, 112, 128, 0.6); opa=
city: 1; }

.bp3-input::placeholder { color: rgba(92, 112, 128, 0.6); opacity: 1; }

.bp3-input:focus, .bp3-input.bp3-active { box-shadow: rgb(19, 124, 189) 0px=
 0px 0px 1px, rgba(19, 124, 189, 0.3) 0px 0px 0px 3px, rgba(16, 22, 26, 0.2=
) 0px 1px 1px inset; }

.bp3-input[type=3D"search"], .bp3-input.bp3-round { border-radius: 30px; bo=
x-sizing: border-box; padding-left: 10px; }

.bp3-input[readonly] { box-shadow: rgba(16, 22, 26, 0.15) 0px 0px 0px 1px i=
nset; }

.bp3-input:disabled, .bp3-input.bp3-disabled { background: rgba(206, 217, 2=
24, 0.5); box-shadow: none; color: rgba(92, 112, 128, 0.6); cursor: not-all=
owed; resize: none; }

.bp3-input.bp3-large { font-size: 16px; height: 40px; line-height: 40px; }

.bp3-input.bp3-large[type=3D"search"], .bp3-input.bp3-large.bp3-round { pad=
ding: 0px 15px; }

.bp3-input.bp3-small { font-size: 12px; height: 24px; line-height: 24px; pa=
dding-left: 8px; padding-right: 8px; }

.bp3-input.bp3-small[type=3D"search"], .bp3-input.bp3-small.bp3-round { pad=
ding: 0px 12px; }

.bp3-input.bp3-fill { -webkit-box-flex: 1; flex: 1 1 auto; width: 100%; }

.bp3-dark .bp3-input { background: rgba(16, 22, 26, 0.3); box-shadow: rgba(=
19, 124, 189, 0) 0px 0px 0px 0px, rgba(19, 124, 189, 0) 0px 0px 0px 0px, rg=
ba(19, 124, 189, 0) 0px 0px 0px 0px, rgba(16, 22, 26, 0.3) 0px 0px 0px 1px =
inset, rgba(16, 22, 26, 0.4) 0px 1px 1px inset; color: rgb(245, 248, 250); =
}

.bp3-dark .bp3-input::-webkit-input-placeholder { color: rgba(167, 182, 194=
, 0.6); }

.bp3-dark .bp3-input::placeholder { color: rgba(167, 182, 194, 0.6); }

.bp3-dark .bp3-input:focus { box-shadow: rgb(19, 124, 189) 0px 0px 0px 1px,=
 rgb(19, 124, 189) 0px 0px 0px 1px, rgba(19, 124, 189, 0.3) 0px 0px 0px 3px=
, rgba(16, 22, 26, 0.3) 0px 0px 0px 1px inset, rgba(16, 22, 26, 0.4) 0px 1p=
x 1px inset; }

.bp3-dark .bp3-input[readonly] { box-shadow: rgba(16, 22, 26, 0.4) 0px 0px =
0px 1px inset; }

.bp3-dark .bp3-input:disabled, .bp3-dark .bp3-input.bp3-disabled { backgrou=
nd: rgba(57, 75, 89, 0.5); box-shadow: none; color: rgba(167, 182, 194, 0.6=
); }

.bp3-input.bp3-intent-primary { box-shadow: rgba(19, 124, 189, 0) 0px 0px 0=
px 0px, rgba(19, 124, 189, 0) 0px 0px 0px 0px, rgb(19, 124, 189) 0px 0px 0p=
x 1px inset, rgba(16, 22, 26, 0.15) 0px 0px 0px 1px inset, rgba(16, 22, 26,=
 0.2) 0px 1px 1px inset; }

.bp3-input.bp3-intent-primary:focus { box-shadow: rgb(19, 124, 189) 0px 0px=
 0px 1px, rgba(19, 124, 189, 0.3) 0px 0px 0px 3px, rgba(16, 22, 26, 0.2) 0p=
x 1px 1px inset; }

.bp3-input.bp3-intent-primary[readonly] { box-shadow: rgb(19, 124, 189) 0px=
 0px 0px 1px inset; }

.bp3-input.bp3-intent-primary:disabled, .bp3-input.bp3-intent-primary.bp3-d=
isabled { box-shadow: none; }

.bp3-dark .bp3-input.bp3-intent-primary { box-shadow: rgba(19, 124, 189, 0)=
 0px 0px 0px 0px, rgba(19, 124, 189, 0) 0px 0px 0px 0px, rgba(19, 124, 189,=
 0) 0px 0px 0px 0px, rgb(19, 124, 189) 0px 0px 0px 1px inset, rgba(16, 22, =
26, 0.3) 0px 0px 0px 1px inset, rgba(16, 22, 26, 0.4) 0px 1px 1px inset; }

.bp3-dark .bp3-input.bp3-intent-primary:focus { box-shadow: rgb(19, 124, 18=
9) 0px 0px 0px 1px, rgb(19, 124, 189) 0px 0px 0px 1px, rgba(19, 124, 189, 0=
.3) 0px 0px 0px 3px, rgba(16, 22, 26, 0.3) 0px 0px 0px 1px inset, rgba(16, =
22, 26, 0.4) 0px 1px 1px inset; }

.bp3-dark .bp3-input.bp3-intent-primary[readonly] { box-shadow: rgb(19, 124=
, 189) 0px 0px 0px 1px inset; }

.bp3-dark .bp3-input.bp3-intent-primary:disabled, .bp3-dark .bp3-input.bp3-=
intent-primary.bp3-disabled { box-shadow: none; }

.bp3-input.bp3-intent-success { box-shadow: rgba(15, 153, 96, 0) 0px 0px 0p=
x 0px, rgba(15, 153, 96, 0) 0px 0px 0px 0px, rgb(15, 153, 96) 0px 0px 0px 1=
px inset, rgba(16, 22, 26, 0.15) 0px 0px 0px 1px inset, rgba(16, 22, 26, 0.=
2) 0px 1px 1px inset; }

.bp3-input.bp3-intent-success:focus { box-shadow: rgb(15, 153, 96) 0px 0px =
0px 1px, rgba(15, 153, 96, 0.3) 0px 0px 0px 3px, rgba(16, 22, 26, 0.2) 0px =
1px 1px inset; }

.bp3-input.bp3-intent-success[readonly] { box-shadow: rgb(15, 153, 96) 0px =
0px 0px 1px inset; }

.bp3-input.bp3-intent-success:disabled, .bp3-input.bp3-intent-success.bp3-d=
isabled { box-shadow: none; }

.bp3-dark .bp3-input.bp3-intent-success { box-shadow: rgba(15, 153, 96, 0) =
0px 0px 0px 0px, rgba(15, 153, 96, 0) 0px 0px 0px 0px, rgba(15, 153, 96, 0)=
 0px 0px 0px 0px, rgb(15, 153, 96) 0px 0px 0px 1px inset, rgba(16, 22, 26, =
0.3) 0px 0px 0px 1px inset, rgba(16, 22, 26, 0.4) 0px 1px 1px inset; }

.bp3-dark .bp3-input.bp3-intent-success:focus { box-shadow: rgb(15, 153, 96=
) 0px 0px 0px 1px, rgb(15, 153, 96) 0px 0px 0px 1px, rgba(15, 153, 96, 0.3)=
 0px 0px 0px 3px, rgba(16, 22, 26, 0.3) 0px 0px 0px 1px inset, rgba(16, 22,=
 26, 0.4) 0px 1px 1px inset; }

.bp3-dark .bp3-input.bp3-intent-success[readonly] { box-shadow: rgb(15, 153=
, 96) 0px 0px 0px 1px inset; }

.bp3-dark .bp3-input.bp3-intent-success:disabled, .bp3-dark .bp3-input.bp3-=
intent-success.bp3-disabled { box-shadow: none; }

.bp3-input.bp3-intent-warning { box-shadow: rgba(217, 130, 43, 0) 0px 0px 0=
px 0px, rgba(217, 130, 43, 0) 0px 0px 0px 0px, rgb(217, 130, 43) 0px 0px 0p=
x 1px inset, rgba(16, 22, 26, 0.15) 0px 0px 0px 1px inset, rgba(16, 22, 26,=
 0.2) 0px 1px 1px inset; }

.bp3-input.bp3-intent-warning:focus { box-shadow: rgb(217, 130, 43) 0px 0px=
 0px 1px, rgba(217, 130, 43, 0.3) 0px 0px 0px 3px, rgba(16, 22, 26, 0.2) 0p=
x 1px 1px inset; }

.bp3-input.bp3-intent-warning[readonly] { box-shadow: rgb(217, 130, 43) 0px=
 0px 0px 1px inset; }

.bp3-input.bp3-intent-warning:disabled, .bp3-input.bp3-intent-warning.bp3-d=
isabled { box-shadow: none; }

.bp3-dark .bp3-input.bp3-intent-warning { box-shadow: rgba(217, 130, 43, 0)=
 0px 0px 0px 0px, rgba(217, 130, 43, 0) 0px 0px 0px 0px, rgba(217, 130, 43,=
 0) 0px 0px 0px 0px, rgb(217, 130, 43) 0px 0px 0px 1px inset, rgba(16, 22, =
26, 0.3) 0px 0px 0px 1px inset, rgba(16, 22, 26, 0.4) 0px 1px 1px inset; }

.bp3-dark .bp3-input.bp3-intent-warning:focus { box-shadow: rgb(217, 130, 4=
3) 0px 0px 0px 1px, rgb(217, 130, 43) 0px 0px 0px 1px, rgba(217, 130, 43, 0=
.3) 0px 0px 0px 3px, rgba(16, 22, 26, 0.3) 0px 0px 0px 1px inset, rgba(16, =
22, 26, 0.4) 0px 1px 1px inset; }

.bp3-dark .bp3-input.bp3-intent-warning[readonly] { box-shadow: rgb(217, 13=
0, 43) 0px 0px 0px 1px inset; }

.bp3-dark .bp3-input.bp3-intent-warning:disabled, .bp3-dark .bp3-input.bp3-=
intent-warning.bp3-disabled { box-shadow: none; }

.bp3-input.bp3-intent-danger { box-shadow: rgba(219, 55, 55, 0) 0px 0px 0px=
 0px, rgba(219, 55, 55, 0) 0px 0px 0px 0px, rgb(219, 55, 55) 0px 0px 0px 1p=
x inset, rgba(16, 22, 26, 0.15) 0px 0px 0px 1px inset, rgba(16, 22, 26, 0.2=
) 0px 1px 1px inset; }

.bp3-input.bp3-intent-danger:focus { box-shadow: rgb(219, 55, 55) 0px 0px 0=
px 1px, rgba(219, 55, 55, 0.3) 0px 0px 0px 3px, rgba(16, 22, 26, 0.2) 0px 1=
px 1px inset; }

.bp3-input.bp3-intent-danger[readonly] { box-shadow: rgb(219, 55, 55) 0px 0=
px 0px 1px inset; }

.bp3-input.bp3-intent-danger:disabled, .bp3-input.bp3-intent-danger.bp3-dis=
abled { box-shadow: none; }

.bp3-dark .bp3-input.bp3-intent-danger { box-shadow: rgba(219, 55, 55, 0) 0=
px 0px 0px 0px, rgba(219, 55, 55, 0) 0px 0px 0px 0px, rgba(219, 55, 55, 0) =
0px 0px 0px 0px, rgb(219, 55, 55) 0px 0px 0px 1px inset, rgba(16, 22, 26, 0=
.3) 0px 0px 0px 1px inset, rgba(16, 22, 26, 0.4) 0px 1px 1px inset; }

.bp3-dark .bp3-input.bp3-intent-danger:focus { box-shadow: rgb(219, 55, 55)=
 0px 0px 0px 1px, rgb(219, 55, 55) 0px 0px 0px 1px, rgba(219, 55, 55, 0.3) =
0px 0px 0px 3px, rgba(16, 22, 26, 0.3) 0px 0px 0px 1px inset, rgba(16, 22, =
26, 0.4) 0px 1px 1px inset; }

.bp3-dark .bp3-input.bp3-intent-danger[readonly] { box-shadow: rgb(219, 55,=
 55) 0px 0px 0px 1px inset; }

.bp3-dark .bp3-input.bp3-intent-danger:disabled, .bp3-dark .bp3-input.bp3-i=
ntent-danger.bp3-disabled { box-shadow: none; }

textarea.bp3-input { max-width: 100%; padding: 10px; }

textarea.bp3-input, textarea.bp3-input.bp3-large, textarea.bp3-input.bp3-sm=
all { height: auto; line-height: inherit; }

textarea.bp3-input.bp3-small { padding: 8px; }

.bp3-dark textarea.bp3-input { background: rgba(16, 22, 26, 0.3); box-shado=
w: rgba(19, 124, 189, 0) 0px 0px 0px 0px, rgba(19, 124, 189, 0) 0px 0px 0px=
 0px, rgba(19, 124, 189, 0) 0px 0px 0px 0px, rgba(16, 22, 26, 0.3) 0px 0px =
0px 1px inset, rgba(16, 22, 26, 0.4) 0px 1px 1px inset; color: rgb(245, 248=
, 250); }

.bp3-dark textarea.bp3-input::-webkit-input-placeholder { color: rgba(167, =
182, 194, 0.6); }

.bp3-dark textarea.bp3-input::placeholder { color: rgba(167, 182, 194, 0.6)=
; }

.bp3-dark textarea.bp3-input:focus { box-shadow: rgb(19, 124, 189) 0px 0px =
0px 1px, rgb(19, 124, 189) 0px 0px 0px 1px, rgba(19, 124, 189, 0.3) 0px 0px=
 0px 3px, rgba(16, 22, 26, 0.3) 0px 0px 0px 1px inset, rgba(16, 22, 26, 0.4=
) 0px 1px 1px inset; }

.bp3-dark textarea.bp3-input[readonly] { box-shadow: rgba(16, 22, 26, 0.4) =
0px 0px 0px 1px inset; }

.bp3-dark textarea.bp3-input:disabled, .bp3-dark textarea.bp3-input.bp3-dis=
abled { background: rgba(57, 75, 89, 0.5); box-shadow: none; color: rgba(16=
7, 182, 194, 0.6); }

label.bp3-label { display: block; margin-bottom: 15px; margin-top: 0px; }

label.bp3-label .bp3-html-select, label.bp3-label .bp3-input, label.bp3-lab=
el .bp3-select, label.bp3-label .bp3-slider, label.bp3-label .bp3-popover-w=
rapper { display: block; margin-top: 5px; text-transform: none; }

label.bp3-label .bp3-button-group { margin-top: 5px; }

label.bp3-label .bp3-select select, label.bp3-label .bp3-html-select select=
 { font-weight: 400; vertical-align: top; width: 100%; }

label.bp3-label.bp3-disabled, label.bp3-label.bp3-disabled .bp3-text-muted =
{ color: rgba(92, 112, 128, 0.6); }

label.bp3-label.bp3-inline { line-height: 30px; }

label.bp3-label.bp3-inline .bp3-html-select, label.bp3-label.bp3-inline .bp=
3-input, label.bp3-label.bp3-inline .bp3-input-group, label.bp3-label.bp3-i=
nline .bp3-select, label.bp3-label.bp3-inline .bp3-popover-wrapper { displa=
y: inline-block; margin: 0px 0px 0px 5px; vertical-align: top; }

label.bp3-label.bp3-inline .bp3-button-group { margin: 0px 0px 0px 5px; }

label.bp3-label.bp3-inline .bp3-input-group .bp3-input { margin-left: 0px; =
}

label.bp3-label.bp3-inline.bp3-large { line-height: 40px; }

label.bp3-label:not(.bp3-inline) .bp3-popover-target { display: block; }

.bp3-dark label.bp3-label { color: rgb(245, 248, 250); }

.bp3-dark label.bp3-label.bp3-disabled, .bp3-dark label.bp3-label.bp3-disab=
led .bp3-text-muted { color: rgba(167, 182, 194, 0.6); }

.bp3-numeric-input .bp3-button-group.bp3-vertical > .bp3-button { -webkit-b=
ox-flex: 1; flex: 1 1 14px; min-height: 0px; padding: 0px; width: 30px; }

.bp3-numeric-input .bp3-button-group.bp3-vertical > .bp3-button:first-child=
 { border-radius: 0px 3px 0px 0px; }

.bp3-numeric-input .bp3-button-group.bp3-vertical > .bp3-button:last-child =
{ border-radius: 0px 0px 3px; }

.bp3-numeric-input .bp3-button-group.bp3-vertical:first-child > .bp3-button=
:first-child { border-radius: 3px 0px 0px; }

.bp3-numeric-input .bp3-button-group.bp3-vertical:first-child > .bp3-button=
:last-child { border-radius: 0px 0px 0px 3px; }

.bp3-numeric-input.bp3-large .bp3-button-group.bp3-vertical > .bp3-button {=
 width: 40px; }

form { display: block; }

.bp3-html-select select, .bp3-select select { display: inline-flex; -webkit=
-box-orient: horizontal; -webkit-box-direction: normal; flex-direction: row=
; -webkit-box-align: center; align-items: center; border: none; cursor: poi=
nter; font-size: 14px; -webkit-box-pack: center; justify-content: center; t=
ext-align: left; vertical-align: middle; background-color: rgb(245, 248, 25=
0); background-image: linear-gradient(rgba(255, 255, 255, 0.8), rgba(255, 2=
55, 255, 0)); box-shadow: rgba(16, 22, 26, 0.2) 0px 0px 0px 1px inset, rgba=
(16, 22, 26, 0.1) 0px -1px 0px inset; color: rgb(24, 32, 38); appearance: n=
one; border-radius: 3px; height: 30px; padding: 0px 25px 0px 10px; width: 1=
00%; }

.bp3-html-select select > *, .bp3-select select > * { -webkit-box-flex: 0; =
flex-grow: 0; flex-shrink: 0; }

.bp3-html-select select > .bp3-fill, .bp3-select select > .bp3-fill { -webk=
it-box-flex: 1; flex-grow: 1; flex-shrink: 1; }

.bp3-html-select select::before, .bp3-select select::before, .bp3-html-sele=
ct select > *, .bp3-select select > * { margin-right: 7px; }

.bp3-html-select select:empty::before, .bp3-select select:empty::before, .b=
p3-html-select select > :last-child, .bp3-select select > :last-child { mar=
gin-right: 0px; }

.bp3-html-select select:hover, .bp3-select select:hover { background-clip: =
padding-box; background-color: rgb(235, 241, 245); box-shadow: rgba(16, 22,=
 26, 0.2) 0px 0px 0px 1px inset, rgba(16, 22, 26, 0.1) 0px -1px 0px inset; =
}

.bp3-html-select select:active, .bp3-select select:active, .bp3-html-select=
 select.bp3-active, .bp3-select select.bp3-active { background-color: rgb(2=
16, 225, 232); background-image: none; box-shadow: rgba(16, 22, 26, 0.2) 0p=
x 0px 0px 1px inset, rgba(16, 22, 26, 0.2) 0px 1px 2px inset; }

.bp3-html-select select:disabled, .bp3-select select:disabled, .bp3-html-se=
lect select.bp3-disabled, .bp3-select select.bp3-disabled { background-colo=
r: rgba(206, 217, 224, 0.5); background-image: none; box-shadow: none; colo=
r: rgba(92, 112, 128, 0.6); cursor: not-allowed; outline: none; }

.bp3-html-select select:disabled.bp3-active, .bp3-select select:disabled.bp=
3-active, .bp3-html-select select:disabled.bp3-active:hover, .bp3-select se=
lect:disabled.bp3-active:hover, .bp3-html-select select.bp3-disabled.bp3-ac=
tive, .bp3-select select.bp3-disabled.bp3-active, .bp3-html-select select.b=
p3-disabled.bp3-active:hover, .bp3-select select.bp3-disabled.bp3-active:ho=
ver { background: rgba(206, 217, 224, 0.7); }

.bp3-html-select.bp3-minimal select, .bp3-select.bp3-minimal select { backg=
round: none; box-shadow: none; }

.bp3-html-select.bp3-minimal select:hover, .bp3-select.bp3-minimal select:h=
over { background: rgba(167, 182, 194, 0.3); box-shadow: none; color: rgb(2=
4, 32, 38); text-decoration: none; }

.bp3-html-select.bp3-minimal select:active, .bp3-select.bp3-minimal select:=
active, .bp3-html-select.bp3-minimal select.bp3-active, .bp3-select.bp3-min=
imal select.bp3-active { background: rgba(115, 134, 148, 0.3); box-shadow: =
none; color: rgb(24, 32, 38); }

.bp3-html-select.bp3-minimal select:disabled, .bp3-select.bp3-minimal selec=
t:disabled, .bp3-html-select.bp3-minimal select:disabled:hover, .bp3-select=
.bp3-minimal select:disabled:hover, .bp3-html-select.bp3-minimal select.bp3=
-disabled, .bp3-select.bp3-minimal select.bp3-disabled, .bp3-html-select.bp=
3-minimal select.bp3-disabled:hover, .bp3-select.bp3-minimal select.bp3-dis=
abled:hover { background: none; color: rgba(92, 112, 128, 0.6); cursor: not=
-allowed; }

.bp3-html-select.bp3-minimal select:disabled.bp3-active, .bp3-select.bp3-mi=
nimal select:disabled.bp3-active, .bp3-html-select.bp3-minimal select:disab=
led:hover.bp3-active, .bp3-select.bp3-minimal select:disabled:hover.bp3-act=
ive, .bp3-html-select.bp3-minimal select.bp3-disabled.bp3-active, .bp3-sele=
ct.bp3-minimal select.bp3-disabled.bp3-active, .bp3-html-select.bp3-minimal=
 select.bp3-disabled:hover.bp3-active, .bp3-select.bp3-minimal select.bp3-d=
isabled:hover.bp3-active { background: rgba(115, 134, 148, 0.3); }

.bp3-dark .bp3-html-select.bp3-minimal select, .bp3-html-select.bp3-minimal=
 .bp3-dark select, .bp3-dark .bp3-select.bp3-minimal select, .bp3-select.bp=
3-minimal .bp3-dark select { background: none; box-shadow: none; color: inh=
erit; }

.bp3-dark .bp3-html-select.bp3-minimal select:hover, .bp3-html-select.bp3-m=
inimal .bp3-dark select:hover, .bp3-dark .bp3-select.bp3-minimal select:hov=
er, .bp3-select.bp3-minimal .bp3-dark select:hover, .bp3-dark .bp3-html-sel=
ect.bp3-minimal select:active, .bp3-html-select.bp3-minimal .bp3-dark selec=
t:active, .bp3-dark .bp3-select.bp3-minimal select:active, .bp3-select.bp3-=
minimal .bp3-dark select:active, .bp3-dark .bp3-html-select.bp3-minimal sel=
ect.bp3-active, .bp3-html-select.bp3-minimal .bp3-dark select.bp3-active, .=
bp3-dark .bp3-select.bp3-minimal select.bp3-active, .bp3-select.bp3-minimal=
 .bp3-dark select.bp3-active { background: none; box-shadow: none; }

.bp3-dark .bp3-html-select.bp3-minimal select:hover, .bp3-html-select.bp3-m=
inimal .bp3-dark select:hover, .bp3-dark .bp3-select.bp3-minimal select:hov=
er, .bp3-select.bp3-minimal .bp3-dark select:hover { background: rgba(138, =
155, 168, 0.15); }

.bp3-dark .bp3-html-select.bp3-minimal select:active, .bp3-html-select.bp3-=
minimal .bp3-dark select:active, .bp3-dark .bp3-select.bp3-minimal select:a=
ctive, .bp3-select.bp3-minimal .bp3-dark select:active, .bp3-dark .bp3-html=
-select.bp3-minimal select.bp3-active, .bp3-html-select.bp3-minimal .bp3-da=
rk select.bp3-active, .bp3-dark .bp3-select.bp3-minimal select.bp3-active, =
.bp3-select.bp3-minimal .bp3-dark select.bp3-active { background: rgba(138,=
 155, 168, 0.3); color: rgb(245, 248, 250); }

.bp3-dark .bp3-html-select.bp3-minimal select:disabled, .bp3-html-select.bp=
3-minimal .bp3-dark select:disabled, .bp3-dark .bp3-select.bp3-minimal sele=
ct:disabled, .bp3-select.bp3-minimal .bp3-dark select:disabled, .bp3-dark .=
bp3-html-select.bp3-minimal select:disabled:hover, .bp3-html-select.bp3-min=
imal .bp3-dark select:disabled:hover, .bp3-dark .bp3-select.bp3-minimal sel=
ect:disabled:hover, .bp3-select.bp3-minimal .bp3-dark select:disabled:hover=
, .bp3-dark .bp3-html-select.bp3-minimal select.bp3-disabled, .bp3-html-sel=
ect.bp3-minimal .bp3-dark select.bp3-disabled, .bp3-dark .bp3-select.bp3-mi=
nimal select.bp3-disabled, .bp3-select.bp3-minimal .bp3-dark select.bp3-dis=
abled, .bp3-dark .bp3-html-select.bp3-minimal select.bp3-disabled:hover, .b=
p3-html-select.bp3-minimal .bp3-dark select.bp3-disabled:hover, .bp3-dark .=
bp3-select.bp3-minimal select.bp3-disabled:hover, .bp3-select.bp3-minimal .=
bp3-dark select.bp3-disabled:hover { background: none; color: rgba(167, 182=
, 194, 0.6); cursor: not-allowed; }

.bp3-dark .bp3-html-select.bp3-minimal select:disabled.bp3-active, .bp3-htm=
l-select.bp3-minimal .bp3-dark select:disabled.bp3-active, .bp3-dark .bp3-s=
elect.bp3-minimal select:disabled.bp3-active, .bp3-select.bp3-minimal .bp3-=
dark select:disabled.bp3-active, .bp3-dark .bp3-html-select.bp3-minimal sel=
ect:disabled:hover.bp3-active, .bp3-html-select.bp3-minimal .bp3-dark selec=
t:disabled:hover.bp3-active, .bp3-dark .bp3-select.bp3-minimal select:disab=
led:hover.bp3-active, .bp3-select.bp3-minimal .bp3-dark select:disabled:hov=
er.bp3-active, .bp3-dark .bp3-html-select.bp3-minimal select.bp3-disabled.b=
p3-active, .bp3-html-select.bp3-minimal .bp3-dark select.bp3-disabled.bp3-a=
ctive, .bp3-dark .bp3-select.bp3-minimal select.bp3-disabled.bp3-active, .b=
p3-select.bp3-minimal .bp3-dark select.bp3-disabled.bp3-active, .bp3-dark .=
bp3-html-select.bp3-minimal select.bp3-disabled:hover.bp3-active, .bp3-html=
-select.bp3-minimal .bp3-dark select.bp3-disabled:hover.bp3-active, .bp3-da=
rk .bp3-select.bp3-minimal select.bp3-disabled:hover.bp3-active, .bp3-selec=
t.bp3-minimal .bp3-dark select.bp3-disabled:hover.bp3-active { background: =
rgba(138, 155, 168, 0.3); }

.bp3-html-select.bp3-minimal select.bp3-intent-primary, .bp3-select.bp3-min=
imal select.bp3-intent-primary { color: rgb(16, 107, 163); }

.bp3-html-select.bp3-minimal select.bp3-intent-primary:hover, .bp3-select.b=
p3-minimal select.bp3-intent-primary:hover, .bp3-html-select.bp3-minimal se=
lect.bp3-intent-primary:active, .bp3-select.bp3-minimal select.bp3-intent-p=
rimary:active, .bp3-html-select.bp3-minimal select.bp3-intent-primary.bp3-a=
ctive, .bp3-select.bp3-minimal select.bp3-intent-primary.bp3-active { backg=
round: none; box-shadow: none; color: rgb(16, 107, 163); }

.bp3-html-select.bp3-minimal select.bp3-intent-primary:hover, .bp3-select.b=
p3-minimal select.bp3-intent-primary:hover { background: rgba(19, 124, 189,=
 0.15); color: rgb(16, 107, 163); }

.bp3-html-select.bp3-minimal select.bp3-intent-primary:active, .bp3-select.=
bp3-minimal select.bp3-intent-primary:active, .bp3-html-select.bp3-minimal =
select.bp3-intent-primary.bp3-active, .bp3-select.bp3-minimal select.bp3-in=
tent-primary.bp3-active { background: rgba(19, 124, 189, 0.3); color: rgb(1=
6, 107, 163); }

.bp3-html-select.bp3-minimal select.bp3-intent-primary:disabled, .bp3-selec=
t.bp3-minimal select.bp3-intent-primary:disabled, .bp3-html-select.bp3-mini=
mal select.bp3-intent-primary.bp3-disabled, .bp3-select.bp3-minimal select.=
bp3-intent-primary.bp3-disabled { background: none; color: rgba(16, 107, 16=
3, 0.5); }

.bp3-html-select.bp3-minimal select.bp3-intent-primary:disabled.bp3-active,=
 .bp3-select.bp3-minimal select.bp3-intent-primary:disabled.bp3-active, .bp=
3-html-select.bp3-minimal select.bp3-intent-primary.bp3-disabled.bp3-active=
, .bp3-select.bp3-minimal select.bp3-intent-primary.bp3-disabled.bp3-active=
 { background: rgba(19, 124, 189, 0.3); }

.bp3-html-select.bp3-minimal select.bp3-intent-primary .bp3-button-spinner =
.bp3-spinner-head, .bp3-select.bp3-minimal select.bp3-intent-primary .bp3-b=
utton-spinner .bp3-spinner-head { stroke: rgb(16, 107, 163); }

.bp3-dark .bp3-html-select.bp3-minimal select.bp3-intent-primary, .bp3-html=
-select.bp3-minimal .bp3-dark select.bp3-intent-primary, .bp3-dark .bp3-sel=
ect.bp3-minimal select.bp3-intent-primary, .bp3-select.bp3-minimal .bp3-dar=
k select.bp3-intent-primary { color: rgb(72, 175, 240); }

.bp3-dark .bp3-html-select.bp3-minimal select.bp3-intent-primary:hover, .bp=
3-html-select.bp3-minimal .bp3-dark select.bp3-intent-primary:hover, .bp3-d=
ark .bp3-select.bp3-minimal select.bp3-intent-primary:hover, .bp3-select.bp=
3-minimal .bp3-dark select.bp3-intent-primary:hover { background: rgba(19, =
124, 189, 0.2); color: rgb(72, 175, 240); }

.bp3-dark .bp3-html-select.bp3-minimal select.bp3-intent-primary:active, .b=
p3-html-select.bp3-minimal .bp3-dark select.bp3-intent-primary:active, .bp3=
-dark .bp3-select.bp3-minimal select.bp3-intent-primary:active, .bp3-select=
.bp3-minimal .bp3-dark select.bp3-intent-primary:active, .bp3-dark .bp3-htm=
l-select.bp3-minimal select.bp3-intent-primary.bp3-active, .bp3-html-select=
.bp3-minimal .bp3-dark select.bp3-intent-primary.bp3-active, .bp3-dark .bp3=
-select.bp3-minimal select.bp3-intent-primary.bp3-active, .bp3-select.bp3-m=
inimal .bp3-dark select.bp3-intent-primary.bp3-active { background: rgba(19=
, 124, 189, 0.3); color: rgb(72, 175, 240); }

.bp3-dark .bp3-html-select.bp3-minimal select.bp3-intent-primary:disabled, =
.bp3-html-select.bp3-minimal .bp3-dark select.bp3-intent-primary:disabled, =
.bp3-dark .bp3-select.bp3-minimal select.bp3-intent-primary:disabled, .bp3-=
select.bp3-minimal .bp3-dark select.bp3-intent-primary:disabled, .bp3-dark =
.bp3-html-select.bp3-minimal select.bp3-intent-primary.bp3-disabled, .bp3-h=
tml-select.bp3-minimal .bp3-dark select.bp3-intent-primary.bp3-disabled, .b=
p3-dark .bp3-select.bp3-minimal select.bp3-intent-primary.bp3-disabled, .bp=
3-select.bp3-minimal .bp3-dark select.bp3-intent-primary.bp3-disabled { bac=
kground: none; color: rgba(72, 175, 240, 0.5); }

.bp3-dark .bp3-html-select.bp3-minimal select.bp3-intent-primary:disabled.b=
p3-active, .bp3-html-select.bp3-minimal .bp3-dark select.bp3-intent-primary=
:disabled.bp3-active, .bp3-dark .bp3-select.bp3-minimal select.bp3-intent-p=
rimary:disabled.bp3-active, .bp3-select.bp3-minimal .bp3-dark select.bp3-in=
tent-primary:disabled.bp3-active, .bp3-dark .bp3-html-select.bp3-minimal se=
lect.bp3-intent-primary.bp3-disabled.bp3-active, .bp3-html-select.bp3-minim=
al .bp3-dark select.bp3-intent-primary.bp3-disabled.bp3-active, .bp3-dark .=
bp3-select.bp3-minimal select.bp3-intent-primary.bp3-disabled.bp3-active, .=
bp3-select.bp3-minimal .bp3-dark select.bp3-intent-primary.bp3-disabled.bp3=
-active { background: rgba(19, 124, 189, 0.3); }

.bp3-html-select.bp3-minimal select.bp3-intent-success, .bp3-select.bp3-min=
imal select.bp3-intent-success { color: rgb(13, 128, 80); }

.bp3-html-select.bp3-minimal select.bp3-intent-success:hover, .bp3-select.b=
p3-minimal select.bp3-intent-success:hover, .bp3-html-select.bp3-minimal se=
lect.bp3-intent-success:active, .bp3-select.bp3-minimal select.bp3-intent-s=
uccess:active, .bp3-html-select.bp3-minimal select.bp3-intent-success.bp3-a=
ctive, .bp3-select.bp3-minimal select.bp3-intent-success.bp3-active { backg=
round: none; box-shadow: none; color: rgb(13, 128, 80); }

.bp3-html-select.bp3-minimal select.bp3-intent-success:hover, .bp3-select.b=
p3-minimal select.bp3-intent-success:hover { background: rgba(15, 153, 96, =
0.15); color: rgb(13, 128, 80); }

.bp3-html-select.bp3-minimal select.bp3-intent-success:active, .bp3-select.=
bp3-minimal select.bp3-intent-success:active, .bp3-html-select.bp3-minimal =
select.bp3-intent-success.bp3-active, .bp3-select.bp3-minimal select.bp3-in=
tent-success.bp3-active { background: rgba(15, 153, 96, 0.3); color: rgb(13=
, 128, 80); }

.bp3-html-select.bp3-minimal select.bp3-intent-success:disabled, .bp3-selec=
t.bp3-minimal select.bp3-intent-success:disabled, .bp3-html-select.bp3-mini=
mal select.bp3-intent-success.bp3-disabled, .bp3-select.bp3-minimal select.=
bp3-intent-success.bp3-disabled { background: none; color: rgba(13, 128, 80=
, 0.5); }

.bp3-html-select.bp3-minimal select.bp3-intent-success:disabled.bp3-active,=
 .bp3-select.bp3-minimal select.bp3-intent-success:disabled.bp3-active, .bp=
3-html-select.bp3-minimal select.bp3-intent-success.bp3-disabled.bp3-active=
, .bp3-select.bp3-minimal select.bp3-intent-success.bp3-disabled.bp3-active=
 { background: rgba(15, 153, 96, 0.3); }

.bp3-html-select.bp3-minimal select.bp3-intent-success .bp3-button-spinner =
.bp3-spinner-head, .bp3-select.bp3-minimal select.bp3-intent-success .bp3-b=
utton-spinner .bp3-spinner-head { stroke: rgb(13, 128, 80); }

.bp3-dark .bp3-html-select.bp3-minimal select.bp3-intent-success, .bp3-html=
-select.bp3-minimal .bp3-dark select.bp3-intent-success, .bp3-dark .bp3-sel=
ect.bp3-minimal select.bp3-intent-success, .bp3-select.bp3-minimal .bp3-dar=
k select.bp3-intent-success { color: rgb(61, 204, 145); }

.bp3-dark .bp3-html-select.bp3-minimal select.bp3-intent-success:hover, .bp=
3-html-select.bp3-minimal .bp3-dark select.bp3-intent-success:hover, .bp3-d=
ark .bp3-select.bp3-minimal select.bp3-intent-success:hover, .bp3-select.bp=
3-minimal .bp3-dark select.bp3-intent-success:hover { background: rgba(15, =
153, 96, 0.2); color: rgb(61, 204, 145); }

.bp3-dark .bp3-html-select.bp3-minimal select.bp3-intent-success:active, .b=
p3-html-select.bp3-minimal .bp3-dark select.bp3-intent-success:active, .bp3=
-dark .bp3-select.bp3-minimal select.bp3-intent-success:active, .bp3-select=
.bp3-minimal .bp3-dark select.bp3-intent-success:active, .bp3-dark .bp3-htm=
l-select.bp3-minimal select.bp3-intent-success.bp3-active, .bp3-html-select=
.bp3-minimal .bp3-dark select.bp3-intent-success.bp3-active, .bp3-dark .bp3=
-select.bp3-minimal select.bp3-intent-success.bp3-active, .bp3-select.bp3-m=
inimal .bp3-dark select.bp3-intent-success.bp3-active { background: rgba(15=
, 153, 96, 0.3); color: rgb(61, 204, 145); }

.bp3-dark .bp3-html-select.bp3-minimal select.bp3-intent-success:disabled, =
.bp3-html-select.bp3-minimal .bp3-dark select.bp3-intent-success:disabled, =
.bp3-dark .bp3-select.bp3-minimal select.bp3-intent-success:disabled, .bp3-=
select.bp3-minimal .bp3-dark select.bp3-intent-success:disabled, .bp3-dark =
.bp3-html-select.bp3-minimal select.bp3-intent-success.bp3-disabled, .bp3-h=
tml-select.bp3-minimal .bp3-dark select.bp3-intent-success.bp3-disabled, .b=
p3-dark .bp3-select.bp3-minimal select.bp3-intent-success.bp3-disabled, .bp=
3-select.bp3-minimal .bp3-dark select.bp3-intent-success.bp3-disabled { bac=
kground: none; color: rgba(61, 204, 145, 0.5); }

.bp3-dark .bp3-html-select.bp3-minimal select.bp3-intent-success:disabled.b=
p3-active, .bp3-html-select.bp3-minimal .bp3-dark select.bp3-intent-success=
:disabled.bp3-active, .bp3-dark .bp3-select.bp3-minimal select.bp3-intent-s=
uccess:disabled.bp3-active, .bp3-select.bp3-minimal .bp3-dark select.bp3-in=
tent-success:disabled.bp3-active, .bp3-dark .bp3-html-select.bp3-minimal se=
lect.bp3-intent-success.bp3-disabled.bp3-active, .bp3-html-select.bp3-minim=
al .bp3-dark select.bp3-intent-success.bp3-disabled.bp3-active, .bp3-dark .=
bp3-select.bp3-minimal select.bp3-intent-success.bp3-disabled.bp3-active, .=
bp3-select.bp3-minimal .bp3-dark select.bp3-intent-success.bp3-disabled.bp3=
-active { background: rgba(15, 153, 96, 0.3); }

.bp3-html-select.bp3-minimal select.bp3-intent-warning, .bp3-select.bp3-min=
imal select.bp3-intent-warning { color: rgb(191, 115, 38); }

.bp3-html-select.bp3-minimal select.bp3-intent-warning:hover, .bp3-select.b=
p3-minimal select.bp3-intent-warning:hover, .bp3-html-select.bp3-minimal se=
lect.bp3-intent-warning:active, .bp3-select.bp3-minimal select.bp3-intent-w=
arning:active, .bp3-html-select.bp3-minimal select.bp3-intent-warning.bp3-a=
ctive, .bp3-select.bp3-minimal select.bp3-intent-warning.bp3-active { backg=
round: none; box-shadow: none; color: rgb(191, 115, 38); }

.bp3-html-select.bp3-minimal select.bp3-intent-warning:hover, .bp3-select.b=
p3-minimal select.bp3-intent-warning:hover { background: rgba(217, 130, 43,=
 0.15); color: rgb(191, 115, 38); }

.bp3-html-select.bp3-minimal select.bp3-intent-warning:active, .bp3-select.=
bp3-minimal select.bp3-intent-warning:active, .bp3-html-select.bp3-minimal =
select.bp3-intent-warning.bp3-active, .bp3-select.bp3-minimal select.bp3-in=
tent-warning.bp3-active { background: rgba(217, 130, 43, 0.3); color: rgb(1=
91, 115, 38); }

.bp3-html-select.bp3-minimal select.bp3-intent-warning:disabled, .bp3-selec=
t.bp3-minimal select.bp3-intent-warning:disabled, .bp3-html-select.bp3-mini=
mal select.bp3-intent-warning.bp3-disabled, .bp3-select.bp3-minimal select.=
bp3-intent-warning.bp3-disabled { background: none; color: rgba(191, 115, 3=
8, 0.5); }

.bp3-html-select.bp3-minimal select.bp3-intent-warning:disabled.bp3-active,=
 .bp3-select.bp3-minimal select.bp3-intent-warning:disabled.bp3-active, .bp=
3-html-select.bp3-minimal select.bp3-intent-warning.bp3-disabled.bp3-active=
, .bp3-select.bp3-minimal select.bp3-intent-warning.bp3-disabled.bp3-active=
 { background: rgba(217, 130, 43, 0.3); }

.bp3-html-select.bp3-minimal select.bp3-intent-warning .bp3-button-spinner =
.bp3-spinner-head, .bp3-select.bp3-minimal select.bp3-intent-warning .bp3-b=
utton-spinner .bp3-spinner-head { stroke: rgb(191, 115, 38); }

.bp3-dark .bp3-html-select.bp3-minimal select.bp3-intent-warning, .bp3-html=
-select.bp3-minimal .bp3-dark select.bp3-intent-warning, .bp3-dark .bp3-sel=
ect.bp3-minimal select.bp3-intent-warning, .bp3-select.bp3-minimal .bp3-dar=
k select.bp3-intent-warning { color: rgb(255, 179, 102); }

.bp3-dark .bp3-html-select.bp3-minimal select.bp3-intent-warning:hover, .bp=
3-html-select.bp3-minimal .bp3-dark select.bp3-intent-warning:hover, .bp3-d=
ark .bp3-select.bp3-minimal select.bp3-intent-warning:hover, .bp3-select.bp=
3-minimal .bp3-dark select.bp3-intent-warning:hover { background: rgba(217,=
 130, 43, 0.2); color: rgb(255, 179, 102); }

.bp3-dark .bp3-html-select.bp3-minimal select.bp3-intent-warning:active, .b=
p3-html-select.bp3-minimal .bp3-dark select.bp3-intent-warning:active, .bp3=
-dark .bp3-select.bp3-minimal select.bp3-intent-warning:active, .bp3-select=
.bp3-minimal .bp3-dark select.bp3-intent-warning:active, .bp3-dark .bp3-htm=
l-select.bp3-minimal select.bp3-intent-warning.bp3-active, .bp3-html-select=
.bp3-minimal .bp3-dark select.bp3-intent-warning.bp3-active, .bp3-dark .bp3=
-select.bp3-minimal select.bp3-intent-warning.bp3-active, .bp3-select.bp3-m=
inimal .bp3-dark select.bp3-intent-warning.bp3-active { background: rgba(21=
7, 130, 43, 0.3); color: rgb(255, 179, 102); }

.bp3-dark .bp3-html-select.bp3-minimal select.bp3-intent-warning:disabled, =
.bp3-html-select.bp3-minimal .bp3-dark select.bp3-intent-warning:disabled, =
.bp3-dark .bp3-select.bp3-minimal select.bp3-intent-warning:disabled, .bp3-=
select.bp3-minimal .bp3-dark select.bp3-intent-warning:disabled, .bp3-dark =
.bp3-html-select.bp3-minimal select.bp3-intent-warning.bp3-disabled, .bp3-h=
tml-select.bp3-minimal .bp3-dark select.bp3-intent-warning.bp3-disabled, .b=
p3-dark .bp3-select.bp3-minimal select.bp3-intent-warning.bp3-disabled, .bp=
3-select.bp3-minimal .bp3-dark select.bp3-intent-warning.bp3-disabled { bac=
kground: none; color: rgba(255, 179, 102, 0.5); }

.bp3-dark .bp3-html-select.bp3-minimal select.bp3-intent-warning:disabled.b=
p3-active, .bp3-html-select.bp3-minimal .bp3-dark select.bp3-intent-warning=
:disabled.bp3-active, .bp3-dark .bp3-select.bp3-minimal select.bp3-intent-w=
arning:disabled.bp3-active, .bp3-select.bp3-minimal .bp3-dark select.bp3-in=
tent-warning:disabled.bp3-active, .bp3-dark .bp3-html-select.bp3-minimal se=
lect.bp3-intent-warning.bp3-disabled.bp3-active, .bp3-html-select.bp3-minim=
al .bp3-dark select.bp3-intent-warning.bp3-disabled.bp3-active, .bp3-dark .=
bp3-select.bp3-minimal select.bp3-intent-warning.bp3-disabled.bp3-active, .=
bp3-select.bp3-minimal .bp3-dark select.bp3-intent-warning.bp3-disabled.bp3=
-active { background: rgba(217, 130, 43, 0.3); }

.bp3-html-select.bp3-minimal select.bp3-intent-danger, .bp3-select.bp3-mini=
mal select.bp3-intent-danger { color: rgb(194, 48, 48); }

.bp3-html-select.bp3-minimal select.bp3-intent-danger:hover, .bp3-select.bp=
3-minimal select.bp3-intent-danger:hover, .bp3-html-select.bp3-minimal sele=
ct.bp3-intent-danger:active, .bp3-select.bp3-minimal select.bp3-intent-dang=
er:active, .bp3-html-select.bp3-minimal select.bp3-intent-danger.bp3-active=
, .bp3-select.bp3-minimal select.bp3-intent-danger.bp3-active { background:=
 none; box-shadow: none; color: rgb(194, 48, 48); }

.bp3-html-select.bp3-minimal select.bp3-intent-danger:hover, .bp3-select.bp=
3-minimal select.bp3-intent-danger:hover { background: rgba(219, 55, 55, 0.=
15); color: rgb(194, 48, 48); }

.bp3-html-select.bp3-minimal select.bp3-intent-danger:active, .bp3-select.b=
p3-minimal select.bp3-intent-danger:active, .bp3-html-select.bp3-minimal se=
lect.bp3-intent-danger.bp3-active, .bp3-select.bp3-minimal select.bp3-inten=
t-danger.bp3-active { background: rgba(219, 55, 55, 0.3); color: rgb(194, 4=
8, 48); }

.bp3-html-select.bp3-minimal select.bp3-intent-danger:disabled, .bp3-select=
.bp3-minimal select.bp3-intent-danger:disabled, .bp3-html-select.bp3-minima=
l select.bp3-intent-danger.bp3-disabled, .bp3-select.bp3-minimal select.bp3=
-intent-danger.bp3-disabled { background: none; color: rgba(194, 48, 48, 0.=
5); }

.bp3-html-select.bp3-minimal select.bp3-intent-danger:disabled.bp3-active, =
.bp3-select.bp3-minimal select.bp3-intent-danger:disabled.bp3-active, .bp3-=
html-select.bp3-minimal select.bp3-intent-danger.bp3-disabled.bp3-active, .=
bp3-select.bp3-minimal select.bp3-intent-danger.bp3-disabled.bp3-active { b=
ackground: rgba(219, 55, 55, 0.3); }

.bp3-html-select.bp3-minimal select.bp3-intent-danger .bp3-button-spinner .=
bp3-spinner-head, .bp3-select.bp3-minimal select.bp3-intent-danger .bp3-but=
ton-spinner .bp3-spinner-head { stroke: rgb(194, 48, 48); }

.bp3-dark .bp3-html-select.bp3-minimal select.bp3-intent-danger, .bp3-html-=
select.bp3-minimal .bp3-dark select.bp3-intent-danger, .bp3-dark .bp3-selec=
t.bp3-minimal select.bp3-intent-danger, .bp3-select.bp3-minimal .bp3-dark s=
elect.bp3-intent-danger { color: rgb(255, 115, 115); }

.bp3-dark .bp3-html-select.bp3-minimal select.bp3-intent-danger:hover, .bp3=
-html-select.bp3-minimal .bp3-dark select.bp3-intent-danger:hover, .bp3-dar=
k .bp3-select.bp3-minimal select.bp3-intent-danger:hover, .bp3-select.bp3-m=
inimal .bp3-dark select.bp3-intent-danger:hover { background: rgba(219, 55,=
 55, 0.2); color: rgb(255, 115, 115); }

.bp3-dark .bp3-html-select.bp3-minimal select.bp3-intent-danger:active, .bp=
3-html-select.bp3-minimal .bp3-dark select.bp3-intent-danger:active, .bp3-d=
ark .bp3-select.bp3-minimal select.bp3-intent-danger:active, .bp3-select.bp=
3-minimal .bp3-dark select.bp3-intent-danger:active, .bp3-dark .bp3-html-se=
lect.bp3-minimal select.bp3-intent-danger.bp3-active, .bp3-html-select.bp3-=
minimal .bp3-dark select.bp3-intent-danger.bp3-active, .bp3-dark .bp3-selec=
t.bp3-minimal select.bp3-intent-danger.bp3-active, .bp3-select.bp3-minimal =
.bp3-dark select.bp3-intent-danger.bp3-active { background: rgba(219, 55, 5=
5, 0.3); color: rgb(255, 115, 115); }

.bp3-dark .bp3-html-select.bp3-minimal select.bp3-intent-danger:disabled, .=
bp3-html-select.bp3-minimal .bp3-dark select.bp3-intent-danger:disabled, .b=
p3-dark .bp3-select.bp3-minimal select.bp3-intent-danger:disabled, .bp3-sel=
ect.bp3-minimal .bp3-dark select.bp3-intent-danger:disabled, .bp3-dark .bp3=
-html-select.bp3-minimal select.bp3-intent-danger.bp3-disabled, .bp3-html-s=
elect.bp3-minimal .bp3-dark select.bp3-intent-danger.bp3-disabled, .bp3-dar=
k .bp3-select.bp3-minimal select.bp3-intent-danger.bp3-disabled, .bp3-selec=
t.bp3-minimal .bp3-dark select.bp3-intent-danger.bp3-disabled { background:=
 none; color: rgba(255, 115, 115, 0.5); }

.bp3-dark .bp3-html-select.bp3-minimal select.bp3-intent-danger:disabled.bp=
3-active, .bp3-html-select.bp3-minimal .bp3-dark select.bp3-intent-danger:d=
isabled.bp3-active, .bp3-dark .bp3-select.bp3-minimal select.bp3-intent-dan=
ger:disabled.bp3-active, .bp3-select.bp3-minimal .bp3-dark select.bp3-inten=
t-danger:disabled.bp3-active, .bp3-dark .bp3-html-select.bp3-minimal select=
.bp3-intent-danger.bp3-disabled.bp3-active, .bp3-html-select.bp3-minimal .b=
p3-dark select.bp3-intent-danger.bp3-disabled.bp3-active, .bp3-dark .bp3-se=
lect.bp3-minimal select.bp3-intent-danger.bp3-disabled.bp3-active, .bp3-sel=
ect.bp3-minimal .bp3-dark select.bp3-intent-danger.bp3-disabled.bp3-active =
{ background: rgba(219, 55, 55, 0.3); }

.bp3-html-select.bp3-large select, .bp3-select.bp3-large select { font-size=
: 16px; height: 40px; padding-right: 35px; }

.bp3-dark .bp3-html-select select, .bp3-dark .bp3-select select { backgroun=
d-color: rgb(57, 75, 89); background-image: linear-gradient(rgba(255, 255, =
255, 0.05), rgba(255, 255, 255, 0)); box-shadow: rgba(16, 22, 26, 0.4) 0px =
0px 0px 1px; color: rgb(245, 248, 250); }

.bp3-dark .bp3-html-select select:hover, .bp3-dark .bp3-select select:hover=
, .bp3-dark .bp3-html-select select:active, .bp3-dark .bp3-select select:ac=
tive, .bp3-dark .bp3-html-select select.bp3-active, .bp3-dark .bp3-select s=
elect.bp3-active { color: rgb(245, 248, 250); }

.bp3-dark .bp3-html-select select:hover, .bp3-dark .bp3-select select:hover=
 { background-color: rgb(48, 64, 77); box-shadow: rgba(16, 22, 26, 0.4) 0px=
 0px 0px 1px; }

.bp3-dark .bp3-html-select select:active, .bp3-dark .bp3-select select:acti=
ve, .bp3-dark .bp3-html-select select.bp3-active, .bp3-dark .bp3-select sel=
ect.bp3-active { background-color: rgb(32, 43, 51); background-image: none;=
 box-shadow: rgba(16, 22, 26, 0.6) 0px 0px 0px 1px, rgba(16, 22, 26, 0.2) 0=
px 1px 2px inset; }

.bp3-dark .bp3-html-select select:disabled, .bp3-dark .bp3-select select:di=
sabled, .bp3-dark .bp3-html-select select.bp3-disabled, .bp3-dark .bp3-sele=
ct select.bp3-disabled { background-color: rgba(57, 75, 89, 0.5); backgroun=
d-image: none; box-shadow: none; color: rgba(167, 182, 194, 0.6); }

.bp3-dark .bp3-html-select select:disabled.bp3-active, .bp3-dark .bp3-selec=
t select:disabled.bp3-active, .bp3-dark .bp3-html-select select.bp3-disable=
d.bp3-active, .bp3-dark .bp3-select select.bp3-disabled.bp3-active { backgr=
ound: rgba(57, 75, 89, 0.7); }

.bp3-dark .bp3-html-select select .bp3-button-spinner .bp3-spinner-head, .b=
p3-dark .bp3-select select .bp3-button-spinner .bp3-spinner-head { backgrou=
nd: rgba(16, 22, 26, 0.5); stroke: rgb(138, 155, 168); }

.bp3-html-select select:disabled, .bp3-select select:disabled { background-=
color: rgba(206, 217, 224, 0.5); box-shadow: none; color: rgba(92, 112, 128=
, 0.6); cursor: not-allowed; }

.bp3-html-select .bp3-icon, .bp3-select .bp3-icon, .bp3-select::after { col=
or: rgb(92, 112, 128); pointer-events: none; position: absolute; right: 7px=
; top: 7px; }

.bp3-html-select .bp3-disabled.bp3-icon, .bp3-select .bp3-disabled.bp3-icon=
, .bp3-disabled.bp3-select::after { color: rgba(92, 112, 128, 0.6); }

.bp3-html-select, .bp3-select { display: inline-block; letter-spacing: norm=
al; position: relative; vertical-align: middle; }

.bp3-html-select .bp3-icon, .bp3-select .bp3-icon { color: rgb(92, 112, 128=
); }

.bp3-html-select .bp3-icon:hover, .bp3-select .bp3-icon:hover { color: rgb(=
24, 32, 38); }

.bp3-dark .bp3-html-select .bp3-icon, .bp3-dark .bp3-select .bp3-icon { col=
or: rgb(167, 182, 194); }

.bp3-dark .bp3-html-select .bp3-icon:hover, .bp3-dark .bp3-select .bp3-icon=
:hover { color: rgb(245, 248, 250); }

.bp3-html-select.bp3-large::after, .bp3-html-select.bp3-large .bp3-icon, .b=
p3-select.bp3-large::after, .bp3-select.bp3-large .bp3-icon { right: 12px; =
top: 12px; }

.bp3-html-select.bp3-fill, .bp3-html-select.bp3-fill select, .bp3-select.bp=
3-fill, .bp3-select.bp3-fill select { width: 100%; }

.bp3-dark .bp3-html-select option, .bp3-dark .bp3-select option { backgroun=
d-color: rgb(48, 64, 77); color: rgb(245, 248, 250); }

.bp3-dark .bp3-html-select option:disabled, .bp3-dark .bp3-select option:di=
sabled { color: rgba(167, 182, 194, 0.6); }

.bp3-dark .bp3-html-select::after, .bp3-dark .bp3-select::after { color: rg=
b(167, 182, 194); }

.bp3-select::after { font-family: Icons16, sans-serif; font-size: 16px; fon=
t-style: normal; font-weight: 400; line-height: 1; -webkit-font-smoothing: =
antialiased; content: "=EE=9B=86"; }

.bp3-running-text table, table.bp3-html-table { border-spacing: 0px; font-s=
ize: 14px; }

.bp3-running-text table th, table.bp3-html-table th, .bp3-running-text tabl=
e td, table.bp3-html-table td { padding: 11px; text-align: left; vertical-a=
lign: top; }

.bp3-running-text table th, table.bp3-html-table th { color: rgb(24, 32, 38=
); font-weight: 600; }

.bp3-running-text table td, table.bp3-html-table td { color: rgb(24, 32, 38=
); }

.bp3-running-text table tbody tr:first-child th, table.bp3-html-table tbody=
 tr:first-child th, .bp3-running-text table tbody tr:first-child td, table.=
bp3-html-table tbody tr:first-child td { box-shadow: rgba(16, 22, 26, 0.15)=
 0px 1px 0px 0px inset; }

.bp3-dark .bp3-running-text table th, .bp3-running-text .bp3-dark table th,=
 .bp3-dark table.bp3-html-table th { color: rgb(245, 248, 250); }

.bp3-dark .bp3-running-text table td, .bp3-running-text .bp3-dark table td,=
 .bp3-dark table.bp3-html-table td { color: rgb(245, 248, 250); }

.bp3-dark .bp3-running-text table tbody tr:first-child th, .bp3-running-tex=
t .bp3-dark table tbody tr:first-child th, .bp3-dark table.bp3-html-table t=
body tr:first-child th, .bp3-dark .bp3-running-text table tbody tr:first-ch=
ild td, .bp3-running-text .bp3-dark table tbody tr:first-child td, .bp3-dar=
k table.bp3-html-table tbody tr:first-child td { box-shadow: rgba(255, 255,=
 255, 0.15) 0px 1px 0px 0px inset; }

table.bp3-html-table.bp3-html-table-condensed th, table.bp3-html-table.bp3-=
html-table-condensed td, table.bp3-html-table.bp3-small th, table.bp3-html-=
table.bp3-small td { padding-bottom: 6px; padding-top: 6px; }

table.bp3-html-table.bp3-html-table-striped tbody tr:nth-child(2n+1) td { b=
ackground: rgba(191, 204, 214, 0.15); }

table.bp3-html-table.bp3-html-table-bordered th:not(:first-child) { box-sha=
dow: rgba(16, 22, 26, 0.15) 1px 0px 0px 0px inset; }

table.bp3-html-table.bp3-html-table-bordered tbody tr td { box-shadow: rgba=
(16, 22, 26, 0.15) 0px 1px 0px 0px inset; }

table.bp3-html-table.bp3-html-table-bordered tbody tr td:not(:first-child) =
{ box-shadow: rgba(16, 22, 26, 0.15) 1px 1px 0px 0px inset; }

table.bp3-html-table.bp3-html-table-bordered.bp3-html-table-striped tbody t=
r:not(:first-child) td { box-shadow: none; }

table.bp3-html-table.bp3-html-table-bordered.bp3-html-table-striped tbody t=
r:not(:first-child) td:not(:first-child) { box-shadow: rgba(16, 22, 26, 0.1=
5) 1px 0px 0px 0px inset; }

table.bp3-html-table.bp3-interactive tbody tr:hover td { background-color: =
rgba(191, 204, 214, 0.3); cursor: pointer; }

table.bp3-html-table.bp3-interactive tbody tr:active td { background-color:=
 rgba(191, 204, 214, 0.4); }

.bp3-dark table.bp3-html-table { }

.bp3-dark table.bp3-html-table.bp3-html-table-striped tbody tr:nth-child(2n=
+1) td { background: rgba(92, 112, 128, 0.15); }

.bp3-dark table.bp3-html-table.bp3-html-table-bordered th:not(:first-child)=
 { box-shadow: rgba(255, 255, 255, 0.15) 1px 0px 0px 0px inset; }

.bp3-dark table.bp3-html-table.bp3-html-table-bordered tbody tr td { box-sh=
adow: rgba(255, 255, 255, 0.15) 0px 1px 0px 0px inset; }

.bp3-dark table.bp3-html-table.bp3-html-table-bordered tbody tr td:not(:fir=
st-child) { box-shadow: rgba(255, 255, 255, 0.15) 1px 1px 0px 0px inset; }

.bp3-dark table.bp3-html-table.bp3-html-table-bordered.bp3-html-table-strip=
ed tbody tr:not(:first-child) td { box-shadow: rgba(255, 255, 255, 0.15) 1p=
x 0px 0px 0px inset; }

.bp3-dark table.bp3-html-table.bp3-html-table-bordered.bp3-html-table-strip=
ed tbody tr:not(:first-child) td:first-child { box-shadow: none; }

.bp3-dark table.bp3-html-table.bp3-interactive tbody tr:hover td { backgrou=
nd-color: rgba(92, 112, 128, 0.3); cursor: pointer; }

.bp3-dark table.bp3-html-table.bp3-interactive tbody tr:active td { backgro=
und-color: rgba(92, 112, 128, 0.4); }

.bp3-key-combo { display: flex; -webkit-box-orient: horizontal; -webkit-box=
-direction: normal; flex-direction: row; -webkit-box-align: center; align-i=
tems: center; }

.bp3-key-combo > * { -webkit-box-flex: 0; flex-grow: 0; flex-shrink: 0; }

.bp3-key-combo > .bp3-fill { -webkit-box-flex: 1; flex-grow: 1; flex-shrink=
: 1; }

.bp3-key-combo::before, .bp3-key-combo > * { margin-right: 5px; }

.bp3-key-combo:empty::before, .bp3-key-combo > :last-child { margin-right: =
0px; }

.bp3-hotkey-dialog { padding-bottom: 0px; top: 40px; }

.bp3-hotkey-dialog .bp3-dialog-body { margin: 0px; padding: 0px; }

.bp3-hotkey-dialog .bp3-hotkey-label { -webkit-box-flex: 1; flex-grow: 1; }

.bp3-hotkey-column { margin: auto; max-height: 80vh; overflow-y: auto; padd=
ing: 30px; }

.bp3-hotkey-column .bp3-heading { margin-bottom: 20px; }

.bp3-hotkey-column .bp3-heading:not(:first-child) { margin-top: 40px; }

.bp3-hotkey { -webkit-box-align: center; align-items: center; display: flex=
; -webkit-box-pack: justify; justify-content: space-between; margin-left: 0=
px; margin-right: 0px; }

.bp3-hotkey:not(:last-child) { margin-bottom: 10px; }

.bp3-icon { display: inline-block; -webkit-box-flex: 0; flex: 0 0 auto; ver=
tical-align: text-bottom; }

.bp3-icon:not(:empty)::before { content: unset !important; }

.bp3-icon > svg { display: block; }

.bp3-icon > svg:not([fill]) { fill: currentcolor; }

.bp3-icon.bp3-intent-primary, .bp3-icon-standard.bp3-intent-primary, .bp3-i=
con-large.bp3-intent-primary { color: rgb(16, 107, 163); }

.bp3-dark .bp3-icon.bp3-intent-primary, .bp3-dark .bp3-icon-standard.bp3-in=
tent-primary, .bp3-dark .bp3-icon-large.bp3-intent-primary { color: rgb(72,=
 175, 240); }

.bp3-icon.bp3-intent-success, .bp3-icon-standard.bp3-intent-success, .bp3-i=
con-large.bp3-intent-success { color: rgb(13, 128, 80); }

.bp3-dark .bp3-icon.bp3-intent-success, .bp3-dark .bp3-icon-standard.bp3-in=
tent-success, .bp3-dark .bp3-icon-large.bp3-intent-success { color: rgb(61,=
 204, 145); }

.bp3-icon.bp3-intent-warning, .bp3-icon-standard.bp3-intent-warning, .bp3-i=
con-large.bp3-intent-warning { color: rgb(191, 115, 38); }

.bp3-dark .bp3-icon.bp3-intent-warning, .bp3-dark .bp3-icon-standard.bp3-in=
tent-warning, .bp3-dark .bp3-icon-large.bp3-intent-warning { color: rgb(255=
, 179, 102); }

.bp3-icon.bp3-intent-danger, .bp3-icon-standard.bp3-intent-danger, .bp3-ico=
n-large.bp3-intent-danger { color: rgb(194, 48, 48); }

.bp3-dark .bp3-icon.bp3-intent-danger, .bp3-dark .bp3-icon-standard.bp3-int=
ent-danger, .bp3-dark .bp3-icon-large.bp3-intent-danger { color: rgb(255, 1=
15, 115); }

span.bp3-icon-standard { font-family: Icons16, sans-serif; font-size: 16px;=
 font-style: normal; font-weight: 400; line-height: 1; -webkit-font-smoothi=
ng: antialiased; display: inline-block; }

span.bp3-icon-large { font-family: Icons20, sans-serif; font-size: 20px; fo=
nt-style: normal; font-weight: 400; line-height: 1; -webkit-font-smoothing:=
 antialiased; display: inline-block; }

span.bp3-icon:empty { font-family: Icons20; font-size: inherit; font-style:=
 normal; font-weight: 400; line-height: 1; }

span.bp3-icon:empty::before { -webkit-font-smoothing: antialiased; }

.bp3-icon-add::before { content: "=EE=98=BE"; }

.bp3-icon-add-column-left::before { content: "=EE=9B=B9"; }

.bp3-icon-add-column-right::before { content: "=EE=9B=BA"; }

.bp3-icon-add-row-bottom::before { content: "=EE=9B=B8"; }

.bp3-icon-add-row-top::before { content: "=EE=9B=B7"; }

.bp3-icon-add-to-artifact::before { content: "=EE=99=BC"; }

.bp3-icon-add-to-folder::before { content: "=EE=9B=92"; }

.bp3-icon-airplane::before { content: "=EE=9D=8B"; }

.bp3-icon-align-center::before { content: "=EE=98=83"; }

.bp3-icon-align-justify::before { content: "=EE=98=85"; }

.bp3-icon-align-left::before { content: "=EE=98=82"; }

.bp3-icon-align-right::before { content: "=EE=98=84"; }

.bp3-icon-alignment-bottom::before { content: "=EE=9C=A7"; }

.bp3-icon-alignment-horizontal-center::before { content: "=EE=9C=A6"; }

.bp3-icon-alignment-left::before { content: "=EE=9C=A2"; }

.bp3-icon-alignment-right::before { content: "=EE=9C=A4"; }

.bp3-icon-alignment-top::before { content: "=EE=9C=A5"; }

.bp3-icon-alignment-vertical-center::before { content: "=EE=9C=A3"; }

.bp3-icon-annotation::before { content: "=EE=9B=B0"; }

.bp3-icon-application::before { content: "=EE=9C=B5"; }

.bp3-icon-applications::before { content: "=EE=98=A1"; }

.bp3-icon-archive::before { content: "=EE=A4=87"; }

.bp3-icon-arrow-bottom-left::before { content: "=E2=86=99"; }

.bp3-icon-arrow-bottom-right::before { content: "=E2=86=98"; }

.bp3-icon-arrow-down::before { content: "=E2=86=93"; }

.bp3-icon-arrow-left::before { content: "=E2=86=90"; }

.bp3-icon-arrow-right::before { content: "=E2=86=92"; }

.bp3-icon-arrow-top-left::before { content: "=E2=86=96"; }

.bp3-icon-arrow-top-right::before { content: "=E2=86=97"; }

.bp3-icon-arrow-up::before { content: "=E2=86=91"; }

.bp3-icon-arrows-horizontal::before { content: "=E2=86=94"; }

.bp3-icon-arrows-vertical::before { content: "=E2=86=95"; }

.bp3-icon-asterisk::before { content: "*"; }

.bp3-icon-automatic-updates::before { content: "=EE=99=9F"; }

.bp3-icon-badge::before { content: "=EE=9B=A3"; }

.bp3-icon-ban-circle::before { content: "=EE=9A=9D"; }

.bp3-icon-bank-account::before { content: "=EE=9D=AF"; }

.bp3-icon-barcode::before { content: "=EE=99=B6"; }

.bp3-icon-blank::before { content: "=EE=A4=80"; }

.bp3-icon-blocked-person::before { content: "=EE=9D=A8"; }

.bp3-icon-bold::before { content: "=EE=98=86"; }

.bp3-icon-book::before { content: "=EE=9A=B8"; }

.bp3-icon-bookmark::before { content: "=EE=98=9A"; }

.bp3-icon-box::before { content: "=EE=9A=BF"; }

.bp3-icon-briefcase::before { content: "=EE=99=B4"; }

.bp3-icon-bring-data::before { content: "=EE=A4=8A"; }

.bp3-icon-build::before { content: "=EE=9C=AD"; }

.bp3-icon-calculator::before { content: "=EE=9C=8B"; }

.bp3-icon-calendar::before { content: "=EE=98=AB"; }

.bp3-icon-camera::before { content: "=EE=9A=9E"; }

.bp3-icon-caret-down::before { content: "=E2=8C=84"; }

.bp3-icon-caret-left::before { content: "=E2=8C=A9"; }

.bp3-icon-caret-right::before { content: "=E2=8C=AA"; }

.bp3-icon-caret-up::before { content: "=E2=8C=83"; }

.bp3-icon-cell-tower::before { content: "=EE=9D=B0"; }

.bp3-icon-changes::before { content: "=EE=98=A3"; }

.bp3-icon-chart::before { content: "=EE=99=BE"; }

.bp3-icon-chat::before { content: "=EE=9A=89"; }

.bp3-icon-chevron-backward::before { content: "=EE=9B=9F"; }

.bp3-icon-chevron-down::before { content: "=EE=9A=97"; }

.bp3-icon-chevron-forward::before { content: "=EE=9B=A0"; }

.bp3-icon-chevron-left::before { content: "=EE=9A=94"; }

.bp3-icon-chevron-right::before { content: "=EE=9A=95"; }

.bp3-icon-chevron-up::before { content: "=EE=9A=96"; }

.bp3-icon-circle::before { content: "=EE=99=AA"; }

.bp3-icon-circle-arrow-down::before { content: "=EE=9A=8E"; }

.bp3-icon-circle-arrow-left::before { content: "=EE=9A=8C"; }

.bp3-icon-circle-arrow-right::before { content: "=EE=9A=8B"; }

.bp3-icon-circle-arrow-up::before { content: "=EE=9A=8D"; }

.bp3-icon-citation::before { content: "=EE=98=9B"; }

.bp3-icon-clean::before { content: "=EE=9F=85"; }

.bp3-icon-clipboard::before { content: "=EE=98=9D"; }

.bp3-icon-cloud::before { content: "=E2=98=81"; }

.bp3-icon-cloud-download::before { content: "=EE=9A=90"; }

.bp3-icon-cloud-upload::before { content: "=EE=9A=91"; }

.bp3-icon-code::before { content: "=EE=99=A1"; }

.bp3-icon-code-block::before { content: "=EE=9B=85"; }

.bp3-icon-cog::before { content: "=EE=99=85"; }

.bp3-icon-collapse-all::before { content: "=EE=9D=A3"; }

.bp3-icon-column-layout::before { content: "=EE=9B=9A"; }

.bp3-icon-comment::before { content: "=EE=9A=8A"; }

.bp3-icon-comparison::before { content: "=EE=98=B7"; }

.bp3-icon-compass::before { content: "=EE=9E=9C"; }

.bp3-icon-compressed::before { content: "=EE=9B=80"; }

.bp3-icon-confirm::before { content: "=EE=98=B9"; }

.bp3-icon-console::before { content: "=EE=9E=9B"; }

.bp3-icon-contrast::before { content: "=EE=9B=8B"; }

.bp3-icon-control::before { content: "=EE=99=BF"; }

.bp3-icon-credit-card::before { content: "=EE=99=89"; }

.bp3-icon-cross::before { content: "=E2=9C=97"; }

.bp3-icon-crown::before { content: "=EE=9E=B4"; }

.bp3-icon-cube::before { content: "=EE=9F=88"; }

.bp3-icon-cube-add::before { content: "=EE=9F=89"; }

.bp3-icon-cube-remove::before { content: "=EE=9F=90"; }

.bp3-icon-curved-range-chart::before { content: "=EE=9C=9B"; }

.bp3-icon-cut::before { content: "=EE=9B=AF"; }

.bp3-icon-dashboard::before { content: "=EE=9D=91"; }

.bp3-icon-data-lineage::before { content: "=EE=A4=88"; }

.bp3-icon-database::before { content: "=EE=9A=83"; }

.bp3-icon-delete::before { content: "=EE=99=84"; }

.bp3-icon-delta::before { content: "=CE=94"; }

.bp3-icon-derive-column::before { content: "=EE=9C=B9"; }

.bp3-icon-desktop::before { content: "=EE=9A=AF"; }

.bp3-icon-diagnosis::before { content: "=EE=A4=8D"; }

.bp3-icon-diagram-tree::before { content: "=EE=9E=B3"; }

.bp3-icon-direction-left::before { content: "=EE=9A=81"; }

.bp3-icon-direction-right::before { content: "=EE=9A=82"; }

.bp3-icon-disable::before { content: "=EE=98=80"; }

.bp3-icon-document::before { content: "=EE=98=B0"; }

.bp3-icon-document-open::before { content: "=EE=9C=9E"; }

.bp3-icon-document-share::before { content: "=EE=9C=9F"; }

.bp3-icon-dollar::before { content: "$"; }

.bp3-icon-dot::before { content: "=E2=80=A2"; }

.bp3-icon-double-caret-horizontal::before { content: "=EE=9B=87"; }

.bp3-icon-double-caret-vertical::before { content: "=EE=9B=86"; }

.bp3-icon-double-chevron-down::before { content: "=EE=9C=83"; }

.bp3-icon-double-chevron-left::before { content: "=EE=9B=BF"; }

.bp3-icon-double-chevron-right::before { content: "=EE=9C=81"; }

.bp3-icon-double-chevron-up::before { content: "=EE=9C=82"; }

.bp3-icon-doughnut-chart::before { content: "=EE=9B=8E"; }

.bp3-icon-download::before { content: "=EE=98=AF"; }

.bp3-icon-drag-handle-horizontal::before { content: "=EE=9C=96"; }

.bp3-icon-drag-handle-vertical::before { content: "=EE=9C=95"; }

.bp3-icon-draw::before { content: "=EE=99=AB"; }

.bp3-icon-drive-time::before { content: "=EE=98=95"; }

.bp3-icon-duplicate::before { content: "=EE=9A=9C"; }

.bp3-icon-edit::before { content: "=E2=9C=8E"; }

.bp3-icon-eject::before { content: "=E2=8F=8F"; }

.bp3-icon-endorsed::before { content: "=EE=9D=9F"; }

.bp3-icon-envelope::before { content: "=E2=9C=89"; }

.bp3-icon-equals::before { content: "=EE=9F=99"; }

.bp3-icon-eraser::before { content: "=EE=9D=B3"; }

.bp3-icon-error::before { content: "=EE=99=88"; }

.bp3-icon-euro::before { content: "=E2=82=AC"; }

.bp3-icon-exchange::before { content: "=EE=98=B6"; }

.bp3-icon-exclude-row::before { content: "=EE=9B=AA"; }

.bp3-icon-expand-all::before { content: "=EE=9D=A4"; }

.bp3-icon-export::before { content: "=EE=98=B3"; }

.bp3-icon-eye-off::before { content: "=EE=9B=8C"; }

.bp3-icon-eye-on::before { content: "=EE=9D=9A"; }

.bp3-icon-eye-open::before { content: "=EE=99=AF"; }

.bp3-icon-fast-backward::before { content: "=EE=9A=A8"; }

.bp3-icon-fast-forward::before { content: "=EE=9A=AC"; }

.bp3-icon-feed::before { content: "=EE=99=96"; }

.bp3-icon-feed-subscribed::before { content: "=EE=9E=8F"; }

.bp3-icon-film::before { content: "=EE=9A=A1"; }

.bp3-icon-filter::before { content: "=EE=98=B8"; }

.bp3-icon-filter-keep::before { content: "=EE=9E=8C"; }

.bp3-icon-filter-list::before { content: "=EE=9B=AE"; }

.bp3-icon-filter-open::before { content: "=EE=9F=97"; }

.bp3-icon-filter-remove::before { content: "=EE=9E=8D"; }

.bp3-icon-flag::before { content: "=E2=9A=91"; }

.bp3-icon-flame::before { content: "=EE=9E=A9"; }

.bp3-icon-flash::before { content: "=EE=9A=B3"; }

.bp3-icon-floppy-disk::before { content: "=EE=9A=B7"; }

.bp3-icon-flow-branch::before { content: "=EE=9F=81"; }

.bp3-icon-flow-end::before { content: "=EE=9F=84"; }

.bp3-icon-flow-linear::before { content: "=EE=9F=80"; }

.bp3-icon-flow-review::before { content: "=EE=9F=82"; }

.bp3-icon-flow-review-branch::before { content: "=EE=9F=83"; }

.bp3-icon-flows::before { content: "=EE=99=99"; }

.bp3-icon-folder-close::before { content: "=EE=99=92"; }

.bp3-icon-folder-new::before { content: "=EE=9E=B0"; }

.bp3-icon-folder-open::before { content: "=EE=99=91"; }

.bp3-icon-folder-shared::before { content: "=EE=99=93"; }

.bp3-icon-folder-shared-open::before { content: "=EE=99=B0"; }

.bp3-icon-follower::before { content: "=EE=9D=A0"; }

.bp3-icon-following::before { content: "=EE=9D=A1"; }

.bp3-icon-font::before { content: "=EE=9A=B4"; }

.bp3-icon-fork::before { content: "=EE=98=BA"; }

.bp3-icon-form::before { content: "=EE=9E=95"; }

.bp3-icon-full-circle::before { content: "=EE=9A=85"; }

.bp3-icon-full-stacked-chart::before { content: "=EE=9D=9E"; }

.bp3-icon-fullscreen::before { content: "=EE=9A=99"; }

.bp3-icon-function::before { content: "=EE=9B=A5"; }

.bp3-icon-gantt-chart::before { content: "=EE=9B=B4"; }

.bp3-icon-geolocation::before { content: "=EE=99=80"; }

.bp3-icon-geosearch::before { content: "=EE=98=93"; }

.bp3-icon-git-branch::before { content: "=EE=9C=AA"; }

.bp3-icon-git-commit::before { content: "=EE=9C=AB"; }

.bp3-icon-git-merge::before { content: "=EE=9C=A9"; }

.bp3-icon-git-new-branch::before { content: "=EE=9D=89"; }

.bp3-icon-git-pull::before { content: "=EE=9C=A8"; }

.bp3-icon-git-push::before { content: "=EE=9C=AC"; }

.bp3-icon-git-repo::before { content: "=EE=9D=88"; }

.bp3-icon-glass::before { content: "=EE=9A=B1"; }

.bp3-icon-globe::before { content: "=EE=99=A6"; }

.bp3-icon-globe-network::before { content: "=EE=9E=B5"; }

.bp3-icon-graph::before { content: "=EE=99=B3"; }

.bp3-icon-graph-remove::before { content: "=EE=98=89"; }

.bp3-icon-greater-than::before { content: "=EE=9F=A1"; }

.bp3-icon-greater-than-or-equal-to::before { content: "=EE=9F=A2"; }

.bp3-icon-grid::before { content: "=EE=9B=90"; }

.bp3-icon-grid-view::before { content: "=EE=9B=A4"; }

.bp3-icon-group-objects::before { content: "=EE=98=8A"; }

.bp3-icon-grouped-bar-chart::before { content: "=EE=9D=9D"; }

.bp3-icon-hand::before { content: "=EE=9B=9E"; }

.bp3-icon-hand-down::before { content: "=EE=9A=BB"; }

.bp3-icon-hand-left::before { content: "=EE=9A=BC"; }

.bp3-icon-hand-right::before { content: "=EE=9A=B9"; }

.bp3-icon-hand-up::before { content: "=EE=9A=BA"; }

.bp3-icon-header::before { content: "=EE=9A=B5"; }

.bp3-icon-header-one::before { content: "=EE=9E=93"; }

.bp3-icon-header-two::before { content: "=EE=9E=94"; }

.bp3-icon-headset::before { content: "=EE=9B=9C"; }

.bp3-icon-heart::before { content: "=E2=99=A5"; }

.bp3-icon-heart-broken::before { content: "=EE=9E=A2"; }

.bp3-icon-heat-grid::before { content: "=EE=9B=B3"; }

.bp3-icon-heatmap::before { content: "=EE=98=94"; }

.bp3-icon-help::before { content: "?"; }

.bp3-icon-helper-management::before { content: "=EE=99=AD"; }

.bp3-icon-highlight::before { content: "=EE=9B=AD"; }

.bp3-icon-history::before { content: "=EE=99=8A"; }

.bp3-icon-home::before { content: "=E2=8C=82"; }

.bp3-icon-horizontal-bar-chart::before { content: "=EE=9C=8C"; }

.bp3-icon-horizontal-bar-chart-asc::before { content: "=EE=9D=9C"; }

.bp3-icon-horizontal-bar-chart-desc::before { content: "=EE=9C=9D"; }

.bp3-icon-horizontal-distribution::before { content: "=EE=9C=A0"; }

.bp3-icon-id-number::before { content: "=EE=9D=B1"; }

.bp3-icon-image-rotate-left::before { content: "=EE=9C=BA"; }

.bp3-icon-image-rotate-right::before { content: "=EE=9C=BB"; }

.bp3-icon-import::before { content: "=EE=98=B2"; }

.bp3-icon-inbox::before { content: "=EE=98=A9"; }

.bp3-icon-inbox-filtered::before { content: "=EE=9F=91"; }

.bp3-icon-inbox-geo::before { content: "=EE=9F=92"; }

.bp3-icon-inbox-search::before { content: "=EE=9F=93"; }

.bp3-icon-inbox-update::before { content: "=EE=9F=94"; }

.bp3-icon-info-sign::before { content: "=E2=84=B9"; }

.bp3-icon-inheritance::before { content: "=EE=9F=95"; }

.bp3-icon-inner-join::before { content: "=EE=9E=A3"; }

.bp3-icon-insert::before { content: "=EE=99=AC"; }

.bp3-icon-intersection::before { content: "=EE=9D=A5"; }

.bp3-icon-ip-address::before { content: "=EE=9D=B2"; }

.bp3-icon-issue::before { content: "=EE=9D=B4"; }

.bp3-icon-issue-closed::before { content: "=EE=9D=B6"; }

.bp3-icon-issue-new::before { content: "=EE=9D=B5"; }

.bp3-icon-italic::before { content: "=EE=98=87"; }

.bp3-icon-join-table::before { content: "=EE=9C=B8"; }

.bp3-icon-key::before { content: "=EE=9E=8E"; }

.bp3-icon-key-backspace::before { content: "=EE=9C=87"; }

.bp3-icon-key-command::before { content: "=EE=9C=85"; }

.bp3-icon-key-control::before { content: "=EE=9C=84"; }

.bp3-icon-key-delete::before { content: "=EE=9C=88"; }

.bp3-icon-key-enter::before { content: "=EE=9C=8A"; }

.bp3-icon-key-escape::before { content: "=EE=9C=89"; }

.bp3-icon-key-option::before { content: "=EE=9D=82"; }

.bp3-icon-key-shift::before { content: "=EE=9C=86"; }

.bp3-icon-key-tab::before { content: "=EE=9D=97"; }

.bp3-icon-known-vehicle::before { content: "=EE=9C=BC"; }

.bp3-icon-lab-test::before { content: "=EE=A4=8E"; }

.bp3-icon-label::before { content: "=EE=99=A5"; }

.bp3-icon-layer::before { content: "=EE=9B=8F"; }

.bp3-icon-layers::before { content: "=EE=98=98"; }

.bp3-icon-layout::before { content: "=EE=98=8C"; }

.bp3-icon-layout-auto::before { content: "=EE=98=8D"; }

.bp3-icon-layout-balloon::before { content: "=EE=9B=93"; }

.bp3-icon-layout-circle::before { content: "=EE=98=8E"; }

.bp3-icon-layout-grid::before { content: "=EE=98=90"; }

.bp3-icon-layout-group-by::before { content: "=EE=98=91"; }

.bp3-icon-layout-hierarchy::before { content: "=EE=98=8F"; }

.bp3-icon-layout-linear::before { content: "=EE=9B=83"; }

.bp3-icon-layout-skew-grid::before { content: "=EE=98=92"; }

.bp3-icon-layout-sorted-clusters::before { content: "=EE=9B=94"; }

.bp3-icon-learning::before { content: "=EE=A4=84"; }

.bp3-icon-left-join::before { content: "=EE=9E=A4"; }

.bp3-icon-less-than::before { content: "=EE=9F=A3"; }

.bp3-icon-less-than-or-equal-to::before { content: "=EE=9F=A4"; }

.bp3-icon-lifesaver::before { content: "=EE=9F=87"; }

.bp3-icon-lightbulb::before { content: "=EE=9A=B0"; }

.bp3-icon-link::before { content: "=EE=98=AD"; }

.bp3-icon-list::before { content: "=E2=98=B0"; }

.bp3-icon-list-columns::before { content: "=EE=9E=B9"; }

.bp3-icon-list-detail-view::before { content: "=EE=9D=83"; }

.bp3-icon-locate::before { content: "=EE=98=99"; }

.bp3-icon-lock::before { content: "=EE=98=A5"; }

.bp3-icon-log-in::before { content: "=EE=9A=9A"; }

.bp3-icon-log-out::before { content: "=EE=99=8C"; }

.bp3-icon-manual::before { content: "=EE=9B=B6"; }

.bp3-icon-manually-entered-data::before { content: "=EE=9D=8A"; }

.bp3-icon-map::before { content: "=EE=99=A2"; }

.bp3-icon-map-create::before { content: "=EE=9D=81"; }

.bp3-icon-map-marker::before { content: "=EE=99=BD"; }

.bp3-icon-maximize::before { content: "=EE=98=B5"; }

.bp3-icon-media::before { content: "=EE=98=AC"; }

.bp3-icon-menu::before { content: "=EE=9D=A2"; }

.bp3-icon-menu-closed::before { content: "=EE=99=95"; }

.bp3-icon-menu-open::before { content: "=EE=99=94"; }

.bp3-icon-merge-columns::before { content: "=EE=9D=8F"; }

.bp3-icon-merge-links::before { content: "=EE=98=8B"; }

.bp3-icon-minimize::before { content: "=EE=98=B4"; }

.bp3-icon-minus::before { content: "=E2=88=92"; }

.bp3-icon-mobile-phone::before { content: "=EE=9C=97"; }

.bp3-icon-mobile-video::before { content: "=EE=9A=9F"; }

.bp3-icon-moon::before { content: "=EE=9D=94"; }

.bp3-icon-more::before { content: "=EE=98=AA"; }

.bp3-icon-mountain::before { content: "=EE=9E=B1"; }

.bp3-icon-move::before { content: "=EE=9A=93"; }

.bp3-icon-mugshot::before { content: "=EE=9B=9B"; }

.bp3-icon-multi-select::before { content: "=EE=9A=80"; }

.bp3-icon-music::before { content: "=EE=9A=A6"; }

.bp3-icon-new-drawing::before { content: "=EE=A4=85"; }

.bp3-icon-new-grid-item::before { content: "=EE=9D=87"; }

.bp3-icon-new-layer::before { content: "=EE=A4=82"; }

.bp3-icon-new-layers::before { content: "=EE=A4=83"; }

.bp3-icon-new-link::before { content: "=EE=99=9C"; }

.bp3-icon-new-object::before { content: "=EE=99=9D"; }

.bp3-icon-new-person::before { content: "=EE=9B=A9"; }

.bp3-icon-new-prescription::before { content: "=EE=9E=8B"; }

.bp3-icon-new-text-box::before { content: "=EE=99=9B"; }

.bp3-icon-ninja::before { content: "=EE=99=B5"; }

.bp3-icon-not-equal-to::before { content: "=EE=9F=A0"; }

.bp3-icon-notifications::before { content: "=EE=98=A4"; }

.bp3-icon-notifications-updated::before { content: "=EE=9E=B8"; }

.bp3-icon-numbered-list::before { content: "=EE=9D=86"; }

.bp3-icon-numerical::before { content: "=EE=9D=96"; }

.bp3-icon-office::before { content: "=EE=9A=9B"; }

.bp3-icon-offline::before { content: "=EE=99=BA"; }

.bp3-icon-oil-field::before { content: "=EE=9C=BF"; }

.bp3-icon-one-column::before { content: "=EE=99=98"; }

.bp3-icon-outdated::before { content: "=EE=9E=A8"; }

.bp3-icon-page-layout::before { content: "=EE=99=A0"; }

.bp3-icon-panel-stats::before { content: "=EE=9D=B7"; }

.bp3-icon-panel-table::before { content: "=EE=9D=B8"; }

.bp3-icon-paperclip::before { content: "=EE=99=A4"; }

.bp3-icon-paragraph::before { content: "=EE=9D=AC"; }

.bp3-icon-path::before { content: "=EE=9D=93"; }

.bp3-icon-path-search::before { content: "=EE=99=9E"; }

.bp3-icon-pause::before { content: "=EE=9A=A9"; }

.bp3-icon-people::before { content: "=EE=98=BD"; }

.bp3-icon-percentage::before { content: "=EE=9D=AA"; }

.bp3-icon-person::before { content: "=EE=98=BC"; }

.bp3-icon-phone::before { content: "=E2=98=8E"; }

.bp3-icon-pie-chart::before { content: "=EE=9A=84"; }

.bp3-icon-pin::before { content: "=EE=99=86"; }

.bp3-icon-pivot::before { content: "=EE=9B=B1"; }

.bp3-icon-pivot-table::before { content: "=EE=9B=AB"; }

.bp3-icon-play::before { content: "=EE=9A=AB"; }

.bp3-icon-plus::before { content: "+"; }

.bp3-icon-polygon-filter::before { content: "=EE=9B=91"; }

.bp3-icon-power::before { content: "=EE=9B=99"; }

.bp3-icon-predictive-analysis::before { content: "=EE=98=97"; }

.bp3-icon-prescription::before { content: "=EE=9E=8A"; }

.bp3-icon-presentation::before { content: "=EE=9A=87"; }

.bp3-icon-print::before { content: "=E2=8E=99"; }

.bp3-icon-projects::before { content: "=EE=98=A2"; }

.bp3-icon-properties::before { content: "=EE=98=B1"; }

.bp3-icon-property::before { content: "=EE=99=9A"; }

.bp3-icon-publish-function::before { content: "=EE=9D=92"; }

.bp3-icon-pulse::before { content: "=EE=9B=A8"; }

.bp3-icon-random::before { content: "=EE=9A=98"; }

.bp3-icon-record::before { content: "=EE=9A=AE"; }

.bp3-icon-redo::before { content: "=EE=9B=84"; }

.bp3-icon-refresh::before { content: "=EE=99=83"; }

.bp3-icon-regression-chart::before { content: "=EE=9D=98"; }

.bp3-icon-remove::before { content: "=EE=98=BF"; }

.bp3-icon-remove-column::before { content: "=EE=9D=95"; }

.bp3-icon-remove-column-left::before { content: "=EE=9B=BD"; }

.bp3-icon-remove-column-right::before { content: "=EE=9B=BE"; }

.bp3-icon-remove-row-bottom::before { content: "=EE=9B=BC"; }

.bp3-icon-remove-row-top::before { content: "=EE=9B=BB"; }

.bp3-icon-repeat::before { content: "=EE=9A=92"; }

.bp3-icon-reset::before { content: "=EE=9F=96"; }

.bp3-icon-resolve::before { content: "=EE=99=B2"; }

.bp3-icon-rig::before { content: "=EE=9D=80"; }

.bp3-icon-right-join::before { content: "=EE=9E=A5"; }

.bp3-icon-ring::before { content: "=EE=9B=B2"; }

.bp3-icon-rotate-document::before { content: "=EE=9B=A1"; }

.bp3-icon-rotate-page::before { content: "=EE=9B=A2"; }

.bp3-icon-satellite::before { content: "=EE=9D=AB"; }

.bp3-icon-saved::before { content: "=EE=9A=B6"; }

.bp3-icon-scatter-plot::before { content: "=EE=9C=BE"; }

.bp3-icon-search::before { content: "=EE=99=8B"; }

.bp3-icon-search-around::before { content: "=EE=98=88"; }

.bp3-icon-search-template::before { content: "=EE=98=A8"; }

.bp3-icon-search-text::before { content: "=EE=99=A3"; }

.bp3-icon-segmented-control::before { content: "=EE=9B=AC"; }

.bp3-icon-select::before { content: "=EE=98=96"; }

.bp3-icon-selection::before { content: "=E2=A6=BF"; }

.bp3-icon-send-to::before { content: "=EE=99=AE"; }

.bp3-icon-send-to-graph::before { content: "=EE=9C=B6"; }

.bp3-icon-send-to-map::before { content: "=EE=9C=B7"; }

.bp3-icon-series-add::before { content: "=EE=9E=96"; }

.bp3-icon-series-configuration::before { content: "=EE=9E=9A"; }

.bp3-icon-series-derived::before { content: "=EE=9E=99"; }

.bp3-icon-series-filtered::before { content: "=EE=9E=98"; }

.bp3-icon-series-search::before { content: "=EE=9E=97"; }

.bp3-icon-settings::before { content: "=EE=9A=A2"; }

.bp3-icon-share::before { content: "=EE=98=AE"; }

.bp3-icon-shield::before { content: "=EE=9E=B2"; }

.bp3-icon-shop::before { content: "=EE=9B=82"; }

.bp3-icon-shopping-cart::before { content: "=EE=9B=81"; }

.bp3-icon-signal-search::before { content: "=EE=A4=89"; }

.bp3-icon-sim-card::before { content: "=EE=9C=98"; }

.bp3-icon-slash::before { content: "=EE=9D=A9"; }

.bp3-icon-small-cross::before { content: "=EE=9B=97"; }

.bp3-icon-small-minus::before { content: "=EE=9C=8E"; }

.bp3-icon-small-plus::before { content: "=EE=9C=8D"; }

.bp3-icon-small-tick::before { content: "=EE=9B=98"; }

.bp3-icon-snowflake::before { content: "=EE=9E=B6"; }

.bp3-icon-social-media::before { content: "=EE=99=B1"; }

.bp3-icon-sort::before { content: "=EE=99=8F"; }

.bp3-icon-sort-alphabetical::before { content: "=EE=99=8D"; }

.bp3-icon-sort-alphabetical-desc::before { content: "=EE=9B=88"; }

.bp3-icon-sort-asc::before { content: "=EE=9B=95"; }

.bp3-icon-sort-desc::before { content: "=EE=9B=96"; }

.bp3-icon-sort-numerical::before { content: "=EE=99=8E"; }

.bp3-icon-sort-numerical-desc::before { content: "=EE=9B=89"; }

.bp3-icon-split-columns::before { content: "=EE=9D=90"; }

.bp3-icon-square::before { content: "=EE=9A=86"; }

.bp3-icon-stacked-chart::before { content: "=EE=9B=A7"; }

.bp3-icon-star::before { content: "=E2=98=85"; }

.bp3-icon-star-empty::before { content: "=E2=98=86"; }

.bp3-icon-step-backward::before { content: "=EE=9A=A7"; }

.bp3-icon-step-chart::before { content: "=EE=9C=8F"; }

.bp3-icon-step-forward::before { content: "=EE=9A=AD"; }

.bp3-icon-stop::before { content: "=EE=9A=AA"; }

.bp3-icon-stopwatch::before { content: "=EE=A4=81"; }

.bp3-icon-strikethrough::before { content: "=EE=9E=A6"; }

.bp3-icon-style::before { content: "=EE=98=81"; }

.bp3-icon-swap-horizontal::before { content: "=EE=9D=85"; }

.bp3-icon-swap-vertical::before { content: "=EE=9D=84"; }

.bp3-icon-symbol-circle::before { content: "=EE=9C=AE"; }

.bp3-icon-symbol-cross::before { content: "=EE=9C=B1"; }

.bp3-icon-symbol-diamond::before { content: "=EE=9C=B0"; }

.bp3-icon-symbol-square::before { content: "=EE=9C=AF"; }

.bp3-icon-symbol-triangle-down::before { content: "=EE=9C=B3"; }

.bp3-icon-symbol-triangle-up::before { content: "=EE=9C=B2"; }

.bp3-icon-tag::before { content: "=EE=98=9C"; }

.bp3-icon-take-action::before { content: "=EE=9B=8A"; }

.bp3-icon-taxi::before { content: "=EE=9E=9E"; }

.bp3-icon-text-highlight::before { content: "=EE=9B=9D"; }

.bp3-icon-th::before { content: "=EE=99=A7"; }

.bp3-icon-th-derived::before { content: "=EE=99=A9"; }

.bp3-icon-th-disconnect::before { content: "=EE=9F=98"; }

.bp3-icon-th-filtered::before { content: "=EE=9F=86"; }

.bp3-icon-th-list::before { content: "=EE=99=A8"; }

.bp3-icon-thumbs-down::before { content: "=EE=9A=BE"; }

.bp3-icon-thumbs-up::before { content: "=EE=9A=BD"; }

.bp3-icon-tick::before { content: "=E2=9C=93"; }

.bp3-icon-tick-circle::before { content: "=EE=9D=B9"; }

.bp3-icon-time::before { content: "=E2=8F=B2"; }

.bp3-icon-timeline-area-chart::before { content: "=EE=9B=8D"; }

.bp3-icon-timeline-bar-chart::before { content: "=EE=98=A0"; }

.bp3-icon-timeline-events::before { content: "=EE=98=9E"; }

.bp3-icon-timeline-line-chart::before { content: "=EE=98=9F"; }

.bp3-icon-tint::before { content: "=EE=9A=B2"; }

.bp3-icon-torch::before { content: "=EE=99=B7"; }

.bp3-icon-tractor::before { content: "=EE=A4=8C"; }

.bp3-icon-train::before { content: "=EE=9E=9F"; }

.bp3-icon-translate::before { content: "=EE=9D=99"; }

.bp3-icon-trash::before { content: "=EE=98=BB"; }

.bp3-icon-tree::before { content: "=EE=9E=B7"; }

.bp3-icon-trending-down::before { content: "=EE=9C=9A"; }

.bp3-icon-trending-up::before { content: "=EE=9C=99"; }

.bp3-icon-truck::before { content: "=EE=A4=8B"; }

.bp3-icon-two-columns::before { content: "=EE=99=97"; }

.bp3-icon-unarchive::before { content: "=EE=A4=86"; }

.bp3-icon-underline::before { content: "=E2=8E=81"; }

.bp3-icon-undo::before { content: "=E2=8E=8C"; }

.bp3-icon-ungroup-objects::before { content: "=EE=9A=88"; }

.bp3-icon-unknown-vehicle::before { content: "=EE=9C=BD"; }

.bp3-icon-unlock::before { content: "=EE=98=A6"; }

.bp3-icon-unpin::before { content: "=EE=99=90"; }

.bp3-icon-unresolve::before { content: "=EE=99=B9"; }

.bp3-icon-updated::before { content: "=EE=9E=A7"; }

.bp3-icon-upload::before { content: "=EE=9A=8F"; }

.bp3-icon-user::before { content: "=EE=98=A7"; }

.bp3-icon-variable::before { content: "=EE=9B=B5"; }

.bp3-icon-vertical-bar-chart-asc::before { content: "=EE=9D=9B"; }

.bp3-icon-vertical-bar-chart-desc::before { content: "=EE=9C=9C"; }

.bp3-icon-vertical-distribution::before { content: "=EE=9C=A1"; }

.bp3-icon-video::before { content: "=EE=9A=A0"; }

.bp3-icon-volume-down::before { content: "=EE=9A=A4"; }

.bp3-icon-volume-off::before { content: "=EE=9A=A3"; }

.bp3-icon-volume-up::before { content: "=EE=9A=A5"; }

.bp3-icon-walk::before { content: "=EE=9E=9D"; }

.bp3-icon-warning-sign::before { content: "=EE=99=87"; }

.bp3-icon-waterfall-chart::before { content: "=EE=9B=A6"; }

.bp3-icon-widget::before { content: "=EE=99=B8"; }

.bp3-icon-widget-button::before { content: "=EE=9E=90"; }

.bp3-icon-widget-footer::before { content: "=EE=9E=92"; }

.bp3-icon-widget-header::before { content: "=EE=9E=91"; }

.bp3-icon-wrench::before { content: "=EE=9C=B4"; }

.bp3-icon-zoom-in::before { content: "=EE=99=81"; }

.bp3-icon-zoom-out::before { content: "=EE=99=82"; }

.bp3-icon-zoom-to-fit::before { content: "=EE=99=BB"; }

.bp3-submenu > .bp3-popover-wrapper { display: block; }

.bp3-submenu .bp3-popover-target { display: block; }

.bp3-submenu .bp3-popover-target.bp3-popover-open > .bp3-menu-item { }

.bp3-submenu.bp3-popover { box-shadow: none; padding: 0px 5px; }

.bp3-submenu.bp3-popover > .bp3-popover-content { box-shadow: rgba(16, 22, =
26, 0.1) 0px 0px 0px 1px, rgba(16, 22, 26, 0.2) 0px 2px 4px, rgba(16, 22, 2=
6, 0.2) 0px 8px 24px; }

.bp3-dark .bp3-submenu.bp3-popover, .bp3-submenu.bp3-popover.bp3-dark { box=
-shadow: none; }

.bp3-dark .bp3-submenu.bp3-popover > .bp3-popover-content, .bp3-submenu.bp3=
-popover.bp3-dark > .bp3-popover-content { box-shadow: rgba(16, 22, 26, 0.2=
) 0px 0px 0px 1px, rgba(16, 22, 26, 0.4) 0px 2px 4px, rgba(16, 22, 26, 0.4)=
 0px 8px 24px; }

.bp3-menu { background: rgb(255, 255, 255); border-radius: 3px; color: rgb(=
24, 32, 38); list-style: none; margin: 0px; min-width: 180px; padding: 5px;=
 text-align: left; }

.bp3-menu-divider { border-top: 1px solid rgba(16, 22, 26, 0.15); display: =
block; margin: 5px; }

.bp3-dark .bp3-menu-divider { border-top-color: rgba(255, 255, 255, 0.15); =
}

.bp3-menu-item { display: flex; -webkit-box-orient: horizontal; -webkit-box=
-direction: normal; flex-direction: row; -webkit-box-align: start; align-it=
ems: flex-start; border-radius: 2px; color: inherit; line-height: 20px; pad=
ding: 5px 7px; text-decoration: none; user-select: none; }

.bp3-menu-item > * { -webkit-box-flex: 0; flex-grow: 0; flex-shrink: 0; }

.bp3-menu-item > .bp3-fill { -webkit-box-flex: 1; flex-grow: 1; flex-shrink=
: 1; }

.bp3-menu-item::before, .bp3-menu-item > * { margin-right: 7px; }

.bp3-menu-item:empty::before, .bp3-menu-item > :last-child { margin-right: =
0px; }

.bp3-menu-item > .bp3-fill { word-break: break-word; }

.bp3-menu-item:hover, .bp3-submenu .bp3-popover-target.bp3-popover-open > .=
bp3-menu-item { background-color: rgba(167, 182, 194, 0.3); cursor: pointer=
; text-decoration: none; }

.bp3-menu-item.bp3-disabled { background-color: inherit; color: rgba(92, 11=
2, 128, 0.6); cursor: not-allowed; }

.bp3-dark .bp3-menu-item { color: inherit; }

.bp3-dark .bp3-menu-item:hover, .bp3-dark .bp3-submenu .bp3-popover-target.=
bp3-popover-open > .bp3-menu-item, .bp3-submenu .bp3-dark .bp3-popover-targ=
et.bp3-popover-open > .bp3-menu-item { background-color: rgba(138, 155, 168=
, 0.15); color: inherit; }

.bp3-dark .bp3-menu-item.bp3-disabled { background-color: inherit; color: r=
gba(167, 182, 194, 0.6); }

.bp3-menu-item.bp3-intent-primary { color: rgb(16, 107, 163); }

.bp3-menu-item.bp3-intent-primary .bp3-icon { color: inherit; }

.bp3-menu-item.bp3-intent-primary::before, .bp3-menu-item.bp3-intent-primar=
y::after, .bp3-menu-item.bp3-intent-primary .bp3-menu-item-label { color: r=
gb(16, 107, 163); }

.bp3-menu-item.bp3-intent-primary:hover, .bp3-submenu .bp3-popover-target.b=
p3-popover-open > .bp3-intent-primary.bp3-menu-item, .bp3-menu-item.bp3-int=
ent-primary.bp3-active { background-color: rgb(19, 124, 189); }

.bp3-menu-item.bp3-intent-primary:active { background-color: rgb(16, 107, 1=
63); }

.bp3-menu-item.bp3-intent-primary:hover, .bp3-submenu .bp3-popover-target.b=
p3-popover-open > .bp3-intent-primary.bp3-menu-item, .bp3-menu-item.bp3-int=
ent-primary:hover::before, .bp3-submenu .bp3-popover-target.bp3-popover-ope=
n > .bp3-intent-primary.bp3-menu-item::before, .bp3-menu-item.bp3-intent-pr=
imary:hover::after, .bp3-submenu .bp3-popover-target.bp3-popover-open > .bp=
3-intent-primary.bp3-menu-item::after, .bp3-menu-item.bp3-intent-primary:ho=
ver .bp3-menu-item-label, .bp3-submenu .bp3-popover-target.bp3-popover-open=
 > .bp3-intent-primary.bp3-menu-item .bp3-menu-item-label, .bp3-menu-item.b=
p3-intent-primary:active, .bp3-menu-item.bp3-intent-primary:active::before,=
 .bp3-menu-item.bp3-intent-primary:active::after, .bp3-menu-item.bp3-intent=
-primary:active .bp3-menu-item-label, .bp3-menu-item.bp3-intent-primary.bp3=
-active, .bp3-menu-item.bp3-intent-primary.bp3-active::before, .bp3-menu-it=
em.bp3-intent-primary.bp3-active::after, .bp3-menu-item.bp3-intent-primary.=
bp3-active .bp3-menu-item-label { color: rgb(255, 255, 255); }

.bp3-menu-item.bp3-intent-success { color: rgb(13, 128, 80); }

.bp3-menu-item.bp3-intent-success .bp3-icon { color: inherit; }

.bp3-menu-item.bp3-intent-success::before, .bp3-menu-item.bp3-intent-succes=
s::after, .bp3-menu-item.bp3-intent-success .bp3-menu-item-label { color: r=
gb(13, 128, 80); }

.bp3-menu-item.bp3-intent-success:hover, .bp3-submenu .bp3-popover-target.b=
p3-popover-open > .bp3-intent-success.bp3-menu-item, .bp3-menu-item.bp3-int=
ent-success.bp3-active { background-color: rgb(15, 153, 96); }

.bp3-menu-item.bp3-intent-success:active { background-color: rgb(13, 128, 8=
0); }

.bp3-menu-item.bp3-intent-success:hover, .bp3-submenu .bp3-popover-target.b=
p3-popover-open > .bp3-intent-success.bp3-menu-item, .bp3-menu-item.bp3-int=
ent-success:hover::before, .bp3-submenu .bp3-popover-target.bp3-popover-ope=
n > .bp3-intent-success.bp3-menu-item::before, .bp3-menu-item.bp3-intent-su=
ccess:hover::after, .bp3-submenu .bp3-popover-target.bp3-popover-open > .bp=
3-intent-success.bp3-menu-item::after, .bp3-menu-item.bp3-intent-success:ho=
ver .bp3-menu-item-label, .bp3-submenu .bp3-popover-target.bp3-popover-open=
 > .bp3-intent-success.bp3-menu-item .bp3-menu-item-label, .bp3-menu-item.b=
p3-intent-success:active, .bp3-menu-item.bp3-intent-success:active::before,=
 .bp3-menu-item.bp3-intent-success:active::after, .bp3-menu-item.bp3-intent=
-success:active .bp3-menu-item-label, .bp3-menu-item.bp3-intent-success.bp3=
-active, .bp3-menu-item.bp3-intent-success.bp3-active::before, .bp3-menu-it=
em.bp3-intent-success.bp3-active::after, .bp3-menu-item.bp3-intent-success.=
bp3-active .bp3-menu-item-label { color: rgb(255, 255, 255); }

.bp3-menu-item.bp3-intent-warning { color: rgb(191, 115, 38); }

.bp3-menu-item.bp3-intent-warning .bp3-icon { color: inherit; }

.bp3-menu-item.bp3-intent-warning::before, .bp3-menu-item.bp3-intent-warnin=
g::after, .bp3-menu-item.bp3-intent-warning .bp3-menu-item-label { color: r=
gb(191, 115, 38); }

.bp3-menu-item.bp3-intent-warning:hover, .bp3-submenu .bp3-popover-target.b=
p3-popover-open > .bp3-intent-warning.bp3-menu-item, .bp3-menu-item.bp3-int=
ent-warning.bp3-active { background-color: rgb(217, 130, 43); }

.bp3-menu-item.bp3-intent-warning:active { background-color: rgb(191, 115, =
38); }

.bp3-menu-item.bp3-intent-warning:hover, .bp3-submenu .bp3-popover-target.b=
p3-popover-open > .bp3-intent-warning.bp3-menu-item, .bp3-menu-item.bp3-int=
ent-warning:hover::before, .bp3-submenu .bp3-popover-target.bp3-popover-ope=
n > .bp3-intent-warning.bp3-menu-item::before, .bp3-menu-item.bp3-intent-wa=
rning:hover::after, .bp3-submenu .bp3-popover-target.bp3-popover-open > .bp=
3-intent-warning.bp3-menu-item::after, .bp3-menu-item.bp3-intent-warning:ho=
ver .bp3-menu-item-label, .bp3-submenu .bp3-popover-target.bp3-popover-open=
 > .bp3-intent-warning.bp3-menu-item .bp3-menu-item-label, .bp3-menu-item.b=
p3-intent-warning:active, .bp3-menu-item.bp3-intent-warning:active::before,=
 .bp3-menu-item.bp3-intent-warning:active::after, .bp3-menu-item.bp3-intent=
-warning:active .bp3-menu-item-label, .bp3-menu-item.bp3-intent-warning.bp3=
-active, .bp3-menu-item.bp3-intent-warning.bp3-active::before, .bp3-menu-it=
em.bp3-intent-warning.bp3-active::after, .bp3-menu-item.bp3-intent-warning.=
bp3-active .bp3-menu-item-label { color: rgb(255, 255, 255); }

.bp3-menu-item.bp3-intent-danger { color: rgb(194, 48, 48); }

.bp3-menu-item.bp3-intent-danger .bp3-icon { color: inherit; }

.bp3-menu-item.bp3-intent-danger::before, .bp3-menu-item.bp3-intent-danger:=
:after, .bp3-menu-item.bp3-intent-danger .bp3-menu-item-label { color: rgb(=
194, 48, 48); }

.bp3-menu-item.bp3-intent-danger:hover, .bp3-submenu .bp3-popover-target.bp=
3-popover-open > .bp3-intent-danger.bp3-menu-item, .bp3-menu-item.bp3-inten=
t-danger.bp3-active { background-color: rgb(219, 55, 55); }

.bp3-menu-item.bp3-intent-danger:active { background-color: rgb(194, 48, 48=
); }

.bp3-menu-item.bp3-intent-danger:hover, .bp3-submenu .bp3-popover-target.bp=
3-popover-open > .bp3-intent-danger.bp3-menu-item, .bp3-menu-item.bp3-inten=
t-danger:hover::before, .bp3-submenu .bp3-popover-target.bp3-popover-open >=
 .bp3-intent-danger.bp3-menu-item::before, .bp3-menu-item.bp3-intent-danger=
:hover::after, .bp3-submenu .bp3-popover-target.bp3-popover-open > .bp3-int=
ent-danger.bp3-menu-item::after, .bp3-menu-item.bp3-intent-danger:hover .bp=
3-menu-item-label, .bp3-submenu .bp3-popover-target.bp3-popover-open > .bp3=
-intent-danger.bp3-menu-item .bp3-menu-item-label, .bp3-menu-item.bp3-inten=
t-danger:active, .bp3-menu-item.bp3-intent-danger:active::before, .bp3-menu=
-item.bp3-intent-danger:active::after, .bp3-menu-item.bp3-intent-danger:act=
ive .bp3-menu-item-label, .bp3-menu-item.bp3-intent-danger.bp3-active, .bp3=
-menu-item.bp3-intent-danger.bp3-active::before, .bp3-menu-item.bp3-intent-=
danger.bp3-active::after, .bp3-menu-item.bp3-intent-danger.bp3-active .bp3-=
menu-item-label { color: rgb(255, 255, 255); }

.bp3-menu-item::before { font-family: Icons16, sans-serif; font-size: 16px;=
 font-style: normal; font-weight: 400; line-height: 1; -webkit-font-smoothi=
ng: antialiased; margin-right: 7px; }

.bp3-menu-item::before, .bp3-menu-item > .bp3-icon { color: rgb(92, 112, 12=
8); margin-top: 2px; }

.bp3-menu-item .bp3-menu-item-label { color: rgb(92, 112, 128); }

.bp3-menu-item:hover, .bp3-submenu .bp3-popover-target.bp3-popover-open > .=
bp3-menu-item { color: inherit; }

.bp3-menu-item.bp3-active, .bp3-menu-item:active { background-color: rgba(1=
15, 134, 148, 0.3); }

.bp3-menu-item.bp3-disabled { background-color: inherit !important; color: =
rgba(92, 112, 128, 0.6) !important; cursor: not-allowed !important; outline=
: none !important; }

.bp3-menu-item.bp3-disabled::before, .bp3-menu-item.bp3-disabled > .bp3-ico=
n, .bp3-menu-item.bp3-disabled .bp3-menu-item-label { color: rgba(92, 112, =
128, 0.6) !important; }

.bp3-large .bp3-menu-item { font-size: 16px; line-height: 22px; padding: 9p=
x 7px; }

.bp3-large .bp3-menu-item .bp3-icon { margin-top: 3px; }

.bp3-large .bp3-menu-item::before { font-family: Icons20, sans-serif; font-=
size: 20px; font-style: normal; font-weight: 400; line-height: 1; -webkit-f=
ont-smoothing: antialiased; margin-right: 10px; margin-top: 1px; }

button.bp3-menu-item { background: none; border: none; text-align: left; wi=
dth: 100%; }

.bp3-menu-header { border-top: 1px solid rgba(16, 22, 26, 0.15); display: b=
lock; margin: 5px; cursor: default; padding-left: 2px; }

.bp3-dark .bp3-menu-header { border-top-color: rgba(255, 255, 255, 0.15); }

.bp3-menu-header:first-of-type { border-top: none; }

.bp3-menu-header > h6 { color: rgb(24, 32, 38); font-weight: 600; overflow:=
 hidden; text-overflow: ellipsis; white-space: nowrap; overflow-wrap: norma=
l; line-height: 17px; margin: 0px; padding: 10px 7px 0px 1px; }

.bp3-dark .bp3-menu-header > h6 { color: rgb(245, 248, 250); }

.bp3-menu-header:first-of-type > h6 { padding-top: 0px; }

.bp3-large .bp3-menu-header > h6 { font-size: 18px; padding-bottom: 5px; pa=
dding-top: 15px; }

.bp3-large .bp3-menu-header:first-of-type > h6 { padding-top: 0px; }

.bp3-dark .bp3-menu { background: rgb(48, 64, 77); color: rgb(245, 248, 250=
); }

.bp3-dark .bp3-menu-item { }

.bp3-dark .bp3-menu-item.bp3-intent-primary { color: rgb(72, 175, 240); }

.bp3-dark .bp3-menu-item.bp3-intent-primary .bp3-icon { color: inherit; }

.bp3-dark .bp3-menu-item.bp3-intent-primary::before, .bp3-dark .bp3-menu-it=
em.bp3-intent-primary::after, .bp3-dark .bp3-menu-item.bp3-intent-primary .=
bp3-menu-item-label { color: rgb(72, 175, 240); }

.bp3-dark .bp3-menu-item.bp3-intent-primary:hover, .bp3-dark .bp3-submenu .=
bp3-popover-target.bp3-popover-open > .bp3-intent-primary.bp3-menu-item, .b=
p3-submenu .bp3-dark .bp3-popover-target.bp3-popover-open > .bp3-intent-pri=
mary.bp3-menu-item, .bp3-dark .bp3-menu-item.bp3-intent-primary.bp3-active =
{ background-color: rgb(19, 124, 189); }

.bp3-dark .bp3-menu-item.bp3-intent-primary:active { background-color: rgb(=
16, 107, 163); }

.bp3-dark .bp3-menu-item.bp3-intent-primary:hover, .bp3-dark .bp3-submenu .=
bp3-popover-target.bp3-popover-open > .bp3-intent-primary.bp3-menu-item, .b=
p3-submenu .bp3-dark .bp3-popover-target.bp3-popover-open > .bp3-intent-pri=
mary.bp3-menu-item, .bp3-dark .bp3-menu-item.bp3-intent-primary:hover::befo=
re, .bp3-dark .bp3-submenu .bp3-popover-target.bp3-popover-open > .bp3-inte=
nt-primary.bp3-menu-item::before, .bp3-submenu .bp3-dark .bp3-popover-targe=
t.bp3-popover-open > .bp3-intent-primary.bp3-menu-item::before, .bp3-dark .=
bp3-menu-item.bp3-intent-primary:hover::after, .bp3-dark .bp3-submenu .bp3-=
popover-target.bp3-popover-open > .bp3-intent-primary.bp3-menu-item::after,=
 .bp3-submenu .bp3-dark .bp3-popover-target.bp3-popover-open > .bp3-intent-=
primary.bp3-menu-item::after, .bp3-dark .bp3-menu-item.bp3-intent-primary:h=
over .bp3-menu-item-label, .bp3-dark .bp3-submenu .bp3-popover-target.bp3-p=
opover-open > .bp3-intent-primary.bp3-menu-item .bp3-menu-item-label, .bp3-=
submenu .bp3-dark .bp3-popover-target.bp3-popover-open > .bp3-intent-primar=
y.bp3-menu-item .bp3-menu-item-label, .bp3-dark .bp3-menu-item.bp3-intent-p=
rimary:active, .bp3-dark .bp3-menu-item.bp3-intent-primary:active::before, =
.bp3-dark .bp3-menu-item.bp3-intent-primary:active::after, .bp3-dark .bp3-m=
enu-item.bp3-intent-primary:active .bp3-menu-item-label, .bp3-dark .bp3-men=
u-item.bp3-intent-primary.bp3-active, .bp3-dark .bp3-menu-item.bp3-intent-p=
rimary.bp3-active::before, .bp3-dark .bp3-menu-item.bp3-intent-primary.bp3-=
active::after, .bp3-dark .bp3-menu-item.bp3-intent-primary.bp3-active .bp3-=
menu-item-label { color: rgb(255, 255, 255); }

.bp3-dark .bp3-menu-item.bp3-intent-success { color: rgb(61, 204, 145); }

.bp3-dark .bp3-menu-item.bp3-intent-success .bp3-icon { color: inherit; }

.bp3-dark .bp3-menu-item.bp3-intent-success::before, .bp3-dark .bp3-menu-it=
em.bp3-intent-success::after, .bp3-dark .bp3-menu-item.bp3-intent-success .=
bp3-menu-item-label { color: rgb(61, 204, 145); }

.bp3-dark .bp3-menu-item.bp3-intent-success:hover, .bp3-dark .bp3-submenu .=
bp3-popover-target.bp3-popover-open > .bp3-intent-success.bp3-menu-item, .b=
p3-submenu .bp3-dark .bp3-popover-target.bp3-popover-open > .bp3-intent-suc=
cess.bp3-menu-item, .bp3-dark .bp3-menu-item.bp3-intent-success.bp3-active =
{ background-color: rgb(15, 153, 96); }

.bp3-dark .bp3-menu-item.bp3-intent-success:active { background-color: rgb(=
13, 128, 80); }

.bp3-dark .bp3-menu-item.bp3-intent-success:hover, .bp3-dark .bp3-submenu .=
bp3-popover-target.bp3-popover-open > .bp3-intent-success.bp3-menu-item, .b=
p3-submenu .bp3-dark .bp3-popover-target.bp3-popover-open > .bp3-intent-suc=
cess.bp3-menu-item, .bp3-dark .bp3-menu-item.bp3-intent-success:hover::befo=
re, .bp3-dark .bp3-submenu .bp3-popover-target.bp3-popover-open > .bp3-inte=
nt-success.bp3-menu-item::before, .bp3-submenu .bp3-dark .bp3-popover-targe=
t.bp3-popover-open > .bp3-intent-success.bp3-menu-item::before, .bp3-dark .=
bp3-menu-item.bp3-intent-success:hover::after, .bp3-dark .bp3-submenu .bp3-=
popover-target.bp3-popover-open > .bp3-intent-success.bp3-menu-item::after,=
 .bp3-submenu .bp3-dark .bp3-popover-target.bp3-popover-open > .bp3-intent-=
success.bp3-menu-item::after, .bp3-dark .bp3-menu-item.bp3-intent-success:h=
over .bp3-menu-item-label, .bp3-dark .bp3-submenu .bp3-popover-target.bp3-p=
opover-open > .bp3-intent-success.bp3-menu-item .bp3-menu-item-label, .bp3-=
submenu .bp3-dark .bp3-popover-target.bp3-popover-open > .bp3-intent-succes=
s.bp3-menu-item .bp3-menu-item-label, .bp3-dark .bp3-menu-item.bp3-intent-s=
uccess:active, .bp3-dark .bp3-menu-item.bp3-intent-success:active::before, =
.bp3-dark .bp3-menu-item.bp3-intent-success:active::after, .bp3-dark .bp3-m=
enu-item.bp3-intent-success:active .bp3-menu-item-label, .bp3-dark .bp3-men=
u-item.bp3-intent-success.bp3-active, .bp3-dark .bp3-menu-item.bp3-intent-s=
uccess.bp3-active::before, .bp3-dark .bp3-menu-item.bp3-intent-success.bp3-=
active::after, .bp3-dark .bp3-menu-item.bp3-intent-success.bp3-active .bp3-=
menu-item-label { color: rgb(255, 255, 255); }

.bp3-dark .bp3-menu-item.bp3-intent-warning { color: rgb(255, 179, 102); }

.bp3-dark .bp3-menu-item.bp3-intent-warning .bp3-icon { color: inherit; }

.bp3-dark .bp3-menu-item.bp3-intent-warning::before, .bp3-dark .bp3-menu-it=
em.bp3-intent-warning::after, .bp3-dark .bp3-menu-item.bp3-intent-warning .=
bp3-menu-item-label { color: rgb(255, 179, 102); }

.bp3-dark .bp3-menu-item.bp3-intent-warning:hover, .bp3-dark .bp3-submenu .=
bp3-popover-target.bp3-popover-open > .bp3-intent-warning.bp3-menu-item, .b=
p3-submenu .bp3-dark .bp3-popover-target.bp3-popover-open > .bp3-intent-war=
ning.bp3-menu-item, .bp3-dark .bp3-menu-item.bp3-intent-warning.bp3-active =
{ background-color: rgb(217, 130, 43); }

.bp3-dark .bp3-menu-item.bp3-intent-warning:active { background-color: rgb(=
191, 115, 38); }

.bp3-dark .bp3-menu-item.bp3-intent-warning:hover, .bp3-dark .bp3-submenu .=
bp3-popover-target.bp3-popover-open > .bp3-intent-warning.bp3-menu-item, .b=
p3-submenu .bp3-dark .bp3-popover-target.bp3-popover-open > .bp3-intent-war=
ning.bp3-menu-item, .bp3-dark .bp3-menu-item.bp3-intent-warning:hover::befo=
re, .bp3-dark .bp3-submenu .bp3-popover-target.bp3-popover-open > .bp3-inte=
nt-warning.bp3-menu-item::before, .bp3-submenu .bp3-dark .bp3-popover-targe=
t.bp3-popover-open > .bp3-intent-warning.bp3-menu-item::before, .bp3-dark .=
bp3-menu-item.bp3-intent-warning:hover::after, .bp3-dark .bp3-submenu .bp3-=
popover-target.bp3-popover-open > .bp3-intent-warning.bp3-menu-item::after,=
 .bp3-submenu .bp3-dark .bp3-popover-target.bp3-popover-open > .bp3-intent-=
warning.bp3-menu-item::after, .bp3-dark .bp3-menu-item.bp3-intent-warning:h=
over .bp3-menu-item-label, .bp3-dark .bp3-submenu .bp3-popover-target.bp3-p=
opover-open > .bp3-intent-warning.bp3-menu-item .bp3-menu-item-label, .bp3-=
submenu .bp3-dark .bp3-popover-target.bp3-popover-open > .bp3-intent-warnin=
g.bp3-menu-item .bp3-menu-item-label, .bp3-dark .bp3-menu-item.bp3-intent-w=
arning:active, .bp3-dark .bp3-menu-item.bp3-intent-warning:active::before, =
.bp3-dark .bp3-menu-item.bp3-intent-warning:active::after, .bp3-dark .bp3-m=
enu-item.bp3-intent-warning:active .bp3-menu-item-label, .bp3-dark .bp3-men=
u-item.bp3-intent-warning.bp3-active, .bp3-dark .bp3-menu-item.bp3-intent-w=
arning.bp3-active::before, .bp3-dark .bp3-menu-item.bp3-intent-warning.bp3-=
active::after, .bp3-dark .bp3-menu-item.bp3-intent-warning.bp3-active .bp3-=
menu-item-label { color: rgb(255, 255, 255); }

.bp3-dark .bp3-menu-item.bp3-intent-danger { color: rgb(255, 115, 115); }

.bp3-dark .bp3-menu-item.bp3-intent-danger .bp3-icon { color: inherit; }

.bp3-dark .bp3-menu-item.bp3-intent-danger::before, .bp3-dark .bp3-menu-ite=
m.bp3-intent-danger::after, .bp3-dark .bp3-menu-item.bp3-intent-danger .bp3=
-menu-item-label { color: rgb(255, 115, 115); }

.bp3-dark .bp3-menu-item.bp3-intent-danger:hover, .bp3-dark .bp3-submenu .b=
p3-popover-target.bp3-popover-open > .bp3-intent-danger.bp3-menu-item, .bp3=
-submenu .bp3-dark .bp3-popover-target.bp3-popover-open > .bp3-intent-dange=
r.bp3-menu-item, .bp3-dark .bp3-menu-item.bp3-intent-danger.bp3-active { ba=
ckground-color: rgb(219, 55, 55); }

.bp3-dark .bp3-menu-item.bp3-intent-danger:active { background-color: rgb(1=
94, 48, 48); }

.bp3-dark .bp3-menu-item.bp3-intent-danger:hover, .bp3-dark .bp3-submenu .b=
p3-popover-target.bp3-popover-open > .bp3-intent-danger.bp3-menu-item, .bp3=
-submenu .bp3-dark .bp3-popover-target.bp3-popover-open > .bp3-intent-dange=
r.bp3-menu-item, .bp3-dark .bp3-menu-item.bp3-intent-danger:hover::before, =
.bp3-dark .bp3-submenu .bp3-popover-target.bp3-popover-open > .bp3-intent-d=
anger.bp3-menu-item::before, .bp3-submenu .bp3-dark .bp3-popover-target.bp3=
-popover-open > .bp3-intent-danger.bp3-menu-item::before, .bp3-dark .bp3-me=
nu-item.bp3-intent-danger:hover::after, .bp3-dark .bp3-submenu .bp3-popover=
-target.bp3-popover-open > .bp3-intent-danger.bp3-menu-item::after, .bp3-su=
bmenu .bp3-dark .bp3-popover-target.bp3-popover-open > .bp3-intent-danger.b=
p3-menu-item::after, .bp3-dark .bp3-menu-item.bp3-intent-danger:hover .bp3-=
menu-item-label, .bp3-dark .bp3-submenu .bp3-popover-target.bp3-popover-ope=
n > .bp3-intent-danger.bp3-menu-item .bp3-menu-item-label, .bp3-submenu .bp=
3-dark .bp3-popover-target.bp3-popover-open > .bp3-intent-danger.bp3-menu-i=
tem .bp3-menu-item-label, .bp3-dark .bp3-menu-item.bp3-intent-danger:active=
, .bp3-dark .bp3-menu-item.bp3-intent-danger:active::before, .bp3-dark .bp3=
-menu-item.bp3-intent-danger:active::after, .bp3-dark .bp3-menu-item.bp3-in=
tent-danger:active .bp3-menu-item-label, .bp3-dark .bp3-menu-item.bp3-inten=
t-danger.bp3-active, .bp3-dark .bp3-menu-item.bp3-intent-danger.bp3-active:=
:before, .bp3-dark .bp3-menu-item.bp3-intent-danger.bp3-active::after, .bp3=
-dark .bp3-menu-item.bp3-intent-danger.bp3-active .bp3-menu-item-label { co=
lor: rgb(255, 255, 255); }

.bp3-dark .bp3-menu-item::before, .bp3-dark .bp3-menu-item > .bp3-icon { co=
lor: rgb(167, 182, 194); }

.bp3-dark .bp3-menu-item .bp3-menu-item-label { color: rgb(167, 182, 194); =
}

.bp3-dark .bp3-menu-item.bp3-active, .bp3-dark .bp3-menu-item:active { back=
ground-color: rgba(138, 155, 168, 0.3); }

.bp3-dark .bp3-menu-item.bp3-disabled { color: rgba(167, 182, 194, 0.6) !im=
portant; }

.bp3-dark .bp3-menu-item.bp3-disabled::before, .bp3-dark .bp3-menu-item.bp3=
-disabled > .bp3-icon, .bp3-dark .bp3-menu-item.bp3-disabled .bp3-menu-item=
-label { color: rgba(167, 182, 194, 0.6) !important; }

.bp3-dark .bp3-menu-divider, .bp3-dark .bp3-menu-header { border-color: rgb=
a(255, 255, 255, 0.15); }

.bp3-dark .bp3-menu-header > h6 { color: rgb(245, 248, 250); }

.bp3-label .bp3-menu { margin-top: 5px; }

.bp3-navbar { background-color: rgb(255, 255, 255); box-shadow: rgba(16, 22=
, 26, 0.1) 0px 0px 0px 1px, rgba(16, 22, 26, 0) 0px 0px 0px, rgba(16, 22, 2=
6, 0.2) 0px 1px 1px; height: 50px; padding: 0px 15px; position: relative; w=
idth: 100%; z-index: 10; }

.bp3-navbar.bp3-dark, .bp3-dark .bp3-navbar { background-color: rgb(57, 75,=
 89); }

.bp3-navbar.bp3-dark { box-shadow: rgba(16, 22, 26, 0.2) 0px 0px 0px 1px in=
set, rgba(16, 22, 26, 0) 0px 0px 0px, rgba(16, 22, 26, 0.4) 0px 1px 1px; }

.bp3-dark .bp3-navbar { box-shadow: rgba(16, 22, 26, 0.2) 0px 0px 0px 1px, =
rgba(16, 22, 26, 0) 0px 0px 0px, rgba(16, 22, 26, 0.4) 0px 1px 1px; }

.bp3-navbar.bp3-fixed-top { left: 0px; position: fixed; right: 0px; top: 0p=
x; }

.bp3-navbar-heading { font-size: 16px; margin-right: 15px; }

.bp3-navbar-group { -webkit-box-align: center; align-items: center; display=
: flex; height: 50px; }

.bp3-navbar-group.bp3-align-left { float: left; }

.bp3-navbar-group.bp3-align-right { float: right; }

.bp3-navbar-divider { border-left: 1px solid rgba(16, 22, 26, 0.15); height=
: 20px; margin: 0px 10px; }

.bp3-dark .bp3-navbar-divider { border-left-color: rgba(255, 255, 255, 0.15=
); }

.bp3-non-ideal-state { display: flex; -webkit-box-orient: vertical; -webkit=
-box-direction: normal; flex-direction: column; -webkit-box-align: center; =
align-items: center; height: 100%; -webkit-box-pack: center; justify-conten=
t: center; text-align: center; width: 100%; }

.bp3-non-ideal-state > * { -webkit-box-flex: 0; flex-grow: 0; flex-shrink: =
0; }

.bp3-non-ideal-state > .bp3-fill { -webkit-box-flex: 1; flex-grow: 1; flex-=
shrink: 1; }

.bp3-non-ideal-state::before, .bp3-non-ideal-state > * { margin-bottom: 20p=
x; }

.bp3-non-ideal-state:empty::before, .bp3-non-ideal-state > :last-child { ma=
rgin-bottom: 0px; }

.bp3-non-ideal-state > * { max-width: 400px; }

.bp3-non-ideal-state-visual { color: rgba(92, 112, 128, 0.6); font-size: 60=
px; }

.bp3-dark .bp3-non-ideal-state-visual { color: rgba(167, 182, 194, 0.6); }

.bp3-overflow-list { display: flex; flex-wrap: nowrap; min-width: 0px; }

.bp3-overflow-list-spacer { flex-shrink: 1; width: 1px; }

body.bp3-overlay-open { overflow: hidden; }

.bp3-overlay { bottom: 0px; left: 0px; position: static; right: 0px; top: 0=
px; z-index: 20; }

.bp3-overlay:not(.bp3-overlay-open) { pointer-events: none; }

.bp3-overlay.bp3-overlay-container { overflow: hidden; position: fixed; }

.bp3-overlay.bp3-overlay-container.bp3-overlay-inline { position: absolute;=
 }

.bp3-overlay.bp3-overlay-scroll-container { overflow: auto; position: fixed=
; }

.bp3-overlay.bp3-overlay-scroll-container.bp3-overlay-inline { position: ab=
solute; }

.bp3-overlay.bp3-overlay-inline { display: inline; overflow: visible; }

.bp3-overlay-content { position: fixed; z-index: 20; }

.bp3-overlay-inline .bp3-overlay-content, .bp3-overlay-scroll-container .bp=
3-overlay-content { position: absolute; }

.bp3-overlay-backdrop { bottom: 0px; left: 0px; position: fixed; right: 0px=
; top: 0px; opacity: 1; background-color: rgba(16, 22, 26, 0.7); overflow: =
auto; user-select: none; z-index: 20; }

.bp3-overlay-backdrop.bp3-overlay-enter, .bp3-overlay-backdrop.bp3-overlay-=
appear { opacity: 0; }

.bp3-overlay-backdrop.bp3-overlay-enter-active, .bp3-overlay-backdrop.bp3-o=
verlay-appear-active { opacity: 1; transition-duration: 200ms; transition-p=
roperty: opacity; transition-timing-function: cubic-bezier(0.4, 1, 0.75, 0.=
9); }

.bp3-overlay-backdrop.bp3-overlay-exit { opacity: 1; }

.bp3-overlay-backdrop.bp3-overlay-exit-active { opacity: 0; transition-dura=
tion: 200ms; transition-property: opacity; transition-timing-function: cubi=
c-bezier(0.4, 1, 0.75, 0.9); }

.bp3-overlay-backdrop:focus { outline: none; }

.bp3-overlay-inline .bp3-overlay-backdrop { position: absolute; }

.bp3-panel-stack { overflow: hidden; position: relative; }

.bp3-panel-stack-header { -webkit-box-align: center; align-items: center; b=
ox-shadow: rgba(16, 22, 26, 0.15) 0px 1px; display: flex; flex-shrink: 0; h=
eight: 30px; z-index: 1; }

.bp3-dark .bp3-panel-stack-header { box-shadow: rgba(255, 255, 255, 0.15) 0=
px 1px; }

.bp3-panel-stack-header > span { -webkit-box-align: stretch; align-items: s=
tretch; display: flex; -webkit-box-flex: 1; flex: 1 1 0%; }

.bp3-panel-stack-header .bp3-heading { margin: 0px 5px; }

.bp3-button.bp3-panel-stack-header-back { margin-left: 5px; padding-left: 0=
px; white-space: nowrap; }

.bp3-button.bp3-panel-stack-header-back .bp3-icon { margin: 0px 2px; }

.bp3-panel-stack-view { bottom: 0px; left: 0px; position: absolute; right: =
0px; top: 0px; background-color: rgb(255, 255, 255); border-right: 1px soli=
d rgba(16, 22, 26, 0.15); display: flex; -webkit-box-orient: vertical; -web=
kit-box-direction: normal; flex-direction: column; margin-right: -1px; over=
flow-y: auto; z-index: 1; }

.bp3-dark .bp3-panel-stack-view { background-color: rgb(48, 64, 77); }

.bp3-panel-stack-view:nth-last-child(n+4) { display: none; }

.bp3-panel-stack-push .bp3-panel-stack-enter, .bp3-panel-stack-push .bp3-pa=
nel-stack-appear { transform: translateX(100%); opacity: 0; }

.bp3-panel-stack-push .bp3-panel-stack-enter-active, .bp3-panel-stack-push =
.bp3-panel-stack-appear-active { transform: translate(0%); opacity: 1; tran=
sition-duration: 400ms; transition-property: transform, opacity, -webkit-tr=
ansform; transition-timing-function: ease; }

.bp3-panel-stack-push .bp3-panel-stack-exit { transform: translate(0%); opa=
city: 1; }

.bp3-panel-stack-push .bp3-panel-stack-exit-active { transform: translateX(=
-50%); opacity: 0; transition-duration: 400ms; transition-property: transfo=
rm, opacity, -webkit-transform; transition-timing-function: ease; }

.bp3-panel-stack-pop .bp3-panel-stack-enter, .bp3-panel-stack-pop .bp3-pane=
l-stack-appear { transform: translateX(-50%); opacity: 0; }

.bp3-panel-stack-pop .bp3-panel-stack-enter-active, .bp3-panel-stack-pop .b=
p3-panel-stack-appear-active { transform: translate(0%); opacity: 1; transi=
tion-duration: 400ms; transition-property: transform, opacity, -webkit-tran=
sform; transition-timing-function: ease; }

.bp3-panel-stack-pop .bp3-panel-stack-exit { transform: translate(0%); opac=
ity: 1; }

.bp3-panel-stack-pop .bp3-panel-stack-exit-active { transform: translateX(1=
00%); opacity: 0; transition-duration: 400ms; transition-property: transfor=
m, opacity, -webkit-transform; transition-timing-function: ease; }

.bp3-popover { box-shadow: rgba(16, 22, 26, 0.1) 0px 0px 0px 1px, rgba(16, =
22, 26, 0.2) 0px 2px 4px, rgba(16, 22, 26, 0.2) 0px 8px 24px; transform: sc=
ale(1); border-radius: 3px; display: inline-block; z-index: 20; }

.bp3-popover .bp3-popover-arrow { height: 30px; position: absolute; width: =
30px; }

.bp3-popover .bp3-popover-arrow::before { height: 20px; margin: 5px; width:=
 20px; }

.bp3-tether-element-attached-bottom.bp3-tether-target-attached-top > .bp3-p=
opover { margin-bottom: 17px; margin-top: -17px; }

.bp3-tether-element-attached-bottom.bp3-tether-target-attached-top > .bp3-p=
opover > .bp3-popover-arrow { bottom: -11px; }

.bp3-tether-element-attached-bottom.bp3-tether-target-attached-top > .bp3-p=
opover > .bp3-popover-arrow svg { transform: rotate(-90deg); }

.bp3-tether-element-attached-left.bp3-tether-target-attached-right > .bp3-p=
opover { margin-left: 17px; }

.bp3-tether-element-attached-left.bp3-tether-target-attached-right > .bp3-p=
opover > .bp3-popover-arrow { left: -11px; }

.bp3-tether-element-attached-left.bp3-tether-target-attached-right > .bp3-p=
opover > .bp3-popover-arrow svg { transform: rotate(0deg); }

.bp3-tether-element-attached-top.bp3-tether-target-attached-bottom > .bp3-p=
opover { margin-top: 17px; }

.bp3-tether-element-attached-top.bp3-tether-target-attached-bottom > .bp3-p=
opover > .bp3-popover-arrow { top: -11px; }

.bp3-tether-element-attached-top.bp3-tether-target-attached-bottom > .bp3-p=
opover > .bp3-popover-arrow svg { transform: rotate(90deg); }

.bp3-tether-element-attached-right.bp3-tether-target-attached-left > .bp3-p=
opover { margin-left: -17px; margin-right: 17px; }

.bp3-tether-element-attached-right.bp3-tether-target-attached-left > .bp3-p=
opover > .bp3-popover-arrow { right: -11px; }

.bp3-tether-element-attached-right.bp3-tether-target-attached-left > .bp3-p=
opover > .bp3-popover-arrow svg { transform: rotate(180deg); }

.bp3-tether-element-attached-middle > .bp3-popover > .bp3-popover-arrow { t=
op: 50%; transform: translateY(-50%); }

.bp3-tether-element-attached-center > .bp3-popover > .bp3-popover-arrow { r=
ight: 50%; transform: translateX(50%); }

.bp3-tether-element-attached-top.bp3-tether-target-attached-top > .bp3-popo=
ver > .bp3-popover-arrow { top: -0.3934px; }

.bp3-tether-element-attached-right.bp3-tether-target-attached-right > .bp3-=
popover > .bp3-popover-arrow { right: -0.3934px; }

.bp3-tether-element-attached-left.bp3-tether-target-attached-left > .bp3-po=
pover > .bp3-popover-arrow { left: -0.3934px; }

.bp3-tether-element-attached-bottom.bp3-tether-target-attached-bottom > .bp=
3-popover > .bp3-popover-arrow { bottom: -0.3934px; }

.bp3-tether-element-attached-top.bp3-tether-element-attached-left > .bp3-po=
pover { transform-origin: left top; }

.bp3-tether-element-attached-top.bp3-tether-element-attached-center > .bp3-=
popover { transform-origin: center top; }

.bp3-tether-element-attached-top.bp3-tether-element-attached-right > .bp3-p=
opover { transform-origin: right top; }

.bp3-tether-element-attached-middle.bp3-tether-element-attached-left > .bp3=
-popover { transform-origin: left center; }

.bp3-tether-element-attached-middle.bp3-tether-element-attached-center > .b=
p3-popover { transform-origin: center center; }

.bp3-tether-element-attached-middle.bp3-tether-element-attached-right > .bp=
3-popover { transform-origin: right center; }

.bp3-tether-element-attached-bottom.bp3-tether-element-attached-left > .bp3=
-popover { transform-origin: left bottom; }

.bp3-tether-element-attached-bottom.bp3-tether-element-attached-center > .b=
p3-popover { transform-origin: center bottom; }

.bp3-tether-element-attached-bottom.bp3-tether-element-attached-right > .bp=
3-popover { transform-origin: right bottom; }

.bp3-popover .bp3-popover-content { background: rgb(255, 255, 255); color: =
inherit; }

.bp3-popover .bp3-popover-arrow::before { box-shadow: rgba(16, 22, 26, 0.2)=
 1px 1px 6px; }

.bp3-popover .bp3-popover-arrow-border { fill: rgb(16, 22, 26); fill-opacit=
y: 0.1; }

.bp3-popover .bp3-popover-arrow-fill { fill: rgb(255, 255, 255); }

.bp3-popover-enter > .bp3-popover, .bp3-popover-appear > .bp3-popover { tra=
nsform: scale(0.3); }

.bp3-popover-enter-active > .bp3-popover, .bp3-popover-appear-active > .bp3=
-popover { transform: scale(1); transition-duration: 300ms; transition-prop=
erty: transform, -webkit-transform; transition-timing-function: cubic-bezie=
r(0.54, 1.12, 0.38, 1.11); }

.bp3-popover-exit > .bp3-popover { transform: scale(1); }

.bp3-popover-exit-active > .bp3-popover { transform: scale(0.3); transition=
-duration: 300ms; transition-property: transform, -webkit-transform; transi=
tion-timing-function: cubic-bezier(0.54, 1.12, 0.38, 1.11); }

.bp3-popover .bp3-popover-content { border-radius: 3px; position: relative;=
 }

.bp3-popover.bp3-popover-content-sizing .bp3-popover-content { max-width: 3=
50px; padding: 20px; }

.bp3-popover-target + .bp3-overlay .bp3-popover.bp3-popover-content-sizing =
{ width: 350px; }

.bp3-popover.bp3-minimal { margin: 0px !important; }

.bp3-popover.bp3-minimal .bp3-popover-arrow { display: none; }

.bp3-popover.bp3-minimal.bp3-popover { transform: scale(1); }

.bp3-popover-enter > .bp3-popover.bp3-minimal.bp3-popover, .bp3-popover-app=
ear > .bp3-popover.bp3-minimal.bp3-popover { transform: scale(1); }

.bp3-popover-enter-active > .bp3-popover.bp3-minimal.bp3-popover, .bp3-popo=
ver-appear-active > .bp3-popover.bp3-minimal.bp3-popover { transform: scale=
(1); transition-duration: 100ms; transition-property: transform, -webkit-tr=
ansform; transition-timing-function: cubic-bezier(0.4, 1, 0.75, 0.9); }

.bp3-popover-exit > .bp3-popover.bp3-minimal.bp3-popover { transform: scale=
(1); }

.bp3-popover-exit-active > .bp3-popover.bp3-minimal.bp3-popover { transform=
: scale(1); transition-duration: 100ms; transition-property: transform, -we=
bkit-transform; transition-timing-function: cubic-bezier(0.4, 1, 0.75, 0.9)=
; }

.bp3-popover.bp3-dark, .bp3-dark .bp3-popover { box-shadow: rgba(16, 22, 26=
, 0.2) 0px 0px 0px 1px, rgba(16, 22, 26, 0.4) 0px 2px 4px, rgba(16, 22, 26,=
 0.4) 0px 8px 24px; }

.bp3-popover.bp3-dark .bp3-popover-content, .bp3-dark .bp3-popover .bp3-pop=
over-content { background: rgb(48, 64, 77); color: inherit; }

.bp3-popover.bp3-dark .bp3-popover-arrow::before, .bp3-dark .bp3-popover .b=
p3-popover-arrow::before { box-shadow: rgba(16, 22, 26, 0.4) 1px 1px 6px; }

.bp3-popover.bp3-dark .bp3-popover-arrow-border, .bp3-dark .bp3-popover .bp=
3-popover-arrow-border { fill: rgb(16, 22, 26); fill-opacity: 0.2; }

.bp3-popover.bp3-dark .bp3-popover-arrow-fill, .bp3-dark .bp3-popover .bp3-=
popover-arrow-fill { fill: rgb(48, 64, 77); }

.bp3-popover-arrow::before { border-radius: 2px; content: ""; display: bloc=
k; position: absolute; transform: rotate(45deg); }

.bp3-tether-pinned .bp3-popover-arrow { display: none; }

.bp3-popover-backdrop { background: rgba(255, 255, 255, 0); }

.bp3-transition-container { opacity: 1; display: flex; z-index: 20; }

.bp3-transition-container.bp3-popover-enter, .bp3-transition-container.bp3-=
popover-appear { opacity: 0; }

.bp3-transition-container.bp3-popover-enter-active, .bp3-transition-contain=
er.bp3-popover-appear-active { opacity: 1; transition-duration: 100ms; tran=
sition-property: opacity; transition-timing-function: cubic-bezier(0.4, 1, =
0.75, 0.9); }

.bp3-transition-container.bp3-popover-exit { opacity: 1; }

.bp3-transition-container.bp3-popover-exit-active { opacity: 0; transition-=
duration: 100ms; transition-property: opacity; transition-timing-function: =
cubic-bezier(0.4, 1, 0.75, 0.9); }

.bp3-transition-container:focus { outline: none; }

.bp3-transition-container.bp3-popover-leave .bp3-popover-content { pointer-=
events: none; }

.bp3-transition-container[data-x-out-of-boundaries] { display: none; }

span.bp3-popover-target { display: inline-block; }

.bp3-popover-wrapper.bp3-fill { width: 100%; }

.bp3-portal { left: 0px; position: absolute; right: 0px; top: 0px; }

@-webkit-keyframes linear-progress-bar-stripes {=20
  0% { background-position: 0px 0px; }
  100% { background-position: 30px 0px; }
}

@keyframes linear-progress-bar-stripes {=20
  0% { background-position: 0px 0px; }
  100% { background-position: 30px 0px; }
}

.bp3-progress-bar { background: rgba(92, 112, 128, 0.2); border-radius: 40p=
x; display: block; height: 8px; overflow: hidden; position: relative; width=
: 100%; }

.bp3-progress-bar .bp3-progress-meter { background: linear-gradient(-45deg,=
 rgba(255, 255, 255, 0.2) 25%, transparent 25%, transparent 50%, rgba(255, =
255, 255, 0.2) 50%, rgba(255, 255, 255, 0.2) 75%, transparent 75%) 0% 0% / =
30px 30px rgba(92, 112, 128, 0.8); border-radius: 40px; height: 100%; posit=
ion: absolute; transition: width 200ms cubic-bezier(0.4, 1, 0.75, 0.9) 0s; =
width: 100%; }

.bp3-progress-bar:not(.bp3-no-animation):not(.bp3-no-stripes) .bp3-progress=
-meter { animation: 300ms linear 0s infinite reverse none running linear-pr=
ogress-bar-stripes; }

.bp3-progress-bar.bp3-no-stripes .bp3-progress-meter { background-image: no=
ne; }

.bp3-dark .bp3-progress-bar { background: rgba(16, 22, 26, 0.5); }

.bp3-dark .bp3-progress-bar .bp3-progress-meter { background-color: rgb(138=
, 155, 168); }

.bp3-progress-bar.bp3-intent-primary .bp3-progress-meter { background-color=
: rgb(19, 124, 189); }

.bp3-progress-bar.bp3-intent-success .bp3-progress-meter { background-color=
: rgb(15, 153, 96); }

.bp3-progress-bar.bp3-intent-warning .bp3-progress-meter { background-color=
: rgb(217, 130, 43); }

.bp3-progress-bar.bp3-intent-danger .bp3-progress-meter { background-color:=
 rgb(219, 55, 55); }

@-webkit-keyframes skeleton-glow {=20
  0% { background: rgba(206, 217, 224, 0.2); border-color: rgba(206, 217, 2=
24, 0.2); }
  100% { background: rgba(92, 112, 128, 0.2); border-color: rgba(92, 112, 1=
28, 0.2); }
}

@keyframes skeleton-glow {=20
  0% { background: rgba(206, 217, 224, 0.2); border-color: rgba(206, 217, 2=
24, 0.2); }
  100% { background: rgba(92, 112, 128, 0.2); border-color: rgba(92, 112, 1=
28, 0.2); }
}

.bp3-skeleton { animation: 1000ms linear 0s infinite alternate none running=
 skeleton-glow; background-image: initial; background-position: initial; ba=
ckground-size: initial; background-repeat: initial; background-attachment: =
initial; background-origin: initial; background-color: rgba(206, 217, 224, =
0.2); border-radius: 2px; cursor: default; pointer-events: none; user-selec=
t: none; background-clip: padding-box !important; border-color: rgba(206, 2=
17, 224, 0.2) !important; box-shadow: none !important; color: transparent !=
important; }

.bp3-skeleton::before, .bp3-skeleton::after, .bp3-skeleton * { visibility: =
hidden !important; }

.bp3-slider { height: 40px; min-width: 150px; width: 100%; cursor: default;=
 outline: none; position: relative; user-select: none; }

.bp3-slider:hover { cursor: pointer; }

.bp3-slider:active { cursor: grabbing; }

.bp3-slider.bp3-disabled { cursor: not-allowed; opacity: 0.5; }

.bp3-slider.bp3-slider-unlabeled { height: 16px; }

.bp3-slider-track, .bp3-slider-progress { height: 6px; left: 0px; right: 0p=
x; top: 5px; position: absolute; }

.bp3-slider-track { border-radius: 3px; overflow: hidden; }

.bp3-slider-progress { background: rgba(92, 112, 128, 0.2); }

.bp3-dark .bp3-slider-progress { background: rgba(16, 22, 26, 0.5); }

.bp3-slider-progress.bp3-intent-primary { background-color: rgb(19, 124, 18=
9); }

.bp3-slider-progress.bp3-intent-success { background-color: rgb(15, 153, 96=
); }

.bp3-slider-progress.bp3-intent-warning { background-color: rgb(217, 130, 4=
3); }

.bp3-slider-progress.bp3-intent-danger { background-color: rgb(219, 55, 55)=
; }

.bp3-slider-handle { background-color: rgb(245, 248, 250); background-image=
: linear-gradient(rgba(255, 255, 255, 0.8), rgba(255, 255, 255, 0)); color:=
 rgb(24, 32, 38); border-radius: 3px; box-shadow: rgba(16, 22, 26, 0.2) 0px=
 0px 0px 1px, rgba(16, 22, 26, 0.2) 0px 1px 1px; cursor: pointer; height: 1=
6px; left: 0px; position: absolute; top: 0px; width: 16px; }

.bp3-slider-handle:hover { background-clip: padding-box; background-color: =
rgb(235, 241, 245); box-shadow: rgba(16, 22, 26, 0.2) 0px 0px 0px 1px inset=
, rgba(16, 22, 26, 0.1) 0px -1px 0px inset; }

.bp3-slider-handle:active, .bp3-slider-handle.bp3-active { background-color=
: rgb(216, 225, 232); background-image: none; box-shadow: rgba(16, 22, 26, =
0.2) 0px 0px 0px 1px inset, rgba(16, 22, 26, 0.2) 0px 1px 2px inset; }

.bp3-slider-handle:disabled, .bp3-slider-handle.bp3-disabled { background-c=
olor: rgba(206, 217, 224, 0.5); background-image: none; box-shadow: none; c=
olor: rgba(92, 112, 128, 0.6); cursor: not-allowed; outline: none; }

.bp3-slider-handle:disabled.bp3-active, .bp3-slider-handle:disabled.bp3-act=
ive:hover, .bp3-slider-handle.bp3-disabled.bp3-active, .bp3-slider-handle.b=
p3-disabled.bp3-active:hover { background: rgba(206, 217, 224, 0.7); }

.bp3-slider-handle:focus { z-index: 1; }

.bp3-slider-handle:hover { background-clip: padding-box; background-color: =
rgb(235, 241, 245); box-shadow: rgba(16, 22, 26, 0.2) 0px 0px 0px 1px, rgba=
(16, 22, 26, 0.2) 0px 1px 1px; cursor: grab; z-index: 2; }

.bp3-slider-handle.bp3-active { background-color: rgb(216, 225, 232); backg=
round-image: none; box-shadow: rgba(16, 22, 26, 0.2) 0px 0px 0px 1px, rgba(=
16, 22, 26, 0.1) 0px 1px 1px inset; cursor: grabbing; }

.bp3-disabled .bp3-slider-handle { background: rgb(191, 204, 214); box-shad=
ow: none; pointer-events: none; }

.bp3-dark .bp3-slider-handle { background-color: rgb(57, 75, 89); backgroun=
d-image: linear-gradient(rgba(255, 255, 255, 0.05), rgba(255, 255, 255, 0))=
; box-shadow: rgba(16, 22, 26, 0.4) 0px 0px 0px 1px; color: rgb(245, 248, 2=
50); }

.bp3-dark .bp3-slider-handle:hover, .bp3-dark .bp3-slider-handle:active, .b=
p3-dark .bp3-slider-handle.bp3-active { color: rgb(245, 248, 250); }

.bp3-dark .bp3-slider-handle:hover { background-color: rgb(48, 64, 77); box=
-shadow: rgba(16, 22, 26, 0.4) 0px 0px 0px 1px; }

.bp3-dark .bp3-slider-handle:active, .bp3-dark .bp3-slider-handle.bp3-activ=
e { background-color: rgb(32, 43, 51); background-image: none; box-shadow: =
rgba(16, 22, 26, 0.6) 0px 0px 0px 1px, rgba(16, 22, 26, 0.2) 0px 1px 2px in=
set; }

.bp3-dark .bp3-slider-handle:disabled, .bp3-dark .bp3-slider-handle.bp3-dis=
abled { background-color: rgba(57, 75, 89, 0.5); background-image: none; bo=
x-shadow: none; color: rgba(167, 182, 194, 0.6); }

.bp3-dark .bp3-slider-handle:disabled.bp3-active, .bp3-dark .bp3-slider-han=
dle.bp3-disabled.bp3-active { background: rgba(57, 75, 89, 0.7); }

.bp3-dark .bp3-slider-handle .bp3-button-spinner .bp3-spinner-head { backgr=
ound: rgba(16, 22, 26, 0.5); stroke: rgb(138, 155, 168); }

.bp3-dark .bp3-slider-handle, .bp3-dark .bp3-slider-handle:hover { backgrou=
nd-color: rgb(57, 75, 89); }

.bp3-dark .bp3-slider-handle.bp3-active { background-color: rgb(41, 55, 66)=
; }

.bp3-dark .bp3-disabled .bp3-slider-handle { background: rgb(92, 112, 128);=
 border-color: rgb(92, 112, 128); box-shadow: none; }

.bp3-slider-handle .bp3-slider-label { background: rgb(57, 75, 89); border-=
radius: 3px; box-shadow: rgba(16, 22, 26, 0.1) 0px 0px 0px 1px, rgba(16, 22=
, 26, 0.2) 0px 2px 4px, rgba(16, 22, 26, 0.2) 0px 8px 24px; color: rgb(245,=
 248, 250); margin-left: 8px; }

.bp3-dark .bp3-slider-handle .bp3-slider-label { background: rgb(225, 232, =
237); box-shadow: rgba(16, 22, 26, 0.2) 0px 0px 0px 1px, rgba(16, 22, 26, 0=
.4) 0px 2px 4px, rgba(16, 22, 26, 0.4) 0px 8px 24px; color: rgb(57, 75, 89)=
; }

.bp3-disabled .bp3-slider-handle .bp3-slider-label { box-shadow: none; }

.bp3-slider-handle.bp3-start, .bp3-slider-handle.bp3-end { width: 8px; }

.bp3-slider-handle.bp3-start { border-bottom-right-radius: 0px; border-top-=
right-radius: 0px; }

.bp3-slider-handle.bp3-end { border-bottom-left-radius: 0px; border-top-lef=
t-radius: 0px; margin-left: 8px; }

.bp3-slider-handle.bp3-end .bp3-slider-label { margin-left: 0px; }

.bp3-slider-label { transform: translate(-50%, 20px); display: inline-block=
; font-size: 12px; line-height: 1; padding: 2px 5px; position: absolute; ve=
rtical-align: top; }

.bp3-slider.bp3-vertical { height: 150px; min-width: 40px; width: 40px; }

.bp3-slider.bp3-vertical .bp3-slider-track, .bp3-slider.bp3-vertical .bp3-s=
lider-progress { bottom: 0px; height: auto; left: 5px; top: 0px; width: 6px=
; }

.bp3-slider.bp3-vertical .bp3-slider-progress { top: auto; }

.bp3-slider.bp3-vertical .bp3-slider-label { transform: translate(20px, 50%=
); }

.bp3-slider.bp3-vertical .bp3-slider-handle { top: auto; }

.bp3-slider.bp3-vertical .bp3-slider-handle .bp3-slider-label { margin-left=
: 0px; margin-top: -8px; }

.bp3-slider.bp3-vertical .bp3-slider-handle.bp3-end, .bp3-slider.bp3-vertic=
al .bp3-slider-handle.bp3-start { height: 8px; margin-left: 0px; width: 16p=
x; }

.bp3-slider.bp3-vertical .bp3-slider-handle.bp3-start { border-bottom-right=
-radius: 3px; border-top-left-radius: 0px; }

.bp3-slider.bp3-vertical .bp3-slider-handle.bp3-start .bp3-slider-label { t=
ransform: translate(20px); }

.bp3-slider.bp3-vertical .bp3-slider-handle.bp3-end { border-bottom-left-ra=
dius: 0px; border-bottom-right-radius: 0px; border-top-left-radius: 3px; ma=
rgin-bottom: 8px; }

@-webkit-keyframes pt-spinner-animation {=20
  0% { transform: rotate(0deg); }
  100% { transform: rotate(360deg); }
}

@keyframes pt-spinner-animation {=20
  0% { transform: rotate(0deg); }
  100% { transform: rotate(360deg); }
}

.bp3-spinner { -webkit-box-align: center; align-items: center; display: fle=
x; -webkit-box-pack: center; justify-content: center; overflow: visible; ve=
rtical-align: middle; }

.bp3-spinner svg { display: block; }

.bp3-spinner path { fill-opacity: 0; }

.bp3-spinner .bp3-spinner-head { stroke: rgba(92, 112, 128, 0.8); stroke-li=
necap: round; transform-origin: center center; transition: stroke-dashoffse=
t 200ms cubic-bezier(0.4, 1, 0.75, 0.9) 0s; }

.bp3-spinner .bp3-spinner-track { stroke: rgba(92, 112, 128, 0.2); }

.bp3-spinner-animation { animation: 500ms linear 0s infinite normal none ru=
nning pt-spinner-animation; }

.bp3-no-spin > .bp3-spinner-animation { animation: 0s ease 0s 1 normal none=
 running none; }

.bp3-dark .bp3-spinner .bp3-spinner-head { stroke: rgb(138, 155, 168); }

.bp3-dark .bp3-spinner .bp3-spinner-track { stroke: rgba(16, 22, 26, 0.5); =
}

.bp3-spinner.bp3-intent-primary .bp3-spinner-head { stroke: rgb(19, 124, 18=
9); }

.bp3-spinner.bp3-intent-success .bp3-spinner-head { stroke: rgb(15, 153, 96=
); }

.bp3-spinner.bp3-intent-warning .bp3-spinner-head { stroke: rgb(217, 130, 4=
3); }

.bp3-spinner.bp3-intent-danger .bp3-spinner-head { stroke: rgb(219, 55, 55)=
; }

.bp3-tabs.bp3-vertical { display: flex; }

.bp3-tabs.bp3-vertical > .bp3-tab-list { -webkit-box-align: start; align-it=
ems: flex-start; -webkit-box-orient: vertical; -webkit-box-direction: norma=
l; flex-direction: column; }

.bp3-tabs.bp3-vertical > .bp3-tab-list .bp3-tab { border-radius: 3px; paddi=
ng: 0px 10px; width: 100%; }

.bp3-tabs.bp3-vertical > .bp3-tab-list .bp3-tab[aria-selected=3D"true"] { b=
ackground-color: rgba(19, 124, 189, 0.2); box-shadow: none; }

.bp3-tabs.bp3-vertical > .bp3-tab-list .bp3-tab-indicator-wrapper .bp3-tab-=
indicator { background-color: rgba(19, 124, 189, 0.2); border-radius: 3px; =
bottom: 0px; height: auto; left: 0px; right: 0px; top: 0px; }

.bp3-tabs.bp3-vertical > .bp3-tab-panel { margin-top: 0px; padding-left: 20=
px; }

.bp3-tab-list { -webkit-box-align: end; align-items: flex-end; border: none=
; display: flex; -webkit-box-flex: 0; flex: 0 0 auto; list-style: none; mar=
gin: 0px; padding: 0px; position: relative; }

.bp3-tab-list > :not(:last-child) { margin-right: 20px; }

.bp3-tab { overflow: hidden; text-overflow: ellipsis; white-space: nowrap; =
overflow-wrap: normal; color: rgb(24, 32, 38); cursor: pointer; -webkit-box=
-flex: 0; flex: 0 0 auto; font-size: 14px; line-height: 30px; max-width: 10=
0%; position: relative; vertical-align: top; }

.bp3-tab a { color: inherit; display: block; text-decoration: none; }

.bp3-tab-indicator-wrapper ~ .bp3-tab { background-color: transparent !impo=
rtant; box-shadow: none !important; }

.bp3-tab[aria-disabled=3D"true"] { color: rgba(92, 112, 128, 0.6); cursor: =
not-allowed; }

.bp3-tab[aria-selected=3D"true"] { border-radius: 0px; box-shadow: rgb(16, =
107, 163) 0px -3px 0px inset; }

.bp3-tab[aria-selected=3D"true"], .bp3-tab:not([aria-disabled=3D"true"]):ho=
ver { color: rgb(16, 107, 163); }

.bp3-tab:focus { }

.bp3-large > .bp3-tab { font-size: 16px; line-height: 40px; }

.bp3-tab-panel { margin-top: 20px; }

.bp3-tab-panel[aria-hidden=3D"true"] { display: none; }

.bp3-tab-indicator-wrapper { left: 0px; pointer-events: none; position: abs=
olute; top: 0px; transition: height 200ms cubic-bezier(0.4, 1, 0.75, 0.9) 0=
s, transform 0s, width 0s, -webkit-transform 0s; }

.bp3-tab-indicator-wrapper .bp3-tab-indicator { background-color: rgb(16, 1=
07, 163); bottom: 0px; height: 3px; left: 0px; position: absolute; right: 0=
px; }

.bp3-tab-indicator-wrapper.bp3-no-animation { transition: none 0s ease 0s; =
}

.bp3-dark .bp3-tab { color: rgb(245, 248, 250); }

.bp3-dark .bp3-tab[aria-disabled=3D"true"] { color: rgba(167, 182, 194, 0.6=
); }

.bp3-dark .bp3-tab[aria-selected=3D"true"] { box-shadow: rgb(72, 175, 240) =
0px -3px 0px inset; }

.bp3-dark .bp3-tab[aria-selected=3D"true"], .bp3-dark .bp3-tab:not([aria-di=
sabled=3D"true"]):hover { color: rgb(72, 175, 240); }

.bp3-dark .bp3-tab-indicator { background-color: rgb(72, 175, 240); }

.bp3-flex-expander { -webkit-box-flex: 1; flex: 1 1 0%; }

.bp3-tag { display: inline-flex; -webkit-box-orient: horizontal; -webkit-bo=
x-direction: normal; flex-direction: row; -webkit-box-align: center; align-=
items: center; background-color: rgb(92, 112, 128); border: none; border-ra=
dius: 3px; box-shadow: none; color: rgb(245, 248, 250); font-size: 12px; li=
ne-height: 16px; max-width: 100%; min-height: 20px; min-width: 20px; paddin=
g: 2px 6px; position: relative; }

.bp3-tag.bp3-interactive { cursor: pointer; }

.bp3-tag.bp3-interactive:hover { background-color: rgba(92, 112, 128, 0.85)=
; }

.bp3-tag.bp3-interactive.bp3-active, .bp3-tag.bp3-interactive:active { back=
ground-color: rgba(92, 112, 128, 0.7); }

.bp3-tag > * { -webkit-box-flex: 0; flex-grow: 0; flex-shrink: 0; }

.bp3-tag > .bp3-fill { -webkit-box-flex: 1; flex-grow: 1; flex-shrink: 1; }

.bp3-tag::before, .bp3-tag > * { margin-right: 4px; }

.bp3-tag:empty::before, .bp3-tag > :last-child { margin-right: 0px; }

.bp3-tag:focus { outline: rgba(19, 124, 189, 0.6) auto 2px; outline-offset:=
 0px; }

.bp3-tag.bp3-round { border-radius: 30px; padding-left: 8px; padding-right:=
 8px; }

.bp3-dark .bp3-tag { background-color: rgb(191, 204, 214); color: rgb(24, 3=
2, 38); }

.bp3-dark .bp3-tag.bp3-interactive { cursor: pointer; }

.bp3-dark .bp3-tag.bp3-interactive:hover { background-color: rgba(191, 204,=
 214, 0.85); }

.bp3-dark .bp3-tag.bp3-interactive.bp3-active, .bp3-dark .bp3-tag.bp3-inter=
active:active { background-color: rgba(191, 204, 214, 0.7); }

.bp3-dark .bp3-tag > .bp3-icon, .bp3-dark .bp3-tag .bp3-icon-standard, .bp3=
-dark .bp3-tag .bp3-icon-large { fill: currentcolor; }

.bp3-tag > .bp3-icon, .bp3-tag .bp3-icon-standard, .bp3-tag .bp3-icon-large=
 { fill: rgb(255, 255, 255); }

.bp3-tag.bp3-large, .bp3-large .bp3-tag { font-size: 14px; line-height: 20p=
x; min-height: 30px; min-width: 30px; padding: 5px 10px; }

.bp3-tag.bp3-large::before, .bp3-tag.bp3-large > *, .bp3-large .bp3-tag::be=
fore, .bp3-large .bp3-tag > * { margin-right: 7px; }

.bp3-tag.bp3-large:empty::before, .bp3-tag.bp3-large > :last-child, .bp3-la=
rge .bp3-tag:empty::before, .bp3-large .bp3-tag > :last-child { margin-righ=
t: 0px; }

.bp3-tag.bp3-large.bp3-round, .bp3-large .bp3-tag.bp3-round { padding-left:=
 12px; padding-right: 12px; }

.bp3-tag.bp3-intent-primary { background: rgb(19, 124, 189); color: rgb(255=
, 255, 255); }

.bp3-tag.bp3-intent-primary.bp3-interactive { cursor: pointer; }

.bp3-tag.bp3-intent-primary.bp3-interactive:hover { background-color: rgba(=
19, 124, 189, 0.85); }

.bp3-tag.bp3-intent-primary.bp3-interactive.bp3-active, .bp3-tag.bp3-intent=
-primary.bp3-interactive:active { background-color: rgba(19, 124, 189, 0.7)=
; }

.bp3-tag.bp3-intent-success { background: rgb(15, 153, 96); color: rgb(255,=
 255, 255); }

.bp3-tag.bp3-intent-success.bp3-interactive { cursor: pointer; }

.bp3-tag.bp3-intent-success.bp3-interactive:hover { background-color: rgba(=
15, 153, 96, 0.85); }

.bp3-tag.bp3-intent-success.bp3-interactive.bp3-active, .bp3-tag.bp3-intent=
-success.bp3-interactive:active { background-color: rgba(15, 153, 96, 0.7);=
 }

.bp3-tag.bp3-intent-warning { background: rgb(217, 130, 43); color: rgb(255=
, 255, 255); }

.bp3-tag.bp3-intent-warning.bp3-interactive { cursor: pointer; }

.bp3-tag.bp3-intent-warning.bp3-interactive:hover { background-color: rgba(=
217, 130, 43, 0.85); }

.bp3-tag.bp3-intent-warning.bp3-interactive.bp3-active, .bp3-tag.bp3-intent=
-warning.bp3-interactive:active { background-color: rgba(217, 130, 43, 0.7)=
; }

.bp3-tag.bp3-intent-danger { background: rgb(219, 55, 55); color: rgb(255, =
255, 255); }

.bp3-tag.bp3-intent-danger.bp3-interactive { cursor: pointer; }

.bp3-tag.bp3-intent-danger.bp3-interactive:hover { background-color: rgba(2=
19, 55, 55, 0.85); }

.bp3-tag.bp3-intent-danger.bp3-interactive.bp3-active, .bp3-tag.bp3-intent-=
danger.bp3-interactive:active { background-color: rgba(219, 55, 55, 0.7); }

.bp3-tag.bp3-fill { display: flex; width: 100%; }

.bp3-tag.bp3-minimal > .bp3-icon, .bp3-tag.bp3-minimal .bp3-icon-standard, =
.bp3-tag.bp3-minimal .bp3-icon-large { fill: rgb(92, 112, 128); }

.bp3-tag.bp3-minimal:not([class*=3D"bp3-intent-"]) { background-color: rgba=
(138, 155, 168, 0.2); color: rgb(24, 32, 38); }

.bp3-tag.bp3-minimal:not([class*=3D"bp3-intent-"]).bp3-interactive { cursor=
: pointer; }

.bp3-tag.bp3-minimal:not([class*=3D"bp3-intent-"]).bp3-interactive:hover { =
background-color: rgba(92, 112, 128, 0.3); }

.bp3-tag.bp3-minimal:not([class*=3D"bp3-intent-"]).bp3-interactive.bp3-acti=
ve, .bp3-tag.bp3-minimal:not([class*=3D"bp3-intent-"]).bp3-interactive:acti=
ve { background-color: rgba(92, 112, 128, 0.4); }

.bp3-dark .bp3-tag.bp3-minimal:not([class*=3D"bp3-intent-"]) { color: rgb(2=
45, 248, 250); }

.bp3-dark .bp3-tag.bp3-minimal:not([class*=3D"bp3-intent-"]).bp3-interactiv=
e { cursor: pointer; }

.bp3-dark .bp3-tag.bp3-minimal:not([class*=3D"bp3-intent-"]).bp3-interactiv=
e:hover { background-color: rgba(191, 204, 214, 0.3); }

.bp3-dark .bp3-tag.bp3-minimal:not([class*=3D"bp3-intent-"]).bp3-interactiv=
e.bp3-active, .bp3-dark .bp3-tag.bp3-minimal:not([class*=3D"bp3-intent-"]).=
bp3-interactive:active { background-color: rgba(191, 204, 214, 0.4); }

.bp3-dark .bp3-tag.bp3-minimal:not([class*=3D"bp3-intent-"]) > .bp3-icon, .=
bp3-dark .bp3-tag.bp3-minimal:not([class*=3D"bp3-intent-"]) .bp3-icon-stand=
ard, .bp3-dark .bp3-tag.bp3-minimal:not([class*=3D"bp3-intent-"]) .bp3-icon=
-large { fill: rgb(167, 182, 194); }

.bp3-tag.bp3-minimal.bp3-intent-primary { background-color: rgba(19, 124, 1=
89, 0.15); color: rgb(16, 107, 163); }

.bp3-tag.bp3-minimal.bp3-intent-primary.bp3-interactive { cursor: pointer; =
}

.bp3-tag.bp3-minimal.bp3-intent-primary.bp3-interactive:hover { background-=
color: rgba(19, 124, 189, 0.25); }

.bp3-tag.bp3-minimal.bp3-intent-primary.bp3-interactive.bp3-active, .bp3-ta=
g.bp3-minimal.bp3-intent-primary.bp3-interactive:active { background-color:=
 rgba(19, 124, 189, 0.35); }

.bp3-tag.bp3-minimal.bp3-intent-primary > .bp3-icon, .bp3-tag.bp3-minimal.b=
p3-intent-primary .bp3-icon-standard, .bp3-tag.bp3-minimal.bp3-intent-prima=
ry .bp3-icon-large { fill: rgb(19, 124, 189); }

.bp3-dark .bp3-tag.bp3-minimal.bp3-intent-primary { background-color: rgba(=
19, 124, 189, 0.25); color: rgb(72, 175, 240); }

.bp3-dark .bp3-tag.bp3-minimal.bp3-intent-primary.bp3-interactive { cursor:=
 pointer; }

.bp3-dark .bp3-tag.bp3-minimal.bp3-intent-primary.bp3-interactive:hover { b=
ackground-color: rgba(19, 124, 189, 0.35); }

.bp3-dark .bp3-tag.bp3-minimal.bp3-intent-primary.bp3-interactive.bp3-activ=
e, .bp3-dark .bp3-tag.bp3-minimal.bp3-intent-primary.bp3-interactive:active=
 { background-color: rgba(19, 124, 189, 0.45); }

.bp3-tag.bp3-minimal.bp3-intent-success { background-color: rgba(15, 153, 9=
6, 0.15); color: rgb(13, 128, 80); }

.bp3-tag.bp3-minimal.bp3-intent-success.bp3-interactive { cursor: pointer; =
}

.bp3-tag.bp3-minimal.bp3-intent-success.bp3-interactive:hover { background-=
color: rgba(15, 153, 96, 0.25); }

.bp3-tag.bp3-minimal.bp3-intent-success.bp3-interactive.bp3-active, .bp3-ta=
g.bp3-minimal.bp3-intent-success.bp3-interactive:active { background-color:=
 rgba(15, 153, 96, 0.35); }

.bp3-tag.bp3-minimal.bp3-intent-success > .bp3-icon, .bp3-tag.bp3-minimal.b=
p3-intent-success .bp3-icon-standard, .bp3-tag.bp3-minimal.bp3-intent-succe=
ss .bp3-icon-large { fill: rgb(15, 153, 96); }

.bp3-dark .bp3-tag.bp3-minimal.bp3-intent-success { background-color: rgba(=
15, 153, 96, 0.25); color: rgb(61, 204, 145); }

.bp3-dark .bp3-tag.bp3-minimal.bp3-intent-success.bp3-interactive { cursor:=
 pointer; }

.bp3-dark .bp3-tag.bp3-minimal.bp3-intent-success.bp3-interactive:hover { b=
ackground-color: rgba(15, 153, 96, 0.35); }

.bp3-dark .bp3-tag.bp3-minimal.bp3-intent-success.bp3-interactive.bp3-activ=
e, .bp3-dark .bp3-tag.bp3-minimal.bp3-intent-success.bp3-interactive:active=
 { background-color: rgba(15, 153, 96, 0.45); }

.bp3-tag.bp3-minimal.bp3-intent-warning { background-color: rgba(217, 130, =
43, 0.15); color: rgb(191, 115, 38); }

.bp3-tag.bp3-minimal.bp3-intent-warning.bp3-interactive { cursor: pointer; =
}

.bp3-tag.bp3-minimal.bp3-intent-warning.bp3-interactive:hover { background-=
color: rgba(217, 130, 43, 0.25); }

.bp3-tag.bp3-minimal.bp3-intent-warning.bp3-interactive.bp3-active, .bp3-ta=
g.bp3-minimal.bp3-intent-warning.bp3-interactive:active { background-color:=
 rgba(217, 130, 43, 0.35); }

.bp3-tag.bp3-minimal.bp3-intent-warning > .bp3-icon, .bp3-tag.bp3-minimal.b=
p3-intent-warning .bp3-icon-standard, .bp3-tag.bp3-minimal.bp3-intent-warni=
ng .bp3-icon-large { fill: rgb(217, 130, 43); }

.bp3-dark .bp3-tag.bp3-minimal.bp3-intent-warning { background-color: rgba(=
217, 130, 43, 0.25); color: rgb(255, 179, 102); }

.bp3-dark .bp3-tag.bp3-minimal.bp3-intent-warning.bp3-interactive { cursor:=
 pointer; }

.bp3-dark .bp3-tag.bp3-minimal.bp3-intent-warning.bp3-interactive:hover { b=
ackground-color: rgba(217, 130, 43, 0.35); }

.bp3-dark .bp3-tag.bp3-minimal.bp3-intent-warning.bp3-interactive.bp3-activ=
e, .bp3-dark .bp3-tag.bp3-minimal.bp3-intent-warning.bp3-interactive:active=
 { background-color: rgba(217, 130, 43, 0.45); }

.bp3-tag.bp3-minimal.bp3-intent-danger { background-color: rgba(219, 55, 55=
, 0.15); color: rgb(194, 48, 48); }

.bp3-tag.bp3-minimal.bp3-intent-danger.bp3-interactive { cursor: pointer; }

.bp3-tag.bp3-minimal.bp3-intent-danger.bp3-interactive:hover { background-c=
olor: rgba(219, 55, 55, 0.25); }

.bp3-tag.bp3-minimal.bp3-intent-danger.bp3-interactive.bp3-active, .bp3-tag=
.bp3-minimal.bp3-intent-danger.bp3-interactive:active { background-color: r=
gba(219, 55, 55, 0.35); }

.bp3-tag.bp3-minimal.bp3-intent-danger > .bp3-icon, .bp3-tag.bp3-minimal.bp=
3-intent-danger .bp3-icon-standard, .bp3-tag.bp3-minimal.bp3-intent-danger =
.bp3-icon-large { fill: rgb(219, 55, 55); }

.bp3-dark .bp3-tag.bp3-minimal.bp3-intent-danger { background-color: rgba(2=
19, 55, 55, 0.25); color: rgb(255, 115, 115); }

.bp3-dark .bp3-tag.bp3-minimal.bp3-intent-danger.bp3-interactive { cursor: =
pointer; }

.bp3-dark .bp3-tag.bp3-minimal.bp3-intent-danger.bp3-interactive:hover { ba=
ckground-color: rgba(219, 55, 55, 0.35); }

.bp3-dark .bp3-tag.bp3-minimal.bp3-intent-danger.bp3-interactive.bp3-active=
, .bp3-dark .bp3-tag.bp3-minimal.bp3-intent-danger.bp3-interactive:active {=
 background-color: rgba(219, 55, 55, 0.45); }

.bp3-tag-remove { background: none; border: none; color: inherit; cursor: p=
ointer; display: flex; margin-bottom: -2px; margin-top: -2px; opacity: 0.5;=
 padding: 2px 2px 2px 0px; margin-right: -6px !important; }

.bp3-tag-remove:hover { background: none; opacity: 0.8; text-decoration: no=
ne; }

.bp3-tag-remove:active { opacity: 1; }

.bp3-tag-remove:empty::before { font-family: Icons16, sans-serif; font-size=
: 16px; font-style: normal; font-weight: 400; line-height: 1; -webkit-font-=
smoothing: antialiased; content: "=EE=9B=97"; }

.bp3-large .bp3-tag-remove { padding: 0px 5px 0px 0px; margin-right: -10px =
!important; }

.bp3-large .bp3-tag-remove:empty::before { font-family: Icons20, sans-serif=
; font-size: 20px; font-style: normal; font-weight: 400; line-height: 1; }

.bp3-tag-input { display: flex; -webkit-box-orient: horizontal; -webkit-box=
-direction: normal; flex-direction: row; -webkit-box-align: start; align-it=
ems: flex-start; cursor: text; height: auto; line-height: inherit; min-heig=
ht: 30px; padding-left: 5px; padding-right: 0px; }

.bp3-tag-input > * { -webkit-box-flex: 0; flex-grow: 0; flex-shrink: 0; }

.bp3-tag-input > .bp3-tag-input-values { -webkit-box-flex: 1; flex-grow: 1;=
 flex-shrink: 1; }

.bp3-tag-input .bp3-tag-input-icon { color: rgb(92, 112, 128); margin-left:=
 2px; margin-right: 7px; margin-top: 7px; }

.bp3-tag-input .bp3-tag-input-values { display: flex; -webkit-box-orient: h=
orizontal; -webkit-box-direction: normal; flex-flow: row wrap; -webkit-box-=
align: center; align-items: center; align-self: stretch; margin-right: 7px;=
 margin-top: 5px; min-width: 0px; }

.bp3-tag-input .bp3-tag-input-values > * { -webkit-box-flex: 0; flex-grow: =
0; flex-shrink: 0; }

.bp3-tag-input .bp3-tag-input-values > .bp3-fill { -webkit-box-flex: 1; fle=
x-grow: 1; flex-shrink: 1; }

.bp3-tag-input .bp3-tag-input-values::before, .bp3-tag-input .bp3-tag-input=
-values > * { margin-right: 5px; }

.bp3-tag-input .bp3-tag-input-values:empty::before, .bp3-tag-input .bp3-tag=
-input-values > :last-child { margin-right: 0px; }

.bp3-tag-input .bp3-tag-input-values:first-child .bp3-input-ghost:first-chi=
ld { padding-left: 5px; }

.bp3-tag-input .bp3-tag-input-values > * { margin-bottom: 5px; }

.bp3-tag-input .bp3-tag { overflow-wrap: break-word; }

.bp3-tag-input .bp3-tag.bp3-active { outline: rgba(19, 124, 189, 0.6) auto =
2px; outline-offset: 0px; }

.bp3-tag-input .bp3-input-ghost { -webkit-box-flex: 1; flex: 1 1 auto; line=
-height: 20px; width: 80px; }

.bp3-tag-input .bp3-input-ghost:disabled, .bp3-tag-input .bp3-input-ghost.b=
p3-disabled { cursor: not-allowed; }

.bp3-tag-input .bp3-button, .bp3-tag-input .bp3-spinner { margin: 3px 3px 3=
px 0px; }

.bp3-tag-input .bp3-button { min-height: 24px; min-width: 24px; padding: 0p=
x 7px; }

.bp3-tag-input.bp3-large { height: auto; min-height: 40px; }

.bp3-tag-input.bp3-large::before, .bp3-tag-input.bp3-large > * { margin-rig=
ht: 10px; }

.bp3-tag-input.bp3-large:empty::before, .bp3-tag-input.bp3-large > :last-ch=
ild { margin-right: 0px; }

.bp3-tag-input.bp3-large .bp3-tag-input-icon { margin-left: 5px; margin-top=
: 10px; }

.bp3-tag-input.bp3-large .bp3-input-ghost { line-height: 30px; }

.bp3-tag-input.bp3-large .bp3-button { min-height: 30px; min-width: 30px; p=
adding: 5px 10px; margin: 5px 5px 5px 0px; }

.bp3-tag-input.bp3-large .bp3-spinner { margin: 8px 8px 8px 0px; }

.bp3-tag-input.bp3-active { background-color: rgb(255, 255, 255); box-shado=
w: rgb(19, 124, 189) 0px 0px 0px 1px, rgba(19, 124, 189, 0.3) 0px 0px 0px 3=
px, rgba(16, 22, 26, 0.2) 0px 1px 1px inset; }

.bp3-tag-input.bp3-active.bp3-intent-primary { box-shadow: rgb(16, 107, 163=
) 0px 0px 0px 1px, rgba(16, 107, 163, 0.3) 0px 0px 0px 3px, rgba(16, 22, 26=
, 0.2) 0px 1px 1px inset; }

.bp3-tag-input.bp3-active.bp3-intent-success { box-shadow: rgb(13, 128, 80)=
 0px 0px 0px 1px, rgba(13, 128, 80, 0.3) 0px 0px 0px 3px, rgba(16, 22, 26, =
0.2) 0px 1px 1px inset; }

.bp3-tag-input.bp3-active.bp3-intent-warning { box-shadow: rgb(191, 115, 38=
) 0px 0px 0px 1px, rgba(191, 115, 38, 0.3) 0px 0px 0px 3px, rgba(16, 22, 26=
, 0.2) 0px 1px 1px inset; }

.bp3-tag-input.bp3-active.bp3-intent-danger { box-shadow: rgb(194, 48, 48) =
0px 0px 0px 1px, rgba(194, 48, 48, 0.3) 0px 0px 0px 3px, rgba(16, 22, 26, 0=
.2) 0px 1px 1px inset; }

.bp3-dark .bp3-tag-input .bp3-tag-input-icon, .bp3-tag-input.bp3-dark .bp3-=
tag-input-icon { color: rgb(167, 182, 194); }

.bp3-dark .bp3-tag-input .bp3-input-ghost, .bp3-tag-input.bp3-dark .bp3-inp=
ut-ghost { color: rgb(245, 248, 250); }

.bp3-dark .bp3-tag-input .bp3-input-ghost::-webkit-input-placeholder, .bp3-=
tag-input.bp3-dark .bp3-input-ghost::-webkit-input-placeholder { color: rgb=
a(167, 182, 194, 0.6); }

.bp3-dark .bp3-tag-input .bp3-input-ghost::placeholder, .bp3-tag-input.bp3-=
dark .bp3-input-ghost::placeholder { color: rgba(167, 182, 194, 0.6); }

.bp3-dark .bp3-tag-input.bp3-active, .bp3-tag-input.bp3-dark.bp3-active { b=
ackground-color: rgba(16, 22, 26, 0.3); box-shadow: rgb(19, 124, 189) 0px 0=
px 0px 1px, rgb(19, 124, 189) 0px 0px 0px 1px, rgba(19, 124, 189, 0.3) 0px =
0px 0px 3px, rgba(16, 22, 26, 0.3) 0px 0px 0px 1px inset, rgba(16, 22, 26, =
0.4) 0px 1px 1px inset; }

.bp3-dark .bp3-tag-input.bp3-active.bp3-intent-primary, .bp3-tag-input.bp3-=
dark.bp3-active.bp3-intent-primary { box-shadow: rgb(16, 107, 163) 0px 0px =
0px 1px, rgba(16, 107, 163, 0.3) 0px 0px 0px 3px, rgba(16, 22, 26, 0.3) 0px=
 0px 0px 1px inset, rgba(16, 22, 26, 0.4) 0px 1px 1px inset; }

.bp3-dark .bp3-tag-input.bp3-active.bp3-intent-success, .bp3-tag-input.bp3-=
dark.bp3-active.bp3-intent-success { box-shadow: rgb(13, 128, 80) 0px 0px 0=
px 1px, rgba(13, 128, 80, 0.3) 0px 0px 0px 3px, rgba(16, 22, 26, 0.3) 0px 0=
px 0px 1px inset, rgba(16, 22, 26, 0.4) 0px 1px 1px inset; }

.bp3-dark .bp3-tag-input.bp3-active.bp3-intent-warning, .bp3-tag-input.bp3-=
dark.bp3-active.bp3-intent-warning { box-shadow: rgb(191, 115, 38) 0px 0px =
0px 1px, rgba(191, 115, 38, 0.3) 0px 0px 0px 3px, rgba(16, 22, 26, 0.3) 0px=
 0px 0px 1px inset, rgba(16, 22, 26, 0.4) 0px 1px 1px inset; }

.bp3-dark .bp3-tag-input.bp3-active.bp3-intent-danger, .bp3-tag-input.bp3-d=
ark.bp3-active.bp3-intent-danger { box-shadow: rgb(194, 48, 48) 0px 0px 0px=
 1px, rgba(194, 48, 48, 0.3) 0px 0px 0px 3px, rgba(16, 22, 26, 0.3) 0px 0px=
 0px 1px inset, rgba(16, 22, 26, 0.4) 0px 1px 1px inset; }

.bp3-input-ghost { background: none; border: none; box-shadow: none; paddin=
g: 0px; }

.bp3-input-ghost::-webkit-input-placeholder { color: rgba(92, 112, 128, 0.6=
); opacity: 1; }

.bp3-input-ghost::placeholder { color: rgba(92, 112, 128, 0.6); opacity: 1;=
 }

.bp3-input-ghost:focus { outline: none !important; }

.bp3-toast { -webkit-box-align: start; align-items: flex-start; background-=
color: rgb(255, 255, 255); border-radius: 3px; box-shadow: rgba(16, 22, 26,=
 0.1) 0px 0px 0px 1px, rgba(16, 22, 26, 0.2) 0px 2px 4px, rgba(16, 22, 26, =
0.2) 0px 8px 24px; display: flex; margin: 20px 0px 0px; max-width: 500px; m=
in-width: 300px; pointer-events: all; position: relative !important; }

.bp3-toast.bp3-toast-enter, .bp3-toast.bp3-toast-appear { transform: transl=
ateY(-40px); }

.bp3-toast.bp3-toast-enter-active, .bp3-toast.bp3-toast-appear-active { tra=
nsform: translateY(0px); transition-duration: 300ms; transition-property: t=
ransform, -webkit-transform; transition-timing-function: cubic-bezier(0.54,=
 1.12, 0.38, 1.11); }

.bp3-toast.bp3-toast-enter ~ .bp3-toast, .bp3-toast.bp3-toast-appear ~ .bp3=
-toast { transform: translateY(-40px); }

.bp3-toast.bp3-toast-enter-active ~ .bp3-toast, .bp3-toast.bp3-toast-appear=
-active ~ .bp3-toast { transform: translateY(0px); transition-duration: 300=
ms; transition-property: transform, -webkit-transform; transition-timing-fu=
nction: cubic-bezier(0.54, 1.12, 0.38, 1.11); }

.bp3-toast.bp3-toast-exit { opacity: 1; filter: blur(0px); }

.bp3-toast.bp3-toast-exit-active { opacity: 0; filter: blur(10px); transiti=
on-duration: 300ms; transition-property: opacity, filter, -webkit-filter; t=
ransition-timing-function: cubic-bezier(0.4, 1, 0.75, 0.9); }

.bp3-toast.bp3-toast-exit ~ .bp3-toast { transform: translateY(0px); }

.bp3-toast.bp3-toast-exit-active ~ .bp3-toast { transform: translateY(-40px=
); transition: transform 100ms cubic-bezier(0.4, 1, 0.75, 0.9) 50ms, -webki=
t-transform; }

.bp3-toast .bp3-button-group { -webkit-box-flex: 0; flex: 0 0 auto; padding=
: 5px 5px 5px 0px; }

.bp3-toast > .bp3-icon { color: rgb(92, 112, 128); margin: 12px 0px 12px 12=
px; }

.bp3-toast.bp3-dark, .bp3-dark .bp3-toast { background-color: rgb(57, 75, 8=
9); box-shadow: rgba(16, 22, 26, 0.2) 0px 0px 0px 1px, rgba(16, 22, 26, 0.4=
) 0px 2px 4px, rgba(16, 22, 26, 0.4) 0px 8px 24px; }

.bp3-toast.bp3-dark > .bp3-icon, .bp3-dark .bp3-toast > .bp3-icon { color: =
rgb(167, 182, 194); }

.bp3-toast[class*=3D"bp3-intent-"] a { color: rgba(255, 255, 255, 0.7); }

.bp3-toast[class*=3D"bp3-intent-"] a:hover { color: rgb(255, 255, 255); }

.bp3-toast[class*=3D"bp3-intent-"] > .bp3-icon { color: rgb(255, 255, 255);=
 }

.bp3-toast[class*=3D"bp3-intent-"] .bp3-button, .bp3-toast[class*=3D"bp3-in=
tent-"] .bp3-button::before, .bp3-toast[class*=3D"bp3-intent-"] .bp3-button=
 .bp3-icon, .bp3-toast[class*=3D"bp3-intent-"] .bp3-button:active { color: =
rgba(255, 255, 255, 0.7) !important; }

.bp3-toast[class*=3D"bp3-intent-"] .bp3-button:focus { outline-color: rgba(=
255, 255, 255, 0.5); }

.bp3-toast[class*=3D"bp3-intent-"] .bp3-button:hover { background-color: rg=
ba(255, 255, 255, 0.15) !important; color: rgb(255, 255, 255) !important; }

.bp3-toast[class*=3D"bp3-intent-"] .bp3-button:active { background-color: r=
gba(255, 255, 255, 0.3) !important; color: rgb(255, 255, 255) !important; }

.bp3-toast[class*=3D"bp3-intent-"] .bp3-button::after { background: rgba(25=
5, 255, 255, 0.3) !important; }

.bp3-toast.bp3-intent-primary { background-color: rgb(19, 124, 189); color:=
 rgb(255, 255, 255); }

.bp3-toast.bp3-intent-success { background-color: rgb(15, 153, 96); color: =
rgb(255, 255, 255); }

.bp3-toast.bp3-intent-warning { background-color: rgb(217, 130, 43); color:=
 rgb(255, 255, 255); }

.bp3-toast.bp3-intent-danger { background-color: rgb(219, 55, 55); color: r=
gb(255, 255, 255); }

.bp3-toast-message { -webkit-box-flex: 1; flex: 1 1 auto; padding: 11px; wo=
rd-break: break-word; }

.bp3-toast-container { -webkit-box-align: center; align-items: center; -web=
kit-box-orient: vertical; -webkit-box-direction: normal; flex-direction: co=
lumn; left: 0px; overflow: hidden; padding: 0px 20px 20px; pointer-events: =
none; position: fixed; right: 0px; z-index: 40; display: flex !important; }

.bp3-toast-container.bp3-toast-container-top { top: 0px; }

.bp3-toast-container.bp3-toast-container-bottom { bottom: 0px; -webkit-box-=
orient: vertical; -webkit-box-direction: reverse; flex-direction: column-re=
verse; top: auto; }

.bp3-toast-container.bp3-toast-container-left { -webkit-box-align: start; a=
lign-items: flex-start; }

.bp3-toast-container.bp3-toast-container-right { -webkit-box-align: end; al=
ign-items: flex-end; }

.bp3-toast-container-bottom .bp3-toast.bp3-toast-enter:not(.bp3-toast-enter=
-active), .bp3-toast-container-bottom .bp3-toast.bp3-toast-enter:not(.bp3-t=
oast-enter-active) ~ .bp3-toast, .bp3-toast-container-bottom .bp3-toast.bp3=
-toast-appear:not(.bp3-toast-appear-active), .bp3-toast-container-bottom .b=
p3-toast.bp3-toast-appear:not(.bp3-toast-appear-active) ~ .bp3-toast, .bp3-=
toast-container-bottom .bp3-toast.bp3-toast-exit-active ~ .bp3-toast, .bp3-=
toast-container-bottom .bp3-toast.bp3-toast-leave-active ~ .bp3-toast { tra=
nsform: translateY(60px); }

.bp3-tooltip { box-shadow: rgba(16, 22, 26, 0.1) 0px 0px 0px 1px, rgba(16, =
22, 26, 0.2) 0px 2px 4px, rgba(16, 22, 26, 0.2) 0px 8px 24px; transform: sc=
ale(1); }

.bp3-tooltip .bp3-popover-arrow { height: 22px; position: absolute; width: =
22px; }

.bp3-tooltip .bp3-popover-arrow::before { height: 14px; margin: 4px; width:=
 14px; }

.bp3-tether-element-attached-bottom.bp3-tether-target-attached-top > .bp3-t=
ooltip { margin-bottom: 11px; margin-top: -11px; }

.bp3-tether-element-attached-bottom.bp3-tether-target-attached-top > .bp3-t=
ooltip > .bp3-popover-arrow { bottom: -8px; }

.bp3-tether-element-attached-bottom.bp3-tether-target-attached-top > .bp3-t=
ooltip > .bp3-popover-arrow svg { transform: rotate(-90deg); }

.bp3-tether-element-attached-left.bp3-tether-target-attached-right > .bp3-t=
ooltip { margin-left: 11px; }

.bp3-tether-element-attached-left.bp3-tether-target-attached-right > .bp3-t=
ooltip > .bp3-popover-arrow { left: -8px; }

.bp3-tether-element-attached-left.bp3-tether-target-attached-right > .bp3-t=
ooltip > .bp3-popover-arrow svg { transform: rotate(0deg); }

.bp3-tether-element-attached-top.bp3-tether-target-attached-bottom > .bp3-t=
ooltip { margin-top: 11px; }

.bp3-tether-element-attached-top.bp3-tether-target-attached-bottom > .bp3-t=
ooltip > .bp3-popover-arrow { top: -8px; }

.bp3-tether-element-attached-top.bp3-tether-target-attached-bottom > .bp3-t=
ooltip > .bp3-popover-arrow svg { transform: rotate(90deg); }

.bp3-tether-element-attached-right.bp3-tether-target-attached-left > .bp3-t=
ooltip { margin-left: -11px; margin-right: 11px; }

.bp3-tether-element-attached-right.bp3-tether-target-attached-left > .bp3-t=
ooltip > .bp3-popover-arrow { right: -8px; }

.bp3-tether-element-attached-right.bp3-tether-target-attached-left > .bp3-t=
ooltip > .bp3-popover-arrow svg { transform: rotate(180deg); }

.bp3-tether-element-attached-middle > .bp3-tooltip > .bp3-popover-arrow { t=
op: 50%; transform: translateY(-50%); }

.bp3-tether-element-attached-center > .bp3-tooltip > .bp3-popover-arrow { r=
ight: 50%; transform: translateX(50%); }

.bp3-tether-element-attached-top.bp3-tether-target-attached-top > .bp3-tool=
tip > .bp3-popover-arrow { top: -0.22183px; }

.bp3-tether-element-attached-right.bp3-tether-target-attached-right > .bp3-=
tooltip > .bp3-popover-arrow { right: -0.22183px; }

.bp3-tether-element-attached-left.bp3-tether-target-attached-left > .bp3-to=
oltip > .bp3-popover-arrow { left: -0.22183px; }

.bp3-tether-element-attached-bottom.bp3-tether-target-attached-bottom > .bp=
3-tooltip > .bp3-popover-arrow { bottom: -0.22183px; }

.bp3-tether-element-attached-top.bp3-tether-element-attached-left > .bp3-to=
oltip { transform-origin: left top; }

.bp3-tether-element-attached-top.bp3-tether-element-attached-center > .bp3-=
tooltip { transform-origin: center top; }

.bp3-tether-element-attached-top.bp3-tether-element-attached-right > .bp3-t=
ooltip { transform-origin: right top; }

.bp3-tether-element-attached-middle.bp3-tether-element-attached-left > .bp3=
-tooltip { transform-origin: left center; }

.bp3-tether-element-attached-middle.bp3-tether-element-attached-center > .b=
p3-tooltip { transform-origin: center center; }

.bp3-tether-element-attached-middle.bp3-tether-element-attached-right > .bp=
3-tooltip { transform-origin: right center; }

.bp3-tether-element-attached-bottom.bp3-tether-element-attached-left > .bp3=
-tooltip { transform-origin: left bottom; }

.bp3-tether-element-attached-bottom.bp3-tether-element-attached-center > .b=
p3-tooltip { transform-origin: center bottom; }

.bp3-tether-element-attached-bottom.bp3-tether-element-attached-right > .bp=
3-tooltip { transform-origin: right bottom; }

.bp3-tooltip .bp3-popover-content { background: rgb(57, 75, 89); color: rgb=
(245, 248, 250); }

.bp3-tooltip .bp3-popover-arrow::before { box-shadow: rgba(16, 22, 26, 0.2)=
 1px 1px 6px; }

.bp3-tooltip .bp3-popover-arrow-border { fill: rgb(16, 22, 26); fill-opacit=
y: 0.1; }

.bp3-tooltip .bp3-popover-arrow-fill { fill: rgb(57, 75, 89); }

.bp3-popover-enter > .bp3-tooltip, .bp3-popover-appear > .bp3-tooltip { tra=
nsform: scale(0.8); }

.bp3-popover-enter-active > .bp3-tooltip, .bp3-popover-appear-active > .bp3=
-tooltip { transform: scale(1); transition-duration: 100ms; transition-prop=
erty: transform, -webkit-transform; transition-timing-function: cubic-bezie=
r(0.4, 1, 0.75, 0.9); }

.bp3-popover-exit > .bp3-tooltip { transform: scale(1); }

.bp3-popover-exit-active > .bp3-tooltip { transform: scale(0.8); transition=
-duration: 100ms; transition-property: transform, -webkit-transform; transi=
tion-timing-function: cubic-bezier(0.4, 1, 0.75, 0.9); }

.bp3-tooltip .bp3-popover-content { padding: 10px 12px; }

.bp3-tooltip.bp3-dark, .bp3-dark .bp3-tooltip { box-shadow: rgba(16, 22, 26=
, 0.2) 0px 0px 0px 1px, rgba(16, 22, 26, 0.4) 0px 2px 4px, rgba(16, 22, 26,=
 0.4) 0px 8px 24px; }

.bp3-tooltip.bp3-dark .bp3-popover-content, .bp3-dark .bp3-tooltip .bp3-pop=
over-content { background: rgb(225, 232, 237); color: rgb(57, 75, 89); }

.bp3-tooltip.bp3-dark .bp3-popover-arrow::before, .bp3-dark .bp3-tooltip .b=
p3-popover-arrow::before { box-shadow: rgba(16, 22, 26, 0.4) 1px 1px 6px; }

.bp3-tooltip.bp3-dark .bp3-popover-arrow-border, .bp3-dark .bp3-tooltip .bp=
3-popover-arrow-border { fill: rgb(16, 22, 26); fill-opacity: 0.2; }

.bp3-tooltip.bp3-dark .bp3-popover-arrow-fill, .bp3-dark .bp3-tooltip .bp3-=
popover-arrow-fill { fill: rgb(225, 232, 237); }

.bp3-tooltip.bp3-intent-primary .bp3-popover-content { background: rgb(19, =
124, 189); color: rgb(255, 255, 255); }

.bp3-tooltip.bp3-intent-primary .bp3-popover-arrow-fill { fill: rgb(19, 124=
, 189); }

.bp3-tooltip.bp3-intent-success .bp3-popover-content { background: rgb(15, =
153, 96); color: rgb(255, 255, 255); }

.bp3-tooltip.bp3-intent-success .bp3-popover-arrow-fill { fill: rgb(15, 153=
, 96); }

.bp3-tooltip.bp3-intent-warning .bp3-popover-content { background: rgb(217,=
 130, 43); color: rgb(255, 255, 255); }

.bp3-tooltip.bp3-intent-warning .bp3-popover-arrow-fill { fill: rgb(217, 13=
0, 43); }

.bp3-tooltip.bp3-intent-danger .bp3-popover-content { background: rgb(219, =
55, 55); color: rgb(255, 255, 255); }

.bp3-tooltip.bp3-intent-danger .bp3-popover-arrow-fill { fill: rgb(219, 55,=
 55); }

.bp3-tooltip-indicator { border-bottom: 1px dotted; cursor: help; }

.bp3-tree .bp3-icon, .bp3-tree .bp3-icon-standard, .bp3-tree .bp3-icon-larg=
e { color: rgb(92, 112, 128); }

.bp3-tree .bp3-icon.bp3-intent-primary, .bp3-tree .bp3-icon-standard.bp3-in=
tent-primary, .bp3-tree .bp3-icon-large.bp3-intent-primary { color: rgb(19,=
 124, 189); }

.bp3-tree .bp3-icon.bp3-intent-success, .bp3-tree .bp3-icon-standard.bp3-in=
tent-success, .bp3-tree .bp3-icon-large.bp3-intent-success { color: rgb(15,=
 153, 96); }

.bp3-tree .bp3-icon.bp3-intent-warning, .bp3-tree .bp3-icon-standard.bp3-in=
tent-warning, .bp3-tree .bp3-icon-large.bp3-intent-warning { color: rgb(217=
, 130, 43); }

.bp3-tree .bp3-icon.bp3-intent-danger, .bp3-tree .bp3-icon-standard.bp3-int=
ent-danger, .bp3-tree .bp3-icon-large.bp3-intent-danger { color: rgb(219, 5=
5, 55); }

.bp3-tree-node-list { list-style: none; margin: 0px; padding-left: 0px; }

.bp3-tree-root { background-color: transparent; cursor: default; padding-le=
ft: 0px; position: relative; }

.bp3-tree-node-content-0 { padding-left: 0px; }

.bp3-tree-node-content-1 { padding-left: 23px; }

.bp3-tree-node-content-2 { padding-left: 46px; }

.bp3-tree-node-content-3 { padding-left: 69px; }

.bp3-tree-node-content-4 { padding-left: 92px; }

.bp3-tree-node-content-5 { padding-left: 115px; }

.bp3-tree-node-content-6 { padding-left: 138px; }

.bp3-tree-node-content-7 { padding-left: 161px; }

.bp3-tree-node-content-8 { padding-left: 184px; }

.bp3-tree-node-content-9 { padding-left: 207px; }

.bp3-tree-node-content-10 { padding-left: 230px; }

.bp3-tree-node-content-11 { padding-left: 253px; }

.bp3-tree-node-content-12 { padding-left: 276px; }

.bp3-tree-node-content-13 { padding-left: 299px; }

.bp3-tree-node-content-14 { padding-left: 322px; }

.bp3-tree-node-content-15 { padding-left: 345px; }

.bp3-tree-node-content-16 { padding-left: 368px; }

.bp3-tree-node-content-17 { padding-left: 391px; }

.bp3-tree-node-content-18 { padding-left: 414px; }

.bp3-tree-node-content-19 { padding-left: 437px; }

.bp3-tree-node-content-20 { padding-left: 460px; }

.bp3-tree-node-content { -webkit-box-align: center; align-items: center; di=
splay: flex; height: 30px; padding-right: 5px; width: 100%; }

.bp3-tree-node-content:hover { background-color: rgba(191, 204, 214, 0.4); =
}

.bp3-tree-node-caret, .bp3-tree-node-caret-none { min-width: 30px; }

.bp3-tree-node-caret { color: rgb(92, 112, 128); cursor: pointer; padding: =
7px; transform: rotate(0deg); transition: transform 200ms cubic-bezier(0.4,=
 1, 0.75, 0.9) 0s, -webkit-transform 200ms cubic-bezier(0.4, 1, 0.75, 0.9) =
0s; }

.bp3-tree-node-caret:hover { color: rgb(24, 32, 38); }

.bp3-dark .bp3-tree-node-caret { color: rgb(167, 182, 194); }

.bp3-dark .bp3-tree-node-caret:hover { color: rgb(245, 248, 250); }

.bp3-tree-node-caret.bp3-tree-node-caret-open { transform: rotate(90deg); }

.bp3-tree-node-caret.bp3-icon-standard::before { content: "=EE=9A=95"; }

.bp3-tree-node-icon { margin-right: 7px; position: relative; }

.bp3-tree-node-label { overflow: hidden; text-overflow: ellipsis; white-spa=
ce: nowrap; overflow-wrap: normal; -webkit-box-flex: 1; flex: 1 1 auto; pos=
ition: relative; user-select: none; }

.bp3-tree-node-label span { display: inline; }

.bp3-tree-node-secondary-label { padding: 0px 5px; user-select: none; }

.bp3-tree-node-secondary-label .bp3-popover-wrapper, .bp3-tree-node-seconda=
ry-label .bp3-popover-target { -webkit-box-align: center; align-items: cent=
er; display: flex; }

.bp3-tree-node.bp3-disabled .bp3-tree-node-content { background-color: inhe=
rit; color: rgba(92, 112, 128, 0.6); cursor: not-allowed; }

.bp3-tree-node.bp3-disabled .bp3-tree-node-caret, .bp3-tree-node.bp3-disabl=
ed .bp3-tree-node-icon { color: rgba(92, 112, 128, 0.6); cursor: not-allowe=
d; }

.bp3-tree-node.bp3-tree-node-selected > .bp3-tree-node-content { background=
-color: rgb(19, 124, 189); }

.bp3-tree-node.bp3-tree-node-selected > .bp3-tree-node-content, .bp3-tree-n=
ode.bp3-tree-node-selected > .bp3-tree-node-content .bp3-icon, .bp3-tree-no=
de.bp3-tree-node-selected > .bp3-tree-node-content .bp3-icon-standard, .bp3=
-tree-node.bp3-tree-node-selected > .bp3-tree-node-content .bp3-icon-large =
{ color: rgb(255, 255, 255); }

.bp3-tree-node.bp3-tree-node-selected > .bp3-tree-node-content .bp3-tree-no=
de-caret::before { color: rgba(255, 255, 255, 0.7); }

.bp3-tree-node.bp3-tree-node-selected > .bp3-tree-node-content .bp3-tree-no=
de-caret:hover::before { color: rgb(255, 255, 255); }

.bp3-dark .bp3-tree-node-content:hover { background-color: rgba(92, 112, 12=
8, 0.3); }

.bp3-dark .bp3-tree .bp3-icon, .bp3-dark .bp3-tree .bp3-icon-standard, .bp3=
-dark .bp3-tree .bp3-icon-large { color: rgb(167, 182, 194); }

.bp3-dark .bp3-tree .bp3-icon.bp3-intent-primary, .bp3-dark .bp3-tree .bp3-=
icon-standard.bp3-intent-primary, .bp3-dark .bp3-tree .bp3-icon-large.bp3-i=
ntent-primary { color: rgb(19, 124, 189); }

.bp3-dark .bp3-tree .bp3-icon.bp3-intent-success, .bp3-dark .bp3-tree .bp3-=
icon-standard.bp3-intent-success, .bp3-dark .bp3-tree .bp3-icon-large.bp3-i=
ntent-success { color: rgb(15, 153, 96); }

.bp3-dark .bp3-tree .bp3-icon.bp3-intent-warning, .bp3-dark .bp3-tree .bp3-=
icon-standard.bp3-intent-warning, .bp3-dark .bp3-tree .bp3-icon-large.bp3-i=
ntent-warning { color: rgb(217, 130, 43); }

.bp3-dark .bp3-tree .bp3-icon.bp3-intent-danger, .bp3-dark .bp3-tree .bp3-i=
con-standard.bp3-intent-danger, .bp3-dark .bp3-tree .bp3-icon-large.bp3-int=
ent-danger { color: rgb(219, 55, 55); }

.bp3-dark .bp3-tree-node.bp3-tree-node-selected > .bp3-tree-node-content { =
background-color: rgb(19, 124, 189); }

.bp3-omnibar { filter: blur(0px); opacity: 1; background-color: rgb(255, 25=
5, 255); border-radius: 3px; box-shadow: rgba(16, 22, 26, 0.1) 0px 0px 0px =
1px, rgba(16, 22, 26, 0.2) 0px 4px 8px, rgba(16, 22, 26, 0.2) 0px 18px 46px=
 6px; left: calc(50% - 250px); top: 20vh; width: 500px; z-index: 21; }

.bp3-omnibar.bp3-overlay-enter, .bp3-omnibar.bp3-overlay-appear { filter: b=
lur(20px); opacity: 0.2; }

.bp3-omnibar.bp3-overlay-enter-active, .bp3-omnibar.bp3-overlay-appear-acti=
ve { filter: blur(0px); opacity: 1; transition-duration: 200ms; transition-=
property: filter, opacity, -webkit-filter; transition-timing-function: cubi=
c-bezier(0.4, 1, 0.75, 0.9); }

.bp3-omnibar.bp3-overlay-exit { filter: blur(0px); opacity: 1; }

.bp3-omnibar.bp3-overlay-exit-active { filter: blur(20px); opacity: 0.2; tr=
ansition-duration: 200ms; transition-property: filter, opacity, -webkit-fil=
ter; transition-timing-function: cubic-bezier(0.4, 1, 0.75, 0.9); }

.bp3-omnibar .bp3-input { background-color: transparent; border-radius: 0px=
; }

.bp3-omnibar .bp3-input, .bp3-omnibar .bp3-input:focus { box-shadow: none; =
}

.bp3-omnibar .bp3-menu { background-color: transparent; border-radius: 0px;=
 box-shadow: rgba(16, 22, 26, 0.15) 0px 1px 0px inset; max-height: calc(60v=
h - 40px); overflow: auto; }

.bp3-omnibar .bp3-menu:empty { display: none; }

.bp3-dark .bp3-omnibar, .bp3-omnibar.bp3-dark { background-color: rgb(48, 6=
4, 77); box-shadow: rgba(16, 22, 26, 0.2) 0px 0px 0px 1px, rgba(16, 22, 26,=
 0.4) 0px 4px 8px, rgba(16, 22, 26, 0.4) 0px 18px 46px 6px; }

.bp3-omnibar-overlay .bp3-overlay-backdrop { background-color: rgba(16, 22,=
 26, 0.2); }

.bp3-select-popover .bp3-popover-content { padding: 5px; }

.bp3-select-popover .bp3-input-group { margin-bottom: 0px; }

.bp3-select-popover .bp3-menu { max-height: 300px; max-width: 400px; overfl=
ow: auto; padding: 0px; }

.bp3-select-popover .bp3-menu:not(:first-child) { padding-top: 5px; }

.bp3-multi-select { min-width: 150px; }

.bp3-multi-select-popover .bp3-menu { max-height: 300px; max-width: 400px; =
overflow: auto; }

.bp3-select-popover .bp3-popover-content { padding: 5px; }

.bp3-select-popover .bp3-input-group { margin-bottom: 0px; }

.bp3-select-popover .bp3-menu { max-height: 300px; max-width: 400px; overfl=
ow: auto; padding: 0px; }

.bp3-select-popover .bp3-menu:not(:first-child) { padding-top: 5px; }

:root { --jp-icon-add: url(data\:image\/svg\+xml\;base64\,PHN2ZyB4bWxucz0ia=
HR0cDovL3d3dy53My5vcmcvMjAwMC9zdmciIHdpZHRoPSIxNiIgdmlld0JveD0iMCAwIDI0IDI0=
Ij4KICA8ZyBjbGFzcz0ianAtaWNvbjMiIGZpbGw9IiM2MTYxNjEiPgogICAgPHBhdGggZD0iTTE=
5IDEzaC02djZoLTJ2LTZINXYtMmg2VjVoMnY2aDZ2MnoiLz4KICA8L2c\+Cjwvc3ZnPgo\=3D);=
 --jp-icon-bug: url(data\:image\/svg\+xml\;base64\,PHN2ZyB2aWV3Qm94PSIwIDAg=
MjQgMjQiIHdpZHRoPSIxNiIgeG1sbnM9Imh0dHA6Ly93d3cudzMub3JnLzIwMDAvc3ZnIj4KICA=
8ZyBjbGFzcz0ianAtaWNvbjMiIGZpbGw9IiM2MTYxNjEiPgogICAgPHBhdGggZD0iTTIwIDhoLT=
IuODFjLS40NS0uNzgtMS4wNy0xLjQ1LTEuODItMS45NkwxNyA0LjQxIDE1LjU5IDNsLTIuMTcgM=
i4xN0MxMi45NiA1LjA2IDEyLjQ5IDUgMTIgNWMtLjQ5IDAtLjk2LjA2LTEuNDEuMTdMOC40MSAz=
IDcgNC40MWwxLjYyIDEuNjNDNy44OCA2LjU1IDcuMjYgNy4yMiA2LjgxIDhINHYyaDIuMDljLS4=
wNS4zMy0uMDkuNjYtLjA5IDF2MUg0djJoMnYxYzAgLjM0LjA0LjY3LjA5IDFINHYyaDIuODFjMS=
4wNCAxLjc5IDIuOTcgMyA1LjE5IDNzNC4xNS0xLjIxIDUuMTktM0gyMHYtMmgtMi4wOWMuMDUtL=
jMzLjA5LS42Ni4wOS0xdi0xaDJ2LTJoLTJ2LTFjMC0uMzQtLjA0LS42Ny0uMDktMUgyMFY4em0t=
NiA4aC00di0yaDR2MnptMC00aC00di0yaDR2MnoiLz4KICA8L2c\+Cjwvc3ZnPgo\=3D); --jp=
-icon-build: url(data\:image\/svg\+xml\;base64\,PHN2ZyB3aWR0aD0iMTYiIHZpZXd=
Cb3g9IjAgMCAyNCAyNCIgeG1sbnM9Imh0dHA6Ly93d3cudzMub3JnLzIwMDAvc3ZnIj4KICA8Zy=
BjbGFzcz0ianAtaWNvbjMiIGZpbGw9IiM2MTYxNjEiPgogICAgPHBhdGggZD0iTTE0LjkgMTcuN=
DVDMTYuMjUgMTcuNDUgMTcuMzUgMTYuMzUgMTcuMzUgMTVDMTcuMzUgMTMuNjUgMTYuMjUgMTIu=
NTUgMTQuOSAxMi41NUMxMy41NCAxMi41NSAxMi40NSAxMy42NSAxMi40NSAxNUMxMi40NSAxNi4=
zNSAxMy41NCAxNy40NSAxNC45IDE3LjQ1Wk0yMC4xIDE1LjY4TDIxLjU4IDE2Ljg0QzIxLjcxID=
E2Ljk1IDIxLjc1IDE3LjEzIDIxLjY2IDE3LjI5TDIwLjI2IDE5LjcxQzIwLjE3IDE5Ljg2IDIwI=
DE5LjkyIDE5LjgzIDE5Ljg2TDE4LjA5IDE5LjE2QzE3LjczIDE5LjQ0IDE3LjMzIDE5LjY3IDE2=
LjkxIDE5Ljg1TDE2LjY0IDIxLjdDMTYuNjIgMjEuODcgMTYuNDcgMjIgMTYuMyAyMkgxMy41QzE=
zLjMyIDIyIDEzLjE4IDIxLjg3IDEzLjE1IDIxLjdMMTIuODkgMTkuODVDMTIuNDYgMTkuNjcgMT=
IuMDcgMTkuNDQgMTEuNzEgMTkuMTZMOS45NjAwMiAxOS44NkM5LjgxMDAyIDE5LjkyIDkuNjIwM=
DIgMTkuODYgOS41NDAwMiAxOS43MUw4LjE0MDAyIDE3LjI5QzguMDUwMDIgMTcuMTMgOC4wOTAw=
MiAxNi45NSA4LjIyMDAyIDE2Ljg0TDkuNzAwMDIgMTUuNjhMOS42NTAwMSAxNUw5LjcwMDAyIDE=
0LjMxTDguMjIwMDIgMTMuMTZDOC4wOTAwMiAxMy4wNSA4LjA1MDAyIDEyLjg2IDguMTQwMDIgMT=
IuNzFMOS41NDAwMiAxMC4yOUM5LjYyMDAyIDEwLjEzIDkuODEwMDIgMTAuMDcgOS45NjAwMiAxM=
C4xM0wxMS43MSAxMC44NEMxMi4wNyAxMC41NiAxMi40NiAxMC4zMiAxMi44OSAxMC4xNUwxMy4x=
NSA4LjI4OTk4QzEzLjE4IDguMTI5OTggMTMuMzIgNy45OTk5OCAxMy41IDcuOTk5OThIMTYuM0M=
xNi40NyA3Ljk5OTk4IDE2LjYyIDguMTI5OTggMTYuNjQgOC4yODk5OEwxNi45MSAxMC4xNUMxNy=
4zMyAxMC4zMiAxNy43MyAxMC41NiAxOC4wOSAxMC44NEwxOS44MyAxMC4xM0MyMCAxMC4wNyAyM=
C4xNyAxMC4xMyAyMC4yNiAxMC4yOUwyMS42NiAxMi43MUMyMS43NSAxMi44NiAyMS43MSAxMy4w=
NSAyMS41OCAxMy4xNkwyMC4xIDE0LjMxTDIwLjE1IDE1TDIwLjEgMTUuNjhaIi8\+CiAgICA8cG=
F0aCBkPSJNNy4zMjk2NiA3LjQ0NDU0QzguMDgzMSA3LjAwOTU0IDguMzM5MzIgNi4wNTMzMiA3L=
jkwNDMyIDUuMjk5ODhDNy40NjkzMiA0LjU0NjQzIDYuNTA4MSA0LjI4MTU2IDUuNzU0NjYgNC43=
MTY1NkM1LjM5MTc2IDQuOTI2MDggNS4xMjY5NSA1LjI3MTE4IDUuMDE4NDkgNS42NzU5NEM0Ljk=
xMDA0IDYuMDgwNzEgNC45NjY4MiA2LjUxMTk4IDUuMTc2MzQgNi44NzQ4OEM1LjYxMTM0IDcuNj=
I4MzIgNi41NzYyMiA3Ljg3OTU0IDcuMzI5NjYgNy40NDQ1NFpNOS42NTcxOCA0Ljc5NTkzTDEwL=
jg2NzIgNC45NTE3OUMxMC45NjI4IDQuOTc3NDEgMTEuMDQwMiA1LjA3MTMzIDExLjAzODIgNS4x=
ODc5M0wxMS4wMzg4IDYuOTg4OTNDMTEuMDQ1NSA3LjEwMDU0IDEwLjk2MTYgNy4xOTUxOCAxMC4=
4NTUgNy4yMTA1NEw5LjY2MDAxIDcuMzgwODNMOS4yMzkxNSA4LjEzMTg4TDkuNjY5NjEgOS4yNT=
c0NUM5LjcwNzI5IDkuMzYyNzEgOS42NjkzNCA5LjQ3Njk5IDkuNTc0MDggOS41MzE5OUw4LjAxN=
TIzIDEwLjQzMkM3LjkxMTMxIDEwLjQ5MiA3Ljc5MzM3IDEwLjQ2NzcgNy43MjEwNSAxMC4zODI0=
TDYuOTg3NDggOS40MzE4OEw2LjEwOTMxIDkuNDMwODNMNS4zNDcwNCAxMC4zOTA1QzUuMjg5MDk=
gMTAuNDcwMiA1LjE3MzgzIDEwLjQ5MDUgNS4wNzE4NyAxMC40MzM5TDMuNTEyNDUgOS41MzI5M0=
MzLjQxMDQ5IDkuNDc2MzMgMy4zNzY0NyA5LjM1NzQxIDMuNDEwNzUgOS4yNTY3OUwzLjg2MzQ3I=
DguMTQwOTNMMy42MTc0OSA3Ljc3NDg4TDMuNDIzNDcgNy4zNzg4M0wyLjIzMDc1IDcuMjEyOTdD=
Mi4xMjY0NyA3LjE5MjM1IDIuMDQwNDkgNy4xMDM0MiAyLjA0MjQ1IDYuOTg2ODJMMi4wNDE4NyA=
1LjE4NTgyQzIuMDQzODMgNS4wNjkyMiAyLjExOTA5IDQuOTc5NTggMi4yMTcwNCA0Ljk2OTIyTD=
MuNDIwNjUgNC43OTM5M0wzLjg2NzQ5IDQuMDI3ODhMMy40MTEwNSAyLjkxNzMxQzMuMzczMzcgM=
i44MTIwNCAzLjQxMTMxIDIuNjk3NzYgMy41MTUyMyAyLjYzNzc2TDUuMDc0MDggMS43Mzc3NkM1=
LjE2OTM0IDEuNjgyNzYgNS4yODcyOSAxLjcwNzA0IDUuMzU5NjEgMS43OTIzMUw2LjExOTE1IDI=
uNzI3ODhMNi45ODAwMSAyLjczODkzTDcuNzI0OTYgMS43ODkyMkM3Ljc5MTU2IDEuNzA0NTggNy=
45MTU0OCAxLjY3OTIyIDguMDA4NzkgMS43NDA4Mkw5LjU2ODIxIDIuNjQxODJDOS42NzAxNyAyL=
jY5ODQyIDkuNzEyODUgMi44MTIzNCA5LjY4NzIzIDIuOTA3OTdMOS4yMTcxOCA0LjAzMzgzTDku=
NDYzMTYgNC4zOTk4OEw5LjY1NzE4IDQuNzk1OTNaIi8\+CiAgPC9nPgo8L3N2Zz4K); --jp-ic=
on-caret-down-empty-thin: url(data\:image\/svg\+xml\;base64\,PHN2ZyB4bWxucz=
0iaHR0cDovL3d3dy53My5vcmcvMjAwMC9zdmciIHdpZHRoPSIxNiIgdmlld0JveD0iMCAwIDIwI=
DIwIj4KCTxnIGNsYXNzPSJqcC1pY29uMyIgZmlsbD0iIzYxNjE2MSIgc2hhcGUtcmVuZGVyaW5n=
PSJnZW9tZXRyaWNQcmVjaXNpb24iPgoJCTxwb2x5Z29uIGNsYXNzPSJzdDEiIHBvaW50cz0iOS4=
5LDEzLjYgMy42LDcuNCA0LjQsNi42IDkuOSwxMi4yIDE1LjQsNi43IDE2LjEsNy40ICIvPgoJPC=
9nPgo8L3N2Zz4K); --jp-icon-caret-down-empty: url(data\:image\/svg\+xml\;bas=
e64\,PHN2ZyB4bWxucz0iaHR0cDovL3d3dy53My5vcmcvMjAwMC9zdmciIHdpZHRoPSIxNiIgdm=
lld0JveD0iMCAwIDE4IDE4Ij4KICA8ZyBjbGFzcz0ianAtaWNvbjMiIGZpbGw9IiM2MTYxNjEiI=
HNoYXBlLXJlbmRlcmluZz0iZ2VvbWV0cmljUHJlY2lzaW9uIj4KICAgIDxwYXRoIGQ9Ik01LjIs=
NS45TDksOS43bDMuOC0zLjhsMS4yLDEuMmwtNC45LDVsLTQuOS01TDUuMiw1Ljl6Ii8\+CiAgPC=
9nPgo8L3N2Zz4K); --jp-icon-caret-down: url(data\:image\/svg\+xml\;base64\,P=
HN2ZyB4bWxucz0iaHR0cDovL3d3dy53My5vcmcvMjAwMC9zdmciIHdpZHRoPSIxNiIgdmlld0Jv=
eD0iMCAwIDE4IDE4Ij4KICA8ZyBjbGFzcz0ianAtaWNvbjMiIGZpbGw9IiM2MTYxNjEiIHNoYXB=
lLXJlbmRlcmluZz0iZ2VvbWV0cmljUHJlY2lzaW9uIj4KICAgIDxwYXRoIGQ9Ik01LjIsNy41TD=
ksMTEuMmwzLjgtMy44SDUuMnoiLz4KICA8L2c\+Cjwvc3ZnPgo\=3D); --jp-icon-caret-le=
ft: url(data\:image\/svg\+xml\;base64\,PHN2ZyB4bWxucz0iaHR0cDovL3d3dy53My5v=
cmcvMjAwMC9zdmciIHdpZHRoPSIxNiIgdmlld0JveD0iMCAwIDE4IDE4Ij4KCTxnIGNsYXNzPSJ=
qcC1pY29uMyIgZmlsbD0iIzYxNjE2MSIgc2hhcGUtcmVuZGVyaW5nPSJnZW9tZXRyaWNQcmVjaX=
Npb24iPgoJCTxwYXRoIGQ9Ik0xMC44LDEyLjhMNy4xLDlsMy44LTMuOGwwLDcuNkgxMC44eiIvP=
gogIDwvZz4KPC9zdmc\+Cg\=3D\=3D); --jp-icon-caret-right: url(data\:image\/sv=
g\+xml\;base64\,PHN2ZyB4bWxucz0iaHR0cDovL3d3dy53My5vcmcvMjAwMC9zdmciIHdpZHR=
oPSIxNiIgdmlld0JveD0iMCAwIDE4IDE4Ij4KICA8ZyBjbGFzcz0ianAtaWNvbjMiIGZpbGw9Ii=
M2MTYxNjEiIHNoYXBlLXJlbmRlcmluZz0iZ2VvbWV0cmljUHJlY2lzaW9uIj4KICAgIDxwYXRoI=
GQ9Ik03LjIsNS4yTDEwLjksOWwtMy44LDMuOFY1LjJINy4yeiIvPgogIDwvZz4KPC9zdmc\+Cg\=
=3D\=3D); --jp-icon-caret-up-empty-thin: url(data\:image\/svg\+xml\;base64\=
,PHN2ZyB4bWxucz0iaHR0cDovL3d3dy53My5vcmcvMjAwMC9zdmciIHdpZHRoPSIxNiIgdmlld0=
JveD0iMCAwIDIwIDIwIj4KCTxnIGNsYXNzPSJqcC1pY29uMyIgZmlsbD0iIzYxNjE2MSIgc2hhc=
GUtcmVuZGVyaW5nPSJnZW9tZXRyaWNQcmVjaXNpb24iPgoJCTxwb2x5Z29uIGNsYXNzPSJzdDEi=
IHBvaW50cz0iMTUuNCwxMy4zIDkuOSw3LjcgNC40LDEzLjIgMy42LDEyLjUgOS45LDYuMyAxNi4=
xLDEyLjYgIi8\+Cgk8L2c\+Cjwvc3ZnPgo\=3D); --jp-icon-caret-up: url(data\:imag=
e\/svg\+xml\;base64\,PHN2ZyB4bWxucz0iaHR0cDovL3d3dy53My5vcmcvMjAwMC9zdmciIH=
dpZHRoPSIxNiIgdmlld0JveD0iMCAwIDE4IDE4Ij4KCTxnIGNsYXNzPSJqcC1pY29uMyIgZmlsb=
D0iIzYxNjE2MSIgc2hhcGUtcmVuZGVyaW5nPSJnZW9tZXRyaWNQcmVjaXNpb24iPgoJCTxwYXRo=
IGQ9Ik01LjIsMTAuNUw5LDYuOGwzLjgsMy44SDUuMnoiLz4KICA8L2c\+Cjwvc3ZnPgo\=3D); =
--jp-icon-case-sensitive: url(data\:image\/svg\+xml\;base64\,PHN2ZyB4bWxucz=
0iaHR0cDovL3d3dy53My5vcmcvMjAwMC9zdmciIHdpZHRoPSIxNiIgdmlld0JveD0iMCAwIDIwI=
DIwIj4KICA8ZyBjbGFzcz0ianAtaWNvbjIiIGZpbGw9IiM0MTQxNDEiPgogICAgPHJlY3QgeD0i=
MiIgeT0iMiIgd2lkdGg9IjE2IiBoZWlnaHQ9IjE2Ii8\+CiAgPC9nPgogIDxnIGNsYXNzPSJqcC=
1pY29uLWFjY2VudDIiIGZpbGw9IiNGRkYiPgogICAgPHBhdGggZD0iTTcuNiw4aDAuOWwzLjUsO=
GgtMS4xTDEwLDE0SDZsLTAuOSwySDRMNy42LDh6IE04LDkuMUw2LjQsMTNoMy4yTDgsOS4xeiIv=
PgogICAgPHBhdGggZD0iTTE2LjYsOS44Yy0wLjIsMC4xLTAuNCwwLjEtMC43LDAuMWMtMC4yLDA=
tMC40LTAuMS0wLjYtMC4yYy0wLjEtMC4xLTAuMi0wLjQtMC4yLTAuNyBjLTAuMywwLjMtMC42LD=
AuNS0wLjksMC43Yy0wLjMsMC4xLTAuNywwLjItMS4xLDAuMmMtMC4zLDAtMC41LDAtMC43LTAuM=
WMtMC4yLTAuMS0wLjQtMC4yLTAuNi0wLjNjLTAuMi0wLjEtMC4zLTAuMy0wLjQtMC41IGMtMC4x=
LTAuMi0wLjEtMC40LTAuMS0wLjdjMC0wLjMsMC4xLTAuNiwwLjItMC44YzAuMS0wLjIsMC4zLTA=
uNCwwLjQtMC41QzEyLDcsMTIuMiw2LjksMTIuNSw2LjhjMC4yLTAuMSwwLjUtMC4xLDAuNy0wLj=
IgYzAuMy0wLjEsMC41LTAuMSwwLjctMC4xYzAuMiwwLDAuNC0wLjEsMC42LTAuMWMwLjIsMCwwL=
jMtMC4xLDAuNC0wLjJjMC4xLTAuMSwwLjItMC4yLDAuMi0wLjRjMC0xLTEuMS0xLTEuMy0xIGMt=
MC40LDAtMS40LDAtMS40LDEuMmgtMC45YzAtMC40LDAuMS0wLjcsMC4yLTFjMC4xLTAuMiwwLjM=
tMC40LDAuNS0wLjZjMC4yLTAuMiwwLjUtMC4zLDAuOC0wLjNDMTMuMyw0LDEzLjYsNCwxMy45LD=
QgYzAuMywwLDAuNSwwLDAuOCwwLjFjMC4zLDAsMC41LDAuMSwwLjcsMC4yYzAuMiwwLjEsMC40L=
DAuMywwLjUsMC41QzE2LDUsMTYsNS4yLDE2LDUuNnYyLjljMCwwLjIsMCwwLjQsMCwwLjUgYzAs=
MC4xLDAuMSwwLjIsMC4zLDAuMmMwLjEsMCwwLjIsMCwwLjMsMFY5Ljh6IE0xNS4yLDYuOWMtMS4=
yLDAuNi0zLjEsMC4yLTMuMSwxLjRjMCwxLjQsMy4xLDEsMy4xLTAuNVY2Ljl6Ii8\+CiAgPC9nP=
go8L3N2Zz4K); --jp-icon-check: url(data\:image\/svg\+xml\;base64\,PHN2ZyB4b=
Wxucz0iaHR0cDovL3d3dy53My5vcmcvMjAwMC9zdmciIHdpZHRoPSIxNiIgdmlld0JveD0iMCAw=
IDI0IDI0Ij4KICA8ZyBjbGFzcz0ianAtaWNvbjMiIGZpbGw9IiM2MTYxNjEiPgogICAgPHBhdGg=
gZD0iTTkgMTYuMTdMNC44MyAxMmwtMS40MiAxLjQxTDkgMTkgMjEgN2wtMS40MS0xLjQxeiIvPg=
ogIDwvZz4KPC9zdmc\+Cg\=3D\=3D); --jp-icon-circle-empty: url(data\:image\/sv=
g\+xml\;base64\,PHN2ZyB4bWxucz0iaHR0cDovL3d3dy53My5vcmcvMjAwMC9zdmciIHdpZHR=
oPSIxNiIgdmlld0JveD0iMCAwIDI0IDI0Ij4KICA8ZyBjbGFzcz0ianAtaWNvbjMiIGZpbGw9Ii=
M2MTYxNjEiPgogICAgPHBhdGggZD0iTTEyIDJDNi40NyAyIDIgNi40NyAyIDEyczQuNDcgMTAgM=
TAgMTAgMTAtNC40NyAxMC0xMFMxNy41MyAyIDEyIDJ6bTAgMThjLTQuNDEgMC04LTMuNTktOC04=
czMuNTktOCA4LTggOCAzLjU5IDggOC0zLjU5IDgtOCA4eiIvPgogIDwvZz4KPC9zdmc\+Cg\=3D=
\=3D); --jp-icon-circle: url(data\:image\/svg\+xml\;base64\,PHN2ZyB2aWV3Qm9=
4PSIwIDAgMTggMTgiIHdpZHRoPSIxNiIgeG1sbnM9Imh0dHA6Ly93d3cudzMub3JnLzIwMDAvc3=
ZnIj4KICA8ZyBjbGFzcz0ianAtaWNvbjMiIGZpbGw9IiM2MTYxNjEiPgogICAgPGNpcmNsZSBje=
D0iOSIgY3k9IjkiIHI9IjgiLz4KICA8L2c\+Cjwvc3ZnPgo\=3D); --jp-icon-clear: url(=
data\:image\/svg\+xml\;base64\,PHN2ZyB4bWxucz0iaHR0cDovL3d3dy53My5vcmcvMjAw=
MC9zdmciIHdpZHRoPSIxNiIgdmlld0JveD0iMCAwIDI0IDI0Ij4KICA8bWFzayBpZD0iZG9udXR=
Ib2xlIj4KICAgIDxyZWN0IHdpZHRoPSIyNCIgaGVpZ2h0PSIyNCIgZmlsbD0id2hpdGUiIC8\+C=
iAgICA8Y2lyY2xlIGN4PSIxMiIgY3k9IjEyIiByPSI4IiBmaWxsPSJibGFjayIvPgogIDwvbWFz=
az4KCiAgPGcgY2xhc3M9ImpwLWljb24zIiBmaWxsPSIjNjE2MTYxIj4KICAgIDxyZWN0IGhlaWd=
odD0iMTgiIHdpZHRoPSIyIiB4PSIxMSIgeT0iMyIgdHJhbnNmb3JtPSJyb3RhdGUoMzE1LCAxMi=
wgMTIpIi8\+CiAgICA8Y2lyY2xlIGN4PSIxMiIgY3k9IjEyIiByPSIxMCIgbWFzaz0idXJsKCNk=
b251dEhvbGUpIi8\+CiAgPC9nPgo8L3N2Zz4K); --jp-icon-close: url(data\:image\/s=
vg\+xml\;base64\,PHN2ZyB2aWV3Qm94PSIwIDAgMjQgMjQiIHdpZHRoPSIxNiIgeG1sbnM9Im=
h0dHA6Ly93d3cudzMub3JnLzIwMDAvc3ZnIj4KICA8ZyBjbGFzcz0ianAtaWNvbi1ub25lIGpwL=
Wljb24tc2VsZWN0YWJsZS1pbnZlcnNlIGpwLWljb24zLWhvdmVyIiBmaWxsPSJub25lIj4KICAg=
IDxjaXJjbGUgY3g9IjEyIiBjeT0iMTIiIHI9IjExIi8\+CiAgPC9nPgoKICA8ZyBjbGFzcz0ian=
AtaWNvbjMganAtaWNvbi1zZWxlY3RhYmxlIGpwLWljb24tYWNjZW50Mi1ob3ZlciIgZmlsbD0iI=
zYxNjE2MSI\+CiAgICA8cGF0aCBkPSJNMTkgNi40MUwxNy41OSA1IDEyIDEwLjU5IDYuNDEgNSA=
1IDYuNDEgMTAuNTkgMTIgNSAxNy41OSA2LjQxIDE5IDEyIDEzLjQxIDE3LjU5IDE5IDE5IDE3Lj=
U5IDEzLjQxIDEyeiIvPgogIDwvZz4KCiAgPGcgY2xhc3M9ImpwLWljb24tbm9uZSBqcC1pY29uL=
WJ1c3kiIGZpbGw9Im5vbmUiPgogICAgPGNpcmNsZSBjeD0iMTIiIGN5PSIxMiIgcj0iNyIvPgog=
IDwvZz4KPC9zdmc\+Cg\=3D\=3D); --jp-icon-code: url(data\:image\/svg\+xml\;ba=
se64\,PHN2ZyB3aWR0aD0iMjIiIGhlaWdodD0iMjIiIHZpZXdCb3g9IjAgMCAyOCAyOCIgeG1sb=
nM9Imh0dHA6Ly93d3cudzMub3JnLzIwMDAvc3ZnIj4KCTxnIGNsYXNzPSJqcC1pY29uMyIgZmls=
bD0iIzYxNjE2MSI\+CgkJPHBhdGggZD0iTTExLjQgMTguNkw2LjggMTRMMTEuNCA5LjRMMTAgOE=
w0IDE0TDEwIDIwTDExLjQgMTguNlpNMTYuNiAxOC42TDIxLjIgMTRMMTYuNiA5LjRMMTggOEwyN=
CAxNEwxOCAyMEwxNi42IDE4LjZWMTguNloiLz4KCTwvZz4KPC9zdmc\+Cg\=3D\=3D); --jp-i=
con-console: url(data\:image\/svg\+xml\;base64\,PHN2ZyB4bWxucz0iaHR0cDovL3d=
3dy53My5vcmcvMjAwMC9zdmciIHdpZHRoPSIxNiIgdmlld0JveD0iMCAwIDIwMCAyMDAiPgogID=
xnIGNsYXNzPSJqcC1pY29uLWJyYW5kMSBqcC1pY29uLXNlbGVjdGFibGUiIGZpbGw9IiMwMjg4R=
DEiPgogICAgPHBhdGggZD0iTTIwIDE5LjhoMTYwdjE1OS45SDIweiIvPgogIDwvZz4KICA8ZyBj=
bGFzcz0ianAtaWNvbi1zZWxlY3RhYmxlLWludmVyc2UiIGZpbGw9IiNmZmYiPgogICAgPHBhdGg=
gZD0iTTEwNSAxMjcuM2g0MHYxMi44aC00MHpNNTEuMSA3N0w3NCA5OS45bC0yMy4zIDIzLjMgMT=
AuNSAxMC41IDIzLjMtMjMuM0w5NSA5OS45IDg0LjUgODkuNCA2MS42IDY2LjV6Ii8\+CiAgPC9n=
Pgo8L3N2Zz4K); --jp-icon-copy: url(data\:image\/svg\+xml\;base64\,PHN2ZyB2a=
WV3Qm94PSIwIDAgMTggMTgiIHdpZHRoPSIxNiIgeG1sbnM9Imh0dHA6Ly93d3cudzMub3JnLzIw=
MDAvc3ZnIj4KICA8ZyBjbGFzcz0ianAtaWNvbjMiIGZpbGw9IiM2MTYxNjEiPgogICAgPHBhdGg=
gZD0iTTExLjksMUgzLjJDMi40LDEsMS43LDEuNywxLjcsMi41djEwLjJoMS41VjIuNWg4LjdWMX=
ogTTE0LjEsMy45aC04Yy0wLjgsMC0xLjUsMC43LTEuNSwxLjV2MTAuMmMwLDAuOCwwLjcsMS41L=
DEuNSwxLjVoOCBjMC44LDAsMS41LTAuNywxLjUtMS41VjUuNEMxNS41LDQuNiwxNC45LDMuOSwx=
NC4xLDMuOXogTTE0LjEsMTUuNWgtOFY1LjRoOFYxNS41eiIvPgogIDwvZz4KPC9zdmc\+Cg\=3D=
\=3D); --jp-icon-cut: url(data\:image\/svg\+xml\;base64\,PHN2ZyB2aWV3Qm94PS=
IwIDAgMjQgMjQiIHdpZHRoPSIxNiIgeG1sbnM9Imh0dHA6Ly93d3cudzMub3JnLzIwMDAvc3ZnI=
j4KICA8ZyBjbGFzcz0ianAtaWNvbjMiIGZpbGw9IiM2MTYxNjEiPgogICAgPHBhdGggZD0iTTku=
NjQgNy42NGMuMjMtLjUuMzYtMS4wNS4zNi0xLjY0IDAtMi4yMS0xLjc5LTQtNC00UzIgMy43OSA=
yIDZzMS43OSA0IDQgNGMuNTkgMCAxLjE0LS4xMyAxLjY0LS4zNkwxMCAxMmwtMi4zNiAyLjM2Qz=
cuMTQgMTQuMTMgNi41OSAxNCA2IDE0Yy0yLjIxIDAtNCAxLjc5LTQgNHMxLjc5IDQgNCA0IDQtM=
S43OSA0LTRjMC0uNTktLjEzLTEuMTQtLjM2LTEuNjRMMTIgMTRsNyA3aDN2LTFMOS42NCA3LjY0=
ek02IDhjLTEuMSAwLTItLjg5LTItMnMuOS0yIDItMiAyIC44OSAyIDItLjkgMi0yIDJ6bTAgMTJ=
jLTEuMSAwLTItLjg5LTItMnMuOS0yIDItMiAyIC44OSAyIDItLjkgMi0yIDJ6bTYtNy41Yy0uMj=
ggMC0uNS0uMjItLjUtLjVzLjIyLS41LjUtLjUuNS4yMi41LjUtLjIyLjUtLjUuNXpNMTkgM2wtN=
iA2IDIgMiA3LTdWM3oiLz4KICA8L2c\+Cjwvc3ZnPgo\=3D); --jp-icon-download: url(d=
ata\:image\/svg\+xml\;base64\,PHN2ZyB2aWV3Qm94PSIwIDAgMjQgMjQiIHdpZHRoPSIxN=
iIgeG1sbnM9Imh0dHA6Ly93d3cudzMub3JnLzIwMDAvc3ZnIj4KICA8ZyBjbGFzcz0ianAtaWNv=
bjMiIGZpbGw9IiM2MTYxNjEiPgogICAgPHBhdGggZD0iTTE5IDloLTRWM0g5djZINWw3IDcgNy0=
3ek01IDE4djJoMTR2LTJINXoiLz4KICA8L2c\+Cjwvc3ZnPgo\=3D); --jp-icon-edit: url=
(data\:image\/svg\+xml\;base64\,PHN2ZyB2aWV3Qm94PSIwIDAgMjQgMjQiIHdpZHRoPSI=
xNiIgeG1sbnM9Imh0dHA6Ly93d3cudzMub3JnLzIwMDAvc3ZnIj4KICA8ZyBjbGFzcz0ianAtaW=
NvbjMiIGZpbGw9IiM2MTYxNjEiPgogICAgPHBhdGggZD0iTTMgMTcuMjVWMjFoMy43NUwxNy44M=
SA5Ljk0bC0zLjc1LTMuNzVMMyAxNy4yNXpNMjAuNzEgNy4wNGMuMzktLjM5LjM5LTEuMDIgMC0x=
LjQxbC0yLjM0LTIuMzRjLS4zOS0uMzktMS4wMi0uMzktMS40MSAwbC0xLjgzIDEuODMgMy43NSA=
zLjc1IDEuODMtMS44M3oiLz4KICA8L2c\+Cjwvc3ZnPgo\=3D); --jp-icon-ellipses: url=
(data\:image\/svg\+xml\;base64\,PHN2ZyB2aWV3Qm94PSIwIDAgMjQgMjQiIHdpZHRoPSI=
xNiIgeG1sbnM9Imh0dHA6Ly93d3cudzMub3JnLzIwMDAvc3ZnIj4KICA8ZyBjbGFzcz0ianAtaW=
NvbjMiIGZpbGw9IiM2MTYxNjEiPgogICAgPGNpcmNsZSBjeD0iNSIgY3k9IjEyIiByPSIyIi8\+=
CiAgICA8Y2lyY2xlIGN4PSIxMiIgY3k9IjEyIiByPSIyIi8\+CiAgICA8Y2lyY2xlIGN4PSIxOS=
IgY3k9IjEyIiByPSIyIi8\+CiAgPC9nPgo8L3N2Zz4K); --jp-icon-extension: url(data=
\:image\/svg\+xml\;base64\,PHN2ZyB4bWxucz0iaHR0cDovL3d3dy53My5vcmcvMjAwMC9z=
dmciIHdpZHRoPSIxNiIgdmlld0JveD0iMCAwIDI0IDI0Ij4KICA8ZyBjbGFzcz0ianAtaWNvbjM=
iIGZpbGw9IiM2MTYxNjEiPgogICAgPHBhdGggZD0iTTIwLjUgMTFIMTlWN2MwLTEuMS0uOS0yLT=
ItMmgtNFYzLjVDMTMgMi4xMiAxMS44OCAxIDEwLjUgMVM4IDIuMTIgOCAzLjVWNUg0Yy0xLjEgM=
C0xLjk5LjktMS45OSAydjMuOEgzLjVjMS40OSAwIDIuNyAxLjIxIDIuNyAyLjdzLTEuMjEgMi43=
LTIuNyAyLjdIMlYyMGMwIDEuMS45IDIgMiAyaDMuOHYtMS41YzAtMS40OSAxLjIxLTIuNyAyLjc=
tMi43IDEuNDkgMCAyLjcgMS4yMSAyLjcgMi43VjIySDE3YzEuMSAwIDItLjkgMi0ydi00aDEuNW=
MxLjM4IDAgMi41LTEuMTIgMi41LTIuNVMyMS44OCAxMSAyMC41IDExeiIvPgogIDwvZz4KPC9zd=
mc\+Cg\=3D\=3D); --jp-icon-fast-forward: url(data\:image\/svg\+xml\;base64\=
,PHN2ZyB4bWxucz0iaHR0cDovL3d3dy53My5vcmcvMjAwMC9zdmciIHdpZHRoPSIyNCIgaGVpZ2=
h0PSIyNCIgdmlld0JveD0iMCAwIDI0IDI0Ij4KICAgIDxnIGNsYXNzPSJqcC1pY29uMyIgZmlsb=
D0iIzYxNjE2MSI\+CiAgICAgICAgPHBhdGggZD0iTTQgMThsOC41LTZMNCA2djEyem05LTEydjE=
ybDguNS02TDEzIDZ6Ii8\+CiAgICA8L2c\+Cjwvc3ZnPgo\=3D); --jp-icon-file-upload:=
 url(data\:image\/svg\+xml\;base64\,PHN2ZyB4bWxucz0iaHR0cDovL3d3dy53My5vcmc=
vMjAwMC9zdmciIHdpZHRoPSIxNiIgdmlld0JveD0iMCAwIDI0IDI0Ij4KICA8ZyBjbGFzcz0ian=
AtaWNvbjMiIGZpbGw9IiM2MTYxNjEiPgogICAgPHBhdGggZD0iTTkgMTZoNnYtNmg0bC03LTctN=
yA3aDR6bS00IDJoMTR2Mkg1eiIvPgogIDwvZz4KPC9zdmc\+Cg\=3D\=3D); --jp-icon-file=
: url(data\:image\/svg\+xml\;base64\,PHN2ZyB4bWxucz0iaHR0cDovL3d3dy53My5vcm=
cvMjAwMC9zdmciIHdpZHRoPSIxNiIgdmlld0JveD0iMCAwIDIyIDIyIj4KICA8cGF0aCBjbGFzc=
z0ianAtaWNvbjMganAtaWNvbi1zZWxlY3RhYmxlIiBmaWxsPSIjNjE2MTYxIiBkPSJNMTkuMyA4=
LjJsLTUuNS01LjVjLS4zLS4zLS43LS41LTEuMi0uNUgzLjljLS44LjEtMS42LjktMS42IDEuOHY=
xNC4xYzAgLjkuNyAxLjYgMS42IDEuNmgxNC4yYy45IDAgMS42LS43IDEuNi0xLjZWOS40Yy4xLS=
41LS4xLS45LS40LTEuMnptLTUuOC0zLjNsMy40IDMuNmgtMy40VjQuOXptMy45IDEyLjdINC43Y=
y0uMSAwLS4yIDAtLjItLjJWNC43YzAtLjIuMS0uMy4yLS4zaDcuMnY0LjRzMCAuOC4zIDEuMWMu=
My4zIDEuMS4zIDEuMS4zaDQuM3Y3LjJzLS4xLjItLjIuMnoiLz4KPC9zdmc\+Cg\=3D\=3D); -=
-jp-icon-filter-list: url(data\:image\/svg\+xml\;base64\,PHN2ZyB4bWxucz0iaH=
R0cDovL3d3dy53My5vcmcvMjAwMC9zdmciIHdpZHRoPSIxNiIgdmlld0JveD0iMCAwIDI0IDI0I=
j4KICA8ZyBjbGFzcz0ianAtaWNvbjMiIGZpbGw9IiM2MTYxNjEiPgogICAgPHBhdGggZD0iTTEw=
IDE4aDR2LTJoLTR2MnpNMyA2djJoMThWNkgzem0zIDdoMTJ2LTJINnYyeiIvPgogIDwvZz4KPC9=
zdmc\+Cg\=3D\=3D); --jp-icon-folder: url(data\:image\/svg\+xml\;base64\,PHN=
2ZyB4bWxucz0iaHR0cDovL3d3dy53My5vcmcvMjAwMC9zdmciIHdpZHRoPSIxNiIgdmlld0JveD=
0iMCAwIDI0IDI0Ij4KICA8cGF0aCBjbGFzcz0ianAtaWNvbjMganAtaWNvbi1zZWxlY3RhYmxlI=
iBmaWxsPSIjNjE2MTYxIiBkPSJNMTAgNEg0Yy0xLjEgMC0xLjk5LjktMS45OSAyTDIgMThjMCAx=
LjEuOSAyIDIgMmgxNmMxLjEgMCAyLS45IDItMlY4YzAtMS4xLS45LTItMi0yaC04bC0yLTJ6Ii8=
\+Cjwvc3ZnPgo\=3D); --jp-icon-html5: url(data\:image\/svg\+xml\;base64\,PHN=
2ZyB4bWxucz0iaHR0cDovL3d3dy53My5vcmcvMjAwMC9zdmciIHdpZHRoPSIxNiIgdmlld0JveD=
0iMCAwIDUxMiA1MTIiPgogIDxwYXRoIGNsYXNzPSJqcC1pY29uMCBqcC1pY29uLXNlbGVjdGFib=
GUiIGZpbGw9IiMwMDAiIGQ9Ik0xMDguNCAwaDIzdjIyLjhoMjEuMlYwaDIzdjY5aC0yM1Y0Nmgt=
MjF2MjNoLTIzLjJNMjA2IDIzaC0yMC4zVjBoNjMuN3YyM0gyMjl2NDZoLTIzbTUzLjUtNjloMjQ=
uMWwxNC44IDI0LjNMMzEzLjIgMGgyNC4xdjY5aC0yM1YzNC44bC0xNi4xIDI0LjgtMTYuMS0yNC=
44VjY5aC0yMi42bTg5LjItNjloMjN2NDYuMmgzMi42VjY5aC01NS42Ii8\+CiAgPHBhdGggY2xh=
c3M9ImpwLWljb24tc2VsZWN0YWJsZSIgZmlsbD0iI2U0NGQyNiIgZD0iTTEwNy42IDQ3MWwtMzM=
tMzcwLjRoMzYyLjhsLTMzIDM3MC4yTDI1NS43IDUxMiIvPgogIDxwYXRoIGNsYXNzPSJqcC1pY2=
9uLXNlbGVjdGFibGUiIGZpbGw9IiNmMTY1MjkiIGQ9Ik0yNTYgNDgwLjVWMTMxaDE0OC4zTDM3N=
iA0NDciLz4KICA8cGF0aCBjbGFzcz0ianAtaWNvbi1zZWxlY3RhYmxlLWludmVyc2UiIGZpbGw9=
IiNlYmViZWIiIGQ9Ik0xNDIgMTc2LjNoMTE0djQ1LjRoLTY0LjJsNC4yIDQ2LjVoNjB2NDUuM0g=
xNTQuNG0yIDIyLjhIMjAybDMuMiAzNi4zIDUwLjggMTMuNnY0Ny40bC05My4yLTI2Ii8\+CiAgP=
HBhdGggY2xhc3M9ImpwLWljb24tc2VsZWN0YWJsZS1pbnZlcnNlIiBmaWxsPSIjZmZmIiBkPSJN=
MzY5LjYgMTc2LjNIMjU1Ljh2NDUuNGgxMDkuNm0tNC4xIDQ2LjVIMjU1Ljh2NDUuNGg1NmwtNS4=
zIDU5LTUwLjcgMTMuNnY0Ny4ybDkzLTI1LjgiLz4KPC9zdmc\+Cg\=3D\=3D); --jp-icon-im=
age: url(data\:image\/svg\+xml\;base64\,PHN2ZyB4bWxucz0iaHR0cDovL3d3dy53My5=
vcmcvMjAwMC9zdmciIHdpZHRoPSIxNiIgdmlld0JveD0iMCAwIDIyIDIyIj4KICA8cGF0aCBjbG=
Fzcz0ianAtaWNvbi1icmFuZDQganAtaWNvbi1zZWxlY3RhYmxlLWludmVyc2UiIGZpbGw9IiNGR=
kYiIGQ9Ik0yLjIgMi4yaDE3LjV2MTcuNUgyLjJ6Ii8\+CiAgPHBhdGggY2xhc3M9ImpwLWljb24=
tYnJhbmQwIGpwLWljb24tc2VsZWN0YWJsZSIgZmlsbD0iIzNGNTFCNSIgZD0iTTIuMiAyLjJ2MT=
cuNWgxNy41bC4xLTE3LjVIMi4yem0xMi4xIDIuMmMxLjIgMCAyLjIgMSAyLjIgMi4ycy0xIDIuM=
i0yLjIgMi4yLTIuMi0xLTIuMi0yLjIgMS0yLjIgMi4yLTIuMnpNNC40IDE3LjZsMy4zLTguOCAz=
LjMgNi42IDIuMi0zLjIgNC40IDUuNEg0LjR6Ii8\+Cjwvc3ZnPgo\=3D); --jp-icon-inspec=
tor: url(data\:image\/svg\+xml\;base64\,PHN2ZyB4bWxucz0iaHR0cDovL3d3dy53My5=
vcmcvMjAwMC9zdmciIHdpZHRoPSIxNiIgdmlld0JveD0iMCAwIDI0IDI0Ij4KICA8cGF0aCBjbG=
Fzcz0ianAtaWNvbjMganAtaWNvbi1zZWxlY3RhYmxlIiBmaWxsPSIjNjE2MTYxIiBkPSJNMjAgN=
Eg0Yy0xLjEgMC0xLjk5LjktMS45OSAyTDIgMThjMCAxLjEuOSAyIDIgMmgxNmMxLjEgMCAyLS45=
IDItMlY2YzAtMS4xLS45LTItMi0yem0tNSAxNEg0di00aDExdjR6bTAtNUg0VjloMTF2NHptNSA=
1aC00VjloNHY5eiIvPgo8L3N2Zz4K); --jp-icon-json: url(data\:image\/svg\+xml\;=
base64\,PHN2ZyB4bWxucz0iaHR0cDovL3d3dy53My5vcmcvMjAwMC9zdmciIHdpZHRoPSIxNiI=
gdmlld0JveD0iMCAwIDIyIDIyIj4KICA8ZyBjbGFzcz0ianAtaWNvbi13YXJuMSBqcC1pY29uLX=
NlbGVjdGFibGUiIGZpbGw9IiNGOUE4MjUiPgogICAgPHBhdGggZD0iTTIwLjIgMTEuOGMtMS42I=
DAtMS43LjUtMS43IDEgMCAuNC4xLjkuMSAxLjMuMS41LjEuOS4xIDEuMyAwIDEuNy0xLjQgMi4z=
LTMuNSAyLjNoLS45di0xLjloLjVjMS4xIDAgMS40IDAgMS40LS44IDAtLjMgMC0uNi0uMS0xIDA=
tLjQtLjEtLjgtLjEtMS4yIDAtMS4zIDAtMS44IDEuMy0yLTEuMy0uMi0xLjMtLjctMS4zLTIgMC=
0uNC4xLS44LjEtMS4yLjEtLjQuMS0uNy4xLTEgMC0uOC0uNC0uNy0xLjQtLjhoLS41VjQuMWguO=
WMyLjIgMCAzLjUuNyAzLjUgMi4zIDAgLjQtLjEuOS0uMSAxLjMtLjEuNS0uMS45LS4xIDEuMyAw=
IC41LjIgMSAxLjcgMXYxLjh6TTEuOCAxMC4xYzEuNiAwIDEuNy0uNSAxLjctMSAwLS40LS4xLS4=
5LS4xLTEuMy0uMS0uNS0uMS0uOS0uMS0xLjMgMC0xLjYgMS40LTIuMyAzLjUtMi4zaC45djEuOW=
gtLjVjLTEgMC0xLjQgMC0xLjQuOCAwIC4zIDAgLjYuMSAxIDAgLjIuMS42LjEgMSAwIDEuMyAwI=
DEuOC0xLjMgMkM2IDExLjIgNiAxMS43IDYgMTNjMCAuNC0uMS44LS4xIDEuMi0uMS4zLS4xLjct=
LjEgMSAwIC44LjMuOCAxLjQuOGguNXYxLjloLS45Yy0yLjEgMC0zLjUtLjYtMy41LTIuMyAwLS4=
0LjEtLjkuMS0xLjMuMS0uNS4xLS45LjEtMS4zIDAtLjUtLjItMS0xLjctMXYtMS45eiIvPgogIC=
AgPGNpcmNsZSBjeD0iMTEiIGN5PSIxMy44IiByPSIyLjEiLz4KICAgIDxjaXJjbGUgY3g9IjExI=
iBjeT0iOC4yIiByPSIyLjEiLz4KICA8L2c\+Cjwvc3ZnPgo\=3D); --jp-icon-jupyter-fav=
icon: url(data\:image\/svg\+xml\;base64\,PHN2ZyB3aWR0aD0iMTUyIiBoZWlnaHQ9Ij=
E2NSIgdmlld0JveD0iMCAwIDE1MiAxNjUiIHZlcnNpb249IjEuMSIgeG1sbnM9Imh0dHA6Ly93d=
3cudzMub3JnLzIwMDAvc3ZnIj4KICA8ZyBjbGFzcz0ianAtaWNvbi13YXJuMCIgZmlsbD0iI0Yz=
NzcyNiI\+CiAgICA8cGF0aCB0cmFuc2Zvcm09InRyYW5zbGF0ZSgwLjA3ODk0NywgMTEwLjU4Mj=
kyNykiIGQ9Ik03NS45NDIyODQyLDI5LjU4MDQ1NjEgQzQzLjMwMjM5NDcsMjkuNTgwNDU2MSAxN=
C43OTY3ODMyLDE3LjY1MzQ2MzQgMCwwIEM1LjUxMDgzMjExLDE1Ljg0MDY4MjkgMTUuNzgxNTM4=
OSwyOS41NjY3NzMyIDI5LjM5MDQ5NDcsMzkuMjc4NDE3MSBDNDIuOTk5Nyw0OC45ODk4NTM3IDU=
5LjI3MzcsNTQuMjA2NzgwNSA3NS45NjA1Nzg5LDU0LjIwNjc4MDUgQzkyLjY0NzQ1NzksNTQuMj=
A2NzgwNSAxMDguOTIxNDU4LDQ4Ljk4OTg1MzcgMTIyLjUzMDY2MywzOS4yNzg0MTcxIEMxMzYuM=
TM5NDUzLDI5LjU2Njc3MzIgMTQ2LjQxMDI4NCwxNS44NDA2ODI5IDE1MS45MjExNTgsMCBDMTM3=
LjA4Nzg2OCwxNy42NTM0NjM0IDEwOC41ODI1ODksMjkuNTgwNDU2MSA3NS45NDIyODQyLDI5LjU=
4MDQ1NjEgTDc1Ljk0MjI4NDIsMjkuNTgwNDU2MSBaIiAvPgogICAgPHBhdGggdHJhbnNmb3JtPS=
J0cmFuc2xhdGUoMC4wMzczNjgsIDAuNzA0ODc4KSIgZD0iTTc1Ljk3ODQ1NzksMjQuNjI2NDA3M=
yBDMTA4LjYxODc2MywyNC42MjY0MDczIDEzNy4xMjQ0NTgsMzYuNTUzNDQxNSAxNTEuOTIxMTU4=
LDU0LjIwNjc4MDUgQzE0Ni40MTAyODQsMzguMzY2MjIyIDEzNi4xMzk0NTMsMjQuNjQwMTMxNyA=
xMjIuNTMwNjYzLDE0LjkyODQ4NzggQzEwOC45MjE0NTgsNS4yMTY4NDM5IDkyLjY0NzQ1NzksMC=
A3NS45NjA1Nzg5LDAgQzU5LjI3MzcsMCA0Mi45OTk3LDUuMjE2ODQzOSAyOS4zOTA0OTQ3LDE0L=
jkyODQ4NzggQzE1Ljc4MTUzODksMjQuNjQwMTMxNyA1LjUxMDgzMjExLDM4LjM2NjIyMiAwLDU0=
LjIwNjc4MDUgQzE0LjgzMzA4MTYsMzYuNTg5OTI5MyA0My4zMzg1Njg0LDI0LjYyNjQwNzMgNzU=
uOTc4NDU3OSwyNC42MjY0MDczIEw3NS45Nzg0NTc5LDI0LjYyNjQwNzMgWiIgLz4KICA8L2c\+C=
jwvc3ZnPgo\=3D); --jp-icon-jupyter: url(data\:image\/svg\+xml\;base64\,PHN2=
ZyB3aWR0aD0iMzkiIGhlaWdodD0iNTEiIHZpZXdCb3g9IjAgMCAzOSA1MSIgeG1sbnM9Imh0dHA=
6Ly93d3cudzMub3JnLzIwMDAvc3ZnIj4KICA8ZyB0cmFuc2Zvcm09InRyYW5zbGF0ZSgtMTYzOC=
AtMjI4MSkiPgogICAgPGcgY2xhc3M9ImpwLWljb24td2FybjAiIGZpbGw9IiNGMzc3MjYiPgogI=
CAgICA8cGF0aCB0cmFuc2Zvcm09InRyYW5zbGF0ZSgxNjM5Ljc0IDIzMTEuOTgpIiBkPSJNIDE4=
LjI2NDYgNy4xMzQxMUMgMTAuNDE0NSA3LjEzNDExIDMuNTU4NzIgNC4yNTc2IDAgMEMgMS4zMjU=
zOSAzLjgyMDQgMy43OTU1NiA3LjEzMDgxIDcuMDY4NiA5LjQ3MzAzQyAxMC4zNDE3IDExLjgxNT=
IgMTQuMjU1NyAxMy4wNzM0IDE4LjI2OSAxMy4wNzM0QyAyMi4yODIzIDEzLjA3MzQgMjYuMTk2M=
yAxMS44MTUyIDI5LjQ2OTQgOS40NzMwM0MgMzIuNzQyNCA3LjEzMDgxIDM1LjIxMjYgMy44MjA0=
IDM2LjUzOCAwQyAzMi45NzA1IDQuMjU3NiAyNi4xMTQ4IDcuMTM0MTEgMTguMjY0NiA3LjEzNDE=
xWiIvPgogICAgICA8cGF0aCB0cmFuc2Zvcm09InRyYW5zbGF0ZSgxNjM5LjczIDIyODUuNDgpIi=
BkPSJNIDE4LjI3MzMgNS45MzkzMUMgMjYuMTIzNSA1LjkzOTMxIDMyLjk3OTMgOC44MTU4MyAzN=
i41MzggMTMuMDczNEMgMzUuMjEyNiA5LjI1MzAzIDMyLjc0MjQgNS45NDI2MiAyOS40Njk0IDMu=
NjAwNEMgMjYuMTk2MyAxLjI1ODE4IDIyLjI4MjMgMCAxOC4yNjkgMEMgMTQuMjU1NyAwIDEwLjM=
0MTcgMS4yNTgxOCA3LjA2ODYgMy42MDA0QyAzLjc5NTU2IDUuOTQyNjIgMS4zMjUzOSA5LjI1Mz=
AzIDAgMTMuMDczNEMgMy41Njc0NSA4LjgyNDYzIDEwLjQyMzIgNS45MzkzMSAxOC4yNzMzIDUuO=
TM5MzFaIi8\+CiAgICA8L2c\+CiAgICA8ZyBjbGFzcz0ianAtaWNvbjMiIGZpbGw9IiM2MTYxNj=
EiPgogICAgICA8cGF0aCB0cmFuc2Zvcm09InRyYW5zbGF0ZSgxNjY5LjMgMjI4MS4zMSkiIGQ9I=
k0gNS44OTM1MyAyLjg0NEMgNS45MTg4OSAzLjQzMTY1IDUuNzcwODUgNC4wMTM2NyA1LjQ2ODE1=
IDQuNTE2NDVDIDUuMTY1NDUgNS4wMTkyMiA0LjcyMTY4IDUuNDIwMTUgNC4xOTI5OSA1LjY2ODU=
xQyAzLjY2NDMgNS45MTY4OCAzLjA3NDQ0IDYuMDAxNTEgMi40OTgwNSA1LjkxMTcxQyAxLjkyMT=
Y2IDUuODIxOSAxLjM4NDYzIDUuNTYxNyAwLjk1NDg5OCA1LjE2NDAxQyAwLjUyNTE3IDQuNzY2M=
zMgMC4yMjIwNTYgNC4yNDkwMyAwLjA4MzkwMzcgMy42Nzc1N0MgLTAuMDU0MjQ4MyAzLjEwNjEx=
IC0wLjAyMTIzIDIuNTA2MTcgMC4xNzg3ODEgMS45NTM2NEMgMC4zNzg3OTMgMS40MDExIDAuNzM=
2ODA5IDAuOTIwODE3IDEuMjA3NTQgMC41NzM1MzhDIDEuNjc4MjYgMC4yMjYyNTkgMi4yNDA1NS=
AwLjAyNzU5MTkgMi44MjMyNiAwLjAwMjY3MjI5QyAzLjYwMzg5IC0wLjAzMDcxMTUgNC4zNjU3M=
yAwLjI0OTc4OSA0Ljk0MTQyIDAuNzgyNTUxQyA1LjUxNzExIDEuMzE1MzEgNS44NTk1NiAyLjA1=
Njc2IDUuODkzNTMgMi44NDRaIi8\+CiAgICAgIDxwYXRoIHRyYW5zZm9ybT0idHJhbnNsYXRlKD=
E2MzkuOCAyMzIzLjgxKSIgZD0iTSA3LjQyNzg5IDMuNTgzMzhDIDcuNDYwMDggNC4zMjQzIDcuM=
jczNTUgNS4wNTgxOSA2Ljg5MTkzIDUuNjkyMTNDIDYuNTEwMzEgNi4zMjYwNyA1Ljk1MDc1IDYu=
ODMxNTYgNS4yODQxMSA3LjE0NDZDIDQuNjE3NDcgNy40NTc2MyAzLjg3MzcxIDcuNTY0MTQgMy4=
xNDcwMiA3LjQ1MDYzQyAyLjQyMDMyIDcuMzM3MTIgMS43NDMzNiA3LjAwODcgMS4yMDE4NCA2Lj=
UwNjk1QyAwLjY2MDMyOCA2LjAwNTIgMC4yNzg2MSA1LjM1MjY4IDAuMTA1MDE3IDQuNjMyMDJDI=
C0wLjA2ODU3NTcgMy45MTEzNSAtMC4wMjYyMzYxIDMuMTU0OTQgMC4yMjY2NzUgMi40NTg1NkMg=
MC40Nzk1ODcgMS43NjIxNyAwLjkzMTY5NyAxLjE1NzEzIDEuNTI1NzYgMC43MjAwMzNDIDIuMTE=
5ODMgMC4yODI5MzUgMi44MjkxNCAwLjAzMzQzOTUgMy41NjM4OSAwLjAwMzEzMzQ0QyA0LjU0Nj=
Y3IC0wLjAzNzQwMzMgNS41MDUyOSAwLjMxNjcwNiA2LjIyOTYxIDAuOTg3ODM1QyA2Ljk1MzkzI=
DEuNjU4OTYgNy4zODQ4NCAyLjU5MjM1IDcuNDI3ODkgMy41ODMzOEwgNy40Mjc4OSAzLjU4MzM4=
WiIvPgogICAgICA8cGF0aCB0cmFuc2Zvcm09InRyYW5zbGF0ZSgxNjM4LjM2IDIyODYuMDYpIiB=
kPSJNIDIuMjc0NzEgNC4zOTYyOUMgMS44NDM2MyA0LjQxNTA4IDEuNDE2NzEgNC4zMDQ0NSAxLj=
A0Nzk5IDQuMDc4NDNDIDAuNjc5MjY4IDMuODUyNCAwLjM4NTMyOCAzLjUyMTE0IDAuMjAzMzcxI=
DMuMTI2NTZDIDAuMDIxNDEzNiAyLjczMTk4IC0wLjA0MDM3OTggMi4yOTE4MyAwLjAyNTgxMTYg=
MS44NjE4MUMgMC4wOTIwMDMxIDEuNDMxOCAwLjI4MzIwNCAxLjAzMTI2IDAuNTc1MjEzIDAuNzE=
wODgzQyAwLjg2NzIyMiAwLjM5MDUxIDEuMjQ2OTEgMC4xNjQ3MDggMS42NjYyMiAwLjA2MjA1OT=
JDIDIuMDg1NTMgLTAuMDQwNTg5NyAyLjUyNTYxIC0wLjAxNTQ3MTQgMi45MzA3NiAwLjEzNDIzN=
UMgMy4zMzU5MSAwLjI4Mzk0MSAzLjY4NzkyIDAuNTUxNTA1IDMuOTQyMjIgMC45MDMwNkMgNC4x=
OTY1MiAxLjI1NDYyIDQuMzQxNjkgMS42NzQzNiA0LjM1OTM1IDIuMTA5MTZDIDQuMzgyOTkgMi4=
2OTEwNyA0LjE3Njc4IDMuMjU4NjkgMy43ODU5NyAzLjY4NzQ2QyAzLjM5NTE2IDQuMTE2MjQgMi=
44NTE2NiA0LjM3MTE2IDIuMjc0NzEgNC4zOTYyOUwgMi4yNzQ3MSA0LjM5NjI5WiIvPgogICAgP=
C9nPgogIDwvZz4\+Cjwvc3ZnPgo\=3D); --jp-icon-jupyterlab-wordmark: url(data\:=
image\/svg\+xml\;base64\,PHN2ZyB4bWxucz0iaHR0cDovL3d3dy53My5vcmcvMjAwMC9zdm=
ciIHdpZHRoPSIyMDAiIHZpZXdCb3g9IjAgMCAxODYwLjggNDc1Ij4KICA8ZyBjbGFzcz0ianAta=
WNvbjIiIGZpbGw9IiM0RTRFNEUiIHRyYW5zZm9ybT0idHJhbnNsYXRlKDQ4MC4xMzY0MDEsIDY0=
LjI3MTQ5MykiPgogICAgPGcgdHJhbnNmb3JtPSJ0cmFuc2xhdGUoMC4wMDAwMDAsIDU4Ljg3NTU=
2NikiPgogICAgICA8ZyB0cmFuc2Zvcm09InRyYW5zbGF0ZSgwLjA4NzYwMywgMC4xNDAyOTQpIj=
4KICAgICAgICA8cGF0aCBkPSJNLTQyNi45LDE2OS44YzAsNDguNy0zLjcsNjQuNy0xMy42LDc2L=
jRjLTEwLjgsMTAtMjUsMTUuNS0zOS43LDE1LjVsMy43LDI5IGMyMi44LDAuMyw0NC44LTcuOSw2=
MS45LTIzLjFjMTcuOC0xOC41LDI0LTQ0LjEsMjQtODMuM1YwSC00Mjd2MTcwLjFMLTQyNi45LDE=
2OS44TC00MjYuOSwxNjkuOHoiLz4KICAgICAgPC9nPgogICAgPC9nPgogICAgPGcgdHJhbnNmb3=
JtPSJ0cmFuc2xhdGUoMTU1LjA0NTI5NiwgNTYuODM3MTA0KSI\+CiAgICAgIDxnIHRyYW5zZm9y=
bT0idHJhbnNsYXRlKDEuNTYyNDUzLCAxLjc5OTg0MikiPgogICAgICAgIDxwYXRoIGQ9Ik0tMzE=
yLDE0OGMwLDIxLDAsMzkuNSwxLjcsNTUuNGgtMzEuOGwtMi4xLTMzLjNoLTAuOGMtNi43LDExLj=
YtMTYuNCwyMS4zLTI4LDI3LjkgYy0xMS42LDYuNi0yNC44LDEwLTM4LjIsOS44Yy0zMS40LDAtN=
jktMTcuNy02OS04OVYwaDM2LjR2MTEyLjdjMCwzOC43LDExLjYsNjQuNyw0NC42LDY0LjdjMTAu=
My0wLjIsMjAuNC0zLjUsMjguOS05LjQgYzguNS01LjksMTUuMS0xNC4zLDE4LjktMjMuOWMyLjI=
tNi4xLDMuMy0xMi41LDMuMy0xOC45VjAuMmgzNi40VjE0OEgtMzEyTC0zMTIsMTQ4eiIvPgogIC=
AgICA8L2c\+CiAgICA8L2c\+CiAgICA8ZyB0cmFuc2Zvcm09InRyYW5zbGF0ZSgzOTAuMDEzMzI=
yLCA1My40Nzk2MzgpIj4KICAgICAgPGcgdHJhbnNmb3JtPSJ0cmFuc2xhdGUoMS43MDY0NTgsID=
AuMjMxNDI1KSI\+CiAgICAgICAgPHBhdGggZD0iTS00NzguNiw3MS40YzAtMjYtMC44LTQ3LTEu=
Ny02Ni43aDMyLjdsMS43LDM0LjhoMC44YzcuMS0xMi41LDE3LjUtMjIuOCwzMC4xLTI5LjcgYzE=
yLjUtNywyNi43LTEwLjMsNDEtOS44YzQ4LjMsMCw4NC43LDQxLjcsODQuNywxMDMuM2MwLDczLj=
EtNDMuNywxMDkuMi05MSwxMDkuMmMtMTIuMSwwLjUtMjQuMi0yLjItMzUtNy44IGMtMTAuOC01L=
jYtMTkuOS0xMy45LTI2LjYtMjQuMmgtMC44VjI5MWgtMzZ2LTIyMEwtNDc4LjYsNzEuNEwtNDc4=
LjYsNzEuNHogTS00NDIuNiwxMjUuNmMwLjEsNS4xLDAuNiwxMC4xLDEuNywxNS4xIGMzLDEyLjM=
sOS45LDIzLjMsMTkuOCwzMS4xYzkuOSw3LjgsMjIuMSwxMi4xLDM0LjcsMTIuMWMzOC41LDAsNj=
AuNy0zMS45LDYwLjctNzguNWMwLTQwLjctMjEuMS03NS42LTU5LjUtNzUuNiBjLTEyLjksMC40L=
TI1LjMsNS4xLTM1LjMsMTMuNGMtOS45LDguMy0xNi45LDE5LjctMTkuNiwzMi40Yy0xLjUsNC45=
LTIuMywxMC0yLjUsMTUuMVYxMjUuNkwtNDQyLjYsMTI1LjZMLTQ0Mi42LDEyNS42eiIvPgogICA=
gICA8L2c\+CiAgICA8L2c\+CiAgICA8ZyB0cmFuc2Zvcm09InRyYW5zbGF0ZSg2MDYuNzQwNzI2=
LCA1Ni44MzcxMDQpIj4KICAgICAgPGcgdHJhbnNmb3JtPSJ0cmFuc2xhdGUoMC43NTEyMjYsIDE=
uOTg5Mjk5KSI\+CiAgICAgICAgPHBhdGggZD0iTS00NDAuOCwwbDQzLjcsMTIwLjFjNC41LDEzL=
jQsOS41LDI5LjQsMTIuOCw0MS43aDAuOGMzLjctMTIuMiw3LjktMjcuNywxMi44LTQyLjQgbDM5=
LjctMTE5LjJoMzguNUwtMzQ2LjksMTQ1Yy0yNiw2OS43LTQzLjcsMTA1LjQtNjguNiwxMjcuMmM=
tMTIuNSwxMS43LTI3LjksMjAtNDQuNiwyMy45bC05LjEtMzEuMSBjMTEuNy0zLjksMjIuNS0xMC=
4xLDMxLjgtMTguMWMxMy4yLTExLjEsMjMuNy0yNS4yLDMwLjYtNDEuMmMxLjUtMi44LDIuNS01L=
jcsMi45LTguOGMtMC4zLTMuMy0xLjItNi42LTIuNS05LjdMLTQ4MC4yLDAuMSBoMzkuN0wtNDQw=
LjgsMEwtNDQwLjgsMHoiLz4KICAgICAgPC9nPgogICAgPC9nPgogICAgPGcgdHJhbnNmb3JtPSJ=
0cmFuc2xhdGUoODIyLjc0ODEwNCwgMC4wMDAwMDApIj4KICAgICAgPGcgdHJhbnNmb3JtPSJ0cm=
Fuc2xhdGUoMS40NjQwNTAsIDAuMzc4OTE0KSI\+CiAgICAgICAgPHBhdGggZD0iTS00MTMuNyww=
djU4LjNoNTJ2MjguMmgtNTJWMTk2YzAsMjUsNywzOS41LDI3LjMsMzkuNWM3LjEsMC4xLDE0LjI=
tMC43LDIxLjEtMi41IGwxLjcsMjcuN2MtMTAuMywzLjctMjEuMyw1LjQtMzIuMiw1Yy03LjMsMC=
40LTE0LjYtMC43LTIxLjMtMy40Yy02LjgtMi43LTEyLjktNi44LTE3LjktMTIuMWMtMTAuMy0xM=
C45LTE0LjEtMjktMTQuMS01Mi45IFY4Ni41aC0zMVY1OC4zaDMxVjkuNkwtNDEzLjcsMEwtNDEz=
LjcsMHoiLz4KICAgICAgPC9nPgogICAgPC9nPgogICAgPGcgdHJhbnNmb3JtPSJ0cmFuc2xhdGU=
oOTc0LjQzMzI4NiwgNTMuNDc5NjM4KSI\+CiAgICAgIDxnIHRyYW5zZm9ybT0idHJhbnNsYXRlK=
DAuOTkwMDM0LCAwLjYxMDMzOSkiPgogICAgICAgIDxwYXRoIGQ9Ik0tNDQ1LjgsMTEzYzAuOCw1=
MCwzMi4yLDcwLjYsNjguNiw3MC42YzE5LDAuNiwzNy45LTMsNTUuMy0xMC41bDYuMiwyNi40IGM=
tMjAuOSw4LjktNDMuNSwxMy4xLTY2LjIsMTIuNmMtNjEuNSwwLTk4LjMtNDEuMi05OC4zLTEwMi=
41Qy00ODAuMiw0OC4yLTQ0NC43LDAtMzg2LjUsMGM2NS4yLDAsODIuNyw1OC4zLDgyLjcsOTUuN=
yBjLTAuMSw1LjgtMC41LDExLjUtMS4yLDE3LjJoLTE0MC42SC00NDUuOEwtNDQ1LjgsMTEzeiBN=
LTMzOS4yLDg2LjZjMC40LTIzLjUtOS41LTYwLjEtNTAuNC02MC4xIGMtMzYuOCwwLTUyLjgsMzQ=
uNC01NS43LDYwLjFILTMzOS4yTC0zMzkuMiw4Ni42TC0zMzkuMiw4Ni42eiIvPgogICAgICA8L2=
c\+CiAgICA8L2c\+CiAgICA8ZyB0cmFuc2Zvcm09InRyYW5zbGF0ZSgxMjAxLjk2MTA1OCwgNTM=
uNDc5NjM4KSI\+CiAgICAgIDxnIHRyYW5zZm9ybT0idHJhbnNsYXRlKDEuMTc5NjQwLCAwLjcwN=
TA2OCkiPgogICAgICAgIDxwYXRoIGQ9Ik0tNDc4LjYsNjhjMC0yMy45LTAuNC00NC41LTEuNy02=
My40aDMxLjhsMS4yLDM5LjloMS43YzkuMS0yNy4zLDMxLTQ0LjUsNTUuMy00NC41IGMzLjUtMC4=
xLDcsMC40LDEwLjMsMS4ydjM0LjhjLTQuMS0wLjktOC4yLTEuMy0xMi40LTEuMmMtMjUuNiwwLT=
QzLjcsMTkuNy00OC43LDQ3LjRjLTEsNS43LTEuNiwxMS41LTEuNywxNy4ydjEwOC4zaC0zNlY2O=
CBMLTQ3OC42LDY4eiIvPgogICAgICA8L2c\+CiAgICA8L2c\+CiAgPC9nPgoKICA8ZyBjbGFzcz=
0ianAtaWNvbi13YXJuMCIgZmlsbD0iI0YzNzcyNiI\+CiAgICA8cGF0aCBkPSJNMTM1Mi4zLDMy=
Ni4yaDM3VjI4aC0zN1YzMjYuMnogTTE2MDQuOCwzMjYuMmMtMi41LTEzLjktMy40LTMxLjEtMy4=
0LTQ4Ljd2LTc2IGMwLTQwLjctMTUuMS04My4xLTc3LjMtODMuMWMtMjUuNiwwLTUwLDcuMS02Ni=
44LDE4LjFsOC40LDI0LjRjMTQuMy05LjIsMzQtMTUuMSw1My0xNS4xYzQxLjYsMCw0Ni4yLDMwL=
jIsNDYuMiw0N3Y0LjIgYy03OC42LTAuNC0xMjIuMywyNi41LTEyMi4zLDc1LjZjMCwyOS40LDIx=
LDU4LjQsNjIuMiw1OC40YzI5LDAsNTAuOS0xNC4zLDYyLjItMzAuMmgxLjNsMi45LDI1LjZIMTY=
wNC44eiBNMTU2NS43LDI1Ny43IGMwLDMuOC0wLjgsOC0yLjEsMTEuOGMtNS45LDE3LjItMjIuNy=
wzNC00OS4yLDM0Yy0xOC45LDAtMzQuOS0xMS4zLTM0LjktMzUuM2MwLTM5LjUsNDUuOC00Ni42L=
Dg2LjItNDUuOFYyNTcuN3ogTTE2OTguNSwzMjYuMiBsMS43LTMzLjZoMS4zYzE1LjEsMjYuOSwz=
OC43LDM4LjIsNjguMSwzOC4yYzQ1LjQsMCw5MS4yLTM2LjEsOTEuMi0xMDguOGMwLjQtNjEuNy0=
zNS4zLTEwMy43LTg1LjctMTAzLjcgYy0zMi44LDAtNTYuMywxNC43LTY5LjMsMzcuNGgtMC44Vj=
I4aC0zNi42djI0NS43YzAsMTguMS0wLjgsMzguNi0xLjcsNTIuNUgxNjk4LjV6IE0xNzA0LjgsM=
jA4LjJjMC01LjksMS4zLTEwLjksMi4xLTE1LjEgYzcuNi0yOC4xLDMxLjEtNDUuNCw1Ni4zLTQ1=
LjRjMzkuNSwwLDYwLjUsMzQuOSw2MC41LDc1LjZjMCw0Ni42LTIzLjEsNzguMS02MS44LDc4LjF=
jLTI2LjksMC00OC4zLTE3LjYtNTUuNS00My4zIGMtMC44LTQuMi0xLjctOC44LTEuNy0xMy40Vj=
IwOC4yeiIvPgogIDwvZz4KPC9zdmc\+Cg\=3D\=3D); --jp-icon-kernel: url(data\:ima=
ge\/svg\+xml\;base64\,PHN2ZyB4bWxucz0iaHR0cDovL3d3dy53My5vcmcvMjAwMC9zdmciI=
HdpZHRoPSIxNiIgdmlld0JveD0iMCAwIDI0IDI0Ij4KICAgIDxwYXRoIGNsYXNzPSJqcC1pY29u=
MiIgZmlsbD0iIzYxNjE2MSIgZD0iTTE1IDlIOXY2aDZWOXptLTIgNGgtMnYtMmgydjJ6bTgtMlY=
5aC0yVjdjMC0xLjEtLjktMi0yLTJoLTJWM2gtMnYyaC0yVjNIOXYySDdjLTEuMSAwLTIgLjktMi=
AydjJIM3YyaDJ2MkgzdjJoMnYyYzAgMS4xLjkgMiAyIDJoMnYyaDJ2LTJoMnYyaDJ2LTJoMmMxL=
jEgMCAyLS45IDItMnYtMmgydi0yaC0ydi0yaDJ6bS00IDZIN1Y3aDEwdjEweiIvPgo8L3N2Zz4K=
); --jp-icon-keyboard: url(data\:image\/svg\+xml\;base64\,PHN2ZyB4bWxucz0ia=
HR0cDovL3d3dy53My5vcmcvMjAwMC9zdmciIHdpZHRoPSIxNiIgdmlld0JveD0iMCAwIDI0IDI0=
Ij4KICA8cGF0aCBjbGFzcz0ianAtaWNvbjMganAtaWNvbi1zZWxlY3RhYmxlIiBmaWxsPSIjNjE=
2MTYxIiBkPSJNMjAgNUg0Yy0xLjEgMC0xLjk5LjktMS45OSAyTDIgMTdjMCAxLjEuOSAyIDIgMm=
gxNmMxLjEgMCAyLS45IDItMlY3YzAtMS4xLS45LTItMi0yem0tOSAzaDJ2MmgtMlY4em0wIDNoM=
nYyaC0ydi0yek04IDhoMnYySDhWOHptMCAzaDJ2Mkg4di0yem0tMSAySDV2LTJoMnYyem0wLTNI=
NVY4aDJ2MnptOSA3SDh2LTJoOHYyem0wLTRoLTJ2LTJoMnYyem0wLTNoLTJWOGgydjJ6bTMgM2g=
tMnYtMmgydjJ6bTAtM2gtMlY4aDJ2MnoiLz4KPC9zdmc\+Cg\=3D\=3D); --jp-icon-launch=
er: url(data\:image\/svg\+xml\;base64\,PHN2ZyB4bWxucz0iaHR0cDovL3d3dy53My5v=
cmcvMjAwMC9zdmciIHdpZHRoPSIxNiIgdmlld0JveD0iMCAwIDI0IDI0Ij4KICA8cGF0aCBjbGF=
zcz0ianAtaWNvbjMganAtaWNvbi1zZWxlY3RhYmxlIiBmaWxsPSIjNjE2MTYxIiBkPSJNMTkgMT=
lINVY1aDdWM0g1YTIgMiAwIDAwLTIgMnYxNGEyIDIgMCAwMDIgMmgxNGMxLjEgMCAyLS45IDItM=
nYtN2gtMnY3ek0xNCAzdjJoMy41OWwtOS44MyA5LjgzIDEuNDEgMS40MUwxOSA2LjQxVjEwaDJW=
M2gtN3oiLz4KPC9zdmc\+Cg\=3D\=3D); --jp-icon-line-form: url(data\:image\/svg=
\+xml\;base64\,PHN2ZyB4bWxucz0iaHR0cDovL3d3dy53My5vcmcvMjAwMC9zdmciIHdpZHRo=
PSIxNiIgdmlld0JveD0iMCAwIDI0IDI0Ij4KICAgIDxwYXRoIGZpbGw9IndoaXRlIiBkPSJNNS4=
4OCA0LjEyTDEzLjc2IDEybC03Ljg4IDcuODhMOCAyMmwxMC0xMEw4IDJ6Ii8\+Cjwvc3ZnPgo\=
=3D); --jp-icon-link: url(data\:image\/svg\+xml\;base64\,PHN2ZyB2aWV3Qm94PS=
IwIDAgMjQgMjQiIHdpZHRoPSIxNiIgeG1sbnM9Imh0dHA6Ly93d3cudzMub3JnLzIwMDAvc3ZnI=
j4KICA8ZyBjbGFzcz0ianAtaWNvbjMiIGZpbGw9IiM2MTYxNjEiPgogICAgPHBhdGggZD0iTTMu=
OSAxMmMwLTEuNzEgMS4zOS0zLjEgMy4xLTMuMWg0VjdIN2MtMi43NiAwLTUgMi4yNC01IDVzMi4=
yNCA1IDUgNWg0di0xLjlIN2MtMS43MSAwLTMuMS0xLjM5LTMuMS0zLjF6TTggMTNoOHYtMkg4dj=
J6bTktNmgtNHYxLjloNGMxLjcxIDAgMy4xIDEuMzkgMy4xIDMuMXMtMS4zOSAzLjEtMy4xIDMuM=
WgtNFYxN2g0YzIuNzYgMCA1LTIuMjQgNS01cy0yLjI0LTUtNS01eiIvPgogIDwvZz4KPC9zdmc\=
+Cg\=3D\=3D); --jp-icon-list: url(data\:image\/svg\+xml\;base64\,PHN2ZyB4bW=
xucz0iaHR0cDovL3d3dy53My5vcmcvMjAwMC9zdmciIHdpZHRoPSIxNiIgdmlld0JveD0iMCAwI=
DI0IDI0Ij4KICAgIDxwYXRoIGNsYXNzPSJqcC1pY29uMiBqcC1pY29uLXNlbGVjdGFibGUiIGZp=
bGw9IiM2MTYxNjEiIGQ9Ik0xOSA1djE0SDVWNWgxNG0xLjEtMkgzLjljLS41IDAtLjkuNC0uOS4=
5djE2LjJjMCAuNC40LjkuOS45aDE2LjJjLjQgMCAuOS0uNS45LS45VjMuOWMwLS41LS41LS45LS=
45LS45ek0xMSA3aDZ2MmgtNlY3em0wIDRoNnYyaC02di0yem0wIDRoNnYyaC02ek03IDdoMnYyS=
Dd6bTAgNGgydjJIN3ptMCA0aDJ2Mkg3eiIvPgo8L3N2Zz4\=3D); --jp-icon-listings-inf=
o: url(data\:image\/svg\+xml\;base64\,PD94bWwgdmVyc2lvbj0iMS4wIiBlbmNvZGluZ=
z0iaXNvLTg4NTktMSI\/Pg0KPHN2ZyB2ZXJzaW9uPSIxLjEiIGlkPSJDYXBhXzEiIHhtbG5zPSJ=
odHRwOi8vd3d3LnczLm9yZy8yMDAwL3N2ZyIgeG1sbnM6eGxpbms9Imh0dHA6Ly93d3cudzMub3=
JnLzE5OTkveGxpbmsiIHg9IjBweCIgeT0iMHB4Ig0KCSB2aWV3Qm94PSIwIDAgNTAuOTc4IDUwL=
jk3OCIgc3R5bGU9ImVuYWJsZS1iYWNrZ3JvdW5kOm5ldyAwIDAgNTAuOTc4IDUwLjk3ODsiIHht=
bDpzcGFjZT0icHJlc2VydmUiPg0KPGc\+DQoJPGc\+DQoJCTxnPg0KCQkJPHBhdGggc3R5bGU9I=
mZpbGw6IzAxMDAwMjsiIGQ9Ik00My41Miw3LjQ1OEMzOC43MTEsMi42NDgsMzIuMzA3LDAsMjUu=
NDg5LDBDMTguNjcsMCwxMi4yNjYsMi42NDgsNy40NTgsNy40NTgNCgkJCQljLTkuOTQzLDkuOTQ=
xLTkuOTQzLDI2LjExOSwwLDM2LjA2MmM0LjgwOSw0LjgwOSwxMS4yMTIsNy40NTYsMTguMDMxLD=
cuNDU4YzAsMCwwLjAwMSwwLDAuMDAyLDANCgkJCQljNi44MTYsMCwxMy4yMjEtMi42NDgsMTguM=
DI5LTcuNDU4YzQuODA5LTQuODA5LDcuNDU3LTExLjIxMiw3LjQ1Ny0xOC4wM0M1MC45NzcsMTgu=
NjcsNDguMzI4LDEyLjI2Niw0My41Miw3LjQ1OHoNCgkJCQkgTTQyLjEwNiw0Mi4xMDVjLTQuNDM=
yLDQuNDMxLTEwLjMzMiw2Ljg3Mi0xNi42MTUsNi44NzJoLTAuMDAyYy02LjI4NS0wLjAwMS0xMi=
4xODctMi40NDEtMTYuNjE3LTYuODcyDQoJCQkJYy05LjE2Mi05LjE2My05LjE2Mi0yNC4wNzEsM=
C0zMy4yMzNDMTMuMzAzLDQuNDQsMTkuMjA0LDIsMjUuNDg5LDJjNi4yODQsMCwxMi4xODYsMi40=
NCwxNi42MTcsNi44NzINCgkJCQljNC40MzEsNC40MzEsNi44NzEsMTAuMzMyLDYuODcxLDE2LjY=
xN0M0OC45NzcsMzEuNzcyLDQ2LjUzNiwzNy42NzUsNDIuMTA2LDQyLjEwNXoiLz4NCgkJPC9nPg=
0KCQk8Zz4NCgkJCTxwYXRoIHN0eWxlPSJmaWxsOiMwMTAwMDI7IiBkPSJNMjMuNTc4LDMyLjIxO=
GMtMC4wMjMtMS43MzQsMC4xNDMtMy4wNTksMC40OTYtMy45NzJjMC4zNTMtMC45MTMsMS4xMS0x=
Ljk5NywyLjI3Mi0zLjI1Mw0KCQkJCWMwLjQ2OC0wLjUzNiwwLjkyMy0xLjA2MiwxLjM2Ny0xLjU=
3NWMwLjYyNi0wLjc1MywxLjEwNC0xLjQ3OCwxLjQzNi0yLjE3NWMwLjMzMS0wLjcwNywwLjQ5NS=
0xLjU0MSwwLjQ5NS0yLjUNCgkJCQljMC0xLjA5Ni0wLjI2LTIuMDg4LTAuNzc5LTIuOTc5Yy0wL=
jU2NS0wLjg3OS0xLjUwMS0xLjMzNi0yLjgwNi0xLjM2OWMtMS44MDIsMC4wNTctMi45ODUsMC42=
[truncated: 121,315 more chars]
