# Supplementary material for: Cancer gene mutation frequencies for the U.S. population
Source: Nat Commun. 2021 Oct 13;12:5961. doi: 10.1038/s41467-021-26213-y (PMC8514428; doi:10.1038/s41467-021-26213-y)
Supplement: Supplementary file 8 — Supplementary Software 1 [file 41467_2021_26213_MOESM8_ESM.zip › Supplementary Software 1/Genomics_Analysis/Genomics_Output_Processed.txt]

Hugo_Symbol	All	70017	70027	70037	70047	70057	70067	70077	70087	70097	70107	70117	70137	70157	70167	70187	70197	70207	70217	70227	70237	70247	70267	70277	70287	70297	70307	70317	70327	70337	70347	70357	70367	70377	70387	70397	70517	70537	70547	70607	70627	70637	81603	83173	83703	87443	89503	89603	89633
A1BG	121	0	0	0	0	1	0	0	0	0	8	0	1	1	8	8	0	7	0	1	1	0	0	1	2	17	0	8	2	0	6	11	25	0	4	2	0	0	0	1	0	0	0	0	1	0	1	0	0
A1CF	242	0	0	0	0	0	0	0	1	0	81	0	5	0	5	6	1	9	4	3	17	0	0	2	3	21	0	8	17	0	9	19	16	0	3	1	0	0	0	2	0	0	1	0	0	1	1	0	0
A2BP1	5	0	0	0	0	0	0	0	0	0	4	0	0	0	1	0	0	0	0	0	0	0	0	0	0	0	0	0	0	0	0	0	0	0	0	0	0	0	0	0	0	0	0	0	0	0	0	0	0
A2M	379	0	1	0	0	1	0	0	1	0	77	3	2	0	14	10	1	9	6	3	21	0	0	7	2	43	1	17	11	3	32	31	60	0	3	0	0	0	0	1	0	1	1	2	0	2	2	0	0
A2ML1	390	0	0	0	0	2	1	0	1	1	75	2	6	1	14	7	1	9	3	3	18	0	0	5	8	47	2	16	10	1	22	38	74	0	2	1	0	0	0	0	1	0	0	0	1	1	3	1	0
A3GALT2	29	0	0	0	0	0	0	0	0	0	6	0	0	0	1	0	0	0	0	0	0	0	0	0	0	3	0	1	0	1	4	2	7	0	1	0	0	0	0	0	0	0	0	0	0	0	1	0	0
A4GALT	93	0	0	0	0	0	0	0	0	0	22	0	1	1	2	2	0	1	0	1	2	0	0	1	0	18	0	2	6	1	4	1	20	0	2	0	0	0	0	0	0	0	0	0	1	0	0	0	0
A4GNT	104	0	0	0	0	0	0	0	0	0	7	0	3	0	3	1	0	5	1	1	11	0	0	1	2	20	1	2	2	0	2	15	17	0	3	0	0	0	0	1	0	0	0	0	0	0	1	0	0
AAAS	97	1	0	0	0	0	0	1	0	0	14	0	0	0	3	2	1	5	0	2	2	0	0	4	0	20	0	3	1	0	10	4	20	0	2	0	0	0	0	0	0	0	0	1	0	1	0	0	0
AACS	130	0	1	0	0	0	0	1	0	0	15	0	4	0	2	2	1	4	2	3	5	0	0	2	2	19	0	3	2	2	10	15	26	0	1	0	0	0	0	0	0	0	0	0	1	0	0	0	0
AADAC	115	0	0	0	0	0	0	0	0	0	29	0	0	0	2	2	0	6	1	0	7	0	0	0	1	18	0	7	3	0	8	7	19	0	0	0	0	0	0	1	0	0	0	0	0	0	0	0	0
AADACL2	146	0	0	0	0	1	0	0	2	0	33	0	1	0	6	3	1	2	1	4	9	0	0	0	0	27	1	7	0	0	10	10	18	0	1	0	0	0	0	0	0	0	0	0	0	0	1	0	0
AADACL3	132	0	0	0	0	0	0	0	0	0	26	0	6	0	5	4	0	2	0	2	3	0	0	2	1	17	0	4	5	0	5	13	21	0	4	0	1	0	0	0	0	0	0	0	0	2	0	0	0
AADACL4	136	0	0	0	0	1	1	0	0	1	22	0	2	0	8	1	0	5	2	0	5	0	0	2	0	18	0	6	13	0	4	7	23	1	2	0	0	0	0	0	0	1	0	0	0	0	0	0	0
AADAT	75	0	0	0	0	0	0	1	0	0	14	0	1	0	5	0	0	2	1	1	4	0	0	1	0	13	0	2	2	0	11	3	8	0	0	0	0	1	0	0	0	0	0	1	0	0	1	0	0
AAED1	21	0	0	0	0	0	0	0	0	0	3	0	0	0	1	0	0	0	0	1	0	0	0	0	0	3	0	0	1	0	0	3	6	0	1	0	0	0	0	0	0	0	0	0	0	1	0	0	0
AAGAB	53	0	0	0	0	0	0	0	1	0	3	0	2	0	6	0	0	3	0	3	3	0	0	1	0	7	0	2	2	0	4	1	9	0	1	0	0	0	0	0	0	0	0	1	0	0	0	0	0
AAK1	157	0	0	0	0	0	0	0	0	0	24	0	2	0	5	6	0	6	1	2	9	0	1	2	0	25	0	12	6	3	7	10	21	1	0	0	0	0	0	0	0	1	0	1	0	2	1	0	0
AAMDC	22	0	0	0	0	0	0	0	0	0	4	0	0	0	0	0	0	0	0	1	0	0	0	0	0	8	0	2	0	0	1	1	2	0	0	0	0	0	0	0	0	0	0	0	0	1	1	0	0
AAMP	52	0	0	0	0	0	0	0	0	0	11	0	0	0	4	2	0	1	0	3	1	0	0	0	2	10	0	1	2	0	2	2	9	0	0	0	0	0	0	0	0	0	0	0	0	0	0	0	0
AANAT	44	0	0	0	0	0	0	0	0	1	5	0	1	0	3	5	0	1	0	0	0	0	0	0	0	10	0	1	2	0	2	1	8	0	2	0	0	0	0	0	0	0	0	0	0	0	0	0	0
AAR2	71	0	0	0	0	0	0	0	0	0	10	0	0	1	5	3	0	3	1	0	4	0	0	2	2	15	0	1	0	0	4	5	12	0	0	0	0	0	0	0	0	0	0	0	0	0	1	0	0
AARD	54	0	0	0	0	0	0	0	0	0	5	0	2	0	2	3	0	0	1	0	3	0	0	0	0	4	0	0	1	1	6	6	14	0	1	1	0	0	0	0	0	0	0	0	0	0	0	0	0
AARS1	153	0	0	0	0	0	0	0	0	0	17	0	3	0	5	3	0	3	0	5	5	1	0	4	3	31	0	12	2	1	9	6	28	0	2	0	0	0	0	0	0	0	0	1	0	1	1	0	0
AARS2	196	0	0	0	0	0	1	0	0	0	23	0	4	0	7	5	0	6	1	3	12	0	0	2	2	33	0	8	9	2	16	18	31	0	2	0	0	0	0	0	0	2	0	1	0	1	2	0	0
AARSD1	43	0	1	0	0	0	0	0	0	0	10	0	0	0	0	1	1	2	0	3	2	0	0	0	0	6	1	4	0	0	6	3	1	0	0	0	0	0	0	0	0	0	0	0	1	0	0	0	0
AASDH	215	0	0	0	0	0	0	0	0	0	19	0	6	0	12	6	1	6	2	7	13	1	0	6	5	41	0	11	5	3	16	19	23	0	3	0	0	0	0	2	0	0	0	1	0	0	1	0	0
AASDHPPT	72	0	0	0	0	0	0	0	1	0	9	0	1	0	1	2	0	3	0	0	2	0	0	1	1	17	1	6	1	0	2	6	10	0	0	0	0	0	0	1	0	0	0	1	1	0	1	0	0
AASS	254	0	0	0	0	0	1	1	0	0	34	0	2	0	14	6	2	6	0	2	20	2	0	8	5	37	1	10	4	2	16	25	37	0	3	0	0	0	0	1	0	0	0	1	0	0	2	0	0
AATF	106	0	0	0	0	0	0	0	0	0	15	0	2	0	6	5	0	4	0	3	5	0	0	2	2	22	0	2	5	0	6	5	13	0	0	0	0	0	0	0	0	1	0	1	1	0	0	0	0
AATK	154	0	0	0	0	0	1	0	0	0	17	0	10	0	9	6	0	3	1	1	7	0	0	7	0	13	1	14	4	1	8	8	33	0	2	0	0	0	0	0	0	0	0	1	0	2	1	0	0
AB019437.7	2	0	0	0	0	0	0	2	0	0	0	0	0	0	0	0	0	0	0	0	0	0	0	0	0	0	0	0	0	0	0	0	0	0	0	0	0	0	0	0	0	0	0	0	0	0	0	0	0
AB019438.4	1	0	0	0	0	0	0	1	0	0	0	0	0	0	0	0	0	0	0	0	0	0	0	0	0	0	0	0	0	0	0	0	0	0	0	0	0	0	0	0	0	0	0	0	0	0	0	0	0
AB019441.4	1	0	0	0	0	0	0	1	0	0	0	0	0	0	0	0	0	0	0	0	0	0	0	0	0	0	0	0	0	0	0	0	0	0	0	0	0	0	0	0	0	0	0	0	0	0	0	0	0
ABAT	132	0	0	0	0	0	0	1	1	0	30	0	1	0	4	3	1	8	1	1	5	0	0	1	0	18	0	11	5	0	5	11	19	0	1	0	0	0	0	0	0	0	0	0	0	0	2	0	0
ABCA1	414	0	0	1	0	0	0	4	0	0	57	0	7	2	12	18	0	15	2	3	26	0	2	12	9	55	1	16	17	2	22	20	80	0	4	0	0	0	0	0	0	1	1	0	0	1	2	0	0
ABCA10	349	0	0	0	0	1	0	1	0	0	43	1	6	0	16	8	0	9	4	5	24	1	0	8	3	51	0	13	7	2	27	47	48	1	3	1	0	0	0	1	0	1	0	0	0	1	0	0	0
ABCA11P	1	0	0	0	0	0	0	0	0	0	0	0	0	0	0	0	0	0	0	0	0	0	0	0	0	0	0	0	0	0	1	0	0	0	0	0	0	0	0	0	0	0	0	0	0	0	0	0	0
ABCA12	674	0	0	0	1	0	0	1	1	1	142	0	11	0	29	23	2	20	2	17	18	0	0	13	8	77	0	24	9	11	57	52	106	0	11	1	0	0	0	1	0	0	0	2	3	2	3	1	0
ABCA13	1117	0	2	0	2	0	0	8	2	2	162	1	19	0	44	48	2	37	21	13	64	1	0	26	14	94	1	54	65	9	69	126	143	2	13	2	0	0	0	1	2	4	2	1	2	6	5	0	0
ABCA2	352	0	0	0	1	0	0	3	1	0	38	0	11	1	13	7	2	13	2	5	11	0	0	4	0	36	1	11	12	4	33	27	86	0	4	3	0	0	0	0	0	1	0	1	1	0	2	0	0
ABCA3	348	0	2	0	0	1	0	2	1	0	58	0	4	0	9	9	2	12	4	5	11	2	0	3	6	40	2	19	8	3	28	17	82	0	1	0	0	0	0	1	1	0	0	0	1	0	2	0	0
ABCA4	493	0	0	0	0	0	0	3	2	0	106	1	9	0	12	15	1	19	3	8	25	2	0	7	8	59	1	18	16	0	24	25	82	0	6	0	0	0	0	0	1	1	0	0	0	2	3	0	0
ABCA5	304	0	0	0	0	0	0	0	0	0	36	0	9	0	11	5	0	8	2	4	14	0	0	7	2	49	1	14	8	1	23	34	46	1	4	2	0	0	0	0	0	2	0	0	1	1	2	0	0
ABCA6	385	0	1	0	0	1	0	0	0	0	66	0	15	0	17	7	0	14	3	4	22	0	0	7	7	50	0	18	5	5	14	42	53	0	4	0	0	0	0	0	0	0	0	1	1	0	3	0	0
ABCA7	393	1	0	0	0	1	1	1	2	0	51	3	13	2	16	11	0	12	2	6	8	0	0	13	1	46	1	17	15	0	27	24	80	0	6	0	0	0	0	1	0	2	0	2	1	3	3	0	0
ABCA8	400	0	0	0	0	1	0	2	1	0	73	0	9	0	19	1	1	9	7	5	26	0	0	8	4	50	0	25	12	1	20	32	68	1	5	1	0	0	0	0	0	2	0	0	0	3	2	0	0
ABCA9	394	0	0	0	0	0	0	1	0	0	59	0	4	0	18	10	2	14	8	5	30	0	1	1	7	57	0	20	10	0	25	38	58	0	3	0	1	0	0	1	0	1	1	0	0	0	3	0	0
ABCB1	482	0	0	0	0	0	0	1	2	0	86	0	10	0	15	11	0	19	8	5	36	1	0	8	7	56	1	16	13	4	35	58	52	0	7	0	0	0	0	0	0	0	1	2	1	2	3	0	0
ABCB10	143	0	0	0	0	1	0	1	0	0	16	1	4	0	5	3	0	0	1	1	14	0	0	1	2	21	0	11	3	0	14	16	23	0	2	0	0	0	0	0	0	0	0	0	0	0	0	0	0
ABCB11	331	0	1	0	0	0	0	0	0	0	76	0	10	0	8	6	4	7	3	3	16	0	0	5	4	37	1	18	10	2	11	41	38	1	6	0	0	0	0	1	1	1	1	0	1	1	1	0	0
ABCB4	366	0	0	0	0	0	1	0	2	0	50	1	7	1	12	12	0	13	4	5	19	0	0	7	12	55	1	18	12	2	37	26	44	0	3	0	0	0	0	0	0	2	0	0	1	0	3	0	0
ABCB5	501	0	3	0	0	1	0	2	0	0	104	0	10	1	20	18	1	13	7	6	31	0	0	6	8	50	1	16	11	1	27	68	47	0	10	0	0	1	0	2	1	0	0	0	1	2	3	0	0
ABCB6	179	0	0	0	0	0	0	0	0	0	17	0	3	0	6	4	0	7	1	2	6	0	0	4	1	37	1	10	8	2	17	7	31	0	5	0	0	0	0	0	1	0	0	0	0	0	2	0	0
ABCB7	180	0	0	0	0	0	0	0	1	0	20	1	3	0	6	5	1	4	0	5	10	0	0	1	3	43	0	12	5	0	8	23	16	0	1	0	0	0	0	0	0	0	0	0	0	0	3	0	0
ABCB8	179	0	0	0	0	0	0	1	0	0	26	0	0	0	8	4	1	6	1	0	9	0	0	3	3	24	0	9	7	0	10	16	36	1	2	0	0	0	0	0	0	0	0	2	0	0	1	0	0
ABCB9	135	0	0	0	0	0	0	1	0	1	25	0	1	1	4	1	1	1	0	2	4	0	0	1	2	21	0	2	8	1	6	10	31	0	1	0	0	0	0	0	0	0	0	0	0	0	3	0	0
ABCC1	333	0	0	0	0	0	0	1	1	0	51	0	5	1	12	10	0	6	2	2	11	0	0	7	4	49	1	14	10	0	21	25	71	0	4	3	0	0	0	0	0	1	1	0	1	1	0	0	0
ABCC10	277	0	0	0	0	1	1	1	2	0	40	0	2	0	11	7	1	13	0	2	14	0	0	10	6	37	2	17	9	0	17	16	47	0	3	0	0	1	0	0	1	0	0	2	1	0	1	0	0
ABCC11	345	0	0	0	0	2	1	1	0	0	46	0	11	1	17	9	0	9	4	2	25	0	0	6	5	50	1	11	12	2	20	38	50	0	3	0	0	0	0	0	0	1	0	1	3	1	1	0	0
ABCC12	385	0	1	0	0	1	0	1	0	0	67	0	9	0	17	11	0	9	4	2	31	0	0	6	3	51	1	16	11	2	28	32	57	0	2	1	0	0	0	0	0	1	0	1	1	1	2	0	0
ABCC2	294	0	0	0	0	0	0	0	0	0	33	0	10	2	13	11	2	7	0	2	15	0	0	6	3	60	0	13	3	0	19	20	51	0	4	0	0	0	0	0	0	1	1	0	2	1	3	0	0
ABCC3	326	0	1	0	0	0	0	0	0	0	73	0	2	0	15	14	1	4	2	4	10	0	0	1	10	42	3	15	12	0	19	18	52	0	3	0	0	0	0	1	0	1	0	1	2	0	3	0	0
ABCC4	289	1	0	0	0	0	0	2	0	0	50	0	1	1	17	9	1	3	3	6	8	1	0	9	0	45	0	18	9	2	25	20	35	0	1	0	0	0	0	0	0	0	0	1	0	0	2	0	0
ABCC5	309	0	0	0	0	0	0	0	0	0	40	0	5	0	26	4	2	10	1	6	14	0	0	8	4	42	0	17	9	3	22	23	50	0	3	1	1	0	0	1	0	0	0	1	0	1	2	0	0
ABCC6	276	0	0	0	0	0	0	3	0	0	75	0	2	1	7	7	0	5	0	5	10	0	0	9	5	49	0	7	7	0	17	10	36	0	3	1	0	0	0	0	0	1	0	1	2	0	2	0	0
ABCC8	407	0	1	0	0	1	2	0	0	0	76	0	17	0	15	15	0	21	4	4	20	0	0	4	7	45	1	18	11	2	24	37	56	0	1	0	0	0	0	2	0	0	0	1	0	1	2	0	0
ABCC9	498	0	0	0	1	2	3	0	0	0	95	1	8	1	21	6	1	20	4	5	25	0	0	6	7	51	0	21	24	5	44	36	57	0	13	0	0	0	0	1	0	1	0	2	1	0	2	0	0
ABCD1	142	1	0	0	0	0	0	0	2	0	15	0	3	0	7	3	3	4	1	4	7	0	0	1	0	29	0	6	3	0	9	4	26	0	0	0	0	0	0	0	0	1	0	0	0	0	1	0	0
ABCD2	246	0	0	0	0	0	0	0	0	0	49	0	5	0	10	6	0	5	1	1	24	0	1	3	5	30	0	7	10	2	9	28	33	0	4	0	0	0	0	0	0	0	0	0	1	0	2	0	0
ABCD3	113	0	0	0	0	0	0	0	0	0	19	0	0	0	8	3	0	5	0	2	3	1	0	3	1	25	0	7	2	0	4	3	15	0	4	0	0	0	0	0	0	0	0	2	0	0	1	0	0
ABCD4	127	0	0	0	0	0	0	1	0	0	24	0	2	1	4	3	1	7	1	5	2	1	0	7	0	13	0	1	5	1	7	8	24	0	0	0	0	0	0	1	0	0	0	0	1	0	1	0	0
ABCE1	124	0	0	0	0	1	0	0	0	0	16	0	0	0	9	5	0	5	0	0	3	0	0	1	0	21	0	8	5	2	12	4	20	0	1	0	0	0	0	0	0	0	0	2	0	1	0	0	0
ABCF1	167	0	0	0	0	0	1	1	1	0	14	0	2	0	12	3	3	12	0	1	5	0	0	2	6	21	0	13	5	2	14	7	22	0	2	0	0	0	0	1	0	2	0	0	2	1	2	0	2
ABCF2	120	1	0	0	0	0	1	0	0	0	8	0	3	1	2	2	0	1	2	4	9	0	0	1	3	19	0	9	6	0	11	7	20	0	1	0	0	0	0	0	0	0	0	1	1	0	0	0	0
ABCF3	165	0	0	0	0	0	0	1	0	0	22	0	0	0	5	3	0	7	1	5	11	0	0	1	1	21	0	8	8	0	13	9	34	0	1	1	0	0	0	0	1	2	0	0	0	0	2	0	0
ABCG1	174	0	0	0	0	0	0	1	1	0	31	1	2	1	7	3	0	4	0	3	2	1	0	2	2	30	0	9	4	0	15	12	29	0	2	0	0	0	0	1	0	2	0	0	0	0	1	0	0
ABCG2	209	0	0	0	0	1	0	2	0	0	36	0	0	0	10	6	1	5	2	3	10	0	0	4	1	33	1	8	6	0	14	21	29	0	0	0	0	0	0	0	0	0	1	0	0	0	0	0	0
ABCG4	173	0	0	0	0	0	0	1	1	0	21	0	1	0	8	5	0	8	0	1	10	0	0	6	6	17	0	3	12	0	7	20	31	0	4	0	0	0	0	0	0	0	0	0	0	1	1	0	0
ABCG5	139	0	1	0	0	0	0	0	0	0	15	0	5	0	5	9	0	0	0	0	3	0	0	3	2	23	0	4	7	0	5	22	17	0	5	0	0	0	0	0	0	0	0	0	1	0	1	0	0
ABCG8	227	0	0	0	0	0	1	0	1	0	30	0	9	1	5	3	2	10	1	3	20	0	0	2	1	29	0	9	6	2	10	25	36	0	2	0	0	0	0	0	0	1	1	0	0	1	2	0	0
ABHD1	85	0	0	0	0	0	1	1	0	0	8	0	2	0	3	4	0	4	0	0	1	0	0	0	2	13	1	4	8	0	6	9	11	0	2	0	0	0	0	0	0	0	1	0	0	0	1	0	0
ABHD10	64	0	0	0	0	0	0	0	0	0	6	0	0	0	4	2	0	2	0	1	6	0	0	2	1	9	0	1	4	1	5	5	9	0	1	0	1	0	0	0	0	0	0	1	0	0	1	0	0
ABHD11	69	0	0	0	0	0	1	0	0	0	7	1	1	0	4	1	0	4	0	2	2	0	0	3	3	10	0	2	5	0	2	1	14	0	1	0	0	0	0	0	0	0	0	0	0	0	0	0	0
ABHD12	81	0	0	0	0	0	0	0	0	0	12	0	2	0	5	5	0	2	1	0	0	0	0	2	0	15	0	3	6	0	5	1	13	0	2	0	0	0	0	0	0	0	0	1	0	0	2	0	0
ABHD12B	64	0	0	0	0	0	0	0	0	0	13	0	2	0	2	4	0	0	0	1	1	0	0	0	0	13	0	1	0	1	6	6	10	0	1	0	0	0	0	0	0	0	0	0	1	0	0	0	0
ABHD13	104	0	0	0	0	1	0	2	0	0	8	0	2	0	5	2	0	3	3	6	5	0	0	1	1	22	0	6	2	0	2	8	16	0	1	1	0	0	0	0	0	0	0	0	0	0	0	0	0
ABHD14A	36	0	0	0	0	0	1	0	0	0	1	0	0	0	1	1	0	2	0	0	0	0	0	1	2	9	0	2	2	0	3	1	4	0	2	0	0	0	0	0	0	0	0	1	0	0	1	0	0
ABHD14A-ACY1	5	0	0	0	0	0	0	0	0	0	0	0	0	0	1	0	0	0	0	0	0	0	0	0	0	1	0	1	0	0	0	1	1	0	0	0	0	0	0	0	0	0	0	0	0	0	0	0	0
ABHD14B	24	0	0	0	0	0	0	0	0	0	4	0	0	0	1	2	0	0	1	0	1	0	0	1	1	6	0	0	2	0	0	1	3	0	0	0	0	0	0	0	0	0	0	0	0	0	0	0	0
ABHD15	75	0	0	1	0	1	0	2	0	0	14	0	1	0	8	1	1	3	0	1	3	0	0	1	0	6	0	5	0	0	5	2	12	0	2	0	0	0	0	0	1	1	0	1	0	0	0	0	0
ABHD16A	103	0	0	1	0	1	0	0	0	0	16	0	1	0	8	1	2	2	0	0	4	0	0	2	1	14	0	8	0	0	9	5	18	0	2	1	0	0	0	0	0	0	0	1	0	0	1	0	0
ABHD16B	73	0	0	0	0	0	0	0	2	0	6	0	2	0	3	2	0	3	1	0	2	0	0	1	0	15	0	4	1	0	4	7	11	0	1	0	0	0	0	0	0	0	0	0	0	1	3	0	0
ABHD17A	50	0	1	0	0	0	0	0	0	0	8	0	0	0	0	2	0	2	0	2	1	0	0	2	0	16	0	2	0	0	2	5	4	0	1	0	0	0	0	0	0	0	0	1	0	0	0	0	0
ABHD17B	60	0	0	0	0	0	0	0	1	0	2	0	0	1	2	4	0	4	0	1	2	0	0	0	1	17	0	1	0	0	2	4	11	0	1	0	0	0	0	0	0	0	1	0	0	0	1	0	0
ABHD17C	36	0	0	0	0	0	0	0	0	0	4	0	0	0	5	1	0	2	0	0	0	0	0	0	0	6	0	2	1	1	2	0	9	0	0	1	0	0	0	1	0	0	0	0	0	0	0	0	0
ABHD2	94	0	0	0	0	0	1	0	0	1	7	0	1	1	1	1	1	3	0	1	3	0	0	2	3	11	0	7	7	0	5	6	24	0	0	0	0	0	0	1	0	0	0	0	0	0	1	0	2
ABHD3	81	0	0	0	0	0	0	0	0	0	14	0	0	0	6	0	0	2	0	0	2	0	1	4	0	14	1	2	6	0	7	4	9	0	0	0	0	0	0	0	0	0	0	2	1	0	2	0	0
ABHD4	84	0	0	0	0	0	0	1	0	0	13	0	1	0	3	3	3	1	0	0	2	1	0	0	1	20	1	4	1	0	5	3	14	0	0	0	0	0	0	0	0	1	0	0	0	0	2	0	0
ABHD5	61	0	0	0	0	0	0	0	0	0	8	0	0	0	1	3	1	3	1	0	2	0	0	0	0	16	0	1	3	0	1	2	15	1	1	0	0	0	0	0	0	0	0	0	0	0	1	0	0
ABHD6	75	0	0	0	0	0	0	0	0	0	12	0	0	0	2	2	1	1	0	1	1	0	0	0	1	14	0	4	3	2	7	3	13	0	1	0	0	0	0	0	0	0	0	0	1	1	0	1	0
ABHD8	99	0	0	0	0	1	0	0	0	1	16	0	0	0	4	3	0	5	1	4	1	0	0	1	1	13	0	1	5	1	8	2	20	0	1	0	0	0	0	0	0	0	1	3	0	1	0	0	0
ABI1	87	0	0	0	0	0	0	0	0	0	17	0	1	0	6	1	0	5	0	3	4	0	0	0	1	17	0	5	3	0	7	2	9	0	0	0	0	0	0	0	0	0	0	0	1	1	1	0	0
ABI2	102	0	0	0	0	0	1	0	0	0	13	0	1	0	7	4	1	3	1	2	4	0	0	3	3	13	0	7	3	0	9	4	14	0	4	0	0	0	0	0	0	0	0	0	0	0	0	0	0
ABI3	86	0	0	0	0	0	0	0	0	0	16	0	2	0	2	0	0	3	3	3	1	0	0	0	1	14	0	2	0	1	2	8	22	1	1	0	0	0	0	1	0	0	1	0	0	0	1	0	0
ABI3BP	284	0	1	0	0	1	1	1	0	0	46	0	2	1	12	8	1	3	3	4	17	0	0	4	4	40	0	14	10	2	20	28	42	0	1	0	0	0	0	0	0	0	0	0	1	0	2	0	0
ABL1	218	0	0	1	0	0	0	1	0	0	39	0	2	0	9	4	0	5	2	5	7	0	0	5	6	27	1	11	6	1	12	11	45	0	2	0	1	0	0	0	0	2	0	2	0	1	0	0	0
ABL2	261	0	0	0	0	0	0	0	1	0	32	0	10	0	10	6	1	10	0	3	16	0	0	5	5	44	0	17	5	0	21	19	42	0	4	1	0	0	0	0	0	1	0	1	0	1	2	0	0
ABLIM1	190	0	0	0	0	1	0	2	0	0	43	0	4	0	8	3	1	6	0	2	9	0	0	2	1	29	0	7	7	1	15	7	27	0	3	0	0	0	0	0	0	0	0	1	1	1	2	0	0
ABLIM2	146	0	0	0	0	0	0	2	0	0	32	0	0	0	4	2	2	3	1	1	2	0	0	4	3	30	0	4	7	0	14	7	20	0	1	0	0	0	0	0	0	0	0	0	0	1	0	0	0
ABLIM3	187	0	0	0	0	1	2	0	1	0	30	0	0	2	2	3	0	5	0	1	6	0	0	6	5	25	0	8	2	0	10	24	37	2	2	0	0	0	0	1	0	0	0	0	1	1	2	0	0
ABPARTS	3	0	0	0	0	0	0	0	0	0	0	0	0	0	0	0	0	0	0	0	0	0	0	0	0	0	0	0	0	0	3	0	0	0	0	0	0	0	0	0	0	0	0	0	0	0	0	0	0
ABR	191	0	0	0	0	0	0	1	0	0	18	0	3	0	10	8	1	7	1	4	7	0	0	5	1	34	0	10	8	0	11	8	41	0	1	0	0	0	0	0	0	0	0	0	0	1	0	0	0
ABRA	148	0	1	0	0	0	0	0	0	0	35	0	1	0	8	3	1	5	0	0	7	0	0	2	4	18	0	8	5	1	8	12	17	0	2	0	0	0	0	0	0	1	0	0	0	0	1	0	0
ABRACL	8	0	0	0	0	0	0	0	0	0	0	0	0	0	0	1	0	0	0	0	0	0	0	0	0	0	0	0	0	0	2	1	3	0	1	0	0	0	0	0	0	0	0	0	0	0	0	0	0
ABT1	93	0	0	0	0	0	0	0	0	0	9	1	0	0	2	1	0	2	0	0	1	0	0	4	1	14	0	7	0	1	10	10	20	0	0	1	0	0	0	0	1	0	0	0	0	0	0	0	0
ABTB1	111	0	0	0	0	0	0	1	0	0	11	0	1	0	1	3	0	6	2	1	3	0	0	1	1	20	0	4	4	1	7	5	24	0	1	0	0	0	0	0	0	0	0	0	0	0	1	0	0
ABTB2	162	0	0	0	0	0	0	1	0	0	31	0	2	2	9	2	1	6	0	2	3	0	0	4	1	26	0	10	3	0	14	5	25	0	3	0	1	0	0	0	0	0	0	2	0	1	0	0	0
AC000120.8	1	0	0	0	0	0	0	0	0	0	0	0	0	0	0	0	0	0	0	0	0	0	0	0	0	0	0	0	0	0	1	0	0	0	0	0	0	0	0	0	0	0	0	0	0	0	0	0	0
AC002310.13	3	0	0	0	0	0	0	0	0	0	0	0	0	0	0	0	0	1	0	0	0	0	0	0	0	0	0	1	0	1	0	0	0	0	0	0	0	0	0	0	0	0	0	0	0	0	0	0	0
AC002456.2	2	0	0	0	0	0	0	0	0	0	1	0	0	0	0	0	0	0	0	0	1	0	0	0	0	0	0	0	0	0	0	0	0	0	0	0	0	0	0	0	0	0	0	0	0	0	0	0	0
AC002472.13	23	0	0	0	0	0	0	1	0	0	2	0	0	0	0	3	0	0	0	0	0	0	0	0	0	6	0	1	1	0	0	0	6	0	0	0	0	0	0	0	0	0	1	0	0	0	1	0	0
AC002985.3	1	0	0	0	0	0	0	0	0	0	0	0	0	0	0	0	0	0	0	0	0	0	0	0	0	0	0	1	0	0	0	0	0	0	0	0	0	0	0	0	0	0	0	0	0	0	0	0	0
AC003002.6	24	0	0	0	0	0	0	0	0	0	3	0	0	0	0	2	0	1	0	1	2	0	0	1	0	6	0	2	0	0	2	2	2	0	0	0	0	0	0	0	0	0	0	0	0	0	0	0	0
AC003005.4	3	0	0	0	0	0	0	0	0	0	0	0	0	0	3	0	0	0	0	0	0	0	0	0	0	0	0	0	0	0	0	0	0	0	0	0	0	0	0	0	0	0	0	0	0	0	0	0	0
AC003006.7	17	0	0	0	0	0	0	0	0	0	2	0	0	0	0	1	0	0	1	0	1	0	0	0	0	5	0	0	0	0	1	2	1	0	1	0	0	0	0	0	0	0	0	0	0	0	0	0	0
AC003101.1	1	0	0	0	0	0	0	0	0	0	0	0	0	0	0	0	0	0	0	0	0	0	0	0	0	0	0	0	0	0	0	0	1	0	0	0	0	0	0	0	0	0	0	0	0	0	0	0	0
AC004076.7	1	0	0	0	0	0	0	0	0	0	0	0	0	0	0	0	0	0	0	0	0	0	0	0	0	0	0	1	0	0	0	0	0	0	0	0	0	0	0	0	0	0	0	0	0	0	0	0	0
AC004076.9	9	0	0	0	0	0	0	0	0	0	1	0	0	0	1	1	0	0	0	0	1	0	0	0	0	1	0	0	0	1	1	0	1	0	1	0	0	0	0	0	0	0	0	0	0	0	0	0	0
AC004381.6	127	0	0	0	0	0	0	0	0	0	12	1	0	0	8	1	0	4	1	3	4	0	0	4	4	34	0	7	1	0	8	6	22	0	1	0	0	0	0	0	0	0	1	1	0	0	2	0	0
AC004466.1	2	0	0	0	0	0	0	0	0	0	0	0	0	0	0	0	0	0	0	0	0	0	0	0	0	1	1	0	0	0	0	0	0	0	0	0	0	0	0	0	0	0	0	0	0	0	0	0	0
AC004899.1	1	0	0	0	0	0	0	0	0	0	1	0	0	0	0	0	0	0	0	0	0	0	0	0	0	0	0	0	0	0	0	0	0	0	0	0	0	0	0	0	0	0	0	0	0	0	0	0	0
AC005008.2	1	0	0	0	0	0	0	0	0	0	0	0	0	0	0	0	0	0	0	0	0	0	0	0	0	0	0	0	0	0	0	0	0	0	0	0	0	0	0	0	0	0	0	0	0	1	0	0	0
AC005014.4	2	0	0	0	0	0	0	0	0	0	0	0	0	0	0	0	0	0	0	0	0	0	0	0	0	0	0	0	0	0	2	0	0	0	0	0	0	0	0	0	0	0	0	0	0	0	0	0	0
AC005522.1	1	0	0	0	0	0	0	0	0	0	0	0	0	0	0	0	0	0	0	0	0	0	0	0	0	0	0	0	0	0	1	0	0	0	0	0	0	0	0	0	0	0	0	0	0	0	0	0	0
AC005544.1	9	0	0	0	0	0	0	0	0	0	0	0	0	0	0	0	0	0	0	0	0	0	0	0	0	6	0	0	0	0	0	1	0	0	0	0	0	0	0	0	0	0	0	1	0	0	1	0	0
AC005549.3	1	0	0	0	0	0	0	0	0	0	0	0	0	0	0	0	0	0	0	0	0	0	0	0	0	0	0	1	0	0	0	0	0	0	0	0	0	0	0	0	0	0	0	0	0	0	0	0	0
AC005609.1	62	0	0	0	0	0	0	0	0	0	7	0	0	0	4	4	1	3	1	1	4	0	0	1	0	7	0	1	3	3	5	4	10	0	1	0	0	0	0	0	0	0	0	0	0	0	0	0	0
AC005841.1	2	0	0	0	0	0	0	0	0	0	0	0	0	0	0	1	0	0	0	0	0	0	0	0	0	0	0	0	0	0	0	0	0	0	0	0	0	0	0	0	0	0	0	1	0	0	0	0	0
AC006372.1	6	0	0	0	0	0	0	0	0	0	0	0	0	0	2	0	0	0	0	0	0	0	0	0	0	0	0	0	0	0	3	0	0	0	0	0	0	0	0	0	0	0	0	0	0	0	0	0	0
AC006435.1	28	0	0	0	0	0	1	0	0	0	4	0	0	0	3	1	0	1	0	1	2	0	0	1	0	8	0	0	0	0	1	2	1	0	0	0	0	0	0	0	0	0	0	0	0	0	0	0	0
AC006486.9	31	0	0	0	0	0	0	0	0	0	1	0	0	0	0	1	0	2	0	0	0	0	0	0	0	18	0	5	0	0	1	0	3	0	0	0	0	0	0	0	0	0	0	0	0	0	0	0	0
AC006538.4	4	0	0	0	0	0	0	0	0	0	0	0	0	0	0	0	0	0	0	0	0	0	0	0	0	2	0	0	0	0	1	0	1	0	0	0	0	0	0	0	0	0	0	0	0	0	0	0	0
AC006547.14	4	0	0	0	0	0	0	0	0	0	0	0	0	0	0	0	0	0	0	0	0	0	0	0	0	0	0	0	1	0	0	0	0	0	0	0	0	0	0	0	0	0	0	0	0	2	1	0	0
AC006946.15	3	0	0	0	0	0	0	0	0	0	0	0	0	0	0	0	0	0	0	1	0	0	0	0	0	2	0	0	0	0	0	0	0	0	0	0	0	0	0	0	0	0	0	0	0	0	0	0	0
AC007000.1	5	0	0	0	0	0	0	0	0	0	0	0	0	1	0	0	0	0	0	0	0	0	0	0	0	0	0	0	0	0	3	0	0	0	0	0	0	0	0	0	0	0	0	0	0	0	0	0	0
AC007040.11	3	0	0	0	0	0	0	0	0	0	1	0	0	0	0	0	0	0	0	0	0	0	0	0	0	0	0	0	0	0	0	0	1	1	0	0	0	0	0	0	0	0	0	0	0	0	0	0	0
AC007182.1	1	0	0	0	0	0	0	0	0	0	0	0	0	0	0	0	0	0	0	0	0	0	0	0	0	0	0	0	0	0	1	0	0	0	0	0	0	0	0	0	0	0	0	0	0	0	0	0	0
AC007204.1	1	0	0	0	0	0	0	0	0	0	1	0	0	0	0	0	0	0	0	0	0	0	0	0	0	0	0	0	0	0	0	0	0	0	0	0	0	0	0	0	0	0	0	0	0	0	0	0	0
AC007401.2	1	0	0	0	0	0	0	0	0	0	0	0	0	0	0	1	0	0	0	0	0	0	0	0	0	0	0	0	0	0	0	0	0	0	0	0	0	0	0	0	0	0	0	0	0	0	0	0	0
AC007405.2	2	0	0	0	0	0	0	0	0	0	0	0	0	0	0	0	0	0	0	0	0	0	0	0	0	0	0	0	2	0	0	0	0	0	0	0	0	0	0	0	0	0	0	0	0	0	0	0	0
AC007557.1	4	0	0	0	0	0	0	0	0	0	0	0	0	0	0	0	0	0	0	0	0	0	0	0	0	3	0	0	0	0	0	0	0	0	0	0	0	0	0	0	0	0	0	0	0	0	1	0	0
AC007952.5	1	0	0	0	0	0	0	0	0	0	0	0	0	0	0	0	0	0	0	0	0	0	0	0	0	0	0	0	0	0	0	0	0	0	0	0	0	0	0	0	0	0	0	0	0	1	0	0	0
AC007956.1	10	0	0	0	0	0	0	0	0	0	3	0	0	0	1	0	0	1	0	0	0	0	0	0	0	3	0	0	0	0	1	0	0	0	0	0	0	0	0	0	0	0	0	0	0	1	0	0	0
AC008060.7	9	0	0	0	0	0	0	0	0	0	0	0	0	0	0	1	0	0	0	1	0	0	0	0	0	1	0	1	0	0	1	0	3	0	0	0	0	0	0	0	0	0	0	0	0	0	0	0	0
AC008073.1	2	0	0	0	0	0	0	2	0	0	0	0	0	0	0	0	0	0	0	0	0	0	0	0	0	0	0	0	0	0	0	0	0	0	0	0	0	0	0	0	0	0	0	0	0	0	0	0	0
AC008132.1	1	0	0	0	0	0	0	0	0	0	0	0	0	0	0	0	0	0	0	0	0	0	0	0	0	0	0	0	0	0	0	0	0	0	0	1	0	0	0	0	0	0	0	0	0	0	0	0	0
AC008132.13	21	0	0	0	0	0	0	0	0	0	0	0	0	0	6	1	0	0	0	1	0	0	0	0	0	8	0	1	2	0	0	0	1	0	0	0	0	0	0	0	0	1	0	0	0	0	0	0	0
AC008271.1	8	0	0	0	0	0	0	0	0	0	0	0	0	0	0	1	0	0	0	0	0	0	0	0	0	4	0	1	0	0	0	0	2	0	0	0	0	0	0	0	0	0	0	0	0	0	0	0	0
AC008394.1	5	0	0	0	0	0	0	0	0	0	0	0	0	0	0	1	0	0	0	0	0	0	0	0	0	2	0	0	1	0	0	0	0	0	0	0	0	0	0	0	0	1	0	0	0	0	0	0	0
AC008661.1	1	0	0	0	0	0	0	0	0	0	0	0	0	0	0	0	0	0	0	0	0	0	0	0	0	0	0	0	0	0	1	0	0	0	0	0	0	0	0	0	0	0	0	0	0	0	0	0	0
AC009001.1	1	0	0	0	0	0	0	1	0	0	0	0	0	0	0	0	0	0	0	0	0	0	0	0	0	0	0	0	0	0	0	0	0	0	0	0	0	0	0	0	0	0	0	0	0	0	0	0	0
AC009065.1	4	0	0	0	0	0	0	0	0	0	0	0	0	0	0	0	0	0	0	0	0	0	0	0	0	1	0	0	1	0	0	1	1	0	0	0	0	0	0	0	0	0	0	0	0	0	0	0	0
AC009365.3	12	0	0	0	0	0	1	0	0	0	0	0	1	0	0	0	0	0	1	0	0	0	0	0	0	7	0	2	0	0	0	0	0	0	0	0	0	0	0	0	0	0	0	0	0	0	0	0	0
AC009403.2	2	0	0	0	0	0	0	0	0	0	0	0	0	0	0	0	0	0	0	0	0	0	0	0	0	0	0	0	0	0	1	0	0	0	0	0	0	0	0	0	0	0	0	0	0	0	1	0	0
AC009892.10	6	0	0	0	0	0	0	0	0	0	0	0	0	0	0	0	0	0	0	0	0	0	0	0	0	4	0	0	0	1	0	0	0	0	0	0	0	0	0	0	0	0	0	0	0	1	0	0	0
AC009955.1	2	0	0	0	0	0	0	0	0	0	0	0	0	0	0	0	0	0	0	0	0	0	0	0	0	0	0	0	0	0	2	0	0	0	0	0	0	0	0	0	0	0	0	0	0	0	0	0	0
AC009958.1	1	0	0	0	0	0	0	1	0	0	0	0	0	0	0	0	0	0	0	0	0	0	0	0	0	0	0	0	0	0	0	0	0	0	0	0	0	0	0	0	0	0	0	0	0	0	0	0	0
AC010282.1	4	0	0	0	0	0	0	1	0	0	0	0	0	0	0	0	0	0	0	0	0	0	0	0	0	0	0	0	0	0	3	0	0	0	0	0	0	0	0	0	0	0	0	0	0	0	0	0	0
AC010327.2	3	0	0	0	0	0	0	0	0	0	0	0	0	0	0	0	0	0	0	1	0	0	0	0	0	1	0	0	0	0	0	0	1	0	0	0	0	0	0	0	0	0	0	0	0	0	0	0	0
AC010336.1	28	0	0	0	0	1	0	0	0	0	2	0	0	0	2	0	0	3	0	1	0	0	0	1	0	0	0	0	1	0	0	1	14	0	0	0	0	0	0	0	0	0	0	0	0	0	1	0	0
AC010441.1	9	0	1	0	0	0	0	0	0	0	1	0	0	0	0	0	0	0	0	0	0	0	0	0	0	2	0	1	1	0	0	0	3	0	0	0	0	0	0	0	0	0	0	0	0	0	0	0	0
AC010506.1	3	0	0	0	0	0	0	0	0	0	0	0	0	0	0	0	0	0	0	0	0	0	0	0	0	0	0	0	0	0	3	0	0	0	0	0	0	0	0	0	0	0	0	0	0	0	0	0	0
AC010531.1	2	0	0	0	0	0	0	0	0	0	0	0	0	0	0	0	0	0	0	0	0	0	0	0	0	0	0	0	0	0	1	0	0	0	0	0	0	0	0	0	0	0	0	0	0	0	0	0	0
AC010536.1	1	0	0	0	0	0	0	0	0	0	0	0	0	0	0	0	0	0	0	0	0	0	0	0	0	0	0	0	0	0	0	0	0	0	0	0	0	0	0	0	0	0	0	0	0	0	0	0	0
AC010547.9	2	0	0	0	0	0	0	0	0	0	0	0	0	0	1	0	0	0	0	0	0	0	0	0	0	0	0	0	0	0	0	0	1	0	0	0	0	0	0	0	0	0	0	0	0	0	0	0	0
AC010642.1	1	0	0	0	0	0	0	0	0	0	0	0	0	0	0	0	0	0	0	0	0	0	0	0	0	0	0	1	0	0	0	0	0	0	0	0	0	0	0	0	0	0	0	0	0	0	0	0	0
AC010646.3	1	0	0	0	0	0	0	0	0	0	0	0	0	0	0	0	0	0	0	0	0	0	0	0	0	1	0	0	0	0	0	0	0	0	0	0	0	0	0	0	0	0	0	0	0	0	0	0	0
AC010859.1	2	0	0	0	0	0	0	0	0	0	0	0	0	0	0	0	0	0	0	0	0	0	0	0	0	0	0	0	0	0	2	0	0	0	0	0	0	0	0	0	0	0	0	0	0	0	0	0	0
AC010872.2	4	0	0	0	0	0	0	1	0	0	0	0	0	0	0	0	0	0	0	0	0	0	0	0	0	0	0	0	0	0	0	0	0	0	0	0	0	0	0	0	0	0	0	0	0	0	0	0	0
AC010872_2	1	0	0	0	0	0	0	1	0	0	0	0	0	0	0	0	0	0	0	0	0	0	0	0	0	0	0	0	0	0	0	0	0	0	0	0	0	0	0	0	0	0	0	0	0	0	0	0	0
AC010973.1	3	0	0	0	0	0	0	0	0	0	0	0	0	1	0	0	0	0	0	0	0	0	0	0	0	0	0	0	0	0	2	0	0	0	0	0	0	0	0	0	0	0	0	0	0	0	0	0	0
AC011043.1	1	0	0	0	0	0	0	0	0	0	0	0	0	0	0	0	0	0	0	0	0	0	0	0	0	0	0	0	1	0	0	0	0	0	0	0	0	0	0	0	0	0	0	0	0	0	0	0	0
AC011239.1	1	0	0	0	0	0	0	0	0	0	0	0	0	0	0	0	0	0	0	0	0	0	0	0	0	0	0	0	0	0	0	0	0	0	0	0	0	0	0	0	0	0	0	0	0	0	1	0	0
AC011294.3	8	0	0	0	0	0	0	0	0	0	0	0	0	0	0	0	0	0	1	0	0	0	0	0	0	6	0	0	0	0	0	0	0	0	0	0	0	0	0	0	0	0	0	1	0	0	0	0	0
AC011443.1	1	0	0	0	0	0	0	0	0	0	0	0	0	0	0	0	0	0	0	0	0	0	0	0	0	0	0	0	0	0	0	0	0	0	0	0	0	0	0	0	0	0	0	0	0	0	0	0	0
AC011475.1	1	0	0	0	0	0	0	0	0	0	0	0	0	0	0	0	0	0	0	0	0	0	0	0	0	0	0	0	0	0	0	0	0	0	0	0	0	0	0	0	0	0	0	0	0	1	0	0	0
AC011484.1	4	0	0	0	0	0	0	1	0	0	1	0	0	0	0	0	0	0	0	0	0	0	0	0	0	2	0	0	0	0	0	0	0	0	0	0	0	0	0	0	0	0	0	0	0	0	0	0	0
AC011498.1	3	0	0	0	0	0	0	0	0	0	0	0	0	0	0	0	0	0	0	0	0	0	0	0	0	0	0	0	0	0	3	0	0	0	0	0	0	0	0	0	0	0	0	0	0	0	0	0	0
AC011500.1	2	0	0	0	0	0	0	0	0	0	0	0	0	0	0	1	0	0	0	0	0	0	0	0	0	0	0	0	0	0	0	0	0	0	0	0	0	0	0	0	0	0	0	0	0	0	0	0	0
AC011530.4	7	0	0	0	0	0	0	0	0	0	1	0	0	0	0	0	0	0	0	0	0	0	0	0	0	0	0	1	0	0	0	3	1	0	0	0	0	0	0	0	0	0	0	0	0	0	0	0	0
AC011841.1	2	0	0	0	0	0	0	0	0	0	0	0	0	0	0	0	0	0	0	0	0	0	0	0	0	0	0	0	2	0	0	0	0	0	0	0	0	0	0	0	0	0	0	0	0	0	0	0	0
AC011897.1	6	0	0	0	0	0	0	0	0	0	1	0	0	0	0	0	0	0	0	0	0	0	0	0	0	3	0	0	0	0	0	0	1	0	0	0	0	0	0	1	0	0	0	0	0	0	0	0	0
AC011997.1	3	0	0	0	0	0	0	0	0	0	1	0	0	0	0	0	0	0	0	0	0	0	0	0	0	1	0	0	1	0	0	0	0	0	0	0	0	0	0	0	0	0	0	0	0	0	0	0	0
AC012100.1	1	0	0	0	0	0	0	0	0	0	0	0	0	0	0	0	0	0	0	0	0	0	0	0	0	0	0	0	0	0	1	0	0	0	0	0	0	0	0	0	0	0	0	0	0	0	0	0	0
AC012123.1	1	0	0	0	0	0	0	0	0	0	0	0	0	0	0	0	0	0	0	0	0	0	0	0	0	0	0	0	0	0	0	0	1	0	0	0	0	0	0	0	0	0	0	0	0	0	0	0	0
AC012215.1	3	0	0	0	0	0	0	0	0	0	0	0	0	0	0	0	0	0	0	0	0	0	0	0	0	2	0	0	0	0	0	0	0	0	0	0	0	0	0	0	0	1	0	0	0	0	0	0	0
AC012313.1	3	0	0	0	0	0	0	0	0	0	1	0	1	0	1	0	0	0	0	0	0	0	0	0	0	0	0	0	0	0	0	0	0	0	0	0	0	0	0	0	0	0	0	0	0	0	0	0	0
AC012493.2	2	0	0	0	0	0	0	0	0	0	1	0	0	0	1	0	0	0	0	0	0	0	0	0	0	0	0	0	0	0	0	0	0	0	0	0	0	0	0	0	0	0	0	0	0	0	0	0	0
AC012621.2	1	0	0	0	0	0	0	0	0	0	0	0	0	0	0	0	0	0	0	0	0	0	0	0	0	0	0	0	0	0	0	0	0	0	0	0	0	0	0	0	0	0	0	0	0	0	0	0	0
AC013461.1	3	0	0	0	0	0	0	0	0	0	0	0	0	0	0	0	0	0	0	0	0	0	0	0	0	0	0	0	0	0	3	0	0	0	0	0	0	0	0	0	0	0	0	0	0	0	0	0	0
AC015987.2	3	0	0	0	0	0	0	0	0	0	0	0	0	1	0	0	0	0	0	0	0	0	0	0	0	0	0	0	1	0	0	0	1	0	0	0	0	0	0	0	0	0	0	0	0	0	0	0	0
AC016251.1	3	0	0	0	0	0	0	0	0	0	0	0	0	0	0	0	0	0	0	0	0	0	0	0	0	0	0	0	0	0	0	0	0	0	0	0	0	0	0	0	0	0	0	0	0	0	2	0	0
AC016757.3	7	0	0	0	0	0	0	0	0	0	0	0	1	1	0	0	0	0	0	0	0	0	0	0	0	2	0	0	1	0	0	0	2	0	0	0	0	0	0	0	0	0	0	0	0	0	0	0	0
AC017028.1	1	0	0	0	0	0	0	0	0	0	0	0	0	0	0	0	0	0	0	0	0	0	0	0	0	0	0	0	1	0	0	0	0	0	0	0	0	0	0	0	0	0	0	0	0	0	0	0	0
AC017035.2	1	0	0	0	0	0	0	0	0	0	0	0	0	0	0	0	0	0	0	0	0	0	0	0	0	1	0	0	0	0	0	0	0	0	0	0	0	0	0	0	0	0	0	0	0	0	0	0	0
AC018470.1	14	0	0	0	0	0	0	0	0	0	0	0	0	0	0	1	0	0	0	1	0	0	0	0	0	2	0	0	2	0	1	0	5	0	0	0	0	0	0	0	0	0	0	0	0	2	0	0	0
AC018630.1	1	0	0	0	0	0	0	0	0	0	0	0	0	0	0	0	0	0	0	0	0	0	0	0	0	0	0	0	0	0	1	0	0	0	0	0	0	0	0	0	0	0	0	0	0	0	0	0	0
AC018682.6	1	0	0	0	0	0	0	1	0	0	0	0	0	0	0	0	0	0	0	0	0	0	0	0	0	0	0	0	0	0	0	0	0	0	0	0	0	0	0	0	0	0	0	0	0	0	0	0	0
AC018755.1	19	0	0	0	0	0	0	0	0	0	0	0	0	0	0	0	0	0	1	0	0	0	0	0	0	9	1	2	1	0	0	0	0	0	0	0	0	0	0	0	2	0	0	0	0	0	2	0	0
AC018755.2	1	0	0	0	0	0	0	0	0	0	0	0	0	0	0	0	0	0	0	0	0	0	0	0	0	0	0	0	0	0	1	0	0	0	0	0	0	0	0	0	0	0	0	0	0	0	0	0	0
AC018867.2	1	0	0	0	0	0	0	0	0	0	0	0	0	0	0	0	0	0	0	0	0	0	0	0	0	1	0	0	0	0	0	0	0	0	0	0	0	0	0	0	0	0	0	0	0	0	0	0	0
AC019171.1	4	0	0	0	0	0	0	0	0	0	0	0	0	0	0	0	0	0	0	0	0	0	0	0	0	2	0	0	0	0	0	0	2	0	0	0	0	0	0	0	0	0	0	0	0	0	0	0	0
AC019294.1	7	0	0	0	0	0	0	0	0	0	0	0	0	1	0	0	0	0	0	0	0	0	0	0	0	6	0	0	0	0	0	0	0	0	0	0	0	0	0	0	0	0	0	0	0	0	0	0	0
AC020907.1	2	0	0	0	0	0	0	0	0	0	0	0	0	0	1	0	0	0	0	0	0	0	0	0	0	0	0	0	1	0	0	0	0	0	0	0	0	0	0	0	0	0	0	0	0	0	0	0	0
AC020922.1	3	0	0	0	0	0	0	0	0	0	0	0	0	0	0	0	0	0	0	0	0	0	0	0	0	2	0	0	1	0	0	0	0	0	0	0	0	0	0	0	0	0	0	0	0	0	0	0	0
AC021218.2	2	0	0	0	0	0	0	0	0	0	1	0	0	0	0	1	0	0	0	0	0	0	0	0	0	0	0	0	0	0	0	0	0	0	0	0	0	0	0	0	0	0	0	0	0	0	0	0	0
AC021860.1	2	0	0	0	0	0	0	0	0	0	0	0	1	0	0	0	0	0	0	0	0	0	0	0	0	0	0	1	0	0	0	0	0	0	0	0	0	0	0	0	0	0	0	0	0	0	0	0	0
AC022400.2	9	0	0	0	0	0	0	0	0	0	0	0	0	0	0	1	0	0	0	0	0	0	0	0	0	1	0	3	0	0	0	1	2	0	0	0	0	0	0	0	0	0	0	0	0	0	0	0	0
AC022415.4	2	0	0	0	0	0	0	0	0	0	0	0	0	0	0	0	0	0	0	0	0	0	0	0	0	0	0	0	0	0	0	0	0	0	0	0	0	0	0	0	0	0	0	0	0	0	0	0	0
AC022431.2	1	0	0	0	0	0	0	0	0	0	0	0	0	0	0	0	0	0	0	0	0	0	0	0	0	0	0	0	0	0	0	0	0	0	0	0	0	0	0	0	0	0	0	0	0	1	0	0	0
AC022498.1	4	0	0	0	0	0	0	0	0	0	0	0	0	0	0	0	0	0	0	0	0	0	0	0	0	3	0	0	0	0	0	0	0	0	0	0	0	0	0	0	0	1	0	0	0	0	0	0	0
AC022532.1	15	0	0	0	0	0	0	0	0	0	0	0	0	0	0	1	0	1	0	1	0	0	0	0	1	1	0	0	0	0	3	3	3	0	0	0	0	0	0	0	0	0	0	0	0	0	0	0	0
AC023590.1	1	0	0	0	0	0	0	0	0	0	0	0	0	0	0	0	0	0	0	0	0	0	0	0	0	0	0	0	0	0	0	0	0	0	0	0	0	0	0	0	0	0	0	0	0	1	0	0	0
AC023830.1	4	0	0	0	0	0	0	0	0	0	0	0	0	0	0	0	0	0	0	0	0	0	0	0	0	0	0	0	0	0	3	0	0	0	0	0	0	0	0	0	0	0	0	0	0	0	0	0	0
AC024270.1	1	0	0	0	0	0	0	0	0	0	0	0	0	0	0	0	0	0	0	0	0	0	0	0	0	0	0	0	0	0	1	0	0	0	0	0	0	0	0	0	0	0	0	0	0	0	0	0	0
AC024575.1	2	0	0	0	0	0	0	0	0	0	0	0	0	0	0	0	0	0	0	0	0	0	0	0	0	0	0	0	0	0	2	0	0	0	0	0	0	0	0	0	0	0	0	0	0	0	0	0	0
AC024580.1	1	0	0	0	0	0	0	0	0	0	0	0	0	0	0	0	0	0	0	0	0	0	0	0	0	0	0	0	0	0	0	0	0	0	0	0	0	0	0	0	0	0	0	0	0	0	0	0	0
AC024592.12	8	0	0	0	0	0	0	0	0	0	4	0	0	0	0	0	0	0	0	1	0	0	0	0	0	2	0	0	0	0	0	0	1	0	0	0	0	0	0	0	0	0	0	0	0	0	0	0	0
AC024940.1	2	0	0	0	0	0	0	0	0	0	0	0	0	0	0	0	0	0	0	0	0	0	0	0	0	1	0	0	1	0	0	0	0	0	0	0	0	0	0	0	0	0	0	0	0	0	0	0	0
AC026202.1	10	0	0	0	0	0	0	0	0	0	2	0	0	0	1	1	0	0	0	0	0	0	0	2	0	0	0	0	1	0	0	1	1	0	0	0	0	0	0	0	0	0	0	0	0	0	0	0	0
AC026310.1	1	0	0	0	0	0	0	0	0	0	0	0	0	0	0	0	0	0	0	0	0	0	0	0	0	0	0	1	0	0	0	0	0	0	0	0	0	0	0	0	0	0	0	0	0	0	0	0	0
AC026407.1	3	0	0	0	0	0	0	1	0	0	1	0	0	0	0	0	0	0	0	0	0	0	0	0	0	0	0	0	0	0	0	0	1	0	0	0	0	0	0	0	0	0	0	0	0	0	0	0	0
AC026703.1	40	0	0	0	0	0	0	0	0	0	6	0	0	0	2	1	0	2	0	0	1	0	0	1	1	8	1	1	0	1	4	2	8	0	0	0	0	0	0	0	0	0	0	0	1	0	0	0	0
AC027045.1	1	0	0	0	0	0	0	0	0	0	0	0	0	0	0	0	0	0	0	0	0	0	0	0	0	0	0	0	0	0	0	0	0	0	0	0	0	0	0	0	0	0	0	0	0	0	0	0	0
AC027088.1	1	0	0	0	0	0	0	1	0	0	0	0	0	0	0	0	0	0	0	0	0	0	0	0	0	0	0	0	0	0	0	0	0	0	0	0	0	0	0	0	0	0	0	0	0	0	0	0	0
AC027763.2	6	0	0	0	0	0	0	0	0	0	0	0	0	0	0	0	0	0	1	0	0	0	0	0	0	1	0	0	0	0	0	1	2	0	0	0	0	0	0	0	0	1	0	0	0	0	0	0	0
AC037199.1	3	0	0	0	0	0	0	0	0	0	0	0	0	0	0	0	0	0	0	0	0	0	0	0	0	1	0	0	0	0	0	1	0	0	1	0	0	0	0	0	0	0	0	0	0	0	0	0	0
AC040160.1	4	0	0	0	0	0	0	0	0	0	0	0	0	0	0	0	0	0	0	0	0	0	0	0	0	2	0	1	0	1	0	0	0	0	0	0	0	0	0	0	0	0	0	0	0	0	0	0	0
AC040977.1	8	0	1	0	0	0	0	0	0	0	0	0	0	0	1	1	0	0	0	0	1	0	0	0	0	1	0	1	0	0	0	0	2	0	0	0	0	0	0	0	0	0	0	0	0	0	0	0	0
AC061992.1	10	0	0	0	0	0	0	0	0	0	2	0	1	0	0	0	0	0	0	0	0	0	0	0	0	2	0	0	0	0	1	0	3	0	0	0	0	0	0	0	0	0	0	0	0	0	1	0	0
AC063955.1	1	0	0	0	0	0	0	0	0	0	0	0	0	0	0	0	0	0	0	0	0	0	0	0	0	0	0	0	0	0	1	0	0	0	0	0	0	0	0	0	0	0	0	0	0	0	0	0	0
AC063965.1	1	0	0	0	0	0	0	1	0	0	0	0	0	0	0	0	0	0	0	0	0	0	0	0	0	0	0	0	0	0	0	0	0	0	0	0	0	0	0	0	0	0	0	0	0	0	0	0	0
AC064874.1	1	0	0	0	0	0	0	0	0	0	0	0	0	0	0	0	0	0	0	0	0	0	0	0	0	0	0	0	0	0	0	0	0	0	0	0	0	0	0	0	0	0	0	0	0	1	0	0	0
AC068353.1	3	0	0	0	0	0	0	0	0	0	0	0	0	1	0	0	0	0	0	0	0	0	0	0	0	0	0	0	0	0	1	0	0	0	0	0	0	0	0	0	0	0	0	0	0	0	0	0	0
AC068533.7	3	0	0	0	0	0	0	0	0	0	0	0	0	0	0	0	0	0	0	0	0	0	0	0	0	2	0	0	0	0	1	0	0	0	0	0	0	0	0	0	0	0	0	0	0	0	0	0	0
AC068987.1	11	0	0	0	0	0	0	0	0	0	2	0	0	0	0	0	0	0	0	0	0	0	0	0	0	7	0	1	0	1	0	0	0	0	0	0	0	0	0	0	0	0	0	0	0	0	0	0	0
AC069154.2	2	0	0	0	0	0	0	1	0	0	0	0	0	0	0	0	0	0	0	0	0	0	0	0	0	0	0	0	0	0	1	0	0	0	0	0	0	0	0	0	0	0	0	0	0	0	0	0	0
AC069368.3	21	0	0	0	0	0	0	0	0	0	3	0	0	0	0	1	0	1	0	0	3	0	0	0	0	5	0	0	0	0	1	0	3	0	0	0	0	0	0	0	0	2	0	0	0	0	0	0	0
AC073342.1	12	0	0	0	0	0	0	0	0	0	1	0	0	0	0	0	0	3	0	0	0	0	0	0	1	1	0	0	0	0	0	2	2	0	0	0	0	0	0	0	1	0	0	0	0	0	0	0	0
AC073343.1	9	0	0	0	0	0	0	0	0	0	0	0	5	0	0	0	0	0	0	0	0	0	0	0	0	4	0	0	0	0	0	0	0	0	0	0	0	0	0	0	0	0	0	0	0	0	0	0	0
AC073348.1	2	0	0	0	0	0	0	0	0	0	0	0	0	0	0	0	0	0	0	0	0	0	0	0	0	0	0	0	0	0	2	0	0	0	0	0	0	0	0	0	0	0	0	0	0	0	0	0	0
AC073416.2	1	0	0	0	0	0	0	0	0	0	0	0	0	0	0	0	0	0	0	0	0	0	0	0	0	0	0	0	0	0	0	0	0	0	0	0	0	0	0	0	0	0	0	0	0	0	0	0	0
AC073610.5	4	0	0	0	0	0	0	0	0	0	1	0	0	0	0	0	0	0	0	0	0	0	0	0	0	3	0	0	0	0	0	0	0	0	0	0	0	0	0	0	0	0	0	0	0	0	0	0	0
AC073995.2	8	0	0	0	0	0	0	1	0	0	0	0	0	1	0	0	0	0	0	0	0	0	0	0	0	0	0	0	0	0	5	0	0	0	0	0	0	0	0	0	0	0	0	0	0	0	0	0	0
AC074091.13	16	0	0	0	0	0	0	0	0	0	0	0	0	0	1	1	0	0	0	1	0	0	0	0	0	8	0	0	0	0	0	0	4	0	0	0	0	0	0	1	0	0	0	0	0	0	0	0	0
AC074212.3	5	0	0	0	0	0	0	0	0	0	3	0	0	0	0	0	0	0	0	0	0	0	0	0	0	0	0	0	0	0	0	0	0	0	0	0	0	0	0	0	0	0	0	1	0	0	1	0	0
AC074389.6	9	0	0	0	0	0	0	0	0	0	0	0	0	0	0	0	0	0	0	1	0	0	0	1	0	4	0	1	0	0	0	0	2	0	0	0	0	0	0	0	0	0	0	0	0	0	0	0	0
AC078925.1	3	0	0	0	0	0	0	0	0	0	0	0	0	0	0	0	0	0	0	0	0	0	0	0	0	0	0	0	1	0	0	0	0	0	0	0	0	0	0	0	0	0	0	0	0	0	0	0	0
AC078953.1	1	0	0	0	0	0	0	1	0	0	0	0	0	0	0	0	0	0	0	0	0	0	0	0	0	0	0	0	0	0	0	0	0	0	0	0	0	0	0	0	0	0	0	0	0	0	0	0	0
AC079210.1	7	0	0	0	0	0	0	0	0	0	0	0	0	0	0	0	0	0	0	0	0	0	0	0	0	2	0	0	0	0	1	0	2	0	0	1	0	0	0	0	0	0	0	0	0	1	0	0	0
AC079341.1	1	0	0	0	0	0	0	0	0	0	0	0	0	0	0	0	0	0	0	0	0	0	0	0	0	0	0	1	0	0	0	0	0	0	0	0	0	0	0	0	0	0	0	0	0	0	0	0	0
AC079354.1	45	0	0	0	0	0	0	0	0	0	3	0	2	0	1	5	0	0	0	3	0	0	0	2	0	15	0	0	2	1	4	0	5	0	0	0	0	0	0	0	0	1	0	0	0	1	0	0	0
AC079612.1	24	0	0	0	0	0	0	1	0	0	1	0	0	0	0	2	0	0	0	0	0	0	0	1	0	10	1	3	0	0	0	0	3	0	0	0	0	0	0	0	0	0	0	0	0	1	1	0	0
AC083864.4	1	0	0	0	0	0	0	0	0	0	0	0	0	0	0	0	0	0	0	0	0	0	0	0	0	0	0	0	0	0	0	0	0	0	0	0	0	0	0	0	0	0	0	0	0	0	0	0	0
AC084125.3	4	0	0	0	0	0	0	0	0	0	0	0	0	0	0	0	0	0	0	0	0	0	0	0	0	0	0	0	0	0	4	0	0	0	0	0	0	0	0	0	0	0	0	0	0	0	0	0	0
AC084851.1	3	0	0	0	0	0	0	0	0	0	0	0	0	0	0	0	0	0	0	0	0	0	0	0	0	0	0	0	0	0	3	0	0	0	0	0	0	0	0	0	0	0	0	0	0	0	0	0	0
AC087465.1	8	0	0	0	0	0	0	2	0	0	0	0	0	0	0	0	0	0	0	0	0	0	0	0	0	0	0	0	0	0	4	0	0	0	0	0	0	0	0	0	0	0	0	0	0	0	0	0	0
AC087645.1	9	0	1	0	0	0	0	0	0	0	3	0	0	0	0	0	0	1	0	0	0	0	0	0	0	3	0	0	0	0	0	1	0	0	0	0	0	0	0	0	0	0	0	0	0	0	0	0	0
AC090098.1	1	0	0	0	0	0	0	0	0	0	0	0	0	0	0	0	0	0	0	0	0	0	0	0	0	0	0	0	0	0	1	0	0	0	0	0	0	0	0	0	0	0	0	0	0	0	0	0	0
AC090579.1	1	0	0	0	0	0	0	0	0	0	0	0	0	0	0	0	0	0	0	0	0	0	0	0	0	0	0	0	0	0	1	0	0	0	0	0	0	0	0	0	0	0	0	0	0	0	0	0	0
AC090616.2	6	1	0	0	0	0	0	0	0	0	0	0	0	0	0	4	0	0	0	0	0	0	0	1	0	0	0	0	0	0	0	0	0	0	0	0	0	0	0	0	0	0	0	0	0	0	0	0	0
AC091801.1	3	0	0	0	0	0	0	0	0	0	0	0	0	0	0	1	0	0	0	0	0	0	0	0	0	1	0	1	0	0	0	0	0	0	0	0	0	0	0	0	0	0	0	0	0	0	0	0	0
AC092135.1	1	0	0	0	0	0	0	0	0	0	0	0	0	0	0	0	0	0	0	0	0	0	0	0	0	0	0	0	0	0	1	0	0	0	0	0	0	0	0	0	0	0	0	0	0	0	0	0	0
AC092384.1	1	0	0	0	0	0	0	0	0	0	0	0	0	1	0	0	0	0	0	0	0	0	0	0	0	0	0	0	0	0	0	0	0	0	0	0	0	0	0	0	0	0	0	0	0	0	0	0	0
AC092687.4	1	0	0	0	0	0	0	0	0	0	0	0	1	0	0	0	0	0	0	0	0	0	0	0	0	0	0	0	0	0	0	0	0	0	0	0	0	0	0	0	0	0	0	0	0	0	0	0	0
AC092811.1	1	0	0	0	0	0	0	0	0	0	0	0	0	0	0	0	0	0	0	0	0	0	0	0	0	0	0	0	0	0	0	0	0	0	0	0	0	0	0	0	0	0	0	0	0	0	0	0	0
AC092850.1	1	0	0	0	0	0	0	0	0	0	0	0	0	0	0	0	0	0	0	0	0	0	0	0	0	0	0	0	0	0	0	0	0	0	0	0	0	0	0	0	0	0	0	0	0	0	1	0	0
AC092964.1	1	0	0	0	0	0	0	0	0	0	0	0	0	0	0	0	0	0	0	0	0	0	0	0	0	0	0	0	0	0	0	0	0	0	0	0	0	0	0	0	0	0	0	0	0	1	0	0	0
AC093157.1	1	0	0	0	0	0	0	0	0	0	0	0	0	0	0	0	0	0	0	0	0	0	0	1	0	0	0	0	0	0	0	0	0	0	0	0	0	0	0	0	0	0	0	0	0	0	0	0	0
AC093158.1	2	0	0	0	0	0	0	0	0	0	0	0	0	0	0	0	0	0	0	0	0	0	0	0	0	0	0	0	0	0	2	0	0	0	0	0	0	0	0	0	0	0	0	0	0	0	0	0	0
AC093677.1	5	0	0	0	0	0	0	0	0	0	1	0	0	0	0	0	0	0	1	0	0	0	0	0	0	2	1	0	0	0	0	0	0	0	0	0	0	0	0	0	0	0	0	0	0	0	0	0	0
AC093726.4	1	0	0	0	0	0	0	0	0	0	0	0	0	0	0	0	0	0	0	0	0	0	0	0	0	0	0	0	0	0	0	0	1	0	0	0	0	0	0	0	0	0	0	0	0	0	0	0	0
AC093799.1	2	0	0	0	0	0	0	0	0	0	0	0	0	0	0	0	0	0	0	0	0	0	0	0	0	0	0	0	0	0	2	0	0	0	0	0	0	0	0	0	0	0	0	0	0	0	0	0	0
AC093802.1	4	0	0	0	0	0	0	0	0	0	0	0	0	0	1	1	0	0	0	0	0	0	0	0	0	0	0	0	1	0	0	0	0	0	0	0	0	0	0	0	0	0	0	0	0	0	1	0	0
AC096579.13	1	0	0	0	0	0	0	0	0	0	0	0	0	0	0	0	0	0	0	0	0	0	0	0	0	0	0	0	0	0	0	0	1	0	0	0	0	0	0	0	0	0	0	0	0	0	0	0	0
AC097381.1	1	0	0	0	0	0	0	0	0	0	0	0	0	0	0	0	0	0	0	0	0	0	0	0	0	0	0	0	0	0	0	0	0	0	0	0	0	0	0	0	0	0	0	0	0	1	0	0	0
AC099489.1	3	0	0	0	0	0	0	0	0	0	0	0	0	0	0	0	0	0	0	0	0	0	0	0	0	0	0	0	0	0	2	0	0	0	0	0	0	0	0	0	0	0	0	0	0	0	0	0	0
AC099552.4	2	0	0	0	0	0	0	0	0	0	0	0	0	0	1	0	0	0	0	0	0	0	0	0	0	0	0	0	0	0	0	0	0	0	0	0	0	0	0	0	0	0	0	0	0	0	0	0	0
AC099759.1	1	0	0	0	0	0	0	1	0	0	0	0	0	0	0	0	0	0	0	0	0	0	0	0	0	0	0	0	0	0	0	0	0	0	0	0	0	0	0	0	0	0	0	0	0	0	0	0	0
AC100803.1	1	0	0	0	0	0	0	0	0	0	0	0	0	0	0	0	0	0	0	0	0	0	0	0	0	0	0	0	0	0	1	0	0	0	0	0	0	0	0	0	0	0	0	0	0	0	0	0	0
AC103588.1	1	0	0	0	0	0	0	1	0	0	0	0	0	0	0	0	0	0	0	0	0	0	0	0	0	0	0	0	0	0	0	0	0	0	0	0	0	0	0	0	0	0	0	0	0	0	0	0	0
AC103801.2	3	0	0	0	0	0	0	0	0	0	0	0	0	0	0	0	0	0	0	0	0	0	0	0	0	1	0	0	0	0	0	1	1	0	0	0	0	0	0	0	0	0	0	0	0	0	0	0	0
AC103809.2	12	0	0	0	0	0	0	0	0	0	1	0	0	0	0	0	0	0	0	1	0	0	0	0	1	1	0	0	0	0	0	3	3	0	0	0	0	0	0	0	1	0	0	0	0	0	0	0	0
AC104472.1	1	0	0	0	0	0	0	0	0	0	0	0	1	0	0	0	0	0	0	0	0	0	0	0	0	0	0	0	0	0	0	0	0	0	0	0	0	0	0	0	0	0	0	0	0	0	0	0	0
AC104534.3	23	0	0	0	0	0	0	0	0	0	5	0	0	0	1	1	0	2	0	0	0	0	0	1	0	4	0	1	0	0	3	4	1	0	0	0	0	0	0	0	0	0	0	0	0	0	0	0	0
AC104650.1	2	0	0	0	0	0	0	0	0	0	0	0	0	0	0	0	0	0	0	0	0	0	0	0	0	0	0	0	0	0	1	0	0	0	0	0	0	0	0	0	0	0	0	0	0	0	0	0	0
AC104667.3	1	0	0	0	0	0	0	0	0	0	0	0	0	0	0	0	0	0	0	0	0	0	0	0	0	0	0	0	0	0	0	0	0	0	0	0	0	0	0	0	0	0	0	0	0	1	0	0	0
AC104809.3	12	0	0	0	0	0	0	0	0	0	0	0	0	0	2	1	0	0	0	0	0	0	0	0	0	2	0	0	1	1	0	0	4	0	0	0	0	0	0	0	0	0	0	0	0	0	1	0	0
AC105345.1	2	0	0	0	0	0	0	0	0	0	0	0	0	0	0	0	0	0	0	0	0	0	0	0	0	0	0	0	0	0	2	0	0	0	0	0	0	0	0	0	0	0	0	0	0	0	0	0	0
AC106876.2	2	0	0	0	0	0	0	0	0	0	0	0	0	0	0	1	0	0	0	0	0	0	0	0	0	1	0	0	0	0	0	0	0	0	0	0	0	0	0	0	0	0	0	0	0	0	0	0	0
AC107883.6	1	0	0	0	0	0	0	0	0	0	0	0	0	0	1	0	0	0	0	0	0	0	0	0	0	0	0	0	0	0	0	0	0	0	0	0	0	0	0	0	0	0	0	0	0	0	0	0	0
AC109135.1	2	0	0	0	0	0	0	0	0	0	0	0	0	0	0	1	0	0	0	0	0	0	0	0	0	0	0	0	1	0	0	0	0	0	0	0	0	0	0	0	0	0	0	0	0	0	0	0	0
AC109829.1	4	0	0	0	0	0	0	1	0	0	0	0	0	0	1	1	0	0	0	0	0	0	0	0	0	0	0	0	0	0	0	0	0	0	0	0	0	0	0	0	0	0	0	1	0	0	0	0	0
AC110619.2	10	0	0	0	0	0	0	0	0	0	0	0	0	0	0	1	0	0	0	0	0	0	0	0	0	4	0	0	0	0	0	0	2	0	0	0	0	0	0	0	0	2	0	0	0	0	0	0	0
AC110781.3	10	0	0	0	0	0	0	0	0	0	0	0	0	0	0	0	0	0	0	0	0	0	0	0	0	6	0	0	0	1	0	0	3	0	0	0	0	0	0	0	0	0	0	0	0	0	0	0	0
AC110814.1	2	0	0	0	0	0	0	1	0	0	0	0	0	0	0	0	0	0	0	0	0	0	0	0	0	0	0	0	0	0	1	0	0	0	0	0	0	0	0	0	0	0	0	0	0	0	0	0	0
AC111200.1	1	0	0	0	0	0	0	0	0	0	0	0	1	0	0	0	0	0	0	0	0	0	0	0	0	0	0	0	0	0	0	0	0	0	0	0	0	0	0	0	0	0	0	0	0	0	0	0	0
AC112715.2	1	0	0	0	0	0	0	0	0	0	0	0	0	0	0	1	0	0	0	0	0	0	0	0	0	0	0	0	0	0	0	0	0	0	0	0	0	0	0	0	0	0	0	0	0	0	0	0	0
AC113191.1	1	0	0	0	0	0	0	0	0	0	0	0	0	0	0	0	0	0	0	0	0	0	0	0	0	0	0	0	0	0	1	0	0	0	0	0	0	0	0	0	0	0	0	0	0	0	0	0	0
AC114494.1	11	0	0	0	0	0	0	0	0	0	4	0	0	0	0	0	0	0	0	0	0	0	0	1	1	3	0	0	0	0	1	0	0	0	0	0	0	0	0	0	0	0	0	0	0	0	1	0	0
AC114546.1	8	0	0	0	0	0	0	0	0	0	0	0	0	0	0	1	0	0	0	1	0	0	0	0	0	5	0	0	0	0	0	0	0	0	0	0	0	0	0	0	0	1	0	0	0	0	0	0	0
AC115618.1	9	0	0	0	0	0	0	0	0	0	0	0	0	1	0	0	0	0	0	0	0	0	0	0	0	6	0	0	0	0	0	0	0	0	0	1	0	0	0	0	0	0	0	0	0	0	1	0	0
AC117834.1	5	0	0	0	0	0	0	0	0	0	0	0	0	0	0	0	0	0	0	0	0	0	0	0	0	4	0	1	0	0	0	0	0	0	0	0	0	0	0	0	0	0	0	0	0	0	0	0	0
AC118759.1	1	0	0	0	0	0	0	0	0	0	0	0	0	0	0	0	0	0	0	0	0	0	0	0	0	0	0	0	0	0	0	0	0	0	0	0	0	0	0	0	0	0	0	0	0	0	0	0	0
AC120194.1	2	0	0	0	0	0	0	0	0	0	0	0	0	0	0	0	0	0	0	0	0	0	0	0	0	2	0	0	0	0	0	0	0	0	0	0	0	0	0	0	0	0	0	0	0	0	0	0	0
AC121493.1	2	0	0	0	0	0	0	0	0	0	0	0	0	0	2	0	0	0	0	0	0	0	0	0	0	0	0	0	0	0	0	0	0	0	0	0	0	0	0	0	0	0	0	0	0	0	0	0	0
AC121757.1	1	0	0	0	0	0	0	0	0	0	0	0	0	0	0	0	0	0	0	0	0	0	0	0	1	0	0	0	0	0	0	0	0	0	0	0	0	0	0	0	0	0	0	0	0	0	0	0	0
AC129492.6	30	0	0	0	0	0	0	0	0	0	2	0	0	0	1	3	0	0	0	0	2	0	0	1	0	8	0	1	1	0	1	2	4	0	0	0	0	0	0	0	0	0	1	0	0	0	0	0	0
AC130454.2	1	0	0	0	0	0	0	1	0	0	0	0	0	0	0	0	0	0	0	0	0	0	0	0	0	0	0	0	0	0	0	0	0	0	0	0	0	0	0	0	0	0	0	0	0	0	0	0	0
AC131097.4	2	0	0	0	0	0	0	0	0	0	0	0	0	0	0	0	0	0	0	0	0	0	0	0	0	0	0	0	0	0	1	0	0	0	0	0	0	0	0	0	0	0	0	0	0	0	0	0	0
AC131971.1	1	0	0	0	0	0	0	0	0	0	0	0	0	0	0	0	0	0	0	0	0	0	0	0	0	0	0	0	0	0	0	0	0	0	0	0	0	0	0	0	0	0	0	0	0	0	1	0	0
AC132192.1	1	0	0	0	0	0	0	0	0	0	0	0	0	0	0	0	0	0	0	0	0	0	0	1	0	0	0	0	0	0	0	0	0	0	0	0	0	0	0	0	0	0	0	0	0	0	0	0	0
AC133680.1	9	0	0	0	0	0	0	0	0	0	4	0	0	0	0	0	0	0	0	0	2	0	0	0	0	1	0	0	0	0	0	1	0	0	0	0	0	0	0	0	0	0	0	0	0	0	0	0	0
AC135048.1	10	0	0	0	0	0	0	0	0	0	5	0	0	0	0	0	0	0	0	0	0	0	0	1	0	2	0	1	0	0	0	0	0	0	1	0	0	0	0	0	0	0	0	0	0	0	0	0	0
AC135352.2	4	0	0	0	0	0	0	0	0	0	0	0	0	0	0	0	0	0	0	0	0	0	0	0	0	0	0	0	0	0	4	0	0	0	0	0	0	0	0	0	0	0	0	0	0	0	0	0	0
AC135457.1	1	0	0	0	0	0	0	0	0	0	0	0	0	0	0	0	0	0	0	0	0	0	0	0	0	0	0	0	0	0	1	0	0	0	0	0	0	0	0	0	0	0	0	0	0	0	0	0	0
AC136428.1	3	0	0	0	0	0	0	0	0	0	0	0	0	0	0	0	0	0	0	0	0	0	0	0	0	0	0	0	0	0	3	0	0	0	0	0	0	0	0	0	0	0	0	0	0	0	0	0	0
AC136604.1	24	0	0	0	0	0	0	0	0	0	0	0	0	1	1	1	0	0	0	1	0	0	0	0	0	12	0	4	0	0	0	0	2	0	0	0	0	0	0	0	0	0	0	0	1	1	0	0	0
AC137932.1	1	0	0	0	0	0	0	0	0	0	0	0	0	0	0	0	0	0	0	0	0	0	0	0	0	0	0	0	0	0	0	0	1	0	0	0	0	0	0	0	0	0	0	0	0	0	0	0	0
AC138647.1	4	0	0	0	0	0	0	0	0	0	0	0	0	0	0	3	0	0	0	0	0	0	0	0	0	0	0	0	0	0	0	0	0	0	0	0	0	0	0	0	0	0	0	0	0	0	1	0	0
AC138894.1	2	0	0	0	0	0	0	2	0	0	0	0	0	0	0	0	0	0	0	0	0	0	0	0	0	0	0	0	0	0	0	0	0	0	0	0	0	0	0	0	0	0	0	0	0	0	0	0	0
AC139100.2	6	0	0	0	0	0	0	0	0	0	0	0	0	0	0	0	0	0	1	0	0	0	0	0	0	4	0	0	0	0	0	0	1	0	0	0	0	0	0	0	0	0	0	0	0	0	0	0	0
AC140481.2	11	0	0	0	0	0	0	0	0	0	0	0	1	0	0	1	0	0	0	0	0	0	0	1	0	4	0	1	0	0	0	0	2	0	0	0	0	0	0	0	0	1	0	0	0	0	0	0	0
AC142086.3	1	0	0	0	0	0	0	0	0	0	0	0	0	0	0	0	0	0	0	0	0	0	0	0	0	0	0	0	0	0	0	0	0	0	0	0	0	0	0	0	0	0	0	0	0	0	0	0	0
AC142381.1	7	0	0	0	0	0	0	0	0	0	1	0	0	0	0	0	0	0	1	1	0	0	0	0	0	2	0	1	0	0	0	0	0	0	1	0	0	0	0	0	0	0	0	0	0	0	0	0	0
AC145676.2	1	0	0	0	0	0	0	0	0	0	0	0	0	0	0	0	0	0	0	0	0	0	0	0	0	0	0	0	0	0	0	0	0	0	0	0	0	0	0	0	0	0	0	0	0	0	0	0	0
AC226150.2	2	0	0	0	0	0	0	0	0	0	0	0	0	0	0	0	0	0	0	0	0	0	0	0	0	0	0	0	0	0	2	0	0	0	0	0	0	0	0	0	0	0	0	0	0	0	0	0	0
AC233282.12	1	0	0	0	0	0	0	1	0	0	0	0	0	0	0	0	0	0	0	0	0	0	0	0	0	0	0	0	0	0	0	0	0	0	0	0	0	0	0	0	0	0	0	0	0	0	0	0	0
AC233282.8	1	0	0	0	0	0	0	1	0	0	0	0	0	0	0	0	0	0	0	0	0	0	0	0	0	0	0	0	0	0	0	0	0	0	0	0	0	0	0	0	0	0	0	0	0	0	0	0	0
ACAA1	76	0	0	0	0	0	0	0	0	0	13	0	1	0	6	2	0	0	0	0	2	0	0	4	0	14	0	2	8	1	3	2	12	0	1	0	0	0	0	0	0	0	0	0	0	0	2	0	0
ACAA2	59	0	0	0	0	0	1	0	1	0	8	0	2	0	3	2	0	1	1	2	2	0	0	0	1	10	0	4	2	1	8	3	5	0	0	0	0	0	0	0	0	0	0	0	0	0	1	0	0
ACACA	452	1	1	1	0	2	0	2	3	0	69	1	2	1	30	10	1	21	6	9	16	0	0	10	4	59	0	24	13	3	33	29	65	0	3	0	0	0	0	0	0	1	1	1	1	1	2	0	0
ACACB	530	0	0	0	0	2	0	2	1	1	74	1	8	2	26	16	1	18	4	8	40	0	0	5	11	68	1	16	10	3	37	34	99	1	4	0	0	0	0	1	1	1	1	2	3	4	3	0	0
ACAD10	228	0	0	0	0	0	0	1	0	0	33	0	3	0	14	4	1	13	2	3	8	0	0	6	2	29	0	10	8	0	17	15	35	1	2	0	0	0	0	0	1	0	0	1	2	0	2	0	0
ACAD11	169	0	1	0	0	0	0	0	1	0	28	0	3	0	10	8	0	6	1	6	5	0	0	1	2	27	0	11	3	1	11	12	22	0	3	0	0	1	0	0	0	0	0	1	0	0	0	0	0
ACAD8	78	0	1	0	0	0	0	0	1	0	10	0	1	0	4	5	0	4	0	1	3	0	0	1	1	11	1	3	4	0	3	9	12	0	0	0	0	0	0	0	0	0	0	0	0	0	0	1	0
ACAD9	113	0	1	0	0	0	0	0	1	0	15	0	1	0	5	2	1	1	0	1	7	0	0	1	2	21	0	6	7	1	6	8	22	0	1	0	0	0	0	0	0	0	0	0	0	0	1	0	0
ACADL	100	0	0	0	0	0	0	0	0	0	13	0	1	0	2	2	0	4	1	0	4	0	1	3	0	24	0	4	3	2	5	5	18	0	2	0	0	0	0	0	1	0	0	0	0	0	2	0	0
ACADM	98	0	0	0	0	0	0	1	0	0	6	0	1	0	1	2	0	4	1	1	4	0	0	4	3	22	1	2	3	0	6	9	20	0	1	0	0	0	0	0	0	0	0	0	0	0	0	0	0
ACADS	103	0	0	0	0	0	0	1	1	0	12	0	0	0	7	3	0	3	0	2	2	0	0	2	2	16	0	4	6	0	6	5	17	0	1	0	0	0	0	1	0	0	0	0	1	1	0	1	0
ACADSB	97	0	0	0	0	0	0	0	0	0	14	0	3	0	4	1	0	4	1	0	1	0	0	1	2	19	0	6	4	1	8	4	18	0	1	0	0	0	0	0	0	2	0	0	0	0	0	0	0
ACADVL	92	0	0	0	0	1	0	1	0	0	9	0	0	0	4	4	0	3	1	1	1	0	0	1	1	26	0	6	1	0	4	3	15	0	1	0	0	0	0	0	0	0	1	0	0	0	0	0	0
ACAN	597	0	1	1	0	1	0	4	3	0	127	1	12	1	22	21	3	15	3	6	41	0	0	6	4	51	3	15	18	3	37	70	76	0	14	0	0	0	0	2	0	4	0	1	0	3	2	1	0
ACAP1	154	0	0	0	0	0	2	0	1	0	28	0	0	0	7	4	1	2	0	2	4	0	0	4	1	25	0	6	7	0	9	4	34	1	1	0	0	0	0	0	0	2	0	0	1	1	1	0	0
ACAP2	155	0	0	0	0	0	0	1	0	0	9	0	4	0	7	9	0	4	3	4	4	1	0	4	2	30	1	6	3	1	11	14	20	1	5	1	0	0	0	1	0	1	0	0	1	0	1	0	0
ACAP3	124	0	0	0	0	0	0	0	0	0	16	0	1	0	7	5	0	5	1	3	3	0	0	2	0	14	1	8	7	0	7	10	27	0	2	0	0	0	0	0	0	0	0	2	0	1	0	0	0
ACAT1	85	0	0	0	0	0	0	1	0	0	5	0	0	1	6	2	0	0	2	2	5	0	0	0	1	19	0	7	5	0	7	2	13	0	2	0	0	0	0	1	0	1	0	0	0	1	1	0	0
ACAT2	64	0	0	0	0	0	0	0	1	0	4	0	0	0	3	6	0	2	1	1	3	1	0	0	0	12	0	1	1	0	7	6	12	0	0	0	0	0	0	0	0	0	0	0	0	1	1	0	0
ACBD3	103	0	0	0	0	1	0	0	0	0	12	0	2	1	6	1	0	7	0	2	1	0	0	1	0	24	0	8	3	1	6	5	11	0	1	0	0	0	0	0	0	0	1	1	1	0	2	0	0
ACBD4	58	0	0	0	0	0	0	0	0	0	14	0	0	0	2	1	0	2	0	1	2	0	0	1	1	4	0	4	3	0	4	5	7	0	0	0	0	0	0	0	0	0	0	1	1	1	0	0	0
ACBD5	103	0	0	0	0	0	0	0	0	0	15	1	1	1	8	3	1	1	1	0	2	0	0	2	1	13	1	5	4	0	7	12	17	0	0	0	0	0	0	0	0	0	0	0	0	0	0	0	0
ACBD6	44	0	1	0	0	0	0	0	0	0	3	0	1	0	4	2	0	1	0	0	1	0	0	0	1	8	0	3	0	0	2	3	9	0	2	0	0	0	0	1	0	0	0	0	0	0	0	0	0
ACBD7	27	0	0	0	0	0	0	0	0	0	2	0	1	0	3	2	0	0	0	0	0	0	0	0	0	10	0	0	1	0	1	1	6	0	0	0	0	0	0	0	0	0	0	0	0	0	0	0	0
ACCN4	8	0	0	0	0	0	0	0	0	0	1	0	3	0	1	0	0	0	0	0	0	0	0	0	0	0	0	0	0	0	1	0	0	0	1	0	0	0	0	0	0	0	0	0	0	0	0	0	0
ACCN5	10	0	0	0	0	0	0	0	0	0	3	0	3	0	0	0	0	0	0	0	0	0	0	0	0	0	0	1	0	0	2	0	0	0	0	0	0	0	0	0	0	0	0	0	0	0	0	0	0
ACCS	126	0	2	0	0	0	0	1	0	0	14	0	1	0	5	4	0	1	1	2	6	0	1	3	0	21	0	6	3	1	13	14	19	0	1	0	0	0	0	0	0	0	0	0	0	0	2	0	0
ACCSL	175	0	0	0	0	0	0	3	0	0	20	0	4	0	8	7	0	3	2	0	10	0	0	1	5	25	0	10	5	1	19	15	23	1	2	0	0	1	0	0	1	0	0	0	0	1	0	0	0
ACD	118	0	0	0	0	0	0	0	0	1	33	1	0	0	10	1	1	4	1	2	4	0	1	3	0	13	0	3	3	1	6	9	14	0	0	0	0	0	0	0	0	1	0	0	0	0	0	0	0
ACE	314	0	1	0	0	0	0	0	1	0	67	0	9	0	14	9	0	11	2	3	11	0	0	7	2	40	0	16	9	1	8	25	53	0	3	0	0	0	0	1	0	0	1	1	0	0	1	0	0
ACE2	157	0	0	0	0	0	0	0	0	0	26	0	2	0	7	3	0	5	2	3	5	0	0	2	1	33	0	3	5	0	11	13	26	0	1	0	0	0	0	0	0	0	0	1	0	0	0	0	0
ACER1	87	0	1	0	0	0	0	0	1	0	13	0	0	0	4	2	1	2	0	1	4	0	0	6	0	16	0	3	1	0	2	5	15	0	4	0	0	0	0	0	0	0	0	0	0	0	0	0	0
ACER2	45	0	0	0	0	0	0	0	0	0	5	0	1	0	3	0	0	1	1	1	2	0	0	0	0	9	0	3	2	0	3	6	4	0	0	0	0	0	0	0	0	0	0	0	0	0	0	0	0
ACER3	42	1	0	0	0	0	1	0	0	0	6	0	0	0	5	1	0	1	0	0	1	0	0	0	0	8	0	5	1	0	2	2	6	0	0	0	0	0	0	0	0	0	0	0	0	0	0	0	0
ACHE	139	0	1	0	0	0	0	0	0	0	22	1	4	0	9	4	0	2	0	3	6	0	0	2	0	17	0	6	8	2	14	6	20	0	3	0	0	0	0	0	0	1	2	0	0	0	0	0	0
ACIN1	264	0	1	0	0	0	0	0	0	0	24	1	9	0	26	9	0	11	0	4	7	0	0	5	5	32	2	10	11	0	20	21	47	0	3	0	0	1	0	2	0	0	0	2	0	1	3	0	0
ACKR1	152	0	1	0	0	0	0	0	0	0	27	0	4	0	4	4	0	9	1	3	12	0	0	1	2	16	0	3	4	2	7	26	21	0	0	0	0	0	0	0	0	0	0	0	0	1	0	0	0
ACKR2	101	0	0	0	0	0	0	0	0	0	27	0	1	0	1	3	0	3	0	0	4	0	0	1	1	15	0	3	0	0	5	6	20	0	3	0	0	0	0	0	0	0	0	1	0	0	1	0	0
ACKR3	114	0	0	0	0	0	0	0	0	0	15	0	0	0	2	1	0	2	0	2	3	0	1	1	5	20	0	4	0	0	6	15	33	0	0	0	0	0	0	0	0	0	0	1	0	0	1	0	0
ACKR4	67	0	0	0	0	0	0	0	0	0	6	0	0	0	3	1	1	2	1	0	4	0	0	1	0	16	0	3	0	0	7	4	16	0	1	0	0	0	0	0	0	0	0	0	0	0	0	0	0
ACKR6	16	0	0	0	0	0	0	0	0	0	0	0	0	0	0	0	0	0	0	0	0	0	0	0	0	0	0	0	0	0	0	0	16	0	0	0	0	0	0	0	0	0	0	0	0	0	0	0	0
ACLY	190	1	1	0	0	0	0	0	1	0	19	1	2	0	10	5	1	3	0	7	5	0	0	8	4	26	1	14	7	2	14	5	42	0	2	0	0	0	0	1	1	0	0	1	0	1	0	0	0
ACMSD	102	0	0	0	0	0	0	0	0	0	25	0	0	0	3	0	0	5	0	1	6	0	0	3	0	16	0	1	0	0	7	3	25	0	0	0	0	0	0	0	0	0	0	0	0	0	2	0	0
ACN9	37	0	0	0	0	0	0	0	0	0	5	0	1	0	3	2	0	0	0	0	1	0	0	2	0	8	0	1	2	0	1	4	5	0	0	0	0	0	0	0	0	0	1	1	0	0	0	0	0
ACO1	150	0	1	0	0	0	0	0	0	0	22	0	1	1	9	5	0	9	1	3	4	0	0	5	1	32	0	4	3	0	9	5	25	0	1	0	0	0	0	0	1	0	0	0	1	0	1	0	0
ACO2	131	0	0	0	0	0	1	0	0	0	22	0	0	0	7	7	0	4	0	0	4	0	0	1	1	26	0	6	4	1	14	3	22	0	0	0	0	0	0	1	0	1	1	0	0	0	1	0	0
ACOT1	36	0	0	0	0	0	0	0	0	0	5	0	0	0	2	1	0	0	0	1	0	0	1	0	2	6	0	4	0	1	2	2	6	0	2	0	0	0	0	0	0	0	0	0	0	0	0	0	0
ACOT11	134	0	1	0	0	0	1	0	0	0	26	0	3	0	8	2	0	4	1	0	3	0	0	3	0	21	0	10	2	0	7	11	20	0	1	1	0	0	0	0	0	2	0	0	0	0	1	0	0
ACOT12	154	0	0	0	1	0	1	1	0	0	34	0	6	0	5	5	1	4	1	1	5	0	0	0	0	29	0	3	2	1	6	13	21	0	3	0	0	0	0	0	0	0	0	4	0	1	0	0	0
ACOT13	23	0	0	0	0	0	0	0	0	0	3	0	0	1	1	1	0	1	0	0	0	0	0	1	0	8	0	1	0	0	1	2	3	0	0	0	0	0	0	0	0	0	0	0	0	0	0	0	0
ACOT2	58	0	0	0	0	0	0	0	0	0	3	0	0	0	3	1	0	3	0	3	4	0	0	3	1	13	0	3	3	0	4	1	6	0	1	0	0	0	0	0	0	0	1	0	0	0	1	0	0
ACOT4	70	0	0	0	0	0	0	0	1	0	16	0	1	0	3	1	0	1	0	0	3	0	0	2	1	12	0	4	1	1	1	6	8	0	2	0	0	0	0	0	0	0	0	0	1	0	0	0	0
ACOT6	43	0	0	0	0	0	1	0	0	0	10	0	1	0	2	0	0	1	0	0	1	0	0	0	0	7	0	0	1	0	2	4	11	0	0	0	0	0	0	0	0	1	0	0	0	0	0	0	0
ACOT7	80	0	0	0	0	0	0	0	0	0	11	0	1	0	3	0	1	0	0	1	3	0	0	1	3	14	1	2	4	0	5	6	22	0	1	0	0	0	0	0	0	0	0	1	0	0	0	0	0
ACOT8	68	0	0	0	0	0	0	0	0	0	8	0	2	0	4	0	0	3	0	3	5	0	0	3	1	13	0	3	2	0	6	0	10	0	2	0	0	0	0	0	0	0	0	0	0	0	1	0	0
ACOT9	75	1	0	0	0	0	0	0	1	0	9	0	0	0	2	2	0	2	0	2	1	0	0	1	2	17	0	5	1	1	3	4	14	0	0	0	0	0	0	0	0	0	0	0	1	0	1	0	0
ACOX1	112	0	0	0	0	0	0	0	0	0	19	0	0	0	10	1	0	1	1	2	7	0	0	2	0	22	0	6	5	1	6	8	15	0	0	0	0	0	0	0	0	0	0	0	0	1	1	0	0
ACOX2	147	0	0	0	0	0	0	0	0	0	23	1	3	0	10	6	0	2	2	2	4	0	0	4	1	20	0	6	6	0	10	5	27	0	1	0	1	0	0	1	0	0	0	0	0	1	1	0	0
ACOX3	148	0	0	0	0	1	0	0	0	0	24	0	1	0	8	5	0	1	1	2	6	1	0	4	1	28	1	8	2	0	13	11	23	0	1	1	0	0	0	0	0	0	0	0	0	0	0	0	0
ACOXL	152	0	1	0	0	0	0	0	1	0	32	0	4	0	3	2	1	6	0	2	5	0	0	3	0	22	0	8	6	0	6	8	31	0	1	0	0	0	0	0	0	0	0	0	0	1	1	0	0
ACP1	52	0	0	0	0	0	1	1	0	0	4	0	1	1	1	1	0	1	1	1	2	0	0	0	1	5	0	2	2	0	10	2	13	0	1	0	0	0	0	0	0	0	0	0	0	0	0	0	0
ACP2	70	0	0	0	0	0	0	1	0	1	11	0	1	1	2	1	0	2	0	0	2	1	0	3	1	11	0	3	1	1	5	3	13	0	0	0	0	0	0	0	0	0	0	0	0	0	1	0	0
ACP3	125	0	0	0	0	1	0	0	1	0	22	1	2	0	10	8	0	3	0	3	2	0	0	0	4	17	0	12	3	2	3	10	14	0	0	0	0	0	0	0	0	1	0	0	1	0	2	1	0
ACP5	73	0	0	0	0	0	0	0	0	0	7	0	0	0	8	0	0	2	0	2	1	0	0	1	1	17	0	5	3	0	8	4	10	0	0	0	0	0	0	0	0	0	0	0	0	0	0	0	0
ACP6	87	0	0	0	0	0	0	0	0	0	22	0	1	0	3	1	0	4	0	1	2	0	0	0	3	11	0	6	3	0	4	6	14	0	0	0	1	0	0	0	0	0	0	0	0	1	1	0	0
ACPL2	103	0	1	0	0	0	0	0	0	0	17	0	2	1	6	0	0	2	1	4	4	0	0	2	3	14	0	6	6	1	2	7	16	0	0	0	0	0	0	0	0	0	0	0	0	0	1	0	0
ACPT	95	1	0	0	0	0	0	2	0	0	13	0	2	0	7	7	0	1	0	5	7	0	0	0	0	13	1	2	4	0	3	6	12	0	2	0	0	0	0	0	0	0	0	0	0	0	0	0	0
ACR	83	0	1	0	0	0	0	0	0	0	21	1	0	0	2	3	0	1	0	2	1	0	0	2	2	10	0	5	5	1	4	2	11	0	2	0	0	0	0	0	0	0	0	0	1	0	1	0	0
ACRBP	135	0	1	0	0	0	1	0	1	0	34	0	2	0	5	2	0	5	0	2	8	0	0	2	3	20	0	10	1	0	8	2	23	0	2	0	0	0	0	0	0	0	0	0	0	0	0	0	0
ACRC	197	0	0	0	0	1	0	0	1	0	30	0	2	1	6	6	0	11	0	4	5	0	0	1	3	34	2	10	4	1	9	15	32	0	3	1	0	0	0	0	0	1	0	0	0	0	1	0	0
ACRV1	52	0	0	0	0	0	0	0	0	0	5	0	1	0	1	0	0	2	0	1	4	0	0	1	0	11	0	3	0	0	5	4	10	0	1	0	0	0	0	0	0	0	0	0	0	0	0	0	0
ACSBG1	206	0	0	1	0	1	0	0	1	0	39	0	6	1	4	2	1	6	0	4	16	0	0	5	1	27	1	8	12	2	14	9	31	0	1	0	0	0	0	0	1	1	1	0	0	1	1	0	0
ACSBG2	175	0	1	0	0	0	0	1	0	0	44	0	0	0	7	1	0	5	1	2	2	0	0	3	2	36	0	7	10	1	7	6	24	0	1	0	0	0	0	0	0	0	0	0	0	0	2	0	0
ACSF2	141	0	0	0	0	0	0	0	1	0	20	0	0	0	12	5	0	3	2	5	4	0	0	10	1	20	1	4	9	3	6	4	19	0	1	0	0	0	0	2	0	1	0	1	0	1	0	0	0
ACSF3	138	0	0	0	0	1	0	1	1	0	16	0	3	0	7	4	0	5	1	4	4	1	0	1	1	18	0	5	4	0	3	14	26	0	1	0	0	0	0	1	0	1	0	1	0	0	2	0	0
ACSL1	138	0	0	0	0	0	0	1	0	0	22	0	2	1	4	5	0	2	0	2	4	1	1	2	4	27	1	2	2	0	3	13	28	0	2	0	0	0	0	0	0	0	0	1	3	0	1	0	0
ACSL3	146	0	1	0	0	0	0	1	0	0	28	0	0	0	3	4	0	3	3	2	5	0	0	1	1	31	0	7	4	1	8	8	21	0	3	0	0	0	0	0	0	0	1	0	2	0	0	0	0
ACSL4	135	0	0	0	0	0	1	1	2	0	18	0	0	0	2	1	0	5	1	5	1	0	0	1	1	33	0	11	3	0	6	10	21	0	2	0	2	0	0	0	0	2	0	0	0	0	2	0	0
ACSL5	140	0	0	0	0	0	0	0	0	0	50	0	0	0	5	4	0	4	0	1	2	0	0	1	2	27	0	5	3	1	8	3	15	0	3	0	0	0	0	0	0	0	1	0	0	0	2	0	0
ACSL6	196	0	2	0	0	1	0	1	0	0	41	0	1	0	2	4	0	3	3	2	13	0	2	5	2	33	2	6	7	1	9	20	26	0	1	0	0	0	0	3	0	0	0	0	0	0	1	0	0
ACSL6;ENSG00000234758	1	0	0	0	0	0	0	0	0	0	0	0	0	0	0	0	0	0	0	0	0	0	0	0	0	0	0	0	0	0	0	0	0	0	1	0	0	0	0	0	0	0	0	0	0	0	0	0	0
ACSM1	192	0	0	0	0	1	0	0	0	0	66	0	4	0	4	3	0	7	0	1	12	0	0	4	1	26	0	1	1	0	9	19	25	0	0	0	0	0	0	0	0	0	0	0	0	0	1	0	0
ACSM2A	278	0	0	0	0	0	0	0	1	0	61	0	6	1	5	2	0	12	1	3	25	0	0	8	2	27	0	6	4	1	18	36	36	0	4	0	0	0	0	0	0	1	0	2	1	1	0	0	0
ACSM2B	310	0	0	0	1	1	0	0	1	0	93	0	6	0	10	5	2	13	2	2	17	0	0	5	4	39	1	8	2	4	11	32	24	0	2	0	0	0	0	1	0	1	1	2	0	2	1	0	0
ACSM3	145	0	0	0	1	0	1	0	0	0	31	0	2	0	4	1	0	3	0	2	8	0	0	3	2	36	0	5	6	0	8	6	16	0	2	0	0	0	0	0	0	0	0	1	1	0	1	0	0
ACSM4	212	0	2	0	0	0	1	0	0	1	62	0	2	0	6	5	0	2	0	5	16	0	0	1	1	27	0	6	6	0	8	11	27	1	4	1	0	1	0	0	0	1	0	0	0	0	2	0	0
ACSM5	234	0	1	0	0	1	0	0	1	0	39	0	9	0	12	2	2	9	1	2	17	1	0	3	2	29	1	7	4	2	7	38	25	1	3	0	0	0	0	0	1	0	1	0	0	3	0	0	0
ACSM6	1	0	0	0	0	0	0	0	0	0	0	0	0	0	0	0	0	0	0	0	0	0	0	0	0	0	0	0	1	0	0	0	0	0	0	0	0	0	0	0	0	0	0	0	0	0	0	0	0
ACSS1	147	0	0	0	0	0	0	1	0	0	11	0	3	0	10	3	0	8	1	4	6	0	0	3	3	22	1	3	4	1	18	6	21	0	2	0	0	0	0	0	0	0	0	1	0	2	0	0	0
ACSS2	131	0	0	0	0	0	0	0	0	0	17	0	2	0	3	3	1	3	1	1	2	0	0	6	1	20	0	3	4	0	12	4	30	0	1	0	0	0	0	0	0	2	0	0	1	1	2	0	0
ACSS3	294	0	0	0	0	0	0	0	0	0	69	1	7	1	18	3	1	16	6	2	25	0	0	4	3	25	0	13	7	3	16	22	31	0	7	0	0	0	0	0	0	1	0	1	0	0	1	0	0
ACTA1	116	0	0	0	0	0	0	0	0	0	11	0	3	0	8	1	1	5	1	2	11	0	0	1	1	17	0	2	2	0	5	15	25	0	3	0	0	0	0	0	0	0	0	0	0	0	0	0	0
ACTA2	90	0	0	0	0	0	0	0	1	0	14	0	0	0	7	0	1	4	1	1	1	0	0	1	0	17	0	8	3	0	8	3	12	0	1	0	0	0	0	0	0	1	0	1	0	0	0	0	0
ACTB	203	0	1	0	0	0	0	1	0	1	14	0	1	0	28	1	1	6	1	6	6	1	4	7	2	14	2	11	2	1	9	11	20	0	4	0	0	0	0	0	0	0	0	1	0	0	0	3	0
ACTBL2	117	0	1	0	0	0	0	1	1	0	10	0	6	0	2	4	1	3	1	2	8	0	0	1	4	15	0	6	5	1	7	4	24	0	2	0	0	0	0	1	0	0	1	1	1	0	0	0	0
ACTC1	165	0	0	0	0	0	0	1	0	0	35	0	4	0	5	5	0	10	0	3	18	0	0	2	0	18	2	2	3	0	6	21	20	0	2	0	0	0	0	1	0	2	1	0	0	0	1	1	0
ACTG1	119	0	0	0	0	0	0	0	0	0	14	0	3	0	16	2	0	2	0	3	3	0	0	4	5	8	0	6	9	2	2	10	12	0	0	0	0	0	0	0	0	0	0	0	1	0	0	0	0
ACTG2	114	0	0	0	0	0	0	0	0	0	25	0	2	0	2	2	0	6	0	2	13	0	0	1	0	7	1	6	3	0	13	13	9	0	2	1	0	0	0	0	0	0	0	0	0	0	0	0	0
ACTL10	25	0	0	0	0	0	0	0	1	0	2	0	3	0	1	1	0	0	0	3	0	0	0	0	0	4	0	1	0	0	2	1	3	0	1	0	0	0	0	0	0	0	0	1	0	0	0	0	0
ACTL6A	95	0	0	0	0	0	0	1	0	0	7	0	1	0	7	3	0	4	0	3	2	0	0	3	0	15	0	2	3	0	11	9	19	0	0	0	0	0	0	1	0	0	0	0	0	0	0	0	0
ACTL6B	135	0	0	0	0	0	1	0	0	0	30	0	0	0	10	2	0	5	0	4	7	1	0	0	4	19	0	9	4	0	6	12	18	0	0	0	0	0	0	0	1	0	0	0	0	0	1	0	0
ACTL7A	109	0	0	0	0	0	0	0	0	0	12	1	0	0	3	4	0	2	1	0	5	0	0	1	1	16	0	4	2	2	15	8	24	0	2	0	0	0	0	0	0	0	0	0	0	0	1	0	0
ACTL7B	141	0	0	0	0	0	1	0	0	1	29	0	2	0	9	0	0	4	0	2	2	0	0	1	1	20	0	3	7	0	9	12	27	1	1	0	0	0	0	0	0	1	0	0	0	1	1	0	0
ACTL8	140	0	1	0	0	1	0	1	0	0	26	0	3	0	6	1	0	7	0	1	5	1	0	2	3	23	0	4	4	0	9	12	18	0	1	0	0	0	0	0	0	0	0	0	0	0	1	0	0
ACTL9	186	0	1	0	0	1	1	0	0	0	30	1	2	0	4	3	1	4	1	2	10	0	0	2	1	23	0	5	8	3	11	14	42	0	7	0	0	0	0	0	0	1	0	0	0	1	0	0	0
ACTN1	179	0	0	0	0	0	0	0	0	0	20	0	2	0	9	5	0	3	0	1	6	0	0	2	2	34	1	6	7	0	9	11	42	0	2	0	0	0	0	0	0	0	0	3	2	1	1	0	0
ACTN2	344	0	0	0	0	0	0	1	0	0	45	0	9	0	12	7	0	10	1	3	22	1	0	3	7	32	0	22	7	6	29	61	46	0	6	0	0	0	0	0	0	0	1	1	2	0	3	0	0
ACTN3	32	0	0	0	0	0	0	0	0	0	2	0	2	0	1	3	0	0	0	0	0	1	0	0	0	10	0	2	0	0	2	0	7	0	1	0	0	0	0	0	0	0	0	0	0	0	0	0	0
ACTN4	211	0	1	0	0	0	1	0	1	0	27	1	4	0	14	1	1	7	1	5	9	0	0	4	2	32	0	16	5	2	19	10	32	0	3	0	0	0	0	0	1	1	0	1	0	0	2	0	2
ACTR10	75	0	0	0	0	0	0	0	0	0	14	0	0	0	3	1	0	2	1	0	5	0	0	1	1	16	0	2	2	0	4	3	12	0	1	0	0	0	0	1	0	1	0	0	0	0	1	0	0
ACTR1A	79	0	0	0	0	0	0	1	0	0	8	0	0	0	5	2	0	1	2	3	1	0	0	0	1	18	0	4	3	0	8	6	14	0	1	0	0	0	0	0	0	0	0	0	0	0	1	0	0
ACTR1B	94	0	0	0	0	0	0	1	0	0	11	0	1	0	2	2	0	3	0	1	4	0	0	3	2	14	0	3	4	0	7	5	28	0	0	1	0	0	0	0	0	0	0	0	0	0	0	0	0
ACTR2	76	0	0	0	0	0	0	1	0	0	8	0	0	1	4	2	0	1	1	1	5	0	0	2	0	22	0	3	3	0	2	7	9	0	0	0	0	0	0	0	0	0	0	0	0	1	0	0	0
ACTR3	69	0	0	0	0	0	0	0	0	0	4	0	1	0	3	3	0	0	0	0	5	0	0	1	0	15	0	5	3	0	6	8	10	0	0	0	0	0	0	0	0	0	0	0	0	0	2	0	0
ACTR3B	83	0	0	0	0	0	0	1	0	0	14	0	0	0	3	2	1	1	0	1	1	0	0	0	1	16	0	7	5	1	3	8	16	0	0	0	0	0	0	0	0	0	0	1	0	0	0	0	0
ACTR3C	42	0	0	0	0	0	0	0	0	0	9	0	2	0	2	1	0	3	0	0	2	0	0	0	1	8	0	1	0	0	1	1	5	0	2	0	0	0	0	1	0	0	0	0	0	1	0	0	0
ACTR5	121	0	2	1	0	0	0	0	0	0	9	0	6	0	3	3	0	6	1	1	4	0	0	5	1	18	0	6	2	0	11	6	24	0	2	0	0	0	0	1	0	1	0	0	1	0	1	0	0
ACTR6	87	0	0	0	0	0	0	0	0	0	11	1	1	0	5	1	0	6	1	2	8	0	0	4	3	16	0	6	2	0	5	3	8	0	0	0	0	0	0	0	0	0	0	0	0	0	2	0	0
ACTR8	115	0	0	0	0	0	0	0	0	0	14	0	0	0	11	5	0	1	1	1	3	0	0	7	1	17	1	6	0	2	12	4	19	0	1	0	0	0	0	0	0	0	0	1	0	0	1	0	0
ACTRT1	243	0	0	1	0	2	0	0	1	0	47	1	2	1	4	1	0	6	2	4	17	0	0	3	7	28	0	10	8	0	21	35	32	0	0	0	0	0	0	0	0	0	0	0	1	1	0	0	0
ACTRT2	161	0	0	0	0	1	0	0	0	0	37	0	3	1	6	4	0	5	1	0	7	0	0	1	2	26	0	5	6	1	13	15	20	0	0	1	0	0	0	0	0	0	0	0	0	1	0	0	0
ACTRT3	72	0	0	0	0	1	0	0	1	0	10	0	0	0	4	4	0	1	0	2	5	0	0	3	2	11	0	4	0	0	4	7	8	0	1	0	0	0	0	0	0	0	0	0	0	0	1	0	0
ACVR1	116	0	0	0	0	0	1	0	0	0	20	0	3	0	7	3	0	5	0	0	4	0	0	0	2	33	0	3	0	0	6	9	14	0	1	0	0	0	0	0	0	0	0	0	1	0	0	0	0
ACVR1B	211	0	0	0	0	0	1	0	0	0	14	1	3	0	3	5	0	7	3	1	10	0	0	6	3	26	0	16	7	1	15	16	53	0	14	0	0	0	0	0	0	1	0	1	0	0	1	0	0
ACVR1C	149	0	0	0	0	0	0	0	0	0	36	0	7	0	3	3	0	8	0	0	10	0	0	3	2	19	0	6	5	1	3	15	20	0	2	0	0	1	0	0	0	0	0	0	0	1	0	0	0
ACVR2A	334	0	0	0	0	0	0	1	1	0	17	1	1	0	4	21	1	2	1	4	5	0	0	6	1	57	1	12	8	0	65	6	94	0	11	3	0	0	0	0	0	0	2	0	0	0	3	0	0
ACVR2B	126	0	0	0	0	0	0	0	0	0	21	0	0	0	5	5	1	2	0	0	2	0	0	3	2	23	0	4	0	1	10	5	32	0	0	0	0	0	0	1	0	0	0	0	0	0	1	0	0
ACVRL1	140	0	1	0	0	0	0	0	0	0	29	0	0	0	8	5	0	3	1	1	8	0	0	1	2	18	1	5	3	2	8	16	20	0	1	0	0	0	0	0	0	1	0	0	0	0	0	0	0
ACY1	75	0	0	0	0	0	0	1	0	0	13	0	0	0	5	3	1	2	0	0	3	0	0	3	2	15	0	2	3	2	2	3	10	0	0	0	0	0	0	1	0	1	0	0	0	1	0	0	0
ACY3	82	0	0	0	0	0	0	0	0	0	21	0	0	0	8	2	0	3	0	0	3	0	0	2	1	12	0	2	2	0	3	6	12	0	0	0	0	0	0	0	0	0	0	0	0	0	0	0	0
ACYP1	19	0	0	0	0	0	0	0	0	0	1	0	0	0	0	0	0	1	0	0	0	0	0	0	0	7	0	2	1	1	2	0	3	0	0	0	0	0	0	0	0	0	0	0	0	0	0	0	0
ACYP2	12	0	0	0	0	0	0	0	0	0	1	0	0	0	0	0	0	0	0	0	1	0	0	0	0	1	0	0	0	0	3	2	3	0	1	0	0	0	0	0	0	0	0	0	0	0	0	0	0
AD000671.1	10	0	0	0	0	0	0	0	0	0	0	0	0	1	0	0	0	0	0	0	0	0	0	0	0	0	0	0	0	0	8	0	0	0	0	0	0	0	0	0	0	0	0	0	0	0	0	0	0
AD000671.6	2	0	0	0	0	0	0	0	0	0	0	0	0	0	1	0	0	0	0	0	0	0	0	0	0	0	0	1	0	0	0	0	0	0	0	0	0	0	0	0	0	0	0	0	0	0	0	0	0
AD000685.1	1	0	0	0	0	0	0	0	0	0	0	0	0	0	0	0	0	0	0	0	0	0	0	0	0	0	0	0	0	0	1	0	0	0	0	0	0	0	0	0	0	0	0	0	0	0	0	0	0
ADA	79	0	0	0	0	0	0	0	0	0	13	0	0	0	4	1	0	2	0	1	4	0	0	2	2	14	0	2	2	0	8	5	12	0	0	1	0	0	0	1	0	1	0	0	0	1	0	0	0
ADAD1	223	0	1	0	0	0	0	1	0	0	41	0	6	1	5	3	0	6	2	4	16	0	0	3	2	32	1	9	3	2	18	22	28	0	3	0	0	0	0	1	0	1	1	0	0	0	1	0	0
ADAD2	132	0	0	0	0	0	0	0	0	1	28	0	4	0	1	8	0	2	1	1	4	0	0	4	1	13	0	2	9	1	10	2	28	0	5	0	0	0	0	0	0	1	0	0	0	0	2	0	0
ADAL	66	0	0	0	0	0	0	0	0	0	9	0	1	0	2	3	0	3	0	2	2	0	0	1	0	15	0	3	2	0	5	8	5	0	0	0	0	0	0	0	0	0	0	1	0	0	2	0	0
ADAM10	147	0	0	0	0	1	0	0	0	0	12	0	3	0	18	2	0	6	1	2	4	0	0	5	3	23	0	6	8	0	7	12	25	0	1	0	0	0	0	0	0	0	0	0	0	0	0	0	0
ADAM11	168	0	0	0	0	0	0	1	0	0	22	1	5	0	5	6	2	7	1	0	8	0	0	9	2	18	0	9	5	0	8	18	25	0	2	1	0	0	0	1	0	1	0	2	1	1	0	0	0
ADAM12	260	0	0	0	0	0	0	3	0	0	36	0	8	0	7	15	1	9	4	1	12	0	0	5	3	26	1	12	4	3	10	29	53	0	3	1	0	0	0	0	0	0	0	0	2	0	2	0	0
ADAM15	172	0	0	0	0	0	0	0	0	0	28	0	6	0	10	2	1	4	1	5	5	0	0	8	6	16	1	10	4	0	8	9	38	0	1	1	0	0	0	0	0	0	0	0	1	1	1	0	0
ADAM17	147	1	0	0	0	0	1	2	0	0	11	0	4	1	12	9	0	4	1	3	5	0	0	5	2	25	0	6	5	2	9	7	23	0	2	0	0	0	0	0	0	0	0	0	0	0	1	0	0
ADAM18	324	0	0	0	0	0	0	0	0	1	134	0	5	1	7	12	2	4	5	4	22	2	0	2	1	21	0	6	12	3	7	22	32	0	4	0	0	0	0	0	0	1	0	0	0	0	1	0	0
ADAM19	274	0	0	0	0	0	0	0	0	0	48	0	8	1	8	4	0	11	3	4	13	0	0	4	6	33	0	18	13	2	17	39	29	0	4	0	0	0	0	1	0	0	0	0	0	2	2	0	0
ADAM2	304	0	1	0	1	0	0	0	3	0	78	0	7	0	11	8	0	11	3	2	27	0	2	4	3	28	0	7	11	1	10	28	35	0	5	0	0	0	0	0	0	1	0	0	1	0	0	0	0
ADAM20	161	0	0	0	1	1	0	0	1	0	29	0	2	0	6	3	1	7	2	2	6	0	2	4	1	26	0	11	4	0	8	13	18	0	1	0	0	0	0	1	0	0	0	0	1	1	0	0	0
ADAM21	254	1	1	0	0	0	0	1	0	0	55	0	4	0	13	5	0	9	1	5	18	2	0	4	1	32	1	11	6	0	16	23	20	0	7	0	0	0	0	0	1	0	1	0	2	1	1	0	0
ADAM22	287	1	1	0	0	0	0	0	2	0	59	0	12	0	15	7	0	8	3	1	26	0	0	3	4	40	0	5	6	3	20	21	23	1	2	0	0	0	0	0	0	1	1	1	0	1	1	0	0
ADAM23	262	1	0	0	0	0	0	1	1	0	46	0	7	1	8	7	0	6	3	3	14	0	0	2	4	43	0	8	9	1	15	32	29	0	2	0	0	0	0	0	0	0	0	0	2	1	2	0	0
ADAM28	266	0	2	0	0	1	1	1	0	0	94	0	1	0	2	10	1	10	2	1	13	0	0	2	2	33	0	5	3	2	20	14	25	0	3	0	0	0	0	0	0	1	0	0	1	1	2	0	0
ADAM29	403	0	0	0	0	0	0	0	0	0	99	0	9	1	18	12	0	16	7	3	19	0	0	7	4	41	0	15	18	1	16	31	51	0	8	0	0	0	0	0	0	0	0	0	0	0	0	0	0
ADAM30	231	0	0	0	0	0	0	0	0	0	44	0	4	1	12	4	0	3	0	2	7	0	0	6	6	26	1	11	5	1	14	16	45	0	4	0	0	0	0	0	0	3	3	0	1	0	1	0	0
ADAM32	191	0	0	0	0	0	0	0	1	0	48	0	5	0	6	7	0	7	1	5	10	2	1	4	2	30	0	7	2	5	4	8	23	0	2	0	0	1	0	0	0	0	1	0	0	1	1	0	0
ADAM33	141	0	0	0	0	0	0	0	0	0	31	0	4	0	6	3	0	6	0	1	10	0	1	2	1	14	0	3	4	0	10	22	14	0	0	0	0	0	0	0	1	1	1	1	1	0	1	0	0
ADAM6	1	0	0	0	0	0	0	0	0	0	0	0	0	0	0	0	0	0	0	0	0	0	0	0	0	0	0	0	0	0	0	0	0	0	0	0	0	0	0	0	0	0	0	0	0	0	0	0	0
ADAM7	323	0	0	0	0	1	0	0	2	0	127	0	5	0	4	6	0	7	2	2	13	0	0	4	4	38	1	6	3	4	18	22	34	0	1	0	0	0	0	0	0	0	0	0	0	0	2	0	0
ADAM8	134	0	0	0	0	0	0	0	0	1	19	0	1	0	4	7	1	5	1	2	5	0	0	0	0	23	0	3	6	0	9	11	25	0	2	0	0	0	0	1	0	0	0	1	0	0	2	0	0
ADAM9	151	0	1	0	0	0	1	0	0	0	18	0	2	0	9	4	0	2	0	6	10	0	0	2	2	32	1	7	7	0	5	5	28	0	1	0	0	0	0	0	0	0	0	0	0	0	2	0	0
ADAMDEC1	185	0	2	0	0	0	0	0	0	0	76	0	7	0	2	7	1	4	0	1	5	0	0	1	0	21	1	4	3	1	9	10	17	0	2	0	0	0	0	0	0	0	0	0	0	0	0	0	0
ADAMTS1	241	0	0	0	0	1	0	1	0	0	12	0	6	0	6	6	0	5	1	5	4	0	0	6	5	30	0	8	9	2	29	25	56	0	1	0	0	0	0	0	1	0	0	2	0	0	1	0	0
ADAMTS10	296	0	0	0	1	0	0	0	0	1	71	0	3	0	14	8	1	13	1	4	10	0	1	2	4	27	0	6	12	2	27	14	51	0	3	1	0	0	0	0	0	0	0	0	1	2	3	0	0
ADAMTS12	678	0	1	0	0	0	0	2	2	0	89	1	22	0	24	16	0	27	4	9	82	0	0	13	7	47	0	18	19	6	43	129	75	0	9	0	0	0	0	1	0	2	1	0	2	0	4	0	0
ADAMTS13	283	0	0	0	0	1	1	1	0	0	46	1	2	1	11	8	0	4	4	3	10	0	0	5	4	38	0	16	10	2	25	12	53	0	1	0	0	0	0	0	0	0	2	0	2	2	2	0	0
ADAMTS14	333	0	1	0	0	0	0	0	0	0	55	0	6	0	16	9	0	10	2	5	8	0	0	8	3	39	0	13	7	1	25	42	59	0	8	0	0	0	0	0	0	1	1	1	0	2	0	0	0
ADAMTS15	194	0	0	0	0	0	0	0	1	0	23	0	1	0	12	2	1	5	1	1	10	0	0	3	3	22	1	5	4	1	15	22	37	0	4	0	0	0	0	0	1	0	0	1	0	2	1	0	0
ADAMTS16	558	0	0	0	0	0	0	0	2	0	62	0	17	0	20	10	2	16	0	10	49	1	1	8	3	53	4	18	14	7	44	74	87	0	13	1	0	0	0	1	0	0	2	2	2	0	3	0	0
ADAMTS17	289	0	1	0	0	0	1	1	0	0	48	1	4	0	6	3	0	8	1	6	13	0	0	2	4	39	0	17	7	2	16	31	47	0	2	0	0	0	0	2	0	2	0	1	3	1	2	0	0
ADAMTS18	537	0	1	0	0	0	1	0	1	2	132	1	13	0	23	12	2	14	4	5	36	0	0	5	3	40	2	12	9	1	44	50	74	1	9	0	0	0	0	1	1	2	3	1	1	2	0	0	0
ADAMTS19	408	0	1	1	0	0	0	0	0	0	82	0	14	0	10	22	3	15	4	6	26	0	0	8	8	39	2	15	11	6	23	36	45	0	7	0	0	0	0	0	0	0	0	0	2	1	1	0	0
ADAMTS2	421	0	0	0	0	0	0	1	2	0	70	0	7	0	13	7	1	6	2	5	14	0	0	6	4	44	0	18	5	8	29	57	88	0	8	1	0	0	0	0	1	0	1	1	3	0	3	0	0
ADAMTS20	662	0	4	0	1	2	1	1	0	0	160	0	15	0	18	24	2	17	4	8	55	1	0	11	5	53	1	32	21	3	23	86	76	0	8	1	0	0	0	0	1	2	2	0	1	0	2	0	0
ADAMTS3	354	0	2	1	0	0	0	0	2	0	42	0	7	0	17	9	1	23	3	6	23	0	0	6	4	51	0	10	9	2	20	31	58	1	4	0	0	0	0	1	0	0	0	0	0	1	3	0	0
ADAMTS4	207	0	0	0	0	0	1	0	0	1	27	0	2	1	8	1	0	8	0	0	17	1	0	1	6	22	0	2	4	0	17	26	40	0	4	0	0	0	0	0	0	0	0	1	0	1	2	0	0
ADAMTS5	343	1	0	0	0	0	0	0	0	0	33	0	4	0	11	5	0	13	0	4	18	0	0	8	5	38	0	11	7	1	42	44	69	0	4	0	0	0	0	0	0	0	2	1	0	1	2	0	0
ADAMTS6	211	0	0	0	0	0	0	0	0	0	75	0	4	0	5	8	1	4	1	3	11	0	0	1	2	13	0	12	7	2	4	18	25	0	2	0	0	0	0	0	0	2	0	1	1	1	2	0	0
ADAMTS7	353	0	0	0	0	0	0	1	0	0	74	1	11	2	11	12	3	10	1	4	23	0	0	9	3	37	0	18	10	4	17	32	45	1	6	0	0	0	0	0	0	0	0	2	1	0	1	0	0
ADAMTS8	165	0	1	0	0	0	0	0	0	0	27	1	2	0	8	3	1	6	0	3	7	0	0	3	2	21	0	3	10	3	13	8	32	0	3	0	0	0	0	0	0	1	0	1	1	0	0	0	0
ADAMTS9	461	0	0	0	0	4	0	2	1	1	67	0	3	2	26	18	1	17	1	4	21	0	0	5	4	48	1	27	21	3	32	36	66	0	5	0	0	0	0	0	0	2	1	0	1	2	3	0	0
ADAMTSL1	474	2	0	0	0	0	1	2	2	2	78	1	9	0	21	18	1	21	3	10	16	0	0	3	7	55	0	30	11	3	32	48	58	1	7	2	0	0	0	2	0	0	0	2	0	1	2	1	0
ADAMTSL2	95	0	0	0	0	0	1	0	0	0	12	0	7	0	2	4	0	0	0	1	0	0	1	4	0	16	0	4	4	0	8	3	19	0	1	0	0	0	0	0	0	1	0	1	0	1	2	0	0
ADAMTSL3	489	0	0	1	0	0	0	1	2	0	80	0	13	0	20	12	1	15	2	6	31	0	2	5	8	44	2	29	8	2	33	61	73	2	14	0	0	0	0	0	1	2	2	0	0	1	3	0	0
ADAMTSL4	288	0	0	0	1	1	0	0	0	0	46	2	9	1	7	6	1	6	3	5	5	0	0	5	6	45	1	8	14	0	22	15	54	0	6	0	0	0	0	0	0	1	0	1	2	1	5	0	0
ADAMTSL4-AS1	1	0	0	0	0	0	0	0	0	0	0	0	0	0	0	0	0	0	0	0	0	0	0	1	0	0	0	0	0	0	0	0	0	0	0	0	0	0	0	0	0	0	0	0	0	0	0	0	0
ADAMTSL5	77	0	0	0	0	0	0	0	0	0	17	0	0	0	3	4	0	3	0	1	3	0	0	1	0	10	0	2	5	1	2	5	13	0	2	0	0	0	0	1	0	0	0	0	0	0	0	0	0
ADAP1	68	0	0	0	0	0	0	0	0	0	11	0	1	0	3	3	1	3	1	0	1	2	0	2	0	7	0	2	0	0	5	2	18	1	2	0	0	0	0	0	0	0	0	0	0	0	1	0	0
ADAP2	78	0	0	0	0	0	0	0	0	0	16	2	1	0	2	2	0	1	1	3	1	0	0	3	3	15	0	1	1	2	5	3	15	0	1	0	0	0	0	0	0	0	0	0	0	0	0	0	0
ADAR	236	0	0	0	0	0	0	1	0	0	30	0	1	0	13	10	1	6	2	5	11	0	0	7	6	30	0	8	8	1	17	15	47	0	1	0	0	1	0	0	0	0	0	0	0	1	0	0	0
ADARB1	158	0	0	0	0	1	0	0	0	0	22	0	2	0	2	4	1	2	0	2	5	0	0	3	3	27	0	5	1	1	16	15	41	0	2	0	0	0	0	0	0	0	0	0	1	0	1	0	0
ADARB2	235	0	1	0	0	0	0	0	0	0	29	0	4	0	12	12	1	9	0	1	16	1	1	3	1	31	0	8	11	2	12	21	39	0	5	0	0	1	0	1	0	1	0	0	0	0	1	0	0
ADAT1	101	0	0	0	0	0	0	0	0	0	13	0	0	0	10	6	1	1	1	1	7	0	0	0	2	17	0	4	1	0	8	6	14	0	1	0	0	0	0	1	0	0	0	1	1	0	0	0	0
ADAT2	44	0	0	0	0	0	0	0	0	0	8	0	0	0	4	3	0	0	0	1	1	0	0	0	0	9	0	1	0	0	3	2	7	0	3	0	0	0	0	0	0	1	0	0	0	0	0	0	0
ADAT3	43	0	0	0	0	0	1	0	0	0	4	0	2	0	0	2	0	1	0	1	0	0	0	1	0	2	0	1	2	0	5	5	12	0	1	0	0	0	0	0	0	0	0	0	0	0	2	0	0
ADC	74	0	0	0	0	0	0	0	0	0	10	0	1	0	7	4	1	1	0	0	2	0	0	0	5	17	0	1	2	1	4	2	10	1	1	0	0	0	0	0	0	0	0	0	0	0	1	0	0
ADCK1	126	0	1	0	0	0	0	0	0	0	15	1	2	0	3	5	1	3	0	3	7	0	0	1	3	17	0	6	5	1	9	8	26	0	3	0	0	0	0	1	0	0	0	1	0	1	0	0	0
ADCK2	113	0	0	0	0	0	0	0	1	0	19	0	1	0	6	4	0	5	2	1	3	1	0	3	6	15	0	2	8	0	2	5	22	0	1	0	0	0	0	0	0	0	0	1	0	1	0	0	0
ADCK3	143	1	0	0	0	0	1	0	0	0	17	0	1	0	4	2	0	6	0	1	4	1	0	3	0	24	1	11	0	2	14	9	31	0	0	1	0	0	0	0	0	0	0	0	0	0	3	0	0
ADCK4	98	0	1	0	0	0	0	0	1	0	14	0	0	1	6	3	0	7	2	0	3	0	0	2	1	13	0	4	3	0	7	5	18	0	1	0	0	0	0	0	0	0	0	1	1	0	0	0	0
ADCK5	97	0	0	0	0	0	0	0	0	0	14	0	0	0	6	0	0	4	0	2	3	0	0	1	0	12	2	4	5	2	5	2	19	1	2	0	0	0	0	1	0	0	0	1	0	1	1	4	0
ADCY1	348	0	0	0	0	0	0	1	1	0	69	0	7	0	6	7	0	23	2	3	19	0	0	3	3	42	1	13	6	2	24	28	54	1	7	0	0	0	0	0	0	0	0	0	1	2	3	0	0
ADCY10	396	0	0	0	0	1	0	1	1	0	74	1	9	0	21	9	0	6	4	6	22	0	1	7	6	48	1	20	6	2	27	37	54	1	4	0	0	0	0	1	0	1	1	2	0	1	3	0	0
ADCY2	440	0	1	0	0	0	0	2	2	0	23	0	7	0	24	20	0	26	5	4	31	0	0	6	10	46	1	15	11	2	26	76	63	0	4	1	1	0	0	0	1	1	0	0	2	1	2	0	0
ADCY3	233	0	1	0	0	1	0	0	0	0	35	2	1	1	9	6	0	7	1	1	9	0	0	5	7	33	1	9	10	0	20	12	41	0	4	0	0	0	0	0	0	0	0	0	0	0	2	0	0
ADCY4	229	0	0	0	0	1	0	1	1	0	40	1	1	0	8	5	0	11	0	4	11	1	0	5	3	36	0	9	11	1	12	14	39	0	3	1	0	0	0	0	0	0	0	1	1	0	1	0	0
ADCY5	360	0	1	0	0	0	0	0	1	0	50	0	5	1	16	6	0	11	1	6	16	1	1	9	4	40	0	15	17	2	25	38	60	0	5	2	0	0	0	0	0	0	0	0	1	1	2	0	0
ADCY6	239	0	0	0	0	0	0	0	0	0	33	1	6	0	14	7	0	6	0	4	9	0	1	5	3	36	1	8	15	1	22	15	35	0	2	0	0	0	0	0	0	0	0	0	1	1	3	0	0
ADCY7	241	0	0	0	0	0	0	0	1	0	40	0	6	0	7	4	1	4	2	1	8	0	0	4	3	32	0	13	9	0	22	17	46	0	2	0	0	0	0	2	0	0	1	2	1	1	2	0	0
ADCY8	619	0	1	0	0	0	0	0	1	0	120	0	18	0	22	21	0	35	12	5	37	1	0	10	11	48	1	20	22	5	42	64	84	1	15	0	0	0	0	1	0	1	1	1	1	1	0	0	0
ADCY9	311	0	0	0	0	1	0	1	0	0	29	2	4	0	9	8	2	8	2	9	7	0	0	6	5	48	0	22	18	2	17	20	66	0	3	0	1	0	0	0	0	0	1	3	0	2	4	0	0
ADCYAP1	61	0	0	0	0	0	0	0	0	0	6	0	1	0	2	1	0	3	0	0	5	0	1	0	0	12	0	0	3	0	4	4	16	0	1	0	0	0	0	0	0	0	0	1	0	0	1	0	0
ADCYAP1R1	196	0	0	0	0	0	0	0	0	0	50	0	4	0	6	7	2	5	3	2	14	0	0	2	3	20	0	4	5	0	11	22	23	0	1	0	0	0	0	0	0	0	0	0	2	0	1	0	0
ADD1	169	0	0	0	0	0	0	1	0	1	30	0	2	0	11	3	0	5	4	3	6	1	0	6	3	30	2	5	5	1	8	9	22	0	0	0	0	0	0	1	0	0	0	1	0	0	1	0	0
ADD2	258	0	0	0	0	0	1	2	0	0	63	0	3	0	14	4	2	5	0	4	8	0	0	3	2	27	0	10	12	3	18	15	42	0	3	0	0	0	0	1	0	0	1	1	2	0	2	0	0
ADD3	172	0	0	0	0	0	0	1	0	0	20	0	1	1	8	4	0	1	0	2	3	0	0	2	3	38	0	6	2	1	24	15	30	0	2	0	0	0	0	0	0	0	0	0	1	0	1	0	0
ADGB	170	0	0	1	0	0	0	0	0	0	5	0	1	0	0	14	0	0	6	5	0	0	0	2	0	62	1	13	2	3	3	0	36	0	2	0	0	0	0	1	0	2	0	0	2	0	2	0	0
ADGRA1	1	0	0	0	0	0	0	0	0	0	0	0	0	0	0	0	0	0	0	0	0	1	0	0	0	0	0	0	0	0	0	0	0	0	0	0	0	0	0	0	0	0	0	0	0	0	0	0	0
ADGRB1	342	0	0	0	0	1	0	2	1	0	36	0	3	1	6	8	1	8	3	9	22	0	1	4	4	35	0	14	20	4	35	35	62	0	8	1	0	0	0	3	0	1	0	2	0	0	2	0	0
ADGRB2	316	0	0	0	0	0	0	3	0	0	54	0	4	0	11	7	2	8	3	8	17	0	0	4	6	47	1	10	10	4	20	22	58	0	5	0	0	0	0	0	0	0	0	0	2	0	2	0	0
ADGRB3	745	1	1	0	0	0	0	2	0	0	144	1	15	1	19	17	2	29	10	5	74	0	0	8	8	60	2	26	30	5	54	94	90	0	8	0	0	1	0	1	0	1	0	1	2	0	3	0	0
ADGRE1	270	0	1	0	0	0	1	1	0	0	62	0	9	0	8	11	1	7	1	0	21	0	0	1	1	38	0	10	4	5	11	27	36	0	2	0	0	0	0	0	1	0	0	0	1	0	1	0	0
ADGRE5	155	1	0	0	0	0	0	0	0	0	21	0	0	1	8	3	0	5	2	2	3	0	0	6	5	23	0	10	5	0	11	16	24	0	1	0	0	0	0	0	0	1	1	0	1	1	1	0	0
ADGRG1	127	0	0	0	0	0	0	0	0	0	15	0	7	0	10	4	0	2	0	2	3	0	0	3	3	19	2	3	3	2	9	5	24	0	2	0	0	0	0	0	0	0	0	1	0	0	1	0	0
ADGRG2	218	0	0	0	0	0	0	0	1	0	24	0	4	0	12	8	0	6	1	5	8	0	0	2	2	44	1	11	2	1	12	19	34	0	1	0	0	0	0	0	0	2	1	1	1	1	2	0	0
ADGRG4	1	0	0	0	0	0	0	0	0	0	0	0	0	0	0	0	0	0	0	0	0	1	0	0	0	0	0	0	0	0	0	0	0	0	0	0	0	0	0	0	0	0	0	0	0	0	0	0	0
ADGRL4	1	0	0	0	0	0	0	0	0	0	0	0	0	0	0	0	0	0	0	0	0	1	0	0	0	0	0	0	0	0	0	0	0	0	0	0	0	0	0	0	0	0	0	0	0	0	0	0	0
ADGRV1	2	0	0	0	0	0	0	0	0	0	0	0	0	0	0	0	0	0	0	0	0	2	0	0	0	0	0	0	0	0	0	0	0	0	0	0	0	0	0	0	0	0	0	0	0	0	0	0	0
ADH1A	122	0	0	0	0	0	0	0	0	0	52	0	2	0	4	2	0	4	0	0	3	0	0	0	0	13	0	6	3	0	5	6	13	0	1	0	0	0	0	0	0	0	0	0	0	1	1	0	0
ADH1B	150	0	0	0	0	0	0	0	0	0	67	0	0	0	5	3	1	1	0	2	6	0	0	2	1	15	0	1	4	1	4	13	14	1	1	0	0	0	0	0	0	0	0	0	0	0	0	0	0
ADH1C	160	0	0	0	0	0	0	0	0	0	59	0	3	0	1	1	0	5	1	1	4	0	0	0	1	26	0	9	0	2	6	9	22	0	0	0	0	0	0	1	0	0	0	0	0	2	1	0	0
ADH4	93	0	0	0	1	0	0	1	0	0	22	0	2	0	1	9	1	2	1	2	4	0	0	1	0	15	0	3	4	0	6	5	7	0	1	0	0	0	0	2	0	0	0	0	0	0	1	0	0
ADH5	60	0	0	0	0	0	0	0	0	0	13	0	0	0	1	4	0	3	0	0	2	0	0	1	1	8	0	3	3	0	4	4	11	0	1	0	0	0	0	0	0	0	0	0	0	0	0	0	0
ADH6	102	0	0	0	0	0	0	0	0	0	26	0	1	0	9	2	0	1	1	1	3	0	0	3	0	15	0	4	2	0	5	9	13	0	1	0	0	0	0	0	0	0	1	0	0	0	1	0	0
ADH7	115	0	1	1	0	0	0	2	0	0	33	0	2	0	7	1	3	2	3	1	2	0	0	0	1	12	0	3	2	0	3	12	10	0	2	0	0	0	0	1	0	1	0	0	2	1	0	0	0
ADHFE1	115	0	0	0	0	0	0	0	0	0	19	0	1	1	4	2	0	4	1	1	5	0	0	1	1	17	0	6	3	1	11	6	19	0	3	0	0	0	0	0	0	0	0	1	0	0	0	0	0
ADI1	42	0	0	0	0	0	0	0	0	0	9	0	0	0	0	1	0	1	1	0	1	2	0	1	2	6	0	1	2	0	3	2	6	0	0	0	0	0	0	0	0	1	0	0	0	0	0	0	0
ADIG	25	0	0	0	0	0	0	0	0	0	2	0	1	0	1	1	0	2	1	1	2	0	0	1	0	4	0	2	0	0	0	1	1	0	0	0	0	0	0	0	0	0	0	2	0	0	0	0	0
ADIPOQ	66	0	0	0	0	0	0	0	0	0	9	0	0	0	2	3	0	3	0	0	4	0	0	0	1	9	0	3	1	0	8	8	13	0	0	0	0	0	0	0	0	0	0	0	0	1	0	0	0
ADIPOR1	92	0	1	0	0	0	0	1	1	1	21	0	1	0	6	1	0	3	1	0	4	0	0	0	0	19	0	5	4	0	4	8	8	0	1	1	0	0	0	0	0	0	0	0	0	0	0	0	0
ADIPOR2	68	0	0	0	0	0	0	0	0	0	8	0	1	0	2	2	0	3	0	1	4	0	0	0	0	15	0	3	1	0	7	6	12	0	1	0	0	0	0	0	0	0	0	0	0	0	0	0	0
ADIRF	13	0	0	0	0	0	0	0	0	0	1	0	0	0	0	0	0	0	1	1	0	0	0	0	0	2	1	0	0	0	2	1	1	0	0	0	0	0	0	0	0	0	1	0	0	0	0	0	0
ADK	61	0	0	0	0	1	0	1	0	0	7	0	3	0	3	1	0	2	0	1	1	0	0	3	1	8	0	4	2	0	3	5	12	0	0	0	0	1	0	0	0	0	0	1	0	0	1	0	0
ADM	48	0	0	0	0	0	1	0	0	0	6	0	2	0	3	3	1	0	0	1	1	0	0	1	0	4	0	0	1	0	3	3	13	0	1	0	0	0	0	0	0	0	0	0	1	0	1	0	0
ADM2	23	0	0	0	0	0	0	0	0	0	2	0	3	0	3	0	0	3	0	0	0	0	0	2	0	2	0	0	0	0	1	0	5	1	0	0	0	0	0	0	0	0	0	0	0	0	0	0	0
ADM5	10	0	0	0	0	0	0	0	0	0	0	0	0	0	0	1	0	0	0	0	2	0	0	0	0	2	0	3	0	0	0	0	2	0	0	0	0	0	0	0	0	0	0	0	0	0	0	0	0
ADNP	242	0	1	0	0	1	0	0	1	0	17	0	0	0	7	12	0	6	3	4	5	0	0	5	6	40	1	18	5	0	27	9	47	0	4	2	0	0	0	0	0	0	0	1	2	1	4	0	0
ADNP2	229	0	1	0	0	0	1	0	1	0	29	0	3	2	4	10	1	4	1	0	7	0	1	4	2	35	0	11	8	0	24	25	38	0	3	0	0	0	0	2	0	1	0	0	1	0	1	0	0
ADO	30	0	0	0	0	0	0	0	0	0	9	0	0	0	0	0	1	0	0	0	1	0	0	2	0	2	1	1	4	0	0	2	5	0	0	0	0	0	0	0	0	0	0	0	0	0	0	1	0
ADORA1	112	0	0	0	0	0	0	2	0	0	7	0	1	1	4	3	1	4	0	2	8	0	0	1	1	13	0	4	8	2	9	9	24	0	2	0	0	0	0	0	0	0	0	0	0	1	0	0	0
ADORA2A	95	0	0	0	0	0	0	0	0	0	14	1	1	0	2	2	0	3	1	0	8	0	0	4	1	18	1	4	4	1	5	3	16	0	2	0	0	0	0	0	0	1	0	1	0	0	0	0	0
ADORA2B	46	0	0	0	0	0	0	0	0	0	8	0	0	0	1	3	0	1	1	0	0	0	0	2	2	9	0	3	0	0	3	1	7	0	0	0	0	0	0	0	0	0	0	1	0	0	1	0	0
ADORA3	133	0	1	0	0	0	0	0	0	0	24	0	3	0	5	3	1	3	0	4	4	0	0	1	4	23	0	8	2	1	10	8	19	0	2	0	0	0	0	0	0	0	0	1	0	1	1	0	0
ADPGK	64	0	1	0	0	0	1	0	0	0	6	0	3	0	3	0	1	4	1	0	0	0	0	0	2	16	1	5	1	0	2	1	7	0	1	0	0	0	0	1	0	0	0	0	0	0	1	0	0
ADPRH	92	0	0	0	0	0	0	1	0	0	16	0	4	0	2	2	0	3	0	1	8	0	0	1	1	14	0	5	1	1	7	12	6	0	1	0	0	0	0	1	0	0	0	0	1	0	1	0	0
ADPRHL1	76	0	0	0	0	0	0	0	0	0	14	0	1	0	2	2	0	3	0	1	3	0	0	1	1	19	0	2	2	0	4	4	12	0	0	0	0	0	0	0	0	0	0	0	0	1	1	0	0
ADPRHL2	59	0	0	0	0	0	0	0	0	0	13	0	0	0	1	2	0	2	0	1	2	0	0	0	1	7	0	3	3	0	7	4	9	0	2	0	0	0	0	0	0	0	0	0	0	0	0	0	0
ADPRM	59	0	0	0	0	0	0	0	0	0	8	0	0	0	4	3	0	1	0	1	1	0	0	3	2	9	0	1	1	1	4	4	7	0	0	0	0	0	0	0	0	0	0	1	2	0	1	0	0
ADRA1A	179	0	0	0	0	0	0	0	0	0	29	0	3	1	8	1	1	4	2	4	11	0	0	3	1	25	0	7	8	1	21	10	29	1	5	0	0	0	0	1	0	0	0	0	0	0	0	0	0
ADRA1B	102	0	0	0	0	0	0	0	0	0	11	0	1	0	3	3	0	3	1	3	4	0	0	0	0	20	0	3	5	0	10	10	18	0	0	0	0	0	0	0	0	0	0	1	0	0	2	0	0
ADRA1D	113	0	0	0	0	0	0	0	0	0	15	1	3	0	7	10	0	2	0	2	5	0	0	0	0	6	1	4	6	2	6	9	24	0	0	0	0	0	0	0	0	0	1	0	0	0	1	0	0
ADRA2A	111	0	0	0	0	1	0	0	0	0	6	0	4	0	4	2	0	1	4	0	2	1	0	1	1	30	0	1	11	1	10	5	17	0	1	0	0	0	0	1	0	0	0	0	2	0	1	0	0
ADRA2B	120	0	1	0	0	0	0	0	0	0	18	0	3	0	1	3	1	3	0	0	8	0	0	0	4	20	0	5	3	1	8	5	23	0	3	0	0	0	0	0	0	0	2	0	1	0	1	0	0
ADRA2C	84	0	1	0	0	0	0	0	0	0	7	0	2	0	3	2	0	2	1	2	3	0	0	2	0	9	0	2	2	1	5	9	19	0	2	0	0	0	0	0	0	0	0	0	2	0	0	0	0
ADRB1	61	0	0	0	0	0	0	0	0	0	8	0	0	0	4	2	0	4	0	1	1	0	0	1	0	11	0	1	3	1	8	3	11	0	0	0	0	0	0	0	0	0	0	0	0	1	0	0	0
ADRB2	95	0	0	0	0	0	0	0	0	0	11	0	1	0	6	5	0	0	0	2	4	0	0	3	0	20	0	3	1	0	9	6	15	0	1	0	0	0	0	0	0	0	0	2	0	0	2	0	0
ADRB3	66	0	0	0	0	0	0	1	0	0	2	0	3	0	1	3	0	2	0	1	2	0	0	1	2	9	0	2	5	0	8	7	16	0	0	0	0	0	0	0	0	0	0	0	0	0	1	0	0
ADRM1	77	0	0	0	0	0	0	1	0	0	8	0	1	0	9	4	0	3	0	2	1	0	0	2	1	13	0	3	5	1	2	2	11	0	1	1	0	0	0	1	0	0	0	0	0	0	1	0	0
ADSL	105	0	0	0	0	1	0	0	0	0	12	0	0	0	4	2	0	3	2	0	5	0	0	2	1	18	0	10	5	0	4	3	24	0	1	1	0	0	0	1	0	0	0	0	0	0	0	0	0
ADSS2	100	0	0	0	0	0	0	0	0	0	8	0	2	0	6	3	0	4	0	1	4	0	1	0	1	20	0	8	5	0	3	12	12	0	2	0	0	0	0	0	0	0	1	1	1	0	0	0	0
ADSSL1	111	0	0	0	0	0	0	0	0	0	18	1	3	0	9	1	2	5	1	0	4	0	0	3	2	16	0	1	3	0	10	6	17	1	2	0	0	0	0	0	0	0	0	0	2	0	1	0	0
ADTRP	53	0	0	0	0	0	0	0	0	0	14	0	0	0	3	1	0	0	0	0	6	1	0	2	1	11	0	2	0	1	3	1	7	0	0	0	0	0	0	0	0	0	0	0	0	0	0	0	0
AE000661.1	1	0	0	0	0	0	0	1	0	0	0	0	0	0	0	0	0	0	0	0	0	0	0	0	0	0	0	0	0	0	0	0	0	0	0	0	0	0	0	0	0	0	0	0	0	0	0	0	0
AE000661.37	3	0	0	0	0	0	0	0	0	0	0	0	0	0	0	0	0	0	0	0	0	0	0	0	0	0	0	0	0	0	0	0	3	0	0	0	0	0	0	0	0	0	0	0	0	0	0	0	0
AEBP1	245	0	0	0	0	0	0	0	0	0	27	0	2	0	8	10	0	7	3	5	7	0	1	6	6	35	1	10	5	2	19	32	43	0	1	1	0	0	0	0	0	1	0	0	1	1	1	0	0
AEBP2	63	0	1	0	0	0	0	0	0	0	7	0	0	0	5	0	0	0	2	3	3	0	0	4	2	11	0	5	1	0	1	4	5	0	1	0	0	0	0	0	0	0	0	1	0	0	1	0	0
AEN	59	0	0	0	0	0	0	0	0	0	6	1	1	0	5	2	0	2	1	0	4	0	0	1	1	11	0	1	1	0	4	5	7	0	2	0	0	0	0	0	0	0	0	0	0	1	0	0	0
AF131215.1	1	0	0	0	0	0	0	1	0	0	0	0	0	0	0	0	0	0	0	0	0	0	0	0	0	0	0	0	0	0	0	0	0	0	0	0	0	0	0	0	0	0	0	0	0	0	0	0	0
AF131215.5	2	0	0	0	0	0	0	0	0	0	0	0	0	0	0	0	0	0	0	0	0	0	0	0	0	1	0	0	0	0	0	0	0	0	0	0	0	0	0	1	0	0	0	0	0	0	0	0	0
AF165138.7	5	0	0	0	0	0	0	0	0	0	0	0	0	0	0	2	0	0	0	0	0	0	0	1	0	0	0	0	1	0	0	0	0	0	0	0	0	0	0	0	0	0	0	0	0	0	0	0	0
AF196779.12	7	0	0	0	0	0	0	0	0	0	0	0	0	0	0	0	0	0	0	1	0	0	0	0	0	3	0	0	0	0	1	1	1	0	0	0	0	0	0	0	0	0	0	0	0	0	0	0	0
AFAP1	164	0	0	0	0	0	0	0	0	0	17	0	2	0	8	7	0	7	0	0	3	0	0	2	2	31	0	6	7	0	15	9	34	0	1	0	0	0	0	0	0	0	0	0	0	0	1	0	0
AFAP1L1	169	0	1	0	0	0	1	1	0	0	21	0	2	0	5	6	1	4	0	2	11	0	0	3	2	23	1	8	3	1	11	18	29	0	1	0	0	0	0	0	0	0	0	0	0	1	1	0	0
AFAP1L2	154	0	0	0	0	0	0	0	0	0	27	0	1	0	10	4	0	4	2	4	6	0	0	4	3	17	0	7	7	0	9	13	25	0	2	0	0	0	0	0	2	1	0	0	1	0	0	0	0
AFDN	383	1	0	0	0	0	0	0	0	0	55	1	4	2	21	5	1	12	2	8	19	0	2	13	6	43	0	25	15	1	29	23	67	0	4	0	0	0	0	0	0	1	2	2	0	1	2	0	0
AFF1	260	0	0	0	0	0	1	0	0	0	32	0	1	1	21	10	0	10	2	3	9	0	0	9	4	40	0	15	13	2	15	9	46	0	3	1	0	0	0	0	0	0	0	3	0	1	0	0	0
AFF2	567	0	1	0	0	2	0	2	0	0	70	0	16	0	19	14	2	17	3	7	25	0	2	4	7	60	1	36	16	6	44	80	83	1	13	0	0	0	0	1	1	2	1	1	1	0	5	0	0
AFF3	373	0	0	0	0	0	0	1	0	0	55	1	3	0	21	3	1	19	5	10	19	1	0	6	7	40	2	16	13	1	32	24	65	0	6	1	0	0	0	1	1	1	0	2	2	1	1	0	0
AFF4	222	0	0	0	0	0	0	0	0	0	39	0	0	1	18	7	0	5	0	3	14	0	0	2	6	30	1	7	4	1	15	12	43	0	3	0	0	0	0	0	0	0	1	0	1	0	1	0	1
AFG3L2	134	0	0	0	0	0	0	0	0	0	8	2	2	1	9	5	0	3	0	2	9	0	0	5	0	33	0	6	9	0	3	5	23	0	2	0	0	0	0	0	0	0	0	0	0	1	1	0	0
AFM	196	0	0	0	0	0	0	0	1	0	46	0	5	0	8	3	3	6	2	1	3	0	0	4	2	31	0	7	4	0	8	14	26	0	0	0	0	0	0	0	0	3	0	3	0	0	0	0	0
AFMID	67	0	0	0	0	0	0	0	0	0	8	1	1	1	2	3	1	4	1	3	2	0	0	0	1	13	0	2	1	1	2	5	8	0	0	0	0	0	0	0	0	0	0	0	1	1	0	0	2
AFP	164	0	0	0	0	1	0	1	2	0	39	0	2	0	7	2	0	0	0	3	10	0	0	3	1	34	0	2	3	0	6	14	20	0	1	0	0	0	0	0	0	0	0	0	1	2	3	0	0
AFTPH	155	1	0	0	0	0	0	2	1	0	20	0	2	0	10	7	1	5	1	2	6	0	0	5	1	24	1	11	5	1	12	6	21	0	2	0	0	0	0	0	0	0	0	0	1	0	3	0	0
AG2	1	0	0	0	0	0	0	0	0	0	0	0	0	0	0	1	0	0	0	0	0	0	0	0	0	0	0	0	0	0	0	0	0	0	0	0	0	0	0	0	0	0	0	0	0	0	0	0	0
AGA	88	0	0	0	0	0	0	1	1	0	12	0	0	0	5	3	0	2	0	1	6	0	0	2	1	15	0	2	5	0	7	10	9	0	1	0	0	0	0	0	0	0	0	0	1	0	1	0	0
AGAP1	261	0	1	0	0	0	0	1	1	1	32	1	4	3	6	5	0	9	2	3	12	0	0	0	2	37	0	8	10	1	30	17	52	0	4	0	0	0	0	0	0	1	0	1	0	0	1	0	0
AGAP10	9	0	0	0	0	0	0	0	0	0	0	0	0	1	0	0	0	0	0	0	0	0	0	0	0	0	0	0	2	0	0	0	6	0	0	0	0	0	0	0	0	0	0	0	0	0	0	0	0
AGAP2	188	0	2	0	0	0	0	0	0	1	28	0	5	0	3	8	0	6	2	4	8	0	0	4	1	34	1	4	10	1	7	14	31	0	3	0	0	0	0	1	1	1	1	0	0	1	2	0	0
AGAP2-AS1	23	0	0	0	0	0	2	0	0	0	1	0	0	0	1	1	0	1	0	0	1	0	0	0	0	2	0	0	0	0	2	0	9	0	1	0	0	0	0	0	1	0	0	0	0	0	0	0	0
AGAP3	199	0	0	0	0	2	1	1	1	1	23	0	4	0	7	6	0	5	0	3	6	0	0	5	4	26	0	6	10	0	11	12	45	0	1	0	0	0	0	0	0	1	0	0	0	2	1	0	0
AGAP4	36	0	0	0	0	0	0	0	0	0	3	0	0	0	0	1	0	1	2	1	2	0	0	0	1	9	1	0	1	0	3	4	3	0	1	0	0	0	0	0	0	0	0	0	1	0	0	0	0
AGAP5	80	0	0	0	0	0	1	0	0	0	14	0	0	0	2	0	0	4	0	1	1	0	0	0	0	21	0	4	0	0	11	4	11	0	1	0	0	0	0	0	0	0	1	0	0	0	1	0	1
AGAP6	126	0	0	0	0	0	0	0	1	0	14	0	3	0	4	0	0	3	1	2	3	0	0	0	5	34	1	2	3	1	13	5	20	0	3	0	0	0	0	0	0	0	0	1	0	0	0	0	0
AGAP7	117	0	0	0	0	0	0	0	0	1	18	0	1	0	3	4	0	4	2	1	6	0	0	3	3	24	1	6	0	2	13	9	12	0	1	0	0	0	0	0	0	0	0	0	1	0	0	0	0
AGAP8	26	0	0	0	0	0	0	0	0	0	5	0	0	0	1	0	0	0	0	0	1	0	0	0	2	7	0	0	1	0	2	1	1	0	2	0	0	0	0	0	0	0	0	0	0	0	0	0	0
AGAP9	3	0	0	0	0	0	0	0	0	0	0	0	0	0	0	0	0	0	0	0	0	0	0	0	0	2	0	0	0	1	0	0	0	0	0	0	0	0	0	0	0	0	0	0	0	0	0	0	0
AGBL1	367	0	0	0	0	0	0	0	0	1	84	0	12	0	14	13	1	15	2	1	17	0	0	2	5	41	0	18	9	5	24	34	34	0	4	0	0	0	0	1	0	0	0	4	3	1	1	0	0
AGBL2	203	0	0	0	0	0	1	0	1	0	29	0	8	0	8	5	0	8	1	1	12	0	0	2	5	39	0	10	3	0	17	7	33	1	5	0	0	0	0	0	0	0	0	0	1	0	1	0	0
AGBL3	106	0	0	0	0	0	0	1	0	0	5	0	2	0	0	5	0	0	2	2	0	1	0	0	0	32	0	12	3	2	3	1	23	0	2	0	1	0	0	0	0	0	1	0	0	0	3	0	0
AGBL4	114	1	0	0	0	0	0	1	0	0	9	0	2	0	0	5	0	1	1	1	5	0	1	3	3	31	0	5	4	3	5	5	15	0	2	0	0	0	0	0	0	0	0	1	0	0	3	0	0
AGBL5	203	0	1	0	0	0	0	1	1	0	17	0	0	1	12	5	0	6	3	4	7	0	0	1	4	34	2	9	6	1	16	5	50	0	7	0	0	0	0	0	0	1	0	1	2	0	0	0	0
AGER	50	0	0	0	0	0	0	0	0	0	4	0	0	0	1	0	0	3	0	2	0	0	0	0	2	9	0	1	1	0	5	4	12	0	1	0	0	0	0	0	0	0	0	0	0	0	0	1	0
AGFG1	94	0	0	0	0	0	0	0	0	0	18	1	2	0	2	2	2	2	0	2	4	0	0	1	2	20	0	2	4	0	5	1	15	0	2	0	0	0	0	1	0	0	1	0	0	1	1	0	0
AGFG2	100	0	0	0	0	0	0	0	0	0	27	0	0	0	5	3	0	2	0	3	2	0	0	0	2	12	0	9	4	0	7	5	13	0	1	0	0	0	0	0	0	0	0	0	0	0	0	0	0
AGGF1	159	0	2	0	0	0	0	0	0	0	18	0	4	1	12	3	1	7	0	2	7	0	0	4	1	33	0	9	7	0	7	6	23	0	3	0	0	0	0	0	1	0	0	1	0	0	2	0	0
AGK	98	0	0	0	0	0	0	0	1	0	15	0	0	1	0	1	0	4	0	0	0	0	0	4	3	25	0	4	5	0	8	6	14	0	0	0	0	0	0	2	0	0	2	0	1	1	0	0	0
AGL	299	0	0	0	0	2	0	1	2	0	56	0	7	0	23	7	1	5	2	1	12	1	0	8	4	41	1	11	8	2	16	27	40	0	5	0	0	0	0	0	0	0	1	0	1	0	2	0	0
AGMAT	70	0	0	0	0	0	0	0	0	0	18	0	1	0	1	0	0	2	1	1	2	0	0	2	0	10	0	4	0	0	4	6	14	0	0	0	0	0	0	2	0	0	0	0	0	0	0	0	0
AGMO	192	0	0	0	0	0	0	0	1	0	23	1	2	0	3	2	1	10	2	4	19	0	0	1	2	28	0	9	0	2	13	35	21	0	1	0	0	0	0	0	0	0	0	0	0	0	3	0	0
AGO1	181	0	0	0	0	1	1	0	0	0	31	0	1	0	9	5	1	6	2	2	7	1	0	3	4	25	0	10	1	0	14	13	37	1	0	0	0	0	0	0	0	1	0	0	0	0	0	1	0
AGO2	189	0	0	0	0	0	0	0	0	2	21	0	0	0	11	2	1	6	1	1	2	0	1	5	1	45	4	11	0	1	14	16	38	0	0	0	0	0	0	0	0	0	1	0	0	1	2	0	0
AGO3	156	0	0	0	0	0	0	0	0	0	18	0	0	0	16	4	0	13	1	3	7	0	0	5	2	25	0	9	1	0	5	11	31	0	0	0	0	0	0	0	0	0	0	1	2	0	1	0	0
AGO4	164	0	0	0	0	0	0	0	0	0	17	0	0	0	8	5	0	9	1	5	7	0	0	5	0	24	0	14	0	2	14	10	36	0	0	0	0	0	0	0	1	0	0	0	0	0	0	0	0
AGPAT1	60	0	0	0	0	0	0	0	0	0	4	0	2	0	2	1	0	4	0	0	3	0	0	3	1	7	0	1	2	0	4	7	15	0	2	0	0	0	0	0	0	0	0	0	0	0	0	0	0
AGPAT2	49	0	0	0	0	0	0	0	0	0	1	0	0	0	3	1	1	2	0	0	2	1	0	1	0	4	0	4	2	0	2	4	17	0	0	0	0	0	0	0	0	0	0	0	0	1	0	0	0
AGPAT3	86	0	0	1	0	0	1	0	1	0	7	0	0	0	3	6	0	3	0	2	2	0	0	0	1	20	0	4	3	0	4	7	13	0	2	0	0	0	0	0	0	0	0	0	0	0	1	0	0
AGPAT4	111	0	0	0	0	0	0	1	0	0	17	0	2	0	4	1	0	4	0	2	0	0	1	0	1	20	0	4	5	0	9	9	22	0	2	0	0	0	0	0	0	0	1	0	0	1	1	0	0
AGPAT5	71	0	0	0	0	0	0	0	0	0	8	0	1	0	1	3	0	0	0	1	3	0	0	4	0	14	0	3	4	0	9	2	12	1	1	0	0	0	0	0	0	0	0	1	1	0	0	0	0
AGPAT6	94	0	1	0	0	0	0	0	0	0	11	0	0	0	3	1	1	1	0	3	2	0	0	1	1	24	0	4	3	1	7	5	14	0	0	0	0	0	0	0	0	0	2	1	0	1	1	0	0
AGPAT9	115	0	0	0	0	0	0	0	0	0	21	0	1	0	3	3	0	1	0	3	3	0	0	2	2	32	0	2	5	1	3	8	19	0	2	0	0	0	0	0	0	0	0	0	0	0	1	0	0
AGPHD1	5	0	0	0	0	0	0	0	0	0	1	0	2	0	0	1	0	0	0	0	0	0	0	0	0	0	0	0	0	0	0	0	0	0	1	0	0	0	0	0	0	0	0	0	0	0	0	0	0
AGPS	113	0	0	0	0	1	0	0	0	0	12	1	4	1	7	2	0	6	2	4	7	0	0	3	1	23	0	4	1	3	5	7	15	0	0	0	0	0	0	1	0	0	0	0	1	0	1	0	0
AGR2	42	0	0	0	0	0	0	0	0	0	11	0	1	0	2	1	1	0	0	1	0	0	0	1	0	10	0	0	3	0	0	1	6	0	1	0	0	0	0	1	0	0	0	0	0	0	1	0	0
AGR3	45	0	0	0	0	0	0	1	0	0	6	0	1	0	7	2	0	1	1	2	1	0	0	0	0	6	0	0	2	0	5	1	6	0	0	0	0	0	0	0	0	0	0	0	0	0	0	0	0
AGRN	316	0	1	0	0	0	2	0	0	1	41	0	8	0	18	4	1	6	3	5	10	2	1	9	1	25	1	22	11	1	22	24	66	1	3	0	0	0	0	1	0	1	0	3	1	0	3	3	0
AGRP	23	0	0	0	0	0	0	0	0	0	2	0	1	0	2	2	0	1	0	0	3	0	0	0	0	3	0	0	0	0	3	2	3	0	0	0	0	0	0	0	0	0	0	0	0	1	0	0	0
AGT	135	0	1	0	0	0	0	0	0	0	19	0	0	0	6	1	0	4	0	3	5	1	0	4	1	25	0	7	9	0	8	9	25	0	0	0	0	0	0	0	0	0	0	0	0	1	0	0	0
AGTPBP1	221	0	0	0	1	0	0	0	0	0	23	0	2	1	11	4	0	13	0	3	11	0	0	7	6	36	1	18	5	0	19	8	38	0	2	0	0	0	0	0	0	1	1	0	0	0	2	0	0
AGTR1	140	0	0	0	0	0	0	0	0	0	23	0	3	0	3	2	0	13	0	3	12	0	0	1	0	16	0	8	4	0	3	19	16	0	0	0	0	0	0	0	0	2	0	0	0	0	1	0	0
AGTR2	131	0	0	0	0	1	0	0	0	0	41	0	3	0	4	0	0	2	1	0	8	0	0	1	1	26	0	6	1	1	5	9	13	0	0	0	0	0	0	0	0	1	0	0	0	0	0	0	0
AGTRAP	34	0	0	0	0	0	0	0	0	0	4	0	0	0	2	2	0	1	0	1	3	0	0	2	0	4	0	1	1	0	3	1	6	0	0	0	0	0	0	0	0	0	0	1	0	0	0	0	0
AGXT	106	0	0	0	0	0	0	2	0	0	22	0	6	0	2	2	0	2	0	2	3	0	0	3	1	17	1	1	2	2	6	8	14	0	1	1	0	0	0	0	0	1	0	2	0	0	3	0	0
AGXT2	201	0	0	0	0	0	0	0	1	0	56	0	8	0	4	2	0	5	0	0	8	1	0	2	6	32	0	5	5	1	10	19	19	0	3	2	0	0	0	1	0	0	0	1	0	1	0	0	0
AGXT2L1	9	0	0	0	0	0	0	2	0	0	3	0	2	0	1	0	0	0	0	0	0	0	0	0	0	0	0	0	0	0	0	0	0	0	0	0	0	0	0	0	0	0	0	0	0	0	0	0	0
AGXT2L2	4	0	0	0	0	0	0	0	0	0	2	0	0	0	0	1	0	0	0	0	0	0	0	0	0	0	0	0	0	0	1	0	0	0	0	0	0	0	0	0	0	0	0	0	0	0	0	0	0
AHCTF1	398	0	2	0	2	0	0	0	0	1	42	0	5	0	21	20	0	14	3	8	29	0	0	9	7	60	1	36	6	2	30	35	43	0	4	1	0	0	0	0	1	0	0	1	0	0	2	0	0
AHCY	89	0	0	0	0	0	0	0	0	0	13	0	2	0	2	1	0	1	0	1	2	0	0	3	0	19	0	7	2	1	4	4	18	0	2	1	0	0	0	0	0	0	0	1	0	1	1	0	0
AHCYL1	85	0	0	0	0	0	0	0	2	0	10	0	3	0	2	0	0	0	0	3	3	0	0	1	4	13	1	2	4	2	8	4	15	0	1	0	0	0	0	0	0	0	0	0	1	0	1	0	0
AHCYL2	120	0	0	0	0	0	1	0	0	0	17	0	3	1	4	1	0	6	0	1	4	0	1	2	3	24	0	9	5	0	6	8	15	0	1	0	0	0	0	0	0	0	0	1	0	1	2	0	0
AHDC1	273	0	1	0	0	1	0	0	1	0	41	0	4	0	10	12	0	20	1	2	11	0	0	5	0	28	0	9	13	2	17	18	60	0	2	0	0	0	0	0	0	0	0	1	0	2	2	0	0
AHI1	185	0	0	0	0	1	0	0	0	1	20	0	0	0	8	5	0	8	2	5	7	1	0	5	0	34	0	14	2	1	12	11	33	0	3	0	0	0	0	0	0	0	0	0	1	0	2	0	0
AHNAK	973	0	3	0	1	1	2	4	2	0	109	1	18	0	60	28	2	51	5	15	60	3	1	19	26	91	1	47	33	1	48	90	146	2	8	0	0	0	0	1	0	8	5	9	1	3	6	0	0
AHNAK2	1113	0	2	0	0	1	1	2	2	0	140	2	20	1	60	38	4	39	12	19	62	2	0	25	30	103	3	33	36	6	77	109	178	1	12	0	1	0	0	2	0	5	2	2	5	7	3	0	0
AHR	186	0	0	0	0	1	0	1	0	0	23	0	3	1	27	4	1	4	1	2	5	0	0	3	4	27	0	5	4	0	13	14	29	0	1	0	0	0	0	0	0	0	0	1	0	0	1	0	0
AHRR	183	0	0	0	0	0	0	1	0	0	24	0	5	0	5	4	1	4	0	3	14	0	0	2	1	31	1	6	7	0	8	15	38	0	4	0	0	0	0	0	0	0	0	0	0	0	0	0	0
AHSA1	65	0	1	0	0	0	0	0	0	0	8	0	0	0	3	2	0	2	0	3	0	0	0	2	0	19	0	3	3	0	6	2	6	0	0	0	0	0	0	0	0	0	0	0	0	0	1	0	0
AHSA2	22	0	0	0	0	0	0	0	0	0	7	0	1	0	2	1	0	0	0	0	1	0	0	1	0	4	0	0	1	0	1	1	0	0	1	0	0	0	0	0	0	0	0	0	0	0	1	0	0
AHSG	104	0	0	0	0	0	0	1	0	0	17	0	4	0	6	2	0	3	1	0	10	0	0	2	1	15	0	1	6	0	5	15	13	0	1	0	0	0	0	0	0	0	0	1	0	0	0	0	0
AHSP	27	0	0	0	0	0	0	0	0	0	6	0	0	0	0	1	0	0	0	0	3	0	0	0	1	1	0	2	2	2	2	3	4	0	0	0	0	0	0	0	0	0	0	0	0	0	0	0	0
AICDA	97	0	0	0	0	0	0	1	0	0	12	0	1	0	2	7	0	2	1	0	5	0	1	1	1	15	0	3	1	2	3	7	22	0	0	0	0	0	0	0	0	0	0	2	0	1	1	0	0
AIDA	55	0	0	0	0	0	0	0	0	0	5	0	1	0	1	0	0	3	0	1	3	0	0	1	0	13	0	2	0	1	3	3	11	0	1	0	0	0	0	0	0	0	0	0	0	0	0	0	0
AIF1	30	0	0	0	0	0	0	0	0	0	6	0	0	0	0	0	0	0	0	0	1	0	0	0	1	6	1	0	0	0	4	3	3	0	0	1	0	0	0	0	0	0	0	0	0	0	2	0	0
AIF1L	23	0	0	0	0	0	0	0	0	0	2	0	0	0	2	0	0	2	0	0	0	0	0	0	0	9	0	0	0	0	0	2	5	0	0	0	0	0	0	0	0	0	0	0	0	0	0	0	0
AIFM1	136	0	0	0	0	1	0	1	1	0	10	0	2	1	6	6	0	1	0	3	2	0	0	3	3	25	0	10	3	1	4	18	24	0	3	0	0	0	0	0	0	0	0	1	0	1	2	0	0
AIFM2	79	0	0	0	0	0	0	0	0	0	10	0	0	0	4	3	0	1	0	0	3	0	0	1	2	14	0	4	6	1	2	4	17	0	1	0	0	0	0	0	0	0	0	1	0	1	0	0	0
AIFM3	138	0	1	0	0	1	0	0	0	0	23	0	4	2	3	1	0	2	0	4	6	0	1	1	3	23	1	5	6	0	10	8	21	1	1	0	0	0	0	0	0	0	1	1	2	1	0	0	0
AIG1	39	0	0	0	0	0	0	0	0	0	5	0	0	0	2	0	0	1	2	0	0	0	0	0	1	9	0	3	1	0	3	4	6	0	0	0	0	0	0	0	0	0	0	0	0	0	0	0	0
AIM1L	98	0	0	0	0	0	0	0	1	1	15	0	0	0	5	5	0	3	1	0	3	1	0	4	0	13	0	4	4	1	7	8	14	0	0	0	0	0	0	0	0	0	0	1	0	2	0	0	0
AIM2	129	0	0	0	0	0	0	0	0	0	15	0	1	0	5	4	0	2	0	2	7	0	0	2	5	22	0	6	5	0	13	17	16	0	2	0	0	0	0	0	0	0	0	0	0	0	0	0	0
AIMP1	63	0	0	0	0	0	0	0	0	0	7	0	2	0	3	1	0	2	4	0	5	1	0	0	0	16	0	3	0	0	2	4	9	0	1	0	0	0	0	0	0	0	0	0	0	0	0	0	0
AIMP2	74	0	0	0	0	0	0	0	0	0	7	0	2	1	4	1	0	3	1	1	3	0	0	0	2	19	0	2	0	0	8	1	13	0	0	1	0	0	0	0	0	0	0	0	0	0	1	0	0
AIP	63	0	0	0	0	0	0	2	0	0	14	0	1	0	4	1	0	2	1	2	1	0	0	0	1	5	1	5	1	0	3	3	13	0	0	0	0	1	0	0	0	0	0	0	0	0	0	0	0
AIPL1	102	0	1	0	0	0	0	0	0	0	25	0	3	0	3	6	0	1	0	0	4	0	0	2	1	15	1	3	3	0	2	9	16	0	2	0	0	0	0	0	0	0	0	0	0	0	0	0	0
AIRE	111	1	0	0	0	0	0	0	0	0	32	0	3	0	3	4	0	2	0	2	7	0	0	0	0	14	0	2	5	0	6	8	13	0	1	0	0	0	0	1	0	0	0	0	0	0	0	0	0
AJAP1	160	0	0	0	0	0	0	1	1	0	16	0	8	0	3	4	2	3	0	1	6	0	0	3	3	19	0	6	7	2	11	17	32	0	4	0	0	0	0	0	0	0	0	1	0	0	2	0	0
AJUBA	100	0	0	0	0	0	1	0	0	0	6	0	1	0	6	2	0	27	3	5	3	0	0	3	0	9	1	4	3	0	4	5	10	0	1	0	0	0	0	1	0	0	0	0	1	0	1	0	0
AK074396	1	0	0	0	0	0	0	0	0	0	0	0	0	0	0	0	0	0	0	0	0	0	0	0	0	0	0	0	0	0	1	0	0	0	0	0	0	0	0	0	0	0	0	0	0	0	0	0	0
AK097866	1	0	0	0	0	0	0	0	0	0	0	0	0	0	0	0	0	0	0	0	0	0	0	0	0	0	0	0	0	0	1	0	0	0	0	0	0	0	0	0	0	0	0	0	0	0	0	0	0
AK1	26	0	0	0	0	0	0	1	0	0	4	0	0	0	1	1	0	1	0	0	2	0	0	0	1	3	0	1	0	0	1	1	7	0	0	0	0	0	0	0	0	0	0	0	0	0	0	0	0
AK126539	1	0	0	0	0	0	0	0	0	0	0	0	0	0	0	0	0	0	0	0	0	0	0	0	0	0	0	0	0	0	1	0	0	0	0	0	0	0	0	0	0	0	0	0	0	0	0	0	0
AK2	37	0	0	0	0	0	1	0	1	0	6	0	0	0	2	1	0	1	0	1	1	0	0	2	1	5	0	0	3	0	1	2	6	0	1	0	0	0	0	0	0	0	0	0	0	0	0	0	0
AK3	40	0	0	0	0	0	0	0	0	0	1	0	1	0	0	1	0	0	1	1	0	0	0	2	3	9	0	2	1	0	6	0	8	0	1	0	0	0	0	0	0	0	1	0	0	0	0	0	0
AK4	41	0	0	0	0	0	0	0	0	0	8	0	0	0	2	1	0	3	0	0	0	0	0	0	0	14	0	2	0	1	1	3	5	0	1	0	0	0	0	0	0	0	0	0	0	0	0	0	0
AK5	198	0	1	0	0	0	0	0	0	0	38	0	9	1	4	3	0	17	3	1	17	0	0	2	4	23	0	6	4	0	9	19	24	0	1	0	0	0	0	0	0	1	0	1	1	0	1	0	0
AK7	199	0	0	0	0	0	0	1	3	0	44	0	3	0	9	4	1	3	1	4	6	0	0	4	0	31	2	8	9	2	7	15	26	0	4	0	0	0	0	0	1	0	0	0	0	1	2	0	0
AK8	100	0	0	0	0	0	0	0	0	0	14	0	3	1	6	6	0	0	1	2	6	0	0	3	0	16	1	2	1	0	9	8	14	0	0	0	0	0	0	0	1	1	0	0	0	0	2	0	0
AK9	313	0	1	0	0	2	0	0	0	0	56	0	1	0	11	6	1	10	3	8	19	1	0	3	4	59	0	27	1	4	17	15	38	0	1	0	0	0	0	1	0	1	0	0	1	1	3	2	0
AKAP1	172	0	0	0	0	0	0	0	0	1	33	0	4	0	10	6	0	8	2	1	6	0	0	3	2	29	0	4	9	2	5	17	19	0	3	0	0	0	0	0	0	0	0	0	1	1	0	0	0
AKAP10	104	0	0	0	0	0	0	0	0	0	11	1	2	0	8	4	0	5	0	2	2	0	0	2	1	15	0	5	5	1	5	8	19	1	2	0	0	0	0	0	1	0	0	0	0	0	1	0	0
AKAP11	285	0	1	0	0	0	1	3	1	0	36	0	1	0	17	8	2	9	0	5	15	0	0	5	4	50	1	19	4	0	19	18	50	2	2	0	0	0	0	0	0	1	1	0	1	0	1	0	0
AKAP12	349	0	0	0	0	0	1	1	0	0	38	0	2	0	12	6	1	15	1	5	11	0	0	7	0	51	3	25	12	0	27	17	85	0	5	0	0	0	0	0	1	3	0	0	3	1	2	0	0
AKAP13	506	1	0	1	0	1	0	2	0	1	65	1	12	0	27	7	0	17	5	11	33	2	0	9	9	63	1	28	8	4	40	32	73	1	9	1	0	0	0	1	0	2	1	5	2	2	2	0	0
AKAP14	53	0	0	0	0	0	0	0	0	0	11	0	2	0	1	0	0	3	0	0	2	0	0	0	1	14	1	2	1	0	3	2	7	0	0	0	0	0	0	0	0	0	0	0	0	0	1	0	0
AKAP17A	159	0	0	0	0	0	0	0	1	0	11	0	2	0	5	3	0	5	0	2	12	0	0	5	0	31	0	9	0	1	11	14	39	0	1	0	0	0	0	0	0	0	0	0	0	1	0	0	0
AKAP2	14	0	0	0	0	0	0	1	0	0	1	0	0	0	2	1	0	0	0	0	0	0	0	0	0	0	0	1	0	0	1	0	2	0	0	0	0	0	0	0	0	0	0	0	0	0	0	2	0
AKAP3	240	0	0	0	0	0	0	1	0	0	35	0	1	0	9	4	0	8	1	3	20	0	0	3	3	40	1	13	9	2	18	20	30	0	4	1	0	0	0	0	0	1	0	0	0	1	3	0	0
AKAP4	241	0	0	0	0	2	0	0	1	0	38	0	5	0	3	8	0	12	3	5	10	0	0	3	4	42	1	16	6	1	11	25	24	0	1	1	0	0	0	0	1	2	0	1	2	1	3	0	0
AKAP5	64	0	1	0	0	0	0	0	0	0	9	0	0	0	4	3	0	5	1	2	2	0	0	0	0	18	0	0	1	0	4	2	7	0	0	0	0	0	0	0	0	0	0	0	1	0	0	0	0
AKAP6	591	0	0	1	0	0	2	1	1	0	92	2	10	1	33	15	0	24	7	5	27	1	0	8	10	65	3	30	15	3	40	64	79	1	11	0	0	1	0	1	0	1	0	0	0	0	4	0	0
AKAP7	122	0	0	0	0	0	0	1	0	0	10	0	3	0	4	0	0	6	0	3	3	0	0	1	2	31	0	2	0	0	14	4	32	0	1	0	0	0	0	0	0	0	0	0	0	0	0	0	0
AKAP8	151	0	0	0	0	0	1	1	1	0	15	0	2	0	4	3	2	3	3	3	6	0	0	2	0	23	0	8	6	0	13	6	32	0	1	0	0	0	0	1	0	0	0	2	2	0	0	0	1
AKAP8L	126	0	1	0	0	0	0	1	0	0	17	0	4	0	5	4	0	5	0	1	3	0	0	3	3	20	1	6	7	0	10	5	19	0	1	1	0	0	0	0	0	0	0	0	2	0	1	0	0
AKAP9	688	0	2	0	1	1	0	2	2	1	102	1	14	0	55	14	1	33	10	6	35	0	1	17	11	82	0	45	18	4	46	44	92	0	6	0	0	0	0	1	0	1	2	5	1	1	3	1	0
AKD1	19	0	0	0	0	0	0	2	0	0	5	0	4	0	0	3	0	0	0	0	0	0	0	0	0	0	0	0	1	0	3	0	0	0	1	0	0	0	0	0	0	0	0	0	0	0	0	0	0
AKIP1	32	0	0	0	0	0	0	0	0	0	4	0	4	0	0	1	0	2	1	3	2	0	0	2	0	6	0	1	0	0	1	1	2	0	1	0	0	0	0	0	0	0	0	0	0	0	0	0	0
AKIRIN1	21	0	0	0	0	0	0	0	0	0	1	0	0	0	4	1	0	0	0	1	1	0	0	1	0	2	0	3	0	0	1	1	4	0	1	0	0	0	0	0	0	0	0	0	0	0	0	0	0
AKIRIN2	48	0	0	0	0	0	0	0	0	0	4	0	0	0	1	3	0	1	1	2	3	0	0	0	1	12	0	2	0	1	4	4	8	0	0	0	0	0	0	0	0	0	0	0	0	0	0	0	0
AKNA	269	0	1	0	0	0	0	0	1	0	52	0	5	1	19	6	2	9	3	6	9	1	0	7	6	28	1	15	5	3	11	23	40	0	3	0	0	0	0	0	0	2	0	0	1	1	0	0	0
AKNAD1	187	0	0	1	0	1	0	0	0	0	23	0	4	0	13	4	0	4	0	5	7	0	0	3	3	40	0	7	11	1	12	17	23	0	1	0	0	0	0	1	0	2	0	0	0	1	1	0	0
AKR1A1	59	0	0	0	0	0	0	0	0	0	13	0	0	0	3	0	0	1	3	1	2	0	0	4	2	7	0	4	4	0	3	4	3	0	1	1	0	0	0	0	0	0	0	0	0	0	0	0	0
AKR1B1	83	0	0	0	0	0	0	0	0	0	13	1	0	0	2	3	0	1	0	0	3	0	0	1	6	11	0	4	4	0	7	6	20	0	1	0	0	0	0	0	0	0	0	0	0	0	0	0	0
AKR1B10	109	0	0	0	0	0	0	1	1	0	28	0	3	0	2	2	0	4	0	2	2	0	0	1	1	15	0	2	2	0	7	13	16	0	0	0	0	0	0	0	1	0	0	0	0	0	1	0	0
AKR1B15	117	0	0	0	0	0	0	0	0	0	22	0	1	0	5	2	0	4	0	0	3	0	0	4	4	17	0	4	2	1	7	17	16	0	1	0	0	0	0	0	0	0	0	0	1	0	1	0	0
AKR1C1	76	0	0	0	0	1	0	1	0	0	8	0	1	0	2	2	0	1	0	1	3	0	0	2	4	15	0	5	2	0	3	5	8	1	1	0	0	0	0	0	0	0	0	1	0	0	0	0	0
AKR1C2	66	0	0	0	0	0	0	0	0	0	11	0	0	0	1	6	0	1	1	1	2	0	0	1	1	16	0	3	1	0	2	9	7	0	0	0	0	0	0	0	0	0	0	0	0	0	1	0	0
AKR1C3	83	0	0	0	0	1	0	1	0	0	25	0	0	0	5	1	0	1	0	0	0	0	0	3	1	12	0	3	4	0	4	6	8	0	2	0	0	0	0	1	0	0	0	0	1	0	0	0	0
AKR1C4	122	0	1	0	0	0	0	0	0	0	32	0	0	0	6	1	0	5	1	2	2	0	0	0	4	19	0	6	4	0	5	9	12	0	0	0	0	0	0	0	0	0	0	1	1	1	1	0	0
AKR1CL1	44	0	0	0	0	1	0	0	0	0	14	0	0	0	1	4	0	0	0	1	0	0	0	0	0	8	0	1	0	0	1	3	6	0	1	0	0	0	0	0	0	0	0	0	0	0	1	0	0
AKR1D1	137	0	0	0	0	0	0	0	1	0	40	0	7	0	6	6	0	2	0	2	14	0	0	0	0	18	0	1	3	0	5	12	13	0	0	0	1	0	0	1	0	0	0	0	1	1	0	0	0
AKR1E2	68	0	0	0	0	0	0	0	0	0	9	0	4	0	8	1	1	1	0	1	2	0	0	0	0	14	1	1	1	1	3	4	11	0	1	0	0	0	0	1	0	0	0	0	0	0	1	0	0
AKR7A2	56	0	0	0	0	0	0	0	0	0	6	0	2	0	2	4	0	1	1	0	3	0	0	0	1	10	0	0	1	0	8	7	6	0	1	0	0	0	0	0	0	1	0	0	0	0	0	0	0
AKR7A3	65	0	0	0	0	0	0	0	0	0	15	0	1	0	1	2	0	1	0	1	0	0	0	2	2	10	0	1	0	0	6	7	12	0	1	1	0	0	0	0	0	0	0	0	0	0	0	0	0
AKR7L	30	0	0	0	0	0	0	0	0	0	6	0	0	0	0	0	0	1	0	0	2	0	0	0	1	8	0	3	0	0	3	0	4	0	0	0	0	0	0	0	0	0	0	0	0	1	0	0	0
AKT1	164	0	0	0	0	0	0	1	0	0	14	0	1	1	8	2	5	2	1	3	6	0	0	1	0	20	2	50	9	1	5	5	21	0	1	0	0	0	0	0	0	0	0	0	0	0	2	0	0
AKT1S1	39	0	0	0	0	0	0	0	0	0	1	0	0	0	2	0	1	0	1	2	3	0	0	1	0	7	0	1	4	1	1	2	10	0	0	0	0	0	0	0	0	0	0	1	0	0	1	0	0
AKT2	109	0	0	0	0	0	0	0	0	0	10	0	1	0	4	3	2	3	0	4	5	0	0	6	0	21	0	9	5	1	10	7	12	0	2	0	0	0	0	1	0	0	0	0	0	0	1	0	0
AKT3	136	0	0	0	0	0	1	1	0	0	14	0	1	0	7	2	1	6	2	4	5	0	0	1	0	30	0	9	1	0	10	9	26	0	1	0	0	0	0	0	0	0	0	0	0	0	0	0	0
AKTIP	53	0	0	0	0	0	0	0	0	0	4	0	0	0	1	0	0	0	1	1	1	0	0	1	2	15	0	3	3	0	5	1	9	0	1	0	0	0	0	0	0	0	0	0	0	0	0	0	0
AL021546.6	3	0	0	0	0	0	0	0	0	0	0	0	0	0	0	0	0	0	0	0	0	0	0	0	0	2	0	0	0	0	0	0	1	0	0	0	0	0	0	0	0	0	0	0	0	0	0	0	0
AL022328.1	14	0	0	0	0	0	0	0	0	0	1	0	0	0	1	0	0	0	0	0	1	0	0	0	0	5	0	0	0	0	1	1	2	0	0	0	0	0	0	0	0	0	0	0	1	0	0	0	0
AL031666.2	13	0	0	0	0	0	0	0	0	0	4	0	0	0	2	1	0	0	0	0	0	0	0	1	2	1	1	0	0	0	1	0	0	0	0	0	0	0	0	0	0	0	0	0	0	0	0	0	0
AL033381.1	10	0	0	0	0	0	0	0	0	0	0	0	0	1	0	0	0	0	0	1	0	0	0	0	0	6	0	0	0	0	0	1	0	0	0	0	0	0	0	0	0	0	0	0	0	0	1	0	0
AL035252.1	3	0	0	0	0	0	0	0	0	0	0	0	0	0	0	0	0	0	0	0	0	0	0	0	0	3	0	0	0	0	0	0	0	0	0	0	0	0	0	0	0	0	0	0	0	0	0	0	0
AL035406.1	9	0	0	0	0	0	0	0	0	0	1	0	0	0	0	0	0	0	0	0	0	0	0	0	0	1	0	1	0	0	4	0	1	0	0	0	0	0	0	0	0	0	0	0	0	0	0	0	0
AL035588.1	2	0	0	0	0	0	0	0	0	0	0	0	0	0	0	0	0	0	0	0	0	0	0	0	0	2	0	0	0	0	0	0	0	0	0	0	0	0	0	0	0	0	0	0	0	0	0	0	0
AL049747.1	3	0	0	0	0	0	0	0	0	0	0	0	0	0	0	0	0	0	0	0	0	0	0	0	0	2	0	1	0	0	0	0	0	0	0	0	0	0	0	0	0	0	0	0	0	0	0	0	0
AL109749.1	2	0	0	0	0	0	0	0	0	0	0	0	0	0	0	0	0	0	0	0	0	0	0	0	0	0	0	0	0	0	1	0	0	0	0	0	0	0	0	0	0	0	0	0	0	0	0	0	0
AL118506.1	5	0	0	0	0	0	0	0	0	0	0	0	0	0	0	0	0	0	1	0	0	0	0	0	0	2	0	2	0	0	0	0	0	0	0	0	0	0	0	0	0	0	0	0	0	0	0	0	0
AL121963.1	3	0	0	0	0	0	0	0	0	0	0	0	0	0	0	0	0	0	0	0	1	0	0	0	0	1	0	0	0	0	0	0	0	0	0	0	0	0	0	0	0	0	0	0	0	0	0	0	0
AL133373.1	12	0	0	0	0	0	0	0	0	0	0	0	0	0	2	0	0	1	0	1	0	0	0	0	0	1	0	0	1	0	0	0	4	0	0	0	0	0	0	0	0	0	0	0	0	1	0	0	0
AL133481.1	12	0	0	0	0	0	0	0	0	0	2	0	0	0	0	0	0	0	0	0	0	0	0	0	0	5	0	1	0	0	0	0	2	0	0	0	0	0	0	0	0	0	0	0	0	1	0	0	0
AL136218.1	2	0	0	0	0	0	0	0	0	0	0	0	0	0	0	0	0	0	0	0	0	0	0	0	0	2	0	0	0	0	0	0	0	0	0	0	0	0	0	0	0	0	0	0	0	0	0	0	0
AL136376.1	1	0	0	0	0	0	0	0	0	0	0	0	0	0	0	0	0	0	0	0	0	0	0	0	0	0	0	0	0	0	0	0	1	0	0	0	0	0	0	0	0	0	0	0	0	0	0	0	0
AL136531.1	1	0	0	0	0	0	0	0	0	0	0	0	0	0	0	0	0	0	0	0	0	0	0	0	0	0	0	0	0	0	1	0	0	0	0	0	0	0	0	0	0	0	0	0	0	0	0	0	0
AL137026.1	2	0	0	0	0	0	0	0	0	0	0	0	0	0	1	0	0	0	0	0	0	0	0	0	0	0	0	0	0	0	0	1	0	0	0	0	0	0	0	0	0	0	0	0	0	0	0	0	0
AL137145.1	2	0	0	0	0	0	0	1	0	0	0	0	0	0	0	0	0	0	0	0	0	0	0	0	0	0	0	0	0	0	0	0	0	0	0	0	0	0	0	0	0	0	0	0	0	0	0	0	0
AL138764.1	1	0	0	0	0	0	0	1	0	0	0	0	0	0	0	0	0	0	0	0	0	0	0	0	0	0	0	0	0	0	0	0	0	0	0	0	0	0	0	0	0	0	0	0	0	0	0	0	0
AL157996.1	2	0	0	0	0	0	0	2	0	0	0	0	0	0	0	0	0	0	0	0	0	0	0	0	0	0	0	0	0	0	0	0	0	0	0	0	0	0	0	0	0	0	0	0	0	0	0	0	0
AL158091.1	1	0	0	0	0	0	0	0	0	0	0	0	0	0	0	1	0	0	0	0	0	0	0	0	0	0	0	0	0	0	0	0	0	0	0	0	0	0	0	0	0	0	0	0	0	0	0	0	0
AL161784.1	6	0	0	0	0	0	0	0	0	0	1	0	0	0	0	0	0	0	0	0	0	0	0	0	0	1	0	0	0	0	1	0	2	0	0	0	0	0	0	0	0	1	0	0	0	0	0	0	0
AL162424.1	2	0	0	0	0	0	0	0	0	0	1	0	0	0	0	0	0	0	0	0	0	0	0	0	0	0	0	0	0	0	0	1	0	0	0	0	0	0	0	0	0	0	0	0	0	0	0	0	0
AL163636.6	4	0	0	0	0	0	0	0	0	0	1	0	0	0	1	1	0	0	0	0	0	0	0	0	0	0	0	0	0	0	0	0	0	0	0	0	0	0	0	0	0	0	0	0	0	0	0	0	0
AL353354.1	1	0	0	0	0	0	0	0	0	0	0	0	0	0	0	0	0	0	1	0	0	0	0	0	0	0	0	0	0	0	0	0	0	0	0	0	0	0	0	0	0	0	0	0	0	0	0	0	0
AL353354.2	2	0	0	0	0	0	0	0	0	0	0	0	0	0	0	0	0	0	0	0	0	0	0	0	0	2	0	0	0	0	0	0	0	0	0	0	0	0	0	0	0	0	0	0	0	0	0	0	0
AL354898.1	20	0	0	0	0	0	0	0	0	0	3	0	1	0	0	0	0	0	0	0	0	0	0	0	0	12	0	0	1	1	0	0	0	0	0	1	0	0	0	0	0	0	0	0	0	0	1	0	0
AL355390.1	3	0	0	0	0	0	0	0	0	0	0	0	0	0	0	0	0	0	0	2	0	0	0	0	0	1	0	0	0	0	0	0	0	0	0	0	0	0	0	0	0	0	0	0	0	0	0	0	0
AL356356.1	6	0	0	0	0	0	0	0	0	0	0	0	0	0	0	0	0	0	0	2	0	0	0	0	0	3	0	0	0	1	0	0	0	0	0	0	0	0	0	0	0	0	0	0	0	0	0	0	0
AL356472.1	1	0	0	0	0	0	0	0	0	0	0	0	0	0	0	0	0	0	0	0	0	0	0	0	0	0	0	0	0	0	1	0	0	0	0	0	0	0	0	0	0	0	0	0	0	0	0	0	0
AL358113.1	3	0	0	0	0	0	0	0	0	0	0	0	0	0	0	0	0	0	0	0	0	0	0	0	2	1	0	0	0	0	0	0	0	0	0	0	0	0	0	0	0	0	0	0	0	0	0	0	0
AL358813.2	2	0	0	0	0	0	0	0	0	0	0	0	0	0	0	0	0	0	0	0	0	0	0	0	0	0	0	0	0	0	2	0	0	0	0	0	0	0	0	0	0	0	0	0	0	0	0	0	0
AL359075.1	2	0	0	0	0	0	0	0	0	0	0	0	0	0	0	0	0	0	0	0	0	0	0	0	0	0	0	0	0	0	2	0	0	0	0	0	0	0	0	0	0	0	0	0	0	0	0	0	0
AL359195.1	6	0	0	0	0	0	0	1	0	0	0	0	0	0	0	1	0	0	0	0	0	0	0	0	0	0	0	1	0	0	0	0	0	0	0	0	0	0	0	0	0	0	0	0	0	1	1	0	0
AL359736.1	11	0	0	0	0	0	0	0	0	0	3	0	0	0	0	0	0	0	0	0	2	0	0	0	0	0	0	2	0	0	2	0	0	0	0	0	0	0	0	0	0	1	0	0	0	1	0	0	0
AL359878.1	2	0	0	0	0	0	0	0	0	0	0	0	0	0	0	1	0	0	0	0	0	0	0	0	0	0	0	0	0	0	0	0	0	0	0	0	0	0	0	0	0	0	0	0	0	0	1	0	0
AL360004.1	6	0	0	0	0	0	0	0	0	0	0	0	0	0	0	1	0	0	0	2	0	0	0	0	0	3	0	0	0	0	0	0	0	0	0	0	0	0	0	0	0	0	0	0	0	0	0	0	0
AL360154.1	2	0	0	0	0	0	0	0	0	0	0	0	0	0	0	2	0	0	0	0	0	0	0	0	0	0	0	0	0	0	0	0	0	0	0	0	0	0	0	0	0	0	0	0	0	0	0	0	0
AL391152.1	3	0	0	0	0	0	0	0	0	0	0	0	0	0	0	1	0	0	0	0	0	0	0	0	0	1	0	0	0	0	0	0	0	0	0	0	0	0	0	0	0	0	0	0	0	1	0	0	0
AL391421.1	3	0	0	0	0	0	0	0	0	0	0	0	0	0	0	0	0	0	0	1	0	0	0	0	0	0	0	0	0	0	0	1	0	0	0	0	0	0	0	0	0	0	0	0	0	0	0	0	0
AL441883.1	6	0	0	0	0	0	0	0	0	0	0	0	1	0	0	2	0	0	0	0	0	0	0	2	0	1	0	0	0	0	0	0	0	0	0	0	0	0	0	0	0	0	0	0	0	0	0	0	0
AL445989.1	39	0	0	0	0	0	0	0	0	0	5	0	0	0	1	0	0	2	1	0	5	0	0	0	1	5	0	2	0	0	2	13	2	0	0	0	0	0	0	0	0	0	0	0	0	0	0	0	0
AL450307.1	6	0	0	0	0	0	0	0	0	0	0	0	0	0	1	0	0	0	0	0	0	0	0	0	0	0	0	0	0	0	0	0	0	0	0	0	0	0	0	0	0	0	0	0	0	1	1	0	0
AL512353.2	1	0	0	0	0	0	0	0	0	0	0	0	0	0	0	0	0	0	0	0	0	0	0	0	0	0	0	0	0	0	0	0	0	0	0	0	0	0	0	0	0	0	0	0	0	0	0	0	0
AL583828.1	30	0	0	0	0	0	0	0	0	0	3	0	0	0	2	0	0	0	0	2	0	0	0	0	1	12	0	3	1	0	1	1	3	0	0	0	0	0	0	0	0	0	0	0	0	0	0	0	0
AL589765.1	2	0	0	0	0	0	0	0	0	0	0	0	0	0	0	0	0	0	0	0	0	0	0	0	0	2	0	0	0	0	0	0	0	0	0	0	0	0	0	0	0	0	0	0	0	0	0	0	0
AL590708.2	7	0	0	0	0	0	0	0	0	0	0	0	0	0	0	0	0	0	0	2	0	0	0	0	0	3	0	1	1	0	0	0	0	0	0	0	0	0	0	0	0	0	0	0	0	0	0	0	0
AL590714.1	16	0	0	0	0	0	0	0	0	0	1	0	0	0	1	0	0	0	0	1	1	0	0	0	0	3	0	0	0	0	2	1	5	0	1	0	0	0	0	0	0	0	0	0	0	0	0	0	0
AL592183.1	1	0	0	0	0	0	0	0	0	0	0	0	0	0	0	0	0	0	0	0	0	0	0	0	0	0	0	0	1	0	0	0	0	0	0	0	0	0	0	0	0	0	0	0	0	0	0	0	0
AL592284.1	1	0	0	0	0	0	0	0	0	0	0	0	0	0	0	0	0	0	0	0	0	0	0	0	0	1	0	0	0	0	0	0	0	0	0	0	0	0	0	0	0	0	0	0	0	0	0	0	0
AL603965.1	3	0	0	0	0	0	0	0	0	0	0	0	0	0	0	0	0	0	0	1	0	0	0	0	0	1	0	0	0	0	0	0	0	0	0	0	0	0	0	0	0	0	0	0	0	0	0	0	0
AL627309.1	5	0	0	0	0	0	0	0	0	0	0	0	0	0	0	0	0	0	0	0	0	0	0	0	0	5	0	0	0	0	0	0	0	0	0	0	0	0	0	0	0	0	0	0	0	0	0	0	0
AL645608.1	5	0	0	0	0	0	0	0	0	0	1	0	0	0	0	0	0	0	0	0	0	0	0	0	0	3	0	0	0	0	0	1	0	0	0	0	0	0	0	0	0	0	0	0	0	0	0	0	0
AL645922.1	2	0	0	0	0	0	0	0	0	0	0	0	0	0	0	0	0	0	0	1	0	0	0	0	0	1	0	0	0	0	0	0	0	0	0	0	0	0	0	0	0	0	0	0	0	0	0	0	0
AL832378(DIST=4098);DAPP1(DIST=162269)	1	0	0	0	0	0	0	0	0	0	0	0	0	0	0	0	0	0	0	0	0	0	0	0	0	0	0	0	0	0	1	0	0	0	0	0	0	0	0	0	0	0	0	0	0	0	0	0	0
ALAD	65	0	0	0	0	0	0	0	0	0	11	0	1	0	4	4	0	2	0	2	2	0	0	1	0	12	0	0	5	1	4	1	12	0	0	0	0	0	0	0	0	0	0	0	2	0	0	0	0
ALAS1	124	0	0	0	0	0	0	4	0	0	7	0	1	0	14	6	0	2	0	3	1	0	0	2	1	25	1	4	5	0	6	3	28	0	1	1	0	0	0	2	0	0	0	0	0	1	1	0	0
ALAS2	158	0	0	0	0	0	0	1	1	0	24	0	1	1	4	1	0	4	0	5	8	0	0	2	3	29	1	6	3	2	14	12	23	0	3	0	0	0	0	0	0	2	0	0	0	1	0	0	0
ALB	293	0	0	0	0	1	0	1	0	0	66	0	2	0	8	74	1	10	1	0	12	0	0	5	7	32	1	5	7	0	7	10	24	0	2	0	0	0	0	0	0	0	5	0	0	3	1	0	0
ALCAM	171	0	0	0	0	0	0	0	1	0	31	0	5	0	7	2	1	7	1	3	7	0	0	1	1	22	1	9	4	1	17	10	22	0	3	1	0	0	0	0	0	0	1	0	0	1	3	0	0
ALDH16A1	182	1	0	0	0	1	0	1	0	0	23	0	7	1	13	6	1	3	0	2	6	0	0	7	1	23	0	4	8	2	10	12	40	0	2	1	0	0	0	1	0	0	1	0	0	0	0	0	0
ALDH18A1	154	0	0	0	0	0	0	0	0	0	24	0	4	0	3	1	1	2	1	1	8	0	0	1	1	31	0	10	4	0	12	8	31	0	1	0	0	0	0	1	0	1	0	0	1	0	1	0	0
ALDH1A1	112	0	0	0	0	0	0	0	0	0	12	1	1	0	6	2	0	2	0	3	1	0	0	1	1	19	0	8	6	3	8	10	18	0	0	0	0	0	0	0	0	0	0	0	0	0	1	0	0
ALDH1A2	150	0	0	0	0	0	0	0	0	0	34	0	1	0	6	2	0	7	3	2	10	0	0	1	1	17	0	0	5	0	10	10	27	0	2	0	0	0	0	0	1	0	0	0	0	1	3	0	0
ALDH1A3	122	0	0	0	0	0	0	0	0	1	9	1	0	0	3	4	1	1	0	1	2	0	0	0	1	26	0	10	7	1	10	5	25	0	3	0	0	0	0	0	0	1	0	1	0	0	1	0	0
ALDH1B1	142	1	0	0	0	0	1	0	2	0	26	0	2	0	6	3	0	4	1	1	5	0	0	5	5	18	0	4	3	1	10	11	26	0	1	0	0	0	0	0	0	0	0	0	0	0	3	0	0
ALDH1L1	287	0	3	1	0	1	0	3	0	0	50	1	4	0	4	7	1	9	2	3	10	0	0	6	9	35	1	14	15	3	13	24	45	1	3	0	1	0	0	0	0	1	1	1	1	0	3	0	0
ALDH1L2	166	0	0	0	0	0	0	0	0	0	18	0	4	0	8	5	0	8	1	2	7	1	1	2	0	30	0	13	1	1	10	6	32	0	2	0	0	0	0	0	0	0	0	0	2	0	1	1	0
ALDH2	102	0	1	0	0	0	0	0	0	1	18	0	0	0	3	2	1	1	0	2	2	0	0	3	0	18	0	4	5	0	7	4	25	0	1	0	0	0	0	0	0	0	0	0	0	0	1	0	0
ALDH3A1	133	0	0	0	0	0	0	0	1	0	24	0	5	0	5	5	0	1	0	0	2	0	1	2	3	15	0	4	5	0	14	12	20	0	1	0	0	0	0	0	0	0	1	1	0	0	2	0	0
ALDH3A2	77	0	0	0	0	0	0	0	0	0	9	0	1	0	4	2	0	3	0	1	0	0	0	4	1	12	1	4	1	1	8	6	15	0	1	1	0	0	0	0	0	0	0	0	0	0	0	0	0
ALDH3B1	70	0	0	0	0	0	0	0	0	0	5	0	1	0	4	2	1	3	0	0	1	0	0	3	0	17	0	4	1	1	4	3	13	0	2	0	0	0	0	0	0	0	0	0	0	0	1	0	0
ALDH3B2	114	0	0	0	0	1	0	0	1	0	15	0	3	0	4	3	0	5	0	3	3	0	0	1	2	17	0	4	4	0	7	9	21	0	2	0	0	0	0	1	1	0	0	0	0	0	2	1	0
ALDH4A1	116	0	0	0	0	0	0	0	1	0	15	0	3	0	4	1	0	0	1	4	3	1	0	1	1	23	0	2	7	1	6	9	21	0	4	0	0	0	0	0	0	0	0	0	0	1	2	1	0
ALDH5A1	122	0	0	0	0	0	0	0	0	0	30	0	3	1	2	1	1	1	0	1	3	0	0	1	0	26	1	8	6	0	6	2	19	0	2	0	0	0	0	0	0	0	0	0	1	1	0	0	0
ALDH6A1	87	0	0	0	0	1	0	1	0	0	14	1	0	0	1	3	0	1	1	0	3	0	0	1	3	20	0	5	1	1	7	2	12	0	1	0	0	0	0	0	0	0	0	0	0	0	2	0	0
ALDH7A1	80	0	0	0	0	0	0	0	0	0	24	0	1	0	3	2	0	3	0	0	2	0	0	1	2	12	0	2	5	0	1	6	9	0	0	0	0	0	0	0	0	0	0	0	0	0	1	0	0
ALDH8A1	157	0	1	0	0	0	0	1	0	0	22	0	5	0	3	3	1	3	0	2	11	0	0	3	3	24	0	10	6	3	10	15	19	0	1	0	0	0	0	1	0	1	0	0	1	0	1	0	0
ALDH9A1	97	0	1	0	0	0	1	0	0	0	15	0	2	0	5	3	0	5	0	2	6	0	0	0	1	16	0	4	3	1	7	4	13	0	2	1	0	0	0	1	0	0	0	1	0	0	0	0	0
ALDOA	78	0	0	0	0	0	0	0	0	0	5	0	1	0	6	3	0	3	0	2	4	0	0	2	2	17	0	6	4	0	1	6	11	0	1	0	0	0	0	0	0	0	0	0	0	0	1	0	0
ALDOB	154	1	1	0	0	0	0	1	0	0	27	0	2	0	5	7	1	4	2	3	5	0	0	7	4	22	1	7	6	1	6	9	22	0	2	0	0	0	0	1	0	1	0	1	0	0	0	0	0
ALDOC	75	0	0	0	0	0	0	0	0	0	8	0	2	0	2	0	0	2	2	0	0	0	0	2	1	12	1	5	7	0	9	2	15	0	0	0	0	0	0	0	0	0	0	0	0	1	0	0	0
ALG1	78	0	0	0	0	0	0	1	0	0	8	0	0	0	1	5	0	6	0	3	1	0	0	0	5	15	0	5	0	0	7	5	12	0	0	0	0	0	0	0	0	1	0	0	0	0	1	0	0
ALG10	148	0	0	0	0	0	0	0	0	0	10	1	0	0	7	4	0	8	3	2	4	0	0	3	2	22	0	6	2	1	18	16	28	0	1	0	0	0	0	0	0	0	0	1	1	0	0	0	0
ALG10B	125	0	0	0	0	0	0	0	0	0	10	0	1	0	8	6	1	1	0	1	4	0	1	4	5	22	0	8	4	0	12	9	22	0	2	0	0	0	0	0	0	0	0	0	0	0	0	0	0
ALG11	93	0	0	0	0	0	0	0	0	0	9	0	1	0	6	0	0	3	0	0	1	0	0	2	2	19	0	1	1	1	9	9	21	0	1	0	0	0	0	1	0	0	0	1	0	0	1	0	0
ALG12	84	0	0	0	0	0	0	0	0	0	8	0	1	0	4	0	0	5	1	1	3	1	0	1	1	14	0	2	2	2	9	3	16	0	3	0	0	0	0	0	0	0	0	0	0	0	3	0	0
ALG13	240	0	1	0	0	1	0	0	0	0	36	0	2	0	5	3	3	3	0	10	17	0	0	5	3	55	1	12	6	0	8	17	38	0	1	0	0	0	0	0	0	0	0	0	1	1	2	0	0
ALG14	44	0	0	0	0	0	0	0	1	0	6	0	1	0	3	0	0	0	0	1	0	0	0	1	0	11	0	3	1	1	3	2	8	0	0	0	0	0	0	1	0	0	0	0	0	0	0	0	0
ALG1L	25	0	0	0	0	0	0	0	0	0	4	0	0	0	4	2	0	1	1	0	1	0	0	0	1	3	0	0	0	0	2	3	2	0	0	0	0	0	0	0	0	0	0	0	0	0	0	0	0
ALG2	70	0	0	0	0	0	0	0	0	0	10	0	0	0	5	1	0	3	0	0	4	0	0	1	3	13	0	6	2	0	4	3	9	0	0	0	0	0	0	1	1	0	0	0	0	0	1	0	0
ALG3	70	0	0	0	0	0	0	0	0	0	13	0	1	0	1	3	2	1	0	0	3	0	0	1	0	14	0	4	1	1	4	7	7	0	0	0	0	0	0	0	0	1	1	0	1	0	1	0	0
ALG5	75	0	0	0	0	0	0	0	0	0	8	1	0	0	2	3	0	2	0	1	4	0	0	3	1	16	0	6	2	1	5	3	11	1	1	0	0	0	0	0	0	0	0	0	0	0	0	0	0
ALG6	86	0	0	0	0	0	0	1	0	0	4	0	2	0	3	4	0	4	2	3	3	0	0	3	1	21	0	7	3	1	5	1	12	0	0	0	0	0	0	0	0	1	0	0	1	0	0	0	0
ALG8	102	0	0	0	0	0	0	0	0	0	15	0	3	0	3	3	0	1	0	2	7	0	0	1	1	25	0	4	4	0	4	4	17	0	0	0	0	1	0	0	0	0	0	0	0	2	2	0	0
ALG9	64	1	1	0	0	0	0	0	0	0	13	0	0	1	3	2	0	1	0	1	2	0	0	2	2	13	0	2	1	0	2	4	7	0	1	0	0	0	0	0	0	0	0	0	0	0	0	0	0
ALK	459	0	0	0	0	0	1	1	0	0	88	1	9	0	16	15	1	15	4	6	20	0	0	6	9	50	1	20	10	5	22	44	78	0	3	0	0	0	0	0	0	2	0	2	1	0	5	0	0
ALKBH1	89	0	0	0	0	0	0	0	0	0	13	0	1	0	6	3	1	5	1	1	4	0	0	0	2	12	1	5	5	0	8	9	4	0	1	0	0	0	0	0	0	0	0	0	0	1	1	0	0
ALKBH2	61	0	0	0	0	0	0	0	0	0	6	0	1	0	0	3	0	3	1	0	2	0	0	2	1	11	0	3	3	1	2	2	15	0	1	1	0	0	0	0	0	0	0	1	0	0	1	0	0
ALKBH3	65	0	0	0	0	0	0	0	0	0	11	0	0	0	3	1	0	3	2	1	4	0	0	1	0	13	0	3	3	0	5	4	9	0	0	0	0	0	0	0	0	0	0	0	0	0	0	0	0
ALKBH4	65	0	0	0	0	0	0	0	0	0	10	0	0	0	2	2	0	2	1	1	2	0	0	0	1	11	0	1	5	0	4	2	13	0	1	0	0	0	0	0	1	0	0	0	1	2	0	1	0
ALKBH5	57	0	0	0	0	0	0	0	0	0	1	0	0	0	7	3	0	4	1	0	2	0	1	2	0	6	1	5	3	0	4	5	9	0	1	0	0	0	0	0	0	0	0	0	0	0	0	0	0
ALKBH6	45	0	1	0	0	0	0	0	0	0	5	0	0	0	2	0	1	1	0	0	4	0	0	1	1	11	0	0	0	0	3	3	8	0	2	0	0	0	0	0	0	0	0	0	0	0	1	0	0
ALKBH7	38	0	0	0	0	0	0	0	0	1	4	0	0	0	1	1	0	1	1	1	0	0	0	1	0	6	0	3	2	0	3	1	8	0	1	0	0	0	0	0	0	0	0	0	0	0	0	0	0
ALKBH8	88	0	0	0	0	0	0	0	0	0	12	1	1	0	3	2	0	2	0	1	4	0	0	3	2	19	3	5	2	1	5	5	9	0	6	0	0	0	0	0	0	0	0	0	0	0	0	0	0
ALLC	134	0	0	0	0	0	0	0	0	0	21	0	3	0	3	3	0	7	3	3	11	0	0	3	1	19	0	6	3	1	7	11	17	0	1	1	0	0	0	0	0	0	0	0	0	0	0	0	0
ALMS1	689	0	1	0	1	2	1	1	3	0	110	0	23	2	47	19	0	25	3	10	48	3	0	12	12	71	5	34	23	4	49	58	80	0	4	1	0	0	0	0	0	2	2	0	2	0	3	0	0
ALOX12	139	0	0	0	1	0	0	0	1	0	22	1	1	1	4	7	0	3	3	1	2	0	0	5	2	24	1	6	2	0	7	12	21	0	1	0	0	0	0	0	0	1	1	1	1	0	1	0	0
ALOX12B	154	0	0	0	0	0	0	1	0	0	25	0	0	0	2	5	2	4	1	2	3	0	0	4	1	28	1	5	4	1	14	10	25	0	0	0	0	0	0	0	1	2	0	0	0	0	3	0	0
ALOX15	137	0	0	0	0	0	0	0	0	0	28	1	1	0	9	3	0	0	0	0	8	0	2	2	3	20	0	10	4	0	8	8	20	0	1	0	0	0	0	0	0	0	0	0	0	2	2	0	0
ALOX15B	154	0	0	0	0	0	1	0	0	0	27	0	6	0	3	5	0	6	1	3	6	0	0	2	1	29	0	6	5	1	8	9	27	0	0	0	0	0	0	0	0	1	0	0	0	1	2	0	0
ALOX5	199	0	1	0	0	0	0	0	0	0	39	0	1	1	7	7	1	5	0	4	7	0	0	3	1	32	0	5	4	2	14	21	35	0	0	0	0	0	0	0	0	0	0	0	3	0	0	0	0
ALOX5AP	35	0	0	0	0	0	0	0	0	0	10	0	0	0	0	0	0	0	0	0	1	0	0	0	0	9	0	1	4	1	2	2	4	0	0	0	0	0	0	0	0	0	0	0	0	0	1	0	0
ALOXE3	173	0	2	0	0	0	0	1	0	0	35	0	2	0	8	3	1	7	1	2	4	0	1	5	3	24	0	9	3	0	8	13	26	0	3	1	0	0	0	0	0	0	0	1	1	2	2	0	0
ALPG	131	0	0	0	0	0	0	0	0	0	31	0	4	0	1	4	1	8	0	1	5	0	0	2	1	15	0	3	6	0	8	7	19	0	3	0	0	0	0	0	0	0	0	0	0	1	1	1	0
ALPI	162	0	1	0	0	1	1	0	1	0	32	0	7	0	7	3	0	5	0	2	8	0	0	4	2	21	0	2	8	0	9	14	20	0	1	1	0	0	0	0	0	1	0	0	1	0	1	0	0
ALPK1	267	0	0	0	0	1	1	1	0	0	41	0	2	0	8	8	2	8	0	5	13	0	0	3	4	38	0	13	6	0	20	29	45	0	1	0	0	0	0	2	0	1	0	1	2	0	1	0	0
ALPK2	524	0	0	0	0	0	1	3	0	0	128	1	20	0	24	10	2	16	2	12	35	0	0	13	8	66	1	15	11	2	24	44	59	0	4	0	0	0	0	1	0	0	1	0	0	0	4	1	0
ALPK3	398	0	1	0	0	0	4	2	1	0	78	0	8	1	17	2	5	15	3	5	27	0	1	10	6	56	1	13	13	3	20	20	55	0	5	1	0	0	0	0	0	0	1	1	1	3	0	0	0
ALPL	128	0	1	0	0	0	0	0	0	1	25	0	1	1	4	2	0	6	0	1	3	1	0	5	1	19	0	5	1	0	12	3	24	0	2	0	0	0	0	0	0	2	0	1	0	0	0	0	0
ALPP	164	0	0	0	0	0	0	1	0	0	24	0	4	1	4	5	1	5	2	2	8	0	0	2	1	18	0	7	7	0	13	16	24	0	5	0	0	0	0	0	1	0	0	2	0	2	0	0	0
ALS2	287	0	0	0	0	0	3	0	0	0	47	1	5	0	8	5	1	7	0	5	19	0	0	6	5	45	0	14	7	0	18	26	44	0	4	1	0	0	0	0	0	2	0	1	1	0	2	0	0
ALS2CL	173	0	0	0	0	0	0	1	0	0	31	0	0	1	4	3	1	3	1	3	3	0	0	4	0	27	1	6	7	1	11	12	36	0	3	1	0	0	0	1	0	2	0	0	1	0	4	0	0
ALS2CR11	158	0	0	0	0	0	0	0	0	0	25	0	1	0	7	4	0	3	0	5	3	0	0	3	1	38	1	10	4	0	9	7	22	0	1	0	0	0	0	0	0	0	0	0	0	0	2	0	0
ALS2CR12	97	0	0	0	0	0	0	1	0	0	13	0	1	0	8	1	1	4	1	1	1	0	0	4	2	17	0	3	1	2	5	8	15	0	1	1	0	0	0	0	0	0	0	0	0	0	1	0	0
ALS2CR4	1	0	0	0	0	0	0	0	0	0	0	0	0	0	0	0	0	0	0	0	0	0	0	0	0	0	0	0	0	0	0	0	0	0	0	0	0	0	0	0	0	0	0	0	0	0	0	0	0
ALS2CR8	9	0	0	0	0	0	0	0	0	0	2	0	2	0	0	0	0	0	0	0	0	0	0	0	0	0	0	0	0	0	1	0	0	0	4	0	0	0	0	0	0	0	0	0	0	0	0	0	0
ALX1	124	0	0	0	0	1	1	1	0	0	5	0	5	0	7	3	0	6	2	2	8	0	0	0	3	22	0	6	5	2	9	15	9	0	1	0	0	0	0	0	0	0	0	0	1	0	0	0	0
ALX3	62	0	0	0	0	0	0	0	0	0	16	0	1	1	1	1	2	2	0	1	3	0	0	2	1	7	0	0	2	0	8	2	5	0	2	0	0	0	0	1	0	0	0	0	1	0	0	0	0
ALX4	160	0	1	0	0	0	0	1	0	0	14	0	4	0	5	3	0	6	0	3	9	0	0	3	0	26	1	4	3	1	18	12	36	0	3	0	0	0	0	0	0	0	0	0	0	0	1	0	0
ALYREF	42	0	0	0	0	0	0	0	0	1	3	0	0	0	11	0	0	1	0	0	3	0	0	2	0	10	0	1	0	0	1	1	8	0	0	0	0	0	0	0	0	0	0	0	0	0	0	0	0
AMAC1L2	11	0	0	0	0	0	0	0	0	0	2	0	0	0	1	0	0	1	0	0	0	0	0	0	0	2	0	0	0	0	0	0	0	0	5	0	0	0	0	0	0	0	0	0	0	0	0	0	0
AMAC1L3	13	0	0	0	0	0	0	0	0	0	1	0	0	0	0	0	0	0	0	0	0	0	0	0	0	2	0	0	0	0	1	0	0	0	5	0	0	0	0	0	0	0	0	0	0	0	0	0	0
AMACR	110	0	0	0	0	1	0	0	0	0	6	0	11	0	9	3	0	3	0	1	4	0	0	2	1	12	0	6	4	3	7	10	17	0	3	0	0	0	0	0	0	1	0	1	0	1	1	0	0
AMBN	140	0	0	0	0	0	0	3	0	0	36	0	5	0	6	3	1	2	1	0	10	0	0	4	3	20	0	6	3	0	5	8	15	0	1	0	0	0	0	0	0	0	0	0	0	0	1	1	0
AMBP	92	0	0	0	0	0	0	0	0	0	28	0	1	1	0	1	2	2	0	1	2	0	0	3	3	16	0	2	2	0	1	5	12	0	2	0	0	0	0	0	0	0	0	0	0	0	2	0	0
AMBRA1	294	0	0	0	0	1	2	1	0	1	56	0	3	0	22	6	0	9	2	5	8	1	0	4	4	46	1	12	13	1	22	9	39	0	2	0	0	0	0	0	1	0	1	1	0	1	0	0	0
AMD1	77	0	0	0	0	0	0	0	0	0	6	0	1	0	0	0	0	5	1	3	1	0	0	5	2	14	1	4	2	1	9	2	16	0	1	0	0	0	0	0	0	0	0	0	0	0	0	0	0
AMDHD1	108	0	0	0	0	0	1	0	0	0	19	0	2	0	3	2	1	2	1	2	6	1	0	4	0	19	0	7	6	1	3	8	16	1	0	0	0	0	0	0	0	0	0	0	0	0	0	0	0
AMDHD2	81	0	0	0	0	0	0	0	0	0	13	0	0	1	6	0	0	5	0	1	7	0	0	2	0	12	0	2	2	0	5	4	16	0	0	1	0	0	0	0	0	0	0	0	0	0	0	0	0
AMELX	66	0	0	0	0	0	0	0	0	0	12	0	1	0	1	1	0	2	0	1	4	0	0	0	1	9	0	5	0	1	2	12	6	0	0	0	0	0	0	0	0	0	0	0	1	1	0	0	0
AMELY	15	0	0	0	0	0	1	0	0	0	4	0	1	0	0	1	0	0	0	0	1	0	0	0	0	0	0	0	0	0	2	4	1	0	0	0	0	0	0	0	0	0	0	0	0	0	0	0	0
AMER1	394	0	0	0	0	0	0	0	2	0	46	0	0	1	12	9	0	10	1	7	18	0	0	5	4	51	0	19	1	0	18	47	123	0	2	0	0	0	0	0	1	1	0	0	0	1	4	1	0
AMER2	165	0	0	0	0	0	0	0	0	0	15	0	0	0	10	8	0	7	1	0	10	0	0	5	1	30	1	3	2	1	13	19	33	0	1	0	0	0	0	0	0	0	0	0	0	0	1	0	0
AMER3	348	0	0	0	0	0	0	0	2	0	72	0	4	0	14	14	1	7	4	4	31	1	0	4	5	36	1	14	4	2	17	54	36	0	2	0	0	0	0	2	0	1	0	0	3	0	2	0	0
AMFR	110	0	0	1	0	0	0	0	1	0	16	0	2	0	4	3	0	4	0	0	4	0	0	2	2	21	0	2	1	0	6	11	15	0	3	0	0	0	0	1	1	0	1	0	0	0	1	0	0
AMH	37	0	0	0	0	0	0	1	0	0	1	1	3	0	4	2	0	1	0	0	0	0	0	1	0	4	0	1	3	0	3	1	7	0	2	0	0	0	0	0	0	0	0	0	0	1	1	0	0
AMHR2	141	1	0	0	0	0	0	1	0	0	39	0	1	0	3	6	0	2	0	2	6	0	0	5	2	17	1	5	1	1	6	8	22	0	2	0	0	0	0	1	1	0	0	0	1	0	0	0	0
AMICA1	103	0	0	0	0	0	1	1	0	0	29	0	0	0	2	3	0	0	0	1	4	0	0	3	0	9	1	5	0	0	11	9	17	1	1	0	0	0	0	1	0	0	0	0	0	0	0	0	0
AMIGO1	91	0	0	0	0	0	0	0	0	0	18	0	1	0	2	0	0	2	1	1	9	0	0	1	2	14	0	2	1	0	4	4	16	0	1	0	0	0	0	0	0	1	0	1	1	0	3	0	0
AMIGO2	108	0	0	0	0	0	0	0	0	0	31	0	1	0	7	1	0	1	1	0	0	0	0	3	1	19	0	7	0	1	4	5	21	0	1	1	0	0	0	1	0	0	0	0	0	1	0	0	0
AMIGO3	115	0	0	0	0	0	0	0	0	0	8	0	0	0	11	3	0	5	0	1	0	1	0	1	0	25	0	3	3	2	10	2	35	0	0	1	0	0	0	0	0	0	0	0	0	0	1	0	0
AMMECR1	77	0	0	1	0	1	0	0	1	0	4	0	0	0	7	3	0	1	0	1	1	0	0	0	0	19	0	4	1	0	5	6	16	0	1	0	0	0	0	0	0	0	0	0	1	1	1	0	0
AMMECR1L	72	0	0	0	0	0	0	0	1	0	9	0	1	0	3	1	1	1	0	1	2	0	0	0	2	11	0	4	3	0	4	5	16	0	2	0	0	0	0	0	0	0	0	0	0	1	0	0	0
AMN	47	0	0	0	0	0	1	0	0	0	8	0	0	0	5	0	0	2	0	0	2	0	0	1	0	6	0	1	2	0	2	2	12	0	0	0	0	0	0	0	0	0	0	0	0	0	1	0	0
AMN1	44	0	0	0	0	0	0	0	0	0	8	0	0	0	4	0	0	0	0	0	2	0	0	1	0	13	0	1	1	0	1	3	7	0	1	0	0	0	0	0	0	0	0	0	0	0	0	0	0
AMOT	270	0	2	0	1	0	0	0	0	0	24	0	9	1	13	3	0	10	6	5	12	0	0	3	2	45	4	9	5	0	18	27	51	0	4	1	0	0	0	1	0	0	0	0	0	0	3	0	0
AMOTL1	201	0	0	0	0	0	1	1	1	0	14	1	0	0	11	6	1	7	2	2	10	0	0	6	3	33	0	9	5	1	17	9	42	0	3	1	0	0	0	2	0	0	1	0	0	0	1	0	0
AMOTL2	186	0	0	0	0	0	1	0	1	1	19	2	2	0	12	3	1	5	0	6	5	3	1	3	2	29	0	6	10	2	22	5	21	0	2	2	0	0	0	0	0	0	0	1	1	0	1	1	0
AMPD1	282	0	1	0	0	0	0	0	2	0	62	1	4	0	10	7	0	7	1	4	10	0	0	2	6	35	0	13	8	2	15	31	35	0	7	1	0	0	0	1	0	0	1	1	0	0	1	0	0
AMPD2	154	0	1	0	0	0	0	2	2	0	19	0	1	1	7	5	2	0	2	2	4	0	0	4	2	20	0	6	8	0	15	8	35	0	1	0	0	0	0	1	0	0	0	2	0	1	0	0	0
AMPD3	208	0	1	0	0	0	0	2	0	0	45	0	0	0	7	3	2	2	0	2	9	1	0	1	1	29	0	11	5	0	21	3	41	0	3	0	0	0	0	0	0	1	0	0	0	1	2	0	0
AMPH	290	0	0	0	0	0	0	1	0	0	38	0	8	0	8	10	0	12	2	3	26	1	0	5	3	35	2	11	1	2	21	37	38	0	3	1	0	0	0	0	0	0	1	0	2	0	2	0	0
AMT	74	0	0	0	0	0	0	0	0	0	11	0	0	0	5	0	1	2	1	0	0	0	0	3	0	9	0	3	8	0	9	3	8	0	0	0	0	0	0	0	0	0	0	0	0	0	1	0	0
AMTN	61	0	0	0	0	0	0	0	0	0	24	0	1	0	3	3	0	3	0	1	7	0	0	0	0	5	0	0	3	0	2	4	2	0	1	0	0	0	0	0	0	0	0	0	1	0	0	0	0
AMY1A	29	0	0	0	0	0	0	0	0	0	5	0	1	0	2	0	0	1	1	1	1	0	0	1	0	5	0	2	1	0	1	4	1	0	0	0	0	0	0	0	0	0	0	0	0	0	0	0	0
AMY1B	15	0	0	0	0	0	0	0	0	0	3	0	0	0	0	1	0	0	0	0	3	0	0	0	0	4	0	0	0	0	1	1	1	0	0	0	0	0	0	0	0	0	0	0	0	0	0	0	0
AMY1C	49	0	0	0	0	0	0	0	0	0	12	0	0	0	0	5	0	2	1	1	5	0	0	2	0	6	0	1	0	0	2	5	4	0	0	0	0	0	0	0	0	0	0	0	0	0	0	0	0
AMY2A	138	0	0	0	0	0	0	0	0	0	22	0	1	0	3	5	1	6	1	3	11	0	0	1	0	28	0	5	3	1	7	9	19	0	3	0	0	0	0	0	0	0	0	0	0	1	0	0	0
AMY2B	196	0	1	0	0	0	0	0	1	0	16	0	3	0	10	2	0	9	5	2	14	0	0	4	4	38	1	4	3	2	20	19	23	0	0	0	0	0	0	0	1	1	0	0	0	0	1	0	0
AMZ1	139	0	0	0	0	1	0	0	0	1	25	0	2	0	4	4	0	3	0	2	5	0	0	1	0	14	0	5	13	0	12	8	30	0	0	0	0	0	0	0	0	1	0	1	1	0	0	0	0
AMZ2	75	0	1	0	0	0	0	0	1	0	4	0	0	0	8	3	0	1	1	1	1	0	0	1	0	19	1	3	3	0	7	2	11	0	1	0	0	0	0	0	0	0	0	1	0	0	1	0	0
ANAPC1	264	0	0	0	0	0	0	2	0	1	56	0	1	1	21	8	0	9	1	5	12	0	0	5	2	46	0	16	8	1	15	17	25	0	4	0	0	0	0	1	0	1	0	0	0	0	0	0	0
ANAPC10	27	0	0	0	0	0	0	0	0	0	2	0	1	0	1	2	0	0	0	1	1	0	0	1	0	7	0	2	0	0	3	0	3	0	0	0	0	0	0	0	0	0	0	0	1	1	0	0	0
ANAPC11	11	0	0	0	0	0	0	0	0	0	2	0	0	0	0	1	0	0	0	0	0	0	0	0	0	2	0	2	0	0	1	1	2	0	0	0	0	0	0	0	0	0	0	0	0	0	0	0	0
ANAPC13	17	0	0	0	0	0	0	0	0	0	1	0	0	0	0	0	0	0	1	1	2	0	0	0	0	4	1	2	0	0	1	1	3	0	0	0	0	0	0	0	0	0	0	0	0	0	0	0	0
ANAPC15	24	0	0	0	0	1	0	0	0	0	0	0	0	0	2	0	0	0	0	1	4	0	0	0	0	9	0	0	0	0	4	0	2	0	0	0	0	0	0	0	0	0	0	0	0	0	0	0	0
ANAPC16	19	0	0	0	0	0	0	0	0	0	7	0	0	0	3	0	0	0	0	0	0	0	0	0	1	3	0	1	0	0	0	2	1	0	0	0	0	0	0	0	0	0	0	0	0	1	0	0	0
ANAPC2	163	0	0	0	0	0	0	0	1	0	26	0	3	0	8	7	0	0	1	3	6	0	0	3	0	19	3	5	8	1	11	9	30	0	4	2	1	0	0	0	1	1	0	1	0	1	1	0	0
ANAPC4	127	0	0	1	0	0	0	0	0	0	26	0	0	0	8	2	0	3	0	1	5	0	0	4	3	20	0	7	7	1	6	7	15	0	1	0	0	0	0	0	1	0	0	0	0	0	1	0	0
ANAPC5	145	0	0	0	0	0	0	0	2	0	14	0	2	1	12	2	1	1	3	3	6	0	0	4	3	26	0	9	10	0	8	10	15	0	2	0	0	0	0	0	0	1	0	0	0	0	1	0	0
ANAPC7	102	0	0	0	1	0	1	0	0	0	20	1	1	0	7	4	0	1	0	2	4	0	0	1	2	14	0	7	3	1	8	3	16	0	1	1	0	0	0	0	0	0	0	0	0	0	0	0	0
ANG	22	0	1	0	0	0	0	0	0	0	7	0	1	0	0	1	0	0	1	1	1	0	0	1	0	4	0	0	1	0	0	0	2	0	0	0	0	0	0	0	0	0	0	0	0	0	0	0	0
ANGEL1	136	0	0	0	0	0	0	0	0	0	25	0	2	0	5	2	0	5	0	2	9	0	0	3	2	23	0	6	3	0	7	14	18	0	0	0	0	0	0	0	1	0	2	0	0	0	2	0	0
ANGEL2	98	0	1	0	0	0	0	4	0	0	9	1	2	0	2	2	0	4	1	0	3	0	0	0	0	22	0	6	5	1	1	11	16	0	0	0	0	0	0	0	1	1	1	1	0	0	0	0	0
ANGPT1	204	0	0	0	0	0	0	1	0	0	79	0	4	0	2	5	0	3	1	1	4	0	1	2	3	19	1	11	5	4	18	14	13	0	3	0	0	0	0	0	0	0	1	1	0	0	1	0	0
ANGPT2	109	0	0	0	0	0	0	0	0	0	6	0	3	0	4	0	2	4	0	1	5	0	0	2	2	24	0	3	3	1	7	11	22	0	0	1	0	0	0	0	0	0	0	0	1	0	2	0	0
ANGPT4	157	0	0	0	0	1	0	0	1	1	27	0	2	0	8	4	0	8	1	1	10	0	0	2	1	21	0	11	0	0	6	17	19	0	0	1	0	0	0	1	0	1	1	0	1	1	1	0	0
ANGPTL1	119	0	0	0	0	0	0	0	0	0	19	0	4	1	3	3	1	1	1	2	6	1	0	2	2	20	0	11	0	0	3	5	24	0	2	0	0	0	0	0	0	0	1	0	0	0	0	0	0
ANGPTL2	105	0	1	0	1	0	0	0	1	0	19	0	1	1	3	2	1	2	0	0	3	0	0	0	1	21	0	1	3	2	4	3	24	0	2	0	0	0	0	0	0	0	0	0	0	2	0	0	0
ANGPTL3	83	0	0	0	0	1	0	0	0	0	12	0	0	0	6	4	1	3	1	0	2	0	0	2	0	18	1	6	3	0	4	8	7	0	1	0	0	0	0	0	0	0	0	0	0	0	1	0	0
ANGPTL4	83	0	0	0	0	0	0	0	0	0	19	0	1	0	5	3	1	2	1	0	4	0	0	2	2	10	0	3	0	2	4	5	9	0	0	0	0	0	0	1	0	0	0	0	1	0	2	0	0
ANGPTL5	106	0	0	0	0	0	0	0	1	0	26	0	4	0	3	0	0	2	1	1	6	0	0	2	1	17	0	5	1	0	6	8	14	0	0	0	0	0	0	0	0	0	0	0	0	0	1	0	0
ANGPTL6	70	0	0	0	0	0	0	0	0	0	8	0	3	1	4	3	1	3	2	0	2	0	0	2	1	10	0	1	3	0	6	3	14	0	1	0	0	0	0	0	0	0	0	0	0	0	0	0	0
ANGPTL7	64	0	0	0	0	0	0	1	0	0	11	0	0	0	0	1	1	2	0	0	1	0	0	3	0	11	1	1	3	0	4	3	16	0	1	1	0	0	0	0	0	0	0	0	1	0	0	0	0
ANHX	39	0	1	0	0	0	2	0	0	0	4	0	1	0	2	1	0	0	1	5	0	0	0	0	0	15	1	0	3	1	0	0	0	0	0	0	0	0	0	0	0	1	0	0	0	0	0	0	0
ANK1	554	0	1	0	0	1	1	1	1	1	105	0	7	0	28	13	2	9	2	6	26	0	1	8	9	60	1	26	26	5	37	56	80	0	6	1	0	0	0	0	0	1	2	0	1	1	3	0	0
ANK2	968	1	2	0	0	0	2	3	4	1	129	0	20	0	57	26	3	37	9	14	67	1	0	16	15	77	3	36	43	6	55	145	126	0	8	4	1	0	0	2	1	0	3	3	5	0	2	0	0
ANK3	977	0	0	1	0	2	0	1	2	0	265	0	20	1	49	26	0	19	6	13	32	2	0	22	9	93	3	42	30	7	68	58	134	0	9	0	1	2	0	2	1	3	0	4	3	2	5	0	0
ANKAR	254	0	0	0	0	1	0	1	1	1	33	0	5	0	17	10	1	8	0	3	13	0	0	4	4	41	0	13	15	0	15	18	30	0	2	0	0	0	0	1	0	0	1	1	1	0	2	0	0
ANKDD1A	56	0	0	0	0	0	0	0	0	0	10	0	0	0	5	2	0	2	1	0	2	0	0	2	0	9	0	2	6	0	2	1	7	0	2	0	0	0	0	0	0	0	0	0	0	0	1	0	0
ANKDD1B	15	0	1	0	0	0	0	0	0	0	0	0	0	0	0	1	0	0	0	1	0	0	0	0	0	8	0	2	0	0	0	0	0	0	0	0	0	0	0	0	0	0	0	0	0	0	1	0	0
ANKEF1	192	0	0	1	0	1	0	0	0	0	48	0	0	0	9	4	1	4	2	0	7	0	0	2	1	28	0	9	1	1	11	21	24	1	1	0	0	0	0	1	0	2	1	0	0	0	1	0	0
ANKFN1	261	0	0	0	1	0	0	0	0	0	64	0	5	0	14	6	0	6	1	7	19	0	0	2	3	29	0	11	8	0	8	25	36	0	3	0	0	0	0	0	0	1	0	0	1	2	1	0	0
ANKFY1	187	0	1	0	0	0	0	1	0	0	14	0	2	0	12	8	0	6	2	3	7	0	0	2	2	29	0	11	7	0	17	11	36	0	1	0	1	0	0	0	0	0	1	1	1	0	1	0	0
ANKH	119	0	0	0	0	0	0	1	0	0	19	0	1	0	8	2	0	9	3	1	5	1	0	6	0	16	0	8	3	0	8	8	13	0	0	0	0	0	0	0	0	0	0	0	1	0	1	0	0
ANKHD1	423	0	1	0	0	0	0	0	1	0	62	0	1	0	35	13	0	14	5	8	18	0	0	10	8	61	3	23	18	3	22	28	64	0	1	0	0	0	0	0	0	1	1	3	0	0	3	0	0
ANKHD1-EIF4EBP3	9	0	0	0	0	0	0	0	0	0	5	0	3	0	0	0	0	0	0	0	0	0	0	0	0	0	0	0	1	0	0	0	0	0	0	0	0	0	0	0	0	0	0	0	0	0	0	0	0
ANKHD1;ANKHD1-EIF4EBP3	1	0	0	0	0	0	0	0	0	0	0	0	0	0	0	0	0	0	0	0	0	0	0	0	0	0	0	0	0	0	1	0	0	0	0	0	0	0	0	0	0	0	0	0	0	0	0	0	0
ANKIB1	205	0	0	0	0	0	0	0	0	0	29	0	8	0	14	5	0	6	2	2	11	0	0	5	1	37	1	9	6	0	11	19	23	1	2	0	0	0	0	0	0	0	0	0	1	1	3	0	0
ANKK1	171	0	1	0	0	0	0	1	0	1	29	0	9	0	3	3	0	4	2	0	5	0	0	5	1	29	0	8	3	3	9	15	24	0	4	1	0	0	0	0	1	0	0	0	0	0	3	0	0
ANKLE1	100	1	0	0	0	0	1	0	0	0	20	0	1	0	3	2	2	2	0	2	2	1	0	0	1	16	0	4	6	0	10	2	17	0	1	0	0	0	0	0	0	0	0	0	1	0	0	0	0
ANKLE2	202	0	1	0	0	1	0	1	0	0	15	0	8	0	16	2	0	7	0	4	15	0	0	6	5	31	1	12	8	1	15	13	30	0	2	1	0	0	0	0	0	0	0	0	0	0	0	0	0
ANKMY1	205	0	0	0	0	0	0	1	1	0	33	0	2	0	7	5	2	6	4	1	9	0	0	3	1	35	0	6	9	1	14	17	36	0	3	0	0	0	0	0	0	2	1	1	0	0	1	1	0
ANKMY2	85	0	0	0	0	0	0	0	0	0	16	0	0	0	3	3	0	4	1	0	6	0	0	3	1	13	0	3	3	1	2	9	12	0	2	0	0	0	0	0	0	0	0	0	0	0	0	0	0
ANKRA2	55	0	1	0	0	0	0	1	0	0	13	0	0	0	2	1	0	0	1	0	1	0	0	2	0	8	0	2	1	1	1	4	8	1	2	0	0	0	0	0	0	0	0	0	0	0	2	0	0
ANKRD1	84	0	0	0	0	0	0	0	0	0	10	1	2	0	1	3	0	2	0	1	0	0	0	2	1	12	0	4	5	1	8	7	17	0	2	0	0	0	0	0	0	0	0	0	0	0	0	0	0
ANKRD10	64	0	1	1	0	0	0	0	0	0	8	0	1	0	1	1	0	3	0	0	1	0	0	2	1	13	0	2	1	0	5	2	13	0	1	0	0	0	0	0	0	0	0	1	0	1	1	0	0
ANKRD11	544	2	1	0	0	4	3	2	1	0	73	0	2	1	35	17	2	23	5	6	22	0	0	11	7	65	0	31	20	3	43	17	107	1	5	0	0	0	0	0	0	3	0	3	1	3	2	1	0
ANKRD12	395	0	1	0	0	0	0	2	0	0	52	0	6	1	22	21	0	9	4	7	17	1	1	6	6	49	1	29	16	2	26	27	58	0	4	0	0	0	0	0	0	2	2	2	1	2	3	0	0
ANKRD13A	104	0	0	0	0	0	0	1	0	0	11	0	1	0	5	7	0	2	1	0	3	0	0	2	0	21	0	3	9	1	7	3	19	0	1	0	0	0	0	1	0	0	0	0	0	0	3	0	0
ANKRD13B	105	0	0	0	0	0	0	0	1	0	7	0	2	0	2	6	0	1	0	3	4	0	0	0	1	27	0	6	1	0	12	4	22	0	1	0	0	0	0	0	0	1	0	0	0	0	0	0	0
ANKRD13C	120	0	0	0	0	0	0	0	0	0	24	0	0	0	3	1	0	3	0	3	6	0	0	1	4	32	0	3	6	0	4	3	19	0	2	0	0	0	0	0	0	1	1	1	0	0	0	0	0
ANKRD13D	106	0	0	0	0	0	0	0	0	0	13	0	0	0	6	2	1	5	1	4	5	0	0	3	1	11	0	4	5	2	6	7	26	0	1	0	0	0	0	0	0	0	0	0	0	0	1	0	0
ANKRD16	60	0	0	0	0	0	0	0	0	0	9	0	0	0	4	3	0	2	0	1	1	0	0	2	3	9	0	5	0	0	2	7	9	0	0	0	0	0	0	0	0	1	0	0	0	0	0	0	0
ANKRD17	479	0	1	0	0	0	0	2	0	0	54	0	6	1	20	10	0	26	3	5	24	0	1	9	5	61	1	24	16	3	22	42	60	0	6	0	0	0	0	1	0	2	0	4	2	2	4	0	0
ANKRD18A	110	0	0	0	0	0	1	0	0	0	11	0	3	0	1	4	0	2	0	2	0	0	0	3	0	41	0	12	0	0	2	1	17	0	1	0	0	0	0	1	0	1	0	0	0	0	0	0	0
ANKRD18B	47	0	0	0	0	0	0	0	0	0	2	0	0	0	1	6	0	0	1	1	0	0	0	0	0	18	0	4	0	1	0	0	8	0	0	0	0	0	0	2	0	0	0	0	0	2	0	0	0
ANKRD2	60	0	0	0	0	0	0	1	0	0	6	0	0	0	5	0	0	0	1	0	2	0	0	2	1	11	0	3	3	1	0	1	16	0	0	0	0	0	0	1	0	0	0	1	1	0	1	0	0
ANKRD20A1	61	0	0	0	0	0	0	0	0	0	8	0	0	0	2	2	0	4	0	0	0	0	0	0	2	24	0	1	1	1	2	5	7	0	0	0	0	0	0	0	0	0	1	0	0	0	0	0	0
ANKRD20A2	19	0	0	0	0	0	0	0	0	0	1	0	0	0	0	0	0	0	0	2	0	0	0	0	0	9	0	2	0	0	2	0	2	0	0	0	0	0	0	0	0	0	0	0	0	0	0	0	0
ANKRD20A3	9	0	0	0	0	0	0	0	0	0	2	0	0	0	0	0	0	1	0	0	1	0	0	0	0	4	0	1	0	0	0	0	0	0	0	0	0	0	0	0	0	0	0	0	0	0	0	0	0
ANKRD20A4	86	0	0	0	0	0	0	0	0	0	10	0	1	1	2	1	0	2	1	1	4	0	0	0	1	32	0	3	1	1	3	9	4	0	2	0	0	0	0	0	0	0	1	0	0	0	0	0	0
ANKRD22	51	0	0	0	0	0	0	0	0	0	16	0	0	0	0	2	0	0	0	1	1	0	0	1	0	12	0	1	1	0	3	3	7	0	1	0	0	0	0	0	0	0	0	0	0	0	0	0	0
ANKRD23	68	0	1	0	0	0	0	0	0	0	6	0	0	0	5	1	0	1	1	1	1	0	0	3	0	18	0	0	5	0	6	3	11	0	1	1	0	0	0	0	0	0	0	0	0	0	1	0	0
ANKRD24	175	0	0	0	0	0	0	1	0	0	28	0	10	0	4	6	1	3	5	3	8	1	0	1	2	30	1	10	1	0	8	13	23	0	8	0	0	0	0	1	0	0	0	0	1	0	2	0	0
ANKRD26	339	0	1	0	0	0	1	1	0	0	28	0	4	1	22	11	1	12	4	5	20	0	0	6	4	62	0	20	9	1	25	27	53	0	3	0	0	0	0	1	0	1	0	1	2	0	2	0	0
ANKRD27	224	0	2	0	0	0	1	1	0	1	22	0	8	0	11	5	0	6	1	2	11	0	0	6	5	42	0	12	7	1	8	17	42	0	0	0	0	0	0	0	0	0	0	2	0	1	2	1	0
ANKRD28	173	0	0	0	0	0	0	0	1	0	20	0	1	0	11	6	0	1	2	1	2	0	0	1	2	42	1	15	6	1	12	10	29	0	1	0	0	0	0	0	0	1	0	0	1	0	1	0	0
ANKRD29	54	0	0	0	0	0	0	0	0	0	12	0	0	0	3	2	0	2	1	0	0	0	0	1	3	12	0	2	1	0	4	3	6	0	0	0	0	0	0	0	0	0	0	0	0	0	0	0	0
ANKRD30A	667	1	1	1	0	5	2	1	3	0	155	0	18	0	27	18	2	21	2	7	52	0	1	8	8	64	1	25	20	9	26	88	55	0	8	1	0	0	0	0	0	1	0	0	2	1	0	0	0
ANKRD30B	389	0	1	0	0	0	0	1	3	0	38	0	25	2	8	13	0	13	6	8	27	0	0	4	3	66	1	14	0	2	12	61	37	0	11	1	0	0	0	2	0	1	0	2	3	4	1	0	0
ANKRD30BL	44	0	0	0	0	0	2	0	0	0	5	0	0	1	2	1	0	3	0	0	1	0	0	1	0	10	1	1	0	4	1	2	4	0	0	0	0	0	0	0	0	1	0	0	2	0	0	0	0
ANKRD31	91	0	0	0	0	0	0	0	0	0	12	0	4	0	2	4	0	0	1	3	0	0	0	2	0	41	0	10	0	0	2	0	2	1	1	0	0	0	0	1	0	0	0	1	0	1	0	0	0
ANKRD32	151	0	0	0	0	0	0	0	0	0	17	0	2	1	3	8	0	2	2	3	8	0	0	2	2	36	0	9	6	2	10	3	25	0	2	0	0	0	0	1	0	0	1	0	0	0	1	0	0
ANKRD33	91	0	0	0	0	0	0	0	0	0	20	0	3	0	2	2	0	2	0	0	4	0	0	1	1	11	1	1	3	0	7	9	12	0	1	0	0	0	0	0	0	0	0	0	0	0	1	0	0
ANKRD33B	18	0	0	0	0	0	0	0	0	0	4	1	3	0	0	0	0	0	0	0	0	1	0	0	0	0	0	1	0	0	1	0	3	0	1	0	0	0	0	0	0	0	0	0	0	0	2	0	0
ANKRD34A	125	0	1	0	0	0	1	0	1	0	17	0	0	1	6	3	0	3	0	4	9	0	0	3	0	22	0	5	2	0	9	14	18	0	1	0	0	0	0	0	0	0	1	0	0	0	0	0	0
ANKRD34B	153	0	1	0	0	0	0	1	1	0	27	1	3	0	8	4	0	5	0	1	14	0	0	5	1	20	1	7	5	1	6	12	14	0	3	0	0	0	0	0	0	1	0	0	1	0	2	0	0
ANKRD34C	69	0	1	0	0	0	0	0	0	0	4	1	1	0	0	3	0	1	2	2	0	0	0	2	1	23	0	8	0	1	2	0	10	0	1	0	0	0	0	0	0	2	0	0	2	0	0	0	0
ANKRD35	257	0	1	0	0	0	1	0	0	0	45	1	4	0	14	4	2	5	0	3	16	0	0	8	9	34	0	7	14	2	14	15	37	0	5	0	0	0	0	1	0	1	1	0	1	1	2	0	0
ANKRD36	224	0	0	0	1	0	3	0	2	0	12	0	9	0	10	9	3	6	2	4	6	0	0	6	7	49	2	18	6	5	10	17	21	0	4	1	0	0	0	0	0	0	1	0	0	1	0	0	0
ANKRD36C	159	0	0	0	0	0	0	0	0	0	20	0	0	0	5	9	0	3	1	4	5	0	0	6	1	44	1	14	2	2	5	5	23	0	0	0	0	0	0	0	0	0	0	1	2	2	0	0	0
ANKRD37	22	0	0	0	0	0	0	0	0	0	0	0	0	0	3	1	0	1	0	1	1	0	0	0	0	6	0	3	0	0	0	3	2	0	0	0	0	0	0	0	0	0	0	0	0	0	0	0	0
ANKRD39	34	0	0	0	0	0	0	0	0	0	5	0	1	0	1	0	0	1	0	0	1	0	0	1	0	6	0	1	0	0	2	4	6	1	1	0	0	0	0	0	0	0	0	0	0	0	0	0	0
ANKRD40	81	0	0	0	0	0	0	0	0	0	11	0	0	0	7	2	0	1	1	0	1	0	0	0	0	10	0	7	3	0	9	5	14	0	2	0	0	0	0	0	0	0	0	0	0	1	1	0	0
ANKRD42	95	0	1	0	0	0	0	1	0	0	13	0	1	0	4	0	2	3	1	1	3	0	0	2	2	21	0	2	4	0	9	9	10	0	0	0	0	0	0	0	0	0	1	0	0	1	0	0	0
ANKRD43	1	0	0	0	0	0	0	0	0	0	1	0	0	0	0	0	0	0	0	0	0	0	0	0	0	0	0	0	0	0	0	0	0	0	0	0	0	0	0	0	0	0	0	0	0	0	0	0	0
ANKRD44	195	0	0	0	0	0	0	1	1	0	23	1	3	0	9	5	1	7	1	3	9	1	0	5	4	37	1	8	4	0	12	22	30	0	0	0	0	0	0	0	0	0	0	0	0	0	2	0	0
ANKRD45	93	0	0	0	0	0	0	0	0	0	28	0	0	0	2	1	0	3	0	0	6	0	0	0	1	18	0	4	1	0	5	10	12	0	0	0	0	0	0	0	0	0	0	0	1	0	0	0	0
ANKRD46	42	0	0	0	0	1	0	0	0	0	7	0	0	0	2	1	0	1	0	0	4	0	0	1	0	6	0	3	0	0	1	3	7	0	1	0	0	0	0	0	0	0	0	1	0	0	0	0	0
ANKRD49	49	0	0	0	0	0	0	1	0	0	4	0	0	0	3	0	0	2	1	0	3	0	0	1	1	12	0	2	2	0	4	0	8	0	1	0	0	0	0	0	0	0	0	0	0	0	0	0	0
ANKRD5	12	0	0	0	0	0	0	0	0	0	6	0	2	0	1	0	0	0	0	0	0	0	0	0	0	0	0	1	0	0	0	0	0	0	0	0	0	0	0	0	0	0	0	0	0	0	0	0	0
ANKRD50	326	2	0	0	0	0	1	0	1	1	35	1	6	0	14	8	0	13	5	4	17	0	0	5	3	57	0	13	10	5	23	19	43	1	5	0	0	0	0	0	0	1	0	1	2	0	3	0	0
ANKRD52	176	0	0	0	0	0	0	1	0	0	16	1	2	1	12	7	0	8	2	1	9	0	0	3	2	29	0	5	9	0	11	5	37	0	1	0	0	0	0	1	0	2	0	1	1	0	1	0	0
ANKRD53	79	0	0	0	0	0	0	0	0	0	7	0	0	0	5	2	0	2	0	2	3	0	0	0	1	18	0	0	7	0	5	8	14	0	0	0	0	0	0	0	0	0	0	0	0	0	1	0	0
ANKRD54	44	0	0	0	0	0	0	0	1	0	7	0	0	0	2	1	0	1	1	0	1	0	0	0	1	10	1	6	0	0	3	2	6	0	0	0	0	0	0	0	0	0	0	0	0	0	0	0	0
ANKRD55	151	0	0	0	0	0	1	1	0	0	19	0	3	0	10	6	0	2	0	0	8	0	0	2	2	21	2	4	2	0	11	16	30	0	1	1	0	0	0	0	0	1	0	0	1	0	0	0	0
ANKRD56	2	0	0	0	0	0	0	1	0	0	1	0	0	0	0	0	0	0	0	0	0	0	0	0	0	0	0	0	0	0	0	0	0	0	0	0	0	0	0	0	0	0	0	0	0	0	0	0	0
ANKRD57	2	0	0	0	0	0	0	0	0	0	0	0	0	0	0	0	0	0	0	0	0	0	0	0	0	0	0	0	0	0	0	0	0	0	0	0	0	0	0	0	0	0	0	0	0	0	0	0	0
ANKRD58	2	0	0	0	0	0	0	0	0	0	0	0	1	0	0	0	0	0	0	0	0	0	0	0	0	0	0	0	0	0	0	0	0	0	0	0	0	0	0	0	0	0	0	0	0	0	0	0	0
ANKRD6	150	0	0	0	0	0	0	0	0	1	19	0	6	0	6	3	0	4	0	0	10	0	0	3	2	28	1	11	5	1	10	5	25	0	2	0	0	0	0	0	0	1	0	0	0	0	2	0	0
ANKRD60	8	0	0	0	0	0	0	0	0	0	2	0	0	0	1	1	0	0	0	0	0	0	0	0	0	0	0	0	1	0	1	0	0	0	0	1	0	0	0	0	0	0	0	0	0	0	1	0	0
ANKRD61	2	0	0	0	0	0	0	0	0	0	1	0	0	0	0	0	0	0	0	0	0	0	0	0	0	0	0	0	0	0	0	0	0	0	0	0	0	0	0	0	0	0	0	0	0	0	0	0	0
ANKRD62	77	0	0	0	0	0	0	0	0	0	5	0	1	1	2	3	0	0	0	2	1	0	0	0	0	35	1	7	0	1	7	0	1	0	0	0	0	0	0	0	0	2	2	1	0	0	1	0	0
ANKRD63	7	0	0	0	0	0	0	0	0	0	1	0	0	0	1	2	0	0	0	0	0	0	0	1	0	0	0	2	0	0	0	0	0	0	0	0	0	0	0	0	0	0	0	0	0	0	0	0	0
ANKRD66	19	0	0	0	0	0	0	0	0	0	2	0	0	0	0	2	0	0	1	0	0	0	0	1	0	5	0	2	0	0	0	0	3	0	0	0	0	0	0	0	0	0	0	1	1	1	0	0	0
ANKRD7	87	0	0	0	0	0	0	1	0	0	9	0	1	0	2	5	0	2	0	0	8	0	0	4	2	15	0	2	0	1	5	13	12	0	0	0	0	0	0	0	0	0	0	2	1	1	0	0	0
ANKRD9	21	0	0	0	0	0	0	0	0	0	1	0	1	0	0	1	0	0	0	0	1	0	0	0	0	2	0	1	1	0	2	0	10	0	1	0	0	0	0	0	0	0	0	0	0	0	0	0	0
ANKS1A	194	0	0	0	0	0	0	1	1	0	24	0	4	1	14	10	2	5	2	6	7	0	0	2	5	32	0	6	11	1	10	6	30	0	2	0	0	0	0	0	0	0	1	0	0	2	1	0	0
ANKS1B	345	0	0	0	0	0	0	0	0	0	55	1	9	0	10	7	1	14	2	3	38	0	0	9	2	38	3	14	12	1	18	36	42	0	6	1	0	0	0	0	0	1	1	0	0	1	1	0	0
ANKS3	98	0	0	0	0	0	0	0	0	0	16	1	1	0	5	5	0	3	2	2	3	0	0	1	0	16	0	2	0	1	7	4	13	0	2	0	0	0	0	0	0	1	0	0	1	0	2	1	0
ANKS4B	116	0	0	0	0	0	0	2	0	0	27	0	5	1	7	1	0	3	0	0	6	0	3	4	2	16	0	5	2	0	6	10	10	0	1	1	0	0	0	0	0	0	0	0	0	0	0	0	0
ANKS6	172	0	0	0	0	0	1	0	0	0	14	0	9	0	6	2	0	3	1	1	5	0	0	6	4	27	0	10	5	0	16	7	34	0	3	0	0	0	0	0	0	0	0	1	0	0	2	0	0
ANKUB1	62	0	0	0	0	0	0	0	0	0	6	0	1	0	0	3	0	1	1	4	0	0	0	0	0	21	0	3	2	0	1	0	13	0	1	0	0	0	0	2	0	0	0	0	1	0	0	0	0
ANKZF1	128	0	0	0	0	0	0	0	0	0	10	0	1	0	11	4	0	8	0	1	5	0	0	2	6	21	0	2	6	1	4	8	21	0	3	0	0	0	0	0	1	0	0	1	1	1	1	0	0
ANLN	215	0	0	0	0	0	0	1	1	0	32	0	3	0	13	8	0	10	1	5	8	0	0	3	2	38	0	10	6	3	8	17	31	0	2	0	0	0	0	0	0	0	0	0	2	0	2	0	0
ANO1	230	0	0	0	0	2	0	1	0	0	39	0	7	1	11	6	0	11	1	3	14	0	0	4	2	32	0	10	6	1	13	23	24	0	1	0	0	0	0	0	0	0	1	0	0	1	2	0	0
ANO10	134	0	0	0	0	0	0	0	0	1	21	0	1	1	7	2	0	4	0	1	4	0	0	4	1	29	1	5	7	0	13	6	16	0	1	1	0	0	0	0	0	0	0	0	0	1	0	0	0
ANO2	338	0	2	0	0	1	1	1	0	0	91	0	3	0	9	5	0	7	1	5	11	0	0	2	7	49	0	11	7	1	17	35	39	0	3	0	0	0	0	0	0	0	0	1	3	1	5	0	0
ANO3	326	0	1	0	0	1	0	1	1	0	56	0	11	0	11	7	2	9	1	4	26	0	0	5	2	36	0	8	10	1	21	37	44	0	7	1	0	0	0	0	1	1	1	1	0	1	0	0	0
ANO4	411	0	0	0	0	0	0	0	0	0	108	0	9	0	15	13	1	19	1	5	31	0	0	2	3	39	0	19	15	1	20	40	42	0	3	0	0	0	0	0	0	2	0	0	0	1	1	0	0
ANO5	337	0	2	0	0	1	0	0	0	0	44	0	10	1	12	5	1	22	3	4	31	0	0	5	6	42	0	16	13	0	20	30	43	0	3	0	0	0	0	1	0	0	0	0	1	0	3	0	0
ANO6	192	0	0	0	0	1	0	1	0	0	16	0	2	1	11	6	0	2	2	7	10	1	0	2	7	31	2	9	6	0	13	16	29	0	3	0	0	0	0	1	0	1	2	0	1	1	3	0	0
ANO7	215	2	3	0	0	0	0	1	0	0	32	0	6	1	6	7	1	8	0	6	5	0	0	0	2	30	2	4	3	1	19	28	35	0	2	0	0	0	0	1	1	0	1	1	0	0	0	0	0
ANO8	172	0	0	0	0	0	0	0	1	0	17	0	4	0	12	3	1	3	0	4	8	1	0	2	4	28	0	12	5	3	13	3	37	0	2	0	0	0	0	0	0	1	0	1	1	0	0	1	0
ANO9	176	0	0	0	0	2	0	2	1	0	27	0	2	0	11	9	1	7	0	4	2	0	0	2	1	30	0	7	5	1	15	5	26	0	2	1	0	0	0	0	0	2	0	1	1	0	1	0	0
ANOS1	186	0	0	0	0	1	0	0	1	1	28	0	1	1	10	4	0	2	0	3	2	0	0	2	4	39	0	7	8	0	24	8	27	1	1	1	0	0	0	0	0	0	0	0	1	0	3	1	0
ANP32A	56	0	0	0	0	0	0	0	0	0	6	0	0	0	6	3	1	2	1	1	1	0	0	1	0	9	0	3	2	0	7	5	5	0	0	0	0	0	0	0	0	0	0	1	0	0	1	0	0
ANP32B	32	0	0	0	0	0	0	0	0	0	0	0	0	0	2	0	0	0	0	1	1	0	0	0	0	11	0	4	2	1	1	0	7	0	0	0	0	0	0	0	0	0	0	0	0	0	0	0	0
ANP32D	40	0	0	0	0	0	0	0	0	0	11	0	0	0	1	0	0	1	0	0	1	0	0	3	0	9	0	2	2	0	2	1	4	0	0	0	0	0	0	0	0	0	0	0	0	0	0	0	0
ANP32E	69	0	0	0	0	0	0	0	0	0	2	0	3	0	4	2	0	4	1	1	5	3	0	2	0	15	0	7	2	0	5	3	7	1	0	0	0	0	0	0	0	0	0	0	1	0	0	0	0
ANPEP	248	0	0	0	0	0	1	2	0	0	49	0	4	1	8	3	2	2	0	1	13	1	0	9	4	42	0	12	4	0	14	13	41	0	3	0	0	0	0	1	0	1	0	2	0	2	2	1	0
ANTXR1	152	0	0	0	0	0	0	0	1	0	22	0	2	0	2	3	0	4	0	2	5	0	0	2	4	22	0	3	3	2	17	16	30	0	2	0	0	0	0	0	0	0	0	0	0	0	1	0	0
ANTXR2	116	0	0	0	0	0	0	0	0	0	17	0	6	0	1	3	1	1	0	0	4	0	0	2	2	29	0	3	1	0	8	10	19	0	0	0	0	0	0	1	0	0	0	1	0	2	1	1	0
ANTXRL	34	0	0	0	0	0	0	0	0	0	2	1	0	1	1	5	0	0	0	2	0	0	0	0	0	14	0	5	2	0	0	0	0	0	0	0	0	0	0	0	0	0	0	0	0	0	0	0	0
ANUBL1	6	0	0	0	0	0	0	0	0	0	0	0	0	0	2	0	0	0	0	0	0	0	0	0	0	0	0	0	0	0	2	0	0	0	1	0	0	0	0	0	0	0	0	0	0	0	0	0	0
ANXA1	85	0	0	0	0	0	0	0	2	0	15	0	0	0	4	1	0	2	0	0	1	0	0	1	2	16	0	7	1	0	4	2	12	0	3	0	0	0	0	0	0	2	0	1	1	0	1	0	0
ANXA10	97	0	0	0	0	0	0	0	0	0	26	0	1	0	3	1	0	1	1	1	1	0	0	4	1	19	0	4	3	0	6	8	11	0	0	0	0	0	0	0	1	1	0	0	0	0	0	0	0
ANXA11	99	0	0	0	0	0	0	1	0	0	15	0	5	0	4	0	1	4	2	1	2	1	0	2	0	19	1	4	1	1	4	5	16	0	5	0	0	0	0	0	0	0	0	0	1	0	0	0	0
ANXA13	108	0	0	0	0	0	0	0	0	0	17	0	0	0	6	4	0	1	0	1	5	1	0	1	2	22	1	7	4	0	12	4	18	0	0	0	0	0	0	0	0	0	0	0	0	0	0	0	0
ANXA2	72	0	0	0	0	0	0	1	0	1	13	0	0	0	3	2	0	0	0	2	2	0	0	1	2	11	1	2	2	1	8	7	8	0	1	0	0	0	0	0	0	0	0	0	0	1	0	0	0
ANXA2R	24	0	0	0	0	0	0	0	0	0	1	0	3	0	1	1	0	3	0	1	1	0	0	0	0	5	0	0	0	0	0	4	2	0	0	0	0	0	0	0	0	0	0	0	1	0	0	0	0
ANXA3	79	0	0	0	0	0	0	0	0	0	12	0	1	0	3	8	0	2	0	1	3	0	0	4	1	13	1	6	2	0	2	7	8	0	0	0	0	0	0	1	0	0	0	0	0	0	0	0	0
ANXA4	71	0	1	0	0	0	0	0	0	0	5	0	1	0	3	1	0	3	2	1	3	0	0	2	0	14	0	5	4	0	5	4	9	0	0	0	0	0	0	0	0	1	0	0	0	1	2	0	0
ANXA5	75	0	0	0	1	1	0	0	0	0	10	0	0	0	6	0	0	0	2	1	3	0	0	0	2	18	0	4	4	0	3	5	10	0	0	0	0	0	0	0	0	1	0	0	1	0	1	0	0
ANXA6	135	0	0	0	0	1	0	0	0	0	19	0	2	0	8	5	0	5	0	2	4	0	0	3	0	23	0	6	6	0	6	9	27	0	3	0	0	0	0	0	0	0	1	0	0	0	1	0	0
ANXA7	90	0	1	0	0	0	0	0	1	0	17	0	1	0	6	2	1	4	1	1	4	0	0	2	1	15	0	5	1	1	4	4	13	0	2	0	0	0	0	0	0	0	0	0	0	0	0	0	0
ANXA8L1	4	0	0	0	0	0	0	0	0	0	0	0	0	0	0	0	0	0	0	0	0	0	0	0	0	1	0	1	0	0	0	1	0	0	0	0	0	0	0	0	0	0	0	0	0	0	0	0	0
ANXA8L2	18	0	0	0	0	0	0	0	0	0	1	1	0	0	0	0	0	0	0	0	0	0	0	0	0	6	0	1	0	0	3	0	3	0	1	0	0	0	0	0	1	1	0	0	0	0	0	0	0
ANXA9	93	0	0	0	0	0	0	0	1	0	22	0	1	0	8	3	0	0	0	1	3	0	0	1	0	18	0	4	3	0	5	3	16	0	0	0	0	0	0	0	0	0	0	1	0	0	0	0	0
AOAH	172	0	0	0	0	0	1	0	0	0	49	0	4	0	10	4	1	3	0	3	11	0	0	2	5	19	1	9	3	0	7	16	14	0	2	0	0	0	0	0	0	0	0	0	1	1	0	0	0
AOC1	244	0	1	0	0	0	0	0	2	0	51	0	8	0	8	2	4	6	1	4	14	0	0	6	6	34	0	4	1	2	19	21	30	0	5	0	0	0	0	0	0	0	0	0	0	0	1	0	0
AOC2	164	0	0	0	0	0	0	0	0	0	22	1	2	0	8	7	0	5	3	1	7	0	0	4	8	25	0	5	3	2	10	7	27	0	5	0	0	0	0	1	0	0	0	1	0	0	2	0	0
AOC3	170	0	0	0	0	0	0	2	0	0	29	0	0	1	7	3	0	6	2	4	8	0	0	3	5	24	0	6	6	2	11	11	28	0	3	0	0	0	0	1	0	1	0	0	1	1	0	0	0
AOX1	340	0	2	0	0	0	0	0	0	0	77	0	7	0	9	13	1	11	2	4	22	0	0	3	7	47	0	13	8	0	16	33	33	0	5	0	0	1	0	0	0	0	1	1	0	1	1	0	0
AP000275.65	35	0	0	0	0	0	0	0	0	0	9	0	0	0	0	3	0	1	0	0	2	0	0	0	0	13	0	0	0	0	3	1	3	0	0	0	0	0	0	0	0	0	0	0	0	0	0	0	0
AP000295.9	10	0	0	0	0	0	0	0	0	0	1	0	0	0	2	0	0	1	0	0	0	0	0	0	0	1	0	1	0	0	0	1	3	0	0	0	0	0	0	0	0	0	0	0	0	0	0	0	0
AP000304.12	9	0	1	0	0	0	0	0	0	0	2	0	0	0	0	0	0	0	0	0	0	0	0	0	1	2	0	0	0	0	0	0	2	0	0	0	0	0	0	0	0	0	0	0	0	0	0	0	0
AP000322.53	4	0	0	0	0	0	0	0	0	0	0	0	0	0	0	0	0	0	0	1	0	0	0	0	0	1	0	0	0	0	0	0	0	0	0	0	0	0	0	0	1	0	0	0	0	0	0	0	0
AP000349.1	17	0	0	0	0	0	0	0	0	0	5	0	0	0	0	1	0	0	1	0	0	0	0	1	0	4	0	0	0	0	1	1	2	0	0	0	0	0	0	0	0	0	0	0	0	0	0	0	0
AP000350.10	16	0	0	0	0	0	0	0	0	0	4	0	0	0	0	0	0	0	0	0	1	0	0	1	0	2	0	1	0	0	1	0	3	0	0	0	0	0	0	0	0	1	0	0	0	0	0	0	0
AP000350.4	10	0	0	0	0	0	0	0	0	0	0	0	0	0	1	0	0	0	0	0	0	0	0	0	0	6	0	0	1	0	0	0	1	0	0	0	0	0	0	0	0	0	0	0	0	0	0	0	0
AP000679.2	2	0	0	0	0	0	0	0	0	0	0	0	0	0	1	0	0	0	0	0	0	0	0	0	0	0	0	0	0	0	0	0	0	0	0	0	0	0	0	0	0	0	0	0	0	0	0	0	0
AP000695.1	3	0	0	0	0	0	0	0	0	0	3	0	0	0	0	0	0	0	0	0	0	0	0	0	0	0	0	0	0	0	0	0	0	0	0	0	0	0	0	0	0	0	0	0	0	0	0	0	0
AP000708.1	7	0	0	0	0	0	0	0	0	0	1	0	0	0	0	0	0	0	1	0	0	0	0	0	0	2	0	0	0	1	0	0	2	0	0	0	0	0	0	0	0	0	0	0	0	0	0	0	0
AP000721.4	9	0	0	0	0	0	0	0	0	0	1	0	0	1	1	0	0	0	0	1	0	0	0	0	0	0	0	0	0	0	0	0	3	1	0	0	0	0	0	0	0	0	0	0	0	0	0	0	0
AP000758.1	3	0	0	0	0	0	0	0	0	0	0	0	0	0	0	0	0	0	0	0	1	0	0	0	0	1	0	0	0	1	0	0	0	0	0	0	0	0	0	0	0	0	0	0	0	0	0	0	0
AP000783.1	7	0	0	0	0	0	0	0	0	0	0	0	0	0	1	1	0	0	0	0	0	0	0	0	0	4	0	0	0	0	0	0	0	0	0	0	0	0	0	0	0	0	0	1	0	0	0	0	0
AP000889.3	23	0	0	0	0	0	0	0	0	0	0	0	0	0	3	1	0	0	0	1	2	0	0	0	0	2	1	1	0	1	3	0	5	0	2	0	0	0	0	0	0	0	1	0	0	0	0	0	0
AP001011.2	1	0	0	0	0	0	0	0	0	0	0	0	0	0	0	0	0	0	0	0	0	0	0	0	0	0	0	1	0	0	0	0	0	0	0	0	0	0	0	0	0	0	0	0	0	0	0	0	0
AP001107.5-1	1	0	0	0	0	0	0	0	0	0	0	0	0	0	1	0	0	0	0	0	0	0	0	0	0	0	0	0	0	0	0	0	0	0	0	0	0	0	0	0	0	0	0	0	0	0	0	0	0
AP001468.1	2	0	0	0	0	0	0	0	0	0	0	0	0	0	0	0	0	0	0	0	0	0	0	0	0	0	0	0	0	0	0	0	0	0	0	0	0	0	0	0	0	0	0	0	0	2	0	0	0
AP001631.10	4	0	0	0	0	0	0	0	0	0	0	0	0	0	1	0	0	0	0	0	0	0	0	0	0	0	0	0	0	0	1	0	0	0	0	0	0	0	0	0	0	0	0	0	0	0	1	0	0
AP001816.1	1	0	0	0	0	0	0	0	0	0	0	0	0	0	0	0	0	0	0	0	0	0	0	0	0	1	0	0	0	0	0	0	0	0	0	0	0	0	0	0	0	0	0	0	0	0	0	0	0
AP001924.1	1	0	0	0	0	0	0	0	0	0	0	0	0	0	0	0	0	0	0	0	0	0	0	0	0	0	0	0	0	0	1	0	0	0	0	0	0	0	0	0	0	0	0	0	0	0	0	0	0
AP003062.1	4	0	0	0	0	0	0	0	0	0	0	0	0	0	2	0	0	0	0	0	0	0	0	0	0	0	0	0	1	0	0	0	0	0	0	0	0	0	0	0	0	0	0	0	0	1	0	0	0
AP003068.23	8	0	0	0	0	0	1	0	0	0	0	0	0	0	0	0	0	0	0	1	0	0	0	0	0	5	0	0	0	1	0	0	0	0	0	0	0	0	0	0	0	0	0	0	0	0	0	0	0
AP003733.1	7	0	0	0	0	0	0	0	0	0	0	0	1	1	0	0	0	0	0	1	0	0	0	0	0	2	0	2	0	0	0	0	0	0	0	0	0	0	0	0	0	0	0	0	0	0	0	0	0
AP005380.2	1	0	0	0	0	0	0	1	0	0	0	0	0	0	0	0	0	0	0	0	0	0	0	0	0	0	0	0	0	0	0	0	0	0	0	0	0	0	0	0	0	0	0	0	0	0	0	0	0
AP1AR	46	0	0	0	0	0	0	0	0	0	8	0	0	0	1	0	0	2	0	1	0	0	0	1	2	13	0	2	1	0	2	0	7	0	0	0	0	0	0	1	0	0	1	0	1	0	1	0	0
AP1B1	182	0	0	0	0	0	0	0	0	0	33	0	0	0	16	3	0	4	2	3	5	1	0	3	6	30	0	10	7	1	12	13	22	0	3	0	0	0	0	0	0	0	1	1	1	0	1	0	0
AP1G1	166	0	0	0	0	0	1	0	0	0	20	0	1	0	8	6	0	10	1	0	7	0	0	5	1	33	1	9	5	1	9	15	25	0	2	0	0	0	0	0	0	0	0	0	0	0	0	0	0
AP1G2	173	0	1	0	0	0	0	0	0	1	16	0	2	0	8	4	0	6	1	2	6	0	0	4	7	30	0	14	8	1	14	6	28	0	1	0	0	0	0	1	0	0	0	1	0	1	3	0	0
AP1M1	106	0	0	0	0	0	0	0	0	0	17	0	0	1	2	3	0	1	3	3	2	0	0	1	2	17	0	3	3	1	7	7	23	0	1	1	0	0	0	0	0	1	0	1	1	0	0	0	0
AP1M2	81	0	0	0	0	0	1	0	1	0	9	0	0	0	2	2	0	0	1	1	4	1	0	1	2	18	0	4	6	0	5	7	10	0	0	0	0	0	0	1	0	0	0	1	0	0	0	0	0
AP1S1	62	1	0	0	0	0	0	1	0	0	4	0	0	0	0	0	0	2	1	0	3	1	0	1	0	18	0	0	4	0	7	1	13	0	0	0	0	0	0	0	0	1	0	0	2	0	1	0	0
AP1S2	34	0	0	0	0	0	0	0	0	0	2	0	1	0	2	1	0	2	0	0	0	0	0	0	2	14	0	0	1	0	4	1	3	0	0	0	0	0	0	0	0	0	0	0	0	0	1	0	0
AP1S3	40	0	0	0	0	0	0	0	1	0	6	0	2	0	0	1	0	0	0	2	6	0	0	0	0	6	0	1	1	0	1	3	6	0	1	0	0	0	0	1	0	0	0	0	0	0	0	0	0
AP2A1	159	0	0	0	0	0	0	0	1	0	14	1	2	0	7	6	0	5	0	6	6	0	0	4	2	28	0	11	6	0	16	7	26	0	1	1	0	0	0	1	0	2	0	0	0	0	1	0	0
AP2A2	187	0	0	0	0	0	0	1	1	1	19	0	1	0	5	7	1	6	0	4	2	0	0	5	2	33	0	12	7	0	15	9	46	0	4	0	0	0	0	0	0	0	0	0	0	1	1	0	0
AP2B1	175	0	0	0	0	0	0	0	0	0	20	0	3	0	16	8	1	6	4	6	6	1	0	4	3	26	2	10	2	2	9	10	26	0	1	0	0	0	0	0	0	0	0	2	0	0	1	0	0
AP2M1	94	0	1	0	0	0	0	0	1	0	7	0	1	0	4	3	0	1	0	2	2	0	0	1	2	18	0	3	3	0	8	9	18	1	2	1	0	0	0	0	0	1	0	0	0	1	1	0	0
AP2S1	16	0	0	0	0	0	0	0	0	0	4	0	0	0	1	0	0	0	0	0	0	0	0	0	1	3	0	2	0	0	1	0	3	0	0	0	0	0	0	0	0	0	1	0	0	0	0	0	0
AP3B1	215	0	0	0	0	0	0	0	1	0	23	0	9	0	17	7	4	6	1	6	10	0	0	5	2	37	1	15	0	1	15	9	34	0	4	0	0	0	0	1	0	0	0	1	0	0	0	0	0
AP3B2	247	1	0	0	0	0	1	1	0	1	34	0	2	1	12	15	0	9	2	1	13	0	0	3	0	30	0	8	9	2	18	20	43	0	6	0	0	0	0	1	0	3	0	2	1	1	2	0	0
AP3D1	200	0	0	0	0	2	0	0	0	1	19	0	2	0	11	8	1	6	2	4	14	0	0	6	2	22	0	6	7	1	11	13	41	1	3	0	0	0	0	0	1	2	0	0	1	2	0	0	0
AP3M1	70	0	0	0	0	0	0	1	1	0	4	0	0	0	4	2	1	2	0	0	4	0	0	1	1	12	1	7	5	0	4	4	9	0	3	0	0	0	0	0	0	0	0	1	0	0	1	0	0
AP3M2	99	0	0	0	0	0	0	0	0	0	9	1	1	0	1	6	1	1	0	0	3	0	0	2	1	23	0	4	2	0	13	5	17	0	1	0	0	0	0	0	0	0	0	1	0	0	2	0	0
AP3S1	54	0	0	0	0	0	0	0	0	0	11	0	0	0	1	4	0	1	0	2	0	0	0	1	0	11	0	1	0	0	3	5	8	0	2	0	0	0	0	0	0	0	1	1	0	0	1	0	0
AP3S2	15	0	0	0	0	0	0	0	0	0	2	0	0	0	3	1	0	0	0	0	0	0	0	1	0	1	1	1	0	0	1	0	1	0	1	0	0	0	0	0	0	0	1	0	0	0	0	0	0
AP4B1	149	0	0	0	0	1	1	0	0	0	15	1	1	0	6	2	0	6	0	4	5	2	0	4	3	35	0	5	7	1	10	6	22	0	2	0	0	0	0	0	1	0	0	0	0	1	1	0	0
AP4E1	194	0	0	0	0	1	1	0	1	0	35	0	3	0	9	7	1	6	2	5	7	0	0	6	1	32	0	12	5	0	16	10	23	0	3	0	0	0	0	0	0	0	0	0	0	0	1	0	0
AP4M1	111	0	0	0	0	0	0	1	0	0	9	0	1	1	2	0	0	4	0	1	5	0	0	3	1	21	0	11	6	1	12	6	20	0	2	0	0	0	0	0	0	0	0	0	1	0	1	0	0
AP4S1	32	0	0	0	0	0	0	0	0	0	2	0	0	0	2	0	0	0	0	0	2	0	0	0	0	5	1	4	1	0	0	4	9	0	0	0	0	0	0	0	0	0	0	0	0	1	0	0	0
AP5B1	81	0	0	0	0	1	0	0	0	0	7	0	0	0	5	2	2	4	0	1	3	0	0	2	0	11	1	7	1	2	8	2	15	0	1	0	0	0	0	0	0	1	0	0	0	0	1	0	0
AP5M1	84	0	0	0	0	0	1	0	0	0	5	0	0	0	4	5	0	8	1	0	5	0	0	5	0	16	1	5	1	1	4	5	11	0	2	0	0	0	0	0	0	0	0	0	0	0	2	0	0
AP5S1	43	0	0	0	0	0	0	0	1	0	5	0	0	0	0	0	0	1	0	1	2	0	0	1	1	6	0	3	0	0	1	3	12	0	1	0	0	0	0	1	0	1	0	0	0	0	0	0	0
AP5Z1	156	0	0	0	0	0	0	0	0	0	13	0	2	1	4	5	1	7	0	2	7	0	0	4	1	26	0	7	2	0	13	13	37	0	2	0	0	1	0	0	0	1	0	0	1	0	1	0	0
APAF1	213	0	0	0	0	2	1	0	0	0	19	0	2	0	9	10	3	13	4	4	11	0	0	4	2	41	0	14	8	1	9	13	30	1	1	0	0	0	0	0	0	0	0	1	1	0	2	0	0
APBA1	253	0	1	0	0	0	0	0	1	0	40	0	2	0	6	6	2	15	1	1	12	1	0	1	3	32	0	10	7	1	19	13	58	1	3	0	1	1	0	1	0	0	0	0	1	0	0	0	1
APBA2	287	0	1	0	0	0	0	0	0	1	29	0	10	0	13	12	0	5	0	5	24	1	0	4	4	28	1	17	5	0	19	25	49	0	8	1	0	0	0	0	0	0	0	1	3	0	0	0	0
APBA3	97	0	0	0	0	0	0	0	0	0	18	1	2	0	3	1	1	6	1	3	1	0	0	0	0	15	0	2	6	0	1	6	20	0	1	0	0	0	0	0	1	0	0	0	0	0	1	0	0
APBB1	180	0	0	0	0	0	0	0	0	1	27	0	2	0	6	7	2	5	2	4	7	0	0	1	2	27	0	7	8	2	11	10	36	0	1	0	0	0	0	0	0	0	0	0	0	1	2	0	0
APBB1IP	206	0	0	0	0	1	0	0	0	0	45	1	8	0	8	6	0	9	0	6	22	0	0	1	3	20	1	7	6	2	8	21	24	0	0	0	0	0	0	0	0	0	0	0	0	0	0	0	0
APBB2	153	0	0	0	0	0	1	1	1	0	33	0	2	0	1	3	0	2	2	3	5	0	0	4	1	22	1	4	10	0	13	11	20	0	1	0	0	0	0	0	0	0	0	0	0	0	2	0	0
APBB3	117	0	0	0	0	0	0	1	0	0	13	0	1	0	5	6	0	0	1	1	1	0	0	1	1	23	0	3	6	0	9	4	29	0	3	0	0	0	0	0	0	0	1	0	1	0	1	0	0
APC	1326	0	1	0	1	0	0	1	1	2	85	1	3	0	31	17	3	26	5	9	26	3	1	11	10	73	0	25	51	6	67	46	766	0	8	2	0	0	0	2	2	0	1	6	3	1	2	0	0
APC2	199	0	0	0	0	0	3	1	0	0	28	0	5	0	10	8	1	7	2	3	8	1	0	5	0	13	1	7	7	1	19	9	39	0	2	0	0	0	0	1	0	1	0	0	0	0	3	0	0
APCDD1	138	0	1	0	0	0	0	0	0	0	16	0	3	1	8	1	0	2	3	0	4	0	0	4	0	25	0	6	6	0	8	7	27	1	5	0	0	0	0	0	0	1	0	0	0	0	4	0	0
APCDD1L	131	0	0	0	0	0	0	0	0	0	19	0	3	0	4	2	0	3	0	1	3	0	0	2	2	11	0	4	5	2	16	8	35	0	3	0	0	0	0	1	0	0	0	0	1	1	0	0	0
APCS	114	0	0	0	0	0	0	0	0	0	37	0	1	0	5	3	0	2	0	2	9	0	0	0	3	9	0	3	7	0	2	15	8	0	0	0	0	0	0	1	0	0	0	0	1	0	1	0	0
APEH	118	0	0	0	0	0	1	1	0	1	18	0	0	0	4	2	0	2	1	2	4	0	0	3	5	23	0	6	5	2	7	5	19	0	1	0	0	0	0	0	1	1	1	0	0	0	0	0	0
APEX1	75	0	0	0	0	0	0	0	0	0	9	0	7	0	2	4	0	1	0	1	1	0	0	1	2	7	0	7	2	1	4	4	13	0	0	0	0	0	0	1	0	1	0	0	1	0	0	0	0
APEX2	107	0	0	0	0	0	0	0	1	1	8	0	2	0	2	3	0	1	1	2	7	0	0	0	1	29	0	11	3	0	4	11	11	0	0	0	0	0	0	1	0	1	0	0	0	0	2	0	0
APH1A	51	1	0	0	0	0	1	0	0	0	5	0	1	0	2	1	0	4	1	2	3	0	0	1	0	8	0	4	0	0	1	5	5	0	1	0	0	0	0	0	0	0	0	0	0	2	0	0	0
APH1B	51	0	0	0	0	0	0	0	0	0	3	0	1	0	3	1	0	0	0	2	1	0	0	1	0	5	0	4	2	1	5	0	13	0	0	0	0	0	0	0	0	0	0	0	0	0	3	0	0
API5	96	0	0	0	0	0	0	0	0	0	9	0	0	0	4	1	0	3	0	1	4	0	0	3	1	20	0	8	7	0	8	8	13	1	2	0	0	0	0	0	0	1	0	0	0	0	0	0	0
APIP	50	0	0	0	0	0	0	0	1	0	6	0	0	0	3	2	0	0	0	1	2	0	0	1	1	10	0	0	0	0	9	1	9	0	0	0	0	0	0	0	0	0	0	0	0	0	1	0	0
APITD1	17	0	0	0	0	0	0	0	0	0	2	0	1	0	0	0	0	3	0	0	1	0	0	0	1	3	0	1	0	0	1	1	2	0	0	0	0	0	0	0	0	0	0	0	0	0	0	0	0
APITD1-CORT	9	0	0	0	0	0	0	0	0	0	0	0	1	0	1	0	0	0	0	0	1	0	0	0	0	1	0	0	0	0	1	0	3	0	0	0	0	0	0	0	0	0	0	0	0	0	0	0	0
APLF	110	0	0	0	0	0	0	0	0	0	13	0	1	2	5	4	0	9	0	2	4	0	0	2	1	19	0	9	5	0	3	7	16	0	2	0	0	0	0	0	0	0	1	1	0	0	0	0	0
APLN	20	1	0	0	0	0	0	0	0	0	1	0	0	0	0	0	0	0	0	0	2	0	0	0	0	4	1	2	0	0	0	0	5	0	1	0	0	0	0	0	0	0	0	0	1	0	1	0	0
APLNR	167	0	2	0	0	0	0	0	0	0	35	0	2	0	8	2	0	3	5	4	14	0	0	2	0	24	0	7	5	1	11	14	21	0	0	0	0	0	0	0	0	0	0	0	0	0	1	0	0
APLP1	198	0	0	0	0	0	0	0	0	0	31	0	1	0	11	1	1	8	3	4	8	0	0	3	2	38	1	8	6	0	14	6	40	0	1	0	0	0	0	0	1	0	0	0	0	1	3	0	2
APLP2	150	0	0	0	0	0	0	0	0	0	19	0	2	0	8	1	0	7	1	3	3	0	0	1	2	24	0	7	7	1	12	16	19	0	3	1	0	0	0	1	0	0	0	1	0	1	1	0	0
APMAP	100	0	1	0	0	0	1	0	0	0	12	0	1	0	4	3	0	3	0	1	4	0	0	2	3	15	0	6	1	0	6	10	19	1	1	0	0	0	0	1	0	1	0	1	0	0	0	0	0
APOA1	58	0	0	0	0	0	1	0	1	0	7	0	3	0	3	4	0	0	0	1	2	0	0	0	0	8	0	3	1	1	9	4	7	0	0	0	0	0	0	0	0	0	0	1	0	0	0	0	0
APOA1BP	57	1	0	0	0	0	0	1	0	0	6	0	6	0	3	2	0	1	0	1	2	0	0	0	0	10	0	2	5	0	3	0	9	0	1	1	0	0	0	0	0	0	0	1	0	0	1	0	0
APOA2	22	0	0	0	0	0	0	0	0	0	3	0	0	0	3	0	0	0	0	0	0	0	2	0	1	3	0	2	0	0	0	0	6	0	0	0	0	0	0	0	0	0	0	0	0	0	0	0	0
APOA4	138	1	0	0	0	0	0	0	0	2	21	0	3	0	4	4	1	5	2	1	11	0	0	1	2	15	0	3	4	0	10	20	20	0	2	0	0	0	0	0	0	0	1	0	0	1	2	0	0
APOA5	104	0	0	0	0	0	0	1	0	0	13	1	3	1	7	3	0	4	1	0	3	0	0	2	1	13	0	4	2	1	5	10	19	0	1	0	0	0	0	0	1	0	0	0	0	0	1	0	0
APOB	1229	0	3	0	0	3	0	0	5	0	242	0	26	2	46	74	4	50	12	12	77	1	0	15	24	87	3	55	34	6	70	149	126	0	20	3	0	0	0	3	2	4	5	3	5	1	6	0	0
APOB(DIST=98048);LOC645949(DIST=545313)	1	0	0	0	0	0	0	0	0	0	0	0	0	0	0	0	0	0	0	0	0	0	0	0	0	0	0	0	0	0	1	0	0	0	0	0	0	0	0	0	0	0	0	0	0	0	0	0	0
APOB48R	4	0	0	0	0	0	0	0	0	0	1	0	0	0	0	0	0	1	0	0	0	0	0	0	0	1	0	0	0	0	0	0	0	0	0	0	0	0	0	0	0	0	0	0	0	0	0	0	0
APOBEC1	100	0	0	0	0	0	0	0	0	0	17	0	5	0	2	2	0	1	1	1	10	0	0	1	2	20	0	3	5	1	8	3	14	0	0	0	0	0	0	0	0	0	0	0	0	0	1	0	0
APOBEC2	71	0	0	0	0	0	0	0	0	0	13	0	0	0	2	1	1	0	0	0	2	0	0	1	0	17	0	3	3	1	3	5	12	0	0	1	0	0	0	0	0	0	0	0	0	0	1	0	0
APOBEC3A	36	0	0	0	0	0	0	0	0	0	8	1	0	0	1	4	0	1	0	0	2	0	0	0	1	6	0	1	0	0	1	3	6	0	0	0	0	0	0	0	0	0	0	0	0	0	0	0	0
APOBEC3B	86	0	0	0	0	1	0	0	0	0	11	0	0	0	4	2	0	6	0	1	6	0	0	3	1	17	0	5	5	0	4	4	8	0	1	0	0	0	0	1	0	0	0	1	0	0	0	0	0
APOBEC3C	57	0	0	0	0	0	0	0	0	0	7	0	1	1	5	1	0	2	0	2	1	0	0	0	0	9	0	1	2	0	3	1	18	0	0	0	0	0	0	0	0	0	0	0	0	0	0	0	0
APOBEC3D	75	0	0	0	0	0	0	0	0	0	9	0	0	0	2	0	0	2	0	0	3	0	1	0	2	22	0	1	2	0	4	10	9	0	1	0	0	0	0	0	0	0	0	0	0	0	1	1	0
APOBEC3F	94	0	0	0	0	1	0	0	0	0	15	0	3	0	3	2	0	0	0	3	6	0	0	1	1	21	0	5	4	0	3	2	18	0	1	0	0	0	0	0	0	0	0	0	0	1	1	0	0
APOBEC3G	80	0	0	0	0	0	0	0	0	0	11	0	1	0	1	2	1	1	0	6	3	0	0	0	1	13	2	5	1	2	4	6	13	0	1	0	0	0	0	1	0	0	0	1	0	0	0	0	0
APOBEC3H	53	0	0	0	0	0	0	0	1	0	6	0	0	0	4	2	0	2	0	0	2	0	0	0	0	10	1	1	2	1	2	4	8	0	1	0	0	0	0	0	0	0	0	0	0	0	0	1	0
APOBEC4	84	0	0	0	0	1	0	1	0	0	7	0	3	0	7	3	0	0	0	2	2	0	0	3	1	14	0	3	1	0	2	10	13	0	2	0	0	0	0	0	0	0	1	1	0	0	1	0	0
APOBR	221	0	0	0	0	0	0	1	0	0	58	0	4	0	7	7	1	3	1	4	9	1	0	2	1	33	1	17	5	2	6	23	22	0	1	1	0	0	0	0	1	1	0	0	0	2	2	0	0
APOC1	20	0	0	0	0	0	0	0	0	0	2	0	1	0	0	3	0	1	0	0	1	0	0	0	0	4	0	1	1	0	0	2	4	0	0	0	0	0	0	0	0	0	0	0	0	0	0	0	0
APOC2	18	0	0	0	0	0	0	0	0	0	1	0	0	0	1	2	0	0	0	0	2	0	0	0	0	3	0	1	0	0	2	4	1	0	0	0	0	0	0	0	0	0	0	0	0	0	0	0	0
APOC3	21	0	0	0	0	0	0	0	0	0	2	0	0	0	1	2	0	0	0	0	5	0	0	0	0	1	0	1	2	1	1	3	0	0	0	0	0	0	0	1	0	0	0	0	0	0	0	0	0
APOC4	24	0	0	0	0	0	0	0	0	0	5	0	4	0	1	0	0	0	0	0	0	0	0	1	0	3	0	1	0	0	3	3	3	0	0	0	0	0	0	0	0	0	0	0	0	0	0	0	0
APOC4-APOC2	2	0	0	0	0	0	0	0	0	0	0	0	0	0	0	0	0	0	0	0	0	0	0	0	0	0	0	0	0	0	0	0	2	0	0	0	0	0	0	0	0	0	0	0	0	0	0	0	0
APOD	53	0	1	0	0	0	0	0	0	0	5	0	0	0	2	1	0	2	0	3	1	0	0	2	1	10	0	2	0	0	5	4	10	0	1	0	0	0	0	0	0	0	0	0	1	0	0	0	0
APOE	41	0	1	0	0	0	0	0	1	0	4	0	2	0	3	1	0	0	1	0	0	0	0	0	0	2	0	0	4	0	4	2	9	0	0	0	0	0	0	0	0	1	2	0	0	0	2	0	0
APOF	62	0	1	0	0	0	0	0	0	0	12	0	0	0	1	3	0	0	0	0	5	0	0	1	0	11	1	6	0	0	4	0	10	0	1	0	0	0	0	0	0	0	0	0	1	0	1	0	0
APOH	100	0	0	0	0	0	0	1	0	0	23	0	2	0	2	4	0	2	1	2	6	0	0	4	0	21	1	3	2	1	4	6	7	0	1	1	0	0	0	0	0	0	0	0	0	1	1	0	0
APOL1	77	0	0	0	0	1	0	0	0	0	19	0	1	0	3	0	0	3	0	0	1	0	0	0	0	14	0	3	1	0	3	2	15	0	1	0	0	0	0	0	0	0	0	1	0	0	0	0	0
APOL2	68	0	0	0	1	0	0	2	0	0	7	0	3	0	5	1	1	1	1	0	2	0	0	1	0	15	0	3	5	0	2	3	11	0	1	0	0	0	0	0	0	0	1	0	0	0	0	0	0
APOL3	85	0	0	0	0	1	0	0	0	0	22	0	1	0	3	0	0	2	1	1	2	0	0	2	2	17	1	3	3	1	6	6	9	0	2	0	0	0	0	0	0	0	0	0	0	0	0	0	0
APOL4	58	0	1	0	0	0	0	0	0	0	11	0	0	0	1	0	0	2	1	0	4	0	0	1	0	10	0	0	5	0	3	7	7	0	1	0	0	0	0	0	0	0	0	0	0	1	2	0	0
APOL5	100	0	1	0	0	0	0	0	0	0	23	0	4	1	5	0	1	3	0	1	3	0	0	3	1	16	0	3	3	0	5	7	14	0	1	0	0	0	0	0	0	0	0	0	0	1	2	0	0
APOL6	71	0	0	0	0	0	0	0	0	0	12	0	0	0	1	3	1	2	0	0	1	0	0	2	0	16	0	3	2	0	6	5	13	0	0	0	0	0	0	0	0	0	0	0	1	0	0	0	0
APOLD1	35	0	0	0	0	0	0	0	0	0	1	0	0	0	3	1	0	1	0	0	1	0	0	2	1	7	0	2	2	0	1	5	7	0	0	0	0	0	0	0	0	0	0	0	0	0	0	0	0
APOM	25	0	0	0	0	0	0	0	0	0	4	0	0	0	2	1	0	1	0	0	0	0	0	0	0	8	0	1	0	0	2	0	4	0	0	0	0	0	0	0	0	0	0	1	0	0	0	0	0
APOO	52	0	0	0	0	0	0	0	1	0	8	0	2	0	2	1	0	3	0	0	4	0	0	1	2	8	0	5	2	0	0	2	8	0	1	0	0	0	0	0	0	0	0	0	0	0	0	0	0
APOOL	53	0	0	0	0	0	0	0	0	0	5	0	2	0	1	2	0	0	0	0	2	0	0	2	1	16	0	5	3	0	1	6	2	0	1	0	0	0	0	0	0	0	0	1	0	0	0	0	0
APOPT1	22	0	0	0	0	0	0	1	0	0	2	0	2	0	2	2	0	0	0	0	2	0	0	0	0	1	0	0	0	0	2	0	6	0	0	0	0	0	0	0	0	0	0	0	0	0	0	0	0
APP	192	1	0	0	0	0	0	0	0	0	34	0	1	0	6	7	0	8	1	0	7	0	0	1	3	34	0	15	4	1	14	17	32	0	1	0	0	0	0	0	0	0	1	0	0	0	0	0	0
APPBP2	101	0	1	0	0	1	0	1	0	0	8	0	2	0	5	5	0	2	2	0	8	0	1	1	1	15	0	8	2	0	6	15	11	0	0	0	0	0	0	0	0	1	0	1	0	0	1	0	0
APPL1	135	0	0	0	0	1	0	1	0	0	11	0	0	0	6	6	1	0	2	2	1	0	0	1	0	34	0	9	5	1	11	4	27	0	2	0	0	0	0	0	0	0	1	0	0	0	1	0	0
APPL2	120	0	0	0	0	0	0	0	0	0	8	0	0	0	7	1	0	10	1	2	9	0	0	5	1	21	0	6	6	1	10	4	22	0	1	1	0	0	0	0	0	1	0	0	0	1	1	0	0
APRT	31	0	0	0	0	0	0	0	0	0	6	0	1	0	2	1	0	1	0	1	2	0	0	0	0	4	0	2	3	0	3	2	1	0	0	0	0	0	0	1	0	0	0	0	0	0	1	0	0
APTX	57	0	0	0	0	0	0	0	0	0	6	0	0	0	3	1	0	1	0	1	1	0	0	1	1	12	0	8	3	0	2	2	12	0	1	0	0	0	0	0	0	0	0	0	0	0	0	0	0
AQP1	68	0	0	0	0	0	0	0	0	0	13	0	0	0	3	4	0	1	0	0	2	0	0	3	1	11	0	1	2	1	2	4	15	0	0	0	0	0	0	0	0	0	0	0	0	0	1	0	0
AQP10	111	0	0	0	0	0	0	1	0	0	14	0	5	0	3	2	0	4	0	2	5	0	0	1	0	13	0	4	4	1	7	16	18	0	3	0	0	1	0	1	0	0	0	0	0	0	0	0	0
AQP11	39	0	0	0	0	0	1	0	0	0	5	0	0	0	4	3	0	2	0	0	3	0	1	1	2	6	0	1	0	0	1	1	5	0	0	0	0	0	0	0	0	0	0	1	0	0	0	0	0
AQP12A	49	0	1	0	0	0	0	0	0	0	6	0	1	0	0	1	0	1	2	1	4	0	0	0	0	12	0	4	1	1	2	5	4	0	0	0	0	0	0	0	0	1	0	0	0	0	1	0	0
AQP12B	64	0	0	0	0	0	1	1	0	0	7	0	6	0	0	1	0	2	0	0	4	0	0	3	1	11	0	1	1	1	3	9	8	0	0	0	0	0	0	0	0	1	0	0	0	0	0	0	0
AQP2	70	0	0	0	0	1	0	0	0	0	13	0	0	0	5	4	0	0	1	3	1	0	0	1	3	6	0	2	5	0	5	2	11	0	0	0	0	0	0	0	0	0	0	0	1	0	1	0	0
AQP3	44	0	0	0	0	0	0	0	0	0	6	0	0	0	2	1	0	0	0	0	2	0	0	2	0	7	0	1	1	1	5	3	6	0	3	0	0	0	0	0	1	0	0	0	0	1	0	0	0
AQP4	80	0	1	0	0	0	0	0	0	0	16	0	0	0	4	4	1	3	0	0	8	0	0	1	2	7	0	2	2	0	6	3	12	0	2	0	0	0	0	0	0	1	0	0	0	2	0	0	0
AQP5	55	0	1	0	0	0	0	0	0	0	5	0	0	0	6	3	1	1	0	1	3	0	0	0	2	8	0	4	1	0	5	2	5	0	1	0	0	0	0	0	0	0	0	0	0	0	1	0	0
AQP6	81	0	0	0	0	0	0	0	0	0	18	0	1	0	4	3	1	6	0	0	4	0	0	1	2	9	0	4	5	0	6	3	10	0	0	0	0	0	0	0	0	1	0	0	0	0	1	0	0
AQP7	95	0	0	0	0	0	0	1	2	0	8	0	2	1	10	1	0	5	1	0	2	0	0	1	1	17	1	2	0	0	5	8	17	0	0	1	0	0	0	0	0	0	0	0	1	0	0	0	1
AQP8	89	0	0	0	0	0	0	0	0	0	14	0	3	0	2	0	0	4	0	2	6	0	0	0	2	9	0	2	3	0	13	4	19	0	1	0	0	0	0	0	0	0	0	0	0	0	1	1	0
AQP9	99	0	0	0	0	0	0	0	0	0	23	0	1	0	4	0	1	4	0	0	5	0	0	1	0	18	0	0	5	0	4	9	20	0	1	0	0	0	0	0	0	0	0	0	0	1	0	0	0
AQPEP	283	0	0	0	0	1	1	0	0	0	55	0	8	0	7	10	0	10	1	5	14	0	0	8	3	38	0	9	5	3	19	28	42	0	0	0	0	0	0	0	0	1	0	0	4	1	3	0	0
AQR	275	0	0	0	0	0	1	0	0	0	40	0	7	0	16	12	2	7	2	7	14	0	0	6	5	46	0	10	12	2	25	19	28	0	5	0	0	0	0	1	1	0	0	0	1	0	1	0	0
AR	326	0	0	0	0	0	0	1	1	0	33	0	8	0	5	6	0	6	1	6	6	0	0	2	4	35	2	15	67	1	30	20	51	0	5	0	0	0	0	0	0	0	2	0	0	1	2	1	0
ARAF	156	0	0	0	0	0	2	0	0	0	11	0	3	0	4	4	0	3	1	1	2	0	0	3	2	39	2	11	5	1	12	9	25	0	2	0	0	0	0	0	0	0	3	0	0	0	2	0	0
ARAP1	260	0	0	0	0	0	1	0	0	0	27	0	4	0	16	9	3	7	0	3	5	0	0	7	3	38	0	14	11	0	14	22	58	1	4	1	0	0	0	0	0	0	0	1	0	0	1	0	0
ARAP2	395	0	1	0	0	1	1	3	0	0	91	0	6	0	16	7	1	7	4	5	13	0	1	8	4	52	0	11	6	4	25	44	53	0	1	0	0	0	0	0	0	5	0	1	3	0	1	0	0
ARAP3	297	0	0	1	0	0	0	2	1	2	38	0	3	1	8	6	2	8	2	5	14	0	0	6	5	49	0	17	11	0	16	17	56	0	1	0	0	0	0	1	1	0	0	1	1	0	4	0	0
ARC	109	0	0	0	0	0	1	0	0	0	13	0	3	0	1	7	1	3	3	1	8	0	0	1	2	9	0	2	3	1	9	7	25	0	1	0	0	0	0	1	0	0	0	0	1	0	1	0	0
ARCN1	79	0	1	0	0	0	0	0	0	0	8	0	0	0	6	0	2	3	0	3	1	0	0	2	2	11	1	3	2	2	7	4	14	0	2	0	0	0	0	0	0	0	0	0	0	0	1	0	0
ARD1B	1	0	0	0	0	0	0	0	0	0	0	0	0	0	0	0	0	0	0	0	0	0	0	0	0	0	0	0	0	0	0	0	0	0	1	0	0	0	0	0	0	0	0	0	0	0	0	0	0
AREG	64	0	0	0	0	0	0	0	0	0	26	0	1	0	2	1	0	0	0	0	3	0	0	1	0	11	0	2	1	0	2	2	4	0	0	1	0	0	0	0	0	1	0	0	1	1	1	0	0
AREL1	147	0	0	0	0	1	0	1	1	0	17	0	2	0	13	5	1	6	0	4	3	1	0	2	2	30	0	7	0	0	11	11	17	1	3	0	0	0	0	0	0	0	1	0	0	0	1	0	0
ARF1	53	0	0	0	0	0	0	0	0	0	3	0	1	0	0	1	0	1	0	0	3	1	0	1	0	14	0	5	1	1	7	2	10	0	1	0	0	0	0	0	0	0	0	0	0	0	0	0	0
ARF3	22	0	1	0	0	0	0	0	0	0	1	0	1	0	1	0	0	0	0	0	0	0	0	1	1	5	0	2	0	0	1	1	5	0	0	0	0	0	0	0	0	0	0	0	0	0	1	0	0
ARF4	31	0	0	0	0	0	0	0	0	0	2	0	0	0	1	1	0	3	1	0	0	0	0	0	0	6	1	1	0	0	3	1	8	0	1	0	0	0	0	0	0	0	0	0	0	0	0	0	0
ARF5	33	0	0	0	0	0	0	0	0	0	1	0	1	0	1	0	0	0	1	0	5	0	0	1	2	8	0	1	2	0	1	1	8	0	0	0	0	0	0	0	0	0	0	0	0	0	0	0	0
ARF6	31	0	0	0	0	0	0	0	0	0	6	0	1	0	2	0	0	3	0	2	0	0	0	1	2	7	0	0	0	1	1	2	2	0	0	0	0	0	0	0	0	0	0	0	0	0	0	0	0
ARFGAP1	92	0	0	0	0	0	0	0	0	0	12	0	1	0	4	2	1	4	0	3	3	0	0	2	0	21	0	3	1	0	7	6	18	0	1	0	0	0	0	0	0	0	0	0	1	0	0	0	0
ARFGAP2	124	0	0	0	0	0	0	0	0	0	9	0	0	0	7	6	1	2	0	1	4	0	0	3	2	24	1	4	5	0	18	11	16	0	1	0	0	0	0	0	1	0	2	0	0	1	0	0	0
ARFGAP3	107	0	0	0	0	0	0	0	0	0	22	0	1	0	8	2	0	4	0	1	3	0	0	0	0	16	0	4	2	0	9	6	22	0	1	0	0	0	0	0	0	0	0	2	0	1	0	0	0
ARFGEF1	361	0	0	0	0	0	1	0	1	0	41	0	4	0	18	12	0	14	0	6	19	0	0	6	2	46	0	31	8	1	32	26	65	0	2	0	0	0	0	1	0	5	0	3	0	3	2	0	0
ARFGEF2	359	0	1	0	0	1	1	0	0	0	47	0	2	0	20	12	4	15	3	8	7	1	0	9	5	50	1	19	12	1	34	21	66	0	2	2	0	0	0	1	0	0	0	0	2	0	0	0	0
ARFIP1	60	0	0	0	0	0	0	0	0	0	11	0	0	0	3	2	0	0	1	1	1	0	0	1	3	13	0	2	0	0	0	5	11	0	2	0	0	0	0	1	0	0	0	0	0	0	1	0	0
ARFIP2	62	0	0	0	0	0	0	0	1	0	5	0	1	0	3	2	2	0	0	1	2	0	0	3	0	10	1	3	3	0	4	8	7	0	1	0	0	0	0	0	0	0	0	0	0	0	0	0	0
ARFRP1	47	0	0	0	0	0	0	0	0	0	3	1	2	0	4	2	0	1	0	0	2	0	0	2	0	8	0	4	1	0	2	2	9	0	0	0	0	0	0	1	0	0	0	0	0	0	1	0	0
ARG1	63	0	1	0	0	0	0	0	0	0	12	0	1	0	4	1	0	1	0	1	4	0	0	2	1	9	0	2	1	0	3	5	9	0	2	0	0	0	0	0	0	0	0	0	0	0	0	0	0
ARG2	54	0	0	0	0	0	0	0	0	0	4	0	0	0	5	1	0	1	0	0	1	0	0	0	2	17	0	2	1	1	4	1	10	0	2	0	0	0	0	0	0	1	0	0	0	0	0	0	0
ARGFX	101	0	0	0	0	0	0	0	0	0	31	0	0	0	4	6	0	4	1	2	7	0	0	1	3	10	2	2	4	0	2	9	8	0	1	0	0	0	0	0	0	0	0	0	1	0	0	0	0
ARGLU1	65	0	0	0	0	1	0	0	0	0	5	0	0	1	4	1	0	1	1	2	2	0	0	0	0	17	0	3	0	0	5	6	14	0	0	0	0	0	0	0	0	1	0	0	0	0	0	0	0
ARHGAP1	62	0	0	0	0	0	0	0	0	0	11	0	0	0	1	1	0	4	0	0	2	0	0	1	1	7	0	3	3	0	10	4	10	0	0	0	0	0	0	0	0	1	0	0	0	0	1	0	0
ARHGAP10	170	0	0	0	1	0	0	0	0	0	27	0	2	0	4	11	0	6	1	1	3	0	1	2	1	32	0	4	4	0	5	7	34	0	2	0	0	0	0	0	0	1	0	1	0	1	4	0	0
ARHGAP11A	189	0	0	0	0	1	0	0	0	0	22	0	1	0	10	4	0	6	0	5	13	0	0	5	0	27	0	9	7	0	7	18	37	0	1	0	0	0	0	0	0	0	0	0	1	1	2	0	0
ARHGAP11B	39	0	0	0	0	0	0	0	0	0	3	0	0	0	3	2	0	0	1	0	1	0	0	0	0	12	0	0	3	1	3	3	4	0	2	0	0	0	0	0	0	0	0	0	0	0	0	0	0
ARHGAP12	158	0	0	0	0	0	0	0	0	0	20	0	0	0	11	0	1	5	0	2	7	0	0	1	1	29	2	11	10	0	9	14	23	0	3	0	0	0	0	0	0	0	1	0	0	0	1	0	0
ARHGAP15	179	0	1	0	0	0	0	0	0	0	33	0	6	0	5	4	1	8	0	0	10	0	0	1	2	25	0	5	4	3	12	20	25	0	5	0	0	0	0	0	0	0	1	0	2	0	1	0	0
ARHGAP17	200	0	0	0	0	0	0	1	0	1	26	1	5	0	6	5	0	12	0	3	18	0	0	1	2	41	1	7	5	2	12	11	31	0	5	0	0	0	0	0	0	0	0	1	0	0	1	0	0
ARHGAP18	147	0	1	0	0	0	0	0	1	0	27	0	1	0	7	2	1	4	0	2	7	0	0	2	2	24	0	10	4	0	8	8	21	1	3	0	0	0	0	0	1	1	0	0	0	0	2	0	0
ARHGAP19	85	0	1	0	0	0	0	0	0	0	16	0	2	0	1	1	0	2	0	1	4	0	0	1	0	20	0	4	0	2	4	9	12	0	3	0	0	0	0	0	0	0	0	0	0	0	0	0	0
ARHGAP19-SLIT1	26	0	0	0	0	0	0	0	0	0	3	0	0	0	7	0	0	1	1	0	1	0	0	0	0	0	0	0	2	0	0	2	7	0	0	0	0	0	0	0	0	0	0	0	0	0	1	0	0
ARHGAP20	263	0	0	0	0	0	0	2	0	0	29	0	2	0	17	6	0	11	1	2	9	0	0	8	5	46	0	11	11	1	19	19	39	0	2	0	0	0	0	0	0	0	0	1	1	1	1	0	0
ARHGAP21	365	0	1	0	0	0	0	1	0	0	55	0	2	1	20	3	0	8	3	5	14	0	0	6	8	62	1	19	13	4	14	28	60	1	8	0	0	0	0	1	1	0	0	2	2	0	2	0	0
ARHGAP22	206	0	1	0	1	0	0	0	1	0	42	0	3	1	5	9	0	3	0	1	6	0	0	4	2	38	0	3	15	0	13	9	41	0	0	0	0	0	0	1	1	0	0	0	0	0	1	0	0
ARHGAP23	100	0	0	0	0	0	1	0	0	0	3	0	3	1	2	7	0	0	1	4	0	1	0	5	0	26	1	7	3	6	2	0	16	1	3	0	0	0	0	2	0	0	0	0	0	1	0	0	0
ARHGAP24	170	0	0	0	0	0	0	0	0	0	24	0	4	0	5	8	0	3	1	1	5	0	0	6	1	35	0	8	3	0	17	13	24	0	3	1	0	0	0	0	0	0	0	1	0	0	0	0	0
ARHGAP25	192	0	0	0	0	0	0	0	0	0	40	0	5	0	8	7	0	2	0	1	6	0	0	4	0	30	0	6	13	0	7	19	30	0	1	0	0	0	0	0	0	0	0	0	1	0	1	0	0
ARHGAP26	162	0	0	0	0	0	1	1	1	0	36	1	0	0	7	2	2	7	2	1	5	0	0	11	2	26	0	8	5	0	9	5	17	0	1	0	0	0	0	0	0	1	0	1	1	0	1	0	0
ARHGAP27	146	0	0	0	0	0	0	0	0	0	21	1	1	0	6	2	0	9	0	3	4	0	0	2	2	22	0	4	6	0	12	10	27	1	1	0	0	0	0	1	1	3	0	1	0	1	1	0	0
ARHGAP28	206	0	0	0	0	0	0	2	0	0	36	0	2	0	8	7	0	7	0	2	6	0	0	4	3	33	1	8	1	6	21	11	28	0	4	1	0	0	0	0	0	0	1	0	0	0	1	0	0
ARHGAP29	299	0	1	0	0	0	1	0	1	0	79	0	3	2	16	5	2	14	4	3	12	0	0	6	1	31	0	17	8	1	14	18	38	0	2	0	0	0	0	1	0	0	0	3	0	2	3	0	0
ARHGAP30	304	1	2	0	0	0	1	0	1	0	63	0	9	0	16	5	1	11	4	3	13	0	0	7	4	38	0	9	9	0	22	17	47	0	3	0	1	0	0	0	1	0	0	1	0	1	3	0	0
ARHGAP31	362	0	1	0	0	1	0	0	1	0	46	1	3	1	21	12	1	16	3	8	22	0	0	6	8	47	1	21	11	5	21	27	57	0	4	1	0	0	0	0	0	3	0	0	0	0	4	0	0
ARHGAP32	391	0	1	0	0	0	1	0	0	1	60	0	3	1	28	11	1	8	1	7	19	2	0	9	7	57	0	10	15	2	22	37	48	0	6	0	0	0	0	0	0	3	0	3	1	0	5	0	0
ARHGAP33	246	1	0	0	0	0	0	0	0	0	34	0	4	1	9	6	2	6	3	1	18	0	0	3	1	34	0	6	7	1	27	22	49	0	1	0	0	0	0	0	0	3	0	1	1	1	0	0	0
ARHGAP35	434	0	1	0	0	1	1	0	1	0	34	0	5	0	27	12	0	14	4	6	29	1	0	8	10	103	3	25	11	2	22	34	46	0	7	1	0	0	0	2	0	0	0	2	2	1	4	0	0
ARHGAP36	290	0	0	0	0	0	0	1	1	0	49	0	8	0	6	7	1	9	2	5	22	0	0	2	9	46	2	8	10	2	12	35	32	1	4	0	0	0	0	1	0	0	1	0	0	1	1	0	0
ARHGAP39	219	0	0	0	0	1	1	0	0	0	37	0	7	0	12	12	0	6	0	0	9	0	0	2	1	21	1	4	10	2	23	14	41	0	2	0	0	0	0	0	0	0	0	0	0	1	2	0	0
ARHGAP4	181	1	0	0	0	0	0	0	0	0	18	0	6	0	4	1	4	7	1	7	6	0	0	2	1	36	2	9	4	0	6	15	42	0	1	0	0	0	0	0	0	0	0	1	0	0	2	0	0
ARHGAP40	21	0	0	0	0	0	0	0	0	0	4	0	4	0	0	0	0	0	0	0	0	0	0	1	0	0	0	2	0	0	1	0	4	0	0	1	0	0	0	0	0	0	0	1	0	1	1	0	0
ARHGAP42	81	0	0	0	0	0	0	1	0	0	1	0	2	0	0	3	0	0	0	5	0	0	0	5	0	31	2	8	1	0	2	0	16	0	1	0	0	0	0	0	0	1	0	0	0	0	0	0	0
ARHGAP44	177	0	0	0	0	0	0	0	0	0	56	0	0	0	8	7	0	4	0	4	7	0	1	2	2	28	0	1	1	0	10	9	25	0	1	0	0	0	0	0	0	0	0	0	2	0	0	0	0
ARHGAP5	348	0	1	0	0	0	0	1	0	0	47	0	8	2	17	10	0	10	5	7	12	0	1	6	3	52	2	23	8	2	26	20	56	1	6	0	0	0	0	1	0	0	1	3	0	1	3	1	1
ARHGAP6	253	0	0	0	0	1	0	0	0	0	44	0	3	0	9	5	0	8	0	8	10	0	0	4	0	39	1	11	10	0	15	29	31	0	2	0	0	0	0	0	0	0	0	0	2	1	3	0	0
ARHGAP8	62	0	0	0	0	0	0	0	0	0	13	0	0	0	0	3	0	2	0	0	2	0	0	2	2	13	0	2	1	1	4	3	10	0	0	0	0	0	0	1	0	0	0	0	0	0	0	0	0
ARHGAP9	189	0	0	0	1	0	0	1	0	0	25	0	4	0	12	4	0	6	2	2	8	0	0	2	1	25	0	12	6	1	12	16	31	0	3	1	0	0	0	1	1	0	0	0	0	1	2	0	0
ARHGDIA	47	0	0	0	0	0	0	0	0	1	3	0	0	0	4	4	0	3	0	0	2	0	0	2	0	6	0	4	0	0	4	1	6	0	1	0	0	0	0	0	0	0	0	1	0	0	1	0	0
ARHGDIB	56	0	0	0	0	0	0	1	1	0	8	0	0	0	1	1	0	2	0	0	4	0	0	1	0	13	0	3	2	0	2	2	11	0	0	0	0	0	0	0	0	0	0	1	0	0	0	0	0
ARHGDIG	19	0	0	0	0	0	0	0	0	0	7	0	0	0	0	0	0	0	0	0	1	0	0	1	0	2	0	0	0	0	2	2	2	0	1	0	0	0	0	0	0	0	0	0	0	0	0	0	0
ARHGEF1	201	0	0	0	0	0	0	0	0	0	20	0	3	0	11	2	1	8	2	1	8	0	0	4	5	33	1	11	13	0	15	7	44	0	3	0	0	0	0	0	0	0	1	0	1	0	0	0	0
ARHGEF10	277	0	0	0	0	0	1	0	0	1	38	0	7	0	12	11	0	3	0	1	8	0	0	1	5	41	0	11	14	2	26	15	51	0	4	1	0	0	0	0	0	1	1	1	0	0	4	0	0
ARHGEF10L	233	0	1	0	0	0	1	2	0	0	29	0	1	0	12	13	1	10	0	4	9	0	0	4	1	39	0	10	9	0	19	13	39	0	2	0	0	0	0	0	0	1	0	1	1	0	2	0	0
ARHGEF11	330	0	0	0	0	0	0	0	0	0	60	1	2	0	9	8	0	4	1	6	16	0	0	4	5	45	2	21	12	0	22	29	55	0	6	0	0	0	0	0	1	1	0	1	2	1	1	0	0
ARHGEF12	288	0	0	0	0	1	1	0	0	0	41	0	3	1	16	14	0	9	1	4	12	0	0	4	4	51	0	14	10	2	19	25	37	1	6	0	0	0	0	0	0	0	0	2	0	0	1	0	0
ARHGEF15	249	0	1	0	1	0	0	1	1	0	40	0	0	0	7	8	1	6	2	4	8	0	1	4	6	43	0	8	11	2	23	16	39	0	3	1	0	0	0	1	0	1	0	1	0	1	1	0	0
ARHGEF16	114	0	0	0	0	0	0	0	1	0	17	0	0	1	6	1	0	1	1	3	3	0	0	0	0	19	0	3	6	1	8	4	27	0	2	0	0	0	0	0	0	1	0	1	0	1	1	0	0
ARHGEF17	382	1	0	0	0	0	0	0	0	2	61	1	0	1	12	15	1	12	8	3	11	1	0	11	3	47	1	16	13	1	28	28	78	0	7	0	0	0	0	1	0	1	0	1	0	0	2	0	0
ARHGEF18	225	0	0	0	0	1	1	1	0	0	18	0	3	0	13	6	1	7	5	4	6	1	0	3	2	38	1	6	11	1	17	8	52	0	3	0	0	0	0	0	0	0	0	3	2	1	1	0	1
ARHGEF19	140	0	0	0	0	0	0	0	0	1	25	0	6	0	9	4	1	6	2	3	7	0	0	0	3	16	0	3	3	0	8	8	24	0	3	0	0	0	0	0	0	0	0	0	0	1	1	0	0
ARHGEF2	228	0	0	0	0	0	1	2	3	0	36	0	2	0	9	9	2	5	2	8	9	0	0	2	2	36	1	13	9	1	14	9	39	0	0	1	0	0	0	1	0	0	0	2	0	0	1	0	0
ARHGEF25	133	0	0	0	0	0	0	0	0	0	17	0	6	0	7	1	0	3	0	0	6	0	0	4	0	26	0	6	2	2	8	13	20	0	1	0	0	0	0	1	0	1	0	0	0	0	3	0	0
ARHGEF26	205	0	0	0	0	0	0	0	0	0	27	0	4	1	7	7	1	6	2	1	16	0	0	1	3	46	0	8	1	1	13	8	37	0	3	2	0	0	0	0	0	1	0	0	0	0	2	0	0
ARHGEF28	238	0	1	0	0	2	0	0	0	0	39	0	0	2	8	11	1	10	2	3	6	1	1	13	2	47	0	13	5	0	8	10	26	1	2	2	0	0	0	0	0	2	0	0	3	0	1	0	0
ARHGEF3	121	0	1	0	0	1	0	0	0	0	10	0	3	0	8	4	0	0	0	2	1	0	0	5	2	21	0	2	6	1	7	11	21	0	3	0	0	0	0	2	0	0	0	0	1	1	1	0	0
ARHGEF33	78	0	0	0	0	0	0	0	0	0	3	0	3	1	1	5	0	0	0	3	0	0	0	0	0	30	0	7	0	1	0	0	20	0	1	0	0	0	0	0	0	0	0	0	0	1	0	0	0
ARHGEF35	46	0	0	0	0	0	0	0	0	0	14	0	1	0	3	0	0	1	0	0	4	0	0	2	0	9	0	1	1	0	2	4	1	0	0	0	0	0	0	0	0	0	0	0	0	0	0	0	0
ARHGEF37	131	0	0	0	0	0	0	2	0	0	19	0	0	0	9	2	0	1	0	3	4	0	0	2	1	25	0	3	5	0	7	12	25	0	2	0	1	0	0	0	0	0	0	2	1	0	1	0	0
ARHGEF38	76	0	0	0	0	0	0	1	0	0	6	0	3	0	2	3	1	2	1	1	3	0	0	2	2	16	0	3	2	2	6	3	6	0	1	0	0	0	0	0	0	0	1	2	1	1	1	0	0
ARHGEF39	55	0	0	0	0	1	0	0	0	0	5	0	0	0	0	1	0	0	0	1	3	0	0	2	1	12	0	5	1	0	4	1	9	0	0	0	0	0	0	0	0	0	0	2	0	1	2	0	0
ARHGEF4	170	0	1	0	0	1	0	0	1	0	23	0	3	0	3	7	1	6	0	2	8	0	0	4	2	25	0	10	7	0	11	14	23	0	2	0	0	0	0	1	0	0	1	0	2	1	2	0	0
ARHGEF40	245	0	0	0	0	0	1	0	0	1	32	0	9	2	7	6	3	6	1	3	11	0	1	5	5	43	0	15	0	1	16	18	39	0	3	0	0	0	0	1	0	0	0	0	1	1	2	0	0
ARHGEF5	199	0	1	0	0	0	0	0	0	0	57	0	2	0	6	6	0	4	1	3	7	0	1	3	3	33	1	9	4	0	9	8	15	0	3	0	0	0	0	0	0	0	1	0	1	0	0	0	0
ARHGEF6	215	0	1	0	0	0	0	0	2	0	24	0	4	0	7	7	1	7	2	2	6	0	0	4	1	46	0	9	3	0	12	29	40	0	1	0	0	0	0	0	0	1	0	0	0	1	0	0	0
ARHGEF7	188	0	0	0	0	0	0	0	0	0	17	0	0	0	12	8	1	3	1	3	5	0	0	6	4	39	1	8	5	0	14	8	39	2	5	0	0	0	0	1	0	0	0	1	0	0	0	0	0
ARHGEF9	153	0	0	0	0	1	0	0	2	0	11	0	3	0	4	2	0	6	2	7	8	0	0	1	4	33	1	11	3	0	7	14	23	0	1	0	0	0	0	0	0	0	0	0	0	1	3	0	0
ARID1A	1236	0	1	0	0	5	1	2	0	0	68	2	4	0	123	62	1	22	4	10	32	0	3	27	4	228	5	59	23	10	148	55	125	2	40	2	0	1	0	1	0	0	12	7	0	0	10	0	0
ARID1B	548	0	0	0	0	2	0	3	1	1	47	0	4	0	27	14	2	17	1	6	27	0	1	7	5	50	3	30	17	5	36	38	84	0	3	0	0	0	0	0	0	2	3	4	1	0	4	0	0
ARID2	549	0	2	0	0	3	3	4	5	0	96	0	2	1	33	39	3	21	7	7	24	1	0	10	7	57	0	26	14	1	38	35	74	1	11	1	0	0	0	0	1	1	1	0	1	0	2	2	0
ARID3A	87	0	0	0	0	0	0	0	0	0	14	1	0	1	1	3	1	3	1	2	1	0	0	3	0	14	0	2	2	0	8	2	17	0	2	0	0	0	0	0	1	1	0	1	2	0	0	0	0
ARID3B	113	0	0	0	0	0	0	0	0	0	20	0	0	1	6	1	1	2	0	2	4	0	0	1	2	21	1	6	6	1	8	6	16	1	0	0	0	0	0	0	0	0	0	1	0	0	0	0	0
ARID3C	92	0	1	0	1	0	0	0	0	0	11	0	9	0	3	2	0	2	0	0	3	0	0	2	0	13	0	7	3	1	3	9	13	0	3	0	0	0	0	0	0	0	0	0	0	0	1	0	0
ARID4A	277	0	0	0	0	1	0	1	0	0	38	0	3	1	23	7	0	10	1	6	12	0	0	4	4	45	1	15	10	0	18	15	39	0	4	1	0	0	0	0	0	1	0	0	2	1	3	0	0
ARID4B	267	1	0	0	0	1	0	0	1	0	20	0	1	1	15	5	0	8	1	2	11	0	1	4	4	64	2	20	9	4	24	17	34	0	1	0	0	0	0	0	0	0	1	0	0	0	3	1	0
ARID5A	99	0	0	0	0	0	0	1	1	0	19	0	2	0	8	1	0	2	1	1	1	0	0	4	0	19	0	3	5	0	5	4	12	0	1	1	0	0	0	0	0	1	1	0	0	0	2	0	0
ARID5B	335	0	0	0	0	1	2	1	0	0	40	0	1	0	12	8	0	13	2	3	14	0	3	5	1	76	1	11	7	0	21	12	46	0	2	0	0	0	0	0	0	0	2	2	1	0	3	0	0
ARIH1	75	0	0	0	0	0	2	1	0	0	8	0	0	0	6	1	0	1	0	0	2	0	0	3	0	18	0	3	6	0	5	7	9	0	1	0	0	0	0	0	0	0	0	0	0	0	0	0	0
ARIH2	109	0	1	0	0	0	0	0	0	0	17	0	0	0	13	6	0	1	0	4	4	0	0	0	2	15	0	4	4	2	10	2	14	0	2	0	0	0	0	0	0	1	0	0	0	0	1	0	0
ARIH2OS	46	0	0	0	0	0	0	0	0	0	14	0	0	0	6	1	1	1	1	1	0	0	0	2	0	3	0	1	2	0	0	2	6	0	1	0	0	0	0	1	0	0	1	0	0	0	0	0	0
ARL1	30	0	0	0	0	0	0	0	0	0	2	0	0	0	1	1	0	3	0	1	1	0	0	1	0	8	0	2	1	0	1	1	5	0	0	0	0	0	0	0	0	0	0	0	0	0	1	0	0
ARL10	41	0	0	0	0	0	0	1	0	0	4	0	0	0	0	0	0	0	1	1	1	0	0	0	2	7	0	1	1	1	5	3	7	0	2	0	0	0	0	0	0	0	1	0	0	0	0	0	0
ARL11	55	0	0	0	0	0	0	0	0	0	7	0	1	0	1	0	0	1	0	0	1	0	0	0	1	9	0	1	2	0	2	4	17	0	0	0	0	0	0	0	0	0	0	0	2	0	1	0	0
ARL13A	71	0	0	0	0	0	0	0	0	0	14	0	1	0	5	1	0	3	1	1	4	0	0	0	2	17	0	4	1	0	3	2	6	0	1	0	0	0	0	0	0	0	0	0	2	0	0	0	0
ARL13B	123	0	0	0	0	1	0	1	0	0	13	1	1	1	5	4	0	5	0	1	2	0	0	1	0	26	1	2	2	1	16	7	20	0	0	0	0	0	0	0	2	0	0	0	0	1	2	0	0
ARL14	42	0	0	0	0	0	0	0	0	0	6	0	2	0	3	2	1	1	0	0	0	0	0	0	1	11	0	0	3	0	2	2	6	0	0	1	0	0	0	0	0	0	0	0	0	0	0	0	0
ARL14EP	58	0	0	0	0	0	0	0	0	0	6	0	0	0	1	2	0	1	1	4	2	0	0	1	1	8	0	3	0	0	3	8	13	0	0	0	0	0	0	0	0	0	0	0	0	0	1	0	0
ARL14EPL	1	0	0	0	0	0	0	0	0	0	0	0	0	0	0	1	0	0	0	0	0	0	0	0	0	0	0	0	0	0	0	0	0	0	0	0	0	0	0	0	0	0	0	0	0	0	0	0	0
ARL15	36	0	0	0	0	0	0	0	0	0	3	0	0	0	3	0	0	0	1	0	1	0	0	0	2	12	0	1	0	1	1	6	3	0	1	0	0	0	0	0	0	0	0	0	0	0	0	0	0
ARL16	35	0	0	0	0	0	0	0	0	0	12	0	2	0	4	0	0	0	0	1	1	0	0	0	0	6	1	1	0	0	1	1	3	0	0	0	0	0	0	0	0	0	0	0	0	0	1	0	0
ARL17B	3	0	0	0	0	0	0	0	0	0	0	0	0	0	0	0	0	0	0	0	0	0	0	0	0	2	0	0	0	0	0	0	0	0	1	0	0	0	0	0	0	0	0	0	0	0	0	0	0
ARL2	31	0	1	0	0	0	0	0	0	0	4	0	0	0	0	0	0	1	0	0	0	0	0	2	1	9	0	2	1	0	0	5	5	0	0	0	0	0	0	0	0	0	0	0	0	0	0	0	0
ARL2BP	28	0	0	0	0	0	0	0	0	0	4	0	0	0	1	1	0	0	1	0	1	0	0	1	0	3	0	0	1	1	0	4	8	0	0	0	0	0	0	1	0	0	0	0	0	0	1	0	0
ARL3	28	0	0	0	0	0	0	0	0	0	5	0	0	0	1	3	1	1	0	1	0	0	0	0	0	4	0	2	1	0	1	1	3	0	0	0	0	0	0	0	0	0	0	0	0	0	0	0	0
ARL4A	53	0	0	0	0	0	0	0	0	0	5	0	1	0	5	1	0	1	0	3	3	0	0	0	0	12	0	3	2	0	1	6	7	0	1	0	0	0	0	0	0	0	0	0	0	0	0	0	0
ARL4C	32	0	0	0	0	0	1	0	0	0	4	1	0	0	4	0	0	2	0	0	1	0	0	0	2	3	0	0	2	0	2	2	4	0	1	0	0	0	0	0	0	1	0	1	0	0	0	0	0
ARL4D	41	0	0	0	0	0	0	0	0	0	6	0	1	0	2	0	1	1	0	0	1	0	0	0	1	3	0	1	2	0	1	5	10	0	3	0	0	0	0	0	0	0	0	0	1	0	0	0	0
ARL5A	35	0	0	0	0	0	0	0	0	0	3	0	1	0	2	0	0	2	0	1	2	0	0	0	0	11	0	2	1	0	3	2	5	0	0	0	0	0	0	0	0	0	0	0	0	0	0	0	0
ARL5B	43	0	0	0	0	0	0	0	0	0	6	0	0	0	3	4	1	3	0	1	5	0	0	0	4	4	0	2	0	0	2	1	6	0	1	0	0	0	0	0	0	0	0	0	0	0	0	0	0
ARL5C	13	0	0	0	0	0	0	0	0	0	1	0	0	0	1	1	0	0	0	0	0	0	0	0	0	5	0	1	0	1	0	0	3	0	0	0	0	0	0	0	0	0	0	0	0	0	0	0	0
ARL6	42	0	0	0	0	0	0	0	0	0	3	0	2	0	2	0	0	0	0	0	3	0	0	0	0	11	0	4	1	0	1	2	8	0	0	0	0	0	0	0	0	0	0	0	0	0	0	0	0
ARL6IP1	49	0	0	0	0	0	0	0	0	0	7	0	1	0	2	0	0	2	0	1	1	0	0	1	0	10	0	2	2	0	4	3	6	0	0	0	0	0	0	0	0	0	0	0	0	0	0	0	0
ARL6IP4	41	0	0	0	0	0	0	0	0	0	1	0	1	0	1	1	0	1	0	0	0	0	0	2	0	12	1	1	0	0	3	0	9	0	2	0	0	0	0	0	0	0	0	0	2	0	1	0	0
ARL6IP5	39	0	0	0	0	0	0	0	0	0	5	0	0	0	3	3	0	2	0	0	2	0	0	0	1	10	1	0	3	0	2	0	6	0	0	0	0	0	0	0	0	0	0	0	0	0	0	0	0
ARL6IP6	48	0	0	0	0	0	0	0	0	0	4	0	0	0	2	1	0	4	1	0	2	1	0	2	0	7	0	5	1	0	2	4	9	0	0	0	0	0	0	0	0	0	0	0	0	0	0	0	0
ARL8A	34	0	0	0	0	0	0	0	0	0	5	0	0	0	3	1	0	2	0	0	1	0	0	0	0	6	0	0	0	0	2	5	7	0	0	0	0	0	0	0	0	0	1	0	0	1	0	0	0
ARL8B	47	0	0	0	0	0	0	0	0	0	4	0	0	0	4	1	0	4	0	0	0	0	0	1	0	14	0	1	0	0	0	1	12	0	0	0	0	0	0	0	0	1	0	0	0	0	0	0	0
ARL9	32	0	0	0	0	0	0	0	0	0	8	0	0	0	2	2	0	1	0	0	0	0	0	1	0	7	0	1	0	0	1	1	7	0	0	0	0	0	0	0	0	0	0	0	0	0	0	0	0
ARMC1	69	0	0	0	0	0	0	0	0	0	10	0	2	0	2	0	1	1	1	1	5	0	0	2	1	11	0	3	0	0	3	4	15	0	1	0	0	0	0	0	0	0	0	0	0	1	1	0	0
ARMC10	60	0	1	0	0	0	1	0	0	0	7	0	0	0	4	2	0	2	1	0	6	0	0	3	1	9	0	4	4	0	4	4	4	0	0	0	0	0	0	0	0	0	0	0	0	0	1	0	0
ARMC12	84	0	0	0	0	0	0	0	0	0	19	0	0	0	3	1	1	0	0	1	0	0	0	0	1	16	0	3	1	0	8	8	14	0	3	0	0	0	0	0	0	0	0	0	0	0	1	0	0
ARMC2	144	0	0	0	0	0	0	0	1	0	27	0	2	0	5	4	0	2	2	3	5	0	0	1	3	24	0	7	2	0	12	5	28	0	3	1	0	0	0	0	0	0	1	0	0	0	1	0	0
ARMC3	244	0	0	0	0	1	1	0	0	0	31	0	4	0	13	5	2	5	2	2	9	0	0	5	2	31	0	9	5	0	21	35	38	1	5	0	0	0	0	2	0	0	0	0	0	0	1	0	0
ARMC4	398	0	1	0	0	0	0	1	0	0	129	0	6	1	11	7	1	14	3	5	19	0	0	10	2	38	2	11	10	3	23	20	57	1	0	0	0	0	0	0	0	0	1	0	0	1	3	0	0
ARMC5	210	0	0	0	0	0	0	1	0	0	34	1	3	1	8	5	1	5	0	5	8	0	0	5	1	24	0	8	15	1	10	24	34	0	0	1	0	0	0	0	0	0	1	1	4	0	0	0	0
ARMC6	98	0	0	0	0	0	0	0	0	0	10	0	3	0	5	2	1	6	0	1	7	0	0	1	1	14	0	5	7	0	9	5	16	0	2	0	0	0	0	0	0	0	0	0	0	0	0	0	0
ARMC7	38	0	0	0	0	0	0	0	0	0	5	0	0	0	3	1	0	2	0	0	2	0	0	0	0	4	0	4	2	0	1	3	4	0	3	0	0	0	0	0	0	0	0	0	0	0	1	0	0
ARMC8	108	0	0	0	0	0	0	0	0	0	6	0	2	0	6	3	1	5	1	3	6	0	0	2	3	28	0	7	3	0	3	2	21	0	0	0	0	0	0	0	0	0	0	0	1	0	2	0	0
ARMC9	141	0	0	0	0	2	0	0	0	0	22	0	9	0	4	6	0	4	1	1	2	0	0	4	2	17	1	7	6	0	9	7	23	0	3	0	0	0	0	0	0	0	1	0	0	0	0	0	0
ARMCX1	125	0	0	0	0	1	0	1	0	1	15	0	2	0	5	5	0	0	1	3	4	0	0	1	1	21	0	11	4	1	10	7	25	0	1	0	0	0	0	0	0	0	0	0	1	0	0	0	1
ARMCX2	170	0	0	0	0	0	0	0	1	1	21	0	4	1	7	3	1	8	1	5	10	0	0	0	4	32	1	12	3	0	5	16	21	0	2	0	0	0	0	0	0	0	0	1	1	0	3	0	0
ARMCX3	108	0	0	0	0	0	0	0	0	0	16	0	1	0	3	5	1	2	0	1	2	1	0	1	2	25	1	2	3	0	7	10	19	0	1	0	0	0	0	0	0	0	0	0	0	0	1	0	0
ARMCX4	21	0	1	0	0	0	0	1	0	0	0	0	1	0	0	2	0	1	0	0	0	0	0	0	0	11	0	2	0	0	0	0	0	0	1	0	0	0	0	0	0	0	0	0	0	0	0	0	0
ARMCX5	110	0	0	0	0	0	0	1	0	0	15	0	2	0	4	1	0	5	1	0	4	0	0	2	3	28	1	7	1	0	3	9	12	0	3	0	0	0	0	0	0	0	0	0	0	0	1	0	0
ARMCX5-GPRASP2	4	0	0	0	0	0	0	0	0	0	0	0	3	0	0	0	0	0	0	0	0	0	0	0	0	0	0	1	0	0	0	0	0	0	0	0	0	0	0	0	0	0	0	0	0	0	0	0	0
ARMCX5-GPRASP2;GPRASP2	2	0	0	0	0	0	0	0	0	0	0	0	0	0	0	0	0	0	0	0	0	0	0	0	0	0	0	0	0	0	2	0	0	0	0	0	0	0	0	0	0	0	0	0	0	0	0	0	0
ARMCX6	54	0	0	0	0	0	0	0	0	0	5	0	2	1	4	3	0	1	1	0	1	0	0	1	0	15	0	2	0	0	2	6	7	0	1	0	0	0	0	0	0	1	0	0	0	0	0	0	0
ARMS2	27	0	0	0	0	0	0	0	0	0	8	0	2	0	0	1	0	0	0	0	0	0	0	0	0	7	1	1	1	0	0	2	3	0	0	0	0	0	0	0	0	0	0	0	0	0	0	0	0
ARNT	147	0	0	1	0	0	0	1	1	0	23	0	4	0	12	2	0	9	3	1	4	0	0	2	2	25	1	8	8	1	11	6	13	0	1	1	0	0	0	0	0	0	0	1	0	1	0	0	0
ARNT2	162	0	0	0	0	0	1	0	0	1	22	0	3	0	9	5	0	6	0	0	8	0	0	2	3	26	1	2	5	1	14	7	32	0	0	0	0	0	0	0	0	0	0	0	1	1	1	0	0
ARNTL	126	0	0	0	0	0	0	0	0	0	22	0	0	0	8	0	0	3	1	3	4	0	0	2	2	26	0	3	4	0	11	6	27	0	1	0	0	0	0	0	0	0	0	0	0	0	1	0	0
ARNTL2	127	0	0	0	0	1	1	0	0	0	31	0	4	0	8	3	0	0	0	0	3	0	0	1	1	22	0	3	4	0	4	11	21	0	0	0	0	1	0	0	0	0	0	0	0	0	1	0	0
ARPC1A	82	0	0	0	0	0	0	0	0	0	12	0	2	1	6	4	0	0	0	1	3	0	0	0	1	19	1	3	0	0	5	1	19	0	0	0	0	0	0	0	0	0	0	0	0	0	1	0	0
ARPC1B	73	0	0	0	0	0	0	1	1	1	6	1	1	0	2	3	0	2	0	0	2	0	0	0	1	15	0	3	2	0	2	4	17	0	1	0	0	0	0	1	0	0	0	1	0	0	2	0	0
ARPC2	65	0	0	0	0	0	0	1	0	1	9	0	0	0	5	2	0	2	1	3	2	0	0	2	1	10	0	5	3	0	2	3	5	0	1	0	0	0	0	0	0	0	0	1	0	0	1	0	0
ARPC3	34	0	0	0	0	0	0	0	0	0	5	0	1	0	1	2	0	1	0	0	5	0	0	0	3	6	0	0	4	0	0	1	4	0	0	0	0	0	0	0	0	0	0	0	0	1	0	0	0
ARPC4	17	0	0	0	0	0	0	0	0	0	2	0	0	0	5	0	1	1	0	0	0	0	0	0	0	3	0	0	0	0	1	0	4	0	0	0	0	0	0	0	0	0	0	0	0	0	0	0	0
ARPC4-TTLL3	11	0	0	0	0	0	0	0	0	0	1	0	0	0	0	0	0	0	0	0	0	0	0	0	0	1	0	1	4	0	1	1	0	0	0	0	0	0	0	0	0	0	0	0	0	0	0	0	0
ARPC5	29	0	0	0	0	0	0	0	0	0	3	0	0	0	5	0	0	0	1	1	1	0	0	0	0	4	0	4	1	0	0	0	5	0	2	0	0	0	0	0	1	0	0	0	0	0	0	0	0
ARPC5L	16	0	0	0	0	0	0	0	0	0	1	0	0	0	0	0	0	0	0	0	1	0	0	0	0	2	0	1	2	0	1	0	5	0	1	0	0	0	0	0	0	0	0	0	0	0	1	0	0
ARPM1	4	0	0	0	0	0	0	0	0	0	1	0	2	0	1	0	0	0	0	0	0	0	0	0	0	0	0	0	0	0	0	0	0	0	0	0	0	0	0	0	0	0	0	0	0	0	0	0	0
ARPP19	20	0	1	0	0	0	0	0	0	0	3	0	0	0	2	0	0	1	0	0	0	0	0	0	0	4	0	0	0	0	2	1	2	0	0	0	0	0	0	0	0	0	0	0	0	1	0	0	0
ARPP21	364	0	1	0	0	0	0	0	0	0	90	0	5	0	10	6	0	13	5	6	16	0	0	4	4	39	2	13	19	2	22	41	45	0	2	0	0	0	0	1	0	1	0	1	1	2	1	0	0
ARR3	83	0	0	0	0	0	0	0	0	0	17	0	0	0	0	2	0	3	1	1	4	0	0	2	2	21	0	6	0	0	3	7	8	0	3	1	0	0	0	0	0	0	0	0	0	0	1	0	0
ARRB1	94	0	0	0	0	0	0	1	0	0	13	0	0	0	5	3	2	2	2	1	4	0	0	2	2	13	0	3	3	1	4	4	16	0	2	0	0	0	0	0	0	1	0	1	1	1	2	0	0
ARRB2	91	0	0	0	0	0	0	0	0	0	21	0	0	0	3	4	0	1	1	1	3	0	0	3	2	14	0	2	7	0	5	4	13	0	2	0	0	0	0	0	0	0	0	1	1	0	0	0	0
ARRDC1	79	0	0	0	0	0	0	0	0	0	8	0	1	0	5	1	0	0	0	0	2	0	0	2	0	14	1	2	0	0	5	3	24	0	1	1	0	0	0	0	0	0	1	0	1	0	1	0	0
ARRDC2	79	0	0	0	0	0	0	0	0	0	11	0	1	0	1	0	1	3	0	0	4	0	0	1	1	7	1	7	6	2	6	6	17	0	1	0	0	0	0	0	0	0	0	0	0	0	0	0	0
ARRDC3	98	0	0	0	0	0	0	0	0	0	6	0	3	0	9	3	0	2	0	2	4	0	1	6	1	17	0	3	3	0	4	5	19	0	0	1	0	0	0	0	0	0	0	1	1	1	0	0	0
ARRDC4	85	0	0	0	0	0	0	0	0	0	12	0	0	0	2	3	0	2	1	0	7	0	0	2	1	18	0	3	4	1	5	7	6	0	1	0	0	0	0	0	1	0	0	1	1	0	0	0	0
ARRDC5	77	0	0	0	0	1	0	0	0	0	21	0	0	0	2	4	1	5	0	0	2	0	0	3	0	8	0	3	3	0	5	2	12	0	0	0	0	0	0	0	0	0	0	0	0	1	0	0	0
ARSA	71	0	0	0	0	0	0	0	0	0	9	0	2	0	5	0	0	1	1	0	3	0	0	0	0	18	0	2	3	0	2	2	15	1	1	0	0	0	0	0	0	0	0	0	1	1	1	0	0
ARSB	108	0	0	0	0	0	0	1	0	1	12	0	3	0	10	2	0	4	1	1	3	0	0	2	0	21	0	5	7	0	5	9	16	0	1	0	0	0	0	0	0	0	0	2	0	0	0	0	0
ARSD	117	0	0	0	0	0	0	0	1	0	13	0	7	0	6	4	0	7	0	1	2	0	0	1	0	24	1	4	4	0	4	8	16	0	1	1	0	0	0	0	0	2	0	1	0	1	2	0	0
ARSF	218	0	0	0	0	1	0	0	0	0	66	0	1	0	7	1	2	5	1	2	11	1	0	5	3	25	0	6	10	1	6	23	23	0	1	0	0	0	0	0	0	0	1	0	0	1	1	0	0
ARSG	125	1	0	0	0	0	0	0	0	0	18	0	3	0	7	4	1	4	0	0	6	2	0	2	1	21	0	5	6	0	2	13	20	0	2	0	0	0	0	0	0	1	0	0	0	0	0	0	0
ARSH	126	0	0	0	0	0	0	1	0	0	27	0	4	1	4	3	1	2	1	0	7	0	0	1	0	22	0	7	4	0	3	17	12	1	1	0	0	0	0	0	0	0	0	0	0	0	0	0	0
ARSI	190	1	0	0	1	1	0	2	2	0	15	0	4	1	2	10	2	7	1	2	5	0	0	5	3	25	0	3	12	2	12	19	33	0	2	0	0	0	0	0	0	0	0	2	0	0	3	0	0
ARSJ	144	0	1	0	0	0	0	0	0	1	25	1	1	0	7	3	1	3	2	1	3	0	0	1	5	28	0	4	1	1	15	7	27	0	0	0	0	0	0	0	0	0	0	0	0	0	1	0	0
ARSK	104	0	0	0	0	1	0	0	0	0	9	0	2	0	5	2	3	6	0	2	6	0	0	2	0	22	0	8	0	0	7	6	13	0	2	0	0	0	0	0	0	0	0	1	0	0	0	0	0
ARSL	123	0	1	0	0	2	0	0	0	0	15	0	1	0	3	1	0	4	0	1	5	0	0	6	1	21	0	9	3	0	7	6	20	0	5	0	0	0	0	0	0	0	0	0	0	0	2	0	0
ART1	99	0	0	0	0	0	0	0	1	0	22	0	2	0	4	2	0	8	0	1	1	0	0	0	2	13	0	3	1	1	10	2	15	0	3	0	0	0	0	1	0	1	0	0	0	0	0	0	0
ART3	88	0	0	0	0	0	0	0	0	0	22	0	3	0	4	1	0	2	0	0	7	0	0	1	1	16	0	2	0	0	5	7	12	0	0	0	0	0	0	0	0	0	0	0	1	0	0	0	0
ART4	84	0	0	0	0	0	0	0	0	0	16	0	0	0	0	4	0	4	0	4	6	0	0	1	1	16	0	1	2	0	7	3	14	0	0	1	0	0	0	0	0	0	0	1	0	0	0	0	0
ART5	86	0	0	0	0	0	0	1	0	0	12	0	8	1	1	1	1	1	1	1	3	0	0	0	1	10	0	0	4	0	3	9	19	0	1	0	0	0	0	1	0	0	1	0	1	1	0	0	0
ARTN	13	0	0	0	0	0	0	0	0	0	0	0	0	0	3	2	0	0	0	0	0	0	0	0	1	3	0	1	0	0	0	0	1	0	0	0	0	0	0	0	0	0	0	0	1	0	0	0	0
ARV1	55	0	0	0	0	0	0	0	0	0	1	0	0	0	3	0	0	2	0	2	2	0	0	0	0	15	0	3	1	1	8	5	10	0	1	0	0	0	0	0	0	0	0	0	0	0	1	0	0
ARVCF	175	0	0	0	0	0	0	0	0	1	23	0	1	0	14	3	3	5	2	3	8	0	0	4	0	21	0	6	7	2	20	6	26	1	2	0	0	0	0	1	0	1	0	0	0	1	2	0	0
ARX	56	0	0	0	0	0	0	0	0	0	7	0	2	0	3	3	1	1	1	2	2	0	0	0	0	8	0	4	0	0	2	5	12	0	0	0	0	0	0	0	0	0	0	0	0	0	2	0	0
AS3MT	64	0	0	0	0	0	0	0	0	0	11	0	0	0	2	0	0	2	0	1	2	0	0	1	0	9	0	4	0	0	3	5	13	0	1	0	0	0	0	0	0	0	0	1	1	1	2	0	0
ASAH1	69	0	0	0	0	1	0	0	0	1	8	0	0	0	7	1	0	1	0	0	3	1	0	1	0	14	1	2	2	0	5	4	11	0	2	0	0	0	0	0	0	0	0	0	0	0	1	0	0
ASAH2	100	0	0	0	0	0	0	0	0	0	27	0	0	0	3	5	0	3	1	3	8	0	0	2	2	11	0	3	2	1	4	9	10	0	0	0	0	0	0	0	0	0	1	0	1	0	0	0	0
ASAH2B	17	0	0	0	0	0	0	0	0	0	1	0	0	0	0	1	0	1	0	0	1	0	0	0	0	6	0	0	0	0	0	0	6	0	0	0	0	0	0	0	0	0	0	0	0	0	0	0	0
ASAH2C	2	0	0	0	0	0	0	0	0	0	1	0	0	0	0	0	0	0	0	0	0	0	0	0	0	0	0	0	0	0	0	0	0	0	1	0	0	0	0	0	0	0	0	0	0	0	0	0	0
ASAP1	254	0	1	0	0	1	0	2	0	0	25	0	3	0	15	6	2	13	1	4	12	0	0	3	2	35	1	11	12	1	22	25	37	0	1	1	0	0	0	0	0	1	1	0	1	1	2	0	0
ASAP2	230	0	0	0	0	0	0	0	0	0	29	0	3	0	12	9	1	7	0	1	14	0	1	10	2	35	0	12	8	0	17	15	36	0	2	1	0	0	0	1	0	1	0	0	0	0	2	0	0
ASAP3	163	0	0	0	0	0	0	2	1	0	33	0	2	0	7	6	0	3	0	4	4	0	0	3	1	27	0	8	7	1	16	4	23	0	1	0	0	0	0	1	0	0	0	0	1	1	1	1	0
ASB1	78	0	0	0	0	0	0	1	0	0	10	0	2	0	2	3	0	4	0	0	1	1	0	2	0	17	0	5	3	1	5	2	13	0	1	0	0	0	0	0	0	0	0	1	0	0	1	0	0
ASB10	136	0	0	0	0	0	0	0	0	1	34	0	4	0	4	8	2	3	0	4	2	1	0	2	2	14	0	3	3	0	11	10	13	0	2	0	0	0	0	1	0	0	1	0	0	2	0	0	1
ASB11	90	0	0	0	0	0	0	1	0	1	6	0	0	0	3	0	0	0	0	1	6	0	0	0	3	21	0	7	1	0	8	8	18	0	1	0	0	0	0	0	0	0	0	0	0	0	0	0	0
ASB12	99	0	0	0	0	0	0	0	1	0	12	0	2	0	0	3	2	3	3	0	6	0	0	0	2	24	0	4	3	2	6	12	8	0	1	0	0	0	0	0	0	0	0	0	0	1	1	0	0
ASB13	61	0	0	0	0	0	0	0	0	0	6	0	1	0	1	5	0	1	0	0	5	1	0	2	2	7	0	4	2	0	1	2	15	0	0	0	0	0	0	0	0	0	0	0	0	0	0	0	0
ASB14	75	0	0	0	0	0	1	1	0	0	11	0	1	0	2	1	0	0	0	0	1	0	0	0	0	31	0	2	3	0	4	1	13	0	0	0	0	0	0	0	0	1	0	0	0	0	0	0	0
ASB15	191	0	0	0	0	1	0	1	0	0	45	0	3	0	7	3	0	4	1	0	8	0	0	2	0	32	1	4	5	1	11	14	24	1	5	0	0	0	0	0	0	0	0	2	1	1	3	0	0
ASB16	79	0	1	0	0	0	0	0	0	0	9	0	0	0	6	4	0	5	0	3	1	0	0	4	3	13	0	2	4	0	2	5	12	0	0	0	0	0	0	0	0	0	0	0	1	0	2	0	0
ASB17	113	0	0	0	0	1	0	2	1	0	18	0	4	0	2	5	0	4	1	2	14	0	0	0	2	14	1	6	1	1	5	15	9	0	0	0	0	0	0	0	0	0	0	0	1	0	0	0	0
ASB18	66	0	0	0	0	0	0	1	0	0	5	0	3	0	1	4	0	1	1	0	3	1	0	1	2	9	1	2	2	0	5	3	16	0	2	0	0	0	0	0	0	0	0	0	0	1	1	0	0
ASB2	157	0	0	0	0	0	0	0	0	0	19	1	4	0	2	4	0	7	1	1	6	0	0	2	2	30	1	3	5	0	4	17	32	0	3	0	0	0	0	0	1	0	1	0	0	0	0	0	0
ASB3	76	0	0	0	0	0	0	0	0	0	11	0	1	0	0	3	0	5	0	2	4	0	0	3	2	16	0	2	0	0	5	9	8	0	1	0	0	0	0	0	0	0	0	0	1	0	0	0	0
ASB4	133	0	0	0	0	0	0	0	0	0	20	0	1	0	8	3	0	7	1	2	12	0	0	1	1	19	0	4	3	0	10	10	21	0	1	0	0	0	0	0	0	0	0	1	0	0	1	0	0
ASB5	173	0	0	0	0	1	0	0	1	0	32	0	7	0	1	1	0	4	2	2	18	0	0	0	1	21	0	6	1	1	14	20	29	0	1	0	0	0	0	0	1	0	0	0	0	0	1	1	0
ASB6	80	0	0	0	0	1	0	0	0	1	13	0	0	0	5	4	0	2	1	0	1	0	0	2	1	14	0	2	4	2	7	4	15	0	0	0	0	0	0	0	0	0	0	0	0	0	1	0	0
ASB7	76	0	0	0	0	0	0	0	1	0	6	0	0	0	1	1	0	1	1	0	4	0	0	2	0	18	0	6	2	1	8	3	17	0	0	0	0	0	0	0	0	0	1	0	0	0	3	0	0
ASB8	60	0	0	0	0	0	0	0	0	0	6	0	2	0	4	2	0	4	1	2	3	0	0	4	0	9	0	2	2	0	0	3	10	0	0	0	0	0	0	1	0	0	0	0	0	1	0	0	0
ASB9	82	0	0	0	1	0	0	0	1	0	13	0	1	0	1	3	0	2	0	2	8	0	0	0	0	17	0	6	1	0	4	7	5	0	2	0	0	0	0	0	0	0	0	1	0	0	0	0	0
ASCC1	63	1	0	0	0	1	0	0	0	0	15	0	2	0	1	1	0	0	1	1	3	0	0	1	1	9	0	5	2	0	4	2	10	0	0	0	0	0	0	0	0	0	1	1	0	0	0	0	0
ASCC2	155	0	1	0	0	0	0	1	0	0	22	0	1	0	8	5	0	1	0	1	6	0	0	2	1	25	1	8	8	2	14	8	28	0	1	0	0	0	0	0	0	0	1	0	1	1	2	0	0
ASCC3	417	0	0	1	0	0	2	0	0	1	52	0	8	0	23	14	1	18	2	4	31	1	1	6	6	63	1	18	7	1	35	29	66	0	4	2	0	0	0	0	1	0	0	1	2	0	4	0	0
ASCL1	57	0	0	0	0	0	0	0	0	0	7	0	3	0	3	2	0	5	0	2	4	0	0	0	0	4	1	1	0	0	7	1	10	0	1	1	0	0	0	0	0	0	1	0	0	1	1	0	0
ASCL2	4	0	0	0	0	0	0	0	0	0	0	0	0	0	0	1	0	0	0	0	0	0	0	0	0	0	0	0	0	0	0	1	1	0	0	0	0	0	0	0	0	0	0	0	0	0	0	0	0
ASCL3	39	0	0	0	0	0	0	0	0	0	5	0	1	0	1	1	0	1	0	0	2	0	0	1	0	5	0	3	1	0	1	7	6	0	0	0	0	0	0	1	0	0	0	0	0	0	1	0	0
ASCL4	56	0	0	0	0	0	1	0	0	0	3	0	2	0	1	1	0	0	0	0	8	0	0	1	0	6	0	2	3	0	10	1	16	0	0	0	0	0	0	0	0	0	0	0	0	0	0	0	0
ASCL5	2	0	0	0	0	0	0	0	0	0	0	0	0	0	0	0	0	0	0	0	0	0	0	1	0	0	0	0	1	0	0	0	0	0	0	0	0	0	0	0	0	0	0	0	0	0	0	0	0
ASF1A	29	0	0	0	0	0	0	0	0	0	2	0	0	0	3	1	0	0	0	1	0	0	0	0	0	7	0	3	0	3	1	0	7	0	0	0	0	0	0	0	0	0	0	0	0	0	1	0	0
ASF1B	49	0	0	0	0	1	0	0	0	0	9	0	1	0	2	1	0	4	2	0	0	0	1	0	3	9	0	3	0	0	2	2	5	0	2	0	0	0	0	0	0	0	0	0	0	0	1	0	0
ASGR1	43	0	0	0	0	0	0	0	0	0	3	0	0	0	3	3	0	1	0	1	2	0	0	1	1	9	0	0	2	1	6	1	4	0	1	0	0	0	0	0	0	0	0	0	0	0	1	0	0
ASGR2	74	0	0	0	0	0	0	0	0	0	15	0	1	0	3	0	0	2	0	1	2	0	0	2	0	15	0	3	3	0	3	6	7	0	2	0	0	0	0	0	0	0	0	0	0	1	1	0	0
ASH1L	570	0	1	0	1	0	1	1	0	0	75	0	6	2	42	15	3	15	4	8	26	0	0	10	6	69	0	38	17	1	46	47	103	0	6	0	0	0	0	1	0	1	2	0	1	0	3	0	0
ASH2L	128	0	0	0	0	0	0	0	0	0	20	0	1	0	3	6	0	4	0	2	6	0	1	4	4	27	0	9	4	1	9	4	12	0	3	0	0	0	0	0	0	0	1	0	0	0	3	0	0
ASIC1	124	0	0	0	0	0	0	0	0	2	21	0	2	0	7	2	0	1	2	0	6	0	0	0	5	21	0	4	1	1	6	5	27	0	3	0	0	0	0	0	0	0	0	1	1	0	2	0	0
ASIC2	166	0	0	0	0	0	0	0	0	1	36	0	3	0	8	3	0	7	1	5	11	0	0	3	2	14	0	5	2	1	9	16	25	0	2	0	0	0	0	2	0	0	0	2	0	0	2	0	0
ASIC3	124	0	0	0	0	0	0	0	1	0	17	0	1	0	3	2	0	5	1	5	4	0	0	1	1	18	0	10	1	1	6	8	30	0	3	0	0	0	0	0	0	0	1	0	0	0	1	0	0
ASIC4	174	0	1	0	0	0	0	0	0	0	21	0	0	0	6	8	0	3	2	0	10	0	0	3	5	30	0	4	2	0	8	22	34	0	2	0	0	0	0	0	0	1	1	1	0	1	1	0	0
ASIC5	164	0	0	0	0	1	0	1	0	0	30	0	0	0	9	4	0	7	0	0	10	0	0	5	4	17	0	7	1	1	9	9	34	0	2	0	0	0	0	0	0	0	0	1	0	0	0	0	0
ASIP	23	0	1	0	0	0	0	0	0	0	2	0	0	0	1	0	0	0	0	0	1	0	0	1	2	3	0	0	2	0	2	1	5	0	0	0	0	0	0	0	0	0	0	0	0	0	0	0	0
ASL	109	0	0	1	0	0	1	0	0	0	24	0	1	0	6	2	1	4	1	1	4	0	0	2	0	18	0	9	2	1	6	7	12	0	0	0	0	0	0	0	0	0	0	0	0	1	0	0	0
ASMT	100	0	0	0	0	0	0	1	0	0	18	0	2	0	1	1	1	3	1	1	8	0	0	0	1	11	0	3	3	3	7	18	12	0	1	0	0	0	0	0	0	0	0	0	0	0	0	0	0
ASMTL	156	0	1	0	0	0	0	0	1	0	26	0	1	0	10	1	0	6	0	2	6	0	0	2	1	38	1	6	4	0	9	5	31	0	0	0	0	0	0	0	0	0	0	0	3	0	0	0	0
ASNS	144	0	1	0	0	0	0	0	1	0	32	0	2	0	2	4	1	8	2	1	5	0	0	1	3	27	0	9	6	1	7	12	11	0	1	0	0	0	0	0	0	0	1	1	0	0	0	0	0
ASNSD1	129	0	0	0	0	0	0	2	0	0	15	0	2	0	8	1	0	2	0	2	9	0	0	4	3	20	1	7	7	0	6	7	27	0	0	0	0	0	0	0	0	0	0	0	0	0	1	0	0
ASPA	91	0	1	0	0	1	0	0	0	0	10	0	2	0	4	0	0	4	1	2	4	0	0	1	1	22	0	5	2	0	4	7	16	0	0	0	0	0	0	0	0	0	0	0	0	1	1	0	0
ASPDH	46	0	1	0	0	0	0	0	0	0	4	0	0	0	0	3	1	2	0	0	1	0	0	0	0	10	0	0	4	1	2	2	9	0	1	0	0	0	0	1	0	0	0	0	1	0	0	0	0
ASPG	102	0	0	0	0	0	0	0	0	0	15	0	5	0	5	1	3	4	1	2	2	0	0	1	0	20	0	6	4	0	7	4	19	0	0	0	0	0	0	0	1	0	0	0	1	0	0	0	0
ASPH	178	0	0	0	1	1	0	0	0	0	18	0	5	0	4	5	0	10	4	7	9	0	0	2	2	30	0	8	5	0	9	11	26	0	2	0	0	0	0	3	0	1	0	1	1	0	1	0	0
ASPHD1	94	0	0	0	0	0	0	0	0	0	15	1	0	0	4	2	0	2	0	1	3	0	0	0	1	12	1	4	8	0	6	8	17	0	0	0	0	0	0	0	0	0	0	0	0	0	1	0	0
ASPHD2	102	0	0	0	0	0	0	0	1	0	11	0	2	0	2	2	0	5	0	0	6	0	0	1	2	19	0	4	7	1	3	6	19	0	1	0	0	0	0	0	0	0	0	1	0	0	2	0	0
ASPM	734	0	0	0	0	1	1	2	4	2	75	0	22	0	29	21	0	34	6	9	44	1	0	4	10	82	5	36	24	2	46	103	112	0	10	2	1	0	0	1	0	0	1	2	3	5	5	1	0
ASPN	91	0	0	0	0	0	0	0	0	0	7	0	3	0	3	4	0	4	2	3	3	0	0	0	1	16	0	4	2	0	8	3	22	0	1	0	0	0	0	0	0	2	0	0	0	0	2	0	0
ASPRV1	116	0	0	0	0	0	0	0	0	0	18	0	1	0	2	3	0	3	0	1	7	0	0	3	4	13	0	5	7	0	7	6	22	0	2	0	0	0	0	0	0	1	1	0	2	0	2	0	0
ASPSCR1	103	0	0	0	0	0	0	0	1	0	25	0	2	0	6	4	0	6	1	0	3	0	0	2	0	14	1	3	3	0	7	4	14	0	1	0	0	0	0	1	0	0	0	0	0	0	2	0	0
ASRGL1	62	0	1	0	0	0	0	1	0	0	9	0	0	0	5	2	2	1	3	0	1	0	0	0	2	8	0	1	4	1	4	5	6	0	1	0	0	0	0	0	0	1	0	0	0	0	0	0	0
ASS1	107	0	0	0	0	1	0	1	0	0	27	1	0	0	2	4	0	2	0	2	3	0	0	1	3	15	0	5	2	1	11	6	16	0	0	0	0	0	0	0	0	0	0	0	0	0	0	0	0
ASTE1	133	0	0	0	0	0	0	0	0	0	11	0	0	0	4	3	0	9	0	2	6	0	0	3	2	30	0	6	3	2	15	5	25	0	0	0	0	0	0	0	0	0	0	0	1	0	2	0	0
ASTL	148	0	0	0	0	0	0	0	0	0	25	0	1	0	4	8	0	2	1	1	4	0	0	1	2	17	0	5	9	0	12	19	22	0	0	0	0	0	0	0	0	0	0	1	0	0	1	0	0
ASTN1	643	0	0	0	0	0	1	0	0	1	127	0	15	1	24	20	0	16	4	8	43	0	1	3	5	54	1	31	20	8	33	106	78	0	13	0	0	0	0	0	0	3	0	1	1	0	2	0	0
ASTN2	519	0	5	1	1	1	0	0	0	0	105	0	10	0	12	6	4	19	5	2	33	0	0	9	6	47	2	15	9	5	37	75	74	0	11	1	0	0	0	1	0	0	0	0	1	0	3	0	0
ASUN	142	0	0	0	0	1	1	1	1	0	21	0	1	0	10	3	1	1	0	2	3	0	0	4	2	28	1	8	0	0	10	10	22	0	3	0	0	0	0	0	0	0	0	0	1	0	1	0	0
ASXL1	383	0	0	0	0	1	0	1	0	0	35	0	5	0	28	13	1	16	9	4	20	0	0	8	2	48	0	22	13	2	24	20	71	1	2	1	0	0	0	1	0	2	0	0	0	1	0	1	0
ASXL2	336	1	0	0	0	0	0	1	0	0	54	0	3	0	37	12	1	10	3	3	18	0	0	8	4	43	2	21	17	2	13	21	38	0	3	1	0	0	0	1	1	2	0	0	0	0	2	0	0
ASXL3	691	0	1	0	0	0	2	1	1	1	170	0	3	0	24	19	2	33	6	8	37	2	1	5	10	66	0	30	9	8	35	109	44	0	6	0	1	1	0	1	0	1	2	1	7	2	5	0	0
ASZ1	137	0	0	0	0	0	0	0	0	0	36	0	2	0	6	4	0	8	0	0	1	0	0	1	0	20	0	6	7	0	4	12	17	0	1	0	0	0	0	0	0	0	0	1	1	0	0	0	0
ATAD1	58	0	0	0	0	0	1	0	0	0	4	0	2	0	2	2	0	1	1	1	3	0	0	3	0	13	0	3	1	0	2	4	14	0	0	0	0	0	0	0	0	0	0	0	0	0	0	0	0
ATAD2	354	1	1	0	0	0	0	1	0	0	36	1	2	0	29	10	2	12	8	8	23	0	0	5	6	59	0	19	9	1	31	22	43	0	3	0	0	0	0	1	0	1	0	0	0	2	3	0	0
ATAD2B	272	0	1	0	0	0	0	2	0	1	39	1	3	0	8	9	0	10	2	4	8	2	0	7	2	56	0	25	5	2	12	13	35	0	4	1	0	0	0	0	0	1	1	1	1	2	3	0	0
ATAD3A	89	0	0	0	0	0	0	1	1	1	7	0	1	0	2	2	1	2	1	1	4	0	0	0	1	23	1	3	3	0	5	3	17	0	1	0	0	0	0	0	0	0	1	0	0	1	0	0	0
ATAD3B	135	1	1	0	1	0	0	1	0	0	16	0	4	0	6	3	0	3	1	2	3	0	0	2	0	27	0	3	4	1	8	10	25	1	1	0	0	0	0	0	0	0	0	1	0	1	0	0	0
ATAD3C	81	1	0	0	0	0	0	0	0	0	14	0	1	0	1	1	0	2	1	1	3	0	0	0	0	17	1	1	4	0	6	6	15	0	2	0	0	0	0	0	0	0	1	0	0	0	0	0	0
ATAD4	2	0	0	0	0	0	0	0	0	0	0	0	0	0	1	0	0	0	0	0	0	0	0	0	0	0	0	0	0	0	0	0	0	0	1	0	0	0	0	0	0	0	0	0	0	0	0	0	0
ATAD5	322	1	1	0	0	0	0	2	1	0	27	0	2	0	36	7	3	16	0	4	10	1	0	7	6	57	1	18	12	0	17	21	53	0	3	0	0	0	0	2	0	1	2	0	2	1	2	0	0
ATAT1	49	0	0	0	0	0	0	0	0	0	4	0	0	0	2	0	0	2	0	1	1	0	0	0	2	14	0	1	0	1	4	0	16	0	0	0	0	0	0	0	0	0	0	0	0	0	0	0	0
ATCAY	114	1	0	0	0	1	0	0	0	0	23	0	0	0	2	3	0	5	2	1	2	0	0	2	0	22	0	5	0	0	2	5	23	0	2	1	0	0	0	0	0	0	0	0	0	0	1	0	0
ATE1	92	0	0	0	0	0	0	0	0	0	9	0	3	0	8	1	1	2	1	0	2	0	0	0	1	18	1	3	3	0	6	6	17	0	1	0	0	0	0	0	0	0	1	0	0	0	4	0	0
ATF1	58	0	0	0	1	0	1	0	0	0	7	0	0	0	2	1	0	4	0	0	0	0	0	0	3	11	0	4	4	0	2	1	11	0	2	0	0	0	0	0	0	0	0	1	0	0	0	0	0
ATF2	110	0	0	0	0	0	0	0	1	0	15	0	0	0	2	2	0	1	0	1	4	0	0	5	2	24	0	9	5	0	7	11	13	0	2	1	0	0	0	0	0	0	0	0	0	0	0	0	0
ATF3	44	0	0	0	0	0	0	0	0	0	6	0	1	0	0	1	0	0	0	0	3	0	1	1	1	11	0	6	2	0	2	2	3	0	1	0	0	0	0	0	0	0	0	0	0	0	0	0	0
ATF4	88	0	0	0	0	0	0	0	0	0	17	0	0	0	6	6	0	5	1	2	5	0	0	3	0	13	0	6	2	0	1	4	5	0	0	0	0	0	0	0	0	0	1	3	1	1	0	0	0
ATF5	87	1	0	0	0	0	0	0	0	0	23	0	1	0	1	2	0	2	1	1	1	0	0	2	0	18	0	6	2	0	2	3	19	0	1	0	0	0	0	0	0	0	0	0	0	0	1	0	0
ATF6	151	0	0	0	0	0	0	0	0	0	19	0	2	0	11	4	0	4	2	2	4	0	0	1	3	34	0	13	4	1	5	12	23	0	0	0	0	0	0	0	0	0	0	0	1	1	0	0	0
ATF6B	108	0	0	0	0	0	0	0	0	1	23	0	1	0	6	2	2	2	0	2	4	0	0	4	1	15	0	5	4	0	5	7	16	0	3	0	0	0	0	0	0	0	1	0	0	0	1	0	0
ATF7	92	0	0	0	0	0	1	0	0	0	14	0	1	0	5	1	0	5	0	0	3	0	0	4	2	16	0	3	2	3	5	5	16	0	1	0	0	0	0	0	0	1	0	0	0	1	2	0	0
ATF7IP	303	0	0	0	0	0	0	1	1	1	34	0	4	0	13	12	0	7	3	8	20	0	1	7	3	48	0	10	11	2	22	29	40	0	1	2	0	0	0	0	0	0	0	1	3	0	2	0	0
ATF7IP2	151	1	0	0	0	0	0	1	0	0	35	0	0	0	11	1	0	2	1	3	3	0	0	5	3	32	0	3	3	0	12	2	17	0	3	0	0	0	0	0	1	0	1	0	0	0	1	0	0
ATG10	51	0	0	0	0	0	0	1	0	0	3	0	1	0	0	3	0	0	0	2	3	0	0	1	0	13	0	0	4	0	3	4	12	0	1	0	0	0	0	0	0	0	0	0	0	0	0	0	0
ATG12	28	0	0	0	0	0	0	0	0	0	4	0	0	0	1	2	1	0	0	0	2	0	0	0	0	2	0	1	1	0	2	1	6	0	0	0	0	0	0	0	0	0	0	0	0	0	0	0	0
ATG13	85	0	2	0	0	0	0	0	0	0	11	0	0	1	5	3	0	5	1	2	5	0	0	6	1	12	0	2	0	0	6	6	12	0	0	0	0	0	0	0	0	0	0	0	0	0	2	0	0
ATG14	96	0	0	0	0	0	1	1	0	0	13	0	2	0	7	5	1	3	0	0	5	0	0	3	2	14	0	2	2	0	7	5	16	0	2	0	0	0	0	0	0	0	0	0	0	1	0	0	0
ATG16L1	123	0	0	0	0	0	0	0	0	0	15	1	1	0	4	4	1	5	0	0	6	0	0	0	0	31	0	7	3	0	4	9	26	0	0	0	0	0	0	0	0	0	0	0	0	0	0	0	0
ATG16L2	73	0	0	0	0	0	0	0	1	0	9	0	0	0	3	3	0	1	0	0	2	0	0	1	3	18	0	9	1	0	4	4	8	0	3	0	0	0	0	0	0	1	0	0	0	0	0	0	0
ATG2A	367	0	0	0	0	0	0	1	1	1	60	0	13	0	17	6	1	6	0	7	13	0	0	10	4	36	1	17	13	3	22	22	82	0	2	1	0	0	0	0	0	2	2	4	0	2	3	0	0
ATG2B	359	1	1	1	0	0	0	0	0	0	49	1	13	0	18	15	2	13	4	8	19	0	0	10	2	50	2	17	11	2	18	30	49	1	2	0	0	0	0	0	0	0	0	2	2	3	2	0	0
ATG3	60	0	0	0	0	0	0	0	0	0	5	0	0	0	2	3	0	1	1	2	6	0	0	1	1	11	0	4	2	0	3	6	9	1	0	0	0	0	0	0	0	1	0	0	1	0	0	0	0
ATG4A	84	0	0	0	0	0	0	0	0	0	15	0	0	0	2	2	0	2	0	1	3	0	0	1	0	20	0	5	1	0	8	7	10	0	0	0	0	0	0	0	0	1	0	0	0	0	2	0	0
ATG4B	64	0	0	0	0	2	0	0	0	0	8	0	6	0	3	3	0	0	1	0	0	0	0	2	0	18	0	2	2	1	1	1	8	0	0	0	0	0	0	0	0	0	0	1	0	0	2	0	0
ATG4C	109	0	0	0	0	0	0	0	0	0	16	0	0	0	9	1	0	1	0	1	9	0	0	6	1	24	1	5	2	0	6	7	10	0	0	0	0	0	0	0	0	0	0	1	1	0	1	0	0
ATG4D	98	0	0	0	0	0	0	0	0	0	9	0	1	0	9	1	0	4	0	1	8	0	0	2	2	11	0	8	5	0	6	6	19	1	1	0	0	0	0	0	0	0	0	0	1	0	0	0	0
ATG5	63	0	2	0	0	2	0	0	0	0	7	0	0	0	4	4	0	0	2	1	1	0	0	1	1	9	1	2	4	0	5	3	10	0	1	0	0	0	0	0	0	0	0	0	0	0	1	0	0
ATG7	132	0	0	0	0	0	0	1	0	0	21	0	0	1	6	3	1	3	2	0	8	0	0	7	2	20	0	8	6	1	9	8	15	0	1	0	0	0	0	0	0	0	1	2	0	2	2	0	0
ATG9A	145	0	0	0	0	0	0	1	0	1	14	0	0	1	6	4	2	3	0	2	5	1	0	2	1	28	0	7	6	2	12	9	30	0	2	0	0	0	0	0	0	1	0	1	0	0	1	0	0
ATG9B	81	0	0	0	0	0	1	0	0	0	13	0	4	0	0	3	0	0	0	3	4	0	0	1	1	12	0	1	2	0	5	11	17	0	0	0	0	0	0	0	0	0	0	0	0	0	0	0	0
ATHL1	126	0	0	0	0	0	0	1	0	0	25	0	1	0	5	5	0	1	0	2	3	0	0	1	0	28	2	8	1	0	9	8	19	0	3	0	0	0	0	0	0	0	0	0	0	0	1	0	0
ATIC	122	1	0	0	0	0	0	1	0	0	12	0	2	1	4	3	0	7	0	1	6	1	1	3	3	20	0	4	5	1	5	9	24	0	3	0	0	0	0	0	0	0	1	0	0	0	2	0	0
ATL1	109	0	0	0	0	0	0	0	0	0	24	0	0	0	5	3	0	2	0	1	4	0	0	1	1	20	1	1	2	1	3	4	22	0	1	0	0	0	0	0	0	0	1	1	0	0	1	0	0
ATL2	90	0	0	0	0	0	0	0	0	0	13	1	6	0	6	3	1	1	0	1	6	0	0	3	2	13	0	3	2	0	6	10	6	0	0	0	0	0	0	0	0	1	0	2	0	0	1	1	0
ATL3	94	0	0	0	0	0	0	0	0	0	11	0	0	0	4	7	0	5	0	4	2	0	0	2	2	16	0	8	6	0	3	7	14	0	0	0	0	0	0	0	0	0	0	0	0	1	0	0	0
ATM	904	0	1	0	0	2	1	2	1	0	57	4	7	0	61	29	6	17	6	9	27	0	2	18	10	96	1	37	54	6	52	66	133	1	21	1	0	0	0	1	1	3	3	6	4	2	3	0	0
ATMIN	131	0	0	0	0	0	0	1	1	0	17	0	0	0	10	3	2	7	0	2	3	0	0	3	1	23	1	4	6	3	9	10	15	0	4	1	0	0	0	0	0	2	0	1	0	0	0	0	0
ATN1	243	0	0	0	0	0	0	1	1	0	21	0	5	0	22	5	3	14	1	6	14	1	3	2	3	30	1	14	4	2	12	9	51	0	4	0	0	0	0	0	0	0	1	0	0	1	1	1	0
ATOH1	105	0	0	0	0	0	0	0	0	0	13	0	1	1	2	3	0	2	0	1	3	0	0	2	1	11	0	4	4	0	9	18	17	0	3	0	0	0	0	0	1	0	0	0	0	0	1	0	0
ATOH7	17	0	0	0	0	0	0	0	0	0	5	0	1	0	1	1	0	0	0	0	0	0	0	1	0	3	0	0	0	1	0	1	1	0	1	0	0	0	0	0	0	0	0	0	0	1	0	0	0
ATOH8	47	0	0	0	0	0	0	0	0	0	6	1	4	0	3	3	0	0	0	1	2	0	0	0	2	6	0	0	2	0	4	6	4	0	0	0	0	0	0	0	0	1	0	0	0	0	1	0	0
ATOX1	3	0	0	0	0	0	0	0	0	0	0	0	0	0	1	1	0	0	0	0	0	0	0	0	0	0	0	0	0	0	0	0	0	0	0	0	0	0	0	0	0	0	0	0	0	0	0	0	0
ATP10A	529	0	0	0	0	1	0	0	3	0	36	0	12	1	24	19	0	24	4	12	49	0	0	6	5	59	1	19	13	5	53	29	119	0	9	1	0	0	0	1	0	2	2	0	0	0	1	0	0
ATP10B	406	0	0	0	0	1	0	1	2	0	61	0	7	1	7	26	1	17	1	3	29	0	2	3	3	55	3	29	14	4	24	37	34	0	3	0	0	0	0	1	0	1	0	3	1	0	2	0	0
ATP10D	391	0	0	0	0	2	0	0	0	1	72	1	5	0	14	8	0	8	7	8	26	1	0	9	3	53	0	18	12	3	29	38	39	0	5	0	0	0	0	0	0	1	0	3	0	2	2	0	0
ATP11A	266	0	2	0	0	0	0	2	0	0	29	0	9	0	11	1	0	7	0	5	12	1	0	8	2	41	0	17	11	1	13	14	58	0	1	0	0	0	0	0	0	1	1	4	1	0	1	0	0
ATP11B	252	0	0	0	0	0	0	0	0	0	31	0	3	0	12	9	0	4	5	8	13	0	0	3	5	43	0	10	12	1	14	16	46	1	2	0	0	0	0	0	1	0	1	2	1	0	3	0	0
ATP11C	275	0	0	0	0	0	0	1	1	0	40	0	6	0	4	4	2	10	2	2	14	0	0	6	7	58	2	10	9	1	12	27	37	0	0	0	0	0	0	0	0	1	0	0	2	0	3	0	0
ATP12A	293	0	0	0	1	0	0	2	2	0	48	0	5	0	20	8	1	11	2	1	12	0	0	6	5	37	0	9	10	1	20	24	43	0	11	1	0	0	0	0	0	1	0	2	0	0	1	0	0
ATP13A1	202	0	1	0	0	0	2	0	0	0	25	0	1	0	8	12	0	0	1	4	11	0	0	4	3	35	0	9	10	1	14	9	28	0	1	1	0	0	0	0	0	0	0	1	1	1	2	0	0
ATP13A2	222	1	1	1	0	0	0	0	0	0	36	0	4	1	16	6	0	2	2	3	15	1	0	6	4	24	0	2	6	1	18	15	40	0	0	1	0	0	0	0	0	1	0	3	1	0	1	0	0
ATP13A3	246	0	0	0	0	0	0	0	1	0	38	0	2	0	18	7	0	12	2	1	10	1	0	6	2	43	0	9	7	1	21	12	35	0	2	0	0	0	0	0	0	0	2	2	0	1	3	0	0
ATP13A4	340	0	1	0	1	0	1	1	0	0	92	1	3	0	12	14	0	22	2	7	14	0	0	5	4	38	1	16	9	1	14	21	31	0	5	0	0	0	0	1	1	1	0	3	0	1	1	0	0
ATP13A5	355	0	1	0	0	1	0	0	0	1	102	0	9	0	10	14	0	11	1	7	24	0	0	3	2	40	0	10	11	0	15	23	44	0	4	0	0	0	0	0	0	1	0	0	1	1	1	0	0
ATP1A1	188	0	0	0	0	0	0	0	0	1	15	1	3	0	9	9	2	5	1	2	2	0	0	8	2	36	0	12	6	2	19	9	30	0	1	0	0	0	0	0	0	0	0	1	0	2	2	0	0
ATP1A2	330	0	1	0	0	0	0	1	1	1	49	0	7	2	12	7	2	10	1	2	21	0	0	8	6	42	1	18	10	6	23	30	42	0	6	1	0	0	0	2	0	1	0	0	1	0	2	0	0
ATP1A3	277	0	1	0	0	0	0	0	1	0	62	0	5	0	9	7	1	12	1	4	16	0	0	6	3	36	0	13	6	0	18	21	36	0	2	1	0	0	0	0	1	1	1	0	1	2	0	0	0
ATP1A4	306	0	0	0	0	0	1	0	0	0	40	1	12	0	11	6	2	3	0	4	19	0	0	4	4	47	0	15	10	2	24	32	43	0	3	0	0	0	0	0	2	0	0	0	1	1	1	0	0
ATP1B1	73	0	0	0	0	0	0	0	0	0	6	0	0	0	2	1	0	2	0	1	4	0	0	8	2	14	0	4	0	1	5	9	7	0	1	0	0	0	0	0	0	0	1	1	0	0	0	0	0
ATP1B2	67	0	1	0	0	0	0	0	0	0	9	0	0	0	5	0	0	2	0	0	3	0	0	0	1	15	0	2	5	0	5	1	14	0	0	0	0	0	0	0	0	0	0	0	0	0	1	0	0
ATP1B3	56	0	0	0	0	0	0	0	0	0	10	0	0	0	3	2	0	5	0	2	1	0	0	0	0	12	0	2	0	0	3	0	8	0	2	0	0	0	0	0	0	0	1	1	0	0	0	1	0
ATP1B4	141	0	0	0	0	0	0	0	1	1	22	0	7	0	2	1	2	6	1	2	6	0	0	6	0	24	0	7	3	1	8	13	21	0	0	0	0	0	0	0	0	0	0	0	1	0	1	0	0
ATP2A1	249	0	1	0	0	0	0	0	0	0	38	0	2	0	11	4	0	6	2	4	7	0	0	4	5	48	0	12	6	3	18	11	42	0	4	1	0	0	0	0	1	0	2	0	2	1	2	0	0
ATP2A2	199	0	0	0	0	0	0	0	1	0	42	0	2	0	15	7	1	5	1	4	11	0	0	4	2	27	1	6	6	3	7	14	29	0	6	0	0	0	0	0	0	1	0	0	2	0	0	0	0
ATP2A3	233	0	2	0	0	0	0	0	0	1	44	1	2	0	10	4	0	7	1	2	7	0	0	4	2	37	0	5	7	1	12	16	49	0	0	1	0	0	0	1	1	0	0	2	1	0	0	0	0
ATP2B1	239	0	0	0	0	0	1	1	0	0	34	0	2	0	11	5	0	6	3	4	14	0	0	2	2	37	1	20	2	2	21	13	36	0	10	0	1	0	0	0	1	2	2	0	0	0	1	0	0
ATP2B2	389	1	1	0	0	0	0	1	0	0	80	1	1	1	13	13	2	8	2	4	12	0	0	2	6	39	1	17	12	2	27	42	78	0	9	0	0	0	0	0	0	1	0	0	0	1	0	0	0
ATP2B3	330	0	0	0	0	1	0	0	0	0	37	0	4	0	4	6	1	15	1	3	11	0	0	4	2	59	1	22	9	2	26	40	58	0	2	0	0	0	0	0	0	0	0	0	4	0	1	0	0
ATP2B4	252	0	0	0	0	0	0	2	0	0	34	0	3	1	16	7	3	7	2	4	5	0	1	2	6	33	1	10	22	3	20	13	45	0	1	2	0	0	0	0	0	0	0	1	0	0	2	0	0
ATP2C1	200	0	0	0	0	0	0	0	0	0	27	0	3	0	8	5	0	10	3	3	12	0	0	3	2	37	1	11	1	4	12	14	32	0	3	0	0	0	0	0	0	0	0	0	1	1	1	0	0
ATP2C2	199	0	0	0	0	0	0	0	0	0	41	0	1	1	7	6	1	5	0	1	3	0	0	2	3	31	1	9	6	0	9	6	40	0	4	0	0	0	0	1	1	1	0	0	1	1	2	0	0
ATP4A	298	1	0	0	0	0	1	0	0	0	38	0	6	0	8	13	1	8	1	0	18	1	0	6	4	38	0	9	6	2	29	26	60	0	2	1	0	0	0	0	0	1	0	0	0	1	1	0	0
ATP4B	61	0	0	0	0	0	0	0	0	0	8	1	1	1	3	3	0	3	0	0	4	0	0	0	0	14	0	6	0	0	4	0	6	0	1	0	0	0	0	0	0	0	0	0	0	0	0	0	0
ATP5EP2	11	0	0	0	0	0	0	0	0	0	0	0	0	0	1	3	0	0	0	0	0	0	0	0	2	1	0	0	0	0	0	2	2	0	0	0	0	0	0	0	0	0	0	0	0	0	0	0	0
ATP5F1A	103	0	0	0	0	0	0	0	0	0	16	1	1	0	10	2	0	2	1	1	4	0	0	4	2	14	0	6	5	0	7	6	17	0	1	0	0	0	0	0	0	0	0	0	0	0	0	0	0
ATP5F1B	96	0	0	0	0	0	0	0	0	0	12	0	1	0	7	9	0	2	1	1	6	1	0	3	0	13	0	6	3	0	8	4	14	0	1	0	0	0	0	1	0	0	0	0	0	0	0	0	0
ATP5F1C	86	0	0	0	0	0	0	0	0	0	8	0	0	1	5	3	0	2	0	1	4	0	0	2	2	12	0	7	4	1	4	7	14	0	1	0	0	0	0	0	0	1	0	0	0	0	2	0	0
ATP5F1D	10	0	0	0	0	0	0	0	0	0	2	0	0	0	0	0	0	0	0	0	0	0	0	0	0	2	1	0	0	0	0	0	5	0	0	0	0	0	0	0	0	0	0	0	0	0	0	0	0
ATP5F1E	9	0	0	0	0	0	0	0	0	0	0	0	0	0	2	0	0	0	0	0	0	0	0	0	1	3	0	0	0	0	0	2	1	0	0	0	0	0	0	0	0	0	0	0	0	0	0	0	0
ATP5J2-PTCD1	99	0	0	0	0	0	0	0	0	0	7	0	1	0	2	3	1	3	0	3	6	0	0	0	2	22	1	8	1	1	15	8	10	0	0	0	0	0	0	0	0	0	0	0	2	0	0	0	0
ATP5L2	16	0	0	0	0	0	0	0	0	0	2	1	0	0	0	0	0	1	0	1	0	0	0	1	1	3	0	0	0	0	1	1	3	0	1	0	0	0	0	0	0	0	0	0	0	0	0	0	0
ATP5MC1	23	0	0	0	0	0	0	0	0	0	0	0	1	0	1	1	0	2	0	0	0	0	0	1	0	6	0	1	2	0	0	1	3	0	0	0	0	0	0	1	0	0	0	0	0	0	0	0	0
ATP5MC2	35	0	0	0	0	0	0	0	0	0	4	0	1	0	2	2	0	1	0	0	4	0	0	2	1	3	0	1	0	0	1	3	5	0	0	0	0	0	0	1	0	0	1	0	0	0	0	0	0
ATP5MC3	28	0	0	0	0	0	0	0	0	0	1	0	0	0	1	0	0	2	0	1	1	0	1	1	0	6	0	0	1	0	2	1	3	0	3	0	0	1	0	0	0	0	0	0	0	0	1	0	0
ATP5ME	13	0	0	0	0	0	0	0	0	0	0	0	0	0	1	0	0	0	0	0	0	0	0	0	0	5	0	0	1	0	0	0	2	0	1	0	0	0	0	0	0	0	0	0	0	0	0	0	0
ATP5MF	15	0	0	0	0	0	0	0	0	0	2	0	0	0	0	0	0	0	0	0	2	0	0	0	0	2	0	0	0	0	1	1	3	0	1	0	0	0	0	0	0	1	0	0	0	0	0	0	0
ATP5MG	25	0	0	0	0	0	0	0	0	0	2	0	0	0	0	2	1	2	0	1	1	0	0	1	0	3	0	3	0	0	2	2	4	0	0	0	0	0	0	0	0	0	0	0	0	0	0	0	0
ATP5MJ	11	0	0	0	0	0	0	0	0	0	3	0	0	0	1	0	0	0	0	0	0	0	0	1	1	4	0	0	0	0	0	0	1	0	0	0	0	0	0	0	0	0	0	0	0	0	0	0	0
ATP5PB	58	0	0	0	0	0	0	0	0	0	14	0	1	0	6	0	0	1	0	1	1	0	0	1	0	9	0	2	2	1	3	5	8	0	0	0	0	0	0	0	0	0	0	0	1	0	0	0	0
ATP5PD	26	0	0	0	0	0	0	0	0	0	5	0	0	0	1	1	0	1	1	1	2	0	0	1	0	6	0	0	0	0	1	1	2	0	0	0	0	0	0	0	0	0	0	0	0	0	0	0	0
ATP5PF	24	0	0	0	0	0	0	0	0	0	5	0	1	0	1	0	0	1	0	1	1	0	0	0	0	8	0	1	3	0	2	0	0	0	0	0	0	0	0	0	0	0	0	0	0	0	0	0	0
ATP5PO	24	0	0	0	0	0	0	0	0	0	6	0	0	0	1	1	0	0	0	0	1	0	0	0	0	1	0	2	2	0	0	1	5	0	1	0	0	0	0	0	0	0	1	0	0	0	1	0	0
ATP5S	36	1	0	0	0	0	0	0	0	0	1	0	0	0	4	0	0	1	0	0	1	0	0	1	0	9	0	4	0	0	4	1	6	0	1	0	0	0	0	0	0	0	1	0	0	0	0	0	0
ATP5SL	57	0	0	0	0	0	0	0	0	0	5	0	1	0	2	0	1	0	0	2	1	0	0	1	0	11	0	4	2	2	3	3	16	0	0	0	0	0	0	0	0	0	0	1	0	0	0	0	0
ATP6AP1	99	0	1	0	0	0	0	0	0	0	13	0	0	0	5	1	1	2	0	2	3	0	0	2	3	23	0	5	1	0	6	6	14	0	2	0	0	0	0	0	0	1	0	1	0	1	1	0	0
ATP6AP1L	53	0	0	0	0	0	0	1	0	0	9	0	0	0	3	3	0	0	0	1	4	0	0	1	0	9	0	2	0	0	4	2	10	0	0	0	0	0	0	0	0	1	0	0	1	0	1	0	0
ATP6AP2	80	0	0	0	0	0	0	0	0	0	14	0	2	0	4	3	0	3	0	2	2	0	0	0	0	16	0	4	3	1	5	5	12	0	0	1	0	0	0	1	0	0	0	1	0	0	0	0	0
ATP6V0A1	150	0	0	0	0	0	0	1	0	0	20	1	2	0	12	5	0	3	1	1	6	1	0	4	2	26	0	7	6	1	6	11	19	0	2	0	0	0	0	0	0	0	1	2	1	0	0	0	0
ATP6V0A2	150	0	0	0	0	1	0	1	0	0	19	0	3	1	6	2	0	3	1	1	16	0	0	3	4	29	0	5	7	2	7	6	22	0	2	0	0	0	0	0	0	0	0	1	1	0	2	0	0
ATP6V0A4	226	0	1	0	0	0	0	1	0	0	50	0	7	0	9	5	0	8	0	2	10	0	0	1	1	33	1	8	5	1	15	14	36	1	2	1	0	0	0	0	0	1	0	1	1	0	1	0	0
ATP6V0B	32	0	0	0	0	0	0	0	0	0	2	0	0	0	2	0	0	1	0	0	1	0	0	1	1	6	0	4	1	0	4	2	5	0	0	0	0	0	0	0	0	0	0	1	0	0	0	0	0
ATP6V0C	22	0	0	0	0	0	0	0	0	0	0	0	1	0	1	0	0	1	1	0	1	0	0	0	0	4	0	1	1	0	1	2	5	0	0	1	0	0	0	0	0	0	0	0	1	0	0	1	0
ATP6V0D1	67	0	0	0	0	0	0	1	0	0	8	0	0	0	1	1	0	2	0	0	4	0	0	3	1	10	1	1	0	0	8	4	15	0	1	0	0	0	0	0	0	0	0	0	0	0	0	0	0
ATP6V0D2	129	0	0	0	0	0	0	0	0	0	24	0	7	0	6	2	0	3	0	2	9	0	0	0	0	21	1	5	2	1	7	11	19	0	0	0	0	0	0	0	0	0	0	0	1	1	0	0	0
ATP6V0E1	9	0	0	0	0	0	1	0	0	0	3	0	0	0	1	1	0	0	0	0	0	0	0	0	0	0	0	2	0	0	1	0	0	0	0	0	0	0	0	0	0	0	0	0	0	0	0	0	0
ATP6V0E2	16	0	0	0	0	0	0	0	0	0	1	0	0	0	1	1	0	0	0	0	0	0	0	0	0	5	0	0	0	0	2	2	3	0	0	0	0	0	0	0	0	0	0	0	0	0	0	0	0
ATP6V1A	139	0	0	0	0	1	1	0	1	0	13	0	1	1	11	4	0	3	0	3	14	0	0	3	2	20	0	9	3	0	5	11	22	0	0	0	0	0	0	0	0	1	0	0	1	0	2	0	0
ATP6V1B1	157	0	0	0	0	0	0	0	0	0	15	0	4	0	8	1	0	4	2	1	8	0	0	3	0	36	0	3	5	0	16	6	35	1	0	0	0	0	0	1	0	1	0	1	0	1	1	0	0
ATP6V1B2	98	0	0	0	0	0	0	0	0	0	10	0	0	0	3	1	1	5	0	2	3	0	0	5	1	28	0	4	4	0	5	4	15	0	1	0	0	0	0	1	0	1	0	1	0	0	0	1	0
ATP6V1C1	81	0	0	0	0	0	0	1	0	0	6	0	0	0	4	2	1	4	0	0	5	0	0	1	0	15	0	4	2	0	4	6	15	0	1	1	0	0	0	0	0	0	0	3	0	0	0	0	0
ATP6V1C2	118	1	0	0	0	1	0	0	0	0	24	0	1	0	6	1	0	3	1	1	3	0	0	1	2	24	0	5	6	0	13	3	16	0	2	0	0	0	0	0	0	0	0	0	0	0	1	0	0
ATP6V1D	55	0	0	0	0	0	0	0	0	0	4	0	0	0	3	3	0	3	1	0	2	0	0	1	1	14	0	4	3	0	4	2	6	0	1	0	0	0	0	0	0	0	0	0	0	0	0	0	0
ATP6V1E1	42	0	0	0	0	0	0	0	0	0	5	0	2	1	2	1	0	1	0	1	0	0	0	1	0	11	0	2	0	0	3	2	9	0	0	0	0	0	0	0	1	0	0	0	0	0	0	0	0
ATP6V1E2	61	0	0	0	0	0	0	0	0	0	5	0	0	0	3	2	1	1	0	2	1	0	0	2	1	10	1	4	1	0	0	8	15	0	0	0	0	0	0	0	0	0	0	0	1	1	0	0	0
ATP6V1F	21	0	0	0	0	0	0	0	0	0	3	0	0	0	0	2	0	1	0	0	0	0	0	0	0	4	0	0	2	0	2	2	3	0	2	0	0	0	0	0	0	0	0	0	0	0	0	0	0
ATP6V1G1	25	0	0	0	0	0	1	0	0	0	3	0	0	0	0	1	0	0	0	0	1	0	0	0	0	7	0	2	0	0	0	0	6	0	0	0	0	0	0	0	0	0	1	0	0	0	1	0	0
ATP6V1G2	25	0	0	0	0	0	0	0	0	0	3	0	0	0	0	0	0	1	0	0	2	0	0	0	0	5	0	3	1	0	1	2	4	0	0	0	0	0	0	0	0	0	0	0	0	0	0	0	0
ATP6V1G2-DDX39B	4	0	0	0	0	0	0	0	0	0	0	0	0	0	1	0	0	0	0	0	0	0	0	0	0	0	0	0	0	0	0	0	3	0	0	0	0	0	0	0	0	0	0	0	0	0	0	0	0
ATP6V1G3	46	0	0	0	0	0	0	0	1	0	16	0	2	0	1	0	0	3	0	2	4	0	0	0	1	4	0	1	0	0	2	2	6	0	0	0	0	0	0	0	0	0	0	0	0	0	0	0	0
ATP6V1H	120	0	0	0	0	0	1	0	0	0	13	0	0	0	11	3	0	3	1	0	8	0	0	2	3	32	0	3	3	0	12	7	13	0	1	1	0	0	0	0	0	0	0	0	0	0	0	0	0
ATP7A	294	0	0	0	0	0	0	3	1	0	28	1	6	0	8	8	1	10	0	4	14	0	0	3	3	53	1	22	7	0	17	36	47	0	5	0	0	0	0	0	0	0	0	3	0	0	2	0	0
ATP7B	313	0	1	0	0	1	0	0	0	0	61	0	11	1	14	5	1	11	3	4	9	0	2	11	3	39	1	12	6	1	25	23	37	1	4	1	0	0	0	0	0	1	1	0	0	0	3	0	0
ATP8A1	275	0	0	0	0	1	0	2	1	0	61	0	6	0	16	12	0	18	4	1	15	1	0	2	3	39	0	9	5	3	11	12	32	1	7	0	0	0	0	1	0	3	0	0	1	0	1	0	0
ATP8A2	335	1	1	0	0	1	0	0	0	0	33	0	4	0	15	15	0	17	1	2	20	0	0	7	5	52	0	10	7	1	19	31	63	0	6	0	0	0	0	2	0	0	0	0	1	0	3	0	0
ATP8B1	255	0	1	0	0	0	0	2	0	0	35	0	10	0	20	4	0	4	1	4	7	0	0	1	4	46	0	8	8	1	23	10	50	0	1	1	0	0	0	0	0	0	1	2	0	0	0	0	0
ATP8B2	285	0	1	0	0	0	0	1	0	0	29	0	2	0	14	10	1	10	0	7	8	1	0	4	4	34	1	13	12	2	25	25	64	0	3	0	0	0	0	0	0	1	0	0	0	0	2	0	0
ATP8B3	256	0	0	0	0	0	0	1	0	0	42	0	8	1	11	6	1	7	3	4	11	0	1	9	1	28	0	14	7	4	18	16	37	0	4	0	0	0	0	0	0	0	0	1	1	1	1	0	0
ATP8B4	396	0	0	0	0	2	1	1	0	1	90	0	7	1	18	5	0	13	1	2	24	0	0	3	4	50	2	15	10	2	28	35	48	1	6	0	0	0	0	1	0	1	2	0	0	1	0	0	0
ATP9A	282	0	0	0	0	1	1	1	0	0	47	1	1	0	11	7	0	7	3	3	10	0	0	2	5	39	0	16	11	3	20	23	53	0	3	0	0	0	0	0	1	1	0	0	0	0	2	0	0
ATP9B	232	0	0	0	0	0	0	0	0	0	40	0	6	0	7	5	2	4	1	0	7	0	0	2	5	41	0	5	11	1	18	10	42	0	2	0	0	0	0	0	1	0	1	3	0	1	1	0	0
ATPAF1	34	0	0	0	0	0	0	0	0	0	4	0	0	0	3	1	0	0	0	0	1	0	0	1	0	6	0	2	1	0	3	2	8	0	1	0	0	0	0	0	0	0	0	0	0	0	0	0	0
ATPAF2	35	0	0	0	0	0	0	0	0	0	6	0	0	0	3	1	0	1	1	1	0	0	0	3	3	7	0	1	3	0	0	0	4	0	0	0	0	0	0	0	0	0	0	0	0	0	0	0	0
ATPBD3	1	0	0	0	0	0	0	0	0	0	0	0	0	0	1	0	0	0	0	0	0	0	0	0	0	0	0	0	0	0	0	0	0	0	0	0	0	0	0	0	0	0	0	0	0	0	0	0	0
ATPBD4	4	0	0	0	0	0	0	0	0	0	2	0	0	0	0	1	0	0	0	0	0	0	0	0	0	0	0	0	0	0	0	0	0	0	0	0	0	0	0	0	0	0	0	0	0	0	0	0	0
ATPIF1	18	0	0	0	0	0	0	0	0	0	1	0	0	0	0	0	0	0	0	2	0	0	0	0	0	2	0	2	0	0	3	1	5	0	0	0	0	0	0	0	0	0	0	0	0	0	0	0	0
ATR	518	1	0	0	0	1	1	3	0	0	66	1	7	1	36	16	3	27	7	8	22	0	0	8	8	63	1	25	13	2	33	33	54	0	7	1	0	0	0	0	0	3	1	1	2	0	2	2	0
ATRAID	30	0	0	0	0	0	0	0	0	0	2	0	0	0	1	0	0	1	0	0	2	1	0	1	1	6	1	4	0	0	3	0	6	0	0	0	0	0	0	0	0	0	0	0	0	0	0	0	0
ATRIP	123	1	0	0	0	0	0	2	0	0	13	0	1	0	7	2	0	5	0	4	4	0	0	1	2	31	0	3	5	0	4	7	19	0	2	0	0	0	0	0	0	0	0	2	0	0	0	0	0
ATRN	226	0	1	0	0	0	1	1	0	0	34	0	0	0	7	7	1	12	1	2	8	1	0	2	2	37	1	10	6	2	14	15	37	1	1	0	0	0	0	0	0	1	1	0	1	0	0	1	0
ATRNL1	417	0	0	1	0	0	0	2	0	0	64	0	6	0	12	15	0	22	7	7	31	0	0	8	10	47	0	12	6	4	28	59	42	0	5	0	0	0	0	0	0	0	0	4	0	1	2	0	0
ATRX	799	0	13	0	2	31	1	1	85	0	55	12	11	1	28	16	2	27	5	10	22	0	1	9	11	77	4	37	15	1	29	48	83	1	5	0	0	0	0	3	5	13	0	2	4	1	4	0	0
ATXN1	264	0	0	0	0	1	1	1	0	0	53	0	2	0	8	7	0	7	1	4	8	0	0	6	3	26	1	17	7	0	20	14	51	0	10	0	0	0	0	0	0	1	0	0	1	2	1	0	0
ATXN10	86	0	0	0	0	0	0	1	0	0	11	0	1	0	1	1	0	4	3	0	5	0	0	0	2	16	0	4	0	1	9	1	16	0	2	0	0	0	0	0	0	1	1	0	0	0	3	0	0
ATXN1L	53	0	0	0	0	0	0	1	0	0	1	0	0	0	0	2	0	1	2	1	0	0	0	1	0	22	1	4	1	1	3	0	9	0	2	0	0	0	0	0	0	0	1	0	0	0	0	0	0
ATXN2	214	0	0	0	0	0	0	0	0	0	32	0	5	0	12	6	2	7	2	4	4	0	0	8	4	42	1	16	7	1	13	15	23	0	0	0	0	0	0	0	0	0	0	0	0	0	1	1	0
ATXN2L	265	0	1	0	0	0	0	0	0	0	32	0	4	0	13	3	2	11	1	4	11	0	0	5	2	39	1	10	10	0	29	14	56	0	5	0	0	0	0	0	0	0	0	1	1	0	1	0	0
ATXN3	92	0	0	0	0	0	0	1	0	0	11	0	5	0	7	1	0	4	0	1	3	0	0	3	1	14	0	8	4	1	6	3	13	0	2	0	0	0	0	0	0	0	0	0	0	0	0	0	0
ATXN3L	99	0	0	0	0	1	0	1	0	0	11	0	1	0	3	0	0	1	0	4	7	0	1	1	3	21	0	4	1	0	6	10	19	0	0	0	0	0	0	0	0	0	0	1	1	0	1	0	0
ATXN7	169	0	0	0	0	0	0	0	1	0	23	0	2	1	7	8	0	7	3	1	6	0	0	3	3	29	0	7	4	0	18	3	28	0	2	1	0	0	0	0	1	0	0	2	0	0	0	0	0
ATXN7L1	78	0	0	0	0	0	0	0	0	0	3	1	2	0	2	3	1	2	1	1	3	1	0	2	0	17	0	7	4	0	5	1	13	0	0	0	0	0	0	0	1	0	0	2	0	0	2	0	0
ATXN7L2	142	0	1	0	0	0	0	1	0	0	19	0	1	0	5	3	1	4	0	4	4	0	0	8	2	22	0	9	9	1	10	7	21	0	1	0	0	0	0	0	0	0	0	0	0	0	1	0	0
ATXN7L3	78	0	1	0	0	0	0	0	0	0	10	0	0	0	7	5	0	3	0	1	2	0	0	1	0	14	0	3	1	1	6	1	17	0	1	0	0	0	0	0	0	0	0	0	1	0	1	0	0
ATXN7L3B	7	0	0	0	0	0	0	0	0	0	1	0	0	0	0	0	0	0	0	0	0	0	0	0	0	2	0	0	1	0	0	0	0	0	1	0	0	0	0	0	0	0	1	0	1	0	0	0	0
AUH	70	0	0	0	0	0	1	0	0	0	10	0	1	0	2	2	0	1	0	1	4	0	0	0	0	17	0	2	2	0	9	4	11	0	2	0	0	0	0	0	0	0	0	0	0	0	1	0	0
AUNIP	38	0	0	0	0	0	1	0	0	0	1	0	0	0	2	1	0	1	1	2	0	0	0	1	0	9	0	5	0	0	4	0	5	0	1	0	0	0	0	0	0	0	0	0	0	0	1	0	0
AUP1	77	0	0	0	0	0	1	1	0	0	4	0	3	0	9	4	1	2	0	2	0	0	0	5	0	14	0	4	1	1	7	2	15	0	0	0	0	0	0	0	0	0	0	0	0	0	0	0	0
AURKA	74	0	0	0	0	1	0	1	0	0	10	0	1	0	3	4	0	1	1	3	2	0	0	0	0	12	0	7	4	1	3	0	14	0	2	0	0	0	0	0	0	0	0	0	1	0	0	0	0
AURKAIP1	33	0	0	0	0	0	0	0	0	0	5	0	0	0	2	0	0	0	0	1	0	0	0	1	1	3	0	1	4	1	1	3	7	0	0	0	0	0	0	0	0	0	0	0	0	0	0	0	0
AURKB	64	0	0	0	0	0	0	0	0	0	6	0	1	0	2	0	0	3	0	0	1	1	0	1	1	10	0	3	2	0	7	4	12	0	2	0	0	0	0	1	0	0	0	0	1	0	0	0	0
AURKC	112	0	0	0	0	0	0	1	0	0	12	0	1	0	6	2	0	6	0	1	4	0	0	0	2	17	0	2	2	1	8	10	27	0	0	0	0	0	0	0	0	0	0	0	1	0	3	0	0
AUTS2	323	0	0	0	0	1	0	0	1	0	45	0	3	0	19	9	2	15	0	2	8	0	0	3	6	36	2	11	11	5	31	40	53	0	3	0	0	0	0	0	0	1	1	1	2	2	1	0	0
AVEN	65	0	0	0	0	0	0	0	0	0	8	0	4	0	1	0	0	2	0	0	6	0	0	2	0	15	0	3	2	0	6	5	8	0	0	0	0	0	0	0	0	0	0	0	0	1	1	0	0
AVIL	141	0	0	0	0	0	0	0	0	0	15	0	8	0	6	1	0	2	0	3	4	0	0	7	2	28	0	8	4	0	15	3	19	0	3	0	0	0	0	0	1	0	0	0	0	0	0	0	0
AVL9	107	0	0	0	0	0	0	0	1	0	14	0	1	0	12	3	0	7	1	0	7	0	0	1	1	16	0	7	3	1	9	4	15	0	1	0	0	0	0	0	0	0	0	0	0	0	1	0	0
AVP	27	0	0	0	0	0	0	0	0	0	4	0	0	0	0	2	1	0	0	0	2	0	0	0	0	3	0	1	1	1	4	3	3	0	0	0	0	0	0	0	0	0	0	0	0	0	1	0	0
AVPI1	34	0	0	0	0	0	0	0	0	0	4	0	1	0	3	1	0	1	0	1	0	0	0	2	1	4	0	4	0	0	3	0	8	0	1	0	0	0	0	0	0	0	0	0	0	0	0	0	0
AVPR1A	181	0	0	0	0	2	0	1	0	0	10	0	3	0	7	2	0	10	1	2	12	0	0	1	0	24	0	5	5	2	23	25	31	0	1	0	0	0	0	0	0	0	0	2	3	1	2	0	0
AVPR1B	139	0	0	0	0	0	0	1	0	0	25	0	1	1	7	4	0	6	0	1	8	0	0	2	4	16	0	9	5	0	5	9	27	0	0	0	0	0	0	0	0	0	0	0	0	1	0	0	0
AVPR2	98	0	0	0	0	0	2	0	0	0	3	0	0	1	3	1	0	3	2	3	9	0	0	1	1	18	0	4	4	1	9	7	19	0	2	0	0	0	0	0	0	0	0	0	0	0	1	0	0
AWAT1	80	0	0	0	0	0	1	0	0	0	17	0	2	0	2	0	0	3	1	1	3	0	0	0	2	15	2	5	1	2	2	7	12	0	1	0	0	0	0	0	0	0	0	0	0	0	1	0	0
AWAT2	83	0	0	0	0	0	1	0	0	0	13	0	1	0	4	2	0	1	1	0	2	0	0	0	2	28	0	5	3	0	3	4	8	0	0	0	0	0	0	0	0	0	0	0	0	0	1	0	0
AXDND1	300	0	2	0	0	0	1	1	1	0	64	0	4	0	18	10	0	10	0	2	22	2	0	6	3	35	1	9	1	2	14	31	46	0	2	0	0	0	0	1	0	0	0	0	0	2	1	0	0
AXIN1	259	0	0	0	0	0	0	1	0	1	21	0	4	0	7	53	2	11	1	0	7	0	1	5	4	30	0	10	8	1	18	10	40	0	9	0	0	0	0	1	0	1	0	0	0	0	2	0	0
AXIN2	256	0	0	0	0	0	1	1	1	0	12	0	2	0	18	10	1	7	0	3	7	0	0	3	1	36	0	9	9	1	27	11	80	0	3	0	0	0	0	0	0	0	0	0	0	2	4	0	0
AXL	272	0	3	0	0	0	2	2	0	0	60	0	2	2	6	5	1	7	1	2	5	0	0	5	4	42	0	9	12	1	24	7	42	0	6	0	1	2	0	0	0	0	0	1	2	0	3	0	0
AZGP1	107	0	0	0	0	0	0	0	0	0	18	0	0	0	8	1	1	3	2	0	3	0	0	4	3	16	0	4	3	0	4	9	15	0	2	1	0	0	0	0	0	1	0	1	0	0	0	0	0
AZI1	220	0	1	0	0	1	0	1	0	2	24	1	11	0	14	6	0	5	0	0	7	0	0	6	3	19	1	11	11	2	15	12	45	0	2	0	0	0	0	0	1	2	0	1	0	2	1	0	0
AZI2	64	0	1	0	0	0	0	0	0	0	3	0	0	0	6	1	0	1	0	3	2	0	0	1	2	15	0	4	0	3	3	6	7	0	0	0	0	0	0	0	0	0	0	1	0	0	0	0	0
AZIN1	81	0	0	0	1	0	0	0	0	0	6	0	0	0	5	3	0	6	0	2	2	2	0	0	0	17	0	5	3	0	5	5	11	0	3	0	0	0	0	0	0	0	0	0	0	0	2	0	0
AZIN2	2	0	0	0	0	0	0	0	0	0	0	0	0	0	0	0	0	0	0	0	0	0	0	0	0	0	0	2	0	0	0	0	0	0	0	0	0	0	0	0	0	0	0	0	0	0	0	0	0
AZU1	65	0	0	0	0	1	0	0	0	0	14	0	0	0	2	3	0	0	1	1	4	0	0	2	1	7	0	1	1	1	5	4	6	0	2	0	0	0	0	0	0	1	0	0	0	0	0	0	0
B2M	210	0	0	0	0	0	0	0	0	0	8	0	0	0	3	1	0	6	0	5	5	0	0	3	0	15	0	5	0	2	24	9	58	0	0	0	0	0	0	0	0	0	1	0	0	0	0	0	0
B3GALNT1	90	0	0	0	0	0	0	0	0	1	22	0	1	0	2	1	0	3	0	2	2	0	0	2	1	19	0	3	4	0	8	2	11	0	0	0	0	0	0	0	0	0	0	2	1	1	0	0	0
B3GALNT2	77	0	0	0	0	0	0	0	0	0	11	0	1	0	1	2	0	1	0	2	1	0	0	2	1	17	0	4	3	0	9	4	12	0	1	0	0	0	0	1	0	0	0	0	0	1	0	0	0
B3GALT1	111	0	0	0	0	1	0	0	1	0	37	0	1	1	2	1	0	2	1	2	7	0	0	0	1	23	0	4	1	0	3	11	8	0	2	1	0	0	0	0	0	0	0	0	0	0	0	0	0
B3GALT2	94	0	0	1	0	0	0	1	0	0	7	0	0	0	3	1	0	1	1	1	5	0	0	2	2	23	0	4	3	0	8	5	20	1	1	0	0	0	0	0	0	0	0	0	1	1	0	0	0
B3GALT4	74	0	0	0	0	0	1	0	0	0	6	0	0	0	6	0	0	3	1	2	4	0	0	3	1	13	0	6	2	0	8	2	10	1	1	1	0	0	0	1	0	0	0	0	1	0	0	0	0
B3GALT5	77	0	0	0	0	0	0	1	0	0	8	0	2	0	5	4	0	2	0	1	3	0	0	0	0	12	0	4	4	0	6	6	12	1	0	0	0	0	0	0	0	0	0	1	1	0	1	0	0
B3GALT6	28	0	0	0	0	0	0	0	0	0	7	0	2	0	1	1	0	1	0	0	1	0	0	0	0	0	0	0	3	0	2	1	7	0	0	0	0	0	0	0	0	0	0	0	0	0	1	0	0
B3GALTL	114	0	1	0	0	0	0	1	0	0	22	0	0	0	3	1	1	3	0	1	5	0	0	1	1	27	0	2	6	0	13	4	18	0	0	0	0	0	0	0	0	0	0	0	0	0	2	0	0
B3GAT1	136	0	1	0	0	0	0	0	0	0	19	0	2	0	1	2	2	2	2	1	9	0	0	3	1	19	1	2	5	1	11	11	31	0	5	0	0	0	0	0	0	0	0	0	0	1	2	0	0
B3GAT2	92	0	0	0	0	0	0	1	0	0	9	0	3	1	5	4	0	3	3	0	8	0	0	2	1	10	0	1	0	0	8	11	15	0	1	0	0	0	0	0	0	0	0	0	1	1	0	0	0
B3GAT3	67	0	0	0	0	0	0	0	0	0	8	0	0	0	3	1	1	5	0	2	3	0	0	2	3	9	0	2	4	0	4	4	13	0	2	0	0	0	0	0	0	0	0	0	0	0	0	0	0
B3GNT1	87	0	0	0	0	0	0	1	0	0	11	0	1	0	5	6	0	2	1	1	0	0	0	3	1	16	0	2	4	0	7	4	13	0	0	0	0	0	0	1	0	0	0	1	0	0	1	0	0
B3GNT2	76	0	1	0	0	0	0	0	0	0	8	0	2	0	6	1	0	1	2	1	2	0	1	2	1	8	0	2	2	0	3	5	15	0	3	0	0	0	0	0	0	1	1	0	0	0	1	0	0
B3GNT3	99	0	0	0	0	1	0	1	0	0	19	0	3	0	1	2	1	8	1	2	10	0	0	1	1	11	0	4	3	0	5	11	10	0	1	0	0	0	0	0	0	0	0	0	0	0	1	0	0
B3GNT4	105	0	0	0	0	0	0	0	0	0	17	0	0	0	4	3	0	1	0	0	3	0	0	0	2	20	0	9	5	0	10	5	18	0	4	0	0	0	0	0	0	0	0	0	0	1	0	0	0
B3GNT5	91	0	0	0	0	2	0	0	0	0	11	0	1	0	3	5	1	1	1	4	1	0	0	1	3	23	0	3	2	0	11	4	12	0	1	0	0	0	0	0	0	0	0	0	0	0	0	0	0
B3GNT7	92	0	0	0	0	0	0	1	1	0	16	0	1	0	2	3	0	3	1	1	4	0	0	1	1	11	0	3	3	0	8	5	22	0	2	0	0	0	0	0	0	0	0	0	0	0	0	0	0
B3GNT8	67	0	0	0	0	0	0	0	0	0	11	0	0	0	4	0	0	3	1	2	5	0	0	2	0	9	0	1	2	0	4	2	12	0	0	0	0	0	0	0	0	0	0	0	0	0	0	0	0
B3GNT9	50	0	0	0	0	0	0	0	0	0	2	0	1	0	2	0	0	0	0	1	1	0	0	1	0	12	0	1	0	0	3	1	16	0	0	0	0	0	0	0	0	0	1	0	0	1	1	0	0
B3GNTL1	78	0	0	0	0	0	0	0	1	0	20	1	0	0	5	2	1	1	0	0	1	0	0	2	0	13	0	1	1	0	2	3	12	0	2	0	0	0	0	1	0	1	0	0	0	0	1	0	0
B4GALNT1	146	0	1	0	0	0	0	0	0	0	18	0	1	0	3	5	1	3	0	0	2	0	0	0	2	23	0	3	10	2	11	10	31	0	3	0	0	0	0	0	5	0	0	1	0	0	0	0	0
B4GALNT2	165	0	1	0	0	0	0	0	1	1	45	0	2	0	9	4	1	4	0	0	5	1	0	3	3	18	0	8	5	1	11	11	15	0	1	0	0	0	0	0	0	1	0	0	0	0	4	0	0
B4GALNT3	209	0	1	0	0	1	1	0	0	0	45	0	1	0	11	14	1	7	0	1	10	1	0	4	2	24	2	9	9	0	13	12	22	0	1	0	0	0	0	1	0	0	1	0	0	0	2	0	0
B4GALNT4	212	0	0	0	0	0	0	0	0	0	32	0	7	0	10	4	0	5	0	1	4	0	0	2	1	30	0	9	7	1	19	18	46	0	5	0	0	0	0	0	0	0	0	0	0	2	2	0	0
B4GALT1	62	0	0	0	0	0	0	1	0	0	5	0	1	0	5	0	0	2	0	2	3	0	0	2	1	8	0	3	5	1	3	1	12	0	1	0	0	0	0	0	0	0	1	0	0	0	0	0	0
B4GALT2	85	0	0	0	0	0	0	0	0	0	7	0	0	0	1	2	0	4	0	0	2	1	0	2	2	13	0	0	7	0	10	5	22	0	0	0	0	0	0	0	0	0	0	0	0	1	0	0	0
B4GALT3	92	0	0	0	0	0	0	1	0	0	5	0	1	0	6	2	0	1	1	2	3	0	1	2	0	22	0	4	4	0	2	3	24	0	0	0	0	0	0	1	0	1	1	0	0	1	0	0	0
B4GALT4	85	0	0	0	0	0	0	0	0	1	16	0	1	0	5	1	0	2	1	1	6	0	0	0	0	17	0	3	1	0	5	4	13	0	1	0	0	0	0	0	0	0	0	0	0	0	1	0	0
B4GALT5	85	0	1	0	0	0	0	0	0	0	7	0	2	0	1	2	0	5	0	2	2	0	0	2	4	10	0	8	1	0	5	8	14	0	2	1	0	0	0	0	0	0	0	1	2	1	0	0	0
B4GALT6	97	0	0	0	0	0	0	0	0	0	8	0	2	0	3	4	0	2	2	1	5	0	0	0	1	18	0	2	3	0	7	7	16	0	4	0	0	0	0	0	0	0	0	0	0	0	1	0	0
B4GALT7	49	0	0	0	0	0	0	0	0	0	1	0	1	1	2	3	0	4	0	0	1	1	0	0	1	9	0	4	0	0	6	1	12	0	0	0	0	0	0	0	0	0	0	0	0	0	1	0	0
B4GAT1	68	0	0	0	0	0	0	0	0	0	4	0	0	0	1	2	0	3	0	1	2	0	0	1	0	7	0	3	5	1	7	7	17	0	2	0	0	0	0	0	0	0	1	0	0	1	1	0	0
B9D1	27	0	0	0	0	1	0	0	0	0	5	0	0	0	1	1	0	1	0	1	1	0	0	1	0	6	0	0	3	1	1	0	3	0	0	0	0	0	0	0	0	0	0	0	0	0	0	0	0
B9D2	57	0	0	0	0	0	0	0	0	0	14	0	0	0	3	1	0	0	1	0	3	0	0	1	2	4	0	1	0	1	6	2	13	0	4	0	0	0	0	0	0	0	0	0	0	0	0	0	0
BAALC	32	0	0	0	0	0	0	0	0	0	7	0	0	0	1	0	0	1	0	0	1	0	0	0	1	4	0	3	1	0	1	6	3	0	2	0	0	0	0	0	0	0	0	0	0	0	0	0	0
BAAT	151	0	0	0	0	0	1	1	1	0	40	0	1	0	5	2	0	3	1	3	7	0	0	3	2	21	1	8	4	0	5	11	17	0	1	0	0	0	0	0	0	0	0	0	1	0	2	0	0
BABAM1	51	0	0	0	0	0	0	0	0	0	7	0	0	0	4	0	0	1	1	0	2	0	0	1	1	11	0	3	1	0	3	2	7	0	1	0	0	0	0	0	0	0	0	1	0	0	1	0	0
BABAM2	110	0	0	0	0	0	0	1	0	0	14	0	1	0	8	1	0	1	1	3	5	0	0	2	1	16	2	8	4	0	3	9	25	0	0	0	0	0	0	0	0	0	0	0	0	0	1	1	0
BACE1	100	0	1	0	0	0	0	1	0	0	13	0	2	0	1	6	0	1	0	3	1	0	0	3	1	18	0	3	6	0	3	6	18	0	2	0	0	0	0	0	0	0	1	1	0	1	2	0	0
BACE2	117	0	1	0	0	0	0	0	0	0	16	0	1	0	5	6	0	0	0	0	5	0	0	2	3	22	0	4	4	1	10	8	20	0	1	0	0	0	0	0	0	0	0	0	0	0	2	0	0
BACH1	169	0	0	0	0	0	0	0	1	0	19	0	2	1	2	6	3	4	1	5	7	0	0	6	1	38	2	4	6	0	10	11	24	0	5	0	0	0	0	1	0	0	0	0	1	0	1	0	0
BACH2	257	0	0	0	0	1	0	1	0	0	35	0	1	0	16	4	0	6	0	3	11	0	0	2	2	32	0	21	10	0	19	31	43	0	1	0	0	0	0	1	0	0	0	1	2	0	2	0	0
BAD	28	0	0	0	0	0	0	0	0	0	2	0	0	0	2	0	1	1	0	1	0	0	0	0	1	4	0	3	1	0	4	0	3	0	2	0	0	0	0	0	0	0	1	0	0	0	0	0	0
BAG1	45	0	0	0	0	0	0	0	0	0	6	0	7	0	4	0	0	2	0	0	1	0	0	1	1	7	0	3	0	0	3	2	5	0	1	0	0	0	0	0	0	0	0	0	0	0	1	0	0
BAG2	29	0	0	0	0	0	0	0	0	0	4	0	0	1	2	0	1	1	0	1	2	0	0	0	0	6	0	2	0	1	0	1	5	0	0	0	0	0	0	0	0	0	0	0	0	0	0	0	0
BAG3	118	0	0	0	1	0	0	1	0	0	19	0	0	0	5	2	0	6	0	1	1	0	0	0	3	22	0	1	3	0	13	3	24	2	2	0	0	1	0	0	0	0	0	1	0	1	1	1	0
BAG4	105	0	0	0	0	1	0	0	0	0	18	0	2	1	5	4	0	6	0	1	4	0	0	1	1	19	1	9	1	0	8	1	14	0	1	0	0	0	0	1	0	1	0	0	1	0	0	0	0
BAG5	71	0	0	0	0	0	0	0	0	0	4	0	3	1	5	6	0	3	1	4	3	0	0	0	2	17	1	3	1	0	4	4	8	0	1	0	0	0	0	0	0	0	0	0	0	0	0	0	0
BAG6	184	0	1	0	0	0	0	1	0	0	32	1	3	1	5	3	0	3	1	4	9	0	1	3	1	30	0	8	3	1	10	8	40	0	3	0	0	0	0	1	0	1	0	2	1	0	0	0	0
BAGE3	1	0	0	0	0	0	0	0	0	0	0	0	1	0	0	0	0	0	0	0	0	0	0	0	0	0	0	0	0	0	0	0	0	0	0	0	0	0	0	0	0	0	0	0	0	0	0	0	0
BAHCC1	26	0	0	0	0	0	1	2	0	0	2	0	2	0	0	4	0	0	0	0	0	0	0	0	0	1	0	3	0	0	4	0	0	0	4	0	0	0	0	0	0	0	0	0	0	0	0	0	1
BAHD1	164	1	0	0	1	1	0	0	0	0	21	1	4	1	7	4	0	1	0	2	4	0	0	4	3	25	0	5	8	0	14	10	34	0	3	0	0	0	0	0	0	0	0	1	0	1	2	0	0
BAIAP2	120	0	1	1	0	0	0	1	0	0	19	0	2	0	8	3	1	1	2	1	7	0	0	3	0	21	0	8	3	0	5	4	22	0	2	0	0	0	0	0	0	1	0	1	0	0	0	0	0
BAIAP2L1	134	0	1	0	0	1	0	1	0	0	14	0	1	0	7	3	0	3	1	3	3	0	0	0	3	21	1	8	4	0	7	7	34	0	3	1	0	0	0	0	0	0	0	0	1	0	0	0	0
BAIAP2L2	87	0	0	0	0	0	0	0	0	0	5	0	5	0	1	1	0	2	1	1	3	0	0	0	3	12	0	4	5	0	6	5	18	0	2	0	0	0	0	1	0	0	0	0	1	1	3	1	0
BAIAP3	225	0	0	0	0	0	0	3	1	0	39	0	4	0	8	2	1	9	1	6	15	1	1	4	1	32	1	11	9	0	19	21	26	0	2	0	0	0	0	1	0	0	0	0	0	0	2	0	0
BAK1	57	0	0	0	0	0	0	0	0	0	7	0	0	0	2	2	0	2	0	0	1	0	0	3	1	16	1	3	0	1	3	4	9	0	1	0	0	0	0	0	0	0	0	0	0	0	0	0	0
BAMBI	67	0	0	0	0	0	0	2	0	0	3	1	2	0	6	1	0	2	0	0	4	0	0	1	1	10	0	2	3	2	4	7	10	0	1	0	0	0	0	0	0	0	0	0	0	0	1	0	1
BANF1	20	0	0	0	0	0	0	0	0	0	0	0	0	0	1	0	0	0	1	0	0	0	0	0	1	4	0	3	1	0	2	1	4	0	1	0	0	0	0	0	0	0	0	0	0	0	0	0	0
BANF2	21	0	0	0	0	0	0	0	0	0	4	0	1	0	1	0	0	0	0	0	0	0	0	0	0	6	0	1	3	1	1	0	3	0	0	0	0	0	0	0	0	0	0	0	0	0	0	0	0
BANK1	222	0	1	0	0	0	0	0	0	0	56	0	3	0	5	7	0	3	3	4	15	0	0	2	3	38	0	12	6	3	10	12	28	0	2	0	0	0	0	0	0	0	0	0	0	0	0	0	0
BANP	115	1	0	0	0	0	0	0	0	0	15	0	1	0	5	1	0	6	2	1	4	0	0	1	3	18	0	3	3	0	4	9	32	0	2	0	0	0	0	0	0	0	0	0	0	1	1	0	0
BAP1	326	0	0	0	0	0	25	0	0	22	22	0	0	0	16	22	1	6	2	8	5	1	1	54	5	29	0	17	7	0	15	10	19	0	2	1	0	0	0	0	0	0	17	7	1	1	2	0	0
BARD1	180	0	0	0	0	0	0	0	0	0	21	0	1	0	13	5	0	8	2	2	7	0	0	2	2	27	1	5	9	2	19	18	16	0	4	1	1	0	0	0	0	0	0	0	0	1	2	0	0
BARHL1	69	0	0	0	0	0	0	0	0	0	7	0	0	0	5	1	0	2	0	0	2	0	0	0	0	11	0	1	6	1	8	5	16	0	1	0	0	0	0	0	0	0	0	0	0	0	1	0	0
BARHL2	129	0	1	0	0	0	0	0	0	0	11	0	5	0	4	1	0	5	0	4	5	0	0	0	3	24	0	5	5	1	13	9	26	0	2	0	0	0	0	0	0	0	0	0	0	1	0	0	0
BARX1	21	0	0	0	0	1	0	0	0	0	2	0	0	0	1	0	0	0	0	0	2	0	0	0	0	2	1	1	2	0	2	0	6	0	0	0	0	0	0	0	0	0	0	0	0	0	1	0	0
BARX2	85	0	0	0	0	0	0	1	0	0	26	0	1	0	3	2	0	1	0	1	4	0	0	1	2	10	0	3	7	0	3	3	9	0	1	0	0	0	0	0	0	0	0	1	1	0	1	0	0
BASP1	72	0	0	0	0	0	0	0	0	0	11	0	3	0	2	10	0	0	1	0	2	0	0	0	0	6	0	1	4	0	5	9	11	0	2	0	0	0	0	0	0	0	0	0	0	0	1	0	0
BAT2D1	1	0	0	0	0	0	0	0	0	0	0	0	0	0	0	0	0	0	0	0	0	0	0	0	0	0	0	0	0	0	0	0	0	0	1	0	0	0	0	0	0	0	0	0	0	0	0	0	0
BAT2L1	14	0	0	0	0	0	0	0	0	0	5	0	0	0	0	0	0	0	0	0	0	0	0	0	0	0	0	5	0	0	0	0	0	0	2	0	0	0	0	0	0	0	0	0	0	0	0	0	0
BAT2L2	11	0	0	0	0	0	0	1	0	0	6	0	0	0	0	0	0	0	0	0	0	0	0	0	0	0	0	1	0	0	0	0	0	0	1	0	0	0	0	0	0	0	0	0	0	0	0	0	0
BATF	49	0	0	1	1	0	0	0	0	0	13	0	0	0	2	2	0	1	0	1	0	0	0	0	0	8	0	3	1	1	4	0	8	0	0	0	0	0	0	0	0	0	0	0	0	0	0	0	0
BATF2	46	0	1	0	0	0	0	1	0	0	13	0	0	0	3	1	0	0	0	0	1	0	0	0	0	2	1	2	0	0	3	9	8	0	0	0	0	0	0	0	0	0	0	0	0	0	0	0	0
BATF3	29	0	0	0	0	0	0	0	0	0	6	0	1	0	3	0	0	0	0	1	1	0	0	0	0	6	0	2	1	0	0	2	6	0	0	0	0	0	0	0	0	0	0	0	0	0	0	0	0
BAX	57	0	0	0	0	1	0	0	0	0	4	0	1	0	1	4	0	0	1	0	2	0	0	1	0	10	0	5	0	1	3	3	13	0	0	1	0	0	0	0	0	0	0	0	0	1	1	0	0
BAZ1A	249	0	0	0	0	0	0	1	0	0	33	1	4	0	14	10	1	7	2	4	16	0	0	1	5	46	1	17	3	0	16	13	41	0	1	0	0	0	0	0	0	1	0	0	1	0	4	0	0
BAZ1B	249	0	0	0	0	1	0	0	0	0	27	0	2	0	13	7	0	7	2	7	12	0	0	7	3	37	0	17	13	1	11	20	45	0	3	0	1	0	0	0	0	0	0	0	0	0	3	0	0
BAZ2A	296	0	1	0	0	0	1	0	1	1	47	0	3	0	19	20	0	7	2	6	10	0	0	8	1	40	0	16	12	3	18	9	48	0	1	0	0	0	0	1	0	0	1	2	1	0	2	1	0
BAZ2B	431	0	1	0	0	0	2	1	1	0	46	0	3	0	29	21	0	19	2	5	27	0	0	15	7	61	1	29	17	5	31	30	43	2	2	0	0	0	0	1	0	1	0	1	2	1	2	0	0
BBC3	35	0	0	0	0	0	0	0	0	0	6	0	1	0	3	0	1	1	0	0	3	0	0	2	0	5	0	2	0	1	1	3	3	0	0	0	0	0	0	0	0	0	0	0	0	0	1	0	0
BBIP1	1	0	0	0	0	0	0	0	0	0	0	0	0	0	0	0	0	0	0	0	0	0	0	0	0	0	0	1	0	0	0	0	0	0	0	0	0	0	0	0	0	0	0	0	0	0	0	0	0
BBOX1	103	0	0	0	0	0	1	1	0	1	19	0	3	0	5	3	0	3	0	1	3	0	0	3	0	8	0	6	1	1	4	19	14	0	0	0	0	1	0	1	0	1	0	0	0	0	0	0	0
BBS1	88	0	0	0	0	0	1	0	0	0	15	0	0	0	2	1	0	4	2	4	1	0	1	4	2	22	1	3	6	1	5	2	4	0	1	0	0	0	0	0	0	0	0	0	0	0	0	0	0
BBS10	131	0	0	0	0	1	0	1	0	0	14	0	0	1	8	6	0	7	0	2	3	0	0	1	1	30	0	9	5	1	9	8	13	0	1	0	0	0	0	0	0	0	0	1	1	0	0	0	0
BBS12	162	0	0	0	0	0	0	2	0	0	22	0	1	0	7	2	1	5	2	4	7	0	0	2	2	28	0	5	7	1	14	12	25	0	2	0	0	0	0	0	0	0	0	0	0	0	1	0	0
BBS2	136	0	0	0	1	0	0	0	0	0	21	0	2	0	7	7	0	4	0	4	4	0	0	1	2	30	0	5	3	1	4	6	30	0	1	0	0	0	0	0	0	0	1	0	0	0	1	0	0
BBS4	95	0	0	0	0	0	0	0	0	0	11	0	3	0	3	3	0	4	1	1	6	0	0	1	0	14	0	5	8	1	8	3	16	0	3	0	0	0	0	0	0	1	0	0	1	0	0	0	0
BBS5	66	0	0	0	0	0	0	1	0	0	4	0	1	0	3	3	0	4	1	1	1	0	0	1	1	15	0	4	2	1	3	7	9	0	2	0	0	0	0	0	0	0	0	0	0	0	2	0	0
BBS7	149	0	0	0	0	2	0	2	0	0	23	0	0	0	6	8	1	3	1	1	8	0	0	1	2	23	0	4	5	2	9	17	20	0	2	0	0	0	0	0	0	0	1	0	0	0	1	0	0
BBS9	252	0	1	0	0	0	0	0	0	0	43	1	0	0	14	4	0	13	1	1	15	0	0	3	5	31	2	12	6	2	24	14	39	0	1	0	0	0	0	0	1	1	0	0	2	1	1	0	0
BBX	219	0	0	0	0	0	0	0	0	1	18	0	6	0	12	3	1	9	1	3	14	0	0	4	7	40	1	13	8	0	17	18	30	0	2	0	0	0	0	0	0	0	0	0	0	1	1	0	0
BC002534(DIST=20657);ABHD16B(DIST=17549)	1	0	0	0	0	0	0	0	0	0	0	0	0	0	0	0	0	0	0	0	0	0	0	0	0	0	0	0	0	0	1	0	0	0	0	0	0	0	0	0	0	0	0	0	0	0	0	0	0
BC033837	1	0	0	0	0	0	0	0	0	0	0	0	0	0	0	0	0	0	0	0	0	0	0	0	0	0	0	0	0	0	1	0	0	0	0	0	0	0	0	0	0	0	0	0	0	0	0	0	0
BCAM	168	0	0	0	0	0	0	0	1	0	41	0	4	0	5	3	0	3	0	1	5	0	0	5	4	20	0	1	5	2	16	7	30	0	5	0	0	0	0	1	0	0	0	0	0	1	1	0	0
BCAN	264	0	0	0	0	0	1	0	1	0	34	0	4	0	7	12	1	12	1	6	20	0	0	7	5	37	0	13	6	1	17	30	32	0	3	0	0	0	0	0	2	0	1	1	1	1	1	0	0
BCAP29	67	0	0	0	0	0	0	0	0	0	7	0	0	0	4	2	0	2	0	1	2	0	0	1	0	14	0	1	0	1	7	6	14	0	0	0	0	0	0	0	0	0	0	0	1	0	0	0	0
BCAP31	57	0	0	0	0	0	0	0	0	0	8	0	0	0	1	2	1	2	1	2	3	0	0	0	1	15	1	7	0	0	0	5	5	0	1	0	0	0	0	0	0	0	0	0	0	0	0	0	0
BCAR1	183	0	0	0	0	0	0	0	0	0	25	0	4	0	8	3	0	6	2	0	11	0	0	3	4	31	0	12	5	2	14	9	31	0	2	2	0	0	0	1	0	0	0	2	1	0	1	0	0
BCAR3	166	0	1	0	0	0	0	0	0	0	26	0	1	1	7	3	1	7	0	3	7	0	0	5	0	27	0	7	10	0	10	4	29	0	0	0	0	0	0	0	1	0	0	2	0	0	1	0	0
BCAS1	180	0	0	0	0	0	0	0	0	1	36	0	7	0	6	6	0	7	0	2	7	0	0	3	3	18	1	12	4	0	15	16	19	0	2	0	0	0	0	0	0	0	1	1	0	0	1	0	0
BCAS2	43	0	0	0	0	0	0	0	0	0	6	0	0	0	3	0	0	4	0	0	4	0	0	2	0	6	0	4	1	0	5	2	5	0	0	0	0	0	0	0	0	0	0	0	0	0	0	0	0
BCAS3	209	0	0	0	0	0	0	0	0	0	36	0	4	0	10	4	0	4	1	3	11	1	0	2	3	29	0	8	7	0	18	16	38	0	1	0	0	0	1	0	0	1	0	1	0	2	3	0	0
BCAS4	43	0	0	0	0	0	0	0	1	0	5	0	1	0	1	1	0	1	0	1	2	0	0	2	0	7	0	2	1	1	4	2	9	0	0	0	0	0	0	0	0	0	0	0	0	0	0	0	0
BCAT1	119	0	0	0	0	0	0	0	0	0	28	0	1	0	5	5	1	3	2	2	7	0	0	1	0	16	0	5	2	0	6	7	17	0	3	2	0	0	0	0	0	0	0	0	2	0	0	0	0
BCAT2	69	0	0	0	0	0	0	0	0	0	10	0	1	0	5	2	0	2	1	2	2	0	0	0	1	11	1	6	1	0	10	3	6	0	2	0	0	0	0	0	0	0	0	0	0	2	0	0	0
BCCIP	71	0	1	0	0	0	0	0	0	0	7	0	0	0	3	1	0	2	0	3	4	0	0	2	0	17	0	7	5	1	2	2	13	0	1	0	0	0	0	0	0	0	0	0	0	0	0	0	0
BCDIN3D	49	1	0	0	0	0	0	0	0	0	4	0	0	0	3	2	0	0	1	2	2	1	0	0	0	13	0	3	0	0	0	3	10	0	1	0	0	0	0	0	0	0	1	0	0	0	0	0	0
BCHE	301	0	0	0	0	0	0	0	0	0	24	0	5	0	10	5	3	5	3	3	34	1	0	3	4	41	0	12	7	5	23	48	34	0	7	1	0	0	0	0	0	0	1	1	2	0	3	0	0
BCKDHA	96	0	0	0	0	0	0	1	0	0	13	0	0	0	6	2	1	2	0	1	2	0	0	3	0	17	0	4	4	0	5	1	27	0	0	0	0	0	0	0	0	0	0	1	0	2	0	1	0
BCKDHB	82	0	0	0	0	0	0	0	0	0	11	0	1	0	4	0	0	5	1	0	3	0	0	0	1	15	0	2	1	0	2	15	14	0	1	0	0	0	0	0	0	0	0	0	0	0	1	0	0
BCKDK	103	0	0	0	0	1	0	0	0	0	11	0	0	1	0	2	2	6	0	1	1	0	0	1	0	17	0	8	7	1	9	2	28	0	0	0	0	0	0	0	0	0	0	0	0	0	1	0	0
BCL10	107	0	0	0	0	0	0	0	0	0	10	0	1	0	4	0	0	1	0	1	2	0	0	2	0	11	0	6	2	0	3	7	12	0	1	0	0	0	0	0	0	0	0	0	0	1	0	0	0
BCL11A	308	0	0	0	0	0	0	0	0	0	59	0	3	0	8	13	2	7	2	1	12	0	0	4	3	43	0	7	11	2	29	34	39	0	5	0	0	0	0	2	0	0	0	0	1	0	2	0	0
BCL11B	249	0	0	0	0	1	0	0	1	0	60	1	0	0	5	12	0	4	0	0	5	2	1	2	0	28	0	11	10	1	13	29	38	0	5	0	0	0	0	0	0	0	0	0	1	1	4	0	0
BCL2	188	0	0	0	0	0	0	0	0	0	7	0	1	0	1	1	0	1	0	0	0	0	0	0	0	4	0	0	1	0	6	6	4	0	0	0	0	0	0	0	0	0	0	1	0	0	1	0	0
BCL2A1	41	0	0	0	0	0	0	0	0	0	3	0	0	0	1	0	0	2	1	0	3	0	0	4	2	7	0	3	1	0	2	1	8	0	1	0	0	0	0	0	0	0	0	0	0	0	0	0	0
BCL2L1	52	0	0	0	0	0	0	0	0	0	3	0	0	0	3	1	0	0	1	0	2	0	0	0	5	9	0	4	0	0	2	2	12	0	0	0	0	0	0	0	0	1	0	0	2	0	1	0	0
BCL2L10	24	0	0	0	0	0	0	0	0	0	3	0	1	0	1	0	0	0	0	0	1	0	0	2	0	3	0	1	2	0	1	1	6	0	1	0	0	0	0	0	0	0	0	0	0	0	0	0	0
BCL2L11	82	0	0	0	0	0	1	0	0	0	11	0	2	0	6	2	0	1	1	3	0	1	0	0	1	14	1	7	4	0	4	5	11	0	1	0	0	0	0	0	0	0	0	0	1	0	2	0	0
BCL2L12	54	0	1	0	0	0	0	0	0	0	17	0	2	0	3	1	2	0	0	1	2	0	0	0	1	7	0	2	1	1	0	2	9	0	0	0	0	0	0	0	0	1	0	0	0	0	0	0	0
BCL2L13	75	0	0	0	0	0	0	0	0	0	6	0	1	0	6	2	0	3	0	1	2	0	0	2	1	12	1	7	3	0	7	8	8	0	1	0	0	0	0	0	0	0	0	0	0	0	1	0	0
BCL2L14	61	0	0	0	0	0	0	0	0	0	8	2	2	0	2	0	1	2	0	0	1	0	0	2	3	11	0	2	0	1	5	2	11	1	0	0	0	0	0	0	0	0	0	0	0	0	0	0	0
BCL2L15	31	0	0	0	0	0	0	0	0	0	5	0	1	0	1	1	0	0	0	0	2	0	0	1	1	9	0	2	1	0	1	2	3	0	0	0	0	0	0	0	0	0	0	0	0	0	0	0	0
BCL2L2	35	0	0	0	0	0	0	0	0	0	4	0	10	0	1	0	0	0	0	0	1	0	0	0	0	3	0	0	1	1	3	3	4	0	0	0	0	0	0	0	0	0	0	0	0	0	0	0	0
BCL2L2-PABPN1	23	0	0	0	0	0	0	0	0	0	5	0	0	0	0	0	0	1	0	0	0	0	0	0	1	6	0	0	0	0	4	2	3	0	0	0	0	0	0	0	0	0	0	0	1	0	0	0	0
BCL3	86	0	0	0	0	0	0	0	0	0	14	0	2	0	3	4	0	3	1	1	1	0	0	1	3	7	2	3	0	0	7	5	19	0	2	0	0	0	0	0	0	0	2	0	1	0	2	0	0
BCL6	262	0	0	0	0	0	0	2	1	0	23	0	1	0	3	5	1	7	1	1	6	0	0	4	3	35	2	8	5	0	12	17	41	0	3	0	0	0	0	3	0	1	0	1	0	0	0	0	0
BCL6B	133	0	0	0	0	0	0	0	0	0	26	0	6	0	3	0	0	5	0	1	8	1	0	1	1	29	0	4	2	0	11	6	23	0	1	0	0	0	0	0	0	0	0	0	0	0	1	0	0
BCL7A	94	0	1	0	0	0	0	0	0	0	3	0	0	0	1	1	1	0	0	0	1	0	0	1	0	11	0	3	2	0	4	2	10	0	0	0	0	0	0	0	0	0	0	0	0	0	0	0	0
BCL7B	34	0	0	0	0	0	0	1	0	0	7	0	0	0	1	1	0	0	0	0	1	0	0	0	2	7	0	1	1	1	2	0	5	0	0	0	0	0	0	1	0	0	0	1	1	0	0	0	0
BCL7C	67	0	0	0	0	0	0	0	0	0	15	0	1	1	0	0	0	0	0	1	2	0	0	0	0	11	0	3	6	0	11	1	11	0	0	0	0	0	0	0	0	0	0	0	1	0	0	0	0
BCL9	352	0	0	0	0	0	1	0	0	0	51	0	1	0	18	11	2	12	5	7	9	0	0	8	6	43	1	23	13	0	27	25	71	0	3	0	0	1	0	0	0	3	0	1	0	1	2	0	0
BCL9L	334	0	1	0	0	0	0	1	1	0	44	1	5	2	10	5	1	6	1	3	17	0	0	9	5	42	0	7	11	2	31	25	87	0	1	0	0	0	0	0	0	0	0	1	0	2	2	0	0
BCLAF1	507	0	3	0	0	0	0	2	2	0	117	1	5	1	19	14	1	16	3	3	38	0	0	6	7	55	2	17	26	0	32	54	41	0	10	1	0	0	0	0	0	2	1	2	2	1	1	0	0
BCMO1	141	0	1	0	0	0	0	0	0	0	34	1	2	0	4	3	0	3	2	0	8	0	0	2	3	17	0	7	2	1	5	6	24	0	1	0	0	0	0	1	1	0	0	0	0	0	3	0	0
BCO2	135	0	0	0	0	0	0	1	0	0	20	0	2	0	9	2	1	2	2	0	4	1	0	1	2	19	0	9	2	1	9	14	25	0	1	0	0	0	0	0	0	0	1	0	1	0	2	0	0
BCOR	466	0	0	3	1	2	2	6	3	1	50	2	6	3	16	7	2	7	4	11	17	0	2	6	7	86	0	19	2	2	36	35	66	0	3	0	0	1	0	0	1	2	3	1	2	1	6	2	0
BCORL1	443	0	0	0	0	3	0	0	1	0	36	0	5	0	15	9	1	14	2	7	17	1	1	8	11	72	1	22	6	1	32	57	88	1	5	1	0	0	0	0	1	2	0	1	2	2	3	0	0
BCR	236	0	0	0	1	1	0	0	0	0	45	0	4	0	5	3	3	3	1	5	10	0	1	7	4	32	0	5	8	1	15	16	33	0	2	0	0	0	0	0	1	0	0	0	1	0	2	0	0
BCS1L	72	0	1	0	0	0	0	0	0	0	6	0	1	0	2	1	0	2	1	2	0	0	0	0	1	14	1	4	6	0	5	0	19	0	2	0	0	0	0	0	0	1	0	0	0	0	2	0	0
BDH1	74	0	0	0	1	0	0	0	0	0	12	0	1	0	0	2	2	1	2	1	5	0	0	1	1	13	0	3	6	0	6	4	9	0	1	0	0	0	0	0	0	0	1	0	0	0	0	0	0
BDH2	41	0	0	0	0	0	0	0	0	0	6	0	1	0	4	0	0	2	0	0	0	0	0	1	0	10	0	2	0	0	0	3	8	0	1	0	0	0	0	1	0	1	0	0	0	1	0	0	0
BDKRB1	120	0	0	0	0	0	0	1	0	0	18	1	1	0	4	3	0	3	0	3	7	0	0	1	3	14	0	6	9	1	10	6	19	0	0	0	0	0	0	1	0	0	0	1	0	0	2	0	0
BDKRB2	134	0	0	0	0	0	0	0	0	0	33	0	2	0	3	6	0	3	0	0	5	0	1	3	6	21	0	4	4	0	5	5	21	0	1	0	0	0	0	0	0	1	0	0	1	0	1	0	0
BDNF	78	0	0	0	0	0	0	1	0	0	12	0	1	0	3	2	0	2	0	0	1	0	0	1	0	12	0	3	0	1	11	4	17	0	4	0	0	0	0	0	0	0	0	1	0	0	0	0	0
BDP1	418	0	0	0	0	0	0	3	1	0	44	0	7	4	37	17	5	7	7	6	18	0	0	9	4	52	2	18	12	2	32	45	54	0	4	0	0	0	0	0	0	0	0	1	2	1	3	1	0
BEAN1	19	0	0	0	0	0	0	0	0	0	0	0	2	0	0	0	0	0	1	0	0	0	0	1	0	7	0	0	0	0	0	0	7	0	0	0	0	0	0	0	0	0	0	0	0	0	0	0	0
BECN1	78	0	0	0	0	0	0	1	0	0	9	0	2	0	4	3	1	2	0	1	3	2	0	0	2	12	0	3	4	0	9	2	10	0	2	0	0	0	0	1	0	0	0	0	1	0	0	0	0
BEGAIN	106	0	0	0	0	0	0	0	0	0	14	0	2	0	3	0	0	5	2	4	2	0	0	0	0	15	0	5	8	0	7	4	18	0	2	0	0	0	0	0	0	0	1	0	2	1	1	0	0
BEND2	230	0	1	0	0	1	0	0	0	0	40	0	6	0	6	2	1	14	3	1	10	0	0	1	3	42	0	11	2	1	8	22	35	0	7	0	0	0	0	0	0	0	0	1	0	0	2	0	0
BEND3	194	1	0	0	0	0	0	0	0	1	17	0	1	0	11	8	0	5	3	8	8	0	0	1	3	23	0	5	5	1	18	12	47	0	4	0	1	0	0	0	0	0	0	0	3	0	1	0	0
BEND4	158	1	1	0	0	0	0	0	0	0	42	1	6	0	3	6	0	1	1	2	12	0	0	3	0	22	0	5	4	0	11	12	12	0	7	0	0	0	0	0	0	1	0	1	0	0	0	0	0
BEND5	102	0	0	0	0	0	0	0	0	0	12	0	2	0	1	4	0	3	4	1	1	0	0	2	0	23	0	3	5	0	5	5	27	0	0	0	0	0	0	0	0	0	0	0	0	0	0	0	0
BEND6	91	0	0	0	0	0	0	0	0	0	12	0	0	0	6	2	1	3	0	0	5	0	0	1	2	14	0	4	6	0	4	14	9	0	1	0	0	0	0	0	0	0	0	1	0	0	0	0	0
BEND7	97	0	0	0	0	0	1	0	1	0	17	0	0	0	3	2	0	3	1	3	5	0	0	1	2	20	2	6	3	1	4	5	12	0	2	0	0	0	0	0	0	0	1	0	0	0	0	0	0
BEST1	105	0	0	0	0	0	1	1	0	0	10	0	4	0	6	2	0	0	0	6	2	0	0	5	1	16	0	3	2	0	7	5	19	0	4	0	0	0	0	0	0	0	0	1	1	1	0	0	0
BEST2	108	0	0	0	0	0	0	0	0	0	19	0	2	0	5	1	0	3	0	3	3	0	0	1	1	15	1	6	2	0	6	9	19	0	2	0	0	0	0	0	0	0	0	0	0	0	1	0	0
BEST3	238	0	1	0	0	0	0	0	0	1	62	0	3	0	9	5	1	10	1	6	10	0	1	2	0	30	0	9	6	1	17	22	28	0	3	0	0	0	0	0	0	0	0	1	0	1	3	1	0
BEST4	57	0	0	0	0	0	0	0	0	0	7	0	0	0	7	0	0	2	0	1	1	0	0	1	1	11	1	1	2	0	5	3	11	0	1	0	0	0	0	0	0	1	0	0	0	0	0	0	0
BET1	25	0	0	0	0	0	0	0	0	0	6	0	1	0	0	0	0	0	0	0	0	0	0	0	0	9	0	1	0	0	3	3	1	0	0	0	0	0	0	0	0	0	0	0	0	0	0	0	0
BET1L	15	0	0	0	0	0	0	0	0	0	4	0	0	0	0	0	0	0	0	0	1	0	0	1	0	3	0	1	0	0	1	1	3	0	0	0	0	0	0	0	0	0	0	0	0	0	0	0	0
BET3L	1	0	0	0	0	0	0	0	0	0	0	0	0	0	0	0	0	0	0	0	0	0	0	0	0	0	0	0	0	0	0	0	0	0	0	0	0	0	0	0	0	0	0	0	0	0	0	0	0
BEX1	53	0	0	0	0	0	0	0	0	0	8	0	4	0	2	1	1	0	1	0	3	0	0	1	1	12	0	0	1	1	3	3	9	0	0	0	0	0	0	0	0	0	0	0	1	0	0	0	0
BEX2	36	0	0	0	0	0	0	0	0	0	5	0	0	0	0	0	0	1	0	0	0	0	0	0	1	6	0	3	0	0	5	4	5	0	1	0	0	0	0	0	0	1	0	0	0	0	0	0	0
BEX4	29	0	0	0	0	0	0	0	0	0	1	0	0	0	0	2	0	1	0	0	1	0	0	0	0	11	0	2	0	0	2	1	2	0	0	0	0	0	0	0	0	0	0	0	1	0	0	0	0
BEX5	40	0	0	0	0	0	0	0	0	0	8	0	0	0	0	0	0	2	0	2	1	0	0	0	0	12	0	0	0	0	3	0	7	0	0	0	0	0	0	0	0	0	0	0	2	0	1	0	0
BFAR	81	0	1	0	0	0	0	0	0	0	7	0	1	0	8	1	0	0	0	3	1	1	0	2	3	18	0	3	2	0	7	3	12	0	2	0	0	0	0	0	0	0	0	0	1	0	1	0	0
BFSP1	148	0	0	0	0	0	1	0	1	0	17	1	3	0	9	2	0	5	0	2	6	0	0	1	5	24	0	8	8	0	5	7	28	0	1	0	0	0	0	0	0	0	1	1	0	0	2	1	0
BFSP2	126	0	1	0	0	2	0	0	1	0	20	0	2	0	8	5	1	4	1	1	10	0	0	0	1	16	0	2	5	0	6	8	21	0	4	0	0	0	0	0	0	0	0	0	0	0	1	0	0
BGLAP	16	0	0	0	0	0	0	0	0	0	0	0	0	0	2	0	0	0	0	0	2	0	0	0	0	4	0	0	1	0	1	2	3	0	0	0	0	0	0	0	0	1	0	0	0	0	0	0	0
BGN	98	0	0	0	0	0	0	0	0	0	20	0	1	0	3	0	2	1	0	4	2	0	0	0	1	21	1	4	2	1	2	8	20	0	0	0	0	0	0	0	0	0	0	0	0	0	2	0	0
BHLHA15	23	0	0	0	0	0	0	0	0	0	4	0	1	0	3	0	0	0	0	1	0	0	0	0	0	3	0	0	0	0	1	0	7	0	2	0	0	0	0	0	0	0	0	0	0	0	0	0	0
BHLHA9	2	0	0	0	0	0	0	0	0	0	0	0	0	0	0	0	0	0	0	0	0	0	0	0	0	0	0	0	0	0	0	0	0	0	0	0	0	0	0	0	0	0	0	0	0	0	2	0	0
BHLHB9	148	0	0	0	0	0	0	0	0	0	17	0	2	0	5	5	0	7	0	1	5	0	0	5	5	34	0	4	1	0	11	17	17	0	1	0	0	0	0	0	0	0	0	0	1	0	1	0	0
BHLHE22	82	0	0	0	0	0	0	1	0	0	7	0	1	0	4	5	0	5	0	1	2	0	0	0	0	6	0	2	3	2	10	6	18	0	1	1	0	0	0	0	0	0	0	0	0	3	1	0	0
BHLHE23	27	0	1	0	0	0	0	0	0	0	2	0	2	0	0	1	0	1	0	0	0	0	0	0	0	1	0	2	1	0	5	4	5	1	1	0	0	0	0	0	0	0	0	0	0	0	0	0	0
BHLHE40	86	0	0	0	0	0	0	1	0	0	11	0	0	0	5	2	0	2	0	2	3	0	0	4	1	14	0	4	5	0	3	3	13	0	3	0	0	0	0	0	0	0	0	3	0	0	1	0	1
BHLHE41	46	0	0	0	0	0	0	0	0	0	1	0	0	0	5	4	0	3	0	1	2	0	0	2	0	5	0	2	0	0	3	1	10	0	2	0	0	0	0	0	0	0	0	0	0	0	1	0	0
BHMT	112	0	0	0	0	0	0	0	0	0	22	0	5	0	1	0	0	2	1	1	8	0	0	7	4	17	1	4	5	0	4	10	12	0	1	1	0	0	0	0	0	0	0	0	0	0	0	0	0
BHMT2	98	0	0	0	0	0	0	0	0	0	16	0	0	0	5	6	0	5	1	0	3	0	0	1	0	16	0	4	1	1	4	8	16	0	2	0	0	0	0	0	0	0	0	0	0	0	1	0	0
BICC1	276	0	1	0	1	0	0	0	0	1	36	0	2	0	8	3	1	13	0	2	8	0	0	5	6	36	2	9	9	3	25	34	48	0	3	0	0	1	0	0	0	0	0	1	1	0	1	0	0
BICD1	190	0	1	0	1	0	0	2	1	1	28	0	1	0	4	5	1	13	0	3	5	0	1	5	1	23	0	9	11	1	19	22	22	0	2	0	0	0	0	0	0	1	0	0	0	0	1	0	0
BICD2	186	0	0	1	0	0	0	0	1	0	21	0	0	0	10	9	1	9	4	5	5	0	0	1	1	25	0	1	8	1	15	12	43	0	1	0	0	0	0	1	0	0	0	0	0	0	1	0	0
BID	48	0	0	0	0	0	0	0	0	0	1	0	0	0	5	3	0	4	1	0	2	0	0	1	0	10	0	6	2	0	3	2	7	0	0	0	0	0	0	0	0	0	0	0	0	1	0	0	0
BIK	32	0	0	0	0	0	0	0	0	0	8	0	0	0	1	0	0	1	0	1	0	0	0	0	2	7	0	3	1	0	0	1	3	0	1	0	0	0	0	0	0	0	0	0	0	1	0	0	0
BIN1	118	0	0	0	0	0	0	0	1	0	18	0	3	0	5	5	0	4	1	3	3	0	0	2	2	20	0	4	4	0	7	9	14	0	2	0	0	0	0	0	0	0	1	2	0	0	1	0	0
BIN2	140	1	0	0	0	0	0	0	0	0	44	0	3	0	6	4	0	2	1	2	6	0	0	3	3	18	0	4	4	0	5	10	15	1	2	0	0	0	0	1	0	0	0	0	1	0	0	0	0
BIN3	48	0	1	0	0	0	0	0	0	0	7	0	1	0	1	0	0	2	1	0	2	0	0	0	0	9	0	0	2	0	5	0	11	0	0	0	0	0	0	0	0	0	1	0	0	0	1	0	0
BIRC2	110	0	0	0	0	0	0	0	0	0	11	0	1	0	5	4	0	3	1	2	3	0	0	4	2	24	1	4	4	2	6	2	17	0	3	0	0	0	0	0	1	0	1	2	0	0	0	0	0
BIRC3	123	0	0	0	0	0	0	0	0	0	18	0	1	0	4	0	0	3	0	1	4	0	0	4	4	21	0	4	2	0	13	6	21	0	0	0	0	0	0	0	1	0	1	1	0	0	0	0	0
BIRC5	34	0	0	0	0	0	0	0	0	0	3	0	0	0	4	1	0	0	0	3	1	0	0	1	0	3	0	2	2	0	4	2	5	0	0	0	0	0	0	0	0	0	0	0	0	0	1	0	0
BIRC6	861	3	2	0	1	0	1	3	1	0	106	0	3	0	64	33	3	29	6	13	50	1	1	23	10	77	1	48	25	7	53	73	89	1	11	3	0	1	0	1	0	1	5	7	0	0	5	0	0
BIRC7	82	0	0	1	0	0	0	0	0	0	10	0	2	0	4	9	0	2	0	0	5	0	0	0	0	7	0	4	3	0	6	8	14	0	2	0	0	1	0	0	0	0	0	0	1	1	0	1	0
BIRC8	119	0	0	0	0	0	0	0	0	0	25	0	4	0	3	6	0	2	2	2	7	0	0	0	4	16	1	4	3	0	6	17	10	0	1	0	0	0	0	0	0	1	0	0	0	0	1	0	0
BIVM	25	0	0	0	0	0	0	0	0	0	1	0	0	0	3	1	0	1	0	0	2	0	0	0	0	3	0	0	0	0	3	1	7	0	0	0	0	0	0	0	0	0	0	0	0	0	0	0	0
BIVM-ERCC5	214	0	1	0	0	0	1	0	0	0	35	0	1	0	2	3	0	7	1	6	13	0	0	5	4	49	1	14	1	1	14	17	29	0	1	0	0	0	0	1	0	0	0	0	0	0	1	0	0
BLACE	8	0	0	0	0	0	0	0	0	0	0	0	0	0	1	1	0	0	0	0	0	0	0	0	0	0	0	1	1	0	0	0	0	0	0	0	0	0	0	0	0	0	0	0	0	2	1	0	0
BLCAP	18	0	0	0	0	0	0	0	0	0	3	0	0	0	0	0	0	0	0	0	1	0	0	0	0	5	0	1	1	0	1	1	4	0	1	0	0	0	0	0	0	0	0	0	0	0	0	0	0
BLID	40	0	0	0	0	0	0	0	0	0	4	0	2	0	2	2	1	0	0	1	2	0	0	0	1	9	0	2	0	0	1	7	3	0	1	0	0	0	0	0	0	0	0	0	0	0	1	0	0
BLK	145	0	0	0	0	3	0	0	0	0	33	1	1	0	3	1	0	2	0	0	6	0	0	2	1	15	1	7	3	2	11	16	21	1	1	1	0	0	0	0	0	2	1	1	0	1	0	0	0
BLM	233	0	0	0	0	1	0	1	1	0	19	0	3	0	20	8	0	9	3	4	9	0	0	4	5	36	1	21	2	1	19	12	31	0	1	0	0	0	0	0	0	0	1	1	0	0	2	0	0
BLMH	98	0	0	0	0	0	0	1	1	0	8	0	1	0	6	4	1	1	0	2	4	0	0	2	2	18	0	6	2	0	6	9	14	0	0	0	0	0	0	1	0	0	0	0	1	0	3	0	0
BLNK	106	0	0	0	0	0	1	0	0	0	25	0	0	0	11	2	0	3	2	4	4	0	0	0	0	19	0	4	1	1	7	5	9	0	0	0	0	0	0	0	0	1	0	0	0	0	1	0	0
BLOC1S1	21	0	1	0	0	0	0	0	0	0	0	0	0	0	1	1	0	2	0	0	0	0	0	0	0	2	0	4	0	0	4	0	3	0	2	0	0	0	0	0	0	0	0	0	0	0	1	0	0
BLOC1S2	23	0	0	0	0	0	0	0	0	0	1	0	0	0	5	1	0	0	0	0	1	0	0	0	0	4	0	1	1	0	0	2	7	0	0	0	0	0	0	0	0	0	0	0	0	0	0	0	0
BLOC1S3	9	0	0	0	0	0	0	0	0	0	0	0	0	0	2	2	0	1	0	0	0	0	0	0	0	0	0	1	0	0	0	1	1	0	1	0	0	0	0	0	0	0	0	0	0	0	0	0	0
BLOC1S4	12	0	0	0	0	0	0	0	0	0	1	0	0	0	1	1	0	1	0	0	1	0	0	0	0	0	0	0	0	0	1	4	1	0	0	0	0	0	0	0	0	0	0	0	1	0	0	0	0
BLOC1S5	26	0	0	0	0	0	0	0	0	0	4	0	0	0	0	0	0	0	0	1	0	0	0	0	0	11	0	4	1	0	0	2	2	0	0	0	0	0	0	0	0	0	0	0	0	0	0	0	0
BLOC1S5-TXNDC5	9	0	0	0	0	0	0	0	0	0	0	0	0	0	3	0	0	0	0	0	0	0	0	0	0	0	0	0	0	0	0	0	6	0	0	0	0	0	0	0	0	0	0	0	0	0	0	0	0
BLOC1S6	24	0	0	0	0	0	0	0	0	0	0	1	0	0	1	2	0	3	0	0	1	0	0	0	0	8	1	2	0	0	1	0	3	0	0	0	0	0	0	0	0	0	0	0	0	0	0	0	0
BLVRA	76	0	0	0	0	0	0	0	0	0	8	0	1	0	5	2	0	3	1	1	3	0	0	0	0	15	0	5	2	2	5	5	9	0	1	0	0	0	0	0	0	0	0	0	1	0	1	0	0
BLVRB	26	0	0	0	0	0	0	0	0	0	7	0	1	0	1	0	0	0	0	0	1	0	0	0	0	3	0	2	1	0	1	2	4	0	0	0	0	0	0	1	1	1	0	0	0	0	0	0	0
BLZF1	97	0	0	0	0	0	0	0	0	0	6	0	0	1	8	2	0	4	0	1	6	0	0	0	0	20	0	2	3	0	7	10	19	0	1	0	0	0	0	0	0	0	0	0	0	0	1	0	0
BMF	43	0	0	0	0	0	0	0	1	0	5	0	2	0	3	1	0	0	0	1	0	0	0	1	0	8	0	1	2	0	3	1	10	0	0	0	0	0	0	0	0	0	0	0	0	0	1	0	0
BMI1	79	0	0	0	0	1	0	0	0	0	13	0	0	0	7	3	0	0	0	3	2	1	0	1	0	10	0	3	1	1	9	5	14	0	1	0	0	0	0	0	0	0	0	0	1	0	0	0	0
BMP1	199	0	0	0	0	0	1	1	0	1	26	0	4	0	9	3	1	5	1	2	5	1	0	8	3	35	0	4	2	1	18	13	38	0	4	0	1	1	0	1	0	0	0	1	1	1	3	0	0
BMP10	154	0	0	0	0	0	1	0	0	0	37	0	5	0	5	4	0	2	1	0	8	0	0	1	2	22	0	3	2	1	6	16	28	0	0	0	0	1	0	0	0	0	0	0	0	0	2	0	0
BMP15	142	0	1	0	0	0	1	0	0	0	23	0	5	0	4	5	0	2	2	4	8	0	0	1	2	29	0	8	2	1	5	19	11	0	0	0	0	0	0	0	0	0	1	0	0	0	2	0	0
BMP2	128	0	0	1	0	0	0	0	0	0	32	0	1	1	1	4	0	5	1	0	1	0	0	0	0	24	0	9	7	1	9	2	17	0	2	0	0	0	0	0	0	0	0	1	0	0	2	0	0
BMP2K	196	0	0	0	0	0	0	0	0	0	34	1	2	1	10	7	0	5	1	0	7	0	0	4	5	30	0	12	8	0	11	18	24	0	3	0	0	0	0	0	0	0	0	2	0	2	1	0	0
BMP3	184	0	0	0	0	0	0	0	0	0	38	1	5	0	3	3	0	5	0	2	9	0	0	1	0	23	0	12	6	2	13	11	31	0	3	1	0	0	0	0	0	0	0	0	1	2	1	0	0
BMP4	121	0	0	0	1	0	0	0	1	0	12	0	2	0	2	4	0	3	0	3	11	0	0	2	1	24	0	5	7	0	11	8	16	0	2	0	0	0	0	0	0	0	1	0	0	1	0	0	0
BMP5	254	0	1	0	0	0	0	1	0	0	78	0	3	1	7	7	0	6	0	1	15	0	1	4	2	32	0	4	6	1	16	8	30	0	6	0	0	0	0	1	0	0	1	0	0	0	2	0	0
BMP6	146	0	1	0	0	0	0	0	0	0	27	0	4	0	8	2	1	9	1	1	4	0	0	2	2	15	1	5	7	0	13	15	14	0	0	0	0	0	0	1	1	0	1	0	1	1	2	0	0
BMP7	159	0	0	0	0	0	0	0	0	1	18	0	1	0	4	10	0	0	0	0	4	0	0	3	1	32	0	2	6	2	8	19	27	0	5	0	0	0	0	0	0	0	0	1	0	0	2	0	0
BMP8A	47	0	0	0	1	0	0	0	0	0	5	0	2	0	1	3	0	1	0	0	1	0	0	1	1	10	0	0	1	0	2	6	11	0	0	0	0	0	0	0	0	1	0	0	0	0	0	0	0
BMP8B	53	0	0	0	0	0	0	0	0	0	7	0	2	0	3	4	0	2	0	0	3	0	0	2	0	6	0	1	1	2	4	2	8	0	1	0	0	0	0	0	0	0	0	1	1	0	0	0	0
BMPER	304	0	0	0	0	0	0	1	0	0	75	1	4	0	9	8	1	12	2	4	14	0	0	2	3	35	0	8	4	0	10	34	50	0	2	0	0	0	0	0	0	1	0	0	1	0	1	0	0
BMPR1A	111	0	0	0	0	0	0	0	0	0	10	0	2	0	6	4	0	0	1	2	5	0	0	2	2	22	1	2	4	0	14	6	15	0	2	0	0	0	0	0	0	0	0	0	2	0	0	1	0
BMPR1B	126	0	0	0	0	0	0	1	1	0	13	1	1	0	7	6	0	2	2	3	2	0	0	2	1	14	0	8	7	0	12	14	21	0	0	2	0	0	0	0	0	0	0	0	1	0	2	0	0
BMPR2	294	0	1	0	0	0	0	4	0	0	33	0	4	0	11	3	0	7	1	5	10	0	0	3	5	31	1	12	7	2	33	13	95	0	2	0	0	0	0	1	0	0	1	0	0	0	1	0	0
BMS1	272	0	1	0	0	0	2	1	0	0	33	0	3	0	13	6	1	8	0	5	6	0	0	6	4	45	1	13	9	1	15	29	48	1	4	0	0	0	0	1	0	0	0	1	2	0	1	0	0
BMX	155	0	0	0	0	1	0	1	0	0	22	0	3	0	7	6	0	4	1	2	7	0	0	3	2	38	2	11	7	1	4	9	13	0	3	0	0	0	0	0	0	0	0	1	0	0	0	0	0
BNC1	297	0	0	0	0	0	1	1	0	1	68	1	3	0	10	10	0	4	1	2	7	0	0	3	5	28	0	14	9	5	20	25	44	0	5	0	0	0	0	1	0	3	1	0	0	0	1	0	0
BNC2	361	0	0	1	0	0	0	1	1	0	27	1	10	1	13	12	4	9	5	5	20	0	0	2	3	47	0	16	14	1	32	30	61	0	4	1	1	0	0	1	0	1	2	1	2	1	1	0	0
BNIP1	62	0	0	0	0	0	0	0	0	0	9	0	0	0	2	0	1	0	0	0	3	1	0	1	1	16	0	1	2	0	5	3	7	0	2	1	0	0	0	0	0	0	0	0	0	0	1	0	0
BNIP2	45	0	0	0	0	1	0	0	0	0	7	1	0	0	0	1	0	1	2	1	3	0	0	0	1	4	0	5	1	1	1	5	8	0	0	0	0	0	0	0	0	0	0	0	0	0	0	0	0
BNIP3	40	0	0	0	0	0	0	0	0	0	2	0	0	0	3	1	0	0	1	2	1	0	0	1	0	6	0	3	3	1	6	0	6	0	1	0	0	0	0	0	0	0	0	0	0	0	0	0	0
BNIP3L	30	0	0	0	0	0	0	0	0	0	8	0	0	0	0	1	1	0	1	0	0	0	0	0	0	7	0	2	2	0	0	2	5	0	0	0	0	0	0	0	0	0	0	0	0	0	0	0	0
BNIPL	75	0	0	0	0	0	0	0	0	0	10	0	0	0	7	3	0	0	0	0	1	0	0	3	0	19	0	6	5	1	3	3	10	0	0	1	0	0	0	0	0	0	0	0	0	0	1	0	0
BOC	285	0	0	0	0	0	0	2	0	0	36	0	4	1	18	11	2	12	1	4	13	1	0	4	3	28	0	11	8	0	20	23	63	0	9	1	0	0	0	0	0	0	1	0	1	0	2	0	0
BOD1	29	1	1	0	0	0	0	0	0	0	4	0	3	0	1	1	0	0	1	0	0	0	0	0	2	6	0	0	0	1	1	2	3	0	1	0	0	0	0	1	0	0	0	0	0	0	0	0	0
BOD1L	32	0	0	0	0	0	0	2	1	0	9	0	10	0	0	0	0	2	0	0	0	0	0	0	0	0	0	0	0	0	2	0	0	0	2	0	0	0	0	0	0	0	0	0	0	0	0	0	0
BOD1L1	451	0	1	1	2	2	0	1	1	0	38	0	1	0	23	13	3	12	6	12	28	0	0	19	6	61	3	22	4	5	31	63	66	0	4	2	0	0	0	0	0	3	0	1	1	1	2	0	0
BOD1L2	40	0	0	0	0	0	0	0	0	0	8	0	2	0	0	0	0	1	0	1	2	0	0	0	0	11	0	3	0	0	1	4	2	0	0	0	0	0	0	1	0	1	0	0	0	1	0	0	0
BOD1P	1	0	0	0	0	0	0	0	0	0	0	0	0	0	0	0	0	0	0	0	0	0	0	0	0	0	0	0	0	0	1	0	0	0	0	0	0	0	0	0	0	0	0	0	0	0	0	0	0
BOK	23	0	0	0	0	0	0	0	0	0	3	0	2	0	0	1	0	1	0	0	0	0	0	0	1	5	0	2	2	0	0	1	2	0	0	0	0	0	0	0	0	0	0	0	0	0	1	0	0
BOLA1	49	0	0	0	0	0	0	0	0	0	5	0	0	0	3	1	1	2	0	1	3	0	0	0	1	8	0	5	1	0	2	5	7	0	0	0	0	0	0	0	0	0	0	0	0	0	0	0	0
BOLA3	19	0	0	0	0	0	0	0	0	0	1	0	0	0	3	0	0	0	0	0	2	0	0	0	0	10	0	0	0	0	0	1	1	0	0	0	0	0	0	0	0	0	0	0	0	0	0	0	0
BOLL	89	0	0	0	0	0	0	1	0	0	17	0	3	0	2	2	1	2	0	2	7	0	1	0	2	16	0	4	3	1	3	9	7	0	0	0	1	0	0	0	0	1	0	0	0	0	0	0	0
BOP1	30	0	0	0	0	0	0	0	0	0	2	0	1	0	3	1	0	0	0	0	1	0	0	0	1	4	0	1	0	0	2	3	6	0	2	0	0	0	0	0	0	0	0	0	1	0	1	0	0
BORA	82	0	0	0	0	0	0	0	0	0	10	0	0	0	7	3	0	5	0	2	2	0	1	1	2	16	0	7	1	1	7	3	8	0	0	0	0	0	0	0	0	0	0	0	0	0	1	0	0
BORCS8-MEF2B	146	0	1	0	0	0	0	0	0	0	9	0	2	0	3	2	0	7	0	0	3	0	0	0	2	10	0	4	1	0	5	2	7	0	0	0	0	0	1	1	0	0	0	0	0	1	0	0	0
BPGM	72	0	0	0	0	0	0	0	0	0	12	0	0	0	1	1	0	1	1	0	4	0	0	1	0	18	1	2	0	0	7	7	10	0	2	0	0	0	0	0	0	0	0	0	0	0	1	0	0
BPHL	66	0	0	0	0	0	0	0	0	0	3	0	0	0	2	3	0	1	0	1	2	0	0	3	0	19	1	4	1	0	1	5	15	0	0	2	0	0	0	0	0	0	0	0	1	0	1	0	0
BPI	130	0	0	0	0	0	0	0	0	0	19	0	2	0	3	1	1	6	1	1	5	0	0	1	3	18	1	5	8	0	7	19	21	0	1	0	0	0	0	1	0	0	0	0	0	0	0	0	0
BPIFA1	85	1	0	0	0	0	0	0	0	0	14	0	1	0	2	6	0	4	0	0	5	1	0	2	2	12	0	2	2	1	3	8	11	0	2	0	0	0	0	0	0	0	0	0	0	1	1	0	0
BPIFA2	57	0	0	0	0	0	0	0	0	0	11	0	1	0	3	3	0	2	1	1	1	0	0	1	3	7	0	2	0	0	5	4	7	0	1	0	0	0	0	0	0	0	0	0	0	0	1	0	0
BPIFA3	73	0	0	0	0	0	0	0	0	0	17	0	2	0	6	3	0	1	0	1	7	0	0	1	1	9	0	3	0	0	2	6	12	0	0	0	0	0	0	0	0	0	0	0	0	0	1	0	0
BPIFB1	114	0	1	0	0	0	0	0	0	1	18	0	4	0	2	2	0	5	1	0	9	0	0	1	3	20	0	6	1	0	7	9	18	0	0	0	0	0	0	0	0	0	0	0	0	0	1	0	0
BPIFB2	146	0	0	0	0	0	0	0	0	0	31	0	6	0	1	6	0	7	1	1	13	0	0	3	3	13	0	4	0	1	5	12	24	0	2	0	0	0	0	0	0	0	0	1	0	2	1	0	0
BPIFB3	136	0	0	0	0	0	0	0	1	0	35	0	3	0	7	4	1	3	0	3	3	0	0	2	5	18	1	7	0	0	3	10	23	0	0	0	0	0	0	0	0	0	0	1	0	1	0	1	0
BPIFB4	195	0	1	0	0	0	0	1	0	0	41	1	5	1	7	9	0	6	2	3	15	0	1	2	1	23	0	5	2	1	12	12	30	1	0	2	0	0	0	1	2	0	1	0	1	2	2	0	0
BPIFB6	133	0	1	0	0	0	0	0	0	0	24	0	3	0	8	1	1	3	0	0	11	0	0	1	1	15	0	5	1	0	10	11	23	0	1	0	0	0	0	0	1	0	0	0	2	1	0	0	0
BPIFC	150	0	0	0	0	0	0	0	0	0	21	0	5	0	6	4	1	3	6	3	7	0	1	1	0	28	0	8	0	1	2	17	20	0	2	0	0	0	0	0	0	1	0	0	1	0	3	0	0
BPIL1	4	0	0	0	0	0	0	0	0	0	0	0	1	0	1	0	0	1	0	0	0	0	0	0	0	0	0	0	0	0	1	0	0	0	0	0	0	0	0	0	0	0	0	0	0	0	0	0	0
BPIL2	5	0	0	0	0	0	0	0	0	0	3	0	1	0	0	0	0	0	0	0	0	0	0	0	0	0	0	0	0	0	0	0	0	0	0	0	0	0	0	0	0	0	0	0	0	0	0	0	0
BPIL3	7	0	0	0	0	0	0	0	0	0	3	0	1	0	1	0	0	0	0	0	0	0	0	0	0	0	0	0	0	0	0	0	0	0	0	0	0	0	0	0	0	0	0	0	0	0	0	0	0
BPNT1	69	0	0	0	0	0	0	0	0	0	3	0	0	0	2	3	0	3	0	0	2	0	0	0	0	14	0	2	4	0	8	7	15	0	2	0	0	0	0	0	0	0	0	0	1	0	0	0	0
BPTF	473	0	1	0	1	0	1	2	0	0	74	0	9	0	36	21	5	11	3	11	20	0	0	9	7	51	0	22	18	3	33	41	55	2	7	3	0	0	0	0	0	0	1	4	0	1	1	0	0
BPY2C	1	0	0	0	0	0	0	0	0	0	0	0	0	0	0	0	0	0	0	0	0	0	0	0	0	0	0	0	0	0	0	0	0	0	0	0	0	0	0	0	0	0	0	0	0	0	0	0	0
BRAF	1147	0	1	0	0	0	1	1	3	0	380	0	1	1	15	2	286	10	3	2	14	0	0	5	2	25	0	17	18	1	13	56	192	0	8	3	0	0	0	0	0	0	1	0	1	7	2	1	0
BRAP	113	0	0	0	0	1	0	0	0	0	12	0	0	0	12	7	1	2	0	1	1	0	0	1	3	23	1	7	5	0	7	3	17	0	0	0	0	0	0	0	0	0	0	1	0	0	2	0	1
BRAT1	135	0	1	0	0	0	0	1	0	0	25	0	3	0	6	3	1	3	1	0	7	0	0	5	1	22	0	4	2	1	16	9	20	0	0	0	0	0	0	1	0	1	0	0	0	0	0	0	0
BRCA1	356	0	0	0	0	1	0	0	0	0	43	0	7	0	26	5	1	12	1	11	22	0	1	7	16	47	3	32	7	1	17	27	41	2	5	0	0	0	0	0	0	0	0	2	0	0	1	0	0
BRCA2	635	0	0	0	0	0	0	2	2	1	76	0	3	2	44	18	2	27	10	9	31	2	0	16	15	79	2	45	33	3	50	37	84	0	9	1	0	0	0	0	1	3	1	0	0	1	5	0	0
BRCC3	72	0	0	0	0	0	0	1	0	0	6	0	2	0	2	0	0	1	0	3	0	0	0	3	0	24	0	4	1	0	2	8	8	0	0	0	0	0	0	0	0	0	0	0	0	0	3	0	0
BRD1	247	0	0	0	0	0	0	0	1	0	32	2	2	1	5	8	1	6	1	3	5	0	3	8	5	50	1	7	7	1	22	8	52	0	1	0	0	0	0	1	0	0	0	1	0	0	1	0	1
BRD2	176	0	1	0	0	0	0	2	0	1	21	0	1	0	19	5	0	3	1	4	5	0	1	5	5	24	0	6	6	1	16	10	20	0	2	1	0	0	0	1	0	1	2	1	0	0	0	0	0
BRD3	162	0	0	0	0	0	0	0	1	0	18	1	3	0	4	0	1	2	1	0	2	0	1	4	1	33	0	6	5	1	20	6	36	0	2	0	0	0	0	0	1	1	0	0	2	1	2	0	0
BRD4	273	0	0	0	0	0	0	0	0	1	37	0	6	3	16	9	0	9	3	7	14	0	0	5	3	38	0	9	7	2	18	11	51	0	2	0	0	0	0	1	0	2	0	2	0	1	1	0	0
BRD7	179	0	1	0	0	0	1	0	0	0	27	0	2	2	18	15	0	1	0	2	6	0	0	4	1	25	2	10	7	1	8	7	30	0	0	0	0	0	0	0	0	0	1	0	1	0	0	0	0
BRD8	231	0	0	0	0	1	0	2	0	0	29	1	3	0	13	10	0	9	1	3	10	0	1	8	4	29	0	18	5	2	17	14	31	0	6	1	1	0	0	0	0	1	0	0	0	0	1	0	0
BRD9	128	0	0	1	0	0	0	2	0	0	21	0	3	0	5	6	0	5	4	1	3	0	0	0	2	20	0	4	7	0	5	10	18	0	3	1	0	0	0	0	0	0	0	0	0	1	2	0	0
BRDT	251	0	0	0	0	0	0	2	0	0	46	0	11	0	12	4	2	8	0	2	12	0	0	2	4	42	1	8	5	1	15	25	29	0	3	0	0	1	0	0	0	1	1	1	1	0	2	0	0
BRF1	145	0	0	0	0	0	0	0	0	0	19	0	2	0	8	3	1	5	2	4	1	1	0	3	1	24	0	7	7	1	12	8	27	0	3	0	0	0	0	0	0	1	0	0	2	0	0	0	0
BRF2	77	0	1	1	0	0	0	0	0	0	8	0	0	0	2	0	1	5	0	1	5	0	0	1	0	9	1	5	1	0	6	4	19	0	0	0	0	0	0	0	0	0	0	1	1	0	0	0	0
BRI3	14	0	0	0	0	0	0	0	0	0	1	0	0	0	0	1	0	1	0	0	0	0	1	0	0	2	0	1	0	2	1	0	3	0	0	0	0	0	0	0	0	0	0	0	0	0	0	0	0
BRI3BP	49	0	0	0	0	0	0	0	0	0	3	0	2	0	6	2	0	1	0	0	5	0	0	1	2	6	0	0	3	0	3	2	12	0	0	0	0	0	0	0	0	0	0	0	0	1	0	0	0
BRICD5	48	0	0	0	0	0	0	0	0	0	9	0	0	0	0	1	0	3	1	2	2	0	0	0	0	12	1	2	0	0	6	2	7	0	0	0	0	0	0	0	0	0	0	0	0	0	0	0	0
BRINP1	402	0	1	0	0	1	0	2	0	0	86	0	9	0	11	9	0	19	3	3	33	0	0	1	6	42	0	18	4	7	30	29	61	0	4	0	0	0	0	0	0	2	0	2	1	0	3	0	0
BRINP2	314	0	1	0	0	1	0	0	0	0	69	0	0	0	11	11	0	11	1	2	36	0	0	12	7	33	1	9	3	3	15	46	24	0	3	1	0	0	0	0	0	2	0	0	0	0	1	0	0
BRINP3	538	0	2	0	0	0	0	0	1	0	100	0	1	1	14	16	1	23	8	6	66	0	0	12	9	42	3	21	2	6	28	99	42	0	4	0	0	0	0	0	1	2	2	1	1	1	2	0	0
BRIP1	258	0	0	0	0	0	1	0	0	0	33	1	4	0	21	10	0	12	4	8	4	0	0	4	5	46	0	14	7	2	8	23	37	0	2	0	0	0	0	0	0	1	0	1	0	1	1	0	0
BRIX1	54	0	0	0	0	0	0	1	1	0	5	0	0	0	2	4	1	2	1	1	1	0	0	0	0	14	0	5	0	0	2	2	7	0	0	0	0	0	0	0	0	0	0	0	1	1	1	0	0
BRK1	7	0	0	0	0	0	0	0	0	0	1	0	0	0	0	0	0	1	0	0	0	0	0	0	0	2	0	1	0	0	1	1	0	0	0	0	0	0	0	0	0	0	0	0	0	0	0	0	0
BRMS1	72	0	0	0	0	0	0	0	0	0	8	0	0	0	9	1	0	3	0	1	6	0	0	0	0	11	1	2	3	0	5	2	16	0	1	0	0	0	0	0	0	0	0	0	0	0	0	0	0
BRMS1L	60	0	0	0	0	1	0	0	0	0	6	0	1	0	1	1	1	0	0	2	1	0	1	2	0	14	0	3	0	0	7	4	12	0	0	0	0	0	0	0	0	0	0	0	0	0	0	0	0
BROX	83	0	0	0	0	0	0	0	0	0	7	0	4	0	5	2	0	3	0	3	5	1	0	1	0	18	0	8	2	0	5	4	11	0	1	0	0	0	0	0	0	0	0	0	0	0	0	0	0
BRP44	1	0	0	0	0	0	0	0	0	0	0	0	1	0	0	0	0	0	0	0	0	0	0	0	0	0	0	0	0	0	0	0	0	0	0	0	0	0	0	0	0	0	0	0	0	0	0	0	0
BRP44L	2	0	0	0	0	0	0	0	0	0	1	0	0	0	0	0	0	0	0	0	0	0	0	0	0	0	0	0	0	0	0	0	0	0	0	0	0	0	0	0	0	0	0	0	0	0	0	0	0
BRPF1	222	0	0	0	0	0	0	1	0	0	44	0	1	0	13	9	0	5	1	3	5	0	0	3	2	34	0	9	20	0	18	7	35	0	1	0	0	0	0	0	0	2	0	0	1	0	1	0	0
BRPF3	216	0	0	0	0	0	0	0	0	0	39	0	2	0	9	6	0	9	1	4	11	0	0	8	3	30	1	9	7	0	12	12	36	0	1	0	0	0	0	0	0	0	2	1	1	0	1	0	0
BRS3	114	1	0	0	0	0	0	1	1	0	17	0	2	0	4	0	0	4	0	3	2	0	0	1	4	28	1	5	2	1	3	12	15	0	2	0	0	0	0	0	0	0	0	1	0	0	0	0	0
BRSK1	214	0	0	0	0	0	1	1	1	0	33	1	0	0	10	7	0	9	2	3	9	0	0	1	2	29	0	6	6	0	17	20	37	0	3	1	0	0	0	0	0	0	0	0	0	1	4	0	0
BRSK2	130	0	0	0	0	0	0	0	0	0	15	0	2	0	3	5	0	3	0	2	3	0	0	1	1	27	1	6	4	1	6	10	28	0	0	0	0	0	0	0	0	2	0	1	1	0	1	0	0
BRUNOL4	2	0	0	0	0	0	0	0	0	0	0	0	1	0	1	0	0	0	0	0	0	0	0	0	0	0	0	0	0	0	0	0	0	0	0	0	0	0	0	0	0	0	0	0	0	0	0	0	0
BRUNOL5	1	0	0	0	0	0	0	0	0	0	0	0	0	0	1	0	0	0	0	0	0	0	0	0	0	0	0	0	0	0	0	0	0	0	0	0	0	0	0	0	0	0	0	0	0	0	0	0	0
[truncated: 19,273 more rows]
[truncated: 25 more columns]
