# Supplementary material for: Cancer gene mutation frequencies for the U.S. population
Source: Nat Commun. 2021 Oct 13;12:5961. doi: 10.1038/s41467-021-26213-y (PMC8514428; doi:10.1038/s41467-021-26213-y)
Supplement: Supplementary file 8 — Supplementary Software 1 [file 41467_2021_26213_MOESM8_ESM.zip › Supplementary Software 1/Genomics_Analysis/interim_files/df_Out_preGeneRename.xlsx]

## Sheet: Sheet1
Hugo_Symbol	All	70217	70097	99453	90813	96733	70197	70227	70207	70277	70367	70107	95003	70067	94403	94213	70267	91203	70157	92603	70387	70027	70317	70137	83703	70017	90203	90853	70607	90713	98233	97183	70347	70117	98613	70087	70357	70547	89603	70337	96803	70517	83173	89503	70637	70307	70057	70297	70077
RLBP1L1	3	0	0	0	0	0	0	0	0	0	0	0	0	0	0	0	0	0	0	0	0	0	0	2	0	0	0	0	0	0	0	0	0	0	0	0	0	0	0	0	0	0	0	0	0	0	0	0	0
CDKN2AIPNL	13	0	0	0	0	0	0	0	0	1	0	0	0	0	0	0	0	0	0	0	0	0	0	0	1	0	0	0	0	0	0	0	0	0	0	0	0	0	0	0	1	0	0	0	0	0	0	2	0
AC068987.1	11	0	0	0	0	0	0	0	0	0	0	2	0	0	0	0	0	0	0	0	0	0	1	0	0	0	0	0	0	0	0	0	0	0	0	0	0	0	0	1	0	0	0	0	0	0	0	7	0
MTFP1	22	0	0	0	0	0	0	0	0	0	4	1	0	1	0	0	0	0	0	0	1	0	1	0	0	0	0	0	0	0	0	0	3	0	0	0	2	0	1	0	0	0	0	0	0	0	0	3	0
TRGV5	36	0	0	0	0	0	1	0	3	1	2	7	0	0	2	0	0	0	0	0	1	0	0	0	0	0	0	0	0	0	0	0	3	0	0	0	2	0	0	1	0	0	0	0	0	0	0	6	0
BAT5	2	0	0	0	0	0	0	0	0	0	0	1	0	0	0	0	0	0	0	0	1	0	0	0	0	0	0	0	0	0	0	0	0	0	0	0	0	0	0	0	0	0	0	0	0	0	0	0	0
SRCIN1	220	1	0	0	0	0	0	1	4	5	51	31	0	0	1	0	0	3	1	0	7	1	8	5	0	0	0	0	2	0	0	0	16	0	0	1	14	0	0	2	0	0	0	1	0	0	0	29	1
PMF1	40	0	0	0	0	0	0	0	0	2	6	5	0	0	0	0	0	0	0	0	1	0	3	0	0	0	0	0	0	0	0	0	2	0	1	0	2	0	0	1	2	0	0	0	0	0	0	8	0
AC004381.6	127	1	0	0	0	0	0	3	4	4	22	12	0	0	1	0	0	0	0	0	1	0	7	0	0	0	0	0	0	0	0	0	8	1	0	0	6	0	0	0	1	0	1	2	0	0	0	34	0
LRRTM3	234	4	1	0	0	0	0	4	18	4	27	31	0	0	2	0	0	1	0	0	2	0	6	4	0	1	0	0	0	0	0	0	13	0	0	0	32	0	0	0	5	0	1	3	0	0	0	33	0
NARS2	106	0	0	0	0	0	0	1	2	4	12	16	0	0	2	0	0	0	0	0	2	0	5	4	0	0	0	0	0	0	0	0	4	0	0	0	5	0	0	0	1	0	1	0	0	1	0	22	0
CTC-432M15.3	22	0	0	0	0	0	0	0	1	1	1	3	0	0	1	0	0	0	0	0	0	0	2	0	0	0	0	0	0	0	0	0	1	0	1	0	2	0	0	0	0	0	1	1	0	0	0	3	0
PRPF4B	208	0	0	0	0	0	2	1	11	5	36	20	0	1	2	0	0	1	0	1	0	0	13	2	1	0	0	0	1	0	0	0	19	0	0	0	16	0	0	1	0	0	0	1	1	0	0	34	2
PALM	95	0	0	0	0	0	0	3	3	2	15	8	0	0	2	0	0	3	0	0	2	0	6	0	0	0	0	0	0	0	0	0	4	0	0	1	10	0	0	0	1	0	1	1	0	0	0	16	0
REXO1L1P	32	1	0	0	0	0	0	0	0	0	0	7	0	1	1	0	0	0	1	0	0	0	0	0	0	0	0	0	1	0	0	0	0	0	0	0	2	0	0	0	0	0	0	0	0	0	0	11	0
RPA3	22	0	0	0	0	0	0	0	0	0	4	2	0	0	0	0	0	0	0	0	1	0	2	0	0	0	0	0	0	0	0	0	1	0	0	0	2	0	0	0	0	0	0	0	0	0	0	3	0
MMP9	202	0	0	0	0	0	0	2	1	3	40	20	0	0	3	0	0	1	0	0	4	0	7	8	1	0	0	0	1	0	0	0	17	0	0	0	11	0	0	3	0	0	0	3	1	0	0	30	0
RPL26L1	39	0	0	0	0	0	0	0	1	2	4	4	0	0	1	0	0	0	0	0	0	0	1	0	0	0	0	0	0	0	0	0	4	0	0	0	3	0	0	2	0	0	0	0	0	0	0	12	1
IGFL2	43	1	0	0	0	0	0	0	0	0	6	14	0	0	0	0	0	0	0	0	0	0	2	0	0	0	0	0	0	0	0	0	3	0	0	0	5	0	0	0	0	0	0	0	0	0	0	8	0
RP11-1055B8.7	273	4	1	0	0	0	2	6	10	4	59	38	0	1	1	0	0	0	0	0	2	0	12	0	2	0	0	0	1	0	0	0	11	0	0	0	19	0	0	1	2	0	0	2	3	4	1	42	1
VIL1	196	0	0	0	0	0	0	1	7	2	32	53	0	0	5	0	0	0	0	1	2	0	9	2	0	0	0	0	0	0	1	0	7	0	1	2	14	0	0	0	1	0	1	1	1	0	0	26	1
FAM163B	15	0	0	0	0	0	0	0	1	1	4	1	0	0	0	0	0	0	0	0	0	0	1	2	0	0	0	0	0	0	0	0	2	0	0	0	0	0	0	0	0	0	0	0	0	0	0	0	0
RBM27	265	2	0	0	0	1	1	6	8	7	37	23	0	0	4	0	0	0	0	0	2	1	13	3	2	0	0	0	0	0	2	0	24	0	1	0	15	0	0	4	1	0	2	3	0	0	0	51	1
TMEM151A	86	0	0	0	0	0	0	0	2	0	15	14	0	0	3	0	0	1	0	1	2	0	4	6	1	0	0	0	0	0	0	0	6	1	0	0	9	0	0	0	1	0	0	0	0	0	0	2	0
F11	170	0	0	0	0	0	1	2	2	2	20	34	0	0	1	0	0	1	0	1	1	0	7	1	0	0	0	0	0	0	2	0	4	0	0	0	16	0	0	2	2	0	1	2	1	0	0	31	1
KBTBD6	153	1	0	0	0	0	0	0	4	6	33	14	0	0	1	0	1	1	0	0	0	0	5	0	0	0	0	0	0	0	0	0	9	0	0	0	9	0	0	0	7	0	2	1	1	0	0	30	1
RFX5	157	1	0	0	0	0	1	3	5	2	36	18	0	0	1	0	0	1	1	0	4	0	14	1	0	0	0	0	0	0	0	0	14	0	0	0	8	0	0	2	1	0	0	0	0	0	0	19	0
SLCO4A1	156	1	0	0	0	0	0	2	2	2	24	18	0	1	1	0	0	0	0	0	0	1	9	1	0	0	0	0	0	0	0	0	9	0	0	0	17	0	0	1	0	0	0	1	1	1	0	32	1
FAM114A1	102	0	0	0	0	1	0	1	2	2	25	13	0	0	1	0	0	0	0	2	1	0	4	1	0	0	0	0	0	0	0	0	4	0	0	1	5	0	0	0	0	0	0	2	0	0	1	21	0
ASTE1	133	0	0	0	0	0	0	2	9	3	25	11	0	0	0	0	0	0	0	0	0	0	6	0	1	0	0	0	0	0	1	0	15	0	0	0	5	0	0	2	3	0	0	2	0	0	0	30	0
C13ORF45	6	0	0	0	0	0	0	1	0	0	0	0	0	0	0	0	0	0	0	0	0	0	0	0	0	0	0	0	0	0	0	0	0	0	0	0	0	0	0	0	0	0	0	0	0	0	0	4	0
SART1	120	1	0	0	0	0	0	1	5	1	21	23	0	0	2	0	0	0	0	1	1	0	6	1	0	0	0	0	0	0	0	0	11	0	0	0	9	0	0	0	1	0	0	1	0	0	0	20	0
PPBP	41	0	0	0	0	0	0	0	1	0	6	10	0	0	2	0	0	1	0	0	0	0	3	0	0	0	0	0	0	0	0	0	1	0	0	0	2	0	0	0	0	0	0	0	0	0	1	8	0
TMEM116	35	0	0	0	0	0	0	0	1	0	8	4	0	0	1	0	0	0	0	0	1	0	0	0	0	0	0	0	0	0	0	0	3	0	0	0	3	0	0	0	0	0	0	0	0	0	0	6	0
KIAA0087	7	0	0	0	0	0	0	0	0	0	2	0	0	0	0	0	0	0	0	0	0	0	0	0	0	0	0	0	0	0	0	0	0	0	0	0	0	0	0	0	0	0	0	0	0	0	0	5	0
PNMA3	127	0	0	0	0	0	0	2	8	0	12	19	0	0	3	0	0	0	0	1	0	0	6	2	2	0	0	0	1	0	0	0	9	0	1	1	9	0	0	0	0	0	0	1	1	1	1	26	0
ZNF193	3	0	0	0	0	0	0	0	0	0	0	0	0	0	0	0	0	0	0	0	1	0	0	1	0	0	0	0	0	0	0	0	1	0	0	0	0	0	0	0	0	0	0	0	0	0	0	0	0
ARMCX5-GPRASP2	4	0	0	0	0	0	0	0	0	0	0	0	0	0	0	0	0	0	0	0	0	0	1	3	0	0	0	0	0	0	0	0	0	0	0	0	0	0	0	0	0	0	0	0	0	0	0	0	0
CARD11	602	4	0	0	0	1	1	7	10	7	92	94	1	0	7	0	0	0	0	0	4	0	19	2	2	0	0	0	3	0	3	0	33	0	0	2	41	1	0	1	133	0	4	2	1	1	0	50	2
AC023830.1	4	0	0	0	0	0	0	0	0	0	0	0	0	0	0	0	0	0	0	0	0	0	0	0	0	0	0	0	0	0	1	0	3	0	0	0	0	0	0	0	0	0	0	0	0	0	0	0	0
TMEM242	32	0	0	0	0	0	0	0	2	1	6	1	0	0	0	0	0	0	0	0	0	0	3	0	0	0	0	0	0	0	0	0	2	0	0	0	1	0	0	0	0	0	0	0	0	0	0	11	0
BRD4	273	3	1	0	0	0	0	7	9	5	51	37	0	0	8	0	0	0	3	0	2	0	9	6	0	0	0	0	1	0	2	0	18	0	2	0	11	0	0	2	3	0	2	1	2	0	0	38	0
LPGAT1	68	1	0	0	0	0	0	1	2	2	13	7	0	0	0	0	0	0	0	0	0	0	6	1	0	0	0	0	0	0	0	0	5	0	0	0	3	0	0	0	1	0	0	0	0	0	0	13	0
RNF183	50	0	0	0	0	0	0	0	2	0	10	10	0	0	2	0	0	2	0	1	0	0	4	0	1	0	0	0	0	0	0	0	1	0	0	0	2	0	0	0	3	0	0	0	1	0	0	5	1
HDAC1	84	0	0	0	0	0	0	0	1	1	17	4	0	1	3	0	0	0	0	0	2	0	9	1	1	0	0	0	0	0	0	0	7	0	0	0	4	0	0	0	1	0	0	0	0	0	0	11	0
C8ORF83	2	0	0	0	0	0	0	0	0	0	0	0	0	0	0	0	0	0	0	0	0	0	0	1	0	0	0	0	0	0	0	0	1	0	0	0	0	0	0	0	0	0	0	0	0	0	0	0	0
AP000350.4	10	0	0	0	0	0	0	0	0	0	1	0	0	0	0	0	0	0	0	0	0	0	0	0	0	0	0	0	0	0	0	0	0	0	0	0	0	0	0	0	1	0	0	0	0	0	0	6	0
ANKLE2	202	0	0	0	0	0	0	4	7	6	30	15	1	0	2	0	0	1	0	0	2	1	12	8	0	0	0	0	0	0	1	0	15	0	0	0	13	0	0	1	2	0	0	0	0	1	1	31	1
MUC2	591	11	1	0	0	0	3	8	14	13	79	94	0	1	8	0	1	0	1	0	20	0	27	13	1	0	0	0	1	0	11	0	37	2	0	3	47	0	0	2	9	0	3	2	3	0	3	56	4
POLR1C	72	3	0	0	0	0	1	1	3	0	13	3	0	0	2	0	0	1	0	0	0	0	5	0	2	0	0	0	0	0	1	0	5	0	0	0	1	0	0	1	1	0	0	0	1	2	0	13	0
IGHMBP2	211	2	0	0	0	0	0	2	10	2	28	30	0	0	5	0	0	0	0	1	1	0	10	5	0	0	0	0	0	0	1	0	15	1	2	1	21	0	1	1	4	0	0	0	0	0	1	32	1
BIRC5	34	0	0	0	0	0	0	3	0	1	5	3	0	0	0	0	0	0	0	0	0	0	2	0	0	0	0	0	0	0	1	0	4	0	0	0	2	0	0	0	0	0	0	1	0	0	0	3	0
IRG1	5	0	0	0	0	0	0	0	0	0	0	0	0	0	0	0	0	0	0	0	0	0	0	1	0	0	0	0	0	0	0	0	1	0	0	0	0	0	0	0	0	0	1	1	0	0	0	0	0
LOC81691	5	0	0	0	0	0	0	0	0	0	0	2	0	0	0	0	0	0	0	0	0	0	0	0	0	0	0	0	0	0	0	0	0	0	0	0	0	0	0	0	0	0	0	0	0	0	0	0	0
GPR25	64	1	0	0	0	0	1	0	2	1	19	10	0	0	0	0	0	0	0	0	1	0	3	2	0	0	0	0	0	0	0	0	7	0	0	0	6	0	0	0	1	0	0	1	0	0	0	4	0
USP34	610	6	1	0	0	0	0	10	28	11	84	73	3	0	3	0	2	0	1	3	5	0	41	6	3	0	0	0	1	0	2	0	36	0	2	1	34	0	0	1	8	0	2	2	1	3	0	79	2
C16ORF78	115	1	0	0	0	0	0	1	5	1	13	33	0	0	1	0	0	0	0	0	3	0	5	3	0	0	0	0	0	0	0	0	8	0	0	0	9	0	0	2	0	0	0	0	0	0	0	14	0
AAAS	97	0	0	0	0	0	1	2	5	4	20	14	0	0	0	0	0	0	0	0	2	0	3	0	0	1	0	0	0	0	0	0	10	0	0	0	4	0	0	0	0	0	1	0	0	0	0	20	1
ABR	191	1	0	0	0	0	1	4	7	5	41	18	0	0	4	0	0	0	0	0	1	0	10	3	0	0	0	0	0	0	2	0	11	0	0	0	8	0	0	0	2	0	0	0	0	0	0	34	1
GFY	7	0	0	0	0	0	0	0	0	0	0	4	0	0	0	0	0	0	0	0	0	0	2	1	0	0	0	0	0	0	0	0	0	0	0	0	0	0	0	0	0	0	0	0	0	0	0	0	0
RABIF	22	1	0	0	0	0	0	0	1	1	4	0	0	0	1	0	0	0	0	0	0	0	3	0	0	0	0	0	0	0	0	0	1	0	0	0	3	0	0	0	0	0	0	0	0	0	0	2	0
FMNL2	193	0	0	0	0	0	0	2	7	2	24	37	0	1	3	0	0	1	1	1	1	1	9	8	1	0	0	0	0	0	0	0	11	0	1	0	8	0	0	1	2	0	0	2	0	0	0	34	1
SMG6	254	1	0	0	0	0	0	6	8	6	48	29	0	0	3	0	0	0	1	3	3	1	9	2	0	0	0	0	0	0	0	0	21	0	1	0	13	0	0	1	7	0	0	0	1	1	0	49	2
CT45A1	23	0	0	0	0	0	0	1	2	0	0	3	0	0	0	0	0	0	0	0	0	0	0	0	0	0	0	0	0	0	0	0	1	0	0	0	1	0	0	0	0	0	0	0	0	0	0	12	0
IRX2	172	0	0	0	0	0	2	1	6	4	40	17	0	0	0	0	0	0	0	0	5	1	4	2	0	0	0	0	0	0	1	0	16	0	0	0	21	0	0	0	2	0	0	3	0	0	0	15	2
LILRA3	173	2	1	0	0	0	0	5	6	3	18	42	0	1	5	0	0	0	1	0	4	0	4	4	1	0	0	0	0	0	2	0	5	0	0	0	19	0	0	2	0	0	0	0	0	0	1	14	0
APOB48R	4	0	0	0	0	0	0	0	1	0	0	1	0	0	0	0	0	0	0	0	0	0	0	0	0	0	0	0	0	0	0	0	0	0	0	0	0	0	0	0	0	0	0	0	0	0	0	1	0
C11ORF82	124	1	0	0	0	0	0	0	4	1	16	14	0	0	0	0	0	0	0	1	1	1	5	1	0	0	0	0	1	0	0	0	11	0	1	0	13	0	0	0	0	0	0	0	0	0	0	21	1
FUCA1	62	0	0	0	0	0	0	1	1	1	11	7	0	0	4	0	0	1	0	1	0	0	3	0	1	0	0	0	0	0	0	0	1	0	0	0	8	0	0	0	1	0	0	2	0	0	0	10	0
UBE2K	44	1	0	0	0	0	0	0	0	2	10	5	0	0	0	0	0	0	0	0	0	0	1	0	0	0	0	0	0	0	0	0	2	0	0	0	1	0	0	0	0	0	0	0	0	0	0	15	0
EXD1	113	2	0	0	0	0	0	1	3	0	16	22	0	0	3	0	0	0	0	0	2	0	6	1	1	0	0	0	1	0	0	0	7	0	1	0	6	0	0	0	4	0	1	2	0	0	1	22	0
JAZF1	44	0	0	0	0	0	0	1	2	2	8	5	0	1	1	0	0	0	0	0	0	0	2	0	0	0	0	0	0	0	0	0	4	0	0	0	2	0	0	0	1	0	0	0	0	0	0	6	0
LETM1	134	0	0	0	0	0	2	3	5	1	21	17	0	0	1	0	0	0	0	2	2	0	10	3	1	0	0	0	0	0	0	0	8	0	1	0	8	0	0	0	2	0	2	1	1	1	0	21	1
KDM1A	121	2	0	0	0	0	0	3	4	0	20	12	0	0	3	0	0	0	0	0	2	0	10	1	0	0	0	0	0	0	0	0	3	0	0	0	6	0	0	0	2	0	0	0	0	1	1	19	3
SOX12	25	0	0	0	0	0	0	2	1	1	2	3	0	1	0	0	0	0	0	0	0	1	2	0	0	0	0	0	0	0	0	0	0	0	0	0	2	0	0	0	0	0	0	0	0	0	0	0	0
TRIM59	90	1	0	0	0	0	0	2	3	1	6	10	1	1	3	0	0	0	0	1	2	0	5	0	0	0	0	0	0	0	0	0	5	0	0	0	1	0	0	0	0	0	1	2	0	1	0	26	0
SOS2	255	2	0	0	0	1	1	5	9	6	30	36	0	0	2	0	0	3	0	0	3	0	15	3	0	0	0	0	0	0	1	0	25	0	1	1	22	0	1	0	2	0	2	2	0	0	0	43	0
MST4	113	0	0	0	0	0	0	3	3	1	14	23	0	0	3	0	1	3	0	0	2	0	3	2	0	0	0	0	0	0	0	0	4	0	0	0	12	0	0	0	0	0	1	1	0	0	0	26	0
C4ORF51	50	0	0	0	0	0	0	1	0	2	8	5	0	0	0	0	0	0	0	0	0	0	3	2	0	0	0	1	0	0	0	0	2	0	0	0	3	0	0	0	0	0	0	0	0	0	0	14	0
MAS1L	119	0	0	0	0	0	0	1	5	2	10	23	0	0	3	0	0	1	0	0	3	1	9	4	0	0	0	0	0	0	0	0	6	0	0	0	19	0	0	0	0	0	0	1	1	0	0	14	0
SRMS	130	0	0	0	0	0	0	2	3	1	31	12	0	0	4	0	0	1	0	1	2	0	6	5	2	0	0	0	0	0	0	0	5	0	0	0	14	0	0	1	0	0	2	0	0	0	1	19	0
NPEPL1	114	1	1	0	0	0	0	2	1	2	12	11	0	0	1	0	0	0	0	0	2	0	3	6	0	0	0	0	0	0	1	0	10	0	0	0	5	0	0	4	2	0	1	1	1	0	0	29	0
OR6C70	105	0	0	0	0	0	0	0	7	0	11	29	1	0	3	0	0	0	0	1	3	0	3	5	0	0	0	0	0	0	0	0	8	0	0	0	5	0	0	1	0	0	0	1	0	0	0	15	0
LPCAT3	90	1	0	0	0	0	0	1	2	2	14	9	0	0	1	0	0	0	0	0	3	0	5	1	0	0	0	0	0	0	2	0	6	0	1	0	1	0	0	0	2	0	1	1	0	0	0	18	0
PMEPA1	97	0	0	0	0	0	0	0	2	1	18	19	0	0	0	0	0	0	1	0	5	0	5	1	0	0	0	0	0	0	0	0	6	0	0	0	5	0	0	1	1	0	1	0	0	0	0	17	1
KIF18B	161	1	0	0	0	0	0	1	6	5	22	25	0	0	2	0	0	0	0	0	1	0	5	1	0	0	0	0	0	0	2	0	19	0	0	0	11	0	0	2	0	0	1	0	0	0	0	27	0
ADHFE1	115	1	0	0	0	0	0	1	4	1	19	19	0	0	0	0	0	0	1	2	3	0	6	1	0	0	0	0	0	0	2	0	11	0	0	0	6	0	0	1	1	0	1	0	0	0	0	17	0
ABCC1	333	2	0	0	0	0	0	2	6	7	71	51	0	0	8	1	0	1	1	2	4	0	14	5	1	0	0	1	0	0	0	0	21	0	0	1	25	0	0	0	4	0	0	0	1	1	0	49	1
PDHX	94	0	0	0	0	0	1	3	3	0	13	14	0	1	1	0	0	0	0	0	1	0	4	1	0	0	0	0	0	0	0	0	6	0	0	0	4	0	0	1	1	0	1	0	0	0	0	23	0
SHC1	120	0	0	0	0	0	0	1	2	3	24	15	0	0	0	0	0	0	0	1	0	0	6	1	0	0	0	0	0	0	0	0	8	0	2	0	5	0	0	0	2	0	1	0	0	0	0	25	0
CCDC158	275	0	0	0	0	0	1	5	6	3	49	53	0	0	7	0	0	3	1	2	2	1	11	6	0	0	0	0	2	0	1	0	18	2	0	0	11	0	0	0	1	0	0	2	1	1	0	38	2
SHISA4	38	0	0	0	0	0	0	1	0	0	8	6	0	0	0	0	0	0	0	0	0	0	6	0	0	0	0	0	0	0	1	0	2	0	0	0	2	0	0	0	1	0	0	0	0	0	0	9	0
DCLRE1C	150	1	0	0	0	0	1	5	5	3	24	22	0	0	1	0	0	0	0	1	1	1	8	1	0	0	0	0	0	0	0	0	7	0	0	0	12	0	0	2	0	0	1	2	0	0	0	27	0
GUCY2F	318	0	0	0	0	0	0	7	9	3	52	53	0	0	1	0	0	1	0	2	6	0	11	9	1	0	0	0	1	0	1	0	18	0	0	1	40	0	0	0	4	0	1	3	0	0	0	51	0
IGSF22	217	3	0	0	0	0	2	5	6	8	37	31	1	0	1	0	0	0	0	2	3	1	6	5	0	0	0	0	0	0	2	0	10	0	0	0	25	0	0	2	0	0	0	0	0	0	0	38	0
TIMM22	37	1	0	0	0	0	0	1	2	0	8	4	0	0	0	0	0	0	0	0	0	0	1	0	0	0	0	0	0	0	0	0	0	0	0	0	3	0	0	0	1	0	0	0	0	0	0	6	0
TNP1	34	0	0	0	0	0	0	0	0	1	4	6	0	0	0	0	0	0	0	1	0	0	2	1	0	0	0	0	0	0	1	0	2	0	0	0	1	0	0	0	1	0	0	1	0	0	0	5	0
LOC402481	1	0	0	0	0	0	0	0	0	0	0	0	0	0	0	0	0	0	0	0	0	0	0	0	0	0	0	0	0	0	0	0	0	0	0	0	0	0	0	0	0	0	0	0	0	0	0	0	0
PBK	58	0	0	0	0	0	0	0	0	0	10	5	0	0	1	0	0	0	0	1	2	0	6	0	0	0	0	0	0	0	1	0	5	0	0	0	1	0	0	0	0	0	1	0	0	0	0	16	0
IL9R	139	0	0	0	0	0	0	2	7	2	14	21	0	0	2	0	0	0	0	1	0	0	7	9	1	0	0	0	0	0	0	0	2	0	0	1	24	0	0	2	0	0	0	0	1	0	0	18	0
GSTM1	24	1	0	0	0	0	0	0	0	1	3	5	0	0	1	0	0	0	0	0	0	0	0	0	0	0	0	0	0	0	0	0	0	0	0	0	1	0	0	0	2	0	0	0	0	0	0	5	0
LRCH2	177	0	0	0	0	0	0	5	4	5	20	25	0	0	2	0	0	1	0	1	4	1	13	5	0	0	0	0	0	0	1	0	11	0	0	0	5	0	0	0	6	0	0	2	0	1	0	46	0
RPS4X	45	0	0	0	0	0	1	1	0	1	2	10	0	0	1	0	0	0	0	0	0	0	3	1	0	0	0	0	0	0	0	0	1	0	1	1	2	0	0	0	0	0	0	0	0	1	0	11	0
MACC1	241	0	0	0	0	0	0	8	7	2	33	60	0	1	6	0	0	0	0	1	0	0	6	1	2	0	0	0	0	0	0	0	11	0	1	1	18	0	0	2	3	0	0	2	0	0	0	33	0
RASGRP2	149	0	0	0	0	0	0	3	6	4	21	32	0	0	2	0	0	0	0	0	2	0	17	1	0	0	0	0	0	0	0	0	10	0	1	1	6	0	0	0	1	0	0	2	0	0	0	21	1
FAM186A	166	3	0	0	0	0	0	5	2	7	26	7	0	0	0	1	0	2	0	0	4	0	23	7	1	0	0	0	1	0	0	0	3	2	0	0	0	0	0	0	0	0	1	0	0	0	0	55	0
SLC25A31	115	1	0	0	0	0	0	0	2	0	28	20	0	1	0	0	0	0	0	0	1	0	5	1	0	0	0	0	0	0	0	0	8	0	2	0	6	0	0	0	0	0	0	2	0	0	0	16	1
GRTP1	90	1	0	0	0	0	0	0	5	5	19	14	0	0	2	0	0	0	0	0	1	0	3	2	0	0	0	0	0	0	0	0	2	0	0	0	1	0	0	1	3	0	0	1	0	1	0	13	0
SMTNL2	78	1	0	0	0	0	0	0	1	1	15	18	0	0	3	0	0	0	0	0	0	0	1	0	1	0	0	0	0	0	0	0	4	0	0	0	7	0	0	0	1	0	0	0	0	0	0	10	0
TAS1R3	170	1	0	0	0	0	1	2	4	6	32	21	0	0	1	0	0	0	0	0	3	0	8	11	0	0	0	0	1	1	0	0	13	0	0	0	7	0	0	0	1	0	1	2	1	1	1	16	0
HSP90B1	141	2	0	0	0	0	0	2	6	3	21	12	0	0	3	0	0	0	0	2	2	0	5	0	0	0	0	0	0	0	1	0	5	0	0	0	12	0	0	0	0	0	0	0	0	0	0	31	1
PHF19	97	0	0	0	0	0	0	2	3	1	19	7	0	0	1	0	0	0	0	2	0	0	4	0	1	0	0	0	1	0	0	0	7	1	1	0	6	0	0	1	2	0	0	1	1	0	0	19	0
ATP11B	252	5	0	0	0	0	0	8	4	3	46	31	0	0	4	0	0	0	0	1	2	0	10	3	1	0	0	0	0	0	0	0	14	0	1	0	16	0	0	1	0	0	2	3	0	0	0	43	0
TCN1	138	0	0	1	0	0	0	3	7	0	13	21	0	0	4	0	1	1	0	1	2	0	5	7	0	0	0	0	0	0	0	0	8	0	0	0	13	0	0	2	0	0	0	0	0	0	1	19	1
MAST4	433	7	0	0	0	0	1	11	9	15	58	84	0	0	9	0	1	1	2	2	8	1	26	10	1	0	0	0	1	0	0	0	21	1	0	0	17	0	0	1	4	0	0	2	0	1	0	46	1
OR2L8	204	2	0	0	0	0	0	0	5	7	16	32	0	0	3	0	0	0	0	0	1	2	5	8	1	0	0	0	0	0	0	0	11	0	0	1	44	0	0	2	2	0	0	0	0	0	0	21	0
OIP5	40	0	0	0	0	0	0	0	1	1	2	12	0	0	0	0	0	0	0	0	1	0	1	0	0	0	0	0	0	0	0	0	0	0	0	0	1	0	0	1	1	0	0	0	0	0	0	8	0
LAMB2	347	4	0	0	0	0	0	6	7	6	65	44	1	0	5	0	0	0	0	3	5	2	15	8	0	0	0	0	0	0	1	0	29	1	3	0	20	0	0	2	0	0	2	2	0	1	0	51	0
WDR83OS	15	0	0	0	0	0	0	2	0	0	2	1	0	0	0	0	0	0	0	0	0	0	2	0	0	0	0	0	0	0	0	0	2	0	0	0	1	0	0	0	0	0	0	0	0	0	0	3	0
TRAJ39	2	0	0	0	0	0	0	0	0	0	1	1	0	0	0	0	0	0	0	0	0	0	0	0	0	0	0	0	0	0	0	0	0	0	0	0	0	0	0	0	0	0	0	0	0	0	0	0	0
PRF1	180	1	0	0	0	0	0	2	7	5	24	28	0	1	3	0	0	1	0	1	3	0	7	2	0	0	0	0	0	0	0	0	21	0	0	1	11	0	0	2	3	0	0	2	0	0	1	24	0
WHSC2	2	0	0	0	0	0	0	0	0	0	0	0	0	0	0	0	0	0	0	0	0	0	1	0	0	0	0	0	0	0	0	0	1	0	0	0	0	0	0	0	0	0	0	0	0	0	0	0	0
CCDC13	176	1	0	0	0	0	0	2	9	2	34	21	0	0	2	0	0	0	0	1	4	1	4	3	2	0	0	0	0	0	0	0	6	0	0	1	11	0	0	2	4	0	0	2	0	0	1	25	2
MEIS1	132	2	0	0	0	0	0	2	3	1	32	14	0	0	0	0	1	0	0	0	0	0	6	1	1	0	0	0	1	0	1	0	8	0	0	0	16	0	0	2	2	0	1	1	0	0	0	13	0
NCKAP5L	260	1	1	0	0	0	0	2	8	3	31	45	0	1	4	0	1	1	1	0	3	0	9	4	1	0	0	0	1	0	1	0	21	1	0	0	19	0	0	0	1	0	1	3	4	0	0	35	0
ZNF462	520	2	1	0	0	0	1	5	17	7	89	75	2	0	6	0	2	0	2	3	3	1	28	5	0	1	0	0	1	0	1	0	45	1	1	0	32	0	0	1	10	0	4	3	3	0	0	68	5
SHPK	151	0	1	0	0	0	0	1	7	5	18	27	0	0	4	0	0	1	0	1	1	0	2	1	1	0	0	0	0	0	0	0	5	0	0	0	11	0	0	2	0	0	1	1	0	0	0	37	0
PIAS2	137	0	0	0	0	0	0	0	5	3	22	17	0	0	3	0	1	0	0	1	1	0	13	2	2	0	0	0	0	0	1	0	16	0	0	0	6	0	0	0	1	0	1	1	0	1	0	23	0
NTN4	174	1	0	0	0	0	2	4	4	2	28	49	0	0	6	0	0	0	0	0	2	1	7	1	1	0	0	0	0	0	1	0	4	0	1	1	10	0	0	0	3	0	0	1	0	1	0	19	1
OR10K2	174	0	0	0	0	0	0	2	6	2	10	45	0	0	1	0	0	0	0	0	3	0	5	4	1	0	0	0	0	0	3	0	14	0	0	0	22	0	0	1	0	0	0	0	0	0	0	18	0
LIPT1	74	1	0	0	0	0	1	0	1	0	16	10	0	0	1	0	0	0	0	2	0	0	4	1	0	0	0	0	0	0	0	0	13	0	0	0	2	0	0	1	0	0	0	0	0	0	0	14	0
CHTF8	19	0	0	0	0	0	0	0	1	0	3	3	0	0	0	0	0	0	0	0	0	0	1	0	0	0	0	0	0	0	0	0	1	0	0	0	1	0	0	1	0	0	0	0	0	0	0	2	0
RPS19BP1	15	0	0	0	0	0	0	1	0	1	2	2	0	0	0	0	0	0	0	1	0	0	1	0	0	0	0	0	0	0	1	0	0	0	1	0	3	0	0	0	0	0	0	0	0	0	0	1	0
ZNF215	177	3	0	0	0	0	0	1	4	2	16	33	0	0	4	0	0	0	0	1	1	0	9	1	0	0	0	0	2	0	1	0	6	0	0	1	14	0	0	3	3	0	0	0	1	0	0	28	1
ZNF230	126	1	0	0	0	0	0	0	0	1	14	16	0	0	2	0	0	0	0	1	2	0	10	4	1	0	0	0	0	0	1	0	9	0	0	0	9	0	0	1	0	0	0	2	1	1	0	21	0
SIRPG	168	2	0	0	0	0	1	0	4	1	9	51	0	0	4	0	0	1	0	0	1	0	13	3	1	0	0	0	0	0	0	0	8	0	1	0	25	0	0	2	1	0	0	0	0	0	0	13	0
NARS	98	0	0	0	0	0	0	0	4	0	22	12	0	0	2	0	0	0	0	0	0	0	5	0	0	0	0	0	0	0	0	0	7	0	1	0	8	0	0	1	0	0	0	0	0	0	0	24	0
C17ORF103	15	0	0	0	0	0	0	0	0	2	4	2	0	0	0	0	0	0	0	0	1	0	0	0	0	0	0	0	0	0	0	0	1	0	0	0	0	0	0	0	0	0	0	0	0	0	0	2	0
UAP1	96	0	0	0	0	0	0	4	5	1	8	9	0	0	2	0	0	0	0	0	0	0	5	1	0	0	0	0	0	0	0	0	8	0	0	0	7	0	0	0	0	0	1	1	0	1	0	22	0
RBM8A	53	0	0	0	0	0	0	0	2	4	6	7	0	0	0	0	0	0	0	0	1	0	6	1	0	0	0	0	0	0	0	0	1	0	0	0	3	0	0	0	0	0	0	0	0	0	0	10	0
DDX47	92	0	0	0	0	0	0	1	1	2	27	9	0	0	3	0	0	0	0	0	1	0	6	1	1	0	0	0	0	0	1	0	4	0	0	0	1	0	0	0	2	0	0	0	0	0	1	21	0
TMC2	283	1	1	0	0	0	0	5	7	6	39	57	0	0	5	0	0	1	0	0	4	1	17	7	2	0	0	0	0	0	4	0	19	0	0	0	21	0	0	1	0	0	1	2	0	0	0	30	1
GYS1	143	0	0	0	0	0	0	0	4	4	23	17	0	0	0	0	0	1	1	0	2	0	11	0	0	0	0	0	1	0	0	0	7	0	1	0	7	0	0	0	1	0	1	0	0	1	0	23	1
SLC25A21	85	0	0	0	0	0	1	4	4	0	10	29	0	0	1	0	0	0	0	0	3	0	1	0	0	0	0	0	0	0	0	0	6	0	0	1	3	0	0	0	2	0	0	1	0	0	0	15	0
RP11-139J15.7	8	0	0	0	0	0	0	0	1	0	0	0	0	0	0	0	0	0	0	0	0	0	1	0	0	0	0	0	0	0	0	0	0	0	0	0	1	0	0	0	0	0	0	0	0	0	0	4	0
PAK1	81	1	0	0	0	0	0	1	3	3	15	5	0	0	2	0	0	0	0	0	0	0	5	1	0	0	0	0	0	0	0	0	4	0	0	0	8	0	0	0	2	0	0	0	0	0	0	18	0
TEAD1	75	0	0	0	0	0	1	2	3	0	12	9	0	0	3	0	0	0	0	0	1	0	5	2	1	0	0	0	0	0	1	0	2	0	0	0	5	0	0	1	1	0	0	0	0	0	1	12	1
ADAM30	231	0	0	0	0	0	0	2	3	6	45	44	2	0	3	0	0	2	1	0	4	0	11	4	1	0	0	0	0	0	0	0	14	0	1	0	16	0	0	1	2	0	0	1	3	1	0	26	0
SDHC	31	0	0	0	0	0	0	0	1	0	7	5	0	0	0	0	0	0	1	0	0	0	0	0	0	0	0	0	0	0	0	0	2	0	0	0	0	0	0	0	1	0	0	0	0	0	0	5	0
NR3C1	153	0	1	0	0	0	0	3	5	3	25	14	0	0	1	0	0	0	0	0	3	0	8	2	0	0	1	0	0	0	0	0	11	0	0	0	15	0	0	0	2	0	2	1	0	0	1	35	0
APOBEC3H	53	0	0	0	0	0	0	0	2	0	8	6	0	0	3	0	0	0	0	1	1	0	1	0	0	0	0	0	0	0	1	0	2	0	0	1	4	0	1	1	0	0	0	0	0	1	0	10	0
PTCD3	124	0	0	0	0	0	0	0	5	7	16	13	0	0	3	0	0	0	0	0	5	0	6	1	0	1	0	0	0	0	0	0	7	0	1	0	5	0	0	0	1	0	0	1	0	1	0	27	0
PHTF1	159	3	0	0	0	0	0	3	4	5	30	19	0	0	3	0	0	0	0	1	1	0	8	1	0	0	0	0	0	0	1	0	15	0	1	0	9	0	0	0	0	0	0	3	0	2	0	25	1
TMEM8B	91	0	0	0	0	0	0	1	2	1	16	10	0	0	2	0	0	0	0	0	0	0	5	4	0	0	0	0	0	0	1	0	7	0	0	0	3	0	0	0	2	0	0	0	0	0	0	16	0
PHF2	263	1	1	0	0	0	1	2	5	3	52	32	0	0	2	0	1	3	0	1	1	0	9	10	1	0	0	0	0	0	1	0	28	0	0	0	14	0	1	1	3	0	0	2	0	0	0	48	1
KLHL18	138	0	0	0	0	0	1	1	3	2	24	24	0	0	1	0	1	0	0	1	2	0	6	0	1	0	0	0	0	0	1	0	10	0	3	0	10	0	0	0	3	0	1	1	0	1	0	20	0
C9ORF64	67	0	0	0	0	0	0	0	1	2	13	9	0	0	5	0	0	1	0	0	1	0	2	0	0	0	0	0	0	0	0	0	4	0	0	0	3	0	0	0	0	0	0	0	0	0	0	12	1
FAM170A	132	1	0	0	0	0	0	2	4	2	18	49	0	0	1	0	0	1	0	0	0	0	1	2	1	0	0	0	0	0	0	0	5	0	1	0	8	0	0	2	1	0	0	1	0	0	0	9	0
LIPH	114	3	0	0	0	0	0	5	0	2	14	23	1	0	1	0	0	0	0	1	1	0	6	1	0	0	0	0	1	0	0	0	9	0	0	0	5	0	0	0	2	0	1	1	0	0	0	21	0
ZNF587B	51	2	0	0	0	0	0	0	5	2	8	2	0	0	1	0	0	0	0	0	0	0	3	0	0	0	0	0	0	0	0	0	1	0	0	0	3	0	0	1	1	0	0	1	1	0	0	12	0
OR51V1	185	1	0	0	0	0	1	1	6	1	13	44	0	0	1	0	0	1	1	1	2	0	7	10	0	0	0	0	0	0	0	0	7	0	0	0	34	0	0	1	1	0	0	0	1	1	0	18	0
ENSG00000123384	2	0	0	0	0	0	0	0	0	0	0	0	0	0	0	0	0	0	0	0	0	0	2	0	0	0	0	0	0	0	0	0	0	0	0	0	0	0	0	0	0	0	0	0	0	0	0	0	0
NBPF8	14	0	0	0	0	0	0	1	0	0	8	1	0	0	0	0	0	0	0	0	0	0	2	0	0	0	0	0	0	0	0	0	0	0	0	0	1	0	0	0	0	0	0	0	0	0	0	1	0
TRMT44	94	0	0	0	0	0	0	0	2	4	18	22	0	0	1	0	0	0	0	0	0	0	2	0	0	1	0	0	1	0	0	0	4	0	0	0	6	0	0	1	0	0	0	0	0	2	0	21	0
LLGL2	212	2	1	0	0	0	0	4	7	2	38	44	1	0	2	0	0	1	0	7	5	1	8	2	0	1	0	0	0	0	0	0	12	0	0	1	14	0	0	1	2	0	1	2	0	0	0	22	0
ANXA2	72	0	1	0	0	0	0	2	0	1	8	13	0	0	1	0	0	0	0	0	1	0	2	0	0	0	0	0	0	0	0	0	8	0	1	0	7	0	0	1	0	0	0	0	0	1	0	11	1
ZNF780A	183	1	0	0	0	1	0	4	5	2	28	27	0	0	2	0	0	0	0	2	0	0	9	4	0	0	0	0	0	0	1	0	8	0	1	0	11	0	0	0	3	0	0	1	0	1	0	42	1
NOL12	44	1	0	0	0	0	0	1	1	1	8	5	0	0	0	0	0	0	0	0	0	1	4	0	0	0	0	0	0	0	0	0	3	0	0	0	1	0	0	0	0	0	0	1	0	0	1	8	0
OR13C7P	5	0	0	0	0	0	0	0	0	0	1	4	0	0	0	0	0	0	0	0	0	0	0	0	0	0	0	0	0	0	0	0	0	0	0	0	0	0	0	0	0	0	0	0	0	0	0	0	0
KLK7	83	0	0	0	0	0	0	2	1	1	7	23	0	0	1	0	0	0	1	0	2	0	1	2	1	0	0	0	0	0	0	0	1	0	1	0	10	0	0	0	2	0	0	1	0	0	0	13	0
ZCCHC9	58	0	0	0	0	0	0	0	2	2	9	10	0	0	0	0	0	0	0	0	0	0	2	1	0	0	0	0	0	0	0	0	6	0	1	0	3	0	0	0	0	0	0	0	1	0	1	13	0
CTNNBIP1	18	0	0	0	0	0	0	3	0	0	1	2	0	0	0	0	0	0	0	0	0	0	1	0	0	0	0	0	1	0	0	0	2	0	0	0	0	0	0	1	0	0	0	0	0	0	0	4	0
MS4A8	82	2	0	0	0	0	0	0	1	1	13	8	0	0	4	0	0	0	0	0	0	0	2	0	0	0	0	0	0	0	0	0	4	0	0	1	5	0	0	0	1	0	0	1	0	0	0	23	0
FNTB	68	0	0	0	0	0	1	0	4	1	12	3	0	0	0	0	0	0	0	0	0	0	7	0	0	0	0	0	0	0	0	0	6	0	1	0	2	0	0	1	1	0	0	1	0	0	0	14	0
FBXO32	80	0	0	0	0	0	0	2	2	0	17	11	1	0	0	0	0	0	0	0	1	0	4	1	0	0	0	0	0	0	0	0	9	0	0	0	2	0	0	0	2	0	0	1	0	0	0	19	0
KCTD10	95	1	0	0	0	0	0	2	1	2	18	10	0	0	2	0	0	0	0	0	1	1	3	2	0	0	0	0	0	0	0	0	11	0	0	1	3	0	0	0	2	0	1	0	0	1	0	13	0
BRPF3	216	1	0	0	0	0	0	4	9	8	36	39	0	0	6	0	0	2	0	0	1	0	9	2	1	0	0	0	0	0	0	0	12	0	0	0	12	0	0	0	1	0	1	1	0	1	0	30	0
SREK1	103	0	0	0	0	0	0	2	2	6	21	10	0	0	2	0	0	1	0	0	1	0	5	0	0	0	0	0	0	0	1	0	11	1	0	0	3	0	0	0	0	0	1	1	0	1	1	20	0
WDR82	48	0	0	0	0	0	0	0	2	0	5	7	0	0	1	0	0	0	0	0	1	0	4	0	0	0	0	0	0	0	0	0	5	0	1	0	0	0	0	0	0	0	0	0	0	0	0	15	0
XRCC4	71	0	0	0	0	0	0	0	1	1	12	8	0	0	2	0	0	0	0	0	1	0	7	2	0	0	0	0	0	0	0	0	5	0	0	0	5	0	0	0	1	0	1	0	0	0	0	13	0
BET3L	1	0	0	0	0	0	0	0	0	0	0	0	0	0	0	0	0	0	0	0	0	0	0	0	0	0	0	0	0	0	1	0	0	0	0	0	0	0	0	0	0	0	0	0	0	0	0	0	0
KRT6C	145	1	0	0	0	0	0	1	3	1	23	24	0	0	2	0	0	0	0	1	6	1	4	0	0	0	0	0	0	0	0	0	8	0	0	1	11	0	0	1	0	0	0	1	0	0	1	22	0
TNXB	585	3	0	0	0	0	2	6	25	9	89	117	2	0	5	0	0	1	1	2	5	2	27	5	2	0	0	0	0	0	1	0	46	0	0	3	41	0	0	5	6	0	1	3	0	1	1	61	1
ARL6IP4	41	0	0	0	0	0	0	0	1	2	9	1	0	0	1	0	0	0	0	1	2	0	1	1	2	0	0	0	0	0	0	0	3	0	0	0	0	0	0	0	1	0	0	1	0	1	0	12	0
OR1F1	84	1	1	0	0	0	0	1	2	0	14	24	0	0	4	0	0	0	0	0	1	1	1	0	0	0	0	0	0	0	0	0	5	0	0	0	6	0	0	0	0	0	0	0	0	0	0	10	0
FRMD6	176	0	0	0	0	0	2	2	3	1	29	21	0	1	4	0	0	1	0	1	2	0	8	1	2	0	0	0	0	0	1	0	14	1	1	0	21	0	0	3	0	0	1	0	0	0	0	25	1
XYLT1	292	1	0	0	0	0	1	1	13	3	40	46	0	0	2	0	0	2	0	0	6	0	11	3	1	0	0	0	0	0	1	0	14	0	1	1	47	0	0	0	2	0	2	2	0	0	0	39	1
RTKN2	134	1	0	0	0	0	0	4	5	3	19	12	0	1	4	0	1	1	0	1	2	0	8	3	0	0	0	1	0	0	1	0	6	0	0	0	5	0	1	0	3	0	0	2	0	0	0	26	1
NDUFA12	34	0	0	0	0	0	0	0	0	0	11	1	0	0	1	0	0	0	0	0	1	0	1	0	0	0	0	0	0	0	0	0	3	0	0	0	7	0	0	0	1	0	0	0	0	0	0	3	1
DAB2	229	0	0	0	0	0	1	3	8	0	32	35	1	0	3	0	0	0	1	1	1	0	15	5	0	0	0	0	0	0	1	0	16	0	2	0	19	0	0	1	7	0	0	2	2	0	2	36	1
MSX2	62	0	0	0	0	0	0	1	1	1	12	2	0	0	1	0	0	0	0	0	1	1	4	6	0	1	0	0	0	0	0	0	1	0	1	0	4	0	0	0	0	0	0	0	0	0	0	10	0
GGPS1	68	0	0	0	0	0	0	0	2	2	11	2	0	0	0	0	1	0	0	0	0	0	6	0	0	0	0	0	0	0	0	0	9	0	0	0	2	0	0	0	1	0	0	1	0	0	0	18	1
PI16	118	0	0	0	0	0	0	0	5	3	10	34	0	0	0	0	0	0	1	0	1	0	7	4	0	0	0	0	0	0	0	0	7	1	0	0	6	0	0	1	0	0	0	0	0	0	0	10	0
OR52E1	1	0	0	0	0	0	0	0	0	0	0	1	0	0	0	0	0	0	0	0	0	0	0	0	0	0	0	0	0	0	0	0	0	0	0	0	0	0	0	0	0	0	0	0	0	0	0	0	0
NGRN	59	0	0	0	0	0	0	1	0	1	17	4	0	0	1	0	0	1	0	0	2	1	2	1	0	0	0	0	0	0	0	0	2	0	0	0	1	0	0	0	1	0	0	0	0	0	0	17	0
SYT7	93	0	0	0	0	0	0	2	3	1	12	20	0	0	1	0	0	0	1	0	2	0	1	0	1	0	0	0	0	0	2	0	8	0	0	0	7	0	0	0	1	0	1	1	0	0	0	13	0
CD3E	45	0	0	0	0	0	0	0	0	1	4	6	0	1	2	0	0	1	1	1	1	0	4	1	0	0	0	0	0	0	0	0	4	0	0	0	2	1	0	0	1	0	0	1	0	0	0	6	1
POMP	36	0	0	0	0	0	0	0	0	0	8	3	0	0	1	0	0	0	0	0	1	0	4	0	1	0	0	0	0	0	0	0	1	0	0	0	2	0	0	0	0	0	0	0	0	1	0	9	0
RP11-248J23.6	5	0	0	0	0	0	0	1	0	0	0	0	0	0	0	0	0	0	0	0	0	0	1	0	0	0	0	0	0	0	0	0	0	0	0	0	0	0	0	0	0	0	0	0	0	0	0	3	0
C3ORF44	3	0	0	0	0	0	0	0	0	0	0	0	0	0	0	0	0	0	0	0	0	0	0	0	0	0	0	0	0	0	0	0	0	0	0	0	0	0	0	0	0	0	0	0	0	0	0	0	0
CPB2	115	0	0	0	0	0	0	2	5	1	24	9	0	0	3	0	0	0	0	1	4	0	4	2	0	0	0	0	0	0	2	0	10	0	1	0	6	0	0	1	0	0	0	0	0	0	0	16	1
CYP3A43	133	0	0	0	0	0	0	1	2	2	17	31	0	0	3	0	1	1	0	0	0	0	5	1	0	0	0	0	0	0	2	0	7	0	0	0	8	0	0	1	3	0	0	1	0	1	0	21	0
CPNE1	115	1	0	0	0	0	3	2	3	1	17	19	0	1	3	0	0	0	0	1	0	0	9	2	0	0	0	0	1	0	0	0	8	0	0	0	6	0	0	0	2	0	0	1	0	0	0	18	0
GALR3	34	0	0	0	0	0	0	0	2	0	11	2	0	0	0	0	0	1	0	0	0	0	1	2	1	0	0	0	0	0	0	0	3	0	0	0	1	0	0	0	0	0	0	0	0	0	0	5	0
ST7	127	0	0	0	0	0	0	1	1	4	24	21	0	0	1	0	0	1	0	0	1	0	5	2	0	0	0	0	0	0	0	0	5	0	0	0	9	0	0	0	3	0	0	0	0	0	0	24	1
PHGDH	84	0	0	0	0	0	2	0	1	0	13	12	0	0	2	0	0	1	0	0	1	0	1	0	0	0	0	0	0	0	0	0	11	0	0	1	7	0	0	1	1	0	0	1	0	0	0	14	0
ZNF276	118	0	0	0	0	0	0	1	8	3	20	17	0	0	0	0	0	0	0	1	2	1	5	3	0	1	0	0	0	0	0	0	4	1	0	1	8	0	0	1	0	0	0	1	0	0	0	14	0
CALB1	81	0	0	0	0	0	0	1	3	1	9	18	0	0	1	0	0	0	0	0	0	1	2	1	0	0	0	0	0	0	0	0	3	0	0	0	10	0	0	0	0	0	1	1	0	0	0	13	1
TEFM	61	0	0	0	0	0	0	2	1	1	7	9	0	0	0	0	0	0	0	0	1	0	3	0	0	0	0	0	0	0	0	0	3	0	0	0	1	0	0	0	2	0	0	1	0	0	0	22	0
FGF11	41	0	0	0	0	0	0	0	0	0	12	3	0	0	0	0	0	0	0	0	0	0	2	0	0	0	0	0	0	0	0	0	3	0	1	0	2	0	0	0	0	0	0	1	0	1	0	6	1
ICA1	133	0	0	0	0	0	0	3	7	0	17	29	0	0	1	0	1	0	0	0	1	0	5	2	1	0	0	0	0	0	0	0	9	0	0	0	6	0	0	0	1	0	0	2	1	0	0	21	1
TMEM33	28	0	0	0	0	0	0	0	2	0	8	2	0	0	0	0	0	0	0	0	0	0	2	0	0	0	0	0	0	0	0	0	1	0	0	1	1	0	0	0	0	0	0	0	0	0	0	5	0
COQ2	51	0	1	0	0	0	0	0	0	0	12	6	0	0	0	0	0	0	0	1	1	0	2	2	0	0	0	0	0	0	0	0	1	0	0	0	4	0	0	0	1	0	0	0	0	0	0	10	0
SLFN11	262	2	1	0	0	0	0	4	9	1	35	57	2	0	4	0	0	1	0	3	0	0	7	10	0	0	0	0	1	0	0	0	12	0	1	0	22	0	0	1	2	0	0	2	0	2	1	37	2
LIF	48	0	0	0	0	0	0	0	1	1	7	8	0	0	0	0	0	0	0	0	1	0	4	1	0	0	0	0	1	0	0	0	3	0	0	0	2	0	0	0	2	0	0	0	0	1	0	7	0
ZMYND19	47	2	0	0	0	0	0	0	1	1	7	6	0	0	0	0	0	0	0	0	1	0	4	1	0	0	0	0	0	0	0	0	7	0	0	0	1	0	0	0	0	0	0	0	0	0	0	6	0
TTLL9	143	1	0	0	0	0	0	1	2	1	28	25	0	0	1	0	0	0	0	1	2	1	4	4	0	0	0	0	1	0	0	0	9	0	1	0	14	0	0	1	0	0	0	0	0	0	0	21	0
GLRA2	162	1	0	0	0	0	0	2	5	0	21	22	0	0	3	0	0	1	0	0	3	0	6	5	0	0	0	0	0	0	0	0	6	0	1	0	26	0	0	0	0	0	0	2	0	1	1	26	0
SLC22A23	112	2	0	0	0	0	0	0	2	2	16	14	0	1	3	0	0	0	0	1	2	0	3	4	0	0	0	0	0	0	0	0	8	0	1	0	8	0	0	0	2	0	1	2	0	0	0	26	0
TBCD	239	2	1	0	0	0	0	2	5	6	34	45	0	1	2	0	0	0	0	2	1	0	11	1	0	0	0	0	1	0	0	0	18	0	0	0	14	0	0	0	2	0	1	2	1	0	0	45	0
LRWD1	115	1	0	0	0	0	1	2	1	6	22	17	0	0	2	0	1	0	0	0	2	0	5	1	0	0	0	0	0	0	0	0	9	1	1	0	3	0	0	0	1	0	0	0	0	0	0	20	0
CFAP61	1	0	0	0	0	0	0	0	0	0	0	0	0	0	0	0	0	0	0	0	0	0	1	0	0	0	0	0	0	0	0	0	0	0	0	0	0	0	0	0	0	0	0	0	0	0	0	0	0
DNAL1	34	0	0	0	0	0	0	1	2	0	3	6	0	0	0	0	0	0	0	0	0	1	4	0	0	0	0	0	0	0	0	0	1	0	0	0	2	0	0	0	2	0	0	1	0	0	0	8	0
SMCO3	50	0	0	0	0	0	0	1	1	0	6	6	0	0	0	0	0	1	0	0	0	0	1	0	0	0	0	0	0	0	0	0	2	0	0	0	4	0	0	0	0	0	1	1	0	0	1	18	0
SRRM5	71	1	0	0	0	0	0	1	1	0	12	3	0	1	1	0	0	0	0	0	3	1	5	3	0	0	0	0	1	0	0	0	1	0	0	0	0	0	0	1	0	0	0	0	0	1	0	31	0
WIBG	43	0	0	0	0	0	0	2	1	0	7	5	0	0	1	0	0	0	0	0	0	0	1	0	0	0	0	0	0	0	0	0	2	0	0	0	3	0	0	0	1	0	0	0	0	0	0	8	1
ANO6	192	2	0	0	0	0	0	7	2	2	29	16	0	0	2	0	0	1	1	0	3	0	9	2	1	0	0	0	1	0	1	0	13	0	0	0	16	0	0	0	0	0	0	3	1	2	1	31	1
CHMP2B	50	0	0	0	0	0	0	1	3	2	8	5	0	0	0	0	0	0	0	0	2	0	1	0	0	0	0	1	0	0	2	0	1	0	0	0	6	0	0	0	2	0	0	1	0	0	0	8	0
CTD-2215E18.1	6	0	0	0	0	0	0	0	0	0	1	0	0	0	0	0	0	0	0	0	0	0	1	0	0	0	0	0	0	0	0	0	1	0	0	0	0	0	0	0	0	0	0	0	0	0	0	1	0
CHMP7	77	0	1	0	0	0	0	0	2	1	11	14	0	0	1	0	0	0	0	0	3	1	6	2	0	0	0	0	1	0	0	0	4	0	0	0	4	0	0	0	1	0	0	0	1	0	0	14	1
CNTN2	259	0	1	0	0	0	1	2	8	4	36	46	0	0	4	0	0	2	0	1	5	1	13	1	1	0	0	0	0	0	0	0	16	0	1	0	23	0	0	1	4	0	2	2	1	0	0	31	1
BCLAF1	507	3	0	0	0	1	1	3	16	6	41	117	0	0	8	0	0	0	1	4	10	3	17	5	2	0	0	0	0	0	0	0	32	1	1	2	54	0	0	0	6	0	2	1	2	2	0	55	2
SPO11	97	0	0	0	0	0	0	0	4	0	9	19	1	0	3	1	0	1	0	1	0	0	3	1	0	0	0	0	1	0	0	0	6	0	0	0	9	0	0	1	0	0	0	1	1	0	0	21	0
NDUFS6	31	0	0	0	0	0	0	1	0	1	4	3	0	0	0	0	0	0	0	0	1	0	1	1	0	0	0	0	0	0	0	0	4	0	0	0	1	0	1	0	0	0	0	1	0	0	0	5	0
C7ORF64	1	0	0	0	0	0	0	0	0	0	0	0	0	0	0	0	0	0	0	0	0	0	0	0	0	0	0	0	0	0	0	0	0	0	0	0	0	0	0	0	0	0	0	0	0	0	0	0	0
RNF111	233	3	0	0	0	0	0	4	10	2	39	24	0	0	3	0	1	1	0	2	3	0	12	6	0	0	0	0	0	0	0	0	18	1	2	0	10	0	0	2	2	0	1	2	1	0	0	39	1
S100A16	27	0	0	0	0	0	0	0	1	2	4	4	0	0	0	0	0	0	0	0	0	0	2	0	0	0	0	0	0	0	0	0	2	0	0	0	2	0	0	0	0	0	0	0	0	1	0	5	0
ECSIT	104	1	0	0	0	0	0	2	3	3	20	25	0	0	0	0	0	0	0	2	1	0	4	0	0	0	0	0	0	0	0	0	7	0	0	0	1	0	0	1	1	0	0	0	0	0	0	18	0
ZNF284	156	0	0	0	0	0	2	1	6	1	21	28	0	0	1	0	0	0	0	0	1	0	8	1	0	0	0	0	2	0	0	0	9	0	0	0	13	0	0	0	1	0	2	3	1	1	0	22	1
HIST1H3I	81	1	0	0	0	0	0	2	8	0	8	0	0	0	1	0	0	0	0	0	2	0	2	1	0	0	0	0	0	0	2	0	4	0	0	0	10	0	0	1	9	0	0	0	0	0	0	10	0
C20ORF149	1	0	0	0	0	0	0	0	0	0	0	0	0	0	0	0	0	0	0	0	0	0	0	0	0	0	0	0	0	0	0	0	0	0	0	0	0	0	0	0	0	0	0	0	0	0	0	0	0
LARGE	210	3	0	0	0	0	1	3	4	4	43	28	0	0	3	0	0	0	0	1	2	0	7	4	2	0	0	0	1	0	0	0	14	0	0	0	15	0	1	0	0	0	0	1	0	2	0	25	1
FKBP7	49	2	0	0	0	0	1	3	1	1	10	2	0	0	0	0	0	0	0	0	0	0	1	0	1	0	0	0	0	0	0	0	2	0	0	0	1	0	0	0	0	0	0	0	0	0	0	12	0
KRT76	146	0	0	0	0	0	0	2	5	1	20	34	0	0	5	0	0	0	0	1	4	0	4	5	1	0	0	0	0	0	1	0	6	0	0	0	5	0	0	0	1	0	2	2	1	1	1	21	0
PTPN12	171	0	0	0	0	0	1	6	7	1	32	16	0	1	4	0	0	0	0	1	3	0	9	3	0	0	0	0	0	0	1	0	16	1	0	0	7	0	0	0	4	0	1	1	0	0	0	27	0
ANAPC2	163	1	0	0	0	0	0	3	0	3	30	26	0	0	1	0	0	0	0	1	4	0	5	3	0	0	0	1	0	0	1	0	11	0	0	1	9	0	0	1	2	1	1	1	1	3	0	19	0
RP11-408E5.4	5	0	0	0	0	0	0	0	0	0	0	1	0	0	0	0	0	0	0	0	0	0	0	0	0	0	0	0	0	0	0	0	0	0	0	0	0	0	0	0	0	0	0	1	0	0	0	0	0
SLCO1B7	207	0	0	0	0	0	1	1	5	2	17	55	0	0	6	0	0	0	0	0	1	3	10	1	0	0	0	0	0	0	0	0	16	0	3	0	19	0	0	2	4	0	1	0	0	0	0	30	0
FRG1	68	0	0	0	0	0	1	0	3	1	4	13	0	0	1	0	0	1	1	1	0	0	6	2	0	0	0	0	0	0	0	0	2	0	0	0	10	0	0	0	1	0	3	0	0	0	1	6	1
TMPO	168	2	0	0	0	0	0	1	6	3	31	20	0	0	3	0	0	1	0	2	1	0	12	5	1	0	0	0	0	0	0	0	13	0	0	0	8	0	0	2	2	0	0	3	1	0	0	28	0
CASR	409	2	0	0	0	0	0	7	10	4	51	114	2	1	4	0	0	1	0	3	2	2	20	8	2	0	0	0	0	0	1	0	25	1	3	1	35	0	0	0	6	0	1	2	0	0	0	39	1
HAL	173	3	0	0	0	0	0	1	6	1	31	35	0	0	5	0	0	1	0	0	3	0	9	4	0	0	0	0	0	0	0	0	5	0	1	0	9	0	0	0	0	0	1	0	1	0	1	22	3
ASB1	78	0	0	0	0	0	0	0	4	2	13	10	0	0	1	0	0	0	0	1	1	0	5	2	0	0	0	0	0	0	0	0	5	0	0	0	2	0	0	1	0	0	1	1	0	0	0	17	1
SSH1	226	1	2	0	0	0	0	3	6	2	45	32	0	0	3	0	0	0	0	1	4	1	10	2	1	0	0	0	0	0	2	0	12	0	0	0	15	0	0	0	2	0	1	1	2	1	1	35	1
IFNA2	54	0	0	0	0	0	0	1	1	2	10	4	0	0	0	0	0	0	0	0	1	0	6	2	0	0	0	0	0	0	0	0	3	0	0	0	7	0	0	0	0	0	0	0	0	0	0	10	0
IL25	56	0	1	0	0	0	0	0	1	1	14	7	0	0	0	0	0	0	0	0	0	0	4	0	1	0	0	0	1	0	0	0	3	0	0	0	6	0	0	0	0	0	0	0	0	0	0	10	0
IFT81	127	1	0	0	0	0	1	3	4	4	23	7	0	0	1	0	0	0	0	0	1	0	7	1	0	0	0	0	0	0	0	0	9	0	0	0	4	0	0	1	2	0	1	0	0	0	0	27	0
MOV10L1	275	3	0	0	0	1	2	6	7	7	37	66	0	0	5	0	1	0	0	3	7	0	11	1	1	0	0	0	0	0	1	0	13	0	0	0	16	0	0	1	2	0	1	1	1	0	1	42	1
FBXW4	70	0	0	0	0	0	0	3	1	1	12	8	0	0	3	0	0	0	0	0	1	0	4	1	2	0	0	0	0	0	0	0	5	1	0	0	7	0	0	0	1	0	0	0	0	0	0	9	0
ZNF337	154	3	0	0	0	0	2	1	6	4	25	11	0	0	3	0	0	0	0	0	2	0	7	1	0	0	0	0	0	0	3	0	9	0	0	0	7	0	0	2	1	0	0	1	1	0	0	27	0
MICALL2	167	0	0	0	0	0	1	2	5	4	30	35	0	1	2	0	0	2	0	0	2	1	8	1	0	0	0	0	0	0	1	0	11	0	0	0	10	0	0	0	1	0	0	1	0	3	0	14	0
NAP1L5	51	0	0	0	0	0	0	0	3	0	10	9	0	0	1	0	0	0	0	0	0	0	3	1	0	0	0	0	0	0	0	0	1	0	0	0	3	0	0	0	2	0	0	0	0	1	0	8	0
KIAA1267	17	0	0	0	0	0	0	0	0	0	0	2	0	0	0	0	0	0	0	0	2	0	1	0	0	0	0	0	0	0	0	0	3	0	0	2	0	0	0	0	1	0	0	0	0	0	0	0	3
QSOX2	148	1	0	0	0	0	2	2	4	2	26	16	0	0	2	0	0	1	1	2	1	1	5	2	0	0	0	0	1	0	0	0	12	0	0	0	16	0	0	0	2	0	0	2	0	1	0	20	1
TMEM127	43	1	0	0	0	0	0	1	1	0	4	10	0	0	1	0	0	0	0	0	0	0	1	0	0	0	0	0	0	0	0	0	7	0	0	0	0	0	0	0	1	0	0	0	0	0	0	8	0
MORC1	425	5	0	0	0	0	1	5	19	5	40	116	0	0	6	0	0	0	0	0	3	0	23	17	1	0	0	0	1	0	2	0	19	0	0	3	29	0	0	1	1	0	1	3	0	1	0	49	0
SAFB2	181	0	0	0	0	0	0	1	7	1	41	28	0	0	2	0	0	0	1	1	3	0	10	1	0	0	0	0	2	0	2	0	12	1	0	0	7	0	0	0	0	0	1	3	0	1	1	34	0
RIT1	80	0	0	0	0	0	0	3	0	0	12	7	0	1	1	0	2	1	0	0	1	1	3	4	0	0	0	0	0	0	1	0	2	0	3	0	15	0	0	0	0	0	0	0	0	1	0	9	0
IL11RA	75	0	0	0	0	0	1	2	3	0	11	10	0	1	1	0	0	0	0	1	0	0	6	0	0	0	0	0	0	0	0	0	6	0	0	0	3	0	0	1	0	0	0	0	0	0	0	14	0
GALNT18	145	1	0	0	0	0	1	0	3	2	24	23	0	0	2	0	0	1	0	0	2	0	2	0	0	0	0	0	1	0	0	0	14	1	3	0	10	0	0	1	1	0	2	1	0	1	1	24	0
PRSS42	61	0	0	0	0	0	0	0	1	0	7	17	0	0	1	0	0	1	0	0	0	0	2	0	0	0	0	0	1	0	0	0	3	0	0	0	3	0	0	1	0	0	0	0	0	0	0	12	0
PHYHD1	51	1	0	0	0	0	0	0	1	2	8	6	0	0	0	0	0	0	0	1	0	0	1	0	0	0	0	0	0	0	0	0	1	0	0	0	1	0	0	0	3	0	0	0	0	0	0	11	1
BPTF	473	3	0	0	0	1	5	11	11	9	55	74	0	1	6	0	0	1	0	1	7	1	22	9	0	0	0	1	0	0	0	0	33	0	1	0	41	0	0	3	8	0	4	1	0	0	0	51	2
TRIM7	98	0	0	0	0	0	0	6	1	1	11	9	0	0	4	0	0	0	1	0	1	0	4	1	0	0	0	0	0	0	0	0	11	0	0	1	8	0	0	0	0	0	0	0	0	0	0	19	0
PHACTR2	177	1	0	0	0	0	0	1	7	0	21	35	0	0	2	0	0	0	0	0	3	1	12	10	1	0	0	0	0	0	0	0	18	0	0	0	4	0	0	2	3	0	0	1	2	0	0	26	0
AF131215.5	2	0	0	0	0	0	0	0	0	0	0	0	0	0	0	0	0	0	0	0	0	0	0	0	0	0	0	0	1	0	0	0	0	0	0	0	0	0	0	0	0	0	0	0	0	0	0	1	0
C3ORF79	25	0	0	0	0	0	0	1	2	0	4	3	0	0	0	0	0	0	0	0	0	0	0	0	0	0	0	0	0	0	0	0	1	0	1	0	4	0	0	1	0	0	0	1	0	0	0	3	0
HAS2	188	2	0	0	0	0	0	0	9	2	25	16	0	0	3	0	0	0	0	0	4	0	10	5	0	0	0	0	1	0	1	0	14	0	0	0	27	0	1	0	6	0	0	2	1	1	0	23	1
FSCB	349	3	0	0	0	0	2	5	21	4	30	42	0	0	3	0	1	5	0	0	3	1	5	12	1	0	0	0	1	0	2	0	19	0	0	0	56	0	0	4	6	0	0	2	1	0	2	42	0
VGLL1	94	1	0	0	0	0	0	2	1	2	11	14	0	0	1	0	0	1	0	0	1	0	3	1	0	0	0	0	0	0	1	0	7	0	0	0	14	0	0	0	1	0	0	0	0	0	0	18	0
SNTG1	310	3	0	0	0	0	1	0	12	2	37	37	0	0	2	0	0	1	1	0	4	0	8	6	0	1	0	0	1	0	1	0	20	0	0	0	82	0	0	5	1	0	1	1	1	1	0	33	0
OSCP1	75	1	0	0	0	0	0	1	2	1	14	9	0	0	2	0	0	0	0	0	0	0	5	0	0	0	0	0	0	0	0	0	3	0	0	0	5	0	0	0	2	0	0	0	0	0	0	8	1
NADSYN1	156	0	0	0	0	0	1	3	2	0	29	22	0	1	2	0	0	0	1	2	3	1	9	10	1	0	0	0	0	0	0	0	11	0	1	0	4	0	0	0	0	0	0	1	0	0	0	23	0
CTNND1	259	4	0	0	0	0	1	4	7	4	57	19	0	0	0	0	0	0	0	0	7	2	10	1	0	1	0	0	0	0	0	0	29	0	0	1	13	0	0	5	2	0	0	1	1	0	0	53	0
DOK2	95	0	0	0	0	0	1	3	1	1	11	8	0	0	1	0	0	0	0	1	1	1	5	2	1	0	0	0	0	0	0	0	7	1	1	0	8	0	0	1	1	1	0	1	0	0	0	17	0
CCDC82	130	1	0	0	0	0	0	0	3	3	22	12	0	0	2	0	0	1	0	2	2	0	15	3	0	0	0	0	0	0	2	0	3	0	0	1	2	0	0	0	0	0	2	0	0	0	0	31	0
FMR1NB	120	0	0	0	0	0	0	2	4	1	22	13	0	0	4	0	0	1	0	2	1	0	7	3	1	0	0	0	0	0	0	0	4	0	0	0	11	0	0	2	0	0	0	1	0	0	1	20	0
ZC3H11A	152	3	0	0	0	0	1	4	4	4	22	17	0	0	0	0	0	0	0	1	3	0	15	2	1	1	0	0	0	0	0	0	8	0	0	0	12	0	1	0	3	0	0	1	0	1	0	28	0
RPS16	28	0	0	0	0	0	0	0	0	2	5	3	0	0	0	0	0	1	0	0	1	0	1	0	0	0	0	0	0	0	1	0	1	0	0	0	2	0	0	0	1	0	0	0	0	0	0	4	1
RAB2A	42	1	0	0	0	0	0	1	1	2	7	4	0	0	0	0	0	0	0	0	2	1	1	0	0	0	0	0	0	0	0	0	3	0	0	0	5	0	0	0	0	0	0	0	0	0	1	11	0
MST1R	261	2	0	0	0	0	1	7	11	2	48	37	0	0	6	0	0	0	1	2	5	0	6	2	0	0	0	0	1	0	0	0	21	1	2	0	12	0	0	2	2	0	0	1	3	2	0	32	0
C1GALT1C1	84	0	0	0	0	0	0	2	2	0	10	8	0	0	2	0	0	0	0	0	0	0	5	4	0	0	0	0	0	0	0	0	7	0	0	0	6	0	0	0	0	0	0	1	0	2	0	22	0
C9ORF153	30	0	0	0	0	0	0	1	1	1	4	4	0	0	0	0	0	0	0	1	0	0	0	0	0	0	0	0	0	0	0	0	1	0	0	0	1	0	0	0	0	0	0	0	0	0	0	7	0
UNC5A	197	0	0	0	0	0	2	1	7	3	31	35	0	1	1	0	0	1	0	0	3	0	2	2	1	0	0	0	2	0	0	0	14	1	1	1	23	0	0	1	1	0	0	1	0	0	0	24	2
A3GALT2	29	0	0	0	0	0	0	0	0	0	7	6	0	0	1	0	0	0	0	0	1	0	1	0	0	0	0	0	0	0	0	0	4	0	0	0	2	0	0	1	1	0	0	1	0	0	0	3	0
ALCAM	171	1	0	0	0	0	1	3	7	1	22	31	0	0	1	0	0	1	0	0	3	0	9	5	0	0	0	0	0	0	2	0	17	0	1	1	10	0	0	1	2	0	0	3	0	1	0	22	0
ANGEL1	136	0	0	0	0	0	0	2	5	3	18	25	0	0	1	0	0	0	0	1	0	0	6	2	0	0	0	0	0	0	1	0	7	0	0	0	14	0	0	0	2	0	0	2	0	0	0	23	0
CFAP47	2	0	0	0	0	0	0	0	0	0	0	0	0	0	0	0	0	0	0	0	0	0	0	0	0	0	0	0	0	0	0	0	0	0	0	0	0	0	0	0	0	0	0	0	0	0	0	0	0
L3MBTL3	177	2	0	0	0	0	1	3	8	2	23	32	0	0	1	0	0	1	4	0	1	0	9	3	0	0	0	0	1	0	0	0	9	0	0	0	16	0	0	0	0	0	0	1	1	0	0	32	0
NSG1	49	0	0	0	0	0	0	1	1	2	8	3	0	0	0	0	0	0	0	0	0	0	1	0	0	0	0	0	1	0	0	0	7	0	0	0	4	0	0	0	0	0	1	0	0	0	0	11	0
BCAT1	119	2	0	0	0	0	1	2	3	1	17	28	0	0	1	0	0	0	0	1	3	0	5	1	2	0	0	0	0	0	0	0	6	0	0	0	7	0	0	0	2	0	0	0	0	0	0	16	0
CEP76	117	0	0	0	0	0	0	2	6	3	20	8	0	0	3	0	0	0	0	1	1	0	6	0	0	0	0	0	0	0	0	0	4	0	1	0	7	0	0	1	2	0	1	0	0	0	0	32	1
SPINK8	12	0	0	0	0	0	0	0	0	0	0	2	1	0	0	0	0	0	0	0	1	0	1	0	0	0	0	0	0	0	0	0	2	0	0	0	0	0	0	0	0	0	0	0	0	0	0	2	0
THAP7	59	0	0	0	0	0	0	5	3	0	6	5	0	0	0	0	0	0	0	0	1	1	8	1	0	1	0	0	0	0	1	0	1	0	0	0	0	0	0	0	0	0	0	1	0	0	0	12	1
MRGPRD	98	0	0	0	0	0	0	2	3	0	18	15	0	0	2	0	0	0	0	2	2	0	4	2	0	0	0	0	0	0	0	0	8	0	1	1	9	0	0	0	0	0	0	1	2	1	0	11	1
SUSD2	174	2	0	0	0	0	1	1	4	5	25	37	0	0	2	0	0	1	0	0	4	0	8	2	0	0	0	0	0	0	0	0	11	0	0	1	5	0	0	2	3	0	1	0	0	0	0	17	2
DARC	152	1	0	0	0	0	0	3	9	1	21	27	0	0	2	0	0	0	0	0	0	1	3	4	0	0	0	0	0	0	0	0	7	0	0	0	26	0	0	2	1	0	0	0	0	0	0	16	0
THBS3	198	0	1	0	0	0	1	3	6	6	47	23	0	0	2	0	0	0	0	1	0	0	10	2	0	1	0	0	0	0	0	0	12	1	0	0	5	0	0	2	1	0	1	2	1	0	0	26	0
DMXL2	526	5	2	0	0	0	3	10	18	10	81	79	0	0	6	0	1	0	0	3	7	1	29	9	2	0	0	0	1	0	9	0	31	0	2	1	25	0	0	3	3	0	2	2	1	3	1	72	2
FAM160A1	82	1	0	0	0	0	0	2	2	1	15	5	0	0	0	0	0	0	1	0	3	0	9	1	1	0	0	0	1	0	0	0	2	0	0	0	0	0	0	0	0	0	0	0	0	0	0	29	0
INPP5F	206	2	0	0	0	0	2	1	6	4	30	32	0	0	3	0	0	0	0	3	5	0	11	3	1	0	0	0	0	0	0	0	14	0	0	0	8	0	0	3	1	0	1	1	0	0	0	41	1
ARHGDIA	47	0	1	0	0	0	0	0	3	2	6	3	0	0	2	0	0	1	0	0	1	0	4	0	0	0	0	0	0	0	0	0	4	0	0	0	1	0	0	0	1	0	1	1	0	0	0	6	0
TRIM45	112	0	0	0	0	0	0	2	2	1	19	13	0	0	2	0	0	1	0	1	1	0	7	0	0	1	0	0	0	0	0	0	11	0	1	0	4	0	0	0	2	0	0	0	1	1	0	23	0
ATF6	151	2	0	0	0	0	0	2	4	1	23	19	0	0	0	0	0	0	0	3	0	0	13	2	1	0	0	0	0	0	0	0	5	0	0	0	12	0	0	1	2	0	0	0	0	0	0	34	0
SEMA4A	177	0	1	0	0	0	0	5	6	3	25	33	0	0	2	0	0	1	1	0	0	0	9	1	0	0	0	0	1	0	0	0	12	0	2	1	7	0	0	1	0	0	3	1	0	0	1	30	0
TMEM192	49	1	0	0	0	0	2	1	1	1	10	8	0	0	0	0	0	0	0	0	1	0	4	0	0	0	0	0	0	0	0	0	2	0	0	0	0	0	0	0	0	0	0	0	0	0	0	11	0
AGPAT9	115	0	0	0	0	0	0	3	1	2	19	21	0	0	1	0	0	0	0	1	2	0	2	1	0	0	0	0	0	0	1	0	3	0	0	0	8	0	0	1	0	0	0	1	0	0	0	32	0
RGPD8	119	0	0	0	0	0	1	2	3	5	15	14	0	0	3	0	0	0	1	0	2	0	4	0	1	0	0	0	0	0	0	0	6	0	0	0	3	0	0	1	1	0	0	0	0	1	0	38	0
CCDC74A	129	0	0	0	0	0	0	4	5	2	13	27	0	0	1	0	0	1	0	1	3	0	4	4	0	0	0	0	0	0	0	0	9	0	0	0	12	0	0	2	1	0	1	0	0	0	0	18	0
MUC13	118	1	0	0	0	0	0	2	4	3	13	29	0	0	2	0	0	0	0	0	1	0	7	2	1	0	0	0	0	0	0	0	3	0	1	0	11	0	0	2	0	0	0	0	0	1	0	22	1
CCDC126	31	1	1	0	0	0	0	0	1	2	4	6	0	0	0	0	0	0	0	0	1	0	0	1	0	0	0	0	0	0	0	0	1	0	0	0	2	0	0	0	1	0	0	1	0	1	0	7	0
ZFAT	343	5	0	0	0	0	0	5	11	9	47	47	1	0	8	0	0	1	2	0	2	2	12	9	3	0	0	0	0	0	1	0	29	1	0	1	18	0	0	4	26	0	2	2	0	0	0	46	2
BAT3	7	0	0	0	0	0	0	0	0	0	0	4	0	0	0	0	0	0	0	0	0	0	0	1	0	0	0	0	0	0	0	0	0	0	0	0	0	0	0	0	1	0	0	0	0	0	0	0	1
CSNK2A2	83	0	0	0	0	0	0	1	3	1	18	7	0	0	0	0	0	1	0	0	1	0	3	0	0	0	0	0	0	0	0	0	9	0	0	0	5	0	0	1	0	0	0	1	0	0	0	20	1
LRRC20	42	0	0	0	0	0	0	0	1	1	12	9	0	0	0	0	0	0	0	0	0	0	1	0	0	0	0	0	0	0	1	0	1	0	0	0	2	0	0	0	0	0	0	1	0	1	0	7	0
RGPD3	338	1	0	0	0	0	0	4	4	3	36	94	0	1	5	0	0	2	0	0	10	0	15	3	0	0	0	0	2	0	0	0	18	3	0	1	30	0	0	5	3	0	0	0	0	0	0	61	1
ERMAP	92	0	0	0	0	0	1	0	3	3	15	15	0	0	0	0	0	0	0	0	1	0	5	0	0	0	0	0	0	0	0	0	6	0	1	0	7	0	0	0	0	0	0	0	0	0	0	17	0
GNPDA1	49	0	0	0	0	0	0	1	2	0	10	5	0	0	1	0	0	0	0	0	1	0	1	0	1	0	0	0	0	0	0	0	5	0	0	0	2	0	0	0	2	0	0	1	0	0	1	9	1
TMEM247	26	0	0	0	0	0	0	0	0	0	4	2	0	0	0	0	0	0	0	0	0	1	2	3	0	0	0	0	0	0	0	0	0	0	0	0	0	0	0	0	1	0	0	1	0	1	0	7	0
KIAA1024L	5	0	0	0	0	0	0	0	0	1	0	2	0	0	0	0	0	0	0	0	0	0	0	0	0	0	0	0	0	0	0	0	0	0	0	0	0	0	0	0	0	0	0	0	0	0	0	0	0
MOSPD3	53	1	0	0	0	0	0	0	1	3	7	11	0	0	1	0	0	0	0	0	2	0	1	0	0	0	0	0	0	0	0	0	5	0	0	0	2	0	0	0	0	0	0	0	0	0	0	6	0
ABCC3	326	2	0	0	0	0	1	4	4	1	52	73	0	0	6	0	0	3	0	2	3	1	15	2	2	0	0	0	1	0	0	0	19	0	1	0	18	0	0	0	4	0	1	3	1	3	0	42	0
PDXDC1	136	0	1	0	0	0	0	4	4	5	21	11	0	0	5	0	0	1	0	0	1	0	11	2	1	0	0	0	0	0	0	0	7	0	1	0	2	0	0	0	1	0	3	0	0	0	0	28	2
ZNF121	79	1	0	0	0	0	0	1	1	1	15	10	0	0	2	0	0	0	0	0	1	0	6	0	0	0	0	0	0	0	0	0	5	0	0	0	6	0	0	0	0	0	0	0	0	1	0	16	1
HNRNPF	100	1	0	0	0	0	0	1	3	0	18	5	0	0	1	0	0	1	0	0	1	0	4	3	1	0	0	0	0	0	0	0	9	0	1	0	9	0	0	1	2	0	1	0	0	0	0	20	0
C2ORF48	37	0	0	0	0	0	0	0	0	0	0	11	0	0	1	0	0	1	0	0	1	0	2	1	0	0	0	0	0	0	0	0	0	0	0	1	5	0	0	0	0	0	0	0	0	0	0	6	0
RABL6	111	1	1	0	0	0	1	1	1	3	23	15	0	0	2	0	1	0	0	0	1	1	5	0	0	0	0	0	0	0	0	0	11	0	0	0	6	0	0	0	0	0	0	1	1	1	1	14	0
RARRES3	60	1	0	0	0	0	0	1	2	0	11	11	0	0	0	0	0	0	0	0	3	1	2	0	0	0	0	0	0	0	1	0	8	0	0	0	3	0	0	0	0	0	1	0	0	0	0	9	0
RASIP1	154	1	0	0	0	0	0	3	9	1	27	19	0	0	3	0	0	1	0	0	2	0	5	2	1	0	0	0	0	0	0	0	8	0	1	1	13	0	0	1	6	0	1	2	0	1	1	16	0
BDKRB1	120	0	0	0	0	0	0	3	3	1	19	18	0	0	1	0	0	0	0	1	0	0	6	1	0	0	0	0	1	0	3	0	10	1	1	0	6	0	0	1	0	0	1	2	0	0	0	14	1
CWF19L2	227	3	0	0	0	0	0	2	7	2	38	29	0	0	3	0	0	1	1	1	1	0	9	3	0	0	0	0	0	0	1	0	19	0	0	0	13	0	0	4	1	0	0	2	0	0	1	44	0
SNAPC4	246	2	1	0	0	0	2	4	10	3	49	41	0	0	0	0	0	1	1	2	2	0	5	6	0	0	0	0	0	0	0	0	23	0	0	1	12	0	0	1	4	0	0	2	1	2	0	23	1
CT55	57	0	0	0	0	0	0	1	2	0	4	11	0	0	2	0	0	0	0	0	1	0	2	0	0	0	0	0	0	0	0	0	3	0	0	0	6	0	0	1	1	0	0	0	0	1	0	19	0
ZNF57	114	2	0	0	0	0	0	3	3	5	16	14	0	0	3	0	0	0	0	1	0	0	1	3	0	0	0	0	0	0	0	0	10	0	0	0	3	0	0	0	0	0	0	2	0	0	0	21	0
SERAC1	129	2	0	0	0	0	0	1	3	3	22	20	0	0	0	0	0	0	0	2	2	0	4	3	1	0	0	0	0	0	0	0	7	0	0	1	2	0	0	0	2	0	0	0	1	0	0	30	0
KIR2DL1	142	1	1	0	0	0	1	1	7	3	11	38	0	0	3	0	0	0	0	0	2	0	8	3	1	0	0	0	1	0	0	0	7	0	0	0	12	0	0	1	2	0	1	0	0	0	0	13	0
TMEM95	29	0	0	0	0	0	0	1	2	0	2	6	0	0	1	0	0	0	1	0	1	0	0	0	0	0	0	0	1	0	0	0	2	0	0	0	4	0	0	0	0	0	0	1	0	0	0	4	0
RGS10	41	0	0	0	0	0	0	1	0	0	8	3	0	0	0	0	0	0	0	0	1	0	1	0	1	0	0	0	0	0	0	0	7	0	0	0	2	0	0	0	0	0	1	0	0	0	0	8	0
FAM180B	11	0	0	0	0	0	0	0	0	0	0	1	0	0	0	0	0	0	0	0	0	0	2	1	0	0	0	0	0	0	0	0	0	0	0	0	0	0	0	0	0	0	0	0	0	1	0	6	0
GOLGA6B	67	1	0	0	0	0	0	0	1	0	10	8	0	0	2	0	0	0	1	1	1	0	1	0	0	0	0	0	0	0	0	0	4	0	0	0	12	0	0	0	0	0	0	0	0	0	0	12	0
C16ORF79	2	0	0	0	0	0	0	0	0	0	0	1	0	0	0	0	0	0	0	0	0	0	0	1	0	0	0	0	0	0	0	0	0	0	0	0	0	0	0	0	0	0	0	0	0	0	0	0	0
ALKBH1	89	1	0	0	0	0	1	1	5	0	4	13	0	0	1	0	0	0	0	0	1	0	5	1	0	0	0	0	0	0	2	0	8	0	1	0	9	0	0	0	0	0	0	1	0	1	0	12	0
MAGEC3	361	11	0	0	0	0	0	9	8	0	58	75	0	0	4	0	0	0	0	0	1	0	10	8	1	0	0	0	1	0	0	0	21	0	0	0	31	0	0	0	8	0	0	1	1	1	0	58	0
CTNS	72	0	0	0	0	0	0	2	1	1	25	6	0	0	1	0	0	1	0	0	1	1	1	2	0	0	0	0	0	0	0	0	5	0	0	1	0	0	0	1	2	0	0	1	0	0	0	13	0
GNL3	95	0	0	0	0	0	0	1	0	1	14	13	0	0	0	0	0	0	1	2	1	0	7	0	0	0	0	1	0	0	0	0	4	0	1	0	2	0	0	1	2	0	0	0	0	0	0	26	0
TMEM188	2	0	0	0	0	0	0	0	0	0	0	0	0	0	0	0	0	0	0	0	0	0	0	1	0	0	0	0	0	0	0	0	0	0	0	0	0	0	0	0	0	0	0	0	0	0	0	0	1
ZMPSTE24	102	0	0	0	0	0	0	2	1	3	15	11	0	0	2	0	0	0	0	0	1	0	6	0	1	0	0	0	0	0	0	0	9	0	1	0	8	0	0	0	0	0	0	0	0	1	1	25	0
DDHD2	127	0	1	0	0	0	0	2	4	3	19	19	0	0	1	0	0	2	0	2	3	0	4	2	0	0	0	0	0	0	0	0	5	0	0	0	10	0	0	1	1	0	0	0	1	0	0	23	0
SLC11A1	119	1	0	0	0	0	1	1	1	3	21	20	0	0	5	0	0	0	0	1	1	0	7	0	1	0	0	0	0	0	2	0	8	0	0	0	9	0	0	0	0	0	0	1	0	0	0	12	0
BPIFB3	136	0	0	0	0	0	1	3	3	2	23	35	0	0	2	0	0	0	0	0	0	0	7	3	0	0	0	0	0	0	0	0	3	0	1	1	10	0	1	0	1	0	1	0	0	1	0	18	0
MUM1L1	226	1	0	0	0	0	1	4	4	4	24	63	1	1	4	0	0	0	0	0	0	0	13	2	0	0	0	0	0	0	0	0	14	1	0	2	14	0	0	1	2	0	0	3	0	0	1	41	0
GPR111	179	0	0	0	0	0	1	1	9	4	21	43	0	0	1	0	0	2	0	1	4	0	7	5	1	0	0	0	1	0	0	0	5	0	1	1	16	0	0	0	3	0	0	0	1	1	0	27	0
SLC39A6	151	2	0	0	0	0	0	2	5	2	19	14	0	1	0	0	0	1	0	0	1	0	11	4	1	0	0	0	0	0	3	0	11	0	1	0	17	0	0	1	3	0	0	1	1	0	0	26	0
ZNF461	141	2	0	0	0	0	1	2	4	1	21	7	0	1	1	1	0	0	0	0	1	0	9	0	0	0	0	0	0	0	0	0	16	0	0	0	13	0	0	3	2	0	0	0	0	0	0	31	0
AC073343.1	9	0	0	0	0	0	0	0	0	0	0	0	0	0	0	0	0	0	0	0	0	0	0	5	0	0	0	0	0	0	0	0	0	0	0	0	0	0	0	0	0	0	0	0	0	0	0	4	0
ZNF324B	126	0	0	0	0	0	0	2	3	5	14	25	0	0	2	0	0	1	0	0	1	1	3	4	1	0	0	0	0	0	0	0	8	0	1	0	8	0	0	0	2	0	1	0	2	0	0	18	0
ODAM	82	0	0	0	0	0	0	1	5	1	11	15	0	0	1	0	0	0	1	0	1	0	5	0	2	0	0	0	0	0	1	0	2	0	0	0	8	0	0	1	2	0	0	1	1	0	0	9	0
MPPED1	100	0	0	0	0	0	1	1	5	2	16	13	0	0	1	0	0	0	0	0	1	0	1	0	0	0	0	0	0	0	0	0	7	0	0	0	15	0	0	1	1	0	0	1	0	1	1	18	0
GOSR1	58	0	0	0	0	0	0	1	3	2	12	6	0	0	0	0	0	0	0	0	0	0	3	0	0	0	0	0	0	0	0	0	2	0	0	0	4	0	0	0	0	0	0	0	0	0	0	11	1
INO80	341	0	0	0	0	0	0	8	10	4	44	41	0	1	2	0	0	0	0	1	4	0	13	1	2	1	0	0	0	0	1	0	24	0	1	0	18	0	0	2	56	0	3	2	1	1	0	36	0
PET112L	5	0	0	0	0	0	0	0	0	0	0	2	0	0	0	0	0	0	0	0	0	0	0	0	0	0	0	0	0	0	0	0	0	0	0	0	0	0	0	0	1	0	0	0	0	0	0	0	0
STX17	52	1	0	0	0	0	0	0	3	1	6	8	0	0	0	0	0	1	0	0	0	0	4	0	0	0	0	0	0	0	0	0	4	0	0	0	4	0	0	1	1	0	0	1	0	0	0	8	0
TUBA3C	305	2	0	0	0	0	0	2	10	0	52	50	0	0	8	0	0	0	0	0	6	1	10	11	0	0	0	0	0	0	2	0	20	0	2	1	35	0	0	6	2	0	0	0	1	1	0	34	0
C1ORF227	28	0	0	0	0	0	0	0	1	1	6	5	0	0	0	0	0	0	0	0	0	0	1	0	0	0	0	0	0	0	0	0	2	0	0	0	2	0	0	0	0	0	0	0	0	0	0	6	0
APBB3	117	1	0	0	0	0	0	1	0	1	29	13	0	0	1	0	0	0	0	1	3	0	3	1	1	0	0	0	0	0	1	0	9	0	1	0	4	0	0	0	2	0	0	1	0	0	0	23	1
CECR6	55	0	0	0	0	0	0	0	1	1	14	5	1	0	1	0	0	2	0	0	2	0	1	1	0	0	0	0	1	0	0	0	6	0	0	0	3	0	0	0	2	0	0	2	0	0	0	2	0
LHFPL5	91	0	0	0	0	0	1	0	2	1	18	16	0	0	1	0	0	0	0	0	1	0	1	0	1	0	0	0	1	0	0	0	5	0	0	0	8	0	0	0	1	0	1	2	0	0	0	15	0
CWC15	37	0	0	0	0	0	0	1	0	1	10	5	0	0	0	0	0	0	0	0	0	0	0	2	0	0	0	0	0	0	0	0	2	0	0	0	2	0	0	0	0	0	0	0	0	0	0	9	0
TOR1B	60	0	0	0	0	0	0	1	1	0	13	6	0	1	1	0	0	0	0	2	0	0	2	1	0	0	0	0	1	0	0	0	5	1	0	0	3	0	0	0	0	0	0	0	0	0	0	12	0
AL136376.1	1	0	0	0	0	0	0	0	0	0	1	0	0	0	0	0	0	0	0	0	0	0	0	0	0	0	0	0	0	0	0	0	0	0	0	0	0	0	0	0	0	0	0	0	0	0	0	0	0
SLC2A3	163	2	0	0	0	0	0	1	3	6	23	13	0	0	3	0	0	0	0	2	3	0	6	5	0	0	0	0	0	0	1	0	11	0	0	1	21	0	0	0	0	0	1	1	0	0	0	25	1
FAM169B	63	0	0	0	0	0	2	1	2	0	7	9	0	1	0	0	0	0	1	0	2	0	2	0	0	0	0	0	0	0	0	0	4	0	0	0	4	0	0	0	0	0	0	1	0	0	0	14	0
VAMP3	26	0	0	0	0	0	2	0	0	0	5	4	0	0	0	0	0	0	0	0	0	0	3	0	0	0	0	0	0	0	0	0	1	0	0	0	2	0	0	0	1	0	0	0	0	0	0	6	0
MIIP	99	1	0	0	0	0	0	0	2	2	19	24	1	0	1	0	0	1	1	1	1	0	6	2	0	0	0	0	0	0	1	0	6	0	0	0	4	0	0	0	0	0	0	1	0	1	0	9	0
AIM1L	98	1	1	0	0	0	0	0	3	4	14	15	0	0	0	0	0	0	0	1	0	0	4	0	0	0	0	0	0	0	1	0	7	0	0	1	8	0	0	1	2	0	1	0	0	0	0	13	0
DNAJB13	91	0	0	0	0	0	0	1	3	0	16	21	0	0	0	0	0	0	0	1	0	0	8	0	0	0	0	0	1	0	0	0	4	0	0	0	3	0	0	0	0	0	0	1	0	0	0	17	0
NT5C3	4	0	0	0	0	0	0	0	0	0	0	0	0	0	0	0	0	0	0	0	0	0	0	2	0	0	0	0	0	0	1	0	0	0	0	0	0	0	0	0	0	0	0	0	0	0	0	0	0
DIEXF	183	1	0	0	0	0	0	3	6	5	26	19	0	1	2	0	1	0	1	0	2	0	11	1	0	0	1	0	0	0	0	0	14	0	0	0	12	0	0	0	1	0	0	0	0	0	1	42	1
CD86	141	1	0	0	0	0	0	1	3	3	14	46	0	0	2	0	0	0	0	0	2	0	7	0	0	0	0	0	0	0	0	0	7	0	0	0	13	0	0	0	0	0	0	3	0	0	0	16	0
EFHA2	7	0	0	0	0	0	0	0	0	0	0	1	0	0	0	0	0	0	0	0	1	0	0	0	0	0	0	0	0	0	3	0	1	0	0	0	0	0	0	0	0	0	0	0	0	0	0	0	0
C4ORF18	1	0	0	0	0	0	0	0	0	0	0	0	0	0	0	0	0	0	0	0	0	0	0	1	0	0	0	0	0	0	0	0	0	0	0	0	0	0	0	0	0	0	0	0	0	0	0	0	0
CYP7A1	155	0	0	0	0	0	0	2	6	0	27	16	1	0	2	0	0	1	0	0	3	0	8	2	0	0	0	0	0	0	2	0	9	0	0	0	13	0	0	0	1	0	0	2	0	0	0	25	1
METTL8	54	0	0	0	0	0	0	1	3	1	6	11	0	0	1	0	1	0	0	0	0	0	2	1	0	0	0	0	1	0	0	0	4	0	0	0	1	0	0	0	0	0	1	0	0	1	0	8	1
FAM231D	3	0	0	0	0	0	0	0	0	0	0	0	0	0	0	0	0	0	0	0	0	0	0	0	0	0	0	0	0	0	0	0	0	0	0	0	0	0	0	0	0	0	0	0	0	0	0	0	0
THUMPD1	51	0	0	0	0	0	0	0	0	0	8	4	0	0	1	0	0	0	0	0	2	0	2	0	0	0	0	0	0	0	0	0	1	0	0	0	4	0	0	0	1	0	0	1	0	0	0	13	0
MBNL2	87	0	0	0	0	0	0	2	1	0	17	10	0	0	1	0	0	0	0	0	1	0	3	2	0	0	0	0	0	0	0	0	11	0	1	0	6	0	0	0	0	0	0	1	0	0	0	17	0
MED7	47	1	0	0	0	0	0	0	2	2	9	4	0	0	1	0	0	0	0	0	0	0	3	0	0	0	0	0	0	0	0	0	3	0	0	0	5	0	0	0	0	0	0	0	0	0	0	12	0
SCCPDH	86	1	1	0	0	0	0	1	2	1	9	10	0	0	0	0	0	0	0	0	2	0	6	2	0	0	0	0	1	0	0	0	5	0	0	0	5	0	0	1	0	0	0	1	0	1	0	17	0
CELSR1	571	2	1	0	0	0	4	13	24	14	99	96	0	0	6	0	0	2	1	4	4	1	20	3	1	1	0	0	1	0	3	0	45	0	2	2	27	0	0	4	4	0	4	4	4	3	2	61	3
C17ORF74	168	1	0	0	0	0	0	0	10	3	35	37	0	1	1	0	0	1	0	0	3	0	3	3	0	0	0	0	1	0	0	0	13	0	0	0	10	0	0	1	1	0	0	0	0	0	0	24	0
AC009065.1	4	0	0	0	0	0	0	0	0	0	1	0	0	0	0	0	0	0	0	0	0	0	0	0	0	0	0	0	0	0	0	0	0	0	0	0	1	0	0	0	0	0	0	0	0	0	0	1	0
ESX1	143	0	0	0	0	0	1	2	6	2	23	16	0	1	4	0	0	0	2	2	0	0	5	4	0	0	0	0	1	0	0	0	8	0	0	0	12	0	0	1	0	0	0	2	1	1	0	17	0
ATAD5	322	0	0	0	0	0	3	4	16	7	53	27	0	0	1	0	0	0	0	2	3	1	18	2	2	1	0	0	2	0	1	0	17	0	0	1	21	0	0	0	1	0	0	2	1	1	0	57	2
GLYCTK	82	1	0	0	0	0	0	2	1	2	10	21	0	0	1	0	0	0	0	0	0	0	5	1	0	0	0	0	0	0	0	0	4	0	0	0	4	0	0	0	0	0	1	1	0	0	0	12	0
SCARF2	105	0	1	0	0	0	1	3	1	3	18	12	0	1	1	0	0	3	0	0	1	0	2	2	0	0	0	0	1	0	0	0	6	1	0	0	8	0	0	1	0	0	0	4	0	0	0	8	1
FUT5	106	1	0	0	0	0	0	2	5	0	12	25	0	0	5	0	0	1	0	0	2	0	5	4	0	0	0	0	0	0	0	0	5	0	0	0	4	0	0	1	1	0	0	1	0	0	0	14	1
TIMM8A	21	0	0	0	0	0	0	0	0	0	3	2	0	0	2	0	0	0	0	0	0	0	2	0	0	0	0	0	0	0	0	0	1	0	0	0	3	0	0	0	1	0	0	0	0	0	0	5	0
RET	333	1	1	0	0	0	1	1	14	1	58	57	0	0	6	0	0	2	1	2	4	2	13	6	2	0	0	0	0	0	0	0	23	1	0	2	26	0	0	3	3	0	1	1	1	0	0	39	0
DEF6	117	0	0	0	0	0	0	4	2	0	16	20	0	0	1	0	0	0	0	0	2	0	4	7	0	0	0	0	0	0	0	0	8	0	0	0	4	0	0	1	0	0	0	2	0	1	0	19	1
TRAV25	25	0	0	0	0	0	0	1	1	1	4	11	0	0	0	0	0	0	0	0	0	0	0	0	0	0	0	0	0	0	0	0	0	0	0	0	3	0	0	0	0	0	0	0	0	0	0	2	0
ERO1LB	95	1	0	0	0	0	0	0	4	0	15	12	0	0	0	0	0	0	0	1	1	0	7	1	0	0	0	1	0	0	1	0	6	0	0	0	3	0	0	4	1	0	0	0	0	0	0	20	0
TMEM41B	51	1	0	0	0	0	0	2	1	0	10	8	0	0	1	0	0	0	0	0	0	0	0	2	0	0	0	0	0	0	0	0	4	0	0	0	3	0	0	0	1	0	0	0	0	0	0	10	0
ARPP-21	1	0	0	0	0	0	0	0	0	0	0	0	0	0	0	0	0	0	0	0	0	0	0	1	0	0	0	0	0	0	0	0	0	0	0	0	0	0	0	0	0	0	0	0	0	0	0	0	0
PTPN22	196	5	0	0	0	0	1	1	5	2	13	52	0	0	2	0	0	1	0	2	3	0	11	2	0	0	0	0	0	0	0	0	7	0	0	0	8	0	0	0	1	0	0	2	0	1	0	37	1
FRAT1	12	1	0	0	0	0	0	1	0	1	2	0	0	0	0	0	0	0	0	0	0	0	1	0	0	0	0	0	0	0	0	0	2	0	0	0	0	0	0	0	0	0	0	0	0	0	0	0	0
H2BFWT	84	0	0	0	0	0	0	3	3	0	14	14	0	0	1	0	0	0	0	0	3	0	6	1	0	0	0	0	0	0	0	0	6	0	0	0	10	0	0	1	0	0	0	0	0	0	1	11	0
ENGASE	158	1	0	0	0	0	1	5	3	2	35	15	0	0	3	0	0	0	0	3	2	1	3	1	0	0	0	0	0	0	0	0	15	0	1	0	10	0	0	0	1	0	1	2	0	0	0	24	0
NDUFAF7	82	2	0	0	0	0	0	0	2	0	13	7	0	0	0	0	0	0	0	0	1	0	5	0	0	0	0	0	0	0	0	0	6	0	0	0	3	0	0	0	2	0	0	0	1	0	0	17	0
MLH1	197	2	0	0	0	0	0	4	5	3	44	26	0	0	1	0	0	0	1	2	1	0	11	5	2	0	0	0	1	0	1	0	10	0	0	1	12	0	0	0	2	0	0	1	0	0	0	31	0
PSMG4	11	0	0	0	0	0	0	0	0	1	3	0	0	0	0	0	0	0	0	0	0	0	0	0	0	0	0	0	0	0	1	0	0	0	0	0	0	0	0	0	0	0	0	0	1	0	0	5	0
C1ORF64	32	0	0	0	0	0	0	0	3	0	7	7	0	0	0	0	0	0	0	0	0	0	0	0	0	0	0	0	0	0	0	0	1	0	0	0	3	0	0	0	0	0	1	0	0	0	0	5	1
PUF60	92	1	0	0	0	0	0	1	4	1	21	7	0	0	1	0	0	0	0	0	1	0	3	0	0	0	0	0	0	0	2	0	6	0	0	0	5	0	0	0	1	0	0	1	0	0	0	17	0
DKFZP761J1410	79	0	0	0	0	0	0	0	3	1	15	15	0	0	4	0	0	0	0	0	0	0	3	2	0	0	0	0	0	0	0	0	8	0	0	0	2	0	0	0	1	0	0	1	4	1	0	14	0
CLDN18	103	1	0	0	0	0	0	3	5	3	22	19	0	0	1	0	0	1	0	0	0	0	4	1	0	0	0	0	0	0	0	0	4	0	1	0	7	0	0	0	2	0	0	0	0	0	0	18	0
TRGV8	32	0	0	0	0	0	0	1	0	0	5	9	0	0	0	0	0	0	0	0	0	0	0	0	0	0	0	0	0	0	0	0	1	0	0	0	2	0	0	1	0	0	0	0	0	0	0	5	0
GALNT9	134	1	0	0	0	0	0	3	1	1	25	23	0	0	5	0	0	0	1	0	1	0	5	2	0	0	0	0	0	0	0	0	8	2	0	0	3	0	0	2	3	0	0	1	1	1	0	24	1
EPHX1	130	1	0	0	0	0	0	0	3	5	27	15	0	0	2	0	0	0	0	1	3	1	7	3	1	1	0	0	0	0	1	0	7	1	0	0	7	0	0	0	3	0	1	0	0	0	1	15	0
POLR3B	234	2	0	0	0	0	1	2	5	2	29	53	0	0	6	0	0	0	0	1	2	0	7	3	0	0	0	1	0	0	5	0	13	0	2	0	18	0	0	2	3	0	1	3	0	1	0	40	0
NT5M	47	0	0	0	0	0	0	0	0	2	13	3	0	0	1	0	0	0	0	0	1	0	0	0	1	0	0	0	0	0	0	0	4	0	0	0	1	0	0	0	0	0	0	1	0	0	0	11	0
C3ORF33	62	0	0	0	0	0	0	0	3	2	8	5	0	0	3	0	0	0	0	1	2	0	2	2	0	0	0	0	0	0	0	0	8	0	0	0	2	0	1	1	1	0	0	0	0	0	0	13	0
NEUROG1	54	0	0	0	0	0	0	0	1	0	16	4	0	0	0	0	0	0	0	0	2	0	0	2	0	0	0	0	0	0	0	0	5	0	0	0	4	0	0	2	1	0	1	0	0	0	0	6	0
METTL1	54	0	0	0	0	0	0	1	5	1	7	9	0	0	3	0	0	0	0	0	1	0	2	0	0	0	0	0	1	0	0	0	2	0	0	0	4	0	0	0	1	0	1	1	0	0	0	10	0
GPR21	66	1	0	0	0	0	0	3	3	1	12	6	0	0	1	0	0	0	0	1	4	0	0	0	0	0	0	0	0	0	0	0	2	0	1	0	3	0	0	0	1	0	0	1	0	0	0	15	0
MSRA	63	0	0	0	0	0	0	0	1	1	10	14	0	1	2	0	0	0	0	0	1	0	1	0	0	0	0	0	0	0	1	0	5	1	0	1	6	0	0	1	0	0	0	0	0	1	0	8	0
CACNB1	128	2	0	0	0	0	0	2	4	2	26	13	0	0	1	0	0	1	0	1	1	0	4	1	0	0	0	0	0	0	2	0	5	0	0	0	9	0	0	1	3	0	1	2	0	0	0	23	1
ZMYND15	149	0	0	0	0	0	0	2	1	1	31	30	0	0	3	0	0	0	0	0	0	0	4	1	0	0	0	0	0	0	3	0	8	0	1	0	4	0	0	1	3	0	0	1	0	0	0	32	0
TDRD1	298	3	0	0	0	0	2	5	9	7	23	71	1	0	1	0	0	0	0	3	1	0	11	3	1	0	0	0	1	0	3	0	16	0	1	0	19	0	0	1	6	0	3	3	0	2	0	49	0
GRK5	128	0	0	0	0	0	0	1	8	0	27	23	0	0	1	0	0	1	0	0	0	0	3	0	0	0	0	0	0	0	0	0	5	0	2	0	11	0	0	1	0	0	0	0	0	1	0	21	0
AGFG2	100	0	0	0	0	0	0	3	2	0	13	27	0	0	3	0	0	1	0	1	1	0	9	0	0	0	0	0	0	0	0	0	7	0	0	0	5	0	0	0	0	0	0	0	0	0	0	12	0
AC007405.2	2	0	0	0	0	0	0	0	0	0	0	0	0	0	0	0	0	0	0	0	0	0	0	0	0	0	0	0	0	0	0	0	0	0	0	0	0	0	0	0	0	0	0	0	0	0	0	0	0
BARHL2	129	0	0	0	0	0	0	4	5	0	26	11	0	0	0	0	0	1	0	0	2	1	5	5	0	0	0	0	0	0	1	0	13	0	1	0	9	0	0	1	1	0	0	0	0	0	0	24	0
SLC35C1	68	0	0	0	0	0	0	0	1	2	10	11	0	0	1	0	0	1	0	0	2	0	5	0	0	0	0	0	0	0	0	0	3	0	0	0	7	0	0	0	0	0	0	1	0	1	0	8	0
C7ORF43	74	1	0	0	0	0	0	0	2	2	16	7	0	0	1	0	0	0	0	1	3	0	4	0	0	0	0	0	0	0	0	0	2	0	0	0	1	0	0	0	0	0	0	0	0	0	0	19	1
TCTEX1D4	21	0	0	0	0	0	0	1	0	0	4	1	0	0	1	0	0	0	0	0	2	0	1	0	1	0	0	0	0	0	0	0	0	0	0	0	0	0	0	1	0	0	0	1	0	1	0	3	0
C15ORF17	2	0	0	0	0	0	0	0	0	0	0	1	0	0	0	0	0	0	0	0	0	0	0	0	0	0	0	0	0	0	0	0	0	0	0	1	0	0	0	0	0	0	0	0	0	0	0	0	0
NPAT	229	2	0	0	0	0	1	1	6	3	39	20	0	0	2	0	0	1	0	0	6	0	10	2	0	0	0	0	0	0	2	0	27	0	2	0	10	0	0	1	5	0	1	3	0	0	0	43	1
ALS2CL	173	1	0	0	0	0	1	3	3	4	36	31	0	0	2	0	0	0	1	0	3	0	6	0	1	0	0	0	1	0	2	0	11	0	0	0	12	0	0	1	1	0	0	4	2	1	0	27	1
B3GALNT1	90	0	1	0	0	0	0	2	3	2	11	22	0	0	1	0	0	0	0	0	0	0	3	1	1	0	0	0	0	0	0	0	8	0	0	0	2	0	0	0	1	0	2	0	0	0	0	19	0
ZNF593	15	0	0	0	0	0	0	1	0	1	7	1	0	0	0	0	0	0	0	0	0	0	0	0	0	0	0	0	0	0	0	0	0	0	0	0	0	0	0	0	0	0	0	0	0	0	0	3	0
DND1	45	0	0	0	0	0	0	0	1	0	9	3	0	0	1	0	0	0	0	0	4	0	1	0	0	1	0	0	0	0	1	0	4	0	0	1	4	0	0	0	1	0	0	0	0	0	0	7	1
ALDH1A1	112	0	0	0	0	1	0	3	2	1	18	12	0	0	2	0	0	1	0	0	0	0	8	1	0	0	0	0	0	0	1	0	8	1	0	0	10	0	0	3	1	0	0	1	0	0	0	19	0
C2ORF18	3	0	0	0	0	0	0	0	0	0	0	0	0	0	0	0	0	0	0	0	0	0	0	0	0	0	0	0	0	0	0	0	1	0	0	0	0	0	0	0	1	0	0	0	0	0	0	0	0
SYNDIG1	137	2	0	0	0	0	0	3	2	0	25	34	0	0	0	0	0	0	0	0	1	1	4	1	0	0	0	0	1	0	0	0	7	0	0	0	15	0	0	1	0	0	2	0	0	0	0	16	0
SYNE3	219	4	0	0	0	0	3	5	9	5	38	25	0	0	3	0	0	0	0	0	2	0	9	0	1	0	0	0	0	0	0	0	14	0	1	0	30	0	0	2	1	0	0	0	0	1	0	32	0
ATP2C2	199	0	0	0	0	0	1	1	5	2	40	41	1	0	0	0	0	0	1	3	4	0	9	1	1	0	0	0	1	0	5	0	9	0	1	0	6	0	0	0	5	0	0	2	1	1	0	31	0
KLK1	78	1	0	0	0	0	0	0	2	0	9	9	0	0	1	0	0	0	1	0	2	0	4	1	0	0	0	0	0	0	0	0	5	0	0	0	10	0	0	1	0	0	0	1	0	0	0	17	0
APOL6	71	0	0	0	0	0	1	0	2	2	13	12	0	0	1	0	0	0	0	0	0	0	3	0	1	0	0	0	0	0	0	0	6	0	1	0	5	0	0	0	1	0	0	0	0	0	0	16	0
AMPH	290	2	0	0	0	0	0	3	12	5	38	38	0	0	6	0	0	2	0	1	3	0	11	8	2	0	0	0	0	0	1	0	21	0	1	0	37	0	0	2	6	0	0	2	0	2	0	35	1
APOL2	68	1	0	0	0	0	1	0	1	1	11	7	0	0	1	0	0	0	0	0	1	0	3	3	0	0	0	0	0	0	0	0	2	0	0	0	3	0	0	0	1	0	0	0	0	0	0	15	2
FAM213A	51	0	0	0	0	0	0	0	4	0	6	5	0	0	1	0	0	0	0	0	0	0	1	0	0	0	0	0	0	0	0	0	1	0	0	0	3	0	0	0	0	0	0	2	0	0	0	18	0
RPL7L1	46	0	0	0	0	0	0	2	1	1	6	6	0	0	0	0	0	0	0	0	0	0	1	0	0	0	0	0	0	0	0	0	1	0	1	0	4	0	0	1	1	0	0	0	0	1	0	9	0
KLRC4-KLRK1	4	0	0	0	0	0	0	0	0	0	0	1	0	0	0	0	0	0	0	0	0	0	0	1	0	0	0	0	0	0	0	0	0	0	0	0	0	0	0	0	0	0	0	0	0	0	0	0	0
ELANE	72	0	0	0	0	0	0	1	0	1	22	10	0	0	0	0	0	0	0	1	0	0	2	3	0	0	0	0	0	0	0	0	6	0	2	0	3	0	0	1	1	0	0	0	0	1	0	6	1
FN3KRP	58	0	0	0	0	0	1	2	5	1	8	5	0	0	1	0	0	0	0	0	1	0	4	1	0	0	0	0	0	0	0	0	4	0	0	0	9	0	0	0	0	0	0	1	0	0	0	9	0
SCN11A	646	7	1	0	0	0	1	6	17	8	81	191	0	2	9	0	2	0	1	1	8	1	27	8	3	0	0	0	1	0	2	0	49	1	0	1	47	0	0	4	3	0	2	2	2	2	3	58	1
CASP4	99	0	0	0	0	0	0	1	3	2	19	10	0	0	2	0	0	0	0	0	1	0	2	0	0	0	0	0	0	0	1	0	8	0	0	0	8	0	0	0	1	0	0	0	2	0	0	18	0
CDC73	174	0	0	0	0	0	0	2	2	4	27	11	0	0	3	0	0	0	0	0	4	0	9	1	2	0	0	0	1	0	0	0	10	0	0	0	16	0	0	0	11	0	0	1	0	0	2	37	0
CSN3	82	0	0	0	0	0	0	0	2	1	9	16	0	0	2	0	0	0	0	0	2	0	1	4	0	0	0	0	0	0	0	0	3	0	0	2	12	0	0	1	1	0	0	1	0	0	0	9	0
NT5DC1	95	0	0	0	0	0	0	0	3	2	15	11	0	0	1	0	0	0	0	0	1	0	3	0	0	0	0	0	0	0	0	0	10	1	1	0	11	0	0	0	1	0	0	0	0	1	1	17	1
PSPH	48	0	0	0	0	0	0	1	2	0	10	5	0	0	2	0	0	0	0	0	0	0	1	0	0	0	0	0	0	0	1	0	2	0	0	0	5	0	0	0	0	0	0	0	0	0	1	6	0
TRAJ9	6	0	0	0	0	0	0	0	0	0	1	2	0	0	0	0	0	0	0	0	0	0	0	0	0	0	0	0	0	0	0	0	0	0	0	0	1	0	0	0	0	0	0	0	0	0	0	2	0
JMJD6	79	2	0	0	0	0	0	2	1	2	16	6	0	0	4	0	0	1	0	0	0	0	5	1	0	0	0	0	1	0	0	0	3	0	0	2	4	0	0	0	1	0	0	0	0	1	0	12	0
MSH3	227	0	0	0	0	0	0	3	6	5	31	32	0	1	3	0	0	1	1	2	2	0	11	4	0	0	0	0	0	0	1	0	22	1	0	0	12	0	0	1	2	0	0	1	0	0	1	47	0
PLGLB2	3	0	0	0	0	0	0	0	0	0	0	1	0	0	0	0	0	0	0	0	0	0	0	0	0	0	0	0	0	0	0	0	0	0	0	0	0	0	0	0	0	0	0	0	0	0	0	2	0
CACNA2D2	194	1	0	0	0	0	0	5	3	1	33	43	0	2	3	0	0	0	0	0	0	0	10	0	0	0	0	0	0	0	2	0	13	1	1	0	2	0	0	0	6	0	2	1	0	0	0	26	0
RP11-295P9.3	16	0	0	0	0	0	0	0	0	2	3	3	0	0	0	0	0	0	0	0	0	0	1	0	0	0	0	0	0	0	0	0	0	0	0	0	0	0	0	0	0	0	0	0	0	1	0	5	0
AC010536.1	1	0	0	0	0	0	0	0	0	0	0	0	0	0	0	0	0	0	0	0	0	0	0	0	0	0	0	0	0	0	1	0	0	0	0	0	0	0	0	0	0	0	0	0	0	0	0	0	0
CHN2	116	0	0	0	0	0	0	4	6	2	13	13	0	0	6	0	1	2	0	0	1	0	5	2	0	0	0	0	0	0	0	0	4	1	0	0	11	0	0	0	1	0	0	1	1	0	0	20	0
ZNF860	133	1	1	0	0	0	1	2	4	1	20	24	0	0	2	0	0	0	0	0	1	0	6	1	0	0	0	0	0	0	0	0	7	0	0	0	11	0	0	1	1	0	0	1	0	0	1	28	0
DAB1	280	0	0	0	0	0	1	0	12	3	39	99	0	0	3	0	0	0	0	0	0	0	10	4	0	0	0	0	2	0	1	0	14	1	0	0	31	0	0	2	2	0	0	1	0	0	0	23	1
IGHG1	112	1	0	0	0	0	0	2	6	2	19	19	0	0	2	0	0	0	0	0	1	0	4	0	0	0	0	0	0	0	0	0	14	0	0	0	5	0	0	0	8	0	0	0	1	0	0	16	0
SNX12	34	0	0	0	0	0	0	0	3	1	4	5	0	0	1	0	0	0	0	0	0	0	1	1	0	0	0	0	0	0	0	0	0	0	0	0	3	0	0	0	0	0	0	0	0	0	0	8	0
NAA10	53	0	0	0	0	0	0	1	1	3	5	7	0	0	1	0	0	0	2	0	0	0	3	1	0	0	0	0	0	0	0	0	1	0	0	0	1	0	0	0	0	0	0	1	0	0	0	14	0
SPACA3	78	0	0	0	0	0	0	1	0	0	14	12	0	0	2	0	0	1	0	0	2	1	3	1	1	0	0	0	0	0	0	0	4	0	0	1	6	0	0	0	1	0	0	1	1	0	0	15	0
UGT1A6	94	1	0	0	0	0	0	2	2	2	14	25	0	0	3	0	0	1	0	0	0	0	4	1	0	0	0	0	0	0	0	0	4	0	0	1	7	0	0	1	1	0	0	2	0	0	0	14	0
ARMC2	144	2	0	0	0	0	0	3	2	1	28	27	0	0	3	0	0	0	0	1	3	0	7	2	0	0	0	0	0	0	1	0	12	0	0	1	5	0	0	0	0	0	0	1	0	0	0	24	0
RPIA	63	0	0	0	0	0	0	1	3	2	9	5	0	0	0	0	0	0	0	1	0	0	0	3	0	0	0	0	0	0	1	0	2	0	0	1	10	0	0	1	0	0	0	1	0	0	0	15	0
UBE2Q1	81	1	0	0	0	0	1	1	6	1	15	6	0	0	0	0	0	0	0	0	3	0	7	2	0	0	0	0	0	0	1	0	3	0	0	0	3	0	0	0	0	0	3	1	0	1	0	13	0
ZNF76	102	0	0	0	0	0	1	2	3	2	15	12	0	0	2	0	0	0	1	1	2	0	6	1	0	0	0	0	0	0	0	0	8	0	0	0	7	0	0	1	0	0	1	2	0	0	0	17	0
CLDN14	55	0	0	0	0	0	1	0	0	0	6	9	0	0	4	0	0	0	0	0	0	0	2	2	0	1	0	0	0	0	0	0	3	1	1	0	10	0	0	0	0	0	0	1	0	0	1	8	0
LRP1	819	10	0	0	0	0	4	5	33	22	122	118	0	2	15	0	1	2	1	4	8	3	41	8	5	0	0	0	1	0	6	0	49	2	2	3	59	0	1	4	8	0	0	3	2	2	3	89	1
DCDC2C	8	0	0	0	0	0	0	0	0	0	0	2	0	0	0	0	0	0	0	0	0	0	1	0	0	0	0	0	0	0	0	0	1	0	0	0	0	0	0	0	0	0	0	1	0	0	0	0	1
CHADL	39	2	0	0	0	0	0	2	0	1	9	1	0	0	0	0	0	0	0	0	1	0	4	0	1	0	0	0	0	0	0	0	0	0	0	0	0	0	0	0	0	0	1	0	0	0	0	11	1
DAG1	171	0	0	0	0	0	1	1	6	5	27	48	2	1	4	0	0	1	0	0	1	0	3	0	0	0	0	0	1	0	0	0	13	0	2	1	7	0	0	0	2	0	0	1	1	1	0	18	0
TRIM49B	16	0	0	0	0	0	0	0	0	0	0	7	0	0	0	0	0	0	0	0	1	0	2	0	0	0	0	0	0	0	0	0	1	0	0	0	1	0	0	0	1	0	0	0	0	0	0	0	0
CTTNBP2	404	3	1	0	0	0	1	6	11	6	58	46	0	1	7	0	1	2	0	3	5	1	26	6	0	0	0	0	0	0	1	0	23	1	0	0	44	0	0	2	9	0	0	1	0	0	0	43	1
KLF1	48	1	0	0	0	0	0	1	3	0	10	8	0	0	2	0	0	0	0	0	1	0	2	0	1	0	0	0	0	0	2	0	2	0	0	0	3	0	0	0	2	0	0	0	0	0	0	4	0
FGF1	45	0	0	0	0	0	0	0	4	1	7	8	0	0	0	0	0	0	0	0	0	0	1	0	0	0	0	0	0	0	0	0	3	0	0	0	3	0	0	2	0	0	1	0	0	0	0	12	0
MALL	23	0	0	0	0	0	0	0	0	0	3	8	0	0	0	0	0	0	0	0	2	0	0	0	0	0	0	0	0	0	0	0	0	0	0	0	0	0	0	0	0	0	1	0	0	0	0	5	0
ARID4A	277	1	0	0	0	0	0	6	10	4	39	38	0	0	2	0	0	0	1	3	4	0	15	3	2	0	0	1	0	0	0	0	18	0	1	0	15	0	0	0	2	0	0	3	1	1	1	45	1
RAB21	40	0	0	0	0	0	0	0	1	2	5	3	0	0	0	0	0	1	0	0	1	0	5	0	0	0	0	0	0	0	0	0	1	0	0	0	2	0	0	1	1	0	0	0	0	0	0	7	0
RP11-48B14.2	12	0	0	0	0	0	0	0	0	0	12	0	0	0	0	0	0	0	0	0	0	0	0	0	0	0	0	0	0	0	0	0	0	0	0	0	0	0	0	0	0	0	0	0	0	0	0	0	0
NUTM2A	42	0	0	0	0	0	1	1	1	1	3	6	0	0	1	0	0	1	0	0	0	0	0	0	0	0	0	0	0	0	0	0	5	0	0	0	1	0	0	0	1	0	0	0	0	0	0	13	0
NAT15	1	0	0	0	0	0	0	0	0	0	0	1	0	0	0	0	0	0	0	0	0	0	0	0	0	0	0	0	0	0	0	0	0	0	0	0	0	0	0	0	0	0	0	0	0	0	0	0	0
LYRM1	14	0	0	0	0	0	0	1	0	0	2	2	0	1	0	0	0	0	0	0	0	0	0	0	0	0	0	0	1	0	0	0	0	0	0	0	0	0	0	0	0	0	0	1	0	0	0	5	0
ZNF816-ZNF321P	2	0	0	0	0	0	0	0	0	0	0	0	0	0	0	0	0	0	0	0	0	0	1	0	0	0	0	0	0	0	0	0	0	0	0	0	0	0	0	0	0	0	0	0	0	0	0	0	0
AC016757.3	7	0	0	0	0	0	0	0	0	0	2	0	0	0	0	0	0	0	1	0	0	0	0	1	0	0	0	0	0	0	0	0	0	0	0	0	0	0	0	0	0	0	0	0	0	0	0	2	0
NBPF14	119	1	0	0	0	0	0	1	1	1	19	9	0	0	2	0	0	1	1	1	2	0	5	0	0	0	0	0	0	0	2	0	5	0	0	0	14	0	0	1	2	0	0	1	0	0	0	22	1
LINS	128	2	0	0	0	0	0	5	6	5	25	13	0	0	2	0	0	0	0	0	1	1	4	3	0	0	0	0	0	0	0	0	9	0	1	0	11	0	0	0	0	0	0	0	0	1	0	24	0
FAM172A	91	0	0	0	0	0	0	1	4	2	12	8	0	0	2	0	0	0	0	0	0	0	5	0	0	0	0	0	0	0	0	0	4	0	0	0	8	0	0	0	0	0	3	2	0	1	0	23	0
TRAV26-2	19	0	0	0	0	0	0	0	1	0	0	9	0	0	0	0	0	0	0	0	0	0	2	0	0	0	0	0	0	0	0	0	0	1	0	0	1	0	0	0	0	0	0	0	0	0	0	3	0
CDC25B	129	2	0	0	0	0	0	3	3	0	32	17	0	0	2	0	1	1	0	2	2	0	6	1	0	0	0	0	0	0	1	0	7	0	0	1	3	0	0	1	3	0	1	0	1	0	1	12	0
ZNF283	146	0	0	0	0	0	0	6	1	2	20	19	0	0	3	0	0	0	0	3	2	0	8	1	0	0	0	0	1	0	0	0	8	0	0	0	9	0	2	2	1	0	0	2	0	0	0	28	0
LPAR5	66	0	0	0	0	0	2	2	1	0	21	4	0	0	3	0	0	0	1	0	1	0	3	1	0	0	0	1	0	0	0	0	4	0	0	1	2	0	0	0	1	0	0	0	2	0	0	10	0
NAE1	86	4	0	0	0	0	0	1	3	0	11	6	1	0	0	0	0	0	0	0	0	0	4	3	0	0	0	0	0	0	0	0	3	0	1	0	9	0	0	0	0	0	1	0	0	0	1	22	0
C13ORF34	5	0	0	0	0	0	0	0	0	0	0	2	0	0	0	0	0	0	0	0	0	0	0	1	0	0	0	0	0	0	0	0	1	0	0	0	0	0	0	0	0	0	0	0	0	0	0	1	0
AC037199.1	3	0	0	0	0	0	0	0	0	0	0	0	0	0	0	0	0	0	0	0	1	0	0	0	0	0	0	0	0	0	0	0	0	0	0	0	1	0	0	0	0	0	0	0	0	0	0	1	0
AC006372.1	6	0	0	0	0	0	0	0	0	0	0	0	0	0	0	0	0	0	0	0	0	0	0	0	0	0	0	0	0	0	0	0	3	0	0	0	0	0	0	0	0	0	0	0	0	0	0	0	0
ASB18	66	1	0	0	0	0	0	0	1	1	16	5	0	0	0	0	0	0	0	0	2	0	2	3	0	0	0	0	0	0	1	0	5	0	0	0	3	0	0	0	0	0	0	1	0	1	0	9	1
AZI1	220	0	2	0	0	1	0	0	5	6	45	24	0	0	6	0	0	0	0	0	2	1	11	11	0	0	0	0	0	0	0	0	15	1	0	0	12	0	0	2	3	0	1	1	2	1	1	19	1
COMMD9	33	0	0	0	0	0	0	1	1	1	4	3	0	0	0	0	0	0	0	0	0	0	2	0	0	0	0	0	0	0	0	0	1	0	0	0	2	0	0	0	1	0	0	0	0	0	0	10	0
SPATA31A7	41	0	0	0	0	0	0	1	2	0	1	6	0	0	2	0	1	0	0	0	1	0	1	0	0	0	0	0	0	0	0	0	2	0	0	0	7	0	0	0	0	0	0	0	0	0	0	12	0
RCOR3	120	3	1	0	0	0	0	1	1	2	19	17	0	0	1	0	0	1	0	0	2	0	7	0	0	0	0	0	1	0	0	0	15	0	0	1	10	0	0	1	2	0	1	0	0	0	0	15	0
RPL17-C18ORF32	19	0	0	0	0	0	0	0	0	0	2	2	0	0	0	0	0	0	0	0	0	1	4	1	0	0	0	0	0	0	0	0	0	0	0	0	2	0	0	0	0	0	0	1	0	0	0	1	0
NLRC5	411	4	1	0	0	0	0	8	13	8	82	64	0	0	3	0	1	0	2	1	4	0	16	5	1	0	0	0	2	0	1	0	25	0	2	0	28	0	0	0	5	0	1	1	0	2	0	55	3
SLC22A4	105	0	0	0	0	0	0	1	3	4	18	18	0	0	2	0	0	0	0	1	1	0	6	1	0	0	0	0	1	0	1	0	6	0	0	0	4	0	0	1	1	0	0	0	0	0	0	21	0
FAM32A	15	0	0	0	0	0	0	0	1	0	3	4	0	0	1	0	0	0	0	0	0	0	0	0	0	0	0	0	0	0	0	0	1	0	0	0	2	0	0	0	0	0	0	1	0	0	0	1	0
PHF20L1	275	2	0	0	0	0	1	2	7	8	42	33	0	0	4	0	0	0	0	1	2	1	14	3	2	0	0	0	2	0	2	0	19	0	0	0	19	0	0	0	0	0	1	2	0	1	0	54	0
AL133481.1	12	0	0	0	0	0	0	0	0	0	2	2	0	0	0	0	0	1	0	0	0	0	1	0	0	0	0	0	0	0	0	0	0	0	0	0	0	0	0	0	0	0	0	0	0	0	0	5	0
MYADM	98	2	0	0	0	0	1	1	5	1	24	10	0	0	1	0	0	0	0	0	1	0	2	0	0	0	0	0	1	0	0	0	9	0	1	0	6	0	0	0	2	0	0	0	0	0	0	13	1
C15	3	0	0	0	0	0	0	0	0	0	0	0	0	0	0	0	0	0	0	0	0	0	0	0	0	0	0	0	0	0	0	0	0	0	0	0	0	0	0	0	0	0	0	0	0	0	0	0	0
COX4I1	29	0	0	0	0	0	0	1	0	0	7	1	0	0	0	0	0	0	0	0	0	0	1	0	1	0	0	0	0	0	0	0	4	0	0	0	5	0	0	0	0	0	1	0	0	0	0	7	0
PXDNL	696	3	0	0	0	0	2	8	26	6	86	119	0	1	6	0	0	3	0	1	9	1	23	11	2	0	0	0	2	0	1	0	48	0	1	0	116	0	0	6	5	0	1	7	1	1	0	66	1
DNMT3B	249	0	0	0	0	0	0	1	11	3	46	37	0	2	5	1	0	1	1	0	4	1	6	2	1	0	0	0	0	0	0	0	16	0	2	0	14	0	0	1	2	0	1	3	2	0	1	43	0
MXD4	35	0	0	0	0	0	0	0	2	0	11	4	0	0	0	0	0	0	0	0	1	0	2	1	0	0	0	0	0	0	1	0	1	0	0	0	3	0	0	0	0	0	0	0	0	0	0	5	0
CSTB	13	0	0	0	0	0	0	1	1	0	2	0	0	0	0	0	0	0	0	0	0	0	0	0	0	0	0	0	0	0	0	0	1	0	0	0	1	0	0	0	0	0	0	1	0	0	0	2	0
ERF	170	0	0	0	0	0	1	5	2	4	39	22	0	0	0	0	0	0	1	4	1	0	3	1	1	0	0	0	0	0	1	0	15	0	1	0	5	0	0	2	2	0	2	1	1	0	0	17	0
DCAF12L2	350	3	0	0	0	0	3	5	11	2	79	31	0	0	11	0	1	1	1	0	2	0	7	5	2	0	0	0	0	0	2	0	32	0	0	2	48	0	0	3	1	0	1	4	0	1	0	40	2
AC003006.7	17	1	0	0	0	0	0	0	0	0	1	2	0	0	1	0	0	0	0	0	1	0	0	0	0	0	0	0	0	0	0	0	1	0	0	0	2	0	0	0	0	0	0	0	0	0	0	5	0
ARPP19	20	0	0	0	0	0	0	0	1	0	2	3	0	0	0	0	0	0	0	0	0	1	0	0	0	0	0	0	0	0	0	0	2	0	1	0	1	0	0	0	1	0	0	0	0	0	0	4	0
UNC93A	166	1	0	0	0	0	0	2	5	2	20	30	0	0	3	0	0	2	0	1	0	0	6	6	1	0	0	0	0	0	1	0	10	0	0	0	18	0	0	1	2	0	1	1	0	2	0	21	1
GCKR	156	0	0	0	0	0	0	3	3	2	27	38	0	0	3	0	0	1	1	1	2	0	4	2	0	0	0	0	0	0	0	0	5	0	0	0	12	0	0	0	1	0	0	0	0	0	0	26	1
ZBTB8B	44	0	0	0	0	0	0	2	0	2	9	0	0	0	0	0	0	0	0	0	1	0	6	3	0	0	0	0	0	0	0	0	2	0	0	0	1	0	0	0	0	0	0	1	1	0	0	9	0
SLFN14	88	1	0	0	0	0	0	1	0	1	21	3	0	0	0	0	1	0	0	0	3	1	11	3	0	0	0	0	1	0	0	0	1	0	0	0	0	0	0	0	0	0	0	0	0	1	0	33	0
EPSTI1	75	0	0	0	0	0	0	1	2	1	16	4	0	0	1	0	0	0	0	0	1	0	4	0	0	0	0	0	0	0	0	0	9	0	0	0	8	0	0	1	1	0	0	0	0	0	0	14	0
LL22NC03-63E9.3	3	0	0	0	0	0	0	0	0	0	1	0	0	0	0	0	0	0	0	0	0	0	0	0	0	0	0	0	0	0	0	0	0	0	0	0	0	0	0	0	0	0	0	0	0	0	0	2	0
TTK	278	1	0	0	0	0	2	3	3	2	45	27	0	1	2	0	0	1	0	1	3	1	7	5	0	1	0	0	0	0	0	0	40	0	1	1	19	0	0	3	2	0	0	1	0	0	0	58	1
ABHD14A-ACY1	5	0	0	0	0	0	0	0	0	0	1	0	0	0	0	0	0	0	0	0	0	0	1	0	0	0	0	0	0	0	0	0	0	0	0	0	1	0	0	0	0	0	0	0	0	0	0	1	0
EXOC3L4	88	0	0	0	0	0	1	2	3	2	20	8	0	0	1	0	0	0	1	0	3	0	2	4	0	0	0	0	1	0	0	0	7	0	0	0	6	0	0	0	3	0	0	1	2	0	0	9	0
C2ORF62	78	1	0	0	0	0	0	1	2	2	12	15	1	0	1	0	0	0	1	0	1	0	2	0	0	0	0	0	0	0	0	0	5	0	0	0	4	0	0	0	2	0	0	0	0	0	0	12	0
ATP5L	25	0	0	0	0	0	1	1	2	1	4	2	0	0	1	0	0	0	0	0	0	0	3	0	0	0	0	0	0	0	0	0	2	0	0	0	2	0	0	0	0	0	0	0	0	0	0	3	0
SYCP1	335	1	0	0	0	0	0	3	12	2	42	76	0	0	6	0	0	1	0	0	4	0	11	7	0	0	0	0	0	0	2	0	29	1	0	1	28	0	0	2	1	0	0	0	2	1	1	50	0
POLR2C	66	1	0	0	0	0	0	3	1	1	6	10	0	0	0	0	0	0	0	0	1	0	1	0	0	0	0	0	0	0	0	0	5	0	0	0	4	0	0	0	0	0	0	0	0	0	0	17	0
CLEC12A	66	0	0	0	0	0	0	0	0	1	9	5	0	0	1	0	0	0	0	0	2	0	3	0	0	0	0	0	0	0	0	0	6	0	0	1	5	0	0	1	0	0	0	0	0	1	0	18	0
MMACHC	56	0	0	0	0	0	0	0	1	0	10	7	0	0	0	0	0	0	0	2	0	0	2	1	0	0	0	0	0	0	0	0	4	0	0	0	1	0	0	0	0	0	1	0	0	0	0	10	0
CTPS1	105	0	0	0	0	0	1	0	2	1	20	14	0	0	4	0	0	0	0	0	1	1	5	0	0	0	0	0	0	0	0	0	6	0	0	0	11	0	0	0	0	0	1	0	0	0	0	24	0
KAT2B	175	0	0	0	0	0	0	1	4	4	32	29	0	1	3	0	0	0	0	0	0	0	7	0	0	0	0	0	0	0	0	0	12	1	1	0	11	0	0	2	3	0	0	3	0	0	0	34	0
SMURF2	134	0	0	0	0	0	1	2	6	3	14	24	0	0	2	0	0	0	0	0	1	0	7	2	0	0	0	0	1	0	2	0	6	0	1	0	6	0	0	1	0	0	1	0	0	1	1	29	1
AC121757.1	1	0	0	0	0	0	0	0	0	0	0	0	0	0	0	0	0	0	0	0	0	0	0	0	0	0	0	0	0	0	0	0	0	0	0	0	0	0	0	0	0	0	0	0	0	0	0	0	0
CHDH	101	0	0	0	0	0	0	1	1	1	17	17	0	0	2	0	0	0	0	2	3	0	3	0	0	0	0	0	0	0	0	0	10	0	0	0	2	0	0	1	0	0	0	2	0	0	0	15	2
THEMIS	308	0	1	0	0	0	3	1	9	4	36	93	0	1	3	0	0	0	0	1	2	0	10	4	0	0	0	0	0	0	1	0	18	0	0	0	26	0	0	2	2	0	0	1	1	0	1	38	0
TFB2M	87	0	0	0	0	0	0	3	4	1	12	9	0	0	4	0	0	0	0	0	2	0	4	0	0	0	0	0	1	0	0	0	8	0	0	0	5	0	0	0	0	0	0	1	0	0	0	13	0
FAT4	1425	12	1	0	0	0	1	12	52	14	247	257	2	4	16	0	2	3	2	3	15	1	40	25	7	0	0	0	1	0	13	0	116	2	4	3	115	0	1	9	47	0	5	5	2	3	2	107	2
CTD-2545G14.7	1	0	0	0	0	0	0	0	0	0	0	0	0	0	0	0	0	0	0	0	0	0	0	0	0	0	0	0	0	0	0	0	0	0	0	0	0	0	0	0	0	0	0	0	0	0	0	0	0
TUFT1	74	0	0	0	0	0	1	2	3	1	10	14	0	1	0	0	0	0	0	0	3	0	5	1	0	0	0	0	0	0	0	0	6	0	1	0	4	0	0	0	0	0	0	0	0	1	0	8	0
TTYH2	98	1	0	0	0	0	0	0	4	0	18	8	0	0	0	0	0	0	0	2	1	0	7	1	0	0	0	0	1	0	0	0	6	0	0	0	15	0	0	1	1	0	0	2	0	0	0	15	0
JAK3	280	1	0	0	0	0	0	5	9	4	36	23	0	0	3	0	0	0	0	0	2	1	16	2	3	0	0	0	0	0	0	0	14	0	2	1	14	0	0	2	45	0	0	3	1	0	1	38	1
NKX2-6	27	4	0	0	0	0	0	1	0	0	2	2	0	0	0	0	0	0	0	0	0	0	3	0	1	0	0	0	0	0	0	0	0	0	0	0	0	0	0	2	0	0	0	1	0	0	0	8	0
EXDL2	1	0	0	0	0	0	0	0	0	0	0	0	1	0	0	0	0	0	0	0	0	0	0	0	0	0	0	0	0	0	0	0	0	0	0	0	0	0	0	0	0	0	0	0	0	0	0	0	0
FAM43B	24	1	0	0	0	0	0	1	0	0	5	4	0	0	0	0	0	0	0	0	0	0	2	0	0	0	0	0	0	0	0	0	3	0	0	0	3	0	0	0	0	0	0	0	0	0	0	0	0
YIPF3	70	0	0	0	0	0	0	2	3	4	7	10	0	0	0	0	0	1	0	0	2	0	2	0	0	0	0	0	0	0	0	0	3	0	0	0	4	0	0	0	0	0	0	0	0	1	0	13	0
ZNF525	67	0	1	0	0	0	0	3	1	0	9	8	0	0	3	0	0	0	0	0	0	0	2	0	0	1	0	0	0	0	0	0	1	0	0	0	5	0	0	2	0	0	0	0	0	0	0	19	0
IGLC3	29	0	0	0	0	0	0	0	0	0	2	3	0	0	0	0	0	0	0	0	1	0	1	0	1	0	0	0	0	0	0	0	3	0	0	0	3	0	0	0	5	0	1	0	0	0	0	6	0
ZNF135	212	1	0	0	0	0	0	1	11	4	30	36	0	0	3	0	0	1	0	1	2	0	8	8	2	1	0	0	0	0	0	0	12	1	0	0	23	0	0	1	4	0	0	1	0	0	1	21	0
C11ORF41	20	0	0	0	0	0	0	0	1	0	0	1	0	0	0	0	0	0	0	0	1	0	2	7	0	0	0	0	0	0	1	0	6	0	0	0	0	0	0	0	0	0	0	0	0	0	0	0	0
C3ORF37	7	0	0	0	0	0	0	0	0	0	2	1	1	0	0	0	0	0	0	0	0	0	1	0	0	0	0	0	0	0	0	0	1	0	0	0	0	0	0	0	0	0	0	0	0	0	0	0	0
MSMP	19	0	0	0	0	0	0	0	1	0	1	2	0	0	0	0	0	0	0	0	1	0	2	0	0	0	0	0	0	0	0	0	0	0	0	0	1	0	0	0	1	0	0	0	0	0	0	4	0
OR9I1	113	0	0	0	0	0	1	0	0	0	8	20	0	0	2	0	0	0	0	0	0	1	1	4	0	0	0	0	1	0	1	0	4	0	0	0	13	0	0	0	2	0	1	1	1	1	0	15	0
MAP3K7IP2	1	0	0	0	0	0	0	0	0	0	0	0	0	0	0	0	0	0	0	0	0	0	0	0	0	0	0	0	0	0	0	0	0	0	0	0	0	0	0	0	0	0	0	0	0	0	0	0	0
FXYD6	20	0	0	0	0	0	0	1	0	0	2	4	0	0	0	0	0	0	0	0	0	0	0	0	0	0	0	0	0	0	0	0	0	0	0	0	2	0	0	0	0	0	0	0	0	0	0	9	0
EML5	397	2	0	0	0	0	0	3	11	11	63	68	1	2	3	0	0	2	0	2	6	0	28	9	0	0	0	0	1	0	0	0	18	1	0	0	23	0	0	3	3	0	1	4	1	0	1	52	2
AMH	37	0	0	0	0	0	0	0	1	1	7	1	0	0	0	0	0	0	0	0	2	0	1	3	0	0	0	0	0	0	0	0	3	1	0	0	1	0	0	0	0	0	0	1	0	0	0	4	1
CBLC	100	1	0	0	0	0	0	3	1	3	17	19	0	0	1	0	0	1	1	0	0	0	3	1	0	1	0	0	1	0	0	0	8	0	1	0	4	0	0	1	3	0	0	1	0	0	0	14	0
SORCS2	219	1	0	0	0	0	0	4	7	4	41	32	1	0	4	0	0	0	0	1	7	1	8	2	1	0	0	0	0	0	0	0	16	0	0	0	7	0	0	2	5	0	0	3	0	1	0	36	0
UPP2	97	0	0	0	0	0	0	1	2	4	14	21	0	0	1	0	0	0	0	0	2	0	2	1	0	0	0	0	0	0	0	0	7	0	1	0	9	0	0	0	2	0	0	2	0	1	0	13	1
BIN2	140	1	0	0	0	0	0	2	2	3	15	44	0	0	2	0	0	0	0	2	2	0	4	3	1	1	0	0	1	0	0	0	5	0	0	0	10	0	0	0	0	0	0	0	0	0	0	18	0
CPS1	514	3	0	0	0	1	1	1	18	7	48	70	0	0	8	0	0	4	0	0	4	1	24	20	1	0	0	0	1	0	2	0	28	0	0	0	87	0	0	5	12	0	1	2	0	1	0	46	0
VPS9D1	103	2	0	0	0	0	0	2	0	3	22	14	0	0	0	0	0	0	0	0	1	0	5	0	0	0	0	1	0	0	0	0	10	0	0	0	6	0	0	2	2	0	0	0	0	0	0	19	0
OR5V1	152	1	0	0	0	0	1	1	5	3	15	34	0	0	1	0	0	1	0	2	1	2	5	2	0	0	0	0	1	0	0	0	9	0	0	0	14	0	0	1	2	0	1	1	0	0	1	22	0
ANKRD56	2	0	0	0	0	0	0	0	0	0	0	1	0	0	0	0	0	0	0	0	0	0	0	0	0	0	0	0	0	0	0	0	0	0	0	0	0	0	0	0	0	0	0	0	0	0	0	0	1
CREG1	25	0	0	0	0	0	0	0	1	2	2	7	0	0	0	0	0	0	0	0	0	0	2	1	0	0	0	0	0	0	0	0	0	0	0	0	2	0	0	0	0	0	0	0	0	0	0	6	0
MBLAC1	39	1	1	0	0	0	1	0	0	3	8	4	0	0	1	0	0	0	0	0	1	0	0	1	0	0	0	0	0	0	0	0	2	0	0	0	1	0	0	0	0	0	0	0	0	1	0	1	0
SIAH2	71	0	0	0	0	0	0	0	3	1	12	7	0	0	1	0	0	0	0	0	4	0	1	0	0	0	0	0	0	0	0	0	12	0	0	1	6	0	0	0	0	0	1	0	0	0	0	11	0
AC109829.1	4	0	0	0	0	0	0	0	0	0	0	0	0	0	0	0	0	0	0	0	0	0	0	0	0	0	0	0	0	0	0	0	0	0	0	0	0	0	0	0	0	0	1	0	0	0	0	0	1
ADAP1	68	1	0	0	0	0	1	0	3	2	18	11	0	0	1	0	0	0	0	0	2	0	2	1	0	0	0	0	0	0	0	0	5	0	0	0	2	0	0	0	0	0	0	1	0	0	0	7	0
MEAF6	45	0	0	0	0	0	0	0	0	0	13	4	1	0	1	0	0	1	0	0	0	0	2	0	0	0	0	0	0	0	0	0	3	0	0	0	4	0	0	1	0	0	0	0	0	0	0	7	0
VGLL4	76	1	0	0	0	0	0	3	2	1	23	8	0	0	1	0	0	0	0	0	1	0	1	8	0	0	0	0	0	0	0	0	2	0	0	0	4	0	0	0	0	0	0	0	1	0	0	10	0
STRN4	145	0	0	0	0	0	0	2	9	2	29	21	0	0	3	0	0	1	1	2	4	1	6	1	1	0	0	0	0	0	0	0	15	0	0	0	6	0	0	1	3	0	0	0	0	0	0	20	1
PRKRIR	155	1	0	0	0	0	1	3	9	2	21	23	0	0	2	0	0	0	0	0	3	0	11	1	0	0	0	0	0	0	1	0	4	1	1	0	9	0	0	0	1	0	0	0	1	0	0	31	0
HEATR9	4	0	0	0	0	0	0	0	0	0	0	0	0	0	0	0	0	0	0	0	0	0	3	0	0	0	0	0	0	0	0	0	0	0	0	0	0	0	0	0	0	0	0	0	0	0	0	0	0
RPEL1	33	0	0	0	0	0	0	1	1	0	3	9	0	0	3	0	0	0	0	0	0	1	1	0	0	0	0	0	0	0	0	0	0	0	0	0	1	0	0	0	0	0	0	0	0	0	1	6	0
GFRA1	190	1	0	0	0	0	0	2	8	1	37	27	0	0	2	0	0	0	0	1	1	0	3	4	2	0	0	0	0	0	0	0	11	0	0	0	26	0	0	2	3	0	0	2	0	1	0	28	0
SPCS1	28	0	0	0	0	0	0	0	2	1	1	2	0	0	0	0	0	0	0	0	1	0	2	0	0	0	0	0	0	0	0	0	2	0	0	0	2	0	0	0	1	0	1	0	0	0	0	5	0
RBM24	48	0	0	0	0	0	0	0	2	0	7	6	0	0	1	0	0	0	0	0	1	0	4	1	0	0	0	0	0	0	0	0	4	0	0	0	6	0	0	0	1	0	0	0	0	0	0	7	0
CEACAM5	163	0	0	0	0	0	0	1	4	6	16	47	0	0	5	0	0	1	0	0	1	1	2	4	1	0	0	0	1	0	0	0	10	0	1	0	11	0	0	0	0	0	1	0	0	0	0	20	0
C11ORF51	1	0	0	0	0	0	0	0	0	0	0	1	0	0	0	0	0	0	0	0	0	0	0	0	0	0	0	0	0	0	0	0	0	0	0	0	0	0	0	0	0	0	0	0	0	0	0	0	0
RP1-27O5.3	2	0	0	0	0	0	0	0	0	0	0	1	0	0	0	0	0	0	0	0	0	0	0	0	0	0	0	0	0	0	0	0	0	0	0	0	0	0	0	0	0	0	0	0	0	0	0	0	1
GPLD1	211	0	0	0	0	0	0	3	5	3	32	49	0	0	2	0	0	0	1	0	4	0	13	1	1	0	0	0	1	0	1	0	9	0	0	0	11	0	0	1	3	0	0	1	0	0	0	32	0
LRP11	49	0	0	0	0	0	1	2	3	2	8	5	0	1	1	0	1	0	0	0	0	0	1	0	0	0	0	0	0	0	0	0	6	0	0	0	2	0	0	2	0	0	0	0	0	0	0	7	0
CEACAM6	97	0	0	0	0	0	0	2	2	0	18	26	1	0	2	0	0	0	0	1	4	0	2	1	1	0	0	0	0	0	0	0	3	0	0	1	4	0	0	0	1	0	0	0	0	0	0	8	0
AMOT	270	6	0	0	0	0	0	5	10	3	51	24	0	0	2	0	0	0	1	0	4	2	9	9	0	0	0	0	1	0	0	0	18	0	2	0	27	0	0	0	7	0	0	3	0	4	0	45	0
MDFI	40	0	0	0	0	0	0	0	2	0	4	14	0	0	0	0	0	0	0	0	0	1	1	0	0	0	0	0	0	0	1	0	4	0	1	0	1	0	0	0	0	0	0	0	0	0	0	5	0
TRAF4	77	0	0	0	0	0	1	1	2	2	13	11	0	0	0	0	0	0	0	0	1	0	4	0	0	0	0	0	0	0	0	0	5	0	0	1	4	0	0	1	3	0	1	1	0	0	0	13	0
CYB5R2	67	0	0	0	0	0	3	2	3	1	14	8	0	0	1	0	0	0	0	0	0	0	2	1	0	0	0	0	0	0	0	0	7	0	0	0	2	0	0	0	1	0	1	1	0	0	0	14	0
BBS2	136	0	0	0	0	0	0	4	4	1	30	21	0	0	0	1	0	0	0	0	1	0	5	2	0	0	0	0	0	0	0	0	4	0	0	0	6	0	0	1	0	0	0	1	0	0	0	30	0
C6ORF146	2	0	0	0	0	0	0	0	0	0	0	2	0	0	0	0	0	0	0	0	0	0	0	0	0	0	0	0	0	0	0	0	0	0	0	0	0	0	0	0	0	0	0	0	0	0	0	0	0
FBXO16	77	0	0	0	0	0	0	1	1	3	11	10	0	0	1	0	0	1	0	0	1	0	3	2	1	1	0	0	0	0	0	0	6	0	0	0	10	0	0	0	2	0	0	0	0	0	0	13	1
SLC8A2	207	2	0	0	0	0	0	2	7	7	39	30	0	1	0	0	0	0	1	0	4	1	7	4	2	0	0	0	0	0	0	0	19	0	1	0	12	0	0	1	2	0	0	0	1	0	0	22	0
C3ORF84	20	0	0	0	0	0	0	0	1	0	3	3	0	0	0	0	0	0	0	0	0	0	0	0	0	0	0	0	0	0	0	0	0	0	0	0	1	0	0	0	0	0	0	0	0	0	0	12	0
SPN	88	0	0	0	0	0	0	1	3	0	15	13	0	1	1	0	0	0	0	0	0	0	3	2	0	0	0	0	0	0	0	0	4	0	1	0	8	0	0	1	1	0	0	2	0	0	0	8	1
RP11-863K10.7	10	0	0	0	0	0	0	1	0	0	0	0	0	0	0	0	0	0	0	0	0	0	0	0	0	0	0	0	0	0	0	0	0	0	0	0	0	0	0	0	0	0	0	2	0	0	0	4	0
NKX2-2	123	1	0	0	0	0	0	2	5	4	15	17	0	0	0	0	0	0	0	1	1	0	1	3	0	0	0	0	0	0	0	0	8	0	0	1	13	0	0	0	0	0	0	1	0	1	1	11	0
GSDMD	77	0	0	0	0	0	0	2	6	0	10	8	0	0	1	0	0	0	0	0	4	0	1	0	0	0	0	0	0	0	3	0	2	0	0	2	6	0	0	1	1	0	0	1	1	0	0	12	0
RAB3A	56	0	0	0	0	0	0	1	3	2	8	5	0	0	0	0	0	0	0	1	1	0	2	0	0	0	0	0	0	0	1	0	3	0	0	0	1	0	0	0	1	0	0	1	0	0	0	13	0
CLCN4	198	2	0	0	0	0	0	3	7	2	47	19	0	0	4	0	0	0	0	0	2	1	9	4	0	0	0	0	1	0	1	0	13	0	1	0	20	0	0	0	1	0	1	0	1	1	0	33	0
NR1H3	92	1	0	0	0	0	0	0	2	1	16	10	0	0	2	0	2	0	0	1	2	0	3	0	0	0	0	0	0	0	0	0	4	1	0	1	7	0	0	0	1	0	0	2	0	0	0	19	0
MROH7-TTC4	7	0	0	0	0	0	0	0	0	0	0	0	0	0	0	0	0	0	0	0	0	0	0	0	0	0	0	0	0	0	0	0	0	0	0	0	0	0	0	0	0	0	0	0	0	0	0	0	0
CFL1	42	0	0	0	0	0	0	1	3	1	6	10	0	0	1	0	0	0	0	0	0	0	2	0	0	0	0	0	0	0	1	0	1	0	0	0	0	0	0	0	3	0	0	0	0	0	0	5	0
NTRK3	380	2	0	0	0	0	2	6	15	8	46	67	0	0	5	0	0	2	0	1	9	0	11	9	2	0	0	0	0	0	2	0	18	0	1	0	60	0	0	4	3	0	1	2	0	1	0	37	0
BRIP1	258	4	0	0	0	0	0	8	12	4	37	33	0	1	2	0	0	1	0	1	2	0	14	4	0	0	0	0	0	0	0	0	8	1	0	0	23	0	0	2	4	0	1	1	1	0	0	46	0
ARSF	218	1	0	0	0	0	2	2	5	5	23	66	0	0	6	0	0	1	0	0	1	0	6	1	0	0	0	0	0	0	0	0	6	0	1	0	23	0	0	1	6	0	0	1	0	0	1	25	0
SMAD7	63	1	0	0	0	0	0	1	0	3	5	12	0	0	1	0	0	0	0	0	1	0	3	0	0	0	0	0	0	0	0	0	6	0	1	0	1	0	0	0	1	0	0	1	0	0	0	8	0
CARF	137	1	0	0	0	0	1	4	6	3	21	18	0	0	5	0	0	1	0	0	0	0	8	0	1	0	0	0	1	0	0	0	7	0	0	0	5	0	0	2	1	0	0	1	0	0	0	23	0
RALGAPA1	317	2	0	0	0	0	0	10	13	16	38	52	0	2	4	0	1	2	0	0	3	1	20	5	1	0	0	0	0	1	3	0	20	0	1	1	20	0	0	2	5	0	1	1	0	0	0	38	2
LRRC37A3	214	3	0	1	0	0	1	8	9	1	27	35	0	0	3	0	0	0	0	1	4	3	12	5	0	0	0	0	0	0	0	0	16	0	0	0	8	0	0	2	1	0	0	0	0	0	0	38	0
CCL17	25	0	0	0	0	0	0	2	0	1	4	2	0	0	0	0	0	0	0	1	1	0	2	0	0	0	0	0	0	0	0	0	0	0	0	0	4	0	0	0	0	0	0	1	0	0	0	4	0
C19ORF63	1	0	0	0	0	0	0	0	1	0	0	0	0	0	0	0	0	0	0	0	0	0	0	0	0	0	0	0	0	0	0	0	0	0	0	0	0	0	0	0	0	0	0	0	0	0	0	0	0
GABRR1	141	1	0	0	0	0	0	3	4	3	23	24	0	0	1	0	0	0	0	0	2	1	4	1	0	0	0	0	2	0	0	0	11	0	1	0	15	0	0	0	1	0	0	0	3	0	1	17	0
CGB	11	1	0	0	0	0	0	0	2	1	0	3	0	0	0	0	0	0	0	0	0	0	0	0	0	0	0	0	0	0	0	0	0	0	0	0	1	0	0	0	0	0	0	0	0	0	0	1	0
HIST1H1A	73	2	0	0	0	0	0	2	1	1	16	2	0	0	0	0	0	0	0	0	1	0	1	2	1	0	0	0	0	0	0	0	11	0	0	0	0	0	0	0	1	0	0	1	0	0	0	14	2
CDC2L5	2	0	0	0	0	0	0	0	0	0	0	0	0	0	0	0	0	0	0	0	1	0	0	0	0	0	0	0	0	0	0	0	0	0	0	0	0	0	0	0	0	0	0	0	0	0	0	0	0
GGT6	73	0	0	0	0	0	0	1	2	0	7	17	0	0	1	0	0	0	0	0	0	0	1	0	0	0	0	0	0	0	0	0	4	0	0	0	4	0	0	0	0	0	0	0	0	0	0	15	0
KLHL24	159	1	0	0	0	0	1	2	9	6	27	21	0	0	2	0	0	0	1	0	2	0	6	3	1	0	0	0	0	0	0	0	12	0	0	0	9	0	0	2	0	0	0	2	0	0	0	25	2
COL9A1	370	1	1	0	0	0	1	2	9	5	34	94	0	0	4	0	0	2	0	1	6	1	12	11	0	0	0	0	0	0	1	0	19	0	2	0	42	0	0	2	3	0	0	3	1	0	1	38	0
C22ORF23	55	1	0	0	0	0	0	0	1	0	14	10	0	0	1	0	0	0	0	1	0	0	3	1	0	0	0	0	0	0	0	0	5	0	0	0	0	0	0	0	1	0	0	0	0	1	0	9	0
C9ORF50	64	0	0	0	0	0	1	1	1	5	7	3	0	0	1	0	0	0	0	0	7	1	2	0	0	0	0	0	1	0	1	0	3	0	0	0	6	0	0	0	0	0	0	0	0	0	0	9	0
RTN4RL2	65	0	0	0	0	0	0	1	2	0	12	9	0	1	0	0	0	0	0	0	0	0	2	1	0	0	0	0	0	0	0	0	5	0	0	0	7	0	0	0	2	0	1	1	0	0	0	10	0
AL589765.1	2	0	0	0	0	0	0	0	0	0	0	0	0	0	0	0	0	0	0	0	0	0	0	0	0	0	0	0	0	0	0	0	0	0	0	0	0	0	0	0	0	0	0	0	0	0	0	2	0
ZBTB14	111	1	0	0	0	0	0	2	3	1	18	7	0	0	1	0	0	0	0	0	1	0	9	0	0	0	0	0	0	0	0	0	11	0	0	1	16	0	0	0	1	0	0	3	0	1	0	24	1
CCDC137	53	1	0	0	0	0	1	0	0	0	11	9	0	0	0	0	0	0	0	0	1	0	3	0	0	0	0	0	0	0	0	0	3	0	0	0	2	0	0	1	0	0	1	1	0	0	0	9	1
MDN1	864	6	1	0	0	0	4	18	35	19	148	103	1	2	8	0	0	4	1	5	9	2	56	19	1	1	0	1	1	0	2	0	69	1	1	0	49	0	0	4	6	0	3	5	3	4	1	96	4
ILF2	61	0	0	0	0	0	0	0	2	1	8	9	0	0	1	0	0	0	0	1	1	0	8	0	0	0	0	0	0	0	0	0	2	0	0	0	4	0	0	0	0	0	0	0	0	1	0	13	0
YAP1	95	3	1	0	0	0	0	1	3	4	12	13	0	0	1	0	0	0	0	1	1	0	3	1	0	0	0	0	0	0	1	0	6	0	0	0	1	0	0	0	3	0	1	1	0	1	0	16	0
RANGAP1	103	0	0	0	0	0	0	0	1	0	23	14	0	0	0	0	0	1	0	0	2	0	3	1	0	0	0	0	1	0	1	0	13	0	0	0	6	0	0	0	1	0	0	1	0	0	0	10	2
TAS2R4	48	1	0	0	0	0	0	1	0	0	8	11	0	1	0	0	0	0	0	0	2	0	0	0	0	0	0	0	0	0	0	0	7	0	0	0	4	0	0	0	0	0	0	0	0	0	0	9	0
CEP170	332	1	0	0	0	0	1	5	13	9	48	34	0	0	2	0	0	0	0	3	2	0	23	8	1	1	0	0	0	0	0	0	21	0	2	0	31	0	0	3	3	0	1	0	0	1	0	54	0
A2M	379	6	0	0	0	0	1	3	9	7	60	77	0	0	3	0	0	0	0	1	3	1	17	2	0	0	1	1	1	0	0	0	32	3	0	1	31	0	0	3	2	0	2	2	1	1	1	43	0
INPP5K	74	0	0	0	0	0	0	1	1	0	23	12	0	0	3	0	0	0	0	1	0	0	1	1	0	0	0	0	0	0	0	0	6	0	0	0	1	0	0	1	1	0	0	1	0	0	0	13	1
RBL1	228	0	1	0	0	0	1	5	12	2	30	34	1	0	4	0	0	0	0	1	6	0	14	4	1	0	0	0	1	0	1	0	13	0	0	1	7	0	0	2	1	0	1	2	0	2	0	41	0
CYP27C1	119	5	0	0	0	0	0	0	3	1	18	19	0	0	3	0	0	0	0	0	1	1	3	2	0	0	0	0	0	0	4	0	5	0	1	0	8	0	0	1	1	0	0	1	0	0	0	28	0
C12ORF24	4	0	0	0	0	0	0	0	0	0	0	0	0	0	0	0	0	0	0	0	0	0	1	1	0	0	0	0	0	0	0	0	0	0	0	0	0	0	0	0	0	0	0	0	0	0	0	0	0
RP11-565P22.6	23	0	1	0	0	0	0	0	1	2	2	3	0	0	0	0	0	0	0	0	0	1	1	0	0	0	0	0	0	0	0	0	2	0	0	0	5	0	0	0	0	0	0	0	0	0	0	3	0
SLC17A4	176	1	0	0	0	0	0	1	3	2	18	35	0	0	0	0	0	2	1	1	1	0	3	3	0	0	0	0	0	0	0	0	12	0	0	0	24	0	0	4	5	0	0	1	1	0	0	31	0
GIPR	74	0	0	0	0	0	0	3	2	2	12	7	0	0	1	0	0	0	0	1	0	0	3	0	1	0	0	0	0	0	0	0	7	0	0	0	5	0	0	0	0	0	1	0	0	1	0	11	0
USP17L18	1	0	0	0	0	0	0	0	0	0	0	0	0	0	0	0	0	0	0	0	0	0	0	0	0	0	0	0	0	0	0	0	0	0	0	0	0	0	0	0	0	0	0	0	0	0	0	1	0
HNRNPR	122	1	0	0	0	0	0	7	7	0	14	17	1	1	2	0	0	0	1	0	2	0	6	1	1	0	0	0	0	0	0	0	10	1	0	0	10	0	0	0	1	0	0	0	0	0	0	24	0
C12ORF51	28	0	0	0	0	0	0	0	0	0	0	8	0	0	0	0	0	0	1	1	0	0	3	6	0	0	0	0	0	0	2	0	6	0	0	0	0	0	0	0	1	0	0	0	0	0	0	0	0
LAMTOR5	17	0	0	0	0	0	0	0	0	1	3	2	0	0	0	0	0	0	0	0	1	0	0	0	0	0	0	0	0	0	0	0	1	0	0	0	1	0	0	0	0	0	0	0	0	0	0	3	0
KIAA0586	243	1	1	0	0	0	0	1	10	6	32	33	0	1	1	0	0	1	0	1	3	0	16	5	0	0	0	0	0	0	2	0	12	1	0	0	20	0	0	0	0	0	1	3	0	1	0	50	0
DHX9	271	1	0	0	0	0	0	5	6	8	46	25	1	0	2	0	1	0	0	1	2	0	15	4	0	0	0	0	0	0	0	0	15	0	0	0	18	0	1	3	1	0	1	0	0	2	0	49	1
MFNG	65	0	0	0	0	0	0	1	2	1	10	24	0	0	1	0	0	0	1	1	0	0	0	0	0	0	0	0	0	0	1	0	1	0	0	1	2	0	0	0	0	0	0	1	0	0	0	12	0
GDAP2	101	1	0	0	0	0	0	2	1	4	19	14	0	0	3	0	0	0	0	0	1	0	3	1	1	0	0	0	0	0	1	0	6	0	1	0	8	0	0	1	0	0	0	1	1	0	1	14	0
FABP2	46	0	0	0	0	0	0	0	2	0	8	14	0	0	0	0	0	1	0	0	2	0	0	3	1	0	0	0	0	0	0	0	1	0	0	0	1	0	0	0	0	0	0	0	0	0	0	9	0
FAM200A	58	1	0	0	0	0	0	2	0	4	7	3	0	0	0	0	0	0	0	0	1	0	4	1	1	0	0	0	0	0	0	0	0	0	0	0	0	0	0	0	2	0	1	0	0	0	0	29	0
SNRPD2	35	1	0	0	0	0	0	1	1	0	3	3	0	0	0	0	0	0	1	0	0	0	2	0	0	0	0	0	0	0	0	0	6	0	0	0	1	0	0	0	3	0	0	0	0	0	0	7	0
C4ORF22	90	0	0	0	0	0	0	1	2	1	11	26	0	0	0	0	0	0	0	2	2	3	4	1	0	0	0	0	0	0	1	0	7	0	0	0	5	0	0	0	1	0	0	0	0	0	0	10	0
COL24A1	459	5	0	0	0	0	1	5	21	7	58	82	0	1	7	0	0	2	0	0	4	1	16	13	0	0	0	0	0	0	5	0	30	0	1	0	44	0	0	3	7	1	0	1	0	3	0	47	0
CTBP2	92	0	0	0	0	0	1	1	2	1	16	9	0	0	3	0	0	0	0	0	2	0	3	2	0	0	0	0	0	0	1	0	10	0	0	0	0	0	0	1	3	0	1	0	0	1	0	16	1
PPP2R5C	117	1	0	0	0	0	0	3	4	2	17	16	0	0	1	0	0	0	0	0	2	0	5	3	0	0	0	0	0	0	0	0	12	0	0	0	7	0	0	1	0	0	0	0	2	1	0	17	0
LIMD1	108	1	0	0	0	0	2	3	0	3	17	10	0	0	2	0	0	0	0	0	1	0	2	1	0	0	0	0	0	0	2	0	11	0	1	0	6	0	0	1	5	0	1	0	0	0	0	16	0
ZNF777	224	1	0	0	0	0	3	7	4	2	49	39	0	0	2	0	0	0	0	1	3	0	6	9	0	0	0	0	0	0	0	0	13	0	0	0	11	0	0	0	5	0	1	1	2	0	0	22	0
C10ORF68	173	2	0	0	0	0	1	3	2	2	25	26	0	2	4	0	0	1	0	0	2	0	9	4	0	0	0	0	0	0	0	0	14	0	2	0	12	0	0	3	1	0	1	2	1	0	0	32	0
C13ORF15	2	0	0	0	0	0	0	0	0	0	0	0	0	0	0	0	0	0	0	0	1	0	0	0	0	0	0	0	0	0	0	0	1	0	0	0	0	0	0	0	0	0	0	0	0	0	0	0	0
FMO1	222	0	0	0	0	0	1	2	7	5	22	61	0	0	2	0	0	4	0	1	1	0	13	3	1	0	0	0	0	0	1	0	13	1	0	0	27	0	0	0	3	0	0	0	0	0	0	27	0
MAFF	18	0	0	0	0	0	0	1	0	0	3	1	0	0	1	0	0	0	0	0	2	0	1	1	0	0	0	0	0	0	0	0	1	0	0	0	0	0	0	0	0	0	0	0	0	0	0	5	0
IGLV4-3	36	0	0	0	0	0	0	3	0	1	8	6	0	0	0	0	0	0	0	0	0	0	0	0	0	0	0	0	0	0	0	0	0	0	0	0	5	0	0	0	4	0	0	0	0	0	0	7	0
RGS17	67	1	0	0	0	0	0	3	5	2	11	7	0	0	1	0	0	0	0	1	1	0	3	0	0	0	0	0	0	0	0	0	4	0	0	0	3	0	0	0	2	0	0	0	1	0	0	14	0
CSDE1	191	1	0	0	0	0	1	3	5	3	37	18	0	0	3	0	0	0	0	0	1	0	9	4	1	0	0	0	0	0	1	0	8	0	1	0	11	0	0	1	3	0	0	2	0	1	0	46	0
ZC4H2	100	1	0	0	0	0	0	0	3	1	11	24	0	0	1	0	0	0	0	0	1	0	3	0	0	0	0	0	0	0	0	0	4	0	1	0	9	0	0	0	2	0	0	2	0	0	0	16	0
PRKAB2	60	2	0	0	0	0	1	0	3	0	7	7	0	0	1	0	0	0	0	0	3	0	4	0	0	0	0	0	0	0	1	0	5	1	0	0	1	0	0	0	0	0	0	1	0	0	0	11	0
FAM105A	88	0	0	0	0	0	0	1	3	3	7	21	0	0	2	0	0	0	1	0	3	0	4	2	0	0	0	0	0	0	0	0	2	0	0	0	6	0	0	0	1	0	0	0	0	0	0	19	0
AC011498.1	3	0	0	0	0	0	0	0	0	0	0	0	0	0	0	0	0	0	0	0	0	0	0	0	0	0	0	0	0	0	0	0	3	0	0	0	0	0	0	0	0	0	0	0	0	0	0	0	0
OR4Q2	1	0	0	0	0	0	0	0	0	0	0	0	0	0	0	0	0	0	0	0	0	0	0	0	0	0	0	0	0	0	0	0	0	0	0	0	0	0	0	0	1	0	0	0	0	0	0	0	0
ITPRIP	130	1	0	0	0	0	0	1	0	2	33	18	0	0	2	0	0	0	0	0	1	0	5	1	0	0	0	0	0	0	0	0	10	0	0	0	8	0	0	1	0	0	0	1	0	0	0	20	0
C10ORF32	13	0	0	0	0	0	0	0	0	0	4	2	0	0	0	0	0	0	0	0	1	0	1	0	0	0	0	0	0	0	0	0	0	0	0	0	0	0	0	0	0	0	0	0	0	0	0	3	0
CTBS	68	0	0	0	0	0	1	0	2	1	10	11	0	0	3	0	0	0	0	0	2	0	4	3	1	0	0	0	0	0	1	0	2	0	0	0	2	0	0	0	1	0	0	1	0	0	0	14	0
SCARB1	99	2	1	0	0	0	0	1	1	0	12	10	0	0	2	0	0	2	1	1	1	0	7	3	1	0	0	0	0	0	0	0	4	0	1	0	5	0	0	0	3	0	1	0	0	0	0	20	0
SLC25A41	91	0	0	0	0	0	0	2	3	1	15	19	1	0	2	0	0	0	0	0	2	0	4	1	0	0	0	0	0	0	1	0	4	0	0	0	7	0	0	0	0	0	0	1	0	1	0	13	0
TRBV10-1	53	0	0	0	0	0	0	0	4	1	3	20	0	0	0	0	0	0	0	0	0	0	0	0	0	0	0	0	0	0	0	0	4	0	0	0	7	0	0	0	0	0	0	0	1	0	0	7	0
TAC4	34	0	0	0	0	0	0	1	0	1	5	4	0	0	0	0	0	0	0	0	0	0	0	0	0	0	0	0	0	0	0	0	5	0	0	0	1	0	0	1	2	0	0	0	0	0	0	8	0
CSTA	28	0	0	0	0	0	0	0	1	1	4	6	0	0	2	0	0	0	0	0	0	0	0	3	0	0	0	0	0	0	0	0	0	0	0	0	2	0	0	0	0	0	0	0	0	0	0	7	0
OR2W3	212	1	0	0	0	0	0	2	11	1	23	38	0	0	7	0	1	0	0	2	1	0	4	12	0	0	0	0	0	0	0	0	10	0	0	1	56	0	0	1	1	0	0	0	0	0	1	14	0
C6ORF120	28	0	0	0	0	0	0	0	2	0	5	5	0	0	1	0	0	0	0	0	1	0	1	1	0	0	0	0	0	0	0	0	1	0	0	0	1	0	0	0	1	0	0	0	0	0	0	2	0
MTRNR2L8	1	0	0	0	0	0	0	0	0	0	0	0	0	0	0	0	0	0	0	0	0	0	0	0	0	0	0	0	0	0	0	0	0	0	0	0	0	0	0	0	0	0	0	0	0	0	0	1	0
PPM1M	33	0	0	0	0	0	1	0	0	2	5	5	0	0	0	0	0	0	0	0	1	0	3	0	0	0	0	0	0	0	0	0	3	0	0	0	0	0	0	0	1	0	0	0	0	0	0	8	0
C3ORF58	85	0	0	0	0	0	1	2	1	1	13	6	0	0	1	0	0	0	0	0	3	0	5	0	0	0	0	0	0	0	1	0	6	0	1	0	8	0	0	0	1	0	2	2	0	0	0	10	0
C8ORF84	3	0	0	0	0	0	0	0	0	0	0	1	0	0	0	0	0	0	0	0	1	0	0	1	0	0	0	0	0	0	0	0	0	0	0	0	0	0	0	0	0	0	0	0	0	0	0	0	0
KRTAP19-3	44	0	0	0	0	0	0	1	3	0	10	7	0	0	0	0	0	1	0	0	1	0	0	0	0	0	0	0	0	0	0	0	3	0	0	0	8	0	0	0	0	0	0	0	0	1	0	5	0
ZNF709	176	1	0	0	0	0	1	0	7	4	34	28	0	0	3	0	0	0	0	0	3	0	1	2	0	0	0	0	0	0	0	0	8	0	0	0	4	0	0	0	2	0	1	1	1	0	0	42	0
LINC00696	20	0	0	0	0	0	0	1	0	0	3	2	0	0	0	0	0	1	0	0	0	0	2	0	0	0	0	0	0	0	0	0	1	0	0	0	0	0	0	0	0	0	0	0	0	0	0	5	0
SLC30A2	61	1	0	0	0	0	0	0	1	0	9	6	0	0	2	0	0	0	0	0	0	0	1	0	0	0	0	0	0	0	0	0	4	0	0	1	7	0	0	0	0	0	0	0	0	0	0	11	1
RAMP2	33	0	0	0	0	0	0	0	0	0	6	8	0	0	1	0	0	1	0	0	0	0	0	0	0	0	0	0	0	0	0	0	1	0	0	0	5	0	0	0	1	0	0	0	0	0	0	5	0
GPR172A	6	0	0	0	0	0	0	0	0	0	0	1	0	0	0	0	0	0	0	0	0	0	0	4	0	0	0	0	0	0	1	0	0	0	0	0	0	0	0	0	0	0	0	0	0	0	0	0	0
DPY19L2	231	0	0	0	0	0	1	3	7	4	26	30	0	0	0	0	0	2	0	2	7	1	9	6	0	0	0	0	2	0	3	0	14	0	0	1	34	0	1	2	10	0	0	0	0	0	2	26	0
NLRX1	216	1	0	0	0	0	0	5	11	4	44	32	0	0	5	0	0	1	0	2	1	1	9	1	0	0	0	0	1	0	0	0	18	0	0	0	8	0	0	0	2	0	0	3	1	1	1	31	0
BTBD17	81	0	0	0	0	0	0	1	2	1	15	10	0	0	2	0	0	0	0	0	0	1	6	5	0	0	0	0	0	0	0	0	5	1	0	0	10	0	0	0	0	0	0	1	0	0	0	7	0
AKT1	164	1	0	0	0	0	5	3	2	1	21	14	0	0	2	0	0	0	1	0	1	0	50	1	0	0	0	0	0	0	0	0	5	0	0	0	5	0	0	1	0	0	0	2	0	2	0	20	1
MUC8	8	0	0	0	0	0	0	0	0	0	0	0	0	0	0	0	0	0	0	0	0	0	0	0	0	0	0	0	0	0	0	0	0	0	0	0	0	0	0	0	4	0	0	0	0	0	0	0	0
AC017035.2	1	0	0	0	0	0	0	0	0	0	0	0	0	0	0	0	0	0	0	0	0	0	0	0	0	0	0	0	0	0	0	0	0	0	0	0	0	0	0	0	0	0	0	0	0	0	0	1	0
LRRC67	1	0	0	0	0	0	0	0	0	0	0	0	0	0	0	0	0	0	0	0	0	0	0	0	0	0	0	0	0	0	0	0	0	0	0	0	0	0	0	0	0	0	0	0	0	0	0	0	0
JAK1	330	4	0	0	0	0	1	2	8	7	39	32	0	0	5	0	0	1	0	0	4	0	15	3	1	0	0	0	0	0	2	0	20	0	0	0	17	0	0	1	33	0	2	2	1	0	0	73	0
HNF1B	134	0	0	0	0	0	0	4	7	4	21	26	0	0	5	0	0	0	0	0	3	0	6	0	0	0	0	0	0	0	0	0	6	1	0	0	4	0	0	0	2	0	3	1	3	0	1	17	1
ZFP92	65	0	0	0	0	0	0	2	1	0	9	1	0	0	1	0	0	1	1	0	2	0	11	3	1	0	0	0	0	0	0	0	1	0	0	0	2	0	0	0	0	0	0	0	0	0	0	25	0
C20ORF3	4	0	0	0	0	0	0	0	0	0	0	4	0	0	0	0	0	0	0	0	0	0	0	0	0	0	0	0	0	0	0	0	0	0	0	0	0	0	0	0	0	0	0	0	0	0	0	0	0
MESP2	80	0	0	0	0	0	1	1	4	1	6	16	0	0	2	0	0	0	0	0	2	0	2	7	0	0	0	0	0	0	1	0	3	0	0	0	3	0	0	0	3	0	0	1	0	0	0	9	0
LY86	46	0	0	0	0	0	0	0	0	0	5	15	0	0	1	0	0	0	0	0	0	0	2	0	0	0	0	0	0	0	0	0	3	0	0	0	5	0	0	0	1	0	0	0	0	1	0	8	0
C8G	30	1	0	0	0	0	0	3	1	1	3	5	0	0	0	0	0	0	0	0	0	0	0	1	0	0	0	0	0	0	0	0	1	0	0	0	0	0	0	0	0	0	0	0	0	0	0	5	0
CBLN4	107	0	0	0	0	0	0	1	3	0	14	12	0	0	2	0	0	1	0	1	1	0	5	2	0	0	0	0	1	0	1	0	5	0	0	0	14	0	0	1	1	0	1	0	0	0	1	21	0
CD40	78	0	0	0	0	0	0	0	8	1	13	8	0	0	0	0	0	0	0	1	0	0	6	2	0	0	0	0	0	0	0	0	3	1	0	0	5	0	0	0	1	0	0	1	0	0	0	11	0
OR4F4	23	0	0	0	0	0	0	1	1	0	4	4	0	0	1	0	0	0	0	0	1	0	0	0	0	0	0	0	0	0	0	0	0	0	0	0	0	0	0	0	0	0	0	0	0	0	0	8	0
NBPF16	16	0	0	0	0	0	0	0	0	0	1	7	0	0	1	0	0	0	0	0	0	0	2	0	0	0	0	0	0	0	0	0	0	0	0	0	1	0	0	0	1	0	0	0	0	0	0	2	0
CT83	35	1	0	0	0	0	0	1	0	0	2	12	0	0	1	0	0	0	0	0	0	0	1	0	1	0	0	0	0	0	0	0	1	0	0	0	7	0	0	0	0	0	0	0	0	0	0	4	0
RBBP5	108	2	0	0	0	0	0	2	3	4	18	14	0	0	3	0	0	0	0	0	1	0	5	4	0	1	0	0	0	0	1	0	5	0	0	0	5	0	0	0	0	0	0	0	0	0	1	21	0
SIK1	150	2	0	0	0	0	0	1	4	3	31	32	0	0	2	0	0	1	0	1	3	0	3	1	0	0	0	0	1	0	1	0	5	0	0	0	12	0	0	1	1	0	0	0	0	0	0	14	0
TTC38	107	1	1	0	0	0	2	1	3	2	18	9	0	0	0	0	0	0	0	1	0	0	6	8	0	0	0	1	0	0	0	0	1	0	0	0	5	0	0	0	1	0	0	2	0	0	0	27	0
TAMM41	54	0	0	0	0	0	0	1	1	0	9	5	0	0	0	0	0	1	0	0	0	0	2	0	0	0	0	0	0	0	0	0	4	0	0	0	6	0	0	0	1	0	0	2	0	0	1	16	0
ENPP6	129	1	0	0	0	0	1	0	5	2	12	30	0	0	3	0	0	1	0	0	0	0	3	0	0	0	0	0	0	0	2	0	10	0	1	0	12	0	1	1	0	0	1	0	0	1	0	18	0
ITGBL1	186	0	0	0	0	0	0	1	6	1	27	44	0	2	2	0	0	0	0	1	1	1	3	1	0	0	0	0	0	0	0	0	13	0	0	0	21	0	0	2	4	0	1	0	0	0	0	14	0
SUDS3	70	0	0	0	0	0	0	1	3	2	7	5	0	0	2	0	0	0	0	0	2	0	5	0	1	0	0	0	0	0	0	0	5	0	1	0	1	0	0	0	2	0	0	3	0	0	0	22	0
FAS	112	0	0	0	0	0	0	5	5	1	15	13	0	0	1	0	0	1	0	0	0	0	1	1	0	0	0	0	0	0	0	0	6	0	0	0	5	1	0	0	25	0	0	2	1	0	0	23	0
GLCCI1	112	0	0	0	0	0	1	0	7	0	21	25	0	0	0	0	0	0	0	1	1	0	5	2	0	0	0	0	0	0	0	0	7	0	0	0	10	0	0	0	0	0	0	0	0	0	0	15	0
YPEL5	31	0	0	0	0	0	0	0	2	0	4	4	0	0	0	0	0	0	0	0	1	0	3	0	0	0	0	0	0	0	0	0	0	0	0	0	1	0	0	0	1	0	0	0	0	0	0	8	0
PIDD	146	2	0	0	1	0	0	4	3	8	29	15	0	1	2	0	0	0	1	0	1	0	3	8	1	0	0	0	1	0	0	0	12	0	0	0	7	0	0	0	1	0	1	1	0	1	0	22	0
TRIP13	85	0	0	0	0	0	0	1	0	3	6	12	0	0	2	0	2	0	0	0	0	0	7	1	1	0	0	0	0	0	0	0	4	0	0	0	13	0	0	0	0	0	0	0	0	0	1	12	0
E2F6	33	1	0	0	0	0	0	0	1	0	3	7	0	0	1	0	0	0	0	0	1	0	2	0	0	0	0	0	0	0	0	0	0	0	0	0	1	0	0	0	1	0	0	0	0	0	0	10	0
CLECL1	41	1	0	0	0	0	0	0	0	1	7	4	0	0	1	0	0	1	0	0	0	0	4	0	0	0	0	0	0	0	0	0	3	0	0	0	3	0	0	0	0	0	0	1	0	0	0	9	0
H2AFV	40	1	0	0	0	0	0	0	1	0	6	3	0	0	0	0	0	0	0	0	4	0	0	0	0	0	0	0	0	0	0	0	2	0	0	0	2	0	0	0	0	0	0	0	0	0	0	11	0
FSHB	56	0	0	0	0	0	0	1	2	0	6	13	0	0	0	0	0	1	0	0	1	0	1	3	0	0	0	0	0	0	2	0	3	0	0	0	7	0	0	0	0	0	0	0	0	1	0	7	0
RAB35	42	0	0	0	0	0	0	0	2	0	11	6	0	0	0	0	0	0	1	0	0	0	2	0	0	0	0	0	0	0	0	0	3	0	0	0	3	0	0	0	1	0	0	1	0	0	1	7	1
CUL7	259	2	1	0	0	0	1	6	5	6	35	34	1	0	4	0	0	1	0	0	2	1	20	1	0	0	0	0	2	0	0	0	23	0	0	0	20	0	0	1	1	0	3	0	2	1	1	40	0
JMJD7	21	0	0	0	0	0	0	0	1	0	1	5	0	0	0	0	0	0	0	0	0	0	1	0	0	0	0	0	0	0	0	0	1	0	0	0	0	0	0	0	2	0	0	0	0	0	0	7	0
C11ORF58	34	0	0	0	0	0	1	0	1	1	3	7	0	0	0	0	0	0	0	0	1	0	3	1	0	0	0	0	0	0	0	0	2	0	0	0	0	0	0	0	1	0	0	0	0	0	0	6	0
MCC	267	4	0	0	0	0	2	0	8	7	49	31	0	0	4	0	0	0	1	2	1	0	10	3	2	0	0	0	0	0	0	0	22	0	0	2	25	0	0	3	8	0	1	1	0	2	0	44	0
RWDD4A	2	0	0	0	0	0	0	0	0	0	0	1	0	0	0	0	0	0	0	0	0	0	0	0	0	0	0	0	0	0	0	0	0	0	0	0	0	0	0	0	0	0	0	0	0	0	0	0	0
KAZN	125	0	0	0	0	0	0	4	2	2	28	16	0	0	4	0	0	0	0	0	1	1	5	1	1	0	0	0	0	0	2	0	9	0	0	0	12	0	0	1	0	0	1	1	0	1	0	16	1
TCHH	596	5	3	0	0	0	0	12	17	2	87	66	0	2	18	0	1	3	0	5	7	0	41	17	0	0	0	0	1	0	2	0	57	1	1	1	55	0	1	4	10	1	1	2	1	2	2	52	1
ZNF812	132	1	0	0	0	0	0	2	3	0	17	44	0	1	0	0	0	0	0	0	2	0	8	4	0	1	0	0	0	0	0	0	4	0	0	0	5	0	0	0	3	0	1	0	0	0	1	16	0
IGHD5-18	1	0	0	0	0	0	0	0	0	0	1	0	0	0	0	0	0	0	0	0	0	0	0	0	0	0	0	0	0	0	0	0	0	0	0	0	0	0	0	0	0	0	0	0	0	0	0	0	0
MAN2A2	200	2	0	0	0	1	0	2	6	3	37	23	1	0	4	0	0	0	0	4	2	1	10	1	0	0	0	0	1	0	0	0	16	0	1	1	8	0	1	2	6	0	0	4	0	0	0	29	2
STAP1	104	1	0	0	0	0	0	2	0	2	11	20	0	0	3	0	0	0	0	0	0	1	4	5	0	0	0	0	0	0	0	0	3	0	0	1	14	0	0	1	0	0	1	0	0	0	0	22	0
NDUFA13	42	1	0	0	0	0	0	1	2	2	2	5	0	0	0	0	0	0	0	0	0	0	0	0	0	0	0	0	0	0	1	0	3	0	0	0	2	0	0	0	1	0	0	0	1	1	0	4	0
RAI2	161	2	0	0	0	0	0	2	2	5	23	27	0	0	4	0	0	0	0	1	0	0	13	10	0	0	0	0	1	0	0	0	8	0	1	0	13	0	1	0	1	0	1	1	0	0	0	26	0
PROC	113	2	0	0	0	0	1	0	2	3	22	24	0	0	1	0	0	0	1	0	2	0	5	2	0	0	0	0	0	0	0	0	5	0	0	0	9	0	0	0	0	0	0	1	0	0	0	19	1
CATSPERB	311	2	0	0	0	0	1	1	9	4	36	107	0	1	4	0	0	0	1	1	4	0	10	2	0	0	0	0	1	0	1	0	14	0	1	1	12	0	0	1	2	0	1	1	0	4	0	44	1
EGR2	157	0	0	0	0	0	0	0	5	1	35	16	0	0	5	0	0	1	0	0	1	0	5	1	1	0	0	0	0	0	13	0	8	0	0	0	5	0	0	1	1	0	3	2	1	0	0	34	1
SLC35G1	57	0	0	0	0	0	0	0	3	1	11	6	0	0	1	0	0	0	0	0	0	0	1	1	0	0	0	0	0	0	0	0	3	0	0	0	6	0	0	0	1	0	0	0	1	0	0	14	1
OR10X1	174	2	0	0	0	0	1	0	7	0	14	33	0	0	3	0	0	0	0	0	1	0	5	4	1	0	0	0	0	0	0	0	15	0	0	0	30	0	0	4	0	0	0	2	0	1	1	24	0
IDI1	50	0	0	0	0	0	0	0	3	1	6	3	0	0	0	0	0	0	0	0	0	0	6	0	1	0	0	0	0	0	0	0	2	0	0	0	4	0	0	0	0	0	0	0	0	0	1	11	0
PRPH	74	1	0	0	0	0	1	4	0	1	14	12	0	1	1	0	0	0	0	0	1	0	1	4	0	0	0	0	0	0	0	0	5	0	0	0	6	0	0	0	0	0	0	1	0	0	0	6	0
EIF4H	52	1	0	0	0	0	0	1	1	2	6	11	0	0	2	0	0	0	0	0	2	0	1	1	0	0	0	0	0	0	0	0	2	0	0	0	1	0	0	0	1	0	0	0	0	0	0	12	0
MYLPF	36	0	0	0	0	0	0	1	1	0	4	11	0	0	1	0	0	0	0	0	1	0	2	0	0	0	0	0	0	0	0	0	2	0	0	0	2	0	0	0	0	0	0	0	0	0	0	5	0
SCGB3A1	8	0	0	0	0	0	0	0	1	0	1	0	0	0	0	0	0	0	0	0	0	0	1	0	0	0	0	0	0	0	0	0	0	0	0	0	1	0	0	0	0	0	1	0	0	0	0	2	0
ZNF658	227	1	1	0	0	0	0	4	7	2	45	15	0	0	5	0	0	0	0	2	7	0	13	2	0	0	0	0	0	0	0	0	19	0	0	0	22	0	0	0	1	0	1	0	0	1	0	42	0
ABHD2	94	0	1	0	0	0	1	1	3	2	24	7	0	1	0	0	0	0	1	0	0	0	7	1	0	0	0	0	1	0	0	0	5	0	2	0	6	0	0	0	1	0	0	1	0	0	0	11	0
DCAF17	95	3	0	0	0	0	0	2	2	2	14	15	0	0	1	0	0	0	0	0	2	0	7	1	0	0	0	0	0	0	0	0	7	0	0	0	5	0	0	0	1	0	0	1	0	1	0	16	0
PLK1	170	0	0	0	0	0	0	1	3	2	51	16	0	0	3	0	0	2	0	1	1	0	5	1	0	0	0	0	0	0	1	0	22	0	0	0	11	0	0	1	2	0	1	1	0	0	0	24	0
AIRE	111	0	0	0	0	0	0	2	2	0	13	32	0	0	1	0	0	1	0	2	1	0	2	3	0	1	0	0	1	0	1	0	6	0	0	0	8	0	0	0	2	0	0	0	0	0	0	14	0
RIPK1	128	0	0	0	0	0	0	3	4	3	19	17	0	0	2	0	0	0	0	2	1	0	7	0	0	0	0	0	0	0	4	0	4	0	0	1	10	0	0	0	0	0	0	1	1	0	0	27	0
FIP1L1	151	1	0	0	0	0	0	2	2	5	22	21	0	0	3	0	0	0	0	0	3	0	6	2	0	0	0	0	0	0	1	0	11	0	0	0	12	0	0	0	4	0	0	0	0	0	0	21	1
PGC	110	2	0	0	0	0	0	3	2	3	19	27	0	0	1	0	0	1	1	0	2	0	3	2	0	0	0	0	0	0	0	0	7	0	0	0	5	0	0	1	1	0	0	0	0	0	0	14	0
ILK	82	1	0	0	0	0	0	3	2	0	15	8	0	0	2	0	0	0	0	0	0	0	4	0	0	0	0	0	0	0	0	0	8	0	0	0	1	0	0	1	2	0	0	0	0	0	0	24	0
MT1M	23	1	0	0	0	0	0	0	0	0	7	0	0	0	0	0	1	0	0	1	1	0	2	0	0	0	0	0	0	0	0	0	2	0	0	0	2	0	0	0	1	0	0	0	0	0	0	2	0
SH2D3C	192	1	0	0	0	0	1	3	8	3	34	31	0	0	3	0	0	1	0	2	7	0	2	1	1	0	0	0	0	0	1	0	11	0	0	1	16	0	0	1	0	0	0	2	0	0	0	25	0
SETMAR	92	0	0	0	0	0	0	3	2	2	9	18	0	0	1	1	0	0	1	0	1	0	6	0	0	0	0	0	0	0	0	0	5	0	0	0	6	0	0	0	3	0	0	0	0	1	0	21	1
TSPAN5	78	0	0	0	0	0	0	2	1	2	17	8	0	0	0	0	1	0	0	0	0	0	3	1	0	0	0	0	0	0	0	0	10	0	1	0	2	0	0	0	0	0	0	0	0	0	1	17	1
PLD5	208	2	1	0	0	0	1	3	5	5	30	32	0	0	3	0	0	2	0	1	5	0	10	3	0	0	0	0	1	0	0	0	11	0	1	0	16	0	0	2	2	0	0	1	1	0	0	29	1
WDSUB1	97	1	0	0	0	0	0	0	4	2	13	10	0	0	3	0	0	0	0	1	2	0	3	7	0	0	0	0	0	0	0	0	5	0	0	0	7	0	0	0	5	0	1	0	0	1	0	24	0
FABP7	33	1	0	0	0	0	0	0	1	0	5	3	0	0	0	0	0	0	0	0	0	0	1	1	0	0	0	0	0	0	0	0	0	0	0	0	2	0	0	0	0	0	0	1	0	0	0	5	1
CATSPERD	221	0	0	0	0	0	1	3	12	4	33	47	0	1	6	0	0	1	0	0	2	1	11	1	0	0	0	0	0	0	0	0	10	0	1	0	19	0	0	1	2	0	0	1	1	0	0	30	0
GRIK4	290	2	0	0	0	0	1	2	5	5	48	49	0	0	2	0	0	0	0	0	2	0	6	7	1	0	0	0	1	0	1	0	19	0	5	0	40	0	0	6	3	0	0	2	0	0	1	29	2
DCXR	28	0	0	0	0	0	0	0	1	2	2	2	0	0	0	0	0	0	0	0	0	0	0	1	0	0	0	0	0	0	0	0	1	0	0	0	3	0	0	0	1	0	0	0	0	1	0	7	0
SMG9	76	0	0	0	0	0	0	0	1	3	14	9	0	0	2	0	0	1	0	0	0	0	5	1	0	0	0	0	0	0	0	0	3	0	0	0	9	0	0	1	0	0	0	1	0	0	0	10	0
ZNF33A	206	6	0	0	0	0	0	6	9	2	25	27	0	0	3	0	0	0	0	0	1	0	4	4	1	0	0	0	0	0	0	0	12	0	0	0	22	0	0	1	3	0	0	2	0	0	0	26	0
B4GALNT2	165	0	1	0	0	0	1	0	4	3	15	45	0	0	3	0	0	2	0	2	1	1	8	2	0	0	0	0	0	0	0	0	11	0	0	1	11	0	0	1	3	0	0	4	1	0	0	18	0
LDLRAD4	87	0	0	0	0	0	0	0	5	0	13	8	0	0	1	0	0	0	0	0	3	0	1	0	0	0	0	0	0	0	0	0	7	0	1	0	14	0	0	2	0	0	0	1	1	0	0	14	0
STAP2	69	0	0	0	0	0	0	3	0	4	13	10	0	0	0	0	0	0	1	0	1	0	5	3	0	0	0	0	0	0	0	0	2	0	0	0	3	0	0	0	3	0	0	0	0	0	0	10	0
BICD2	186	4	0	0	0	0	1	5	9	1	43	21	0	0	2	0	0	1	0	1	1	0	1	0	0	0	0	0	1	0	1	0	15	0	0	1	12	0	0	1	4	0	0	1	0	0	0	25	0
PTPN4	231	1	0	0	0	0	1	5	5	4	39	26	0	1	6	0	0	0	0	1	2	0	6	0	1	0	0	0	1	0	0	0	20	1	0	1	20	0	0	2	3	0	1	2	0	0	1	30	0
GJB4	98	0	0	0	0	0	0	1	2	1	14	22	0	1	2	0	0	0	0	1	2	0	2	0	0	0	0	0	0	0	0	0	5	0	1	0	12	0	0	2	1	0	0	0	0	0	1	15	0
TKTL2	285	0	0	0	0	0	2	2	12	3	28	55	0	0	4	0	0	0	1	1	1	0	6	17	3	0	0	0	1	0	1	0	10	1	0	1	38	0	0	0	1	0	1	0	0	1	0	36	0
NEK8	160	0	0	0	0	0	2	6	6	0	32	23	0	0	3	0	0	0	1	0	2	1	11	2	0	0	0	0	0	0	0	0	12	0	0	1	4	0	0	0	2	0	0	0	0	0	0	23	0
ELP5	50	1	0	0	0	0	0	1	3	2	10	3	0	0	2	0	0	0	0	0	0	0	3	0	0	0	0	0	0	0	0	0	2	0	1	0	4	0	0	1	0	0	0	0	0	0	0	8	0
WDR42B	1	0	0	0	0	0	0	0	0	0	0	0	0	0	0	0	0	0	0	0	0	0	0	0	0	0	0	0	0	0	0	0	0	0	0	0	0	0	0	0	0	0	0	0	0	0	0	0	0
FAM120C	237	1	0	0	0	0	1	2	5	2	30	50	0	0	1	0	0	1	0	1	4	0	19	1	0	0	0	0	2	0	1	0	12	0	0	2	15	0	0	1	0	0	0	1	1	0	1	40	0
SRFBP1	106	1	0	0	0	0	0	1	3	0	20	8	0	0	1	0	0	0	0	0	2	0	4	0	0	0	0	0	0	0	2	0	6	1	1	0	8	0	0	0	0	0	0	1	1	0	0	23	1
TWF2	55	0	1	0	0	0	0	1	4	4	11	6	0	0	0	0	0	0	0	1	1	0	2	0	0	0	0	0	0	0	0	0	6	0	0	0	3	0	0	0	0	0	1	0	0	0	0	8	0
IFNK	35	0	0	0	0	0	0	0	1	1	4	3	0	0	0	0	0	0	0	0	1	0	1	8	0	0	0	0	0	0	0	0	1	0	0	0	2	0	0	0	0	0	0	0	0	0	0	5	0
PRAMEF7	51	0	0	0	0	0	0	0	3	0	7	14	0	1	0	0	0	0	0	0	0	0	1	0	0	0	0	0	1	0	0	0	5	0	0	0	3	0	0	1	0	0	0	0	0	0	0	7	0
ASIC3	118	1	0	0	0	0	0	5	5	1	30	13	0	0	0	0	0	0	0	0	3	0	10	0	0	0	0	0	0	0	0	0	6	0	1	1	8	0	0	1	1	0	0	1	0	0	0	18	0
PAK6	138	0	0	0	0	0	0	4	6	2	21	23	0	0	2	0	1	0	0	1	3	1	5	3	0	0	0	0	1	0	0	0	14	0	0	0	2	0	0	5	1	0	1	0	1	0	1	20	0
OR6C76	108	0	0	0	0	0	0	1	3	0	12	25	0	1	0	0	0	0	1	0	2	2	5	5	0	0	0	0	1	0	1	0	3	1	0	0	10	0	1	2	1	0	0	2	0	0	0	14	0
AC010336.1	28	0	0	0	0	0	0	1	3	1	14	2	0	0	0	0	0	0	0	0	0	0	0	0	0	0	0	0	0	0	0	0	0	0	0	0	1	0	0	0	0	0	0	1	0	0	1	0	0
C1QTNF4	58	1	0	0	0	0	0	0	1	1	12	6	0	0	0	0	0	1	0	0	1	0	3	2	0	0	0	0	0	0	0	0	2	1	0	0	3	0	1	0	2	0	0	1	0	1	0	11	0
LILRB5	244	0	0	0	0	0	0	3	7	3	29	49	0	0	4	0	0	0	0	1	2	1	11	12	1	0	0	0	2	0	0	0	13	2	0	0	24	0	0	2	2	0	1	1	0	0	0	23	0
CTD-2210P24.4	5	0	0	0	0	0	0	0	0	0	0	0	0	0	0	0	0	0	0	0	0	0	0	0	0	0	0	0	0	0	0	0	0	0	0	0	0	0	0	0	0	0	0	0	0	1	0	4	0
ZKSCAN3	117	1	0	0	0	0	1	1	2	3	21	17	0	0	2	0	0	0	0	0	1	0	2	1	1	0	0	0	0	0	0	0	12	0	1	0	6	0	0	0	1	0	0	1	0	0	0	19	0
FAM180A	63	0	0	0	0	0	0	2	1	1	8	9	0	0	1	0	0	0	0	0	2	0	2	0	0	0	0	0	0	0	0	0	4	0	1	0	9	0	0	0	2	0	0	2	0	0	0	5	0
ZNF438	203	2	0	0	0	0	1	0	4	5	31	32	0	0	2	0	0	0	1	0	3	0	11	2	1	1	0	0	0	0	1	0	12	1	0	0	11	0	0	1	2	0	1	1	1	0	0	37	1
LRFN5	457	7	0	0	0	0	0	5	24	2	68	53	0	2	10	0	0	1	0	1	4	1	9	12	2	0	0	0	0	0	0	0	31	0	0	2	78	0	0	4	9	0	0	0	0	0	1	42	0
ANKRD5	12	0	0	0	0	0	0	0	0	0	0	6	0	0	0	0	0	0	0	0	0	0	1	2	0	0	0	0	0	0	0	0	0	0	0	0	0	0	0	0	2	0	0	0	0	0	0	0	0
RTP4	70	2	0	0	0	0	0	1	2	0	9	12	0	0	0	0	0	0	0	0	2	0	1	0	0	0	0	0	0	0	0	0	2	0	0	1	5	0	0	0	0	0	0	0	0	0	0	16	0
CAPRIN2	247	1	0	0	0	0	0	2	12	5	50	30	0	1	5	0	0	0	0	0	2	0	13	9	0	0	0	0	0	0	1	0	12	0	2	0	21	0	0	1	1	0	0	0	0	0	0	46	0
ZNF8	114	0	0	0	0	0	0	5	5	1	17	20	1	0	3	0	0	0	0	0	0	0	3	0	0	0	0	0	0	0	0	0	13	0	1	0	10	0	0	0	0	0	0	0	1	2	2	12	0
APOA5	104	1	0	0	0	0	0	0	4	2	19	13	0	0	1	0	0	0	1	1	1	0	4	3	0	0	0	0	0	0	0	0	5	1	1	0	10	0	0	1	2	0	0	1	0	0	0	13	1
GPR161	142	2	0	0	0	0	0	1	4	0	31	16	0	0	2	0	0	0	0	2	1	0	9	1	0	0	0	0	0	0	0	0	15	0	0	0	5	0	0	2	0	0	2	1	0	1	0	21	0
LAS1L	148	1	0	0	0	0	0	3	2	2	15	20	0	1	5	0	0	0	0	1	1	0	10	5	0	0	0	0	0	0	0	0	6	0	1	0	13	0	0	1	1	0	0	0	0	1	0	30	0
FBF1	191	1	0	0	0	0	1	3	2	8	33	32	0	1	1	0	0	3	0	1	3	0	14	0	0	0	0	0	0	0	0	0	14	0	0	0	6	0	0	2	2	0	0	1	0	0	0	22	0
R3HCC1	39	0	0	0	0	0	0	2	0	1	5	2	0	0	0	0	0	0	0	0	1	0	3	0	0	0	0	0	1	0	0	0	0	0	0	0	0	0	0	0	0	0	1	0	1	0	0	17	0
AS3MT	64	0	0	0	0	0	0	1	2	1	13	11	0	0	2	0	0	0	0	0	1	0	4	0	1	0	0	0	0	0	0	0	3	0	0	0	5	0	0	0	3	0	1	2	0	0	0	9	0
C6ORF118	262	3	0	0	0	0	0	3	10	2	41	30	0	0	2	0	0	2	0	0	3	0	10	9	1	0	0	0	0	0	1	0	20	0	1	1	33	0	0	4	4	0	0	1	0	0	0	34	0
VSTM1	99	1	0	0	0	0	1	2	4	2	14	22	0	0	1	0	0	0	0	0	2	0	2	2	0	0	0	0	0	0	0	0	4	0	0	0	4	0	0	0	0	0	1	2	0	0	0	13	0
PARK7	30	0	0	0	0	1	0	0	1	0	8	6	0	0	0	0	0	0	0	0	0	0	1	0	0	0	0	0	0	0	0	0	1	0	0	0	0	0	0	0	0	0	0	0	0	0	0	7	0
UTP18	80	0	0	0	0	0	0	0	4	2	8	10	0	0	0	0	0	0	0	0	0	0	6	2	2	0	0	0	0	0	1	0	5	0	0	0	6	0	0	1	0	0	0	1	0	0	1	14	0
IFNA8	62	0	0	0	0	0	0	1	3	1	6	11	0	0	0	0	0	0	0	0	0	1	2	0	1	0	0	0	0	0	1	0	3	0	0	0	9	0	0	0	0	0	0	0	0	1	0	15	0
C12ORF75	2	0	0	0	0	0	0	0	0	0	0	0	0	0	0	0	0	1	0	0	0	0	1	0	0	0	0	0	0	0	0	0	0	0	0	0	0	0	0	0	0	0	0	0	0	0	0	0	0
UGCG	71	0	0	1	0	0	0	2	1	0	10	9	0	0	1	0	0	0	0	1	1	0	6	2	0	0	0	0	0	0	1	0	7	0	0	0	2	0	0	0	1	0	0	1	0	2	0	13	0
PTX3	61	0	0	0	0	0	0	2	4	0	10	6	0	0	1	0	0	0	0	0	0	0	3	1	1	0	0	0	0	0	1	0	3	0	0	0	2	0	0	1	2	0	0	1	0	0	0	8	0
GGH	81	0	0	0	0	0	1	2	2	1	15	10	0	0	0	0	0	0	0	0	1	0	1	3	0	0	0	0	1	0	0	0	2	0	0	0	10	0	0	0	0	0	1	1	1	0	0	14	0
C10ORF71	320	7	0	0	0	0	1	1	7	6	20	79	0	0	4	0	0	0	0	0	7	1	15	7	2	0	0	0	0	0	2	0	24	1	0	0	29	0	0	2	7	0	0	1	0	0	0	37	1
JPH3	221	2	0	0	0	0	0	2	6	3	60	27	0	1	2	0	0	1	2	0	7	2	2	1	0	0	0	0	1	0	0	0	12	0	0	0	13	0	0	1	3	0	0	0	0	0	0	33	0
PGK1	88	0	0	0	0	0	0	1	3	4	12	8	0	0	1	1	0	0	0	0	2	0	5	0	0	0	0	0	0	0	0	0	5	0	0	1	8	0	0	0	0	0	0	2	0	0	0	23	0
RP11-247C2.2	9	0	0	0	0	0	0	0	0	0	0	1	0	0	0	0	0	0	0	0	0	0	0	0	0	0	0	0	0	0	0	0	0	0	0	0	0	0	0	0	0	0	0	0	0	1	0	7	0
GABRR2	115	1	0	0	0	0	1	0	4	0	25	6	0	0	2	0	0	0	0	0	1	0	8	2	1	0	0	0	0	0	0	0	7	0	1	0	12	0	0	0	1	0	1	3	0	0	0	17	0
KLHL4	363	3	0	0	0	0	1	9	20	2	50	58	0	0	4	0	1	0	0	1	3	0	14	10	1	0	0	0	1	0	1	0	20	0	1	0	50	0	0	1	9	0	0	4	0	1	0	39	0
CEP95	148	3	1	0	0	0	1	2	3	7	21	15	0	0	4	0	0	0	0	0	3	1	17	1	0	0	1	0	0	0	0	0	11	0	0	0	6	0	0	1	2	0	0	0	0	1	1	24	0
ZNF280B	107	1	0	0	0	0	0	3	6	2	21	9	1	0	2	0	0	0	0	1	0	0	4	2	0	0	0	0	0	0	0	0	3	0	0	0	12	0	0	0	0	0	0	1	0	0	0	20	1
NELL2	303	0	0	0	0	0	0	3	9	3	43	61	0	0	2	0	0	1	0	0	3	0	9	8	0	0	0	0	1	0	4	0	23	1	0	0	36	0	0	4	5	1	2	1	0	0	0	29	0
ISCU	24	0	0	0	0	0	1	0	0	0	4	5	0	0	1	0	0	0	0	0	0	0	1	0	0	0	0	0	0	0	0	0	1	0	0	0	1	0	0	0	1	0	0	0	0	0	0	5	0
SETD4	95	0	0	0	0	0	0	1	0	3	21	12	1	0	1	0	0	0	0	1	0	0	5	0	0	0	0	0	1	0	0	0	6	0	0	0	5	0	0	1	1	0	0	0	0	0	0	15	0
PER3	249	1	0	0	0	0	0	7	7	6	38	45	0	1	4	0	0	0	0	0	1	1	10	2	3	1	1	0	0	0	0	0	14	0	1	0	11	0	0	3	4	0	1	2	1	0	0	39	2
TAS2R39	96	0	1	0	0	0	0	0	1	3	15	19	0	0	1	0	0	0	0	0	0	0	1	2	0	0	0	0	1	0	0	0	6	0	0	0	9	0	0	0	2	0	0	1	0	0	0	18	0
SLC6A3	244	4	0	0	0	0	1	2	6	5	34	46	0	0	7	0	0	0	0	1	6	0	7	4	0	0	1	0	0	0	0	0	7	0	1	1	9	0	0	1	2	0	0	1	0	1	3	34	1
PTGR2	49	0	0	0	0	0	1	0	1	1	12	4	0	0	0	0	0	0	0	0	1	1	2	0	0	0	0	0	0	0	1	0	3	0	0	1	4	0	0	0	0	0	0	0	0	0	0	8	0
CYB5R3	67	0	0	0	0	0	0	1	7	0	8	6	0	0	0	0	0	0	0	1	2	0	2	3	0	0	0	0	0	0	0	0	4	1	0	0	2	0	0	0	0	0	1	0	0	0	0	17	0
METTL23	38	0	0	0	0	0	0	1	2	1	4	7	0	0	0	0	0	0	0	0	0	0	4	0	0	0	0	0	0	0	0	0	0	0	0	0	5	0	0	0	1	0	0	1	0	0	0	1	0
HLA-DQA1	44	0	0	0	0	0	0	1	4	0	2	17	0	0	0	0	0	0	0	0	2	0	0	1	0	0	0	0	0	0	0	0	0	0	2	0	0	0	1	0	0	0	0	0	0	0	0	8	0
UGT2B28	224	0	0	0	0	0	0	0	5	2	23	76	0	0	7	0	0	2	0	1	1	0	4	3	0	0	0	0	0	0	0	0	13	0	0	0	30	0	0	0	1	0	0	1	0	0	1	23	0
LGI3	121	0	0	0	0	0	2	3	2	0	13	21	0	1	1	0	0	0	0	0	0	1	2	2	0	0	0	0	0	0	1	0	16	0	0	0	6	0	0	0	1	0	1	2	0	0	0	26	1
HEG1	249	6	0	0	0	0	0	4	6	3	33	36	1	0	1	0	0	0	0	2	4	1	22	5	0	0	0	0	0	0	2	0	14	0	0	1	16	0	0	0	0	0	1	2	0	1	0	36	2
NEIL3	138	1	0	0	0	0	1	1	5	0	19	14	0	1	2	0	0	0	0	0	4	0	2	3	0	0	0	0	0	0	0	0	8	0	0	0	17	0	0	1	1	0	0	2	0	0	0	29	0
GAS2	120	2	0	0	0	0	0	3	2	2	14	25	0	0	1	0	0	0	1	0	1	1	5	1	0	0	0	0	0	0	1	0	6	1	0	0	13	0	0	0	2	0	0	0	0	0	0	14	1
C11ORF1	34	0	0	0	0	0	0	0	2	1	8	4	0	0	1	0	0	0	0	0	1	0	2	0	0	0	0	0	0	0	1	0	0	0	0	0	2	0	0	0	0	0	1	0	0	0	0	5	0
PRIMPOL	83	0	0	0	0	0	0	0	1	1	10	9	0	0	1	0	1	0	0	0	2	0	6	2	0	0	0	0	0	0	0	0	6	1	0	0	1	0	0	0	1	0	0	1	2	0	0	22	0
IL33	70	0	0	0	0	0	0	1	0	2	8	15	0	0	2	0	0	0	0	0	1	0	7	0	0	0	0	0	0	0	2	0	1	0	0	0	4	0	0	0	1	0	0	0	0	0	0	12	0
OPN3	83	0	0	0	0	0	0	0	2	0	16	14	0	0	0	0	1	1	0	0	1	0	4	1	0	0	0	0	0	0	2	0	5	0	1	0	5	0	0	1	3	0	0	0	0	0	0	14	0
SLC6A19	192	2	0	0	0	0	1	2	5	5	26	28	0	0	6	0	0	0	1	1	1	0	8	4	1	0	0	0	1	0	0	0	9	1	0	1	19	0	0	2	1	0	3	2	1	0	1	25	0
IL37	83	1	0	0	0	0	0	2	2	0	9	31	0	0	1	0	0	1	0	0	0	0	5	1	0	0	0	0	0	0	0	0	4	0	0	0	7	0	0	0	1	0	0	0	0	0	0	7	0
IARS	210	2	0	0	0	0	2	0	11	2	29	31	0	0	6	0	0	0	0	2	1	0	15	2	1	0	0	0	0	0	0	0	16	0	0	0	14	0	0	2	3	0	0	1	1	0	0	38	0
ENSG00000229769	1	0	0	0	0	0	0	0	0	0	0	0	0	0	0	0	0	0	0	0	1	0	0	0	0	0	0	0	0	0	0	0	0	0	0	0	0	0	0	0	0	0	0	0	0	0	0	0	0
SUZ12	148	0	0	0	0	0	0	0	3	8	24	17	0	0	3	0	0	0	0	0	1	0	12	1	0	0	0	0	1	0	0	0	4	0	3	0	1	0	1	0	2	0	0	1	0	0	0	29	2
SYCN	29	0	0	0	0	0	0	0	1	1	6	6	0	0	1	0	0	0	0	0	0	0	1	1	0	0	0	0	0	0	0	0	2	0	0	0	2	0	0	0	1	0	0	0	0	0	0	4	0
HCRT	13	0	0	0	0	0	0	0	1	0	0	1	0	0	0	0	0	1	0	1	0	0	4	1	0	0	0	0	0	0	0	0	1	0	0	0	1	0	0	0	0	0	0	1	0	0	0	0	1
ZNF227	138	0	0	0	0	0	0	1	3	3	25	20	0	0	3	0	0	1	0	0	5	0	3	1	1	0	0	0	0	0	0	0	15	0	0	0	9	0	0	0	2	0	0	2	0	1	0	17	0
FBXL14	55	0	0	0	0	0	0	0	1	2	8	4	0	0	3	0	0	0	1	0	0	0	4	2	0	0	0	0	0	0	0	0	1	0	0	0	5	0	0	0	1	0	0	1	0	1	0	9	0
FAM102A	77	0	0	0	0	0	0	1	2	1	19	7	0	1	3	0	0	0	0	0	1	0	5	1	0	0	0	0	0	0	2	0	4	0	0	0	3	0	0	0	2	0	0	0	0	0	0	11	0
PSPC1	167	0	0	0	0	0	0	2	6	4	22	18	0	0	2	0	0	0	0	0	5	0	6	6	0	0	0	0	0	0	1	0	17	0	1	0	9	0	0	0	3	0	1	0	0	2	0	28	0
PTGDR2	33	1	0	0	0	0	0	1	0	0	6	1	0	0	0	0	0	0	0	0	0	0	2	0	0	0	0	1	0	0	0	0	2	0	0	1	2	0	0	0	0	0	0	1	0	0	0	8	0
EBF2	211	1	0	0	0	0	0	1	5	6	25	62	0	1	5	0	0	0	1	0	2	0	8	4	0	0	0	0	1	0	1	0	13	0	0	0	14	0	0	1	4	0	1	2	0	1	0	25	0
C9ORF96	145	1	0	0	0	0	0	1	8	5	20	20	1	2	4	0	0	0	0	0	0	1	4	1	0	0	0	0	0	0	0	0	11	0	0	0	7	0	0	0	2	0	0	0	0	1	0	24	1
SLC6A14	182	0	0	0	0	0	0	3	4	3	22	50	0	0	5	0	0	1	0	2	0	0	7	1	1	0	0	0	0	0	0	0	7	1	0	1	13	0	0	1	5	0	1	0	0	0	0	30	0
IRGQ	105	2	0	0	0	0	0	6	5	0	30	7	0	0	1	0	0	0	0	1	1	0	1	1	1	0	0	0	0	0	1	0	7	0	0	0	9	0	0	1	3	0	0	1	0	0	0	10	0
INPP1	68	0	0	0	0	0	0	1	2	0	10	9	0	0	3	0	0	0	0	0	0	2	2	0	0	0	0	0	0	0	1	0	3	0	0	0	8	0	0	0	0	0	0	1	0	2	0	14	1
CGB2	26	0	0	0	0	0	0	1	2	0	3	5	0	0	2	0	0	0	0	0	1	0	2	0	0	0	0	0	0	0	0	0	0	0	0	0	0	0	0	1	0	0	0	0	0	0	0	5	0
NCBP2	43	0	0	0	0	0	0	1	3	2	6	0	0	0	2	0	0	0	0	0	1	0	3	2	0	0	0	0	0	0	2	0	4	0	0	0	2	0	0	0	0	0	0	1	0	0	0	10	0
ADCY6	239	0	0	0	0	0	0	4	6	5	35	33	0	0	3	0	1	1	0	3	2	0	8	6	1	0	0	0	0	0	1	0	22	1	1	0	15	0	0	1	0	0	0	3	0	1	0	36	0
ZNF740	36	0	0	0	0	0	0	2	0	2	6	3	0	1	0	0	0	1	0	0	1	0	1	0	0	0	0	0	1	0	0	0	3	0	0	0	1	0	0	0	0	0	0	0	0	0	0	12	0
ASB11	90	0	1	0	0	0	0	1	0	0	18	6	0	0	1	0	0	0	0	2	1	0	7	0	0	0	0	0	0	0	0	0	8	0	1	0	8	0	0	0	1	0	0	0	0	0	0	21	1
SPATA20	152	0	0	0	0	0	0	1	2	5	34	27	0	0	2	1	0	0	0	1	1	0	7	1	0	0	0	0	0	0	1	0	9	0	3	0	8	0	0	0	3	0	1	2	0	0	0	20	0
TFG	84	0	0	0	0	0	0	2	2	1	18	9	0	0	0	0	0	1	0	0	2	0	6	1	0	0	0	0	0	0	0	0	0	0	0	0	8	0	0	0	1	0	0	0	0	0	0	14	0
MINOS1-NBL1	25	0	0	0	0	0	0	1	0	0	5	4	0	0	0	0	0	0	0	0	0	0	1	0	0	0	0	0	0	0	0	0	3	0	0	0	2	0	0	0	0	0	0	0	0	0	0	8	0
DOC2B	18	0	0	0	0	0	0	1	0	0	5	0	0	0	0	0	0	0	0	0	0	0	0	0	0	0	0	0	0	0	0	0	1	0	0	0	0	0	0	0	0	0	0	0	0	0	0	10	0
HSPA1B	26	1	0	0	0	0	0	3	0	0	4	0	0	0	0	0	0	0	0	0	1	1	1	1	0	0	0	0	0	0	0	0	1	0	0	0	1	0	0	1	0	0	0	2	0	0	0	1	0
ATP13A1	202	1	0	0	0	0	0	4	0	4	28	25	0	2	3	0	0	1	0	2	1	1	9	1	1	0	0	0	0	0	1	0	14	0	0	0	9	0	0	1	4	0	1	2	0	0	0	35	0
RP11-731F5.1	4	0	0	0	0	0	0	0	0	0	4	0	0	0	0	0	0	0	0	0	0	0	0	0	0	0	0	0	0	0	0	0	0	0	0	0	0	0	0	0	0	0	0	0	0	0	0	0	0
IL28B	7	0	0	0	0	0	0	0	0	0	0	1	0	0	0	0	0	0	0	0	2	0	0	2	0	0	0	0	0	0	1	0	0	0	0	0	0	0	0	0	0	0	0	0	0	0	0	0	0
TRAC	32	1	0	0	0	0	0	0	1	1	3	1	0	0	1	0	0	0	0	0	0	0	1	2	0	0	0	0	0	0	0	0	3	0	0	0	2	0	0	0	0	0	0	1	0	0	0	13	0
KCNIP1	94	0	0	0	0	0	1	2	4	0	11	23	1	0	1	0	0	0	0	1	0	0	2	4	0	0	0	0	0	0	1	0	2	0	0	1	5	0	0	1	2	0	0	3	0	1	0	14	0
B3GALT2	94	1	0	0	0	0	0	1	1	2	20	7	0	0	1	0	0	0	0	0	1	0	4	0	1	0	0	0	0	0	0	0	8	0	0	0	5	0	0	0	0	0	0	0	0	0	0	23	1
EEF2	201	4	0	0	0	0	0	3	10	2	34	16	0	0	3	0	0	0	0	1	6	0	11	2	2	0	0	0	0	0	0	0	18	0	0	0	10	0	0	1	1	0	0	1	0	0	0	44	0
BRI3	14	0	0	0	0	0	0	0	1	0	3	1	0	0	0	0	1	0	0	0	0	0	1	0	0	0	0	0	0	0	1	0	1	0	0	0	0	0	0	2	0	0	0	0	0	0	0	2	0
AC008271.1	8	0	0	0	0	0	0	0	0	0	2	0	0	0	0	0	0	0	0	0	0	0	1	0	0	0	0	0	0	0	0	0	0	0	0	0	0	0	0	0	0	0	0	0	0	0	0	4	0
NOS1AP	127	1	0	0	0	0	0	0	5	3	21	27	0	0	4	0	0	1	0	0	2	0	7	2	1	0	0	0	0	0	1	0	4	1	1	0	8	0	0	0	0	0	0	0	0	0	1	16	0
TRH	87	1	0	0	0	0	0	2	3	2	19	10	0	1	1	0	0	0	1	0	4	0	3	1	1	0	0	0	0	0	0	0	5	0	0	0	4	0	0	0	0	0	0	0	0	1	0	10	0
AREGB	24	0	0	0	0	0	0	0	0	1	2	10	0	0	0	0	0	0	0	0	0	0	0	0	1	0	0	0	0	0	0	0	1	0	0	0	0	0	0	0	0	0	0	0	0	0	0	7	0
SUCNR1	97	0	0	0	0	0	0	0	0	1	16	26	0	0	2	0	0	0	0	0	1	0	2	3	0	0	0	0	0	0	0	0	5	0	0	0	4	0	0	1	1	0	0	0	1	0	0	18	0
CCDC89	82	0	1	0	0	0	0	1	4	3	9	7	0	0	3	0	0	0	0	1	0	0	4	0	0	0	0	0	0	0	0	0	6	0	0	0	13	0	0	1	1	0	0	0	0	0	0	21	0
PSMG3	22	0	0	0	0	0	0	0	1	0	1	2	0	0	0	0	0	0	0	0	1	0	1	0	0	0	0	0	0	0	0	0	2	0	0	0	1	0	0	0	0	0	1	0	0	0	0	6	0
ESCO2	111	0	0	0	0	0	1	2	4	2	19	15	1	0	1	0	0	2	1	0	0	1	2	0	1	0	0	0	0	0	1	0	11	0	1	0	6	0	0	0	0	0	0	1	0	0	1	27	0
ATP1B1	73	0	0	0	0	0	0	1	2	8	7	6	0	0	1	0	0	0	0	1	1	0	4	0	0	0	0	0	0	0	0	0	5	0	1	0	9	0	0	1	1	0	1	0	0	0	0	14	0
TDRP	50	0	0	0	0	0	0	1	3	0	14	3	0	0	2	0	0	0	0	0	1	0	1	3	0	0	0	0	0	0	0	0	4	0	0	0	0	0	0	0	0	0	0	0	0	0	0	9	0
CBY1	28	0	0	0	0	0	0	0	0	0	5	3	0	0	1	0	0	0	1	1	0	0	2	1	0	0	0	0	0	0	0	0	0	0	0	0	0	0	0	0	0	0	0	0	0	1	0	7	1
NBAS	517	3	0	0	0	0	1	9	26	10	61	66	0	0	6	0	0	3	1	1	8	0	27	10	2	0	0	0	0	0	0	0	28	0	2	1	63	0	0	3	12	0	1	2	0	2	1	55	5
FAM55A	10	0	0	0	0	0	0	0	0	0	0	3	0	0	0	0	0	0	0	0	1	0	0	3	0	0	0	0	0	0	0	0	1	0	0	1	0	0	0	0	0	0	0	0	0	0	0	0	0
MBOAT1	110	2	0	0	0	0	0	1	4	1	16	5	0	0	3	0	0	0	0	0	2	0	1	1	0	0	0	0	0	0	0	0	11	0	2	0	11	0	0	2	0	0	0	1	0	0	0	22	1
TADA1	61	1	0	0	0	0	0	1	2	2	8	2	0	0	0	0	0	0	0	0	0	0	3	1	0	0	0	0	0	0	0	0	4	0	0	1	4	0	0	1	1	0	0	1	1	0	0	18	0
HDX	229	2	0	0	0	0	0	2	12	1	30	18	0	0	2	0	0	0	1	0	1	0	18	3	0	0	0	0	1	0	0	0	11	0	1	0	30	0	0	2	5	0	1	2	0	2	3	47	0
JMJD1A	3	0	0	0	0	0	0	0	0	0	0	0	0	0	0	0	0	0	0	0	0	0	0	0	0	0	0	0	0	0	0	0	0	0	0	0	0	0	0	0	0	0	0	0	0	0	0	0	0
THSD1	227	1	1	0	0	0	2	4	7	3	33	36	0	0	1	0	0	0	0	0	1	0	8	0	1	0	0	0	0	0	1	0	30	0	1	0	17	0	0	0	2	0	1	1	0	3	0	41	0
OR56A1	153	0	0	0	0	0	3	0	8	0	16	22	0	0	2	0	0	0	0	1	0	0	3	5	0	0	0	0	0	0	2	0	6	0	0	0	22	0	0	2	7	0	2	2	0	0	0	21	0
SULT2A1	98	0	0	0	0	0	0	0	1	2	14	22	0	0	1	0	0	1	0	0	0	0	4	2	0	0	0	0	0	0	2	0	5	1	0	0	7	0	0	0	1	0	0	0	0	0	0	14	0
PLGLB1	2	0	0	0	0	0	0	0	1	0	0	0	0	0	0	0	0	0	0	0	0	0	0	0	0	0	0	0	0	0	0	0	0	0	0	0	0	0	0	0	0	0	0	0	0	0	0	1	0
CBX3	56	0	0	0	0	0	0	0	0	0	14	7	0	0	1	0	0	0	0	1	0	0	4	0	0	0	0	0	0	0	0	0	3	0	0	0	4	0	0	0	1	0	0	0	0	0	0	18	0
ZNF512	123	0	0	0	0	1	1	1	8	1	10	20	0	0	1	0	0	0	0	0	0	1	9	2	0	0	0	0	0	0	0	0	3	0	0	0	9	0	0	0	0	0	0	0	1	1	0	31	0
AKAP6	591	7	0	0	0	0	0	5	24	8	79	92	0	2	5	0	0	1	1	1	11	0	30	10	0	0	0	0	1	0	5	0	40	2	2	1	64	0	0	3	10	0	0	4	1	3	0	65	1
UBR1	279	2	0	0	0	0	2	0	11	10	38	50	0	0	6	0	0	0	1	2	2	0	16	4	0	1	0	0	0	0	2	0	12	1	0	0	19	0	0	3	0	0	0	2	0	1	0	47	0
GALNT8	218	1	0	0	0	0	1	1	6	1	15	58	0	1	2	0	0	0	0	0	3	1	13	8	1	0	0	0	1	0	2	0	11	0	0	0	17	0	0	2	1	0	2	2	0	0	0	35	0
NDST2	151	1	0	0	0	0	2	3	1	3	29	16	0	3	1	0	0	0	0	0	0	0	6	0	1	0	0	0	0	0	0	0	15	0	0	0	6	0	0	1	3	0	0	0	0	0	0	26	0
SGCE	105	0	0	0	0	0	0	0	7	0	20	16	0	0	2	0	0	0	0	0	1	0	3	1	0	0	0	0	0	0	0	0	8	1	2	0	2	0	0	0	0	0	0	0	0	0	0	22	0
RTFDC1	65	0	0	0	0	0	0	1	2	1	11	6	0	0	2	0	0	0	0	0	0	0	4	0	0	0	1	0	0	0	0	0	6	0	0	0	3	0	0	0	0	0	0	0	0	0	0	18	0
TRBV5-5	42	0	0	0	0	0	0	0	2	1	1	12	0	0	2	0	0	0	0	0	0	0	1	0	0	0	0	0	0	0	0	0	1	0	0	0	5	0	0	0	0	0	0	0	1	0	0	8	0
C14ORF164	4	0	0	0	0	0	0	0	0	0	0	2	0	0	0	0	0	0	0	0	0	0	0	0	0	0	0	0	0	0	0	0	0	0	0	0	0	0	0	0	0	0	0	1	0	0	0	0	0
HINT2	24	0	0	0	0	0	0	0	0	1	6	3	0	0	1	0	0	0	0	0	0	0	0	0	0	0	0	0	0	0	0	0	0	0	0	0	1	0	0	0	0	0	0	0	1	0	0	5	0
KRTAP20-1	30	0	0	0	0	0	0	2	2	0	7	2	0	0	0	0	0	0	0	0	1	0	2	0	0	0	0	0	0	0	0	0	1	0	0	0	7	0	0	0	0	0	0	0	0	0	0	2	0
C6ORF105	2	0	0	0	0	0	0	0	0	0	0	0	0	0	0	0	0	0	0	0	0	0	0	0	0	0	0	0	0	0	0	0	1	0	0	0	0	0	0	0	0	0	0	0	0	0	0	1	0
C17ORF58	20	1	0	0	0	0	0	1	0	0	6	3	0	0	0	0	0	0	0	0	0	0	0	0	0	0	0	0	0	0	0	0	0	0	0	0	2	0	0	0	0	0	0	0	0	0	0	6	0
ATL3	94	0	0	0	0	0	0	4	5	2	14	11	0	0	0	0	0	0	0	0	0	0	8	0	0	0	0	0	0	0	0	0	3	0	0	0	7	0	0	0	2	0	0	0	0	0	0	16	0
MYEOV	108	1	0	0	0	0	0	1	3	2	16	10	0	0	4	0	0	0	0	0	2	0	3	2	0	0	0	0	0	0	0	0	11	0	2	1	12	0	0	1	0	0	0	0	0	1	0	9	0
OR5AP2	146	0	0	0	0	0	0	1	9	1	14	24	0	0	1	0	0	1	0	0	1	0	7	5	0	0	0	0	0	0	0	0	6	0	1	0	19	0	0	0	1	0	0	1	3	0	0	21	1
CNBD1	241	1	0	0	0	0	0	2	6	3	29	41	0	1	1	0	0	0	0	1	5	1	8	6	1	0	0	0	0	0	2	0	24	0	0	0	32	0	0	3	3	0	0	1	0	0	0	30	0
PRRT1	55	0	0	0	0	0	0	1	2	2	9	7	0	0	0	0	0	0	0	0	0	0	1	1	0	0	0	0	0	0	0	0	8	0	0	0	2	0	0	0	1	0	0	1	0	0	0	10	0
KIAA1826	2	0	0	0	0	0	0	0	0	0	0	1	0	0	0	0	0	0	0	0	0	0	0	1	0	0	0	0	0	0	0	0	0	0	0	0	0	0	0	0	0	0	0	0	0	0	0	0	0
ATCAY	114	2	0	0	0	0	0	1	5	2	23	23	0	0	5	0	0	1	0	0	2	0	5	0	0	1	0	0	0	0	2	0	2	0	1	0	5	0	0	0	0	0	0	1	0	0	1	22	0
FOXD2	45	2	0	0	0	0	1	2	1	2	8	1	0	0	0	0	0	0	0	0	1	0	1	2	0	0	0	0	0	0	0	0	3	0	0	0	1	0	0	0	0	0	0	2	0	0	0	0	0
TCTN2	114	0	0	0	0	0	2	3	4	1	14	14	0	0	2	0	0	0	1	2	0	1	8	1	0	0	0	0	0	0	0	0	7	0	1	0	7	0	0	0	2	0	0	0	0	0	0	15	0
EEF1E1	38	0	0	0	0	0	0	1	2	1	4	3	0	1	2	0	0	0	0	0	0	0	0	0	0	0	0	0	0	0	1	0	2	0	0	0	3	0	0	0	0	0	0	0	0	0	0	10	0
EIF4A2	129	1	0	0	0	0	0	4	2	6	20	7	0	0	0	0	0	0	0	0	2	0	13	1	0	0	0	0	0	0	0	0	9	0	1	0	9	0	0	0	3	0	0	0	0	0	1	21	1
USP2	147	1	0	0	0	0	1	0	0	2	25	25	0	0	0	0	0	1	1	0	1	0	6	1	0	0	0	0	0	0	1	0	13	0	0	0	5	0	0	1	4	0	1	1	1	0	0	26	0
ITGA1	238	0	0	0	0	1	0	2	4	4	26	53	0	1	3	0	0	0	0	1	4	1	13	2	0	0	0	0	1	0	1	0	10	1	0	0	22	0	0	0	5	0	1	2	0	1	0	38	2
MICA	62	1	1	0	0	0	0	1	1	3	4	17	0	0	1	0	0	0	0	0	1	0	3	1	0	0	0	0	0	0	0	0	1	0	0	0	3	0	1	1	0	0	0	0	1	0	0	11	0
TRAV6	50	0	0	0	0	0	0	1	2	0	4	14	0	0	0	0	0	0	0	0	0	0	3	5	0	0	0	0	0	0	0	0	1	0	0	0	2	0	0	0	0	0	0	0	0	1	0	12	0
ZP4	305	1	0	0	0	1	0	2	7	4	25	37	0	0	6	0	0	0	1	1	3	0	21	9	2	0	0	0	1	0	2	0	16	0	0	0	74	0	0	0	4	0	0	2	0	0	0	26	1
SIN3B	228	1	0	0	0	0	1	3	13	3	52	31	0	0	4	0	0	0	0	2	5	0	12	1	2	0	0	1	0	0	0	0	16	0	1	0	5	0	0	1	1	0	1	3	0	0	0	34	1
IGKV2-30	42	0	0	0	0	0	0	0	1	0	2	8	0	0	2	0	0	0	0	0	0	0	0	0	0	0	0	0	0	0	0	0	2	0	0	0	11	0	0	0	1	0	0	0	0	0	0	6	0
ADGRG4	1	0	0	0	0	0	0	0	0	0	0	0	0	0	0	0	0	0	0	0	0	0	0	0	0	0	0	0	0	0	0	0	0	0	0	0	0	0	0	0	0	0	0	0	0	0	0	0	0
FAM107A	43	0	0	0	0	0	0	1	0	1	8	8	0	0	0	0	0	0	0	0	2	0	1	1	0	0	0	0	0	0	0	0	1	0	0	0	2	0	0	0	0	0	0	0	1	0	0	9	0
ARPC4	17	0	0	0	0	0	1	0	1	0	4	2	0	0	0	0	0	0	0	0	0	0	0	0	0	0	0	0	0	0	0	0	1	0	0	0	0	0	0	0	0	0	0	0	0	0	0	3	0
NDUFAB1	29	1	0	0	0	0	0	0	2	0	5	4	0	0	0	0	0	0	0	0	0	0	2	0	0	0	0	0	0	0	0	0	2	0	0	0	0	0	0	0	0	0	1	0	0	0	0	6	0
TMEM223	33	0	0	0	0	0	0	2	3	1	4	4	0	0	0	0	0	0	0	1	0	0	2	2	0	0	0	0	0	0	0	0	1	1	0	0	2	0	0	0	0	0	0	0	0	1	0	3	0
LOC440093	1	0	0	0	0	0	0	0	0	0	0	0	0	0	0	0	0	0	0	0	0	0	0	0	0	0	0	0	0	0	0	0	0	0	0	0	0	0	0	0	0	0	0	0	0	0	0	0	0
ASTN2	519	5	0	0	0	0	4	2	19	9	74	105	0	0	4	0	0	4	0	0	11	5	15	10	1	0	0	0	1	0	1	0	37	0	1	0	75	0	0	5	8	0	0	3	0	2	1	47	0
UBC	139	1	0	0	0	0	1	4	6	10	15	9	0	0	3	0	0	1	0	0	1	0	12	1	0	0	0	0	0	0	1	0	10	0	0	0	14	0	0	0	2	0	1	1	1	1	0	14	1
KCTD9	91	1	0	0	0	0	1	1	2	2	14	9	0	0	3	0	0	0	0	0	1	0	4	0	0	0	0	0	0	0	2	0	15	0	0	0	4	0	0	1	4	0	0	0	0	0	0	19	0
CST5	57	0	0	0	0	0	0	0	2	1	8	9	0	0	0	0	0	1	0	0	1	0	2	1	0	0	0	0	0	0	1	0	3	0	0	0	5	0	0	0	0	0	1	2	0	0	0	9	0
YIF1B	59	0	0	0	0	0	0	0	2	3	11	7	0	0	0	0	0	0	0	0	0	1	2	2	0	0	0	0	0	0	0	0	4	0	0	0	3	0	0	0	0	0	0	0	0	0	0	10	1
TNKS2	213	2	0	0	0	1	0	5	7	5	35	25	0	0	4	0	1	0	1	1	3	0	7	1	0	0	0	0	1	0	0	0	21	0	0	0	16	0	0	0	2	0	1	2	0	0	0	33	0
C10ORF81	9	0	0	0	0	0	0	0	0	0	0	4	0	0	0	0	0	0	0	0	0	0	0	1	0	0	0	0	0	0	3	0	0	0	0	0	0	0	0	0	0	0	0	0	0	0	0	0	0
CHP2	65	0	0	0	0	0	0	0	3	0	5	13	0	0	4	0	0	0	0	0	1	0	4	0	0	0	0	0	0	0	0	0	3	0	0	0	6	0	0	2	0	0	0	1	0	0	0	12	0
KIF25	117	1	0	0	0	0	2	0	6	0	21	21	0	0	1	0	0	0	0	1	0	0	5	1	2	0	0	0	1	0	0	0	3	0	0	1	9	0	0	0	3	0	0	1	0	0	1	13	1
DCT	196	1	0	0	0	0	1	2	6	7	32	12	0	0	2	0	0	1	0	1	5	1	10	2	1	0	0	0	1	0	2	0	16	1	1	0	19	0	0	1	1	0	0	2	0	0	0	30	0
TGM1	174	0	0	0	0	0	2	0	2	2	21	41	0	0	5	0	0	0	0	1	1	1	10	1	0	0	0	0	0	0	0	0	13	0	0	0	12	0	0	1	0	0	1	1	0	0	0	30	0
DAD1	16	0	0	0	0	0	0	0	0	0	1	2	0	0	0	0	0	0	0	0	1	0	1	0	0	0	0	0	0	0	0	0	0	0	0	0	2	0	0	0	0	0	0	0	0	0	0	6	0
ARMC5	210	0	0	0	0	0	1	5	5	5	34	34	0	0	4	0	0	1	1	0	0	0	8	3	4	0	0	0	0	0	0	0	10	1	0	0	24	0	0	1	3	0	1	0	0	0	0	24	1
COL11A1	972	15	0	0	0	0	2	9	50	12	93	167	0	0	8	0	0	5	1	1	13	1	25	38	1	0	0	0	1	0	6	0	65	0	0	0	151	0	0	9	11	0	0	3	0	2	0	74	1
SNX19	209	1	0	0	0	1	1	1	5	3	32	25	0	2	2	0	0	0	0	0	4	0	6	9	0	1	0	0	0	0	3	0	6	0	0	0	16	0	0	1	6	0	1	1	0	1	1	36	2
COX14	10	0	0	0	0	0	0	0	2	0	1	0	0	0	1	0	0	0	0	0	0	0	1	0	0	0	0	0	0	0	0	0	0	0	0	0	0	0	0	0	0	0	0	0	0	0	0	3	0
EPHA4	312	4	1	0	0	0	0	4	10	5	43	58	0	0	5	0	0	3	0	3	7	1	10	3	0	0	0	0	1	0	0	0	24	0	2	1	24	0	0	2	5	0	1	2	0	0	2	40	0
CORO2B	135	2	0	0	0	0	0	1	4	3	26	19	0	0	0	0	0	0	0	1	5	1	3	2	0	0	0	0	0	0	0	0	8	0	0	0	10	0	0	0	0	0	0	2	0	0	0	22	0
RP11-357L2.1	3	0	0	0	0	0	0	0	0	0	0	0	0	0	0	0	0	0	0	0	0	0	0	0	0	0	0	0	0	0	0	0	3	0	0	0	0	0	0	0	0	0	0	0	0	0	0	0	0
C2ORF30	2	0	0	0	0	0	0	0	0	0	0	0	0	0	0	0	0	0	0	0	0	0	0	0	0	0	0	0	0	0	0	0	0	0	0	0	0	0	0	0	0	0	0	0	0	0	0	0	0
LYSMD1	51	0	0	0	0	0	0	1	2	1	10	5	0	0	0	0	0	0	0	0	1	0	6	0	0	0	0	0	0	0	0	0	4	0	0	0	1	0	0	0	0	0	0	0	0	0	0	11	0
MED24	175	0	1	0	0	0	0	3	5	1	35	24	1	0	2	0	0	0	0	0	0	0	11	2	1	0	0	0	0	0	1	0	12	0	0	0	7	0	0	1	1	0	0	1	0	1	1	30	0
CCDC17	98	1	0	0	0	0	0	4	2	3	18	10	0	0	2	0	0	1	0	3	1	0	6	0	0	0	0	0	1	0	0	0	2	0	0	0	5	0	0	0	2	0	0	1	1	0	0	18	0
F3	48	0	0	0	0	0	0	0	1	0	8	11	0	0	1	0	0	0	0	0	0	0	1	0	0	0	0	0	0	0	0	0	6	0	0	0	3	0	0	0	0	0	0	0	0	0	0	8	0
CST6	33	1	0	0	0	0	1	0	0	1	7	6	0	0	1	0	0	0	1	1	0	0	0	0	0	0	0	0	0	0	0	0	3	0	1	0	0	0	0	0	0	0	0	0	0	0	0	4	0
EGR1	157	0	0	0	0	1	0	4	3	2	38	8	0	0	4	0	0	2	0	1	2	0	4	1	1	0	0	0	0	0	4	0	13	0	0	0	6	0	0	0	9	0	0	1	0	0	0	25	0
PSMC5	71	0	0	0	0	0	1	1	3	2	11	2	0	0	0	0	0	0	0	0	0	0	5	0	0	0	0	0	0	0	1	0	5	0	0	0	4	0	0	0	0	0	0	1	0	0	0	18	1
ACPL2	103	1	0	0	0	0	0	4	2	2	16	17	0	0	4	0	0	0	1	1	0	1	6	2	0	0	0	0	0	0	0	0	2	0	1	0	7	0	0	1	0	0	0	1	0	0	0	14	0
HIST1H2BM	55	0	0	0	0	0	0	3	2	0	11	5	0	0	0	0	0	0	0	0	0	0	3	0	1	0	0	0	0	0	0	0	3	0	1	0	4	0	0	0	5	0	0	0	0	0	1	8	0
OR2T35	38	0	0	0	0	0	0	0	4	0	5	5	0	0	0	0	0	0	0	0	3	0	1	4	0	0	0	0	0	0	0	0	2	0	0	0	1	0	0	0	0	0	0	0	0	0	0	5	0
SHB	85	0	0	0	0	1	0	2	3	2	8	17	0	0	1	0	0	0	0	0	1	0	2	1	0	0	0	0	0	0	0	0	4	0	1	1	7	0	0	2	3	0	0	0	0	0	0	14	0
MSRB1	23	1	0	0	0	0	0	1	1	1	3	3	0	0	0	0	0	0	0	0	0	0	2	0	0	0	0	0	0	0	0	0	1	0	1	0	0	0	0	0	0	0	1	0	0	0	0	6	0
SMIM18	3	0	0	0	0	0	0	0	0	0	0	2	0	0	0	0	0	0	0	0	0	0	0	0	0	0	0	0	0	0	0	0	0	0	0	0	0	0	0	0	0	0	0	0	0	0	0	0	0
CCL4L2	1	0	0	0	0	0	0	0	0	0	0	0	0	0	0	0	0	0	0	0	0	0	1	0	0	0	0	0	0	0	0	0	0	0	0	0	0	0	0	0	0	0	0	0	0	0	0	0	0
HADHA	118	0	0	0	0	0	1	1	3	4	24	13	0	1	2	0	0	1	0	0	3	0	5	0	1	0	0	0	0	0	1	0	7	0	0	1	4	0	0	0	1	0	0	0	0	0	1	25	0
YPEL4	23	0	0	0	0	0	0	0	0	0	3	3	0	0	1	0	0	0	0	0	0	0	0	0	1	0	0	0	0	0	0	0	2	0	0	0	3	0	0	0	1	0	0	1	0	0	0	4	0
KIAA1462	401	1	1	0	0	0	0	3	13	7	76	98	0	0	7	0	0	0	1	0	3	0	12	9	1	0	0	0	0	0	1	0	29	1	1	0	29	0	0	0	0	0	2	2	1	2	0	42	1
NKX2-8	39	0	0	0	0	0	0	1	0	0	12	0	0	0	0	0	0	0	0	1	2	0	3	0	0	0	0	0	0	0	0	0	3	0	0	0	1	0	0	1	1	0	0	1	0	0	0	5	0
P4HA2	113	0	0	0	0	0	0	2	5	1	15	14	0	0	1	0	0	0	0	0	1	0	3	4	0	0	0	0	0	0	0	0	9	0	1	0	8	0	0	1	0	0	0	1	1	0	0	27	0
C5ORF46	29	1	0	0	0	0	0	1	2	0	5	7	0	0	0	0	0	0	0	0	0	0	0	0	0	0	0	0	0	0	0	0	0	0	0	0	2	0	0	0	4	0	0	0	0	0	0	4	0
PPP1R36	102	0	0	0	0	0	0	0	1	1	18	17	0	0	1	0	0	0	0	0	0	0	3	1	0	0	0	0	0	0	0	0	8	0	0	0	7	0	0	1	3	0	0	1	0	0	0	17	0
LGALS3	39	0	0	0	0	0	0	1	1	1	8	4	0	0	1	0	0	0	0	0	0	0	1	0	1	0	0	0	0	0	1	0	3	0	0	0	2	0	0	0	0	0	0	0	0	0	0	3	1
C14ORF79	68	0	0	0	0	0	1	1	4	0	9	8	0	0	2	0	0	0	0	0	1	0	0	1	0	0	0	0	0	0	0	0	3	0	0	0	2	0	0	0	2	0	0	1	0	0	0	18	0
CYB561	51	0	0	0	0	0	0	2	2	0	10	8	0	0	2	0	0	0	1	1	0	0	1	0	0	0	0	0	0	0	0	0	2	0	0	0	0	0	0	0	0	0	0	0	0	0	0	11	0
C22ORF13	2	0	0	0	0	0	0	0	0	0	0	1	0	0	0	0	0	0	0	0	0	0	0	0	0	0	0	0	0	0	1	0	0	0	0	0	0	0	0	0	0	0	0	0	0	0	0	0	0
C3ORF26	3	0	0	0	0	0	0	0	0	0	0	3	0	0	0	0	0	0	0	0	0	0	0	0	0	0	0	0	0	0	0	0	0	0	0	0	0	0	0	0	0	0	0	0	0	0	0	0	0
ZNHIT2	55	0	0	0	0	0	1	0	3	1	7	7	0	0	1	0	0	0	0	0	0	0	1	0	0	0	0	0	0	0	1	0	1	0	0	0	2	0	0	0	0	0	1	0	1	0	0	11	0
RSG1	50	0	0	0	0	0	0	3	1	2	10	9	0	0	0	0	0	1	0	0	1	0	2	0	0	0	0	0	0	0	0	0	2	0	0	0	5	0	0	0	0	0	1	0	0	1	0	9	0
DESI1	28	0	0	0	0	0	0	0	4	0	3	6	0	0	2	0	0	1	0	0	0	0	1	0	0	0	0	0	0	0	0	0	3	0	1	0	0	0	0	0	0	0	0	0	0	0	0	1	0
SULT1A2	72	0	0	0	0	0	0	1	3	0	10	14	0	0	1	0	0	0	0	0	2	0	5	3	0	0	0	0	0	0	0	0	6	0	0	0	4	0	0	0	1	0	0	0	0	0	0	12	0
ZNF362	92	0	0	0	0	0	0	1	1	0	20	18	0	0	3	0	0	0	0	0	0	0	3	1	0	0	0	0	0	0	1	0	9	0	0	1	5	0	0	0	0	0	0	0	0	0	0	17	0
ZNF12	177	1	1	0	0	0	0	4	9	4	22	22	0	0	3	0	0	0	0	1	1	0	9	3	0	0	0	0	0	0	0	0	11	0	0	1	11	0	0	1	0	0	0	1	1	1	0	30	1
ACTN3	32	0	0	0	0	0	0	0	0	0	7	2	0	0	0	0	0	0	0	0	1	0	2	2	0	0	0	0	0	0	1	0	2	0	0	0	0	0	0	0	0	0	0	0	0	0	0	10	0
TMEM239	24	0	0	0	0	0	0	0	0	0	4	2	0	0	0	0	0	0	0	0	0	0	0	1	0	0	0	0	0	0	0	0	0	1	0	0	2	0	0	0	0	0	0	1	0	0	0	9	0
IGLV1-50	36	1	0	0	0	0	0	0	3	0	6	10	0	1	1	0	0	0	0	0	0	0	0	0	1	0	0	0	0	0	0	0	2	1	0	0	2	0	0	0	0	0	0	0	0	1	0	4	0
NEDD1	149	1	0	0	0	0	0	1	8	1	28	20	0	1	2	0	0	0	0	0	0	0	5	2	2	0	0	0	0	0	0	0	6	1	0	0	10	0	0	0	2	0	0	0	0	1	0	31	1
OR2A25	155	0	0	0	0	0	0	0	5	0	17	46	0	0	4	0	0	0	0	1	2	1	1	5	0	0	0	0	0	0	1	0	3	1	0	1	28	0	0	0	2	0	0	0	1	0	1	14	0
HTR3A	190	0	0	0	0	0	1	3	9	4	26	37	0	0	6	0	0	2	0	1	2	1	5	5	0	0	0	0	0	0	0	0	15	0	0	1	17	0	0	0	1	0	0	1	0	0	2	29	1
PPOX	87	1	0	0	0	0	0	3	1	1	15	8	0	0	0	0	0	0	0	0	2	0	8	1	0	0	0	0	0	0	1	0	6	0	0	0	6	0	0	2	3	0	0	1	0	0	0	13	0
PLEKHG4B	345	1	0	0	0	0	1	8	7	3	62	66	0	1	10	0	0	2	3	3	2	1	13	2	0	0	1	0	0	0	2	0	16	1	0	1	31	0	0	2	2	0	1	3	1	0	2	40	0
ZKSCAN7	165	1	0	0	0	0	0	2	5	0	28	17	0	1	2	0	0	0	0	0	2	0	11	7	0	0	0	0	0	0	0	0	17	0	0	0	10	0	0	2	1	0	0	0	0	0	0	32	0
KRTAP12-1	34	0	0	0	0	0	0	0	0	1	5	12	0	0	0	0	0	0	0	0	0	0	2	0	0	0	0	0	0	0	0	0	0	0	0	0	4	0	0	0	0	0	0	0	0	0	0	3	0
BBIP1	1	0	0	0	0	0	0	0	0	0	0	0	0	0	0	0	0	0	0	0	0	0	1	0	0	0	0	0	0	0	0	0	0	0	0	0	0	0	0	0	0	0	0	0	0	0	0	0	0
ZNF805	114	2	0	0	0	0	0	3	1	8	14	12	0	0	2	0	0	0	0	0	3	0	9	1	1	0	0	0	0	0	0	0	7	0	0	0	5	0	0	0	1	0	1	2	0	0	0	22	0
FBXW10	209	0	0	0	0	0	1	2	3	4	27	50	0	0	6	0	0	1	1	0	1	0	11	3	0	0	0	0	0	0	2	0	11	0	1	0	11	0	0	1	1	0	0	0	0	1	0	36	0
GBF1	311	1	0	0	0	1	3	5	13	13	55	43	0	0	1	0	1	0	0	0	2	1	12	1	0	0	0	0	2	0	1	0	29	0	2	0	23	0	0	4	2	0	0	2	0	0	0	43	0
INIP	25	0	0	0	0	0	0	0	0	1	6	2	0	0	1	0	0	0	0	0	0	0	2	0	0	0	0	0	0	0	0	0	0	0	0	0	1	0	0	0	0	0	0	0	0	1	0	5	0
DKFZP667J0810;ABPARTS	1	0	0	0	0	0	0	0	0	0	0	0	0	0	0	0	0	0	0	0	0	0	0	0	0	0	0	0	0	0	0	0	1	0	0	0	0	0	0	0	0	0	0	0	0	0	0	0	0
MAPK10	139	3	0	0	0	0	0	1	5	2	19	24	0	0	1	0	0	1	0	0	2	1	6	6	0	0	0	0	0	0	0	0	8	0	0	0	6	0	0	2	1	0	0	2	0	0	0	22	0
VASN	68	0	0	0	0	0	0	1	1	2	17	6	0	1	0	0	0	1	0	0	2	1	1	2	1	0	0	0	0	0	0	0	8	0	0	0	1	0	1	0	1	0	0	2	1	0	0	6	0
TANC2	359	3	0	0	0	0	1	9	9	6	68	58	0	0	4	0	2	0	1	2	4	0	20	2	0	0	0	0	0	0	0	0	22	0	0	1	24	0	0	0	4	0	0	2	0	2	2	52	1
IL17RE	85	0	0	0	0	0	1	3	2	0	7	20	0	0	2	0	1	0	0	0	0	0	6	0	0	0	0	0	0	0	0	0	4	0	1	0	6	0	0	1	0	0	0	2	0	0	0	15	0
ADI1	42	1	0	0	0	0	0	0	1	1	6	9	0	0	0	0	0	0	0	1	0	0	1	0	0	0	0	0	0	0	0	0	3	0	0	0	2	0	0	0	1	0	0	0	1	0	0	6	0
TMEM53	60	1	0	0	0	0	2	0	0	1	10	6	0	0	3	0	0	0	0	1	0	0	4	1	0	0	0	0	0	0	0	0	6	0	0	0	3	0	0	0	0	0	0	0	0	0	0	12	0
AGAP3	199	0	1	0	0	0	0	3	5	5	45	23	0	1	7	0	0	1	0	0	1	0	6	4	0	0	0	0	0	0	0	0	11	0	0	1	12	0	0	0	4	0	0	1	1	0	2	26	1
CAPN7	137	1	0	0	0	0	0	1	4	4	28	16	0	0	0	0	0	0	0	0	0	1	8	0	0	0	0	0	0	0	0	0	10	0	0	0	12	0	0	0	2	0	0	2	0	0	0	26	1
TAF5L	118	2	0	0	0	0	0	2	5	3	17	11	0	0	1	0	0	1	0	1	2	0	7	2	0	0	0	0	0	0	0	0	8	0	0	0	11	0	0	1	1	0	1	0	0	1	0	20	0
PCLO	1632	34	1	0	0	0	3	22	91	28	166	321	1	3	27	0	0	2	3	5	14	3	62	29	1	1	0	0	3	0	17	0	113	1	6	3	152	0	0	18	63	0	9	3	6	1	2	102	2
TNFRSF8	162	3	1	0	0	0	0	2	3	1	17	43	0	0	6	0	0	0	0	1	0	1	6	5	0	0	0	0	0	0	0	0	9	0	1	0	13	0	0	1	2	0	0	2	0	0	1	17	0
WARS2	116	0	0	0	0	0	0	1	8	1	23	20	0	0	1	0	1	0	0	0	0	1	3	2	1	0	0	0	0	0	0	0	13	0	1	1	11	0	0	0	0	0	0	1	0	0	0	19	0
BCL7B	34	0	0	0	0	0	0	0	0	0	5	7	0	0	1	0	0	0	0	0	0	0	1	0	1	0	0	0	1	0	0	0	2	0	0	0	0	0	0	1	0	0	1	0	0	0	0	7	1
FAM161A	149	0	1	0	0	0	1	2	6	3	24	13	0	0	1	0	0	0	0	0	3	0	8	3	1	0	0	0	0	0	0	0	14	0	0	0	6	0	0	0	0	0	0	1	0	0	0	36	0
SUFU	92	4	0	0	0	0	1	1	3	5	8	8	0	0	3	0	1	0	0	0	1	1	3	1	1	0	0	0	0	0	0	0	7	0	1	0	1	0	0	0	1	0	0	0	0	1	0	19	1
D86999.2	3	0	0	0	0	0	0	0	0	0	0	0	0	0	0	0	0	0	0	0	0	0	0	0	0	0	0	0	0	0	0	0	0	0	0	0	0	0	0	0	0	0	0	0	0	0	0	0	3
IAH1	44	1	0	0	0	0	1	1	4	0	5	6	0	0	2	0	0	0	0	0	1	0	1	1	0	0	0	0	0	0	0	0	3	1	1	0	1	0	0	1	0	0	0	0	0	0	0	7	0
ZDHHC4	86	0	0	0	0	0	0	0	2	1	10	18	0	0	4	0	0	0	0	0	2	0	2	3	0	0	0	0	0	0	0	0	8	0	0	0	6	0	0	0	4	0	0	0	0	0	0	17	0
PTPRA	174	0	1	0	0	0	1	3	4	3	32	25	0	0	4	0	0	2	1	0	2	1	11	0	0	0	0	0	0	0	0	0	15	0	0	0	10	0	0	1	1	0	1	3	1	0	0	30	0
LOC151174	2	0	0	0	0	0	0	0	0	0	0	0	0	0	0	0	0	0	0	1	0	0	0	0	0	0	0	0	0	0	0	0	0	0	0	0	0	0	0	0	0	0	0	0	0	0	0	0	0
CCDC42	124	1	0	0	0	0	1	0	7	3	20	18	0	0	3	0	0	0	0	1	3	0	5	1	0	0	0	0	1	0	0	0	10	0	1	0	7	0	0	0	0	0	0	0	0	1	0	22	0
TMEM114	3	0	0	0	0	0	0	0	0	1	0	0	0	0	0	0	0	0	0	0	0	0	0	1	0	0	0	0	0	0	0	0	0	0	0	0	0	0	0	0	0	0	0	0	0	0	0	0	0
ESF1	209	1	0	0	0	0	0	1	6	6	31	25	0	0	4	0	0	0	1	0	2	0	16	5	2	0	0	0	0	0	0	0	19	1	2	0	11	0	0	0	1	0	1	2	0	0	0	29	0
ASH2L	128	0	0	0	0	0	0	2	4	4	12	20	0	0	1	0	1	0	0	0	3	0	9	1	0	0	0	0	0	0	1	0	9	0	0	0	4	0	0	1	1	0	0	3	0	0	0	27	0
ASCL1	57	0	0	0	0	0	0	2	5	0	10	7	0	0	0	0	0	0	0	0	1	0	1	3	0	0	0	0	0	0	1	0	7	0	0	0	1	0	0	0	1	0	0	1	0	1	0	4	0
OR10V1	95	0	0	0	0	0	0	0	2	1	4	11	0	0	2	0	0	0	0	1	1	0	3	10	0	0	0	0	0	0	0	0	5	0	0	1	15	0	0	0	2	0	0	0	0	0	0	18	0
ITGA4	348	1	1	0	0	0	0	6	14	4	40	78	0	0	5	0	1	3	0	0	2	1	11	4	1	0	0	0	1	0	2	0	16	1	1	1	55	0	0	3	1	0	1	0	0	0	1	32	1
ZNF80	134	1	0	0	0	0	2	1	6	2	15	22	0	0	1	0	0	1	0	1	2	0	2	3	0	0	0	0	1	0	1	0	3	0	0	0	15	0	0	0	1	0	0	0	0	0	0	16	1
NENF	24	0	0	0	0	0	0	2	0	2	5	5	0	0	0	0	0	1	0	0	0	0	0	0	0	0	0	0	0	0	0	0	0	0	0	0	1	0	0	0	0	0	0	0	0	0	0	6	0
HNMT	74	0	0	0	0	0	0	0	2	3	8	11	0	0	1	0	0	0	0	1	0	0	2	1	0	0	0	0	0	0	3	0	4	0	0	0	1	0	0	0	0	0	0	1	0	0	0	15	2
GRXCR2	85	2	0	0	0	0	0	1	2	2	8	32	0	0	0	0	0	2	0	1	0	0	3	1	1	0	0	0	0	0	0	0	1	0	0	1	7	0	0	0	0	0	0	0	0	0	0	13	0
PRDM13	151	0	0	0	0	0	0	0	4	6	24	22	0	0	1	0	0	0	0	1	2	0	6	7	1	0	0	0	0	0	1	0	12	0	0	2	13	0	0	2	1	0	0	0	0	0	0	15	1
ZNF583	159	1	0	0	0	0	0	3	5	1	27	24	0	0	3	0	0	1	0	1	2	0	8	4	0	0	0	0	0	0	0	0	6	0	0	0	10	0	0	1	1	0	0	0	0	2	0	30	0
MANEAL	61	0	0	0	0	0	0	0	4	1	10	8	0	0	1	0	0	0	0	0	1	0	1	0	0	0	0	0	0	0	1	0	5	0	0	0	1	0	0	1	1	0	0	1	0	1	0	7	0
CDH20	303	2	0	0	0	0	1	2	7	5	43	63	0	0	3	0	0	0	1	0	2	0	14	3	0	0	0	0	2	0	1	0	26	0	1	0	32	0	0	2	10	0	0	1	0	0	0	36	0
BRK1	7	0	0	0	0	0	0	0	1	0	0	1	0	0	0	0	0	0	0	0	0	0	1	0	0	0	0	0	0	0	0	0	1	0	0	0	1	0	0	0	0	0	0	0	0	0	0	2	0
ZNF66	39	0	0	0	0	0	0	0	0	1	9	8	0	0	0	0	0	0	0	0	0	0	0	1	0	0	0	0	0	0	0	0	0	0	0	0	2	0	0	0	0	0	0	0	1	0	0	10	0
C10ORF78	1	0	0	0	0	0	0	0	0	0	0	0	0	0	0	0	0	0	0	1	0	0	0	0	0	0	0	0	0	0	0	0	0	0	0	0	0	0	0	0	0	0	0	0	0	0	0	0	0
FOCAD	268	1	0	0	0	0	2	5	10	6	38	37	0	1	2	0	0	0	0	0	2	1	18	5	1	0	0	0	2	0	0	0	20	0	1	0	23	0	0	2	2	0	1	4	0	2	0	43	0
CCDC61	69	1	0	0	0	0	1	0	1	2	9	12	0	0	0	0	0	0	0	0	1	0	3	0	0	0	0	0	0	0	0	0	3	0	1	0	8	0	1	1	1	0	0	0	0	0	0	14	0
BCDIN3D	49	1	0	0	0	0	0	2	0	0	10	4	0	0	1	0	0	1	0	0	1	0	3	0	0	1	0	0	0	0	0	0	0	0	0	0	3	0	0	0	0	0	0	0	0	0	0	13	0
SLMAP	145	0	0	0	0	0	0	2	3	4	20	23	0	0	3	0	0	0	1	0	0	1	12	0	0	0	0	0	1	0	0	0	7	0	1	0	7	0	0	0	0	0	0	2	0	0	0	29	0
Q9Y6V0-3	2	0	0	0	0	0	0	0	0	0	0	0	0	0	0	0	0	0	0	0	0	0	0	0	0	0	0	0	0	0	2	0	0	0	0	0	0	0	0	0	0	0	0	0	0	0	0	0	0
RALY	84	2	0	0	0	0	0	2	1	1	15	11	0	0	1	0	0	0	0	0	0	1	6	5	0	0	0	0	0	0	0	0	9	0	1	0	4	0	0	1	0	0	0	0	0	0	0	7	0
CARS	142	3	0	0	0	0	0	1	4	3	30	20	0	0	1	0	0	0	1	2	1	1	5	0	0	0	0	0	1	0	1	0	9	0	0	0	7	0	0	0	0	0	1	1	0	0	0	22	2
ZNF498	6	0	0	0	0	0	0	0	0	0	0	1	1	0	0	0	0	0	0	0	0	0	0	2	0	0	0	0	0	0	2	0	0	0	0	0	0	0	0	0	0	0	0	0	0	0	0	0	0
FAM184B	116	1	0	0	0	0	0	2	0	1	23	5	0	0	0	0	0	1	0	0	0	1	8	2	1	0	0	0	0	0	0	0	5	0	0	0	0	0	0	3	1	0	0	1	1	1	0	39	0
ARL15	36	1	0	0	0	0	0	0	0	0	3	3	0	0	0	0	0	0	0	0	1	0	1	0	0	0	0	0	0	0	0	0	1	0	1	0	6	0	0	1	0	0	0	0	0	0	0	12	0
GABARAPL2	18	0	0	0	0	0	0	0	2	0	3	0	0	0	1	0	0	0	0	0	1	0	1	1	0	0	0	0	0	0	0	0	1	0	0	0	1	0	0	0	0	0	0	0	0	0	0	6	0
COX15	67	0	0	0	0	0	0	0	5	3	13	8	0	0	3	0	0	0	0	0	0	0	4	1	0	0	0	0	0	0	0	0	4	0	0	0	1	0	0	0	1	0	2	0	1	0	0	9	0
MPP6	177	0	0	0	0	0	0	1	6	4	32	39	0	0	2	0	0	2	1	0	2	0	5	0	0	0	0	0	1	0	0	0	11	0	0	0	8	0	0	2	1	0	0	1	0	0	0	31	0
NTS	49	0	0	0	0	0	0	0	0	0	10	3	0	0	0	0	0	0	0	0	1	0	0	0	0	0	0	0	0	0	0	0	2	0	0	0	6	0	0	0	1	0	0	1	0	0	0	13	0
PRMT9	1	0	0	0	0	0	0	0	0	0	0	0	0	0	0	0	0	0	0	0	0	0	1	0	0	0	0	0	0	0	0	0	0	0	0	0	0	0	0	0	0	0	0	0	0	0	0	0	0
OTUD1	23	1	0	0	0	0	0	1	0	1	4	0	0	0	0	0	0	0	0	0	2	0	0	0	0	0	0	0	0	0	2	0	2	0	0	0	0	0	0	0	0	0	0	1	0	0	0	8	0
SPIN2B	32	0	0	0	0	0	2	1	1	0	5	1	0	0	0	0	0	0	0	0	0	0	1	2	2	0	0	0	0	0	0	0	0	0	0	0	5	0	0	1	0	0	0	0	0	1	0	8	0
HPRT1	42	1	0	0	0	0	0	1	2	1	5	9	0	0	0	0	0	0	0	0	1	0	3	2	0	0	0	0	0	0	0	0	0	0	0	0	3	0	0	0	0	0	0	1	0	0	0	8	0
MCHR1	105	1	0	0	0	0	1	1	3	2	18	9	0	0	2	0	0	0	0	0	3	0	4	1	1	0	0	0	0	0	0	0	14	0	0	0	6	0	0	0	1	0	0	0	0	0	0	16	0
PRR27	1	0	0	0	0	0	0	0	0	0	0	0	0	0	0	0	0	0	0	0	0	0	0	0	0	0	0	0	0	0	0	0	0	0	0	0	0	0	0	0	0	0	0	0	0	0	0	0	0
SDHB	52	0	0	0	0	0	0	3	2	3	6	6	0	0	1	0	0	0	1	0	0	0	3	1	0	0	0	0	0	0	1	0	5	0	0	0	1	0	0	0	0	0	0	0	0	0	0	7	0
GPR42	26	0	0	0	0	0	1	1	1	0	5	6	0	0	0	0	0	0	0	0	0	0	2	0	0	0	0	0	0	0	0	0	0	0	0	0	0	0	0	0	0	0	0	1	0	0	0	7	0
YPEL1	28	1	1	0	0	0	1	2	0	1	4	0	0	0	1	0	0	0	0	0	1	0	2	0	0	0	0	0	0	0	0	0	2	0	0	0	0	0	0	0	1	0	0	1	0	0	0	8	0
PIN4	30	0	0	0	0	0	0	1	1	0	3	4	0	0	1	0	0	0	0	0	0	1	4	1	2	0	0	0	0	0	0	0	2	0	0	0	0	0	0	0	0	0	0	0	0	0	0	5	0
CD300LG	109	0	0	0	0	0	0	0	1	3	21	26	1	0	1	0	0	1	0	0	0	3	5	2	0	0	0	0	0	0	1	0	3	0	0	0	9	0	0	0	1	0	0	1	0	0	0	12	2
RHOT2	95	0	0	0	0	0	2	2	4	3	30	15	0	0	0	0	0	0	0	0	3	0	1	1	0	0	0	0	0	0	0	0	6	0	0	0	4	0	0	0	1	0	1	2	1	0	0	11	0
ZCWPW1	158	1	0	0	0	0	1	1	2	3	21	31	0	0	3	0	0	0	0	0	1	0	11	0	0	0	0	0	0	0	0	0	6	2	2	0	6	0	0	2	2	0	1	1	0	1	1	25	1
EFCAB3	129	1	0	0	0	0	0	3	0	1	15	26	0	0	0	0	0	1	0	0	1	1	9	2	1	0	0	0	0	0	1	0	4	0	0	0	11	0	0	0	0	0	0	1	1	0	0	27	0
GYPA	69	1	0	0	0	0	0	0	5	0	13	15	0	0	1	0	0	0	0	0	2	0	1	3	0	0	0	0	0	0	1	0	0	0	0	0	3	0	0	0	1	0	0	0	0	0	0	13	0
ANKRD58	2	0	0	0	0	0	0	0	0	0	0	0	0	0	0	0	0	0	0	0	0	0	0	1	0	0	0	0	0	0	1	0	0	0	0	0	0	0	0	0	0	0	0	0	0	0	0	0	0
UBE2L3	29	1	0	0	0	0	0	0	2	1	8	3	0	0	1	0	0	0	0	0	1	0	1	0	0	0	0	0	0	0	0	0	1	0	0	0	0	0	0	0	0	0	0	0	0	0	0	4	0
RAPGEF4	253	2	0	0	0	0	0	5	3	3	39	40	0	0	2	0	0	0	1	2	4	0	9	5	0	0	0	0	0	0	1	0	17	1	0	0	19	0	0	3	0	0	2	2	0	2	0	48	2
MAPT	205	0	0	0	0	0	0	1	10	5	34	38	0	0	2	0	0	0	1	1	5	0	9	3	0	0	0	0	1	0	0	0	13	0	0	0	23	0	0	0	1	0	3	1	0	1	0	27	0
CFDP1	40	0	0	0	0	0	0	2	2	0	8	3	0	0	1	0	0	0	0	0	0	0	1	0	0	0	0	0	0	0	0	0	2	0	0	0	1	0	0	0	1	0	0	1	0	0	0	13	0
TTC16	175	2	0	0	0	0	1	2	7	3	28	33	0	0	2	0	0	0	0	1	3	0	6	2	1	0	0	0	0	0	0	0	8	0	0	0	7	0	0	2	1	0	1	1	0	1	0	25	0
KDM4C	207	3	0	0	0	0	2	5	7	1	29	30	0	0	2	0	0	0	0	1	3	0	13	4	1	0	0	0	1	0	1	0	17	0	0	1	16	0	0	0	4	0	0	0	0	0	1	29	1
TBL1Y	42	1	0	0	0	0	0	0	4	1	5	12	0	2	3	0	0	0	0	0	0	0	0	0	0	0	0	0	0	0	0	0	2	0	0	0	1	0	0	0	0	0	0	0	1	0	0	0	0
ETV4	84	0	0	0	0	0	0	1	1	0	13	14	0	0	1	0	0	0	0	0	1	0	1	1	0	0	0	0	0	0	0	0	8	0	1	0	3	0	0	0	0	0	0	1	0	1	0	20	0
CNN1	90	0	0	0	0	0	0	1	5	0	14	19	0	0	0	0	0	1	0	1	0	0	5	0	1	0	0	0	0	0	1	0	5	0	1	0	5	0	0	0	0	0	0	0	0	0	0	15	0
LIPM	49	2	0	0	0	0	0	1	0	1	6	6	0	0	0	0	0	1	0	0	2	0	1	3	0	0	0	0	0	0	0	0	1	0	0	0	1	0	0	0	3	0	0	1	0	0	0	18	0
ASB10	136	0	1	0	0	0	2	4	3	2	13	34	0	0	3	0	0	0	0	1	2	0	3	4	0	0	0	0	1	0	1	0	11	0	0	0	10	0	0	0	3	0	0	0	0	0	0	14	0
TIGD6	76	1	0	0	0	0	0	2	0	4	21	6	0	0	2	0	1	0	0	0	1	0	2	3	0	0	0	0	0	0	0	0	3	0	0	0	2	0	0	0	0	0	0	1	0	0	0	18	0
ATP6V1E2	61	0	0	0	0	0	1	2	1	2	15	5	1	0	0	0	0	0	0	1	0	0	4	0	1	0	0	0	0	0	0	0	0	0	0	0	8	0	0	0	0	0	0	0	0	1	0	10	0
FRS3	134	3	0	0	0	0	1	1	6	3	25	25	0	0	2	0	1	0	1	0	1	0	4	1	0	1	0	1	1	0	1	0	6	0	0	0	9	0	0	0	0	0	0	1	0	0	0	18	0
IGHD5-24	1	0	0	0	0	0	0	0	0	0	1	0	0	0	0	0	0	0	0	0	0	0	0	0	0	0	0	0	0	0	0	0	0	0	0	0	0	0	0	0	0	0	0	0	0	0	0	0	0
ST18	432	4	0	0	0	0	1	3	19	4	46	121	0	1	10	0	0	3	0	3	4	2	17	4	2	0	0	0	0	0	0	0	26	0	2	0	41	0	0	2	2	0	0	3	1	0	1	39	1
RPS24	46	1	0	0	0	0	0	0	0	4	7	5	0	0	0	0	0	1	0	0	0	0	0	0	1	0	0	0	0	0	0	0	1	0	0	0	0	1	0	1	0	0	1	0	0	0	0	16	1
EHMT1	242	3	0	0	0	0	0	5	8	3	38	32	1	0	2	0	0	0	0	0	1	1	15	3	3	0	0	0	0	0	0	0	18	0	1	1	18	0	0	1	1	0	0	1	0	2	0	37	2
DMRTB1	103	2	0	0	0	0	1	0	2	0	18	17	1	0	5	0	0	0	0	0	1	0	0	4	1	0	0	0	0	0	0	0	9	0	0	1	15	0	0	0	2	0	0	0	0	0	0	10	0
MESDC1	35	0	0	0	0	0	0	1	3	0	7	4	0	0	2	0	1	0	0	0	2	0	1	0	1	0	0	0	0	0	0	0	2	0	0	0	5	0	0	0	0	0	0	0	0	0	0	2	0
LRRC36	163	0	0	0	0	0	0	1	6	2	36	12	0	0	2	0	0	1	0	0	0	0	9	2	2	0	0	1	0	0	1	0	12	0	1	0	9	0	0	1	1	0	0	1	0	1	0	29	0
SLC35C2	86	0	0	0	0	0	0	2	1	0	20	8	1	0	2	0	0	1	0	0	2	0	3	1	0	0	0	0	0	0	0	0	5	0	0	0	6	0	0	0	2	0	1	0	0	1	1	16	0
PPP1R14A	30	0	0	0	0	0	0	0	0	0	10	3	0	0	0	0	0	0	0	0	1	0	3	1	0	0	0	0	0	0	0	0	3	0	0	0	2	0	0	0	0	0	0	0	0	1	0	3	0
ATP1B2	67	0	0	0	0	0	0	0	2	0	14	9	0	0	0	0	0	1	0	0	0	1	2	0	0	0	0	0	0	0	2	0	5	0	0	0	1	0	0	0	0	0	0	1	0	0	0	15	0
MEGF6	252	3	0	0	0	0	1	2	9	3	54	33	0	1	5	0	0	1	1	1	5	0	11	4	0	0	0	0	0	0	3	0	17	0	0	0	17	0	0	3	3	0	0	2	0	1	0	33	0
CRELD1	85	0	0	0	0	0	1	2	3	1	11	9	0	0	3	0	0	0	0	0	1	0	6	1	0	0	0	0	0	0	2	0	7	0	0	0	3	0	0	0	2	0	1	2	0	0	0	14	0
MECR	75	0	0	0	0	0	0	1	3	3	16	12	0	0	4	0	0	0	0	0	2	0	0	0	1	0	0	0	0	0	0	0	3	0	1	0	3	0	0	0	0	0	0	1	0	0	0	13	1
KRTCAP3	37	0	0	0	0	0	0	0	2	1	6	5	0	0	0	0	0	0	0	0	1	0	2	1	0	0	0	0	0	0	0	0	1	0	0	1	1	0	0	0	0	0	0	1	0	1	0	7	0
TMEM106A	44	1	0	0	0	0	0	1	1	1	10	5	0	0	0	0	0	0	0	0	0	0	2	0	0	0	0	0	0	0	0	0	1	0	0	0	4	0	0	0	0	0	0	1	0	0	0	10	0
RRP1B	130	1	0	0	0	0	0	5	2	4	24	15	0	0	5	0	0	0	2	2	1	0	7	4	0	0	0	0	0	0	1	0	5	0	0	0	5	0	0	0	2	0	0	0	0	0	0	18	1
ASCC3	417	2	1	0	0	0	1	4	18	6	66	52	0	2	4	0	1	0	0	0	4	0	18	8	2	0	0	0	0	0	2	0	35	0	0	0	29	0	0	1	5	0	1	4	0	1	0	63	0
SLC30A1	88	0	1	0	0	0	0	4	0	3	11	17	0	0	0	0	0	1	0	0	1	0	7	0	0	0	0	0	0	0	0	0	5	0	0	0	5	0	0	0	0	0	0	0	0	0	0	9	0
OR2K2	104	1	0	0	0	0	0	1	3	0	17	29	0	0	4	0	0	1	1	0	2	0	5	2	0	0	0	0	0	0	2	0	5	0	0	0	5	0	0	1	0	0	0	1	0	0	0	12	1
KIAA0319/DYLX2L	2	0	0	0	0	0	0	0	0	0	0	2	0	0	0	0	0	0	0	0	0	0	0	0	0	0	0	0	0	0	0	0	0	0	0	0	0	0	0	0	0	0	0	0	0	0	0	0	0
TGS1	151	3	0	0	0	0	0	5	8	1	19	16	0	0	4	0	0	0	0	1	1	0	13	3	0	0	0	0	1	0	1	0	7	0	0	0	10	0	0	0	1	0	0	0	0	0	0	32	0
TLN1	422	4	0	0	0	0	0	3	22	14	64	50	0	1	7	0	2	3	1	1	7	0	30	8	2	0	0	0	1	0	0	0	29	0	0	1	25	0	0	1	8	0	3	4	2	0	1	54	2
C9ORF30-TMEFF1	1	0	0	0	0	0	0	0	0	0	0	0	0	0	0	0	0	0	0	0	0	0	0	1	0	0	0	0	0	0	0	0	0	0	0	0	0	0	0	0	0	0	0	0	0	0	0	0	0
AC007952.5	1	0	0	0	0	0	0	0	0	0	0	0	0	0	0	0	0	0	0	0	0	0	0	0	0	0	0	0	0	0	0	0	0	0	0	0	0	0	0	0	0	0	0	0	0	0	0	0	0
CSRNP2	128	4	0	0	0	0	1	2	2	1	30	12	0	0	3	0	0	0	0	0	3	0	8	1	1	0	0	0	0	0	0	0	10	0	2	0	6	0	0	0	2	0	0	1	0	0	0	23	3
COMMD1	38	1	0	0	0	0	1	0	0	0	6	6	0	0	1	0	0	0	0	1	1	0	2	0	0	0	0	0	0	0	0	0	1	0	0	0	5	0	0	0	0	0	0	0	0	0	0	4	0
NCOA2	307	6	1	0	0	1	0	5	7	8	40	42	0	0	5	0	0	1	1	2	6	0	11	1	1	0	0	0	0	0	0	0	25	0	0	1	33	0	0	3	0	0	1	3	1	0	0	43	0
NPR2	240	1	0	0	0	0	0	1	8	4	47	38	0	0	5	0	0	0	1	2	1	0	12	2	0	1	0	0	0	0	0	0	14	1	0	0	11	0	0	3	7	0	1	1	1	0	0	42	0
C11ORF24	95	1	0	0	0	0	0	0	2	4	15	9	0	0	3	0	0	0	0	1	1	0	4	5	0	0	0	0	0	0	0	0	6	0	0	0	5	0	0	0	0	0	0	1	1	0	0	14	0
NDNF	167	3	0	0	0	0	0	0	8	1	19	39	0	0	2	0	0	0	0	0	1	0	6	2	0	0	0	0	0	0	0	0	10	1	0	0	11	0	0	1	3	0	0	2	1	1	1	30	1
SRCAP	687	7	0	0	0	0	3	15	25	14	117	97	0	0	8	0	1	1	0	0	10	1	40	10	1	1	0	0	1	0	5	0	45	2	2	0	55	0	0	5	7	0	3	2	2	1	1	75	2
MDGA2	424	5	0	0	0	0	1	6	23	3	58	32	0	0	5	0	0	2	0	2	6	0	16	10	1	0	0	0	1	0	3	0	27	1	1	1	60	0	0	5	8	0	0	2	2	2	0	51	0
TDG	110	0	0	0	0	0	0	1	5	1	18	19	0	0	2	0	0	0	0	1	3	0	3	4	0	0	0	0	0	0	0	0	3	0	1	2	6	0	0	1	0	0	1	0	1	0	0	19	0
PRDM5	217	0	0	0	0	1	0	2	6	4	39	24	0	0	4	0	0	0	0	1	4	0	8	7	1	0	0	0	0	0	0	0	15	0	0	2	16	0	0	0	0	0	0	3	0	2	0	35	0
IGLV7-46	23	0	0	0	0	0	0	0	0	2	2	4	0	0	0	0	0	0	0	0	0	0	0	5	0	0	0	0	0	0	0	0	3	0	0	0	1	0	0	0	0	0	0	0	0	0	0	3	0
C20ORF7	6	0	0	0	0	0	0	0	0	0	0	2	0	0	0	0	0	0	0	0	0	0	0	2	0	0	0	0	0	0	0	0	1	0	0	0	0	0	0	0	0	0	0	0	0	0	0	0	0
PGAM4	75	0	1	0	0	0	0	0	0	2	9	5	0	0	2	0	0	1	0	0	0	0	4	4	0	0	0	0	0	0	0	0	3	0	0	0	12	0	0	0	0	0	0	1	0	1	0	17	0
FANCI	226	3	0	0	0	0	1	4	10	4	32	28	0	1	4	0	0	0	1	0	0	0	15	5	1	0	0	0	0	0	1	0	8	0	3	0	14	0	0	0	0	0	2	2	1	1	0	43	0
IFT88	162	2	0	0	0	0	0	0	6	5	23	25	0	0	1	0	0	0	1	1	4	0	9	2	0	0	0	0	0	0	0	0	6	0	0	0	13	0	0	0	3	0	0	1	0	1	0	33	0
CANT1	97	1	0	0	0	0	0	1	1	2	18	21	0	2	5	0	0	0	0	0	0	0	5	1	0	0	0	0	0	0	0	0	5	0	0	1	5	0	0	0	1	0	0	2	0	0	1	15	0
AKTIP	53	1	0	0	0	0	0	1	0	1	9	4	0	0	3	0	0	0	0	0	1	0	3	0	0	0	0	0	0	0	1	0	5	0	0	0	1	0	0	0	1	0	0	0	0	0	0	15	0
TMEM17	41	0	0	0	0	0	0	0	0	1	6	4	0	0	1	0	0	1	0	1	1	0	2	2	0	0	0	0	0	0	0	0	2	0	0	0	1	0	0	0	2	0	0	1	0	0	0	5	0
ADAMTSL5	77	0	0	0	0	0	0	1	3	1	13	17	0	0	2	0	0	0	0	0	2	0	2	0	0	0	0	0	1	0	0	0	2	0	0	0	5	0	0	1	2	0	0	0	0	0	0	10	0
DPAGT1	93	1	0	0	0	0	0	2	2	3	16	4	0	0	0	0	0	0	0	0	0	0	5	0	0	0	0	0	0	0	0	0	11	0	1	0	5	0	0	1	1	0	0	0	0	0	0	20	2
NMNAT1	63	0	0	0	0	0	0	0	4	0	10	5	0	0	1	0	0	0	0	1	1	0	3	1	0	0	0	0	0	0	0	0	5	0	0	0	5	0	0	2	1	0	0	0	1	0	0	13	0
CAPN14	84	0	0	0	0	0	0	1	0	0	16	4	0	1	0	0	0	0	1	0	1	1	8	2	2	0	0	0	1	0	0	0	2	0	0	0	0	0	0	3	0	0	0	0	0	0	0	32	0
TMEM160	12	0	0	0	0	0	0	0	0	0	4	0	0	0	0	0	0	0	0	0	0	0	0	0	0	0	0	0	0	0	0	0	0	0	1	0	0	0	0	0	0	0	0	0	0	0	0	1	0
LINC01118	3	0	0	0	0	0	0	0	0	0	1	0	0	0	0	0	0	0	0	0	0	0	0	0	0	0	0	0	0	0	0	0	0	0	0	0	0	0	0	0	0	0	0	0	0	0	0	1	0
ZNF737	188	3	0	0	0	0	0	4	15	2	32	32	0	1	2	0	0	2	0	0	0	1	9	4	0	0	0	0	0	0	0	0	14	0	1	0	16	0	0	1	0	0	1	0	0	0	0	14	0
GLP1R	140	0	1	0	0	1	2	1	2	3	23	31	0	0	2	0	0	1	0	0	0	1	5	11	0	0	0	0	0	0	1	0	1	0	0	0	9	0	0	1	0	0	1	1	1	0	0	19	0
RNASE4	44	0	0	0	0	0	0	0	1	0	6	11	0	0	1	0	0	0	0	0	0	0	2	3	0	0	0	0	0	0	0	0	2	0	0	0	1	0	0	0	1	0	0	0	0	0	0	8	1
HOXC12	48	0	0	0	0	0	0	0	2	0	11	7	0	0	0	0	0	0	0	0	2	0	2	1	0	0	0	0	0	0	0	0	3	0	0	0	6	0	0	0	0	0	1	0	0	0	0	6	0
DBX2	129	1	0	0	0	0	0	1	6	0	19	24	0	0	2	0	0	0	1	0	0	0	7	8	1	0	0	0	0	0	0	0	4	0	1	0	18	0	0	0	2	0	0	1	0	0	0	13	0
ATPIF1	18	0	0	0	0	0	0	2	0	0	5	1	0	0	1	0	0	0	0	1	0	0	2	0	0	0	0	0	0	0	0	0	3	0	0	0	1	0	0	0	0	0	0	0	0	0	0	2	0
LENG9	82	0	0	0	0	0	0	2	4	1	13	7	1	0	0	0	0	0	1	1	1	0	3	0	0	0	0	0	0	0	0	0	6	0	1	1	3	0	0	2	1	0	1	0	0	0	0	15	0
MPZL3	53	0	0	0	0	0	0	1	3	0	8	11	2	0	1	0	0	0	0	0	0	0	0	2	0	0	0	0	0	0	0	0	1	0	0	0	3	0	0	0	2	0	0	1	0	0	0	8	0
STK16	57	0	0	0	0	0	0	1	2	0	8	7	0	0	0	0	0	0	0	0	0	0	2	0	0	0	0	0	0	0	0	0	3	0	0	0	3	0	0	0	0	0	0	2	0	0	0	15	1
B3GALTL	114	0	0	0	0	0	1	1	3	1	18	22	0	0	0	0	0	0	0	1	0	1	2	0	0	0	0	0	0	0	0	0	13	0	0	0	4	0	0	0	1	0	0	2	0	0	0	27	1
ACKR6	16	0	0	0	0	0	0	0	0	0	16	0	0	0	0	0	0	0	0	0	0	0	0	0	0	0	0	0	0	0	0	0	0	0	0	0	0	0	0	0	0	0	0	0	0	0	0	0	0
LPHN2	508	3	0	0	0	0	1	8	12	4	67	115	0	0	5	0	0	1	2	2	6	1	20	4	1	1	0	0	2	0	7	0	28	1	2	0	54	0	0	8	13	0	1	2	0	0	3	45	1
SCRT2	41	0	0	0	0	0	0	0	1	0	10	4	0	0	3	0	0	0	0	0	0	0	2	2	0	0	0	0	0	0	0	0	1	0	0	0	2	0	0	1	2	1	0	0	0	0	0	4	0
GALNT14	249	2	0	0	0	0	1	4	9	0	43	54	0	1	7	0	0	1	1	1	2	1	6	2	0	0	0	0	0	0	0	0	14	0	1	0	33	0	0	2	2	0	0	2	0	0	1	24	0
ZNF223	116	1	0	0	0	0	1	0	2	1	22	12	0	0	1	0	0	0	0	0	0	0	6	1	0	0	0	0	0	0	0	0	9	0	0	0	13	0	0	2	2	0	0	0	0	0	0	22	0
STX3	77	0	0	0	0	0	0	3	1	0	14	10	0	0	1	0	0	0	0	0	1	0	6	0	0	0	0	0	0	0	0	0	3	0	0	0	7	0	0	0	0	0	0	0	0	0	0	18	0
C6ORF35	2	0	0	0	0	0	0	0	0	0	0	0	0	0	0	0	0	0	0	0	0	0	0	0	0	0	0	0	0	0	0	0	1	0	0	0	0	0	0	0	0	0	0	0	0	0	0	0	1
JHDM1D	44	0	0	0	0	0	0	0	0	0	18	3	0	0	0	0	0	0	0	0	1	0	3	4	0	0	0	0	0	0	0	0	3	0	0	0	0	0	0	0	0	0	0	0	0	0	0	0	2
SLC22A18	71	0	0	0	0	0	0	0	1	2	14	11	0	0	1	0	0	0	0	2	3	0	4	1	0	0	0	0	0	0	0	0	3	0	0	0	1	0	0	0	1	0	0	1	0	0	0	16	0
C21ORF119	5	0	0	0	0	0	0	0	0	0	0	0	0	0	0	0	0	0	0	0	0	0	2	0	0	0	0	0	0	0	0	0	0	0	0	0	0	0	0	0	0	0	0	0	0	0	0	2	0
SHROOM1	133	0	1	0	0	0	1	3	3	7	15	32	0	3	2	0	0	0	0	2	0	0	5	2	1	0	0	0	0	0	0	0	7	1	0	1	5	0	0	0	0	0	0	1	0	0	0	16	0
CD300LF	65	0	1	0	0	0	0	0	2	1	8	15	0	0	0	0	0	0	0	1	1	0	3	2	0	0	0	0	0	0	0	0	3	0	0	0	4	0	0	0	0	0	0	0	0	0	1	12	0
EREG	48	0	0	0	0	0	0	0	1	0	6	16	0	0	1	0	0	0	0	0	0	0	0	0	0	0	0	0	0	0	0	0	3	0	0	0	4	0	0	0	0	0	0	0	0	0	0	9	0
RBM3	31	0	0	0	0	0	0	1	0	0	3	6	0	0	1	0	0	0	0	0	0	1	1	0	1	0	0	0	0	0	0	0	2	0	2	0	2	0	0	1	0	0	1	0	0	0	0	7	0
EID1	40	1	0	0	0	0	1	0	2	1	6	3	0	0	0	0	0	0	1	0	1	0	1	0	0	0	0	0	2	0	0	0	1	0	0	0	3	0	0	1	0	0	0	1	0	0	0	8	0
SFRS16	5	0	0	0	0	0	0	0	0	0	0	4	0	0	0	0	0	0	0	0	1	0	0	0	0	0	0	0	0	0	0	0	0	0	0	0	0	0	0	0	0	0	0	0	0	0	0	0	0
APOL5	100	0	0	0	0	0	1	1	3	3	14	23	0	0	1	0	0	0	1	0	1	1	3	4	0	0	0	0	0	0	0	0	5	0	0	0	7	0	0	0	1	0	0	2	0	0	0	16	0
PTPN20B	9	0	0	0	0	0	0	0	0	0	1	1	0	0	1	0	0	0	0	0	0	0	0	0	0	0	0	0	0	0	0	0	1	0	0	0	1	0	0	0	0	0	0	0	0	0	0	3	0
UGT2A3	212	0	0	0	0	0	0	5	6	2	20	58	0	0	8	0	0	3	1	0	1	0	4	3	3	0	0	0	1	0	0	0	10	0	0	2	25	0	0	0	2	0	1	0	0	0	0	22	1
GPR19	87	0	0	0	0	0	0	0	1	1	19	12	0	0	2	0	0	2	0	2	1	1	1	2	2	0	0	0	0	0	0	0	6	0	0	0	3	0	0	1	0	0	0	1	0	0	0	20	0
LRRC23	87	0	0	0	0	0	0	3	4	1	16	11	0	0	3	0	1	0	0	1	2	0	5	0	0	0	0	0	0	0	1	0	0	0	0	0	7	0	0	0	3	0	0	1	0	0	0	15	0
CCL18	22	1	0	0	0	0	0	0	0	0	3	4	0	0	0	0	0	0	0	0	1	0	0	0	0	0	0	0	0	0	0	0	2	0	0	0	3	0	0	0	0	0	0	0	0	0	0	6	0
KRTAP5-8	60	0	0	0	0	0	0	1	2	0	8	12	0	0	1	0	1	0	0	0	0	0	2	2	0	0	0	0	0	0	0	0	4	0	0	0	4	0	0	0	6	0	0	0	0	0	0	9	0
LGALS7	9	0	0	0	0	0	0	0	0	0	1	0	0	0	0	0	0	0	0	0	0	0	1	0	1	0	0	0	0	0	0	0	1	0	0	0	0	0	0	0	0	0	0	1	0	0	0	1	0
SLC16A7	150	2	0	0	1	0	0	0	4	0	41	24	0	0	0	0	0	0	0	2	1	0	2	2	2	0	0	0	0	0	0	0	5	0	1	0	6	0	0	0	3	0	0	0	0	2	0	33	0
ATOX1	3	0	0	0	0	0	0	0	0	0	0	0	0	0	1	0	0	0	0	0	0	0	0	0	0	0	0	0	0	0	0	0	0	0	0	0	0	0	0	0	0	0	0	0	0	0	0	0	0
PGCP	5	0	0	0	0	0	0	0	0	0	0	3	0	0	0	0	0	0	0	0	0	0	0	1	0	0	0	0	0	0	0	0	0	0	0	0	0	0	0	0	1	0	0	0	0	0	0	0	0
ADAMTS5	343	0	0	0	0	1	0	4	13	8	69	33	1	0	3	1	0	2	0	2	4	0	11	4	0	1	0	0	0	0	2	0	42	0	0	0	44	0	0	1	7	0	1	2	0	0	0	38	0
DLL3	111	0	0	0	0	0	1	3	2	0	15	16	0	0	1	0	0	0	0	0	0	1	3	3	0	0	0	0	0	0	0	0	12	0	0	0	11	0	0	0	1	0	0	1	0	0	0	19	1
GOLM1	81	1	0	0	0	0	0	0	3	1	21	10	0	0	3	0	0	0	0	0	0	0	3	0	0	0	0	0	1	0	0	0	3	0	3	0	3	0	0	0	1	0	0	2	1	0	0	15	0
HTR6	109	0	0	0	0	0	0	5	6	0	17	16	0	0	0	0	1	1	0	0	0	0	0	0	0	0	0	0	0	0	0	0	9	0	0	1	14	0	0	1	3	0	0	0	1	0	0	12	0
TP53AIP1	16	0	0	0	0	0	0	0	0	0	2	3	0	0	0	0	0	0	0	0	0	0	0	0	0	0	0	0	0	0	0	0	0	0	0	0	3	0	0	0	0	0	0	0	0	0	0	5	0
FNDC5	38	0	0	0	0	0	1	0	1	0	7	4	0	0	0	0	0	0	0	0	1	0	3	0	0	0	0	0	0	0	0	0	3	0	0	0	1	0	0	0	0	0	0	1	0	0	0	9	0
LST-3TM12	2	0	0	0	0	0	0	0	0	0	0	0	0	0	0	0	0	0	0	0	1	0	0	0	0	0	0	0	0	0	0	0	0	0	0	0	0	0	0	0	1	0	0	0	0	0	0	0	0
PRSS54	99	0	0	0	0	0	0	1	5	0	20	19	0	0	0	0	0	1	0	1	1	0	5	0	0	0	0	0	0	0	0	0	11	0	0	0	3	0	0	0	2	0	0	0	0	1	1	12	0
LRFN3	145	0	1	0	0	0	2	1	3	2	33	16	0	0	2	0	0	0	0	0	1	0	2	2	1	0	0	0	0	0	1	0	22	0	4	0	8	0	0	0	2	0	0	0	0	0	0	15	0
TNFSF9	54	1	0	0	0	0	0	0	1	0	13	10	0	0	3	0	0	0	0	1	0	0	2	1	0	0	0	0	0	0	0	0	0	0	0	0	3	0	0	0	0	0	0	1	0	1	0	10	0
SLC19A2	93	0	0	0	0	0	0	1	3	2	17	14	0	0	1	0	0	0	0	1	0	0	4	0	1	0	0	0	0	0	0	0	7	1	0	0	7	0	0	0	1	0	0	0	1	0	0	13	0
C1ORF96	8	0	0	0	0	0	0	0	0	0	0	1	0	0	0	0	0	0	0	0	1	0	1	3	0	0	0	0	0	0	1	0	0	0	0	0	0	0	0	0	1	0	0	0	0	0	0	0	0
NDUFV2	60	1	0	0	0	0	1	1	0	1	10	12	0	0	3	0	0	0	0	0	0	0	5	0	0	0	0	0	0	0	0	0	2	0	0	0	3	0	0	0	0	0	0	0	0	0	0	10	0
TCEAL2	75	0	0	0	0	0	0	0	6	3	12	9	0	0	0	0	0	0	0	0	2	0	4	1	1	0	0	0	0	0	1	0	5	0	0	0	7	0	0	2	0	0	0	1	0	0	0	13	1
PSG4	180	3	1	0	0	0	0	2	6	3	22	48	0	0	4	0	0	0	0	0	2	0	6	2	0	0	0	0	0	0	0	0	4	0	0	0	21	0	0	1	3	0	0	0	1	0	0	19	2
PEX12	80	0	0	0	0	0	0	2	2	4	13	3	0	0	2	0	0	0	0	0	3	0	2	1	0	0	0	0	0	0	2	0	4	0	0	0	4	0	0	0	2	0	0	0	0	0	0	19	0
ADORA1	112	0	0	0	0	0	1	2	4	1	24	7	0	0	2	0	0	0	1	0	2	0	4	1	0	0	0	0	0	0	0	0	9	0	0	0	9	0	0	2	2	0	0	0	0	0	0	13	2
LSMEM1	32	0	0	0	0	0	0	0	2	0	7	4	0	0	2	0	0	0	1	0	0	0	1	0	0	0	0	0	0	0	0	0	1	0	0	0	2	0	0	0	0	0	0	1	0	0	0	10	0
KRTAP4-2	50	0	0	0	0	0	1	0	3	0	8	8	0	0	0	0	0	0	0	1	3	0	3	0	0	0	0	0	0	0	2	0	1	0	2	0	6	0	0	0	0	0	0	0	1	0	1	4	0
SLC26A5	213	0	1	0	0	0	0	2	9	4	29	42	0	1	5	0	0	1	0	0	3	0	7	6	0	0	0	0	0	0	0	0	14	1	0	0	17	0	0	1	3	0	0	2	0	0	1	37	0
ZNF586	100	0	0	0	0	0	0	2	2	1	18	12	0	0	4	0	0	0	0	0	0	0	8	0	0	0	0	0	0	0	2	0	4	0	0	0	4	0	0	1	0	0	0	1	0	2	0	16	0
DLL4	119	3	0	0	0	0	0	1	2	3	21	28	0	0	1	0	0	0	0	1	3	0	5	2	0	0	0	0	0	0	0	0	5	0	0	0	2	0	0	0	0	0	1	1	0	0	0	15	1
C11ORF40	79	1	0	0	0	0	0	1	1	2	7	20	0	0	0	0	0	0	0	0	1	0	5	9	1	0	0	0	0	0	0	0	3	0	1	0	6	0	0	0	0	0	0	0	1	0	0	14	0
TXNDC16	159	1	0	0	0	0	0	3	2	3	14	31	0	0	2	0	0	1	0	0	1	0	8	4	1	1	0	0	1	0	0	0	8	0	0	0	10	0	0	2	1	0	0	1	0	0	0	31	0
SPAG5	197	1	0	0	0	0	0	4	5	7	28	31	0	0	5	0	0	1	0	1	2	0	14	2	0	0	0	0	0	0	1	0	12	0	1	0	11	0	0	1	4	0	0	2	0	0	0	35	2
BNIP2	45	2	0	0	0	0	0	1	1	0	8	7	0	0	0	0	0	0	0	0	0	0	5	0	0	0	0	0	0	0	0	0	1	1	0	0	5	0	0	1	2	0	0	0	0	0	1	4	0
ALDH18A1	154	1	0	0	0	0	1	1	2	1	31	24	0	0	1	0	0	1	0	1	1	0	10	4	1	0	0	0	1	0	0	0	12	0	0	0	8	0	0	0	2	0	0	1	1	0	0	31	0
NAMPT	73	0	0	0	0	0	0	0	3	3	7	6	0	0	3	0	0	0	0	1	1	0	6	0	0	0	0	0	0	0	0	0	6	0	0	0	7	0	0	1	1	0	1	0	0	0	0	16	0
KIF3B	162	2	0	0	0	0	0	5	7	5	22	23	0	0	1	0	0	0	1	0	0	0	9	1	1	0	0	0	2	0	1	0	8	0	0	0	9	0	1	1	4	0	0	1	2	1	0	28	1
LYZ	46	1	0	0	0	0	1	0	3	1	3	11	0	0	1	0	0	0	0	1	0	0	2	0	0	0	0	0	0	0	0	0	5	0	0	0	1	0	0	0	0	0	0	0	0	0	0	8	1
TRAJ16	1	0	0	0	0	0	0	0	0	0	0	0	0	0	0	0	0	0	0	0	0	0	0	0	0	0	0	0	0	0	0	0	0	0	0	0	1	0	0	0	0	0	0	0	0	0	0	0	0
OR2T6	215	0	0	0	0	0	1	3	10	0	24	27	0	0	7	0	0	1	0	0	2	0	4	12	1	0	0	0	0	0	0	0	13	0	0	1	39	0	0	2	0	0	0	0	0	0	0	23	1
ZBTB47	85	0	0	0	0	0	0	5	1	1	14	5	1	0	0	0	0	0	1	1	1	0	3	0	0	0	0	0	0	0	0	0	4	0	0	0	3	0	0	0	2	1	0	0	0	1	0	26	0
KRTAP13-3	83	1	0	0	0	0	0	1	3	0	10	11	0	0	0	0	0	1	0	0	0	1	2	0	1	0	0	0	0	0	0	0	3	2	0	0	17	0	0	0	0	0	0	0	0	0	0	12	0
MTCP1	20	0	0	0	0	0	0	0	0	0	6	5	0	0	1	0	0	0	0	0	1	0	1	0	1	0	0	0	0	0	0	0	0	0	0	1	2	0	0	0	0	0	0	0	0	0	0	0	0
STARD10	62	0	0	0	0	0	0	2	1	2	15	3	0	0	1	0	0	0	0	0	1	0	3	2	0	0	0	0	0	0	0	0	2	0	0	0	3	0	0	0	0	0	1	1	0	0	0	12	0
HLA-DQB2	50	0	0	0	0	0	0	1	0	0	5	13	0	0	0	0	0	0	0	0	0	0	2	0	1	0	0	0	0	0	0	0	1	0	0	0	2	0	1	1	3	0	0	1	1	0	0	12	0
CCDC80	277	0	0	0	0	0	1	2	4	4	48	29	0	0	3	0	0	0	0	0	4	0	17	5	0	0	0	0	0	0	0	0	23	0	0	0	23	0	0	3	5	0	0	3	0	0	0	38	0
DUXA	96	1	0	0	0	0	0	1	1	0	14	22	0	0	2	0	0	1	0	0	0	0	2	1	0	0	0	0	0	0	1	0	4	0	0	0	7	0	0	0	0	0	0	1	0	0	0	20	1
FSBP	20	0	0	0	0	0	0	0	0	0	5	1	0	1	0	0	0	0	0	0	0	0	0	0	0	0	0	0	0	0	0	0	0	0	0	0	0	0	0	0	2	0	0	0	0	0	0	10	0
MMAA	89	1	0	0	0	0	0	1	2	1	12	16	0	0	1	0	0	0	0	0	0	0	5	0	1	0	0	0	0	0	1	0	3	1	0	0	10	0	0	0	2	0	0	0	0	1	0	18	1
SSBP3-AS1	1	0	0	0	0	0	0	0	0	0	0	0	0	0	0	0	0	0	0	0	0	0	0	0	0	0	0	0	0	0	0	0	0	0	0	0	0	0	0	0	0	0	0	1	0	0	0	0	0
TEX33	80	0	0	0	0	0	0	1	2	1	9	23	0	0	2	0	0	2	1	0	1	0	3	0	1	0	0	0	0	0	0	0	2	0	1	0	3	0	0	0	0	0	0	1	0	0	0	16	0
CD53	74	0	0	0	0	0	0	2	2	1	9	14	0	0	2	0	0	0	0	0	0	0	7	2	0	0	0	0	0	0	0	0	5	0	0	0	3	0	0	0	0	0	0	1	0	0	0	16	0
IGFBP2	70	0	0	0	0	0	0	0	1	1	13	11	0	0	0	0	1	0	0	0	1	0	1	9	0	0	0	0	0	0	0	0	4	0	0	0	6	0	0	0	0	0	0	1	0	0	1	12	0
CILP2	306	1	0	0	0	0	1	2	8	3	47	60	0	0	9	0	0	0	0	1	5	0	8	5	1	0	0	0	2	0	1	0	23	0	0	1	25	0	0	2	6	0	0	3	2	1	0	29	0
CNTNAP2	711	4	0	0	0	0	0	10	29	4	79	145	0	3	19	0	0	1	1	0	8	0	14	14	1	0	0	0	0	0	0	0	49	0	1	1	98	0	0	4	8	0	0	4	1	0	0	67	0
ZBTB7C	166	1	0	0	0	0	0	1	3	2	28	35	0	0	2	0	0	1	0	1	0	0	4	6	0	0	0	0	0	0	0	0	14	0	1	0	4	0	0	1	1	0	1	2	1	2	0	30	0
ATP1A2	330	1	1	0	0	0	2	2	10	8	42	49	1	0	3	0	0	1	2	2	6	1	18	7	1	0	0	0	2	0	3	0	23	0	3	1	30	0	0	6	0	0	0	2	1	1	0	42	1
BCL2L14	61	0	0	0	0	0	1	0	2	2	11	8	0	0	1	0	0	0	0	2	0	0	2	2	0	0	0	0	0	0	0	0	5	2	0	0	2	0	0	1	2	0	0	0	0	0	0	11	0
METTL22	77	0	0	0	0	0	0	0	5	2	19	10	0	0	2	0	0	0	0	0	1	0	3	1	0	0	0	0	0	0	0	0	9	0	1	0	9	0	1	1	0	0	0	0	0	0	0	4	0
RPH3AL	72	0	0	0	0	0	0	2	4	6	8	12	0	0	1	0	0	0	0	0	1	0	3	0	1	0	0	0	0	0	1	0	7	0	0	0	2	0	0	0	2	0	0	1	1	0	0	12	0
SPATA12	35	0	0	0	0	0	0	1	1	0	3	6	0	0	0	0	0	0	0	0	0	0	0	0	0	0	0	0	0	0	0	0	2	0	0	0	2	0	0	0	0	0	1	0	0	0	0	6	0
ZNF775	100	2	0	0	0	0	0	2	2	0	27	14	0	0	0	0	0	1	0	1	1	1	3	2	0	0	0	1	0	0	1	0	4	0	0	0	5	0	1	2	2	0	0	1	0	0	0	10	0
PCSK5	447	4	0	0	0	0	0	8	11	5	54	126	0	0	4	0	0	2	1	1	4	2	19	6	0	1	0	0	2	0	4	0	24	1	0	0	30	0	0	1	13	0	2	1	0	0	0	47	2
TSC22D1	194	0	0	0	0	0	0	2	5	4	39	16	0	1	3	0	0	0	0	1	4	0	12	0	2	0	0	0	1	0	0	0	11	0	0	0	14	0	1	1	3	0	1	3	0	0	0	27	0
BET1	25	0	0	0	0	0	0	0	0	0	1	6	0	0	0	0	0	1	0	0	0	0	1	1	0	0	0	0	0	0	0	0	3	0	0	0	3	0	0	0	0	0	0	0	0	0	0	9	0
TRAJ37	2	0	0	0	0	0	0	0	1	0	0	0	0	0	0	0	0	0	0	0	0	0	0	0	0	0	0	0	0	0	0	0	0	0	1	0	0	0	0	0	0	0	0	0	0	0	0	0	0
SLC8A1	448	6	0	0	0	0	1	4	17	6	48	83	0	0	2	0	0	1	0	0	5	1	19	6	2	0	0	0	0	0	3	0	22	0	0	0	84	0	0	4	4	0	0	2	0	1	0	34	1
TSEN34	62	0	0	0	0	0	0	2	4	1	5	6	0	0	2	0	0	0	0	0	0	0	3	1	1	0	0	0	0	0	0	0	3	0	0	0	5	0	0	1	0	0	1	1	0	0	0	11	0
SPICE1	167	1	0	0	0	0	0	1	5	1	19	33	2	0	3	0	0	0	0	0	1	0	6	4	1	0	1	0	0	0	1	0	11	1	0	0	13	0	0	0	0	0	0	0	0	0	0	30	0
ANGPTL7	64	0	0	0	0	0	1	0	2	3	16	11	0	0	0	0	0	0	0	0	1	0	1	0	1	0	0	0	0	0	0	0	4	0	0	0	3	0	0	0	2	0	0	0	0	1	0	11	1
FUT6	104	0	0	0	0	0	0	1	2	3	16	13	0	0	5	0	1	0	0	1	2	0	2	1	2	0	0	0	0	0	0	0	7	0	1	0	4	0	0	1	1	0	0	0	1	0	0	23	0
AC090098.1	1	0	0	0	0	0	0	0	0	0	0	0	0	0	0	0	0	0	0	0	0	0	0	0	0	0	0	0	0	0	0	0	1	0	0	0	0	0	0	0	0	0	0	0	0	0	0	0	0
TNPO1	190	2	0	0	0	0	0	3	4	5	32	23	0	0	0	0	0	0	0	2	1	1	6	1	1	0	0	0	0	0	0	0	12	0	0	0	8	0	0	0	7	0	1	1	1	2	0	39	0
RBM22	82	0	1	0	0	0	1	0	0	1	14	18	0	0	1	0	0	0	0	0	1	0	4	0	0	0	0	0	0	0	0	0	7	0	0	0	6	0	0	0	0	0	2	0	1	0	0	13	1
IFFO2	31	0	0	0	0	0	0	0	0	2	6	0	0	0	0	0	0	0	0	0	2	0	1	0	0	0	0	0	0	0	0	0	5	0	0	0	1	0	0	0	0	0	0	0	0	0	0	13	0
ATP4B	61	0	0	0	0	0	0	0	3	0	6	8	0	0	0	0	0	0	1	2	1	0	6	1	0	0	0	0	0	0	2	0	4	1	0	0	0	0	0	0	0	0	0	0	0	0	0	14	0
IGKV3D-11	59	0	0	0	0	1	0	0	3	1	7	6	0	0	1	0	0	0	0	0	0	0	1	0	0	1	0	0	0	0	0	0	3	0	0	0	13	0	0	2	1	0	0	0	0	0	0	5	0
FKBP1C	13	0	0	0	0	0	0	0	0	0	2	8	0	0	0	0	0	0	0	0	3	0	0	0	0	0	0	0	0	0	0	0	0	0	0	0	0	0	0	0	0	0	0	0	0	0	0	0	0
C1QTNF2	93	0	0	0	0	0	0	1	0	1	7	22	0	0	1	0	0	0	0	0	0	0	6	0	1	0	0	0	1	0	1	0	10	0	0	0	6	0	0	0	2	0	0	0	0	1	0	19	0
RSPO3	79	0	1	0	0	0	0	2	1	0	16	13	0	0	2	0	0	0	1	0	2	1	4	2	0	0	0	0	0	0	0	0	5	0	0	0	3	0	0	0	0	0	0	1	0	0	1	14	0
ATXN7L3B	7	0	0	0	0	0	0	0	0	0	0	1	0	0	0	0	0	0	0	0	1	0	0	0	1	0	0	0	0	0	0	0	0	0	0	0	0	0	0	0	0	0	0	0	0	0	0	2	0
PCDHB11	334	4	0	0	0	0	1	6	10	3	43	56	1	0	3	0	1	1	0	1	3	0	13	8	2	0	0	0	1	0	0	0	25	1	1	1	42	0	0	2	5	0	1	0	1	0	0	41	0
HEPN1	24	0	0	0	0	0	0	1	1	0	1	2	0	0	0	0	0	0	0	0	0	0	0	0	0	0	0	0	0	0	1	0	1	0	0	0	4	0	0	0	1	0	0	0	0	0	0	6	0
FIT1	1	0	0	0	0	0	0	0	0	0	0	0	0	0	0	0	0	0	0	0	0	0	0	1	0	0	0	0	0	0	0	0	0	0	0	0	0	0	0	0	0	0	0	0	0	0	0	0	0
ALAD	65	0	0	0	0	0	0	2	2	1	12	11	0	0	1	0	0	0	0	0	0	0	0	1	2	0	0	0	0	0	0	0	4	0	0	0	1	0	0	1	0	0	0	0	0	0	0	12	0
AMPD1	282	1	0	0	0	0	0	4	7	2	35	62	0	0	8	0	0	1	0	1	7	1	13	4	0	0	0	0	1	0	1	0	15	1	0	2	31	0	0	2	3	0	1	1	0	0	0	35	0
REV3L	500	6	0	0	0	0	2	5	22	9	77	61	1	1	3	0	0	1	2	3	6	0	29	8	1	0	0	0	0	0	1	0	50	0	2	1	25	0	0	4	4	0	3	5	0	1	0	75	1
GEMIN6	33	0	0	0	0	0	0	1	0	0	4	4	0	0	1	0	0	0	0	0	0	0	2	1	0	0	0	0	0	0	0	0	2	0	0	0	2	0	0	0	0	0	1	1	0	0	1	9	0
NEIL2	50	0	0	0	0	0	0	0	2	1	12	4	0	0	0	0	0	1	0	2	0	0	0	0	0	0	0	0	0	0	0	0	7	0	1	0	2	0	0	1	0	1	0	1	0	0	0	5	0
SPRY4	70	1	0	0	0	0	0	0	2	2	18	6	0	0	0	0	0	0	0	0	0	0	2	0	0	0	0	0	0	0	1	0	7	0	0	0	3	0	0	0	0	0	0	0	1	0	2	12	0
ATP8A1	275	4	0	0	0	0	0	1	18	2	32	61	0	0	4	0	0	0	0	0	7	0	9	6	1	0	0	0	1	0	0	0	11	0	0	1	12	0	0	3	1	0	0	1	3	0	1	39	2
SCD5	70	1	0	0	0	0	0	0	4	3	10	14	0	0	0	0	0	0	0	0	1	0	3	0	0	0	0	0	1	0	1	0	4	0	0	0	8	0	0	0	0	0	1	1	0	0	0	9	0
SLC7A13	210	2	0	0	0	0	0	1	4	3	18	59	0	0	5	0	0	0	0	0	2	0	9	9	0	0	0	0	0	0	0	0	13	0	1	0	25	0	0	1	2	0	0	0	0	0	1	22	0
EID3	64	0	0	0	0	0	0	0	1	2	14	2	0	0	2	0	0	0	0	0	1	0	2	2	0	0	0	0	0	0	0	0	4	0	0	0	8	0	0	1	0	0	0	0	0	0	0	18	0
OPHN1	184	0	0	0	0	0	0	3	4	2	14	25	0	0	6	0	0	0	0	0	1	0	6	3	0	0	0	0	0	0	0	0	13	0	0	0	21	0	0	0	6	0	0	0	0	0	1	41	0
SYNGR4	54	0	0	0	0	0	1	1	1	0	11	4	0	0	2	0	0	0	0	0	0	0	4	0	0	0	0	0	1	0	0	0	2	0	1	0	3	0	0	1	1	0	0	0	1	0	0	8	0
TREM1	87	0	0	0	0	0	0	1	3	1	11	26	0	0	0	0	0	1	0	1	2	0	7	1	0	0	0	0	0	0	1	0	3	0	0	0	3	0	0	0	0	0	0	0	0	0	0	11	0
RP11-497E19.2	1	0	0	0	0	0	0	0	0	0	0	0	0	0	0	0	0	0	0	0	0	0	1	0	0	0	0	0	0	0	0	0	0	0	0	0	0	0	0	0	0	0	0	0	0	0	0	0	0
REXO1L1	8	0	0	0	0	0	0	0	0	0	1	1	0	0	0	0	0	0	0	0	1	0	1	0	0	0	0	0	0	0	0	0	0	0	0	0	0	0	0	0	0	0	0	0	0	0	0	2	1
RHBDL3	103	0	0	0	0	0	0	0	3	1	22	8	0	0	3	0	0	0	0	0	2	0	4	0	0	0	0	0	0	0	0	0	9	0	0	0	11	0	0	0	0	0	0	2	0	0	0	16	0
ABCF1	167	0	0	0	0	0	3	1	12	2	22	14	0	1	3	0	0	0	0	1	2	0	13	2	2	0	0	0	1	0	0	0	14	0	1	1	7	0	0	2	2	0	0	2	2	0	0	21	1
ZSCAN32	104	0	0	0	0	0	0	6	3	0	17	15	0	0	1	0	0	1	0	0	0	0	6	1	0	0	0	0	0	0	0	0	6	0	0	0	4	0	0	0	1	0	0	1	0	0	0	24	0
MRPS27	70	0	0	0	0	0	1	1	0	0	9	13	0	0	2	0	0	1	0	0	1	0	2	2	0	0	0	0	1	0	0	0	2	1	0	0	5	0	0	0	1	0	0	1	1	0	0	17	0
LOC643669	1	0	0	0	0	0	0	0	0	0	0	0	0	0	0	0	0	0	0	0	0	0	0	1	0	0	0	0	0	0	0	0	0	0	0	0	0	0	0	0	0	0	0	0	0	0	0	0	0
FGF17	50	0	0	0	0	0	0	1	2	0	12	14	0	0	0	0	0	0	0	0	1	0	0	2	0	0	0	0	0	0	0	0	4	0	0	0	1	0	0	0	0	0	0	0	1	0	0	9	0
TGM3	263	2	0	0	0	0	0	2	5	3	26	61	0	1	6	0	0	0	0	0	3	1	11	14	0	0	0	0	0	0	0	0	16	1	0	1	22	0	0	2	3	0	0	2	1	0	0	25	1
MYO1B	225	2	0	0	0	0	0	2	6	5	43	30	0	0	7	0	0	0	0	1	1	1	7	2	0	0	0	0	1	0	3	0	11	0	2	0	18	0	0	1	0	0	1	3	0	0	0	32	1
SMYD4	113	2	0	0	0	0	0	3	3	1	13	23	0	0	1	0	0	0	0	1	0	0	6	7	0	0	0	0	1	0	1	0	5	0	0	1	5	0	0	0	0	0	2	2	0	0	0	15	1
CORIN	321	1	0	0	0	0	1	2	11	2	40	76	0	0	5	0	0	1	0	1	3	0	12	8	1	0	1	0	0	0	0	0	16	1	1	0	38	0	0	1	2	0	0	2	2	0	0	36	1
ALDH3A1	133	0	0	0	0	0	0	0	1	2	20	24	0	0	4	0	1	2	0	2	1	0	4	5	0	0	0	0	0	0	0	0	14	0	0	1	12	0	0	0	0	0	1	2	0	0	0	15	0
FTH1	36	1	0	0	0	0	0	0	1	1	4	4	0	0	0	0	0	0	0	0	1	0	0	0	0	0	0	0	0	0	1	0	5	0	0	1	3	0	0	0	0	0	1	1	0	0	0	6	0
KIN	88	0	0	0	0	0	0	0	1	3	17	7	0	0	2	0	0	0	0	2	0	0	3	0	0	0	0	0	0	0	0	0	9	0	0	0	13	0	0	0	0	0	0	1	0	0	0	13	0
LNP1	66	1	0	0	0	0	1	1	2	0	13	10	0	0	1	0	0	0	0	0	0	0	3	5	0	0	0	0	0	0	0	0	4	0	0	0	6	0	0	0	0	0	0	1	0	0	0	10	0
DRD5	231	0	0	0	0	0	0	1	7	3	42	47	0	0	10	0	0	0	0	1	4	0	5	2	0	0	0	0	0	0	0	0	18	0	0	2	31	0	0	0	5	0	0	0	0	1	0	29	0
POU5F1	54	0	0	0	0	0	0	2	2	1	8	13	0	0	2	0	0	0	0	0	1	0	5	0	0	0	0	0	0	0	0	0	0	0	1	0	3	0	0	1	0	0	0	0	0	0	0	10	0
DERA	62	1	0	0	0	0	0	0	0	1	12	6	0	0	3	0	0	1	0	1	0	0	1	1	0	0	0	0	0	0	0	0	1	0	0	0	4	0	0	1	0	1	0	1	0	0	0	18	0
FOXK2	125	0	0	0	0	0	2	1	4	4	29	27	0	0	4	0	0	0	0	1	1	0	2	2	0	1	0	0	0	0	0	0	6	0	0	0	5	0	0	0	0	0	1	1	1	0	0	15	1
OR2G2	214	0	0	0	0	0	0	1	4	2	17	44	0	0	2	0	0	1	0	0	2	1	4	15	0	0	0	0	0	0	0	0	10	0	0	1	44	0	0	3	2	0	0	0	0	0	0	16	0
NLRP14	384	2	1	0	0	0	0	2	19	8	33	68	1	1	2	0	0	2	0	3	1	0	11	16	0	0	0	0	0	0	1	0	20	0	1	1	57	0	0	3	8	0	1	3	0	1	1	45	0
EFHC2	147	1	0	0	0	0	1	0	2	3	22	17	0	0	3	0	0	1	0	0	2	1	8	3	0	0	0	0	0	0	0	0	1	0	2	1	5	0	0	0	0	0	1	2	0	4	1	44	0
STXBP6	55	1	0	0	0	1	0	1	3	1	5	6	0	0	0	0	0	1	0	0	1	0	5	1	0	0	0	0	0	0	0	0	2	0	0	0	4	0	0	0	1	0	0	0	0	0	0	15	2
SERTAD2	83	0	0	0	0	0	0	3	2	0	16	7	0	1	3	0	0	0	0	0	2	0	2	1	0	0	0	0	0	0	0	0	9	0	0	0	9	0	0	0	4	0	0	0	1	0	0	11	2
TFAM	61	0	0	0	0	0	0	3	1	0	11	5	0	0	2	0	0	0	0	0	0	0	1	2	0	0	0	0	0	0	0	0	7	0	1	0	4	0	0	0	0	0	0	0	0	0	0	14	0
CCT2	123	0	0	0	0	0	1	1	2	3	12	11	0	1	2	0	0	0	0	2	1	0	11	5	0	0	0	0	1	0	0	0	10	0	0	0	8	0	0	0	1	0	0	0	0	0	0	30	0
GATA4	69	0	0	0	0	0	0	0	1	1	13	14	0	0	3	0	0	0	0	1	2	0	2	0	1	0	0	0	0	0	0	0	4	0	0	0	9	0	1	0	0	0	0	0	1	0	1	7	1
COA4	16	0	0	0	0	0	0	1	0	1	2	2	0	0	1	0	0	0	0	0	0	0	1	0	0	0	0	0	0	0	0	0	0	0	0	0	3	0	0	0	0	0	0	0	0	0	0	2	0
KIAA2018	410	4	0	0	0	0	0	8	14	10	52	62	0	0	2	0	0	0	0	1	3	0	28	8	1	0	0	0	0	0	2	0	25	0	0	0	22	0	1	2	1	0	2	2	2	0	0	60	3
CTSW	96	0	0	0	0	0	0	0	3	2	17	10	0	0	2	0	0	0	0	1	0	0	3	8	0	1	0	0	0	0	0	0	13	0	0	0	4	0	0	0	2	0	0	1	0	1	0	17	0
LRRC52	104	0	0	0	0	0	0	0	0	2	16	17	0	0	1	0	0	0	1	1	2	0	4	1	1	0	0	0	1	0	2	0	12	0	0	0	7	0	0	0	0	0	0	0	0	0	0	16	1
UGT1A8	154	0	0	0	0	0	0	2	4	4	13	36	0	0	1	0	0	0	0	1	2	0	7	4	0	0	0	0	0	0	0	0	4	0	0	1	16	0	0	0	1	0	1	1	0	0	1	33	0
CDCP2	128	0	0	0	0	0	0	1	1	5	17	27	0	0	1	0	0	0	0	1	0	1	4	7	0	0	0	0	0	0	0	0	4	0	0	0	10	0	1	2	5	0	0	2	0	0	0	12	0
ABCA8	400	7	0	0	0	0	1	5	9	8	68	73	0	0	4	0	0	1	0	0	5	0	25	9	0	0	0	0	0	0	2	0	20	0	0	1	32	0	0	1	2	0	0	2	2	0	1	50	2
SRSF7	71	1	1	0	0	0	0	0	5	3	15	9	0	0	1	0	0	0	0	0	1	0	2	0	0	0	0	0	0	0	2	0	4	0	0	0	4	0	0	0	3	0	1	0	0	0	0	8	0
ZNF524	61	3	0	0	0	0	0	1	1	0	13	6	0	0	0	0	1	0	0	0	0	0	0	2	0	0	0	0	0	0	0	0	6	0	0	0	8	0	0	1	1	0	0	0	0	0	0	10	0
GRAMD1A	140	0	0	0	0	0	1	2	5	11	26	19	0	0	2	0	0	0	0	0	4	0	6	2	0	0	0	0	1	0	0	0	10	0	0	0	9	0	0	1	1	0	1	2	1	0	0	17	0
TOMM22	26	0	0	0	0	0	0	1	0	0	6	5	0	0	1	0	0	0	0	0	1	0	1	2	0	0	0	0	0	0	0	0	0	0	0	0	1	0	0	0	0	0	0	0	0	0	0	6	0
NP	1	0	0	0	0	0	0	0	0	0	0	0	0	0	0	0	0	0	0	0	0	0	0	0	0	0	0	0	0	0	0	0	0	0	0	0	0	1	0	0	0	0	0	0	0	0	0	0	0
RPS14	27	0	0	0	0	0	0	1	1	2	3	5	0	0	0	0	0	0	0	1	1	0	1	0	0	0	0	0	0	0	0	0	2	0	0	0	0	0	0	2	0	0	0	0	0	0	0	6	0
IFNA16	83	0	0	0	0	0	0	0	3	1	9	18	0	0	0	0	0	0	0	0	1	0	2	3	0	0	0	0	0	0	0	0	6	0	0	0	9	0	0	1	1	0	0	0	0	0	0	11	1
UNG	62	0	0	0	0	0	0	2	2	2	11	12	0	0	0	0	0	0	0	0	1	0	3	1	0	0	0	0	0	0	0	0	2	0	0	0	4	0	0	0	1	0	0	0	0	0	0	10	0
CD8B	61	0	0	0	0	0	0	3	2	0	11	14	0	0	1	0	0	0	0	0	2	0	0	0	0	0	0	0	0	0	0	0	2	0	0	0	7	0	0	0	1	0	0	0	0	0	0	5	0
KRT6B	193	2	0	0	0	0	0	4	1	2	20	29	0	0	2	0	0	2	0	2	2	1	9	9	0	0	0	0	0	0	2	0	10	0	0	1	25	0	0	3	1	0	0	0	0	1	1	25	0
PAXIP1-AS2	10	0	0	0	0	0	0	1	0	0	2	2	0	0	1	0	0	0	0	0	0	0	1	0	0	0	0	0	1	0	0	0	0	0	0	0	0	0	0	0	0	0	0	0	0	0	0	2	0
HES2	6	0	0	0	0	0	0	0	0	0	1	1	0	0	0	0	0	0	0	0	0	0	0	0	0	0	0	0	0	0	0	0	0	0	0	0	3	0	0	0	0	0	0	0	0	0	0	0	0
GCM1	118	0	0	0	0	0	0	3	8	2	17	16	0	1	2	0	0	0	0	0	1	0	8	0	1	0	0	0	1	0	0	0	7	0	0	0	12	0	0	0	0	0	0	1	0	0	0	20	0
LZTS3	107	1	1	0	0	0	0	0	5	4	28	10	0	0	1	0	0	0	1	0	2	0	3	1	0	0	0	0	0	0	0	0	13	0	0	0	4	0	0	0	2	0	1	1	0	1	0	17	0
EFCAB2	47	0	0	0	0	0	0	0	0	1	6	10	0	0	0	0	0	0	0	1	2	0	6	3	0	0	0	0	0	0	0	0	2	0	0	0	1	0	0	0	0	0	0	0	0	0	0	10	0
FAM40A	9	0	0	0	0	0	0	0	0	0	0	2	0	0	0	0	0	0	0	1	0	0	0	2	0	0	0	0	0	0	1	0	2	0	0	0	0	0	0	0	0	0	0	0	0	0	0	0	0
ENSG00000196979	1	0	0	0	0	0	0	0	0	0	0	0	0	0	0	0	0	0	0	0	0	0	1	0	0	0	0	0	0	0	0	0	0	0	0	0	0	0	0	0	0	0	0	0	0	0	0	0	0
ARF4	31	1	0	0	0	0	0	0	3	0	8	2	0	0	2	0	0	0	0	0	1	0	1	0	0	0	0	0	0	0	0	0	3	0	0	0	1	0	0	0	0	0	0	0	0	1	0	6	0
BLZF1	97	0	0	0	0	0	0	1	4	0	19	6	0	0	2	0	0	0	1	0	1	0	2	0	0	0	0	0	0	0	2	0	7	0	2	0	10	0	0	0	0	0	0	1	0	0	0	20	0
MRPL43	27	0	0	0	0	0	0	0	1	0	1	8	0	0	0	0	0	0	0	0	0	0	1	1	0	0	0	0	0	0	0	0	1	0	1	0	1	0	0	0	1	0	0	0	0	1	0	4	0
HSH2D	1	0	0	0	0	0	0	0	0	0	0	0	0	0	0	0	0	0	0	0	0	0	0	0	0	0	0	0	0	0	0	0	0	0	0	0	0	0	0	0	0	0	0	0	0	0	0	0	0
SULT1B1	127	0	0	0	0	0	0	2	3	1	12	16	0	0	8	0	0	0	0	1	0	0	8	0	0	0	0	0	0	0	1	0	6	0	1	0	15	0	0	0	1	0	1	0	1	1	0	24	0
CASP6	55	0	0	0	0	0	1	2	6	1	4	8	0	0	1	0	0	0	0	1	0	0	5	0	0	0	0	0	0	0	0	0	2	0	0	0	3	0	0	1	0	0	1	0	0	0	0	11	0
C9ORF172	105	0	0	0	0	0	1	0	2	1	41	8	0	0	2	0	0	1	0	0	3	0	2	1	0	0	0	0	0	0	0	0	9	0	0	0	7	0	1	0	1	0	0	0	0	0	0	8	0
CDH6	387	5	0	0	0	0	1	1	13	4	43	119	0	1	2	0	0	2	0	1	6	0	10	4	0	0	0	0	0	0	2	0	21	0	0	0	51	0	0	3	0	0	0	2	0	0	0	27	1
LRRC1	119	0	1	0	0	0	0	2	2	3	18	28	0	0	1	0	0	0	1	0	0	0	9	0	0	0	0	0	0	0	0	0	7	0	0	0	6	0	0	1	0	0	0	0	0	2	0	20	0
NUFIP1	119	0	0	0	0	0	0	1	2	2	25	17	0	1	2	0	0	1	0	1	1	0	7	0	1	0	0	0	0	0	0	0	12	0	1	0	4	0	0	0	0	0	0	0	1	0	0	21	0
CHP1	41	0	0	0	0	0	1	3	1	3	5	6	0	0	0	0	0	0	0	0	0	0	3	0	0	0	0	0	0	0	0	0	2	0	0	0	2	0	0	0	0	0	0	1	0	0	0	8	0
NEK1	203	3	0	0	0	0	0	4	7	3	27	27	0	0	3	0	0	0	0	1	1	0	7	3	1	0	0	1	0	0	1	0	13	0	0	0	14	0	0	0	7	0	0	1	1	1	0	44	0
CUL5	187	0	0	0	0	0	0	3	5	2	27	23	0	1	3	0	0	0	0	0	2	0	8	5	0	0	0	0	0	0	0	0	20	0	0	0	8	0	0	2	2	0	0	1	0	1	1	36	1
CLDN19	54	0	0	0	0	0	0	0	1	1	10	9	0	0	1	1	0	0	0	0	1	0	2	2	0	0	0	0	0	0	0	0	6	0	0	0	3	0	0	0	0	0	0	0	0	0	0	8	0
NDC80	123	1	0	0	0	0	0	4	3	3	16	14	0	1	1	0	0	0	0	0	0	0	9	0	0	0	0	0	0	0	0	0	8	1	0	0	8	0	0	0	1	0	2	0	0	0	0	25	0
OR2AT4	100	0	0	0	0	0	1	1	7	2	13	21	0	0	2	0	0	0	0	1	0	0	2	1	1	0	0	0	0	0	0	0	9	0	0	0	5	0	0	0	0	0	0	0	1	0	0	14	0
OR1M1	130	1	0	0	0	0	0	1	3	1	21	18	0	0	2	0	0	0	0	1	2	0	4	4	1	0	0	0	1	0	0	0	5	0	0	1	14	0	0	1	6	0	0	3	0	0	0	16	0
RXRG	161	1	1	0	0	0	0	1	7	2	24	15	0	0	2	0	0	0	0	0	2	0	6	3	0	0	0	0	1	0	0	0	10	0	0	0	29	0	0	0	3	0	0	1	0	0	0	21	1
GJA3	78	0	0	0	0	0	0	0	2	2	18	6	2	1	0	0	1	0	0	0	1	0	3	1	0	0	0	0	0	0	1	0	3	0	0	0	3	0	0	0	1	0	1	1	0	1	1	17	0
ZNF623	140	2	0	0	0	0	1	1	6	4	18	11	0	0	3	0	0	0	0	2	2	0	9	1	0	0	0	0	1	0	0	0	9	0	0	0	15	0	0	1	2	0	0	1	0	0	0	26	1
PARD6B	86	1	0	0	0	0	1	1	2	11	15	11	0	0	2	0	0	0	0	0	1	1	5	0	0	0	0	0	0	0	0	0	7	0	0	0	3	0	0	0	1	0	0	2	1	2	0	10	0
OR4S2	188	2	0	0	0	0	0	0	5	2	13	35	1	0	4	0	0	0	0	0	3	0	8	7	0	0	0	0	0	0	0	0	10	0	0	2	30	0	0	1	3	0	0	1	0	1	1	16	0
ATP2B4	252	2	0	0	0	0	3	4	7	2	45	34	0	0	3	0	1	0	1	0	1	0	10	3	0	0	0	0	0	0	0	0	20	0	1	0	13	0	0	3	2	0	1	2	0	1	0	33	2
C12ORF48	6	0	0	0	0	0	0	0	0	0	0	3	0	0	0	0	0	0	0	0	0	0	0	1	0	0	0	0	0	0	1	0	1	0	0	0	0	0	0	0	0	0	0	0	0	0	0	0	0
DCK	49	1	0	0	0	0	0	1	3	1	8	2	0	0	2	0	0	0	0	0	0	0	3	0	0	0	0	0	0	0	1	0	1	0	0	0	4	0	0	1	0	0	0	0	0	0	0	9	0
ZNF484	180	1	1	0	0	0	0	6	7	0	26	29	0	0	2	0	0	0	0	1	2	0	7	2	0	0	0	0	0	0	0	0	9	0	0	1	17	0	0	1	3	0	0	2	0	0	1	36	1
DDIT4L	71	1	0	0	0	0	0	1	1	1	10	13	0	0	1	0	0	0	0	0	0	0	5	0	0	0	0	0	0	0	0	0	9	0	0	0	2	0	0	0	1	0	0	2	0	0	0	13	1
HNRNPA3	67	0	0	0	0	0	0	0	6	0	9	11	0	0	0	0	0	0	0	0	0	0	3	1	1	0	0	0	0	0	0	0	3	0	0	0	4	0	0	0	0	0	0	0	1	0	0	13	1
IGHV3-21	47	0	0	0	0	0	0	0	0	0	9	14	0	0	2	0	0	0	1	0	0	0	1	0	0	0	0	0	0	0	0	0	0	0	0	0	3	0	0	2	0	0	1	0	0	0	0	4	0
STX5	63	0	0	0	0	0	0	1	5	1	14	7	0	0	2	0	0	0	0	0	0	0	4	1	0	0	0	0	0	0	0	0	2	0	0	0	2	0	0	0	0	0	0	0	0	0	0	14	0
SOCS1	135	1	0	0	0	0	0	0	3	1	4	3	0	0	2	0	0	0	0	0	1	0	0	0	0	1	0	0	0	0	1	0	1	0	0	0	1	0	0	0	106	0	0	0	0	0	0	5	0
SLC25A26	40	0	0	0	0	0	1	1	0	0	7	6	0	0	0	0	0	0	0	0	2	0	0	4	0	0	0	0	0	0	0	0	4	0	1	0	1	0	0	0	0	0	0	0	0	0	0	8	0
PNPLA8	172	2	0	0	0	0	0	3	9	4	29	21	0	0	1	0	0	0	0	0	3	0	6	1	1	0	0	0	0	0	1	0	15	0	1	0	14	0	0	1	2	0	0	2	1	0	0	28	0
RAD9B	71	0	0	0	0	0	0	2	2	1	5	12	0	0	0	0	0	0	0	0	2	0	4	3	1	0	0	0	0	0	0	0	2	1	0	0	1	0	0	0	2	0	0	1	0	1	0	19	0
NPAS4	296	6	0	0	0	0	0	6	7	9	40	60	0	0	5	0	0	0	0	1	1	0	19	1	0	0	0	0	0	0	0	0	18	0	1	0	30	0	0	0	6	1	1	1	0	0	0	29	0
PPWD1	112	1	0	0	0	0	0	2	1	3	21	18	0	0	0	0	0	1	0	0	2	0	6	0	0	1	0	0	0	0	0	0	7	0	0	0	5	0	0	1	1	0	1	1	0	0	0	21	0
THG1L	56	0	0	0	0	0	0	2	1	0	6	2	0	0	0	0	0	0	0	1	1	0	4	2	0	0	0	0	0	0	1	0	5	0	0	0	4	0	0	0	1	0	0	1	0	0	0	10	2
SCN10A	711	2	0	0	0	0	2	5	19	4	84	181	0	1	11	0	1	4	0	0	7	2	31	21	0	0	0	0	0	0	4	0	54	1	1	4	71	0	0	4	9	0	1	2	0	1	0	65	3
SLC35G5	103	2	0	0	0	0	0	3	2	2	12	22	0	0	1	0	0	0	1	0	1	0	1	4	1	0	0	0	0	0	0	0	9	0	0	0	8	0	0	0	1	0	2	0	0	0	1	17	0
CAMSAP2	298	2	0	0	0	0	0	6	6	6	54	30	0	0	3	0	0	1	0	0	3	0	24	3	1	0	0	0	0	0	0	0	25	1	1	1	21	0	0	3	2	0	0	3	0	1	0	57	0
PML	176	3	0	0	0	0	1	9	2	4	36	17	0	0	2	0	0	1	1	3	3	0	5	2	1	0	0	0	0	0	0	0	15	0	0	1	16	0	0	0	1	0	0	1	1	0	0	23	0
DYNLL2	18	0	0	0	0	0	0	0	1	0	1	1	0	0	1	0	0	0	0	0	0	0	0	0	0	0	0	0	0	0	0	0	2	0	0	0	3	0	0	0	0	0	0	1	0	0	0	5	0
AC018682.6	1	0	0	0	0	0	0	0	0	0	0	0	0	0	0	0	0	0	0	0	0	0	0	0	0	0	0	0	0	0	0	0	0	0	0	0	0	0	0	0	0	0	0	0	0	0	0	0	1
ZNF229	286	2	0	0	0	0	0	6	3	1	29	71	0	0	5	0	0	2	0	1	4	1	11	9	1	0	0	0	0	0	0	0	15	2	2	0	25	0	0	0	3	0	0	2	0	0	1	43	2
ACCN4	8	0	0	0	0	0	0	0	0	0	0	1	0	0	0	0	0	0	0	0	1	0	0	3	0	0	0	0	0	0	1	0	1	0	0	0	0	0	0	0	0	0	0	0	0	0	0	0	0
ECE2	266	2	0	0	0	0	1	7	11	3	45	35	0	1	3	0	0	0	1	0	2	0	8	4	1	0	0	0	0	0	5	0	16	0	0	1	21	0	0	2	1	0	0	1	5	1	1	34	0
ACOX1	112	1	0	0	0	0	0	2	1	2	15	19	1	0	1	0	0	0	0	1	0	0	6	0	0	0	0	0	0	0	0	0	6	0	0	0	8	0	0	1	1	0	0	1	0	0	0	22	0
AADACL2	146	1	0	0	0	0	1	4	2	0	18	33	0	0	4	0	0	0	0	1	1	0	7	1	0	0	0	0	0	0	0	0	10	0	0	2	10	0	0	0	2	0	0	1	0	1	1	27	0
CLHC1	108	2	0	0	0	0	0	3	3	2	17	13	0	0	0	0	0	0	0	0	2	0	6	1	0	0	0	0	0	0	0	0	5	1	0	1	6	0	0	0	1	0	1	1	0	0	0	18	0
FGFR2	321	2	1	0	0	0	1	4	7	2	31	60	0	0	4	0	3	4	1	0	0	0	19	2	1	0	0	0	0	0	5	0	17	0	1	0	15	0	0	0	6	0	1	1	0	0	0	80	2
RIPPLY1	25	0	0	0	0	0	0	1	2	0	2	1	0	0	0	0	0	0	1	0	1	0	0	0	0	0	0	0	0	0	0	0	1	0	0	0	2	0	0	0	0	0	0	0	0	0	0	9	0
VEGFC	206	2	0	0	0	0	0	4	5	1	30	43	0	0	3	0	0	0	0	0	5	0	3	2	0	0	0	0	0	0	1	0	15	0	0	0	30	0	0	2	2	0	0	1	1	1	0	20	1
CCSAP	31	0	0	0	0	0	0	1	2	3	4	3	0	0	0	0	0	0	0	0	1	0	2	0	0	0	0	0	0	0	0	0	1	0	0	0	2	0	0	2	1	0	0	0	0	0	0	6	0
POU6F1	79	2	0	0	0	0	0	4	2	0	8	15	0	0	1	0	0	0	0	0	2	0	4	1	0	0	0	0	0	0	2	0	7	0	0	1	3	0	0	1	0	0	0	1	1	0	0	11	0
GCDH	105	1	0	0	0	0	0	2	2	1	25	12	1	0	0	0	1	0	0	0	1	0	5	1	0	0	0	0	0	0	0	0	9	0	0	0	9	0	0	0	0	0	0	1	0	0	0	14	0
C7ORF70	6	0	0	0	0	0	0	0	1	0	0	4	0	0	0	0	0	0	0	0	0	0	0	0	0	0	0	0	0	0	0	0	0	0	0	0	0	0	0	0	0	0	0	0	0	0	0	0	0
ABRACL	8	0	0	0	0	0	0	0	0	0	3	0	0	0	0	0	0	0	0	0	1	0	0	0	0	0	0	0	0	0	0	0	2	0	0	0	1	0	0	0	0	0	0	0	0	0	0	0	0
PTEN	1042	13	0	0	0	0	2	15	15	20	83	69	0	2	118	0	1	1	0	1	1	1	85	10	0	0	0	0	1	0	1	0	43	9	0	14	14	0	0	1	18	0	11	12	3	1	3	330	4
ANKRD34C	69	2	0	0	0	0	0	2	1	2	10	4	0	0	0	0	0	2	0	0	1	1	8	1	2	0	0	0	0	0	0	0	2	1	0	0	0	0	0	1	0	0	0	0	2	0	0	23	0
AGPAT1	60	0	0	0	0	0	0	0	4	3	15	4	0	0	2	0	0	0	0	0	2	0	1	2	0	0	0	0	0	0	0	0	4	0	0	0	7	0	0	0	0	0	0	0	0	0	0	7	0
ENSG00000145832	1	0	0	0	0	0	0	0	0	0	0	0	0	0	0	0	0	0	0	0	0	0	1	0	0	0	0	0	0	0	0	0	0	0	0	0	0	0	0	0	0	0	0	0	0	0	0	0	0
CWC27	108	4	0	0	0	0	1	0	3	3	18	10	0	0	1	0	0	0	0	0	1	0	9	0	1	0	0	0	0	0	0	0	2	0	2	0	10	0	1	0	1	0	0	0	0	0	0	21	0
TMSB4Y	3	0	0	0	0	0	1	0	1	0	0	0	0	0	0	0	0	0	0	0	0	0	0	0	0	0	0	0	0	0	0	0	0	0	0	0	0	0	0	0	0	0	0	0	0	0	0	0	0
CDH24	162	0	0	0	0	0	0	2	9	3	30	24	0	0	1	0	0	1	0	1	0	0	7	2	1	0	0	1	0	0	1	0	18	1	1	0	15	0	0	0	0	0	0	0	1	0	0	18	1
MGST1	46	0	0	0	0	0	0	0	1	0	6	8	0	0	1	0	0	0	0	0	0	0	0	0	1	0	0	0	0	0	0	0	3	1	0	0	3	0	0	0	1	0	0	1	0	0	0	10	0
OR13J1	68	0	0	0	0	0	0	1	1	0	15	19	0	0	1	0	0	1	0	0	1	0	4	0	0	0	0	0	0	0	0	0	4	0	0	0	3	0	0	0	0	0	1	0	0	0	0	11	0
TUBA1A	84	1	0	0	0	0	0	1	0	2	11	7	0	0	2	0	0	1	0	0	1	0	6	0	0	1	0	0	0	0	0	0	5	0	1	0	7	0	0	0	0	0	0	0	0	0	0	19	0
CMTR1	121	0	0	0	0	0	1	2	5	2	12	28	0	1	1	0	0	0	0	0	1	0	6	2	0	0	0	1	0	0	0	0	7	0	0	0	4	0	0	0	0	0	0	0	0	0	0	27	0
AC010282.1	4	0	0	0	0	0	0	0	0	0	0	0	0	0	0	0	0	0	0	0	0	0	0	0	0	0	0	0	0	0	0	0	3	0	0	0	0	0	0	0	0	0	0	0	0	0	0	0	1
SLC4A8	257	3	0	0	0	0	1	1	9	3	33	71	0	0	1	0	0	1	0	0	1	0	5	5	0	0	0	0	0	0	0	0	9	0	0	1	23	0	0	2	2	0	1	2	0	1	0	37	0
GATAD2A	155	0	0	0	0	0	1	2	1	4	34	16	0	0	1	0	0	0	0	2	3	0	2	1	0	1	0	0	0	0	0	0	11	0	0	0	10	0	1	2	2	0	1	3	2	0	0	28	0
EFHD2	24	0	0	0	0	0	0	0	1	0	5	4	0	0	0	0	0	0	0	0	0	0	0	0	0	0	0	0	0	0	0	0	2	0	0	0	1	0	0	0	0	0	0	0	0	0	0	3	0
ARID5B	335	2	0	0	0	0	0	3	13	5	46	40	0	2	2	0	3	0	0	1	2	0	11	1	1	0	0	0	0	0	0	0	21	0	0	0	12	0	0	0	40	0	2	3	0	1	1	76	1
C16ORF3	27	0	0	0	0	0	0	0	3	1	5	5	0	0	1	0	0	0	0	0	0	0	2	0	0	0	0	0	0	0	1	0	2	0	0	0	0	0	0	0	0	0	0	0	0	0	0	3	0
ADAMTS1	241	1	0	0	0	0	0	5	5	6	56	12	0	0	3	0	0	1	0	0	1	0	8	6	0	0	0	0	0	0	2	0	29	0	2	0	25	0	0	2	8	0	2	1	0	0	1	30	1
GRK4	134	0	0	0	0	0	0	2	1	2	19	21	0	0	1	0	0	0	0	0	4	0	2	6	2	0	0	0	0	0	0	0	12	0	0	1	11	0	1	0	1	0	0	0	0	0	0	30	0
AURKAIP1	33	0	0	0	0	0	0	1	0	1	7	5	0	0	2	0	0	0	0	0	0	0	1	0	0	0	0	0	0	0	0	0	1	0	1	0	3	0	0	1	0	0	0	0	0	0	0	3	0
ZNF642	8	0	0	0	0	0	0	0	0	0	0	1	0	0	0	0	0	0	0	0	4	0	0	3	0	0	0	0	0	0	0	0	0	0	0	0	0	0	0	0	0	0	0	0	0	0	0	0	0
GIGYF2	330	1	0	0	0	0	0	4	16	11	48	49	2	1	2	0	0	0	0	0	5	0	13	3	1	0	0	0	0	0	1	0	23	1	2	2	14	0	2	1	1	0	0	1	1	0	0	57	2
OR2L2	233	3	1	0	0	0	0	0	8	2	19	36	0	0	3	0	0	2	0	0	5	0	10	9	1	0	0	0	1	0	0	0	16	0	0	0	42	0	0	3	4	0	0	1	0	0	1	24	0
IDH2	142	1	0	0	0	0	0	0	1	2	22	8	1	0	1	0	0	1	0	1	1	0	0	0	0	0	0	0	0	0	0	0	4	0	24	1	2	0	0	0	1	0	1	2	0	0	13	26	0
CCL27	27	0	0	0	0	0	0	0	1	3	6	5	0	0	0	0	0	0	0	1	1	0	2	0	0	0	0	0	0	0	0	0	1	0	0	0	1	0	0	0	0	0	1	0	0	0	0	2	0
AC131971.1	1	0	0	0	0	0	0	0	0	0	0	0	0	0	0	0	0	0	0	0	0	0	0	0	0	0	0	0	0	0	0	0	0	0	0	0	0	0	0	0	0	0	0	1	0	0	0	0	0
TRIM68	115	0	1	0	0	0	1	1	6	1	14	16	0	0	2	0	0	0	0	0	2	0	6	2	0	0	0	0	0	0	0	0	13	0	0	1	7	0	0	0	0	0	1	0	0	0	0	19	1
PEG10	95	0	0	0	0	0	0	2	3	0	15	10	0	0	2	0	0	0	0	1	4	0	7	1	0	0	0	0	0	0	0	0	10	0	0	0	5	0	0	1	1	0	0	0	0	0	0	14	0
SAYSD1	36	0	0	0	0	0	0	1	1	2	4	7	0	0	1	0	0	0	0	0	0	0	1	1	0	0	0	0	0	0	0	0	2	0	0	0	2	0	0	0	0	0	0	1	0	0	0	6	0
PEX26	51	1	0	0	0	0	0	0	2	1	10	11	0	0	0	0	0	0	0	1	1	0	2	0	0	0	0	0	0	0	0	0	1	0	0	0	5	0	0	0	0	0	0	0	0	0	0	6	1
C19ORF43	33	0	0	0	0	0	0	0	0	0	6	1	0	0	0	0	0	0	0	0	1	0	1	1	0	0	0	0	1	0	0	0	0	0	0	0	4	0	0	1	0	0	0	0	0	1	0	9	0
GSG2	123	1	1	0	0	0	0	3	5	4	24	15	0	0	3	0	0	0	0	1	3	1	1	1	0	0	0	0	0	0	1	0	6	1	0	0	8	0	0	0	3	0	0	1	0	2	2	18	0
WDR13	125	0	0	0	0	0	0	2	3	1	30	11	0	0	1	0	0	0	0	0	0	0	8	2	0	0	0	0	0	0	0	0	8	0	0	0	11	0	0	0	4	0	0	1	0	0	0	28	0
CALR3	109	0	0	0	0	0	0	0	0	0	22	25	0	0	5	0	0	0	0	0	0	0	7	1	0	0	0	0	0	0	0	0	4	0	0	0	5	0	0	2	1	0	1	1	0	0	0	23	1
BCAP31	57	1	0	0	0	0	1	2	2	0	5	8	0	0	0	0	0	0	0	0	1	0	7	0	0	0	0	0	0	0	0	0	0	0	0	0	5	0	0	0	2	0	0	0	0	1	0	15	0
ENSG00000205835	1	0	0	0	0	0	0	0	0	0	0	0	0	0	0	0	0	0	0	0	0	0	1	0	0	0	0	0	0	0	0	0	0	0	0	0	0	0	0	0	0	0	0	0	0	0	0	0	0
TMEM155	38	1	0	0	0	0	0	0	1	1	2	5	0	0	0	0	0	0	0	0	0	0	3	2	1	0	0	0	0	0	0	0	1	1	0	0	4	0	0	0	3	0	0	0	0	0	0	10	0
GNG5	10	0	0	0	0	0	1	0	0	0	2	0	0	0	1	0	0	0	0	0	0	0	0	0	0	0	0	0	0	0	0	0	0	0	0	0	2	0	0	0	0	0	0	0	0	0	0	1	0
HYAL3	82	1	0	0	0	0	0	0	5	1	15	10	0	1	0	0	0	0	0	0	0	1	2	1	0	0	0	0	0	0	1	0	4	0	0	0	4	0	0	0	3	0	1	0	0	0	0	13	1
LEP	43	0	0	0	0	0	0	1	1	1	5	8	0	0	0	0	0	0	0	0	0	0	0	1	0	0	0	0	0	0	0	0	3	0	0	0	4	0	0	0	0	0	0	1	0	0	0	7	0
SLC25A10	95	0	0	0	0	0	1	0	4	0	23	8	0	0	3	0	0	0	0	1	0	1	4	0	0	0	0	0	1	0	1	0	10	0	1	0	8	0	0	0	0	0	1	1	0	0	0	15	0
TAF12	30	0	0	0	0	0	0	1	0	1	6	3	0	0	1	0	0	0	0	0	0	0	2	0	0	0	0	0	0	0	0	0	2	0	0	0	1	0	0	0	1	0	0	1	0	0	0	5	0
CDKL5	270	0	1	0	0	0	3	4	9	4	46	46	0	0	3	0	0	1	1	2	3	0	12	4	3	0	0	0	1	0	0	0	15	0	1	1	13	0	0	0	5	0	0	3	0	0	0	55	0
FAM149A	116	3	0	0	0	0	0	0	1	3	16	18	0	0	3	0	0	0	0	0	1	0	3	3	0	0	0	0	0	0	1	0	8	0	0	0	12	0	0	0	0	0	1	0	0	0	0	19	0
MAPK4	187	0	0	0	0	0	1	1	8	2	22	56	0	1	1	0	0	0	0	0	2	0	8	2	0	0	0	0	1	0	0	0	9	0	0	2	11	0	0	0	2	0	1	1	0	0	0	23	3
RP11-58C22.1	10	0	0	0	0	0	0	0	0	0	0	3	0	0	0	0	0	0	0	0	0	0	0	0	0	0	0	0	1	0	0	0	1	0	0	0	0	0	0	1	0	0	0	0	0	0	0	2	0
MRPL2	71	0	0	0	0	0	0	1	3	2	14	5	0	0	1	0	0	0	0	0	0	0	5	3	0	0	0	0	0	0	0	0	7	0	0	0	3	0	0	1	0	0	1	0	0	0	1	14	0
RACGAP1P	2	0	0	0	0	0	0	0	0	0	0	0	0	0	0	0	0	0	0	0	0	0	0	2	0	0	0	0	0	0	0	0	0	0	0	0	0	0	0	0	0	0	0	0	0	0	0	0	0
TRAF3IP3	148	0	0	0	0	0	1	1	5	1	16	35	0	0	2	0	0	0	0	0	0	0	10	2	2	0	0	0	0	0	2	0	14	0	0	0	14	0	0	0	2	0	0	0	0	0	0	16	1
FAM109B	48	0	0	0	0	0	0	0	0	1	12	3	0	0	1	0	0	0	0	0	1	0	0	3	1	0	0	0	0	0	1	0	4	0	0	0	3	0	0	0	0	0	0	1	0	1	0	6	0
RAB42	31	0	0	0	0	0	0	0	0	0	4	2	0	0	0	0	1	1	0	0	0	0	3	1	0	1	0	0	0	0	0	0	4	0	0	0	1	0	0	0	0	0	0	0	0	0	0	6	0
TWF1	69	0	0	0	0	0	0	1	0	1	9	4	0	0	0	0	0	0	0	0	0	0	3	0	1	0	0	0	0	0	0	0	4	0	0	0	6	0	0	0	2	0	0	0	0	0	0	25	0
ALPP	164	2	0	0	0	0	1	2	5	2	24	24	0	0	5	0	0	0	1	1	5	0	7	4	0	0	0	0	0	0	0	0	13	0	0	0	16	0	0	0	3	0	2	0	0	0	0	18	1
ZC3H12A	156	2	0	0	0	0	1	3	1	3	30	11	0	0	3	0	0	0	0	0	3	1	10	0	0	0	0	0	0	0	1	0	21	0	1	0	4	0	0	0	11	0	1	0	0	2	0	19	0
OAF	55	2	0	0	0	0	0	0	2	2	9	5	0	0	1	0	0	0	0	0	2	0	0	0	0	0	0	0	0	0	0	0	6	0	0	2	5	0	0	0	1	0	0	2	0	0	0	8	0
RBPJ	95	1	0	0	0	0	1	3	4	2	13	11	0	0	2	0	0	0	0	0	1	0	2	1	0	0	0	0	0	0	0	0	12	0	1	0	6	0	0	2	1	0	0	1	0	0	3	18	0
CARD6	287	1	0	0	0	0	2	3	14	5	32	41	0	2	10	0	0	1	1	0	3	1	13	4	2	0	0	0	0	0	0	0	9	0	1	1	29	0	0	1	2	0	1	3	1	0	1	49	0
RIIAD1	12	0	0	0	0	0	0	0	0	0	3	0	0	0	0	0	0	0	1	0	0	0	0	1	0	0	0	0	0	0	0	0	0	0	0	0	0	0	0	0	0	0	0	0	0	0	0	7	0
CCDC175	23	1	0	0	0	0	0	0	0	0	4	5	0	0	0	0	0	0	0	0	3	0	1	0	0	0	0	0	0	0	0	0	2	0	0	0	0	0	0	0	0	0	0	1	0	0	0	1	0
HIST1H3G	60	2	0	0	0	0	0	2	4	1	5	6	0	0	0	0	0	0	0	0	0	0	8	0	0	0	0	0	0	0	0	0	2	0	0	0	5	0	0	0	1	0	0	0	0	0	0	8	0
C2ORF3	7	0	0	0	0	0	0	0	0	0	0	2	0	0	0	0	0	0	0	0	2	0	0	0	0	0	0	0	0	0	0	0	1	0	0	0	0	0	0	0	0	0	0	0	0	0	0	1	1
AC132192.1	1	0	0	0	0	0	0	0	0	1	0	0	0	0	0	0	0	0	0	0	0	0	0	0	0	0	0	0	0	0	0	0	0	0	0	0	0	0	0	0	0	0	0	0	0	0	0	0	0
RILP	36	1	0	0	0	0	0	0	1	1	5	4	0	0	3	0	0	0	0	0	0	0	1	0	0	0	0	0	0	0	0	0	2	0	0	0	4	0	0	0	0	0	0	0	0	0	0	8	0
LOC100129924	1	0	0	0	0	0	0	0	0	0	0	0	0	0	0	0	0	0	0	0	0	0	0	0	0	0	0	0	0	0	0	0	0	0	0	0	0	0	0	0	0	0	0	0	0	0	0	0	0
PCGF5	55	0	0	0	0	0	0	2	2	1	8	9	0	0	0	0	0	0	0	0	1	0	4	1	1	0	0	0	0	0	0	0	3	0	0	0	3	0	0	1	0	0	0	1	0	0	0	11	0
LINGO3	85	1	0	0	0	0	0	1	3	0	23	9	0	0	1	0	0	0	0	0	0	0	4	2	1	0	0	0	0	0	0	0	5	0	0	0	7	0	0	1	3	0	0	0	0	0	0	6	0
AC009958.1	1	0	0	0	0	0	0	0	0	0	0	0	0	0	0	0	0	0	0	0	0	0	0	0	0	0	0	0	0	0	0	0	0	0	0	0	0	0	0	0	0	0	0	0	0	0	0	0	1
ANKS3	98	2	0	0	0	0	0	2	3	1	13	16	0	0	2	0	0	0	0	2	2	0	2	1	1	0	0	0	0	0	0	0	7	1	0	0	4	0	1	1	5	0	0	2	1	0	0	16	0
PNPLA7	294	1	0	0	0	0	1	3	7	4	57	50	0	0	5	0	0	0	0	1	4	1	7	4	1	0	0	0	0	0	4	0	27	0	0	0	18	0	0	2	1	0	2	1	1	0	0	45	3
GTF2H4	72	0	0	0	0	0	0	2	4	1	13	9	0	0	2	0	0	0	0	0	1	0	2	0	0	0	0	0	1	0	0	0	7	0	0	0	1	0	0	0	1	0	1	0	0	0	0	12	0
SERINC2	96	0	0	0	0	0	0	2	1	1	21	10	0	1	4	0	0	2	0	1	1	0	3	1	0	0	0	0	1	0	0	0	5	0	0	0	6	0	0	0	3	0	1	2	0	0	0	12	0
ACOT1	36	0	0	0	0	0	0	1	0	0	6	5	0	0	0	0	1	0	0	0	2	0	4	0	0	0	0	0	0	0	0	0	2	0	0	0	2	0	0	1	1	0	0	0	0	0	0	6	0
KIAA1539	5	0	0	0	0	0	0	0	0	0	0	2	0	0	0	0	0	0	0	0	1	0	0	0	0	0	0	0	0	0	0	0	2	0	0	0	0	0	0	0	0	0	0	0	0	0	0	0	0
TCHHL1	301	1	0	0	0	0	0	1	7	2	28	97	0	1	4	0	1	2	0	0	2	2	17	2	0	0	0	1	1	0	0	0	12	0	2	1	32	0	0	1	1	0	3	0	1	1	1	24	2
STARD3NL	54	1	0	0	0	0	0	1	3	0	6	10	0	0	1	0	0	0	0	1	1	0	1	1	0	0	0	0	0	0	0	0	5	0	0	0	4	0	0	0	2	0	0	1	0	0	0	9	0
SEPT5	74	0	0	0	0	0	1	1	1	1	13	8	0	1	2	0	0	0	0	0	2	1	3	2	0	0	0	0	0	0	0	0	6	0	0	0	6	0	0	0	1	0	1	1	0	0	0	17	0
TCF20	368	3	0	0	0	0	0	11	9	10	68	47	0	1	4	0	0	0	1	2	4	1	14	2	0	0	0	0	0	0	1	0	20	0	2	1	18	0	0	1	4	0	1	2	0	1	0	58	2
HGF	353	2	0	0	0	0	0	4	10	2	39	57	0	0	2	0	0	1	0	0	6	0	8	9	1	0	0	0	0	0	3	0	22	0	0	0	64	0	0	1	5	0	1	1	1	1	1	33	1
SLC2A4RG	44	1	0	0	0	0	0	0	2	3	7	7	0	0	0	1	0	0	0	0	1	0	4	0	0	0	0	0	0	0	0	0	2	0	0	0	4	0	0	0	0	0	0	0	0	0	0	5	0
ACRBP	135	0	0	0	0	0	0	2	5	2	23	34	0	1	1	0	0	0	0	1	2	1	10	2	0	0	0	0	0	0	0	0	8	0	0	1	2	0	0	0	0	0	0	0	0	0	0	20	0
FRAS1	780	6	2	0	0	1	2	15	30	9	104	144	0	1	17	0	1	4	1	2	8	3	40	13	5	0	0	0	2	0	1	0	43	0	0	5	57	0	0	4	11	0	1	4	2	3	3	76	7
HEATR7A	4	0	0	0	0	0	0	0	0	0	0	1	0	0	0	0	0	0	0	0	1	0	0	2	0	0	0	0	0	0	0	0	0	0	0	0	0	0	0	0	0	0	0	0	0	0	0	0	0
DEFB115	55	1	0	0	0	0	0	0	2	2	3	21	0	0	0	0	0	0	0	0	0	0	2	0	0	0	0	0	0	0	0	0	2	0	0	0	10	0	0	0	1	0	0	0	0	0	0	2	0
POM121C	119	0	0	0	0	0	0	3	1	5	24	17	0	0	5	0	0	0	0	0	1	0	3	0	0	0	0	0	0	0	0	0	10	0	1	0	8	0	1	0	0	0	0	0	0	0	0	15	0
C20ORF123	5	0	0	0	0	0	0	0	0	0	0	0	0	0	0	0	0	0	0	0	1	0	0	1	0	0	0	0	0	0	1	0	1	0	0	0	0	0	0	0	0	0	0	0	0	0	0	0	1
EIF5A2	37	0	0	0	0	0	0	0	1	0	8	2	0	0	0	0	0	0	0	0	0	0	0	0	0	0	0	0	0	0	0	0	5	0	0	0	7	0	0	1	0	0	0	0	0	0	0	9	0
FHL1	99	0	0	0	0	0	0	3	4	1	8	9	0	0	3	0	0	0	0	4	1	0	6	2	1	0	0	0	1	0	0	0	5	0	0	0	11	0	0	0	2	0	0	0	0	1	0	25	0
NXT2	21	0	0	0	0	0	0	0	0	0	5	2	0	1	0	0	0	0	0	0	0	0	1	0	0	0	0	0	0	0	0	0	2	0	0	0	2	0	0	0	0	1	0	0	0	1	0	4	0
PDE6H	24	0	0	0	0	0	0	0	0	0	1	7	0	0	0	0	0	0	0	0	0	0	1	0	0	0	0	0	0	0	0	0	1	0	0	0	1	0	0	0	0	0	0	0	0	0	0	3	0
ZFYVE21	41	0	0	0	0	0	0	0	1	0	7	9	0	0	1	0	0	2	0	0	0	0	1	0	0	0	0	0	0	0	0	0	3	0	0	0	3	0	0	1	0	0	0	0	0	0	0	7	0
COX7B2	44	0	0	0	0	0	0	0	2	0	2	10	0	0	1	0	0	0	0	0	0	0	2	1	0	0	0	0	0	0	0	0	1	0	0	0	7	0	0	0	0	0	0	0	0	0	0	5	0
TSC22D4	66	0	1	0	0	0	0	1	1	2	12	13	0	0	1	0	0	0	0	0	0	0	1	0	0	0	0	0	0	0	1	0	2	0	1	0	9	0	0	0	3	0	0	2	0	0	0	11	0
YWHAG	49	1	0	0	0	0	0	0	1	0	13	1	0	0	0	0	0	0	0	0	1	0	2	1	0	0	0	0	0	0	0	0	2	0	0	1	4	0	0	1	0	0	0	0	0	0	0	10	0
BCL10	107	0	0	0	0	0	0	1	1	2	12	10	0	0	0	0	0	0	0	0	1	0	6	1	0	0	0	0	0	0	1	0	3	0	0	0	7	0	0	0	41	0	0	0	0	0	0	11	0
GINM1	49	1	0	0	0	0	0	0	3	1	3	3	0	0	0	0	0	0	0	0	0	0	1	0	0	0	0	0	0	0	0	0	4	0	0	0	4	0	0	0	0	0	1	1	0	0	1	11	0
CITED4	3	0	0	0	0	0	0	0	0	1	0	0	0	0	0	0	0	0	0	0	0	0	0	0	0	0	0	0	0	0	0	0	0	0	1	0	0	0	0	0	0	0	0	0	0	0	0	0	0
POLR2J2	3	0	0	0	0	0	0	0	0	0	0	1	0	0	0	0	0	0	0	0	0	0	0	0	0	0	0	0	0	0	0	0	2	0	0	0	0	0	0	0	0	0	0	0	0	0	0	0	0
WWTR1	92	0	0	0	0	1	0	0	0	4	13	14	0	0	1	0	0	0	0	2	2	0	5	6	0	0	0	0	0	0	0	0	3	0	0	0	6	0	0	0	0	0	1	0	1	0	0	17	0
DUS2	75	1	0	0	0	0	1	0	4	1	4	16	0	0	2	0	1	0	0	0	0	0	4	0	0	0	0	0	0	0	0	0	7	0	0	0	5	0	0	2	0	0	0	1	0	0	0	14	0
ATXN7L3	78	0	0	0	0	0	0	1	3	1	17	10	0	0	0	0	0	0	0	0	1	1	3	0	1	0	0	0	0	0	0	0	6	0	1	0	1	0	0	1	1	0	0	1	0	0	0	14	0
TTC3L	3	0	0	0	0	0	0	0	0	0	0	0	0	0	0	0	0	0	0	0	0	0	0	3	0	0	0	0	0	0	0	0	0	0	0	0	0	0	0	0	0	0	0	0	0	0	0	0	0
C8ORF44	44	0	0	0	0	0	0	0	0	0	6	10	0	0	0	0	0	1	0	0	1	0	5	0	0	0	0	0	0	0	0	0	3	0	0	0	2	0	0	0	0	0	0	0	0	0	0	8	0
ANKRD13D	106	1	0	0	0	0	1	4	5	3	26	13	0	0	1	0	0	0	0	0	1	0	4	0	0	0	0	0	0	0	1	0	6	0	0	0	7	0	0	2	0	0	0	1	0	0	0	11	0
DIS3L2	187	0	0	0	0	0	0	1	7	3	33	22	0	1	8	0	0	0	0	1	1	0	10	5	0	0	0	0	0	0	0	0	18	2	0	1	13	0	0	0	1	0	0	0	1	2	1	27	0
CXORF41(DIST=353300);KIAA1817(DIST=2862)	1	0	0	0	0	0	0	0	0	0	0	0	0	0	0	0	0	0	0	0	0	0	0	0	0	0	0	0	0	0	0	0	1	0	0	0	0	0	0	0	0	0	0	0	0	0	0	0	0
SUPT20H	157	0	0	0	0	0	1	7	6	1	24	18	0	1	3	0	0	0	0	0	1	0	10	0	0	0	0	0	0	0	0	0	11	0	1	0	9	0	0	1	3	0	0	1	2	1	0	22	0
KRTAP5-6	32	0	0	0	0	0	1	0	1	0	3	9	0	0	0	0	0	0	0	0	0	0	0	0	0	0	0	0	0	0	0	0	1	0	0	0	2	0	0	0	0	0	0	0	0	0	0	5	0
SERPINB10	120	0	0	0	0	0	0	1	3	1	14	35	0	0	2	0	0	2	1	0	2	0	2	3	0	0	0	0	0	0	0	0	12	1	0	1	13	0	0	1	1	0	0	0	0	0	0	18	0
TAPT1	70	0	0	0	0	0	0	1	2	2	12	6	0	0	2	0	0	0	0	0	0	1	3	0	0	0	0	0	0	0	0	0	4	0	0	0	5	0	0	0	1	0	0	0	0	1	1	13	0
SPTB	539	6	1	0	0	0	1	11	15	3	92	103	0	0	6	0	1	0	0	2	9	2	29	12	2	0	0	0	0	0	4	0	32	1	4	1	33	0	0	2	6	2	0	4	1	0	0	56	6
NDOR1	103	1	1	0	0	0	0	0	3	4	26	18	0	0	1	0	0	0	0	1	1	0	4	0	0	0	0	0	0	0	1	0	10	0	0	0	3	0	0	1	1	0	0	0	0	0	0	15	1
CBLN1	73	1	0	0	0	1	0	0	1	2	9	4	0	0	2	0	1	0	0	0	1	0	3	1	0	0	0	0	0	0	0	0	10	1	0	0	6	0	0	1	2	0	1	0	1	0	0	12	0
HIST1H2BI	60	1	0	0	0	0	0	1	4	1	8	4	0	0	1	0	0	0	0	0	2	0	2	2	0	0	0	0	0	0	0	0	1	0	0	0	7	0	0	1	1	0	0	0	0	0	0	3	2
SPANXN5	42	0	0	0	0	0	0	1	1	0	1	12	0	0	1	0	0	0	0	0	0	0	5	0	0	0	0	0	0	0	0	0	0	0	0	0	1	0	0	0	0	0	0	0	0	0	0	13	0
KLF3	136	1	0	0	0	0	0	2	5	5	32	13	0	0	2	0	1	0	1	0	0	0	3	2	0	0	0	0	0	0	0	0	29	0	0	0	3	0	0	2	1	0	0	2	0	0	0	27	0
MTL5	120	0	0	0	0	0	1	2	4	2	11	25	0	0	3	0	0	0	0	0	1	0	3	1	0	0	0	0	0	0	1	0	7	0	0	0	12	0	0	0	2	0	1	0	1	0	0	19	2
ZNF480	137	1	0	0	0	0	1	2	4	4	24	23	0	0	0	0	0	0	0	0	4	0	6	1	0	0	0	0	0	0	0	0	10	0	0	0	10	0	0	0	0	0	0	1	0	1	0	28	1
ROMO1	16	0	0	0	0	0	0	0	0	1	2	1	0	0	0	0	0	0	0	0	1	0	0	0	0	0	0	0	0	0	0	0	2	0	0	0	0	0	0	0	0	0	0	0	0	0	0	2	0
CYLC2	243	4	0	0	0	0	1	4	8	0	29	66	0	0	5	0	0	1	0	3	2	0	4	5	0	0	0	0	2	0	0	0	18	0	1	0	18	0	0	3	6	0	0	1	0	0	0	28	1
SLC35D1	50	0	0	0	0	0	0	0	1	0	10	5	0	0	1	0	0	0	0	0	0	1	3	1	0	0	0	0	0	0	0	0	4	0	0	0	3	0	0	1	0	0	1	0	0	0	0	11	0
C14ORF101	8	0	0	0	0	0	0	0	0	0	0	3	0	0	0	0	0	0	0	0	1	0	1	1	0	0	0	0	0	0	0	0	0	0	0	0	0	0	0	0	1	0	0	0	0	0	0	0	0
ATPAF2	35	1	0	0	0	0	0	1	1	3	4	6	0	0	0	0	0	0	0	0	0	0	1	0	0	0	0	0	0	0	0	0	0	0	0	0	0	0	0	0	1	0	0	0	0	0	0	7	0
SRP19	36	1	0	0	0	0	0	1	0	0	5	4	0	0	0	0	0	0	0	0	0	0	1	0	0	0	0	0	0	0	0	0	5	0	0	0	2	0	0	1	1	0	0	1	0	0	0	10	0
GPR110	199	1	0	0	0	0	1	1	10	4	17	58	0	0	0	0	0	2	0	1	0	0	8	1	0	0	0	0	0	0	1	0	12	0	0	2	6	0	0	1	3	1	0	0	0	2	0	31	0
C6ORF103	36	0	0	0	0	0	0	0	1	0	0	0	0	0	0	0	0	0	0	0	3	0	0	22	0	0	0	0	0	0	1	0	5	0	0	1	0	0	0	0	0	0	0	0	0	0	0	1	2
CDC25C	105	0	0	0	0	0	0	1	3	4	18	19	0	0	1	0	0	0	0	0	0	0	4	1	0	0	0	0	0	0	0	0	9	0	0	0	10	0	0	0	2	0	0	1	0	0	0	22	0
IARS2	199	1	0	0	0	0	0	2	3	4	32	30	0	0	2	0	0	0	0	1	1	0	12	2	0	0	0	0	0	0	1	0	13	0	0	0	17	0	0	0	2	0	1	1	1	0	0	42	0
RAB6B	75	0	0	0	0	0	1	0	3	2	20	7	0	0	0	0	0	0	0	0	3	0	2	2	0	0	0	0	0	0	0	0	4	0	0	0	5	0	0	0	1	0	0	0	0	0	0	17	0
RAP2B	43	0	0	0	0	0	0	1	2	1	6	4	0	0	1	0	0	0	0	0	2	0	2	0	1	0	0	0	0	0	0	0	2	0	0	1	3	0	0	0	1	0	0	0	0	0	0	6	0
TTC5	82	0	0	0	0	0	1	2	2	0	9	13	0	0	2	0	0	1	0	0	1	0	3	0	0	0	0	0	0	0	0	0	3	0	0	0	9	0	0	1	0	0	1	1	0	1	0	13	0
PNPLA1	128	0	0	0	0	0	0	1	5	3	19	38	0	0	3	0	0	1	0	0	0	0	1	1	0	0	0	0	1	0	0	0	3	0	1	0	7	0	0	1	0	0	0	0	0	0	0	23	0
IKZF2	181	2	0	0	0	0	0	3	7	4	24	48	0	0	0	0	0	0	0	2	4	1	6	0	1	0	1	0	0	0	0	0	10	0	0	1	12	0	0	1	3	0	0	2	2	0	0	17	1
LRRC8C	158	0	0	0	0	0	0	1	6	4	25	16	0	0	2	0	0	0	0	1	2	0	12	2	0	0	0	0	1	0	1	0	10	0	0	0	14	0	0	2	2	0	0	2	0	0	0	27	1
LAD1	144	0	0	0	0	0	0	0	3	5	20	46	0	0	1	0	0	1	0	0	0	1	4	2	0	0	0	0	1	0	1	0	7	0	0	1	12	0	1	2	1	0	0	0	0	0	0	16	1
ZBTB7A	160	1	2	0	0	1	0	3	3	1	37	12	0	1	1	0	0	2	0	0	2	0	3	1	0	0	0	0	1	0	0	0	12	0	1	0	3	0	0	0	36	0	0	2	0	0	0	19	0
PROP1	64	1	0	0	0	0	0	2	1	1	8	13	0	0	0	0	0	1	0	0	5	0	2	0	1	0	0	0	0	0	1	0	3	0	0	0	6	0	0	0	0	0	0	0	0	1	0	15	0
HPSE	133	0	0	0	0	0	0	1	4	3	18	23	0	0	3	0	0	0	0	0	2	1	9	0	0	0	0	0	0	0	0	0	12	0	0	0	6	0	0	0	1	0	0	2	0	0	0	25	0
S100A13	18	0	0	0	0	0	0	0	0	0	4	3	0	0	0	0	0	0	0	1	0	0	0	0	0	0	0	0	0	0	0	0	1	0	0	0	1	0	0	0	0	0	0	0	0	0	0	5	0
VPREB1	49	0	0	0	0	0	0	1	0	1	8	14	1	0	1	0	0	0	0	0	1	1	1	1	0	0	0	0	0	0	0	0	2	0	0	0	5	0	0	0	0	0	0	1	0	0	0	4	0
TENM1	770	1	0	0	0	0	2	16	38	11	126	127	0	0	13	0	0	2	0	0	4	2	37	0	3	0	0	0	1	0	0	0	45	0	0	2	86	0	1	8	11	0	0	4	3	2	4	93	0
FBXL3	94	0	0	0	0	0	0	1	1	3	14	4	0	0	1	0	0	0	0	2	2	0	3	2	0	0	0	0	1	0	0	0	9	0	0	0	4	0	0	0	2	0	1	1	1	0	1	28	0
PFKFB4	100	1	0	0	0	0	1	0	3	2	14	19	0	1	4	0	0	0	0	0	3	1	5	0	0	0	0	0	0	0	0	0	7	0	0	0	12	0	0	0	2	0	0	0	2	0	0	13	0
IGKV4-1	38	1	0	0	0	0	0	0	3	2	5	4	0	0	1	0	0	0	0	0	2	0	0	0	1	0	0	0	0	0	0	0	1	0	0	0	4	0	0	0	5	0	0	0	0	0	0	5	0
PLXNB3	322	0	0	0	0	0	2	6	11	3	71	37	0	0	3	0	0	0	0	1	5	0	10	7	3	0	0	0	0	0	0	0	20	0	0	3	33	0	0	2	6	0	1	3	1	1	0	52	0
ZNF323	4	0	0	0	0	0	0	0	0	0	0	1	0	0	0	0	0	0	0	0	0	0	0	2	0	0	0	0	0	0	0	0	0	0	0	0	0	0	0	0	0	0	0	0	0	0	0	0	0
RBP2	54	0	0	0	0	0	0	0	1	1	8	9	0	0	0	0	0	0	0	0	1	1	4	1	0	0	0	0	1	0	0	0	4	0	0	0	5	0	0	0	2	0	0	0	0	0	0	7	0
DUSP22	131	0	0	0	0	0	0	0	3	1	26	26	0	0	3	0	0	0	0	0	2	0	4	2	0	0	0	0	0	0	0	0	8	0	0	0	18	0	0	1	2	0	0	1	0	0	0	16	0
NAT9	37	0	0	0	0	0	0	2	0	3	3	7	0	0	0	0	0	0	0	1	0	0	5	0	0	0	0	0	0	0	0	0	3	0	0	0	1	0	0	2	0	0	0	0	0	0	0	5	0
YY1AP1	170	2	0	0	0	0	1	0	7	4	20	16	0	0	5	0	0	0	0	1	1	0	10	2	0	0	0	0	0	0	2	0	10	0	0	0	8	0	0	2	4	0	1	1	0	1	0	31	2
ENSG00000237896	1	0	0	0	0	0	0	0	0	0	0	0	0	0	0	0	0	0	0	0	0	0	1	0	0	0	0	0	0	0	0	0	0	0	0	0	0	0	0	0	0	0	0	0	0	0	0	0	0
FASTKD1	184	2	0	0	0	0	0	6	3	3	27	24	0	0	3	0	0	0	0	0	2	1	9	2	0	0	0	0	0	0	0	0	15	0	0	0	10	0	1	0	3	0	1	1	0	0	0	35	1
TMEM92	42	0	0	0	0	0	0	2	2	1	7	6	0	0	1	0	0	0	0	0	0	0	0	1	0	0	0	0	0	0	0	0	3	0	0	0	0	0	0	0	0	0	0	0	0	0	0	10	0
S100A6	15	0	0	0	0	0	1	0	0	0	2	2	0	0	0	0	0	0	0	0	0	0	3	0	0	0	0	0	0	0	0	0	1	0	0	0	0	0	0	0	0	0	0	0	0	0	0	2	0
ALDH3B2	114	0	0	0	0	0	0	3	5	1	21	15	0	0	2	0	0	0	0	0	2	0	4	3	0	0	0	0	1	0	0	0	7	0	0	1	9	0	1	0	1	0	0	2	0	0	1	17	0
PAX5	188	2	0	0	0	0	0	0	7	1	34	21	0	1	3	0	0	0	1	1	1	0	9	3	0	0	0	0	1	0	1	0	2	0	1	0	15	0	0	0	25	0	0	0	0	0	0	30	0
PHEX	205	2	0	0	0	0	0	7	3	1	28	25	0	0	3	0	0	1	1	0	2	0	8	7	2	0	0	1	0	0	0	0	12	0	0	0	24	0	0	0	1	0	0	3	1	1	0	43	0
AC022431.2	1	0	0	0	0	0	0	0	0	0	0	0	0	0	0	0	0	0	0	0	0	0	0	0	0	0	0	0	0	0	0	0	0	0	0	0	0	0	0	0	0	0	0	0	0	0	0	0	0
MXD1	49	1	0	0	0	0	0	0	1	2	9	4	0	0	1	0	0	0	0	0	0	0	4	0	0	0	0	0	0	0	0	0	8	0	0	0	2	0	0	0	0	0	1	2	0	0	0	6	0
ACER1	87	0	0	0	0	0	1	1	2	6	15	13	0	0	2	0	0	0	0	0	4	1	3	0	0	0	0	0	0	0	2	0	2	0	0	1	5	0	0	0	1	0	0	0	0	0	0	16	0
SETDB1	299	0	0	0	0	0	1	5	10	7	54	28	0	4	2	0	0	1	0	1	3	0	24	0	1	0	0	0	1	0	4	0	24	0	1	0	12	0	0	0	8	0	1	4	0	1	1	44	0
CTD-2287O16.3	3	0	0	0	0	0	0	0	0	0	0	2	0	0	0	0	0	0	0	0	0	0	0	0	0	0	0	0	0	0	0	0	0	0	0	0	0	0	0	0	0	0	0	0	0	0	0	1	0
TLR6	160	0	0	0	0	0	0	0	6	1	19	18	0	0	9	0	0	0	0	0	4	0	4	2	0	0	0	0	0	0	2	0	7	0	0	0	15	0	0	1	2	0	0	0	0	0	1	31	0
FAT1	1039	24	2	0	0	0	3	21	130	25	124	95	2	1	7	0	0	6	0	6	13	2	45	24	4	0	0	0	1	0	10	0	48	1	4	2	89	0	1	2	35	0	3	4	1	0	1	103	2
AC073348.1	2	0	0	0	0	0	0	0	0	0	0	0	0	0	0	0	0	0	0	0	0	0	0	0	0	0	0	0	0	0	0	0	2	0	0	0	0	0	0	0	0	0	0	0	0	0	0	0	0
INMT	95	0	0	0	0	0	0	0	1	1	8	32	0	0	0	0	0	1	0	0	3	0	5	5	0	0	0	0	1	0	0	0	5	0	0	0	9	0	0	0	1	0	0	1	0	0	0	7	0
NPS	57	0	0	0	0	0	0	0	1	1	3	14	0	0	0	0	0	0	0	0	0	0	1	2	0	0	0	0	0	0	2	0	2	0	0	0	4	0	0	1	1	0	0	0	0	0	0	11	0
EMCN	83	0	0	0	0	0	0	1	4	0	12	20	0	0	0	0	0	0	0	0	1	0	1	2	0	0	0	0	0	0	0	0	4	0	0	0	4	0	0	1	1	0	0	0	0	0	0	15	0
AGXT2L1	9	0	0	0	0	0	0	0	0	0	0	3	1	0	0	0	0	0	0	0	0	0	0	2	0	0	0	0	0	0	0	0	0	0	0	0	0	0	0	0	0	0	0	0	0	0	0	0	2
NR1D2	123	2	0	0	0	0	0	1	3	2	24	22	0	0	0	0	0	0	0	0	1	1	8	1	0	0	0	0	0	0	0	0	9	0	1	0	2	0	0	2	0	0	1	1	0	0	0	18	0
GSDMB	82	0	0	0	0	0	0	1	2	1	14	15	0	0	5	0	0	0	0	2	1	0	9	2	0	0	0	0	0	0	0	0	4	0	0	0	6	0	0	0	0	0	0	0	0	0	0	9	0
TIMP4	57	0	0	0	0	0	0	1	2	0	12	6	0	0	0	0	0	0	0	2	0	0	0	0	0	0	0	0	0	0	0	0	3	0	0	0	6	0	0	1	1	0	0	1	0	1	0	12	1
THOC2	359	2	0	0	0	0	2	10	18	7	49	52	0	0	5	0	0	1	0	0	2	0	16	10	2	0	0	0	0	0	1	0	16	0	1	2	29	0	0	0	3	0	2	4	2	3	0	66	0
MED16	172	0	0	0	0	0	2	0	2	2	43	31	0	0	1	0	0	0	0	1	2	1	8	5	0	0	0	0	0	0	0	0	14	0	0	0	14	0	0	1	1	0	0	2	0	0	0	19	0
PMF1-BGLAP	1	0	0	0	0	0	0	0	0	0	0	1	0	0	0	0	0	0	0	0	0	0	0	0	0	0	0	0	0	0	0	0	0	0	0	0	0	0	0	0	0	0	0	0	0	0	0	0	0
POP1	235	2	0	0	0	0	0	1	3	5	45	40	1	0	4	0	0	0	1	1	1	0	9	1	1	0	0	0	0	0	0	0	25	0	0	0	25	0	0	1	0	0	0	0	0	0	0	36	0
OBP2B	38	0	0	0	0	0	0	1	1	1	4	15	0	0	1	0	0	0	0	0	0	0	3	1	0	0	0	0	0	0	0	0	2	0	0	0	2	0	0	0	0	0	0	0	0	0	0	2	2
RAB31	45	0	0	0	0	0	0	2	1	0	6	8	0	0	1	0	0	0	0	0	0	0	5	1	0	0	0	0	0	0	0	0	0	0	0	0	3	0	0	0	0	0	0	0	0	1	0	11	0
RNF217	98	0	0	0	0	0	0	2	1	0	15	29	1	0	1	0	0	0	0	0	0	0	4	0	1	0	0	0	0	0	3	0	12	0	0	0	3	0	0	1	1	0	0	0	0	0	0	14	0
XPO5	186	4	0	0	0	0	0	2	4	4	31	27	1	1	4	0	0	0	0	0	1	0	14	0	0	0	0	0	0	0	3	0	8	0	0	0	9	0	1	1	0	0	2	2	1	0	0	33	3
APOO	52	0	0	0	0	0	0	0	3	1	8	8	0	0	1	0	0	0	0	0	1	0	5	2	0	0	0	0	0	0	0	0	0	0	0	1	2	0	0	0	1	0	0	0	0	0	0	8	0
EXOSC8	48	2	0	0	0	0	0	0	0	1	9	4	0	0	1	0	0	0	0	0	1	0	3	0	1	0	0	0	0	0	0	0	6	0	0	0	1	0	0	0	0	0	0	0	0	0	0	9	0
CACNG2	98	0	0	0	0	0	0	0	3	5	20	22	0	1	1	0	0	0	0	0	3	0	3	1	0	0	0	0	0	0	1	0	3	0	1	0	8	0	0	0	0	0	1	0	0	0	0	9	0
DNAJB9	50	0	0	0	0	0	1	0	3	3	12	3	0	0	1	0	0	0	0	0	0	0	5	1	0	0	0	0	0	0	0	0	2	0	0	0	3	0	0	0	0	0	0	1	0	0	0	7	2
MBD3L5	8	0	0	0	0	0	0	0	0	0	2	1	0	0	0	0	0	0	0	0	0	0	0	0	0	0	0	0	0	0	0	0	0	0	0	0	0	0	0	0	0	0	0	0	0	0	0	4	0
C16ORF90	48	0	0	0	0	0	0	2	0	1	5	10	0	0	0	0	0	0	0	1	2	0	2	0	2	0	0	0	0	0	0	0	4	0	0	0	4	0	0	0	0	0	0	0	0	0	0	11	0
SORBS2	261	5	0	0	0	0	0	4	9	6	43	40	0	0	3	0	0	0	1	2	1	0	10	3	1	0	0	0	0	0	0	0	20	0	0	0	14	0	0	2	4	0	1	3	1	0	0	44	2
OR10J5	135	1	0	0	0	0	0	0	2	0	11	31	1	0	0	0	0	1	0	0	1	0	5	5	0	0	0	0	0	0	0	0	10	0	0	1	17	0	0	4	0	0	0	0	0	0	1	15	0
CXORF23	149	0	0	0	0	0	0	4	2	1	19	22	0	0	4	0	0	0	2	0	1	0	5	1	0	0	0	0	0	0	0	0	8	0	0	0	9	0	0	0	2	0	2	1	0	0	3	38	0
CHCHD3	46	1	0	0	0	0	0	1	0	4	4	3	1	0	1	0	0	0	0	0	0	0	2	0	0	0	0	0	0	0	0	0	2	0	0	0	6	0	0	0	0	0	0	0	0	1	0	14	0
ZFYVE16	250	1	0	0	0	0	0	2	12	4	38	29	0	0	4	0	0	0	0	1	2	0	13	4	1	0	0	0	1	0	2	0	21	0	1	0	10	0	0	1	7	0	0	0	0	1	0	51	0
PRADC1	39	0	0	0	0	0	0	3	0	2	12	6	0	0	0	0	0	0	0	0	0	0	1	0	0	0	0	0	0	0	0	0	2	0	0	0	1	0	0	0	0	1	0	1	0	0	0	7	0
RP13-218H24_1	1	0	0	0	0	0	0	0	0	0	0	0	0	0	0	0	0	0	0	0	0	0	0	0	0	0	0	0	0	0	0	0	0	0	0	0	0	0	0	0	0	0	0	0	0	0	0	0	1
ZFYVE26	415	2	0	0	0	0	2	4	14	6	52	72	0	1	6	0	0	2	0	3	9	0	16	12	1	0	0	1	2	0	0	0	25	1	1	1	40	0	0	0	2	0	1	4	1	0	1	48	0
KLHL28	130	2	0	0	0	0	0	1	3	0	21	9	0	0	0	0	0	1	0	0	0	0	7	4	1	0	0	0	0	0	0	0	14	0	0	0	8	0	0	0	1	0	0	0	0	2	0	28	0
LOC646862	1	0	0	0	0	0	0	0	0	0	0	0	0	0	0	0	0	0	0	0	0	0	1	0	0	0	0	0	0	0	0	0	0	0	0	0	0	0	0	0	0	0	0	0	0	0	0	0	0
KRTAP1-4	1	0	0	0	0	0	0	0	0	0	0	0	0	0	0	0	0	0	0	0	0	0	0	0	0	0	0	0	0	0	0	0	0	0	0	0	0	0	0	0	0	0	0	0	0	0	0	0	0
ATP13A2	222	2	0	0	0	0	0	3	2	6	40	36	0	0	3	0	0	0	1	3	0	1	2	4	1	1	0	0	0	0	1	0	18	0	0	0	15	0	0	1	2	0	3	1	1	0	0	24	0
MSX1	59	0	0	0	0	0	0	0	2	0	10	7	0	0	1	0	0	0	0	1	2	0	3	0	0	0	0	0	0	0	0	0	5	0	0	0	6	0	0	1	2	0	0	2	0	1	0	7	0
TACC2	589	4	1	0	0	0	5	6	16	9	62	166	0	2	5	0	0	3	0	4	3	0	23	7	1	0	0	0	2	0	5	0	37	1	3	1	41	0	0	2	16	0	1	0	1	1	1	54	2
ZNF365	169	2	0	0	0	0	0	2	7	0	16	23	1	0	0	0	0	0	0	0	5	0	6	2	1	0	0	0	0	0	0	0	13	0	0	0	24	0	0	1	0	0	1	3	0	1	0	29	0
TMEM47	54	2	0	0	0	0	1	2	2	0	9	4	0	0	0	0	0	0	1	0	1	0	1	0	0	0	0	0	0	0	0	0	6	0	1	1	4	0	0	0	2	0	0	1	0	2	0	11	0
C1ORF194	36	0	0	0	0	0	0	0	0	0	11	7	0	0	1	0	0	0	0	0	0	0	2	1	0	0	0	0	0	0	0	0	2	0	0	0	0	0	0	0	0	0	0	0	0	0	0	6	0
LRFN2	330	1	0	0	0	0	0	2	10	4	49	68	0	0	4	0	0	2	1	0	3	0	6	7	3	1	0	0	1	0	2	0	24	0	1	1	38	0	0	1	6	0	0	2	0	0	1	35	1
NETO2	135	0	0	0	0	0	0	0	7	1	27	20	0	0	1	0	0	0	0	0	1	0	4	1	0	0	0	0	0	0	0	0	12	0	0	0	13	0	0	1	1	0	0	1	0	0	0	23	0
FABP6	48	0	0	0	0	0	0	0	1	0	5	13	0	0	2	0	0	0	0	0	0	0	2	1	0	0	0	0	0	0	2	0	3	0	0	0	5	0	0	0	0	0	0	0	0	0	0	9	0
C1QC	75	1	0	0	0	0	0	1	1	2	7	19	0	0	2	0	0	0	1	0	1	0	1	0	1	0	0	0	0	0	0	0	2	1	0	0	7	0	0	1	1	0	0	0	0	0	0	16	0
CLEC9A	91	1	0	0	0	0	0	0	1	2	15	5	0	0	2	0	0	0	1	1	1	0	4	1	0	0	0	0	1	0	0	0	7	0	0	1	12	0	0	0	1	0	0	1	0	0	1	13	0
TAF10	27	0	0	0	0	0	0	1	3	0	3	2	0	0	0	0	0	0	0	0	0	0	0	1	0	0	0	0	0	0	0	0	1	0	0	0	0	0	0	1	1	0	0	0	1	0	0	9	0
SUMO4	13	1	0	0	0	0	0	0	0	0	3	1	0	0	0	0	0	0	0	0	1	0	0	0	0	0	0	0	0	0	0	0	3	0	0	0	0	0	0	0	0	0	0	0	0	0	0	3	0
DCUN1D1	63	0	0	0	0	0	0	0	1	0	13	3	0	0	1	0	0	0	0	0	2	0	4	0	0	1	0	0	0	0	1	0	6	0	0	0	4	0	0	0	0	0	0	1	0	0	0	13	0
GML	76	0	0	0	0	0	0	0	2	0	17	21	0	0	3	0	0	0	1	0	0	0	0	0	0	0	0	0	0	0	0	0	6	0	1	0	6	0	0	1	1	0	0	0	0	0	0	12	1
BEND2	230	3	0	0	0	0	1	1	14	1	35	40	0	0	3	0	0	0	0	1	7	1	11	6	0	0	0	0	0	0	0	0	8	0	0	0	22	0	0	1	3	0	1	2	0	0	1	42	0
PARVA	65	0	0	0	0	0	0	0	0	2	7	10	0	0	0	0	0	0	0	0	2	0	2	1	0	0	0	0	0	0	4	0	3	0	0	0	7	0	0	0	0	0	1	1	0	0	0	13	0
MED30	40	0	0	0	0	0	0	2	4	0	7	2	0	0	0	0	1	0	0	0	2	0	1	2	0	0	0	0	0	0	0	0	5	0	0	0	2	0	0	0	0	0	1	0	0	0	0	5	0
DMTF1	146	3	0	0	0	0	0	2	5	5	16	16	0	1	2	0	0	0	0	0	2	0	4	0	0	0	0	0	0	0	0	0	9	1	2	0	6	0	0	0	3	0	0	2	0	0	0	35	1
CLEC4A	62	0	0	0	0	0	0	1	0	0	6	6	0	0	0	0	0	0	0	1	2	0	3	0	1	0	0	0	0	0	0	0	6	0	0	0	4	0	0	1	0	0	0	0	0	0	0	17	0
DEGS1	55	0	0	0	0	0	1	1	1	1	13	5	0	0	0	0	0	0	0	0	1	0	6	0	0	0	0	0	0	0	0	0	0	0	0	0	2	0	0	0	0	0	0	1	0	0	0	11	0
BRINP3	538	8	0	0	0	0	1	6	23	12	42	100	0	0	5	0	0	1	1	0	4	2	21	1	1	0	0	0	0	0	0	0	28	0	5	1	99	0	0	6	6	0	1	2	2	3	0	42	0
HSPA8	179	1	0	0	0	0	1	7	10	7	28	15	0	0	0	0	0	0	0	0	3	0	11	3	1	0	0	0	0	0	1	0	8	0	1	1	14	0	0	0	5	0	2	0	0	0	0	23	0
EML6	189	2	0	0	0	0	0	9	0	4	37	11	0	0	0	0	0	0	0	0	3	0	19	5	1	0	0	0	0	0	0	0	6	1	0	1	0	0	0	2	1	0	0	2	1	1	0	61	3
C13ORF27	1	0	0	0	0	0	0	0	0	0	0	1	0	0	0	0	0	0	0	0	0	0	0	0	0	0	0	0	0	0	0	0	0	0	0	0	0	0	0	0	0	0	0	0	0	0	0	0	0
TMEM209	104	2	0	0	0	0	0	4	3	1	13	18	0	0	1	0	0	0	1	0	0	0	6	2	1	0	0	0	0	0	0	0	7	0	0	0	6	0	0	0	2	0	0	2	0	1	0	16	0
GMPS	157	0	0	0	0	0	0	5	7	2	26	22	0	0	1	0	0	0	0	1	5	0	7	1	1	0	0	0	0	0	0	0	10	0	1	0	10	0	0	3	2	0	2	0	0	0	0	31	0
B4GALT6	97	2	0	0	0	1	0	1	2	0	16	8	0	0	2	0	0	3	0	0	4	0	2	2	0	0	0	0	0	0	0	0	7	0	0	0	7	0	0	0	4	0	0	1	0	0	0	18	0
OR51M1	164	1	0	0	0	0	2	2	5	0	28	37	0	0	3	0	0	1	0	2	4	0	1	2	0	0	0	0	0	0	2	0	11	0	1	0	15	0	0	3	2	0	1	0	0	0	0	21	1
ADGB	170	6	0	0	0	0	0	5	0	2	36	5	0	0	0	0	0	1	0	0	2	0	13	1	2	0	0	0	1	0	0	0	3	0	0	0	0	0	0	3	4	0	0	2	2	1	0	62	0
HAVCR1	127	0	0	0	0	0	0	0	8	3	16	19	1	1	3	0	0	0	0	0	3	1	5	4	2	0	0	0	0	0	0	0	5	0	0	2	13	0	0	1	1	0	0	0	0	0	0	18	0
C1ORF68	39	0	0	0	0	0	0	1	0	0	4	2	0	0	0	0	0	1	0	1	3	0	3	4	0	1	0	0	0	0	0	0	1	0	0	0	1	0	0	1	1	0	1	0	0	0	0	5	0
FMO5	122	0	0	0	0	0	0	5	2	4	20	14	0	0	1	0	0	0	0	0	3	0	8	1	0	0	0	0	0	0	1	0	7	0	0	0	3	0	0	1	2	0	2	1	0	1	0	22	0
AKAP12	349	1	0	0	0	0	1	5	15	7	85	38	0	1	1	0	0	1	0	3	5	0	25	2	3	0	0	0	0	0	3	0	27	0	2	0	17	0	0	0	4	0	0	2	3	3	0	51	1
TSTD1	10	0	0	0	0	0	0	0	0	0	2	2	0	0	0	0	0	0	0	0	0	0	0	0	1	0	0	0	0	0	0	0	0	0	0	0	0	0	0	0	0	0	0	0	0	0	0	3	0
CD22	264	3	0	0	0	0	0	3	3	2	29	51	0	0	7	0	1	1	0	1	5	0	9	5	0	0	0	0	3	0	3	0	6	0	1	3	21	0	0	1	23	0	0	3	0	0	0	39	0
DEFA5	29	0	0	0	0	0	0	0	1	1	2	8	0	0	1	0	0	0	0	0	0	0	1	2	0	0	0	0	1	0	0	0	2	0	0	0	2	0	0	0	0	0	0	0	0	0	0	2	0
C16ORF73	3	0	0	0	0	0	0	0	1	0	0	2	0	0	0	0	0	0	0	0	0	0	0	0	0	0	0	0	0	0	0	0	0	0	0	0	0	0	0	0	0	0	0	0	0	0	0	0	0
CNRIP1	46	0	0	0	0	0	1	0	0	1	10	5	0	0	1	0	0	0	0	0	0	0	2	1	0	0	0	0	0	0	0	0	3	0	0	0	2	0	0	1	1	0	0	0	0	0	0	11	0
CTB-52I2.8	5	0	0	0	0	0	0	0	0	0	5	0	0	0	0	0	0	0	0	0	0	0	0	0	0	0	0	0	0	0	0	0	0	0	0	0	0	0	0	0	0	0	0	0	0	0	0	0	0
LOC147646	1	0	0	0	0	0	0	0	0	0	0	0	1	0	0	0	0	0	0	0	0	0	0	0	0	0	0	0	0	0	0	0	0	0	0	0	0	0	0	0	0	0	0	0	0	0	0	0	0
KRIT1	154	1	0	0	0	0	0	1	2	1	27	23	1	0	2	0	0	1	0	0	2	0	12	2	1	0	0	0	0	0	2	0	8	0	0	0	5	0	0	1	2	0	0	3	0	0	0	26	0
LAMTOR1	23	1	0	0	0	0	0	1	1	1	5	1	0	0	1	0	0	0	0	0	0	1	0	0	0	0	0	0	0	0	1	0	0	0	0	0	0	0	0	0	1	0	0	0	0	0	0	8	0
SOX18	25	0	0	0	0	0	0	0	1	1	7	2	0	0	0	0	0	0	0	0	0	0	1	3	0	0	0	0	0	0	0	0	1	0	0	0	1	0	0	0	1	0	0	0	0	0	0	0	1
C10ORF140	7	0	0	0	0	0	0	0	0	0	0	2	1	0	0	0	0	0	0	0	1	0	1	1	0	0	0	0	0	0	0	0	1	0	0	0	0	0	0	0	0	0	0	0	0	0	0	0	0
MRPL42	27	0	0	0	0	0	0	0	1	1	3	6	0	0	0	0	0	0	0	0	0	0	1	0	0	0	0	0	0	0	0	0	0	1	0	0	3	0	0	0	0	0	0	0	0	0	0	6	0
MRPL3	64	1	0	0	0	0	0	1	1	3	16	6	0	0	0	0	0	0	0	0	0	0	3	1	0	1	1	0	0	0	0	0	3	0	0	0	2	0	0	0	0	0	0	0	0	0	0	10	0
UNC79	669	6	1	0	0	0	3	7	24	5	97	131	0	0	12	0	1	4	1	0	5	1	23	12	1	0	0	0	0	0	0	0	41	0	3	1	83	0	0	1	4	0	3	4	2	0	0	70	1
NEU1	86	1	0	0	0	0	1	3	2	3	17	11	0	1	1	0	0	0	0	0	0	0	5	2	0	0	0	0	0	0	0	0	3	0	0	0	4	0	0	0	0	0	0	0	0	0	1	8	1
HNRNPK	129	0	0	0	0	0	0	3	3	5	22	21	0	0	1	0	1	0	0	1	2	1	9	1	0	0	0	0	0	0	0	0	8	0	2	0	5	0	0	1	2	0	0	0	0	0	0	20	0
YIPF5	46	0	0	0	0	0	0	1	2	1	6	6	0	0	1	0	0	0	0	0	0	0	0	2	1	0	0	0	0	0	0	0	3	0	0	0	4	0	0	0	2	0	0	0	0	0	0	9	1
ARR3	83	1	0	0	0	0	0	1	3	2	8	17	0	0	1	0	0	0	0	0	3	0	6	0	0	0	0	0	0	0	0	0	3	0	0	0	7	0	0	0	0	0	0	1	0	0	0	21	0
LAIR1	114	1	0	0	0	0	0	1	3	0	10	22	0	1	3	0	0	1	0	0	0	0	5	2	0	0	0	0	1	0	2	0	9	1	0	0	14	0	0	0	1	0	0	0	0	0	0	12	0
GAL3ST3	129	0	0	0	0	0	0	2	1	1	20	13	0	2	0	0	0	1	0	1	2	0	2	5	0	0	0	0	0	0	0	0	15	0	0	0	15	0	0	1	0	0	1	1	0	0	0	15	0
IGLV1-51	33	0	0	0	0	0	0	2	0	1	4	4	0	0	1	0	0	0	0	0	0	0	1	0	0	0	0	0	0	0	0	0	6	0	0	0	1	0	0	0	2	0	1	0	0	0	0	7	0
UBE2F	30	1	0	0	0	0	1	0	0	0	2	7	0	0	0	0	0	0	0	0	1	0	1	0	0	0	0	0	0	0	0	0	4	0	0	0	1	0	0	0	0	0	1	0	0	0	0	5	0
TMEM136	34	0	0	0	0	0	0	0	0	0	7	1	0	0	3	0	0	0	0	0	0	0	3	1	0	0	0	0	0	0	0	0	3	0	0	0	2	0	0	0	1	0	0	0	0	0	0	9	0
CASP12	30	0	0	0	0	0	0	0	0	1	0	2	0	0	0	0	0	0	0	0	0	1	2	4	0	0	0	0	0	0	0	0	2	0	0	0	0	0	0	2	1	0	0	0	0	0	0	14	0
C10ORF25	22	0	0	0	0	0	0	0	1	0	3	2	0	0	0	0	1	0	0	0	0	0	0	0	0	0	0	0	0	0	0	0	4	0	0	0	2	0	0	0	0	0	0	0	0	1	0	8	0
C1RL	99	0	0	0	0	0	0	0	1	1	15	26	0	0	2	0	0	0	0	0	1	0	10	0	0	0	0	0	0	0	0	0	8	0	1	1	2	0	0	1	2	0	0	0	0	1	0	14	0
OPCML	200	1	0	0	0	0	1	4	7	1	36	25	0	1	3	0	0	0	1	1	3	1	4	0	0	0	0	0	0	0	0	0	14	0	0	1	15	0	0	4	6	0	0	3	1	0	0	20	1
SPIRE2	148	1	0	0	0	0	0	5	2	5	31	13	0	1	0	0	0	0	1	2	1	1	5	3	0	0	0	0	0	0	0	0	13	0	0	0	8	0	0	1	0	0	0	1	0	0	0	22	0
ARMCX3	108	0	0	0	0	0	1	1	2	1	19	16	0	0	1	0	0	0	0	1	1	0	2	1	0	0	0	0	0	0	0	0	7	0	0	0	10	0	0	0	1	0	0	1	0	1	0	25	0
ATXN7L2	142	0	0	0	0	0	1	4	4	8	21	19	0	0	3	0	0	0	0	1	1	1	9	1	0	0	0	0	0	0	1	0	10	0	0	0	7	0	0	1	3	0	0	1	0	0	0	22	1
PCDHB5	377	1	0	0	0	0	0	3	12	2	60	77	0	1	9	0	0	1	0	0	5	0	9	1	3	0	0	0	0	0	0	0	32	0	2	0	45	0	0	0	3	0	0	3	0	1	1	41	1
AL603965.1	3	0	0	0	0	0	0	1	0	0	0	0	0	0	0	0	0	1	0	0	0	0	0	0	0	0	0	0	0	0	0	0	0	0	0	0	0	0	0	0	0	0	0	0	0	0	0	1	0
NUMA1	371	3	0	0	0	0	2	4	18	9	75	31	0	0	4	0	0	0	0	1	2	1	17	2	0	0	0	0	1	0	1	0	34	2	1	1	21	0	0	2	2	0	1	2	0	0	1	55	0
C7ORF76	4	0	0	0	0	0	0	1	0	1	0	0	0	0	0	0	0	0	0	0	0	0	1	1	0	0	0	0	0	0	0	0	0	0	0	0	0	0	0	0	0	0	0	0	0	0	0	0	0
EMP1	35	1	0	0	0	0	0	1	1	2	6	4	0	0	0	0	0	0	0	0	0	0	2	0	1	0	0	0	0	0	0	0	2	0	0	0	1	0	0	0	1	0	0	1	0	0	0	5	0
SPTLC1	87	0	0	0	0	0	0	1	5	1	16	11	0	0	1	0	0	0	0	0	1	1	7	0	1	0	0	0	0	0	0	0	7	0	0	0	4	0	0	0	1	0	0	1	0	0	0	18	0
RASSF8	79	0	0	0	0	0	1	1	1	2	12	10	0	0	2	0	0	0	0	0	1	1	1	3	0	0	0	0	0	0	1	0	6	0	0	0	6	0	0	0	0	0	1	0	0	0	0	14	0
TMEM207	51	0	0	0	0	0	0	1	1	0	4	8	0	0	1	0	0	0	0	0	0	0	2	1	0	0	0	0	0	0	0	0	3	0	0	0	9	0	0	0	0	0	0	0	0	0	0	14	0
OTUD7A	197	0	0	0	0	0	1	2	4	1	32	35	0	1	1	0	1	0	0	0	1	0	8	5	1	0	1	0	1	0	1	0	14	0	0	1	22	0	0	0	0	0	1	2	0	0	0	26	0
IFT140	282	1	0	0	0	0	1	5	8	8	48	34	0	1	4	0	0	1	0	0	3	0	11	8	1	2	0	0	0	0	3	0	19	0	2	1	12	0	0	2	4	0	2	3	0	0	2	43	2
OR6Y1	147	1	0	0	0	0	0	1	1	2	16	23	0	0	3	0	0	0	0	0	3	1	4	1	0	0	0	0	0	0	0	0	15	0	1	1	26	0	0	3	1	0	0	0	0	0	0	15	1
RNASE8	34	0	0	0	0	0	0	0	0	2	3	6	0	0	0	0	1	0	0	0	0	0	1	1	0	0	0	0	0	0	1	0	0	0	0	0	2	0	0	0	0	0	0	0	1	1	1	8	1
POLR2J3	1	0	0	0	0	0	0	0	0	0	0	0	0	0	0	0	0	0	0	0	0	0	0	0	0	0	0	0	0	0	0	0	0	0	0	0	0	0	0	0	1	0	0	0	0	0	0	0	0
BCL2A1	41	1	0	0	0	0	0	0	2	4	8	3	0	0	0	0	0	0	0	0	1	0	3	0	0	0	0	0	0	0	0	0	2	0	0	0	1	0	0	0	1	0	0	0	0	0	0	7	0
NOL11	117	0	0	0	0	0	0	3	4	6	16	17	0	0	2	0	0	0	1	0	1	0	6	1	1	0	0	0	0	0	1	0	10	0	0	0	7	0	0	0	0	0	1	2	0	1	0	19	0
TMEM145	119	1	0	0	0	0	1	3	4	4	16	18	0	0	0	0	0	0	0	0	1	0	8	1	1	0	0	0	0	0	0	0	4	0	1	0	14	0	0	0	1	0	1	0	1	0	0	14	0
REEP1	58	1	0	0	0	0	0	0	3	0	5	16	0	0	1	0	0	0	0	0	2	0	2	0	0	0	0	0	0	0	0	0	2	1	0	0	4	0	0	0	2	0	0	0	0	0	0	9	0
SLC15A3	95	0	0	0	0	0	0	0	1	1	16	29	0	0	1	0	0	1	0	1	1	0	5	1	0	0	0	0	0	0	0	0	6	0	0	0	5	0	0	0	1	0	0	2	0	0	0	13	1
KRT222	86	1	0	0	0	0	0	0	1	0	19	18	0	0	4	0	0	0	0	0	0	0	6	3	0	0	0	0	0	0	0	0	8	0	0	1	3	0	0	0	0	0	0	2	0	1	0	10	0
CERCAM	131	1	0	0	0	0	0	2	1	2	24	16	0	1	1	0	0	1	0	0	2	0	3	2	0	0	0	0	0	0	1	0	11	0	0	0	13	0	0	0	1	0	0	1	0	1	0	17	0
AGXT2	201	0	0	0	0	0	0	0	5	2	19	56	0	0	3	0	0	0	0	1	3	0	5	8	0	0	0	0	1	0	0	0	10	0	1	1	19	0	0	1	2	0	1	0	0	0	0	32	0
SRC	90	0	0	0	0	0	2	0	1	1	16	11	0	0	4	0	0	0	0	0	3	0	4	1	0	0	0	0	0	0	0	0	4	0	0	0	4	0	0	0	4	0	0	1	0	0	0	10	0
EPX	253	4	0	0	0	0	1	3	10	2	38	33	0	0	7	0	0	1	0	2	6	2	11	2	0	0	0	0	0	0	0	0	16	0	0	0	20	0	0	1	5	0	1	2	0	0	1	39	1
SP7	93	0	0	0	0	0	0	1	4	0	12	24	0	0	1	0	0	1	0	0	1	0	4	2	0	0	0	0	0	0	0	0	5	0	0	1	6	0	0	0	0	0	0	2	0	0	0	16	0
ZNF578	244	4	0	0	0	0	1	5	7	0	32	45	0	0	3	0	0	2	0	3	5	0	10	7	0	0	0	0	1	0	1	0	8	0	0	0	30	0	0	2	3	0	0	0	0	1	0	27	0
WDR31	81	0	0	0	0	0	0	2	1	0	13	19	0	0	2	0	0	0	0	0	3	0	5	1	0	0	0	0	0	0	0	0	5	0	0	0	2	0	0	0	0	0	0	0	0	1	0	12	0
SNIP1	102	0	0	0	0	0	0	2	2	1	17	14	0	0	2	0	1	0	0	0	1	0	4	3	0	0	0	0	0	0	0	0	8	0	1	0	11	0	0	1	1	0	0	1	0	0	0	17	0
TTC1	48	0	0	0	0	0	0	0	4	0	4	6	0	0	0	0	0	0	0	1	1	1	3	0	1	0	0	0	0	0	0	0	5	0	0	0	0	0	0	2	0	0	0	0	0	0	0	11	1
OR12D3	97	1	0	0	0	0	1	1	4	2	11	20	0	0	1	0	0	0	0	0	0	0	3	1	0	0	0	0	0	0	0	0	5	0	0	0	5	0	0	0	0	0	0	1	0	0	0	14	0
BLOC1S5	26	0	0	0	0	0	0	1	0	0	2	4	0	0	1	0	0	0	0	0	0	0	4	0	0	0	0	0	0	0	0	0	0	0	0	0	2	0	0	0	0	0	0	0	0	0	0	11	0
CCP110	135	1	0	0	0	0	0	4	6	2	25	15	0	1	2	0	1	0	1	0	1	0	8	1	1	0	0	0	0	0	0	0	8	0	0	0	12	0	0	0	1	0	1	1	0	1	0	28	0
C1R	162	1	0	0	0	0	1	1	2	4	26	36	0	0	1	0	0	0	0	0	4	0	6	3	0	0	0	0	1	0	2	0	7	0	0	0	8	0	0	1	0	0	2	0	0	1	0	31	0
DKKL1	74	1	0	0	0	0	0	0	0	2	12	17	0	0	3	0	0	2	0	0	1	1	4	1	0	0	0	0	1	0	0	0	4	0	0	0	3	0	0	0	0	0	0	1	0	0	0	10	0
ZDHHC12	44	0	0	0	0	0	0	1	3	0	7	5	0	0	0	0	0	0	1	0	0	0	3	0	0	0	0	0	0	0	0	0	2	0	0	0	1	0	0	0	2	0	0	1	0	0	0	11	0
KSR1	212	1	0	0	0	0	1	2	6	3	37	29	0	1	2	0	0	1	0	1	2	0	9	2	0	0	0	0	0	0	1	0	14	0	0	0	20	0	0	2	2	0	0	2	2	0	1	39	1
SNX3	28	0	0	0	0	0	0	0	1	1	5	6	0	0	0	0	0	0	0	0	0	0	4	0	0	0	0	0	0	0	0	0	3	0	0	0	0	0	0	0	0	0	0	0	0	0	0	4	0
CLK3	107	0	0	0	0	0	0	3	4	3	22	9	0	0	4	0	0	1	0	1	2	0	7	0	0	0	0	0	0	0	0	0	15	0	1	0	3	0	0	1	0	0	0	2	0	1	0	13	1
DGKQ	115	0	1	0	0	0	1	1	6	3	16	26	0	0	2	0	0	1	0	0	2	0	3	2	0	0	0	0	0	0	1	0	9	1	0	0	2	0	0	0	1	0	1	1	0	0	0	17	1
ROPN1L	76	1	0	0	0	0	0	0	0	1	8	19	0	0	3	0	0	0	0	0	2	0	2	2	0	0	0	0	0	0	0	0	3	0	0	0	10	0	0	0	2	0	0	0	1	0	0	9	0
SH2D2A	72	1	0	0	0	0	1	0	0	1	9	7	0	0	0	0	0	0	0	0	0	0	4	1	1	0	0	0	1	0	0	0	8	1	0	0	10	0	0	0	2	0	1	0	0	0	1	12	0
SGK223	311	4	2	0	0	0	3	5	12	13	54	57	1	0	6	0	0	2	0	2	3	4	7	6	1	1	0	0	1	0	1	0	26	0	2	1	14	0	0	1	2	0	2	1	1	0	1	30	0
PARP12	134	0	0	0	0	0	0	1	5	3	19	27	0	0	2	0	0	0	0	0	5	0	8	4	3	0	0	1	0	0	0	0	8	0	1	0	6	0	0	0	2	0	0	1	0	0	2	19	0
OR52H1	121	0	0	0	0	0	1	0	3	1	22	31	0	0	2	0	0	0	0	0	1	1	2	1	0	0	0	0	0	0	0	0	11	0	1	0	3	0	0	2	1	0	0	1	0	0	0	25	0
DALRD3	75	1	0	0	0	0	0	2	2	1	11	3	0	0	2	0	0	0	0	1	1	1	8	3	0	0	0	0	0	0	0	0	6	0	0	0	5	0	0	0	0	0	0	0	1	0	0	10	0
PARD3	352	6	1	0	0	0	1	6	13	5	47	53	1	0	3	0	0	2	0	3	5	0	16	5	1	0	0	0	0	0	1	0	21	0	1	1	24	0	2	0	11	0	0	2	0	2	0	50	1
TPI1	56	0	0	0	0	0	0	0	4	2	4	5	0	0	2	0	0	0	0	0	1	0	5	0	0	0	0	0	0	0	0	0	3	0	1	0	7	0	0	0	0	0	0	0	0	0	0	9	0
RABGAP1L	198	3	0	0	0	0	0	3	6	5	30	28	0	0	1	0	0	1	0	0	3	0	9	4	0	0	0	0	0	0	1	0	12	0	0	1	20	0	0	0	1	0	1	0	3	2	0	30	0
TMEM11	41	1	0	0	0	0	0	0	0	0	7	6	0	0	0	0	0	0	0	0	0	0	0	1	0	0	0	0	0	0	0	0	4	0	0	0	1	0	0	0	1	0	0	0	0	0	0	11	0
DACT1	251	1	0	0	0	0	0	4	7	2	43	35	0	0	5	0	1	1	0	1	3	0	4	10	2	0	0	0	0	0	1	0	17	0	0	0	30	0	0	1	1	0	0	2	0	1	0	34	1
PLCB4	451	0	4	0	0	0	0	5	15	5	51	149	0	0	5	0	1	0	0	0	1	2	20	7	1	0	0	0	2	0	0	0	22	0	0	1	46	0	0	1	4	0	2	1	1	0	1	34	0
ZNF285	186	0	0	0	0	0	0	1	11	4	19	34	0	0	3	0	0	0	0	0	3	0	8	8	0	0	0	0	0	0	3	0	9	0	0	0	22	0	0	2	4	0	1	0	0	0	0	28	0
SLITRK5	444	2	0	0	0	0	0	7	21	4	105	31	0	0	1	0	0	1	1	1	4	1	9	3	1	0	0	0	1	0	6	0	57	0	0	1	42	0	0	8	11	0	1	2	0	0	0	48	1
TCEAL8	29	0	0	0	0	0	0	0	1	2	3	2	0	0	0	0	0	0	0	0	0	0	0	0	0	0	0	0	0	0	0	0	1	0	0	0	3	0	0	0	0	0	1	1	0	1	0	10	0
CASP1	131	1	0	0	0	0	1	1	2	4	9	17	0	0	4	0	0	0	0	2	1	0	4	1	0	0	0	0	0	0	2	0	4	0	0	0	10	0	0	1	2	0	1	0	0	0	0	32	0
DNASE2	57	0	0	0	0	0	3	0	1	1	9	8	1	0	1	0	0	0	1	0	0	0	4	0	0	0	0	0	0	0	0	0	2	0	0	0	6	0	0	0	0	0	0	1	0	0	0	10	0
PPFIA1	240	2	1	0	0	0	0	3	8	7	45	35	0	0	2	0	0	0	0	0	1	1	12	4	0	1	0	0	0	0	0	0	8	1	0	0	13	0	0	1	1	0	3	0	2	1	0	42	0
EVI5L	122	0	0	0	0	0	0	4	4	2	25	20	0	0	1	0	0	0	3	0	0	0	4	1	1	0	0	0	0	0	0	0	9	0	0	0	0	0	0	3	1	0	2	1	0	1	0	21	0
TSHR	208	0	0	0	0	0	1	1	4	1	33	34	0	0	3	0	0	0	1	1	2	1	10	7	0	0	0	0	0	0	2	0	14	0	1	1	30	0	0	2	0	0	0	2	0	0	0	32	0
CD96	189	1	0	0	0	0	0	2	5	4	17	54	0	0	3	0	0	0	0	0	3	0	7	3	0	0	0	0	0	0	0	0	6	0	0	0	18	0	0	1	0	0	0	1	0	0	1	25	0
TNS1	437	2	0	0	0	0	2	5	12	8	98	62	0	1	7	0	0	0	0	4	6	1	11	14	1	0	0	0	0	0	2	0	34	0	0	0	25	0	0	1	6	0	0	2	0	1	0	53	1
GABRA5	239	1	0	0	0	0	0	2	7	2	53	15	0	0	7	0	0	1	0	0	1	1	9	4	0	0	0	0	0	0	4	0	15	0	0	0	37	0	0	2	2	0	0	3	2	0	0	31	0
PER1	241	1	1	0	0	0	0	2	7	8	39	29	0	0	2	0	0	0	1	0	4	2	11	1	1	0	0	0	0	0	0	0	8	0	0	1	17	0	0	2	1	0	1	0	1	2	0	44	3
ENSG00000115128	1	0	0	0	0	0	0	0	0	0	0	0	0	0	0	0	0	0	0	0	0	0	1	0	0	0	0	0	0	0	0	0	0	0	0	0	0	0	0	0	0	0	0	0	0	0	0	0	0
RNF17	392	2	0	0	0	0	0	10	14	6	55	83	0	1	10	0	0	2	0	2	4	0	12	10	1	0	0	0	0	0	2	0	22	0	0	2	26	0	0	4	4	0	0	2	1	1	1	59	0
ONECUT1	115	0	0	0	0	0	0	0	6	2	23	16	0	0	0	0	0	0	0	2	0	0	4	2	0	0	0	0	0	0	0	0	14	0	0	0	4	0	0	1	1	0	0	0	1	0	0	18	0
LDB1	111	2	0	0	0	0	0	1	2	2	18	19	1	2	1	0	0	0	0	1	2	0	5	0	1	0	0	0	0	0	0	0	8	0	1	1	5	0	0	0	2	0	0	0	0	1	0	13	5
SLC36A1	115	0	0	0	0	0	0	0	2	3	20	21	0	0	2	0	0	0	0	1	3	0	9	0	0	0	0	0	1	0	0	0	10	0	0	1	8	0	0	0	0	0	1	0	0	0	1	14	0
POLD1	259	1	0	0	0	0	2	3	11	7	62	25	0	0	3	0	0	1	0	2	4	0	13	3	1	0	0	0	1	0	1	0	17	1	0	0	16	0	0	1	0	0	0	2	1	0	0	41	0
SF3B14	23	0	0	0	0	0	0	0	2	0	7	2	0	0	0	0	0	0	0	0	1	0	1	0	0	0	0	0	0	0	1	0	0	0	0	0	0	0	0	0	0	0	0	1	0	0	0	5	0
ALG8	102	0	0	0	0	0	0	2	1	1	17	15	0	0	1	0	0	0	0	1	0	0	4	3	0	0	0	0	0	0	0	0	4	0	0	0	4	0	0	0	0	0	0	2	0	0	0	25	0
C7ORF33	67	1	0	0	0	0	1	0	1	1	9	6	0	0	1	0	0	0	0	0	0	0	0	1	0	0	0	0	0	0	0	0	5	0	0	0	13	0	0	0	0	0	0	0	0	0	0	9	0
C10ORF35	36	0	0	0	0	0	0	0	1	2	3	8	0	0	0	0	0	0	0	0	1	0	2	0	1	0	0	0	0	0	0	0	2	0	0	0	1	0	0	1	0	0	0	0	0	0	0	9	0
IL4R	207	3	0	0	0	0	0	2	8	5	18	37	0	1	8	2	0	0	0	0	5	0	10	7	0	0	0	0	0	0	1	0	8	0	1	0	14	0	0	1	7	0	0	1	0	1	1	27	0
TMOD2	61	1	1	0	0	0	0	0	1	2	12	11	0	0	1	0	1	0	0	0	0	0	1	1	0	0	0	0	0	0	0	0	2	0	0	0	4	0	0	0	0	0	1	0	0	0	0	12	0
FLT3LG	56	1	0	0	0	0	1	1	2	1	4	5	0	0	1	0	0	0	0	0	0	0	4	1	0	0	0	1	1	0	1	0	5	0	0	0	3	0	0	0	1	0	0	1	0	0	0	13	0
EPT1	62	2	0	0	0	0	0	1	0	1	8	7	0	0	1	0	0	0	0	0	1	0	4	0	0	2	0	0	0	0	0	0	2	0	0	0	4	0	0	0	0	0	1	0	0	0	0	15	0
LRP8	148	2	0	0	0	0	0	3	6	3	19	15	0	0	3	0	0	0	0	1	0	1	9	6	0	0	0	0	1	0	0	0	10	0	1	0	9	0	0	2	1	0	0	0	0	1	0	21	0
SGIP1	293	2	0	0	0	0	0	4	9	5	36	40	0	1	3	0	0	1	0	0	5	1	15	10	2	0	0	0	0	0	2	0	16	0	1	1	46	0	0	1	2	0	0	1	0	1	1	37	0
PHF15	38	0	0	0	0	0	0	0	0	0	16	4	0	0	0	0	0	1	0	1	0	0	4	2	0	0	0	0	0	0	0	0	3	0	0	0	0	0	0	0	0	0	0	0	0	0	0	0	0
ISL1	132	1	0	0	0	0	0	1	5	4	23	20	0	0	0	0	0	0	0	1	0	0	6	1	2	0	0	0	0	0	0	0	7	0	0	0	19	0	0	0	2	0	0	1	0	0	0	18	1
AP000708.1	7	1	0	0	0	0	0	0	0	0	2	1	0	0	0	0	0	0	0	0	0	0	0	0	0	0	0	0	0	0	0	0	0	0	0	0	0	0	0	1	0	0	0	0	0	0	0	2	0
CDA	35	0	0	0	0	0	0	0	0	0	4	8	0	0	2	0	0	0	1	0	0	0	1	1	0	0	0	0	0	0	0	0	1	0	0	0	3	0	0	0	0	0	0	1	0	0	0	4	0
GAGE1	4	0	0	0	0	0	0	0	0	0	2	0	0	0	0	0	0	0	0	0	1	0	0	0	0	0	0	0	0	0	0	0	0	0	0	0	0	0	0	0	0	0	0	0	0	0	0	0	0
PYROXD2	112	1	0	0	0	0	0	2	3	4	15	18	0	0	1	0	0	0	0	0	0	0	7	1	1	0	0	0	0	0	0	0	11	0	1	1	6	0	0	2	3	0	0	0	0	0	0	20	0
NCS1	37	0	0	0	0	0	0	0	2	0	8	4	0	0	0	0	0	0	0	0	0	0	2	0	0	0	0	0	0	0	0	0	2	0	0	0	3	0	0	0	0	0	1	0	0	0	0	7	0
ESRP2	131	3	0	0	0	0	1	3	4	4	22	19	0	0	2	0	0	0	0	1	2	0	9	0	0	0	0	0	0	0	0	0	7	0	0	0	4	0	0	0	2	0	0	1	0	0	0	24	0
SPON2	58	0	0	0	0	0	2	0	0	4	16	8	1	0	4	0	0	0	0	2	1	0	1	1	1	0	0	0	0	0	0	0	5	0	0	0	4	0	0	0	0	0	0	0	0	0	0	1	1
NUP188	284	1	0	0	0	0	1	4	6	3	48	36	0	0	2	0	1	0	3	0	2	1	17	4	0	0	0	0	0	0	1	0	23	1	2	1	18	0	0	2	4	0	1	0	1	0	0	38	0
SLC38A10	210	1	0	0	0	0	0	4	9	2	38	37	0	1	5	0	0	1	0	0	2	1	13	2	0	0	0	0	0	0	1	0	11	2	0	0	10	0	0	1	3	0	1	1	1	0	1	26	0
FAM124B	122	1	0	0	0	0	1	1	1	1	17	21	0	0	2	0	0	1	0	1	4	0	9	2	1	0	0	0	0	0	0	0	6	0	0	0	6	0	0	1	1	0	0	1	0	0	1	19	0
TRPV3	187	0	0	0	0	0	3	0	6	3	31	26	0	0	1	0	0	0	0	0	3	1	6	4	0	0	0	0	0	0	0	0	12	0	2	0	16	0	0	2	2	0	0	2	0	0	0	34	0
SLAMF7	106	0	0	0	0	0	0	1	1	3	10	22	0	0	3	0	0	0	0	1	0	0	4	4	0	0	0	0	0	0	0	0	6	0	1	0	8	0	0	1	0	0	0	0	0	0	0	20	0
TRGC1	58	0	0	0	0	0	0	3	4	0	4	8	0	0	2	0	0	0	0	0	0	1	3	1	0	0	0	0	0	0	0	0	3	0	0	0	5	0	0	0	0	0	0	0	0	0	0	13	0
SMIM5	3	0	0	0	0	0	0	0	0	0	0	0	0	0	0	0	0	0	0	0	0	0	0	0	0	0	0	0	0	0	0	0	0	0	0	0	0	0	0	0	0	0	0	0	0	0	0	0	0
CDH5	228	0	0	0	0	0	2	4	12	4	38	48	0	0	3	0	0	1	0	0	3	0	3	3	1	0	0	0	0	0	1	0	13	0	0	0	20	0	0	2	0	0	1	1	1	0	1	22	0
PDE6C	206	2	0	0	0	0	0	3	4	1	26	56	0	0	3	0	0	1	0	0	4	0	9	0	0	0	0	0	0	0	1	0	4	0	0	0	17	0	0	0	3	0	2	2	0	0	2	36	1
CBLB	284	2	0	0	0	0	0	5	7	6	34	57	0	0	4	0	0	0	2	1	2	0	15	3	0	0	0	0	0	0	0	0	4	0	0	0	12	0	0	1	28	0	1	1	1	2	2	44	2
CYB561D1	36	0	0	0	0	0	0	0	0	0	10	5	0	0	0	0	0	0	0	0	0	0	1	0	0	0	0	0	0	0	0	0	1	0	0	0	2	0	0	1	0	0	0	0	0	1	0	9	1
ZNF682	136	1	0	0	0	0	0	0	7	0	22	25	0	0	1	0	0	0	0	1	0	0	4	0	0	0	0	0	0	0	0	0	7	0	0	0	12	0	0	0	0	0	0	0	0	0	1	24	0
GPC1	100	0	0	0	0	0	0	5	1	1	23	16	0	0	1	0	0	1	0	0	0	0	2	2	0	0	0	0	0	0	0	0	7	0	0	0	5	0	1	1	1	0	0	0	0	0	0	17	0
GPR75-ASB3	28	1	0	0	0	0	0	0	0	0	12	1	0	0	0	0	0	0	0	0	0	0	1	1	0	0	0	0	0	0	0	0	0	0	0	0	1	0	0	0	2	0	0	0	0	0	0	0	0
CCDC64	99	0	0	0	0	0	0	2	3	3	20	17	0	0	0	0	0	1	0	1	1	0	7	2	0	0	0	0	0	1	0	0	5	0	0	0	4	0	0	0	2	0	0	0	0	0	0	20	0
RNF149	66	0	0	0	0	0	1	2	1	2	14	6	0	0	1	0	0	1	0	0	0	0	5	1	0	0	0	0	0	0	0	0	3	0	0	0	5	0	0	0	2	0	0	0	2	1	0	5	0
GRAP	22	1	0	0	0	0	0	0	0	0	4	3	0	0	0	0	0	0	0	0	0	0	1	1	0	0	0	0	0	0	1	0	0	0	0	0	3	0	0	0	0	0	0	0	0	0	0	7	0
MAGEB17	4	0	0	0	0	0	0	0	0	0	0	0	0	0	0	0	0	0	0	0	1	0	1	0	0	0	0	0	0	0	0	0	0	0	0	0	1	0	0	0	0	0	0	0	0	0	0	0	0
CYP2F1	121	0	0	0	0	0	1	0	3	2	10	29	0	0	2	0	0	0	0	0	2	2	3	3	1	0	0	0	0	0	1	0	10	0	0	0	3	0	0	2	2	0	1	0	0	0	0	16	2
ACTB	203	1	1	0	0	0	1	6	6	7	20	14	0	0	2	0	4	0	0	0	4	1	11	1	0	0	0	0	0	0	1	0	9	0	0	0	11	0	3	1	39	0	1	0	0	2	0	14	1
TRBJ2-4	3	0	0	0	0	0	0	0	0	0	1	0	0	0	0	0	0	0	0	0	0	0	0	0	0	0	0	0	0	0	0	0	1	0	0	0	0	0	0	0	0	0	0	0	0	0	0	1	0
OR4D11	143	2	0	0	0	0	0	1	7	2	14	24	0	0	2	0	0	0	0	1	0	1	5	5	0	0	0	0	0	0	0	0	6	0	1	0	19	0	0	1	0	0	0	1	0	0	0	18	0
CHRNA10	93	0	0	0	0	0	0	1	3	2	15	13	0	0	5	0	0	2	0	0	1	0	7	2	0	0	0	0	0	0	0	0	8	1	0	0	6	0	0	0	1	1	1	1	0	0	0	10	0
SGK196	8	0	0	0	0	0	0	0	0	0	5	2	0	0	0	0	0	0	0	0	0	0	0	0	0	0	0	0	0	0	0	0	0	0	0	0	0	0	0	0	0	0	0	0	0	0	0	0	0
C2ORF15	21	0	1	0	0	0	1	0	1	0	4	3	1	0	0	0	0	0	0	0	1	0	1	0	0	0	0	0	0	0	0	0	0	0	0	0	0	0	0	0	0	0	0	0	0	1	0	2	1
AC074389.6	9	0	0	0	0	0	0	1	0	1	2	0	0	0	0	0	0	0	0	0	0	0	1	0	0	0	0	0	0	0	0	0	0	0	0	0	0	0	0	0	0	0	0	0	0	0	0	4	0
ZDHHC20	66	1	0	0	0	0	0	2	1	0	8	7	0	0	3	0	0	2	0	0	1	0	4	1	0	0	0	0	0	0	0	0	5	0	0	0	1	0	0	0	1	0	0	1	0	0	0	16	0
AGPAT2	49	0	0	0	0	0	1	0	2	1	17	1	0	0	2	0	0	0	0	0	0	0	4	0	0	0	0	0	0	0	0	0	2	0	0	0	4	0	0	0	0	0	0	0	0	0	0	4	0
NCBP2L	38	0	0	0	0	0	0	0	2	0	8	5	0	0	0	0	0	0	0	0	1	0	0	0	0	0	0	0	0	0	0	0	0	0	0	0	1	0	0	0	2	0	1	0	0	0	0	9	0
TTI1	229	4	0	0	0	0	0	8	4	4	38	27	0	0	3	0	0	0	0	0	5	1	8	1	0	0	0	0	0	0	0	0	28	1	1	0	19	0	0	2	0	0	0	1	1	1	0	37	0
ADAM32	191	1	0	0	0	0	0	5	7	4	23	48	0	0	4	0	1	1	0	0	2	0	7	5	0	0	1	0	0	0	0	0	4	0	0	1	8	0	0	5	1	0	0	1	0	0	0	30	0
OR5B12	163	0	0	0	0	0	0	0	5	1	14	30	0	0	1	0	0	2	1	0	2	0	5	11	2	0	0	0	0	0	0	0	10	0	0	0	27	0	0	0	1	0	0	0	0	0	0	18	0
PNPLA4	60	0	0	0	0	0	0	1	3	1	6	7	0	0	1	0	0	0	0	0	0	0	2	2	0	0	0	0	0	0	0	0	4	0	0	0	5	0	0	0	0	0	0	2	1	0	0	16	0
SUSD4	145	1	0	0	0	0	0	3	0	3	16	39	0	0	1	0	1	0	0	1	3	0	7	2	0	0	0	0	0	0	1	0	6	0	0	0	12	0	0	1	3	0	0	2	0	0	0	22	1
IRF1	73	0	0	0	0	0	0	3	3	2	13	6	0	0	2	0	0	0	0	0	1	0	5	0	0	0	0	0	0	0	0	0	8	0	1	0	1	0	0	0	4	0	0	0	0	0	0	12	0
SLC25A30	53	0	0	0	0	0	0	0	1	0	7	5	0	0	2	0	0	0	1	0	2	0	2	1	0	0	0	0	0	0	0	0	7	0	0	0	1	0	0	0	1	0	0	1	0	0	0	12	0
PAPPA	531	1	1	0	0	0	0	3	13	7	74	127	0	0	7	0	0	3	1	2	7	3	19	10	3	0	0	0	1	0	4	0	42	0	0	0	41	0	0	2	6	0	0	4	1	0	0	54	1
CCDC18	207	6	0	0	0	0	0	6	13	8	24	17	0	0	4	0	0	1	0	0	3	1	12	1	0	0	0	0	0	0	1	0	20	0	0	0	7	0	0	0	1	0	1	1	2	0	0	41	0
COL9A2	166	2	2	0	0	0	1	0	7	4	21	31	0	0	2	0	0	2	0	0	1	1	4	4	0	0	0	0	0	0	1	0	10	0	0	0	13	0	1	1	1	0	0	0	0	0	0	24	0
SCNN1D	107	1	0	0	0	0	0	3	3	1	18	20	0	0	3	0	0	2	1	1	2	1	3	0	0	0	0	0	0	0	0	0	10	0	0	0	11	0	0	1	3	0	2	0	0	0	0	6	0
HRK	1	0	0	0	0	0	0	0	0	0	0	0	0	0	0	0	0	0	0	0	0	0	0	0	0	0	0	0	0	0	0	0	0	0	0	0	0	0	0	0	0	0	0	0	0	0	0	0	0
CNIH2	28	1	0	0	0	0	1	0	1	1	3	2	0	0	0	0	0	0	0	0	0	0	1	0	0	0	0	0	0	0	0	0	2	0	0	0	1	0	0	0	0	0	0	0	1	0	0	6	0
APOBEC3A	36	0	0	0	0	0	0	0	1	0	6	8	0	0	1	0	0	0	0	0	0	0	1	0	0	0	0	0	0	0	0	0	1	1	0	0	3	0	0	0	0	0	0	0	0	0	0	6	0
COX16	26	0	1	0	0	0	0	0	1	1	5	3	0	0	0	0	0	0	0	0	0	1	0	0	0	0	0	0	0	0	0	0	1	0	0	0	2	0	0	0	0	0	0	0	0	0	0	7	0
TYW1	146	1	0	0	0	0	0	1	5	3	20	19	0	0	3	0	0	1	0	2	2	0	5	4	1	0	0	0	0	0	1	0	13	0	0	0	7	0	0	0	0	0	0	0	0	0	0	24	1
SELPLG	112	0	0	0	0	0	0	0	1	3	16	18	0	0	3	0	0	1	1	2	0	0	2	3	0	0	0	0	0	0	0	0	10	0	2	1	2	0	0	0	0	0	0	0	0	0	0	18	0
CERS5	62	2	0	0	1	0	0	1	2	2	15	6	0	0	2	0	0	0	0	0	1	0	2	0	0	0	0	0	0	0	0	0	3	0	0	0	5	0	0	0	1	0	0	0	0	0	0	11	0
HDHD3	54	0	0	0	0	0	0	0	1	3	13	4	0	0	2	0	0	0	1	1	1	0	1	0	1	0	0	0	0	0	0	0	3	0	0	0	1	0	0	0	1	0	0	1	0	0	1	5	0
SCYL3	137	1	0	0	0	0	0	1	0	3	17	15	0	0	3	0	0	0	0	3	1	0	12	5	0	0	0	0	0	0	0	0	12	0	1	1	5	0	0	1	1	0	0	1	1	1	1	21	1
BAZ2A	296	2	1	0	0	0	0	6	7	8	48	47	0	1	4	0	0	1	0	1	1	1	16	3	1	0	0	0	1	0	3	0	18	0	0	1	9	0	1	3	4	0	2	2	0	0	0	40	0
RPP21	15	0	0	0	0	0	0	1	1	0	0	1	0	0	0	0	0	0	0	0	0	0	0	0	0	0	0	0	0	0	0	0	2	0	0	0	1	0	0	0	0	0	0	0	0	0	0	5	0
C10ORF111	32	0	0	0	0	0	0	1	2	0	3	6	0	0	0	0	0	0	0	0	0	0	1	0	0	0	0	0	0	0	0	0	1	0	1	0	2	0	0	0	4	0	0	0	0	0	0	2	1
FBXO9	69	2	0	0	0	0	2	3	2	0	7	13	0	0	1	0	0	0	0	0	3	0	1	0	1	0	0	0	0	0	0	0	4	0	0	0	0	0	0	0	0	0	0	2	1	0	0	16	0
SOCS4	77	0	0	0	0	0	0	4	2	1	6	9	0	0	2	0	0	0	0	0	1	0	6	1	0	0	0	0	0	0	0	0	6	0	0	0	3	0	0	2	2	0	0	1	0	0	0	15	3
KCNK12	18	0	0	0	0	0	0	0	1	1	3	1	0	0	0	0	0	0	0	0	0	0	2	0	0	0	0	0	0	0	0	0	0	0	0	0	4	0	0	0	1	0	0	0	0	0	0	0	0
PLLP	28	0	0	0	0	0	0	0	0	0	6	6	0	0	0	0	0	0	0	0	0	0	1	0	0	0	0	0	0	0	0	0	0	0	0	0	1	0	0	0	0	0	0	0	0	0	0	6	0
TRBV4-2	48	0	0	0	0	0	0	2	0	0	2	16	0	0	1	0	0	0	0	0	0	0	1	0	0	0	0	0	0	0	0	0	2	0	0	0	13	0	0	0	0	0	0	1	0	0	0	6	0
RANBP10	116	0	0	0	0	0	2	3	7	3	22	24	0	0	2	0	0	0	0	0	0	0	2	0	1	0	0	0	1	0	2	0	8	0	0	0	6	0	0	1	0	0	0	2	1	1	0	15	0
TTF1	201	1	1	0	0	0	0	2	9	1	34	25	0	0	0	0	0	0	0	3	2	1	5	0	0	1	0	0	1	0	1	0	18	0	0	0	15	0	0	0	2	0	0	2	1	0	0	40	0
RXFP4	68	1	0	0	0	1	0	0	0	1	9	11	0	0	1	0	0	0	0	1	1	0	6	0	0	0	0	0	0	0	0	0	4	0	1	0	3	0	0	0	0	0	0	1	0	0	0	14	0
OGG1	79	0	0	0	0	0	0	0	1	5	10	15	0	0	2	0	0	0	0	0	1	0	5	1	1	0	0	0	0	0	0	0	6	1	0	0	6	0	0	0	1	0	0	0	1	0	0	12	0
IGLV3-25	35	0	0	0	0	0	0	1	1	1	4	3	0	0	2	0	0	0	0	0	0	0	0	1	0	0	0	0	0	0	0	0	4	0	0	0	1	0	0	0	3	0	0	0	0	0	0	10	0
SOD2	38	0	0	0	0	0	0	0	1	1	8	4	0	0	1	0	0	0	0	0	0	0	3	0	0	0	0	0	0	0	0	0	3	0	0	0	5	0	0	0	0	0	0	0	0	0	0	6	1
PDE4D	160	3	1	0	0	0	0	2	6	1	23	15	0	0	2	0	0	2	1	0	1	0	17	2	0	0	0	0	0	0	0	0	7	0	1	1	10	0	0	0	2	0	1	2	1	0	1	29	1
SYNGR3	29	0	0	0	0	0	0	0	0	1	7	4	0	0	1	0	0	0	0	0	1	0	0	1	0	0	0	0	0	0	0	0	3	0	0	0	4	0	0	0	1	0	0	0	0	0	0	1	0
ZSCAN2	108	1	0	0	0	0	0	0	4	3	18	13	0	0	2	0	0	0	0	0	3	0	6	0	0	0	0	0	0	0	0	1	9	0	0	0	3	0	0	0	1	0	0	0	0	0	0	18	0
C19ORF18	75	1	0	0	0	0	0	1	3	1	13	16	0	0	1	0	0	0	0	0	3	0	3	1	1	0	0	0	0	0	0	0	4	0	0	0	2	0	0	0	0	0	1	0	0	0	0	12	0
ING2	54	1	0	0	0	0	0	1	1	0	8	7	0	0	2	0	0	0	1	1	2	0	2	2	0	0	0	0	0	0	0	0	2	1	0	0	1	0	0	1	0	0	0	0	2	0	0	10	0
C19ORF20	2	0	0	0	0	0	0	0	0	0	0	1	0	0	0	0	0	0	0	0	1	0	0	0	0	0	0	0	0	0	0	0	0	0	0	0	0	0	0	0	0	0	0	0	0	0	0	0	0
BANF1	20	1	0	0	0	0	0	0	0	0	4	0	0	0	1	0	0	0	0	0	1	0	3	0	0	0	0	0	0	0	0	0	2	0	0	0	1	0	0	0	0	0	0	0	0	0	0	4	0
C9ORF69	22	0	0	0	0	0	0	0	0	1	4	1	0	0	0	0	0	0	0	0	0	0	1	1	0	0	0	0	0	0	0	0	4	0	0	0	0	0	0	0	0	0	0	0	0	1	0	3	0
CDC42SE1	13	0	0	0	0	0	0	1	0	0	3	1	0	0	0	0	0	0	0	0	0	0	0	0	0	0	0	0	0	0	0	0	1	0	0	0	0	0	0	0	0	0	0	0	0	0	0	5	0
FRMPD3	309	1	0	0	0	1	3	8	7	2	57	57	0	1	5	0	0	0	2	0	4	0	7	0	2	0	0	0	3	0	3	0	19	0	3	0	20	0	0	0	1	0	1	4	2	0	0	47	1
ACY1	75	0	0	0	0	1	1	0	2	3	10	13	0	0	1	0	0	0	0	0	0	0	2	0	0	0	0	0	1	0	0	0	2	0	0	0	3	0	0	2	0	0	0	0	1	0	0	15	1
SEMA7A	130	0	0	0	0	0	2	0	3	2	22	13	0	0	1	0	0	1	0	1	1	0	8	1	0	0	0	0	0	0	0	0	12	0	0	1	9	1	0	0	1	0	1	1	0	0	0	28	0
BEX1	53	1	0	0	0	0	1	0	0	1	9	8	0	0	1	0	0	0	0	0	0	0	0	4	1	0	0	0	0	0	0	0	3	0	0	0	3	0	0	1	0	0	0	0	0	0	0	12	0
WWC2	210	0	0	0	0	0	0	8	5	3	23	33	0	0	5	0	0	0	0	0	3	0	10	4	0	0	0	0	0	0	2	0	13	0	0	0	9	0	0	0	3	0	1	2	0	1	0	47	1
CD1D	160	0	0	0	0	0	0	0	3	4	21	13	0	0	2	0	1	1	0	0	2	0	7	1	0	0	0	0	0	0	0	0	15	1	0	0	15	0	0	2	0	0	0	0	0	0	0	25	0
MKL1	205	0	0	0	0	0	2	5	8	8	38	32	0	0	2	0	0	0	0	3	3	0	6	0	0	0	0	0	1	0	1	0	16	0	1	0	6	0	0	1	0	0	1	2	0	0	0	27	1
RASA4B	16	0	0	0	0	0	0	0	2	0	2	6	0	0	0	0	0	0	0	0	1	1	0	0	0	0	0	0	0	0	0	0	0	0	0	0	0	0	0	0	0	0	0	0	0	0	0	3	0
AC090616.2	6	0	0	0	0	0	0	0	0	1	0	0	0	0	0	0	0	0	0	0	0	0	0	0	0	1	0	0	0	0	0	0	0	0	0	0	0	0	0	0	0	0	0	0	0	0	0	0	0
RHOB	77	0	0	0	0	0	0	1	1	3	3	6	0	1	1	0	0	0	0	0	0	0	3	1	1	0	0	0	0	0	0	0	2	0	0	0	3	0	0	0	1	0	0	0	0	1	0	4	0
AAK1	157	1	0	0	0	0	0	2	6	2	21	24	0	0	1	0	1	0	0	0	0	0	12	2	0	0	0	0	0	0	1	0	7	0	0	0	10	0	0	3	4	0	1	1	1	0	0	25	0
NELF	6	0	0	0	0	0	0	0	0	0	0	1	0	0	0	0	0	0	0	0	0	0	0	1	0	0	0	0	0	0	0	0	1	0	0	0	0	0	0	0	0	0	0	0	0	0	0	0	0
NPAS1	95	0	1	0	0	0	1	0	2	3	20	21	0	0	1	0	0	0	0	0	1	0	5	2	0	0	0	0	0	0	0	0	3	0	1	0	6	0	0	0	3	0	0	0	1	0	0	14	0
SLIT1	333	2	0	0	0	0	0	2	7	4	61	64	0	3	1	0	0	1	0	0	4	0	11	6	2	0	0	0	1	0	2	0	16	1	0	0	39	0	0	2	4	0	1	2	1	1	1	44	0
POFUT2	110	0	0	0	0	0	1	0	4	2	25	15	0	0	0	0	0	0	0	0	1	0	3	3	1	0	0	0	0	0	0	0	9	0	1	0	8	0	0	0	1	0	0	0	0	0	1	23	0
GAS2L2	239	3	0	0	1	0	1	3	9	1	31	50	0	1	5	0	0	0	1	1	4	0	8	6	1	0	0	0	0	0	1	0	13	0	0	2	18	0	0	3	0	0	1	2	0	0	0	31	0
KLK10	56	1	0	0	0	0	0	2	0	1	2	14	0	0	1	0	0	0	0	0	1	0	2	1	0	1	0	0	0	0	0	0	3	1	0	0	6	0	0	0	0	0	0	1	0	0	0	9	0
KIF1B	344	1	0	0	0	0	2	11	7	18	47	52	0	1	6	0	0	1	0	1	2	1	15	2	0	1	0	1	0	0	1	0	19	0	2	1	25	0	0	0	1	1	0	2	2	0	0	54	0
FN3K	63	0	0	0	0	0	0	1	3	2	12	4	0	0	3	0	0	0	0	1	0	0	4	1	0	0	0	0	1	0	0	0	4	0	0	0	2	0	0	1	1	0	0	0	0	0	0	14	1
ENSG00000240720	2	0	0	0	0	0	0	0	0	0	0	0	0	0	0	0	0	0	0	0	0	0	2	0	0	0	0	0	0	0	0	0	0	0	0	0	0	0	0	0	0	0	0	0	0	0	0	0	0
STX7	48	1	0	0	0	0	0	0	3	1	9	3	0	0	1	0	0	0	0	0	0	1	1	2	0	0	0	0	0	0	0	0	1	0	1	0	2	0	0	0	0	0	0	2	0	1	0	10	0
IRF8	219	0	0	0	0	0	1	1	5	0	18	16	1	1	2	0	0	0	0	1	3	0	5	1	0	0	0	0	1	0	1	0	4	0	0	0	16	0	0	0	86	0	0	2	1	0	1	29	2
CNTD1	60	0	0	0	0	0	0	1	0	0	9	9	0	0	1	0	0	0	0	0	1	0	3	0	1	0	0	0	0	0	0	0	3	0	1	1	2	0	0	0	5	0	0	1	0	1	0	13	0
CCDC167	18	0	0	0	0	0	0	0	0	0	2	3	0	0	1	0	0	0	1	0	1	0	3	0	0	0	0	0	0	0	0	0	0	0	0	0	0	0	0	0	0	0	0	0	0	0	0	6	0
DUSP18	32	0	0	0	0	0	0	0	4	0	4	3	0	0	1	0	0	0	0	0	0	0	3	0	0	0	0	0	0	0	0	0	2	0	0	0	2	0	0	0	0	0	0	0	1	0	0	7	0
FNDC4	51	0	0	0	0	0	0	1	4	1	6	7	0	0	2	0	0	1	0	0	0	0	1	0	0	0	0	0	0	0	0	0	2	0	0	0	3	0	0	0	0	0	0	1	0	0	0	12	0
ENKUR	87	0	0	0	0	0	0	1	1	2	15	14	0	0	1	0	0	0	0	0	1	0	7	1	0	0	0	0	0	0	0	0	9	0	0	0	6	0	0	2	0	0	0	1	0	0	0	19	0
PLA2G2F	60	0	0	0	0	0	0	1	0	0	6	13	0	0	2	0	0	0	0	0	1	0	1	2	0	0	0	0	0	0	0	0	3	0	0	0	4	0	0	1	1	0	0	0	0	0	0	10	1
LOC389676	1	0	0	0	0	0	0	0	0	0	0	0	0	0	0	0	0	0	0	0	0	0	0	1	0	0	0	0	0	0	0	0	0	0	0	0	0	0	0	0	0	0	0	0	0	0	0	0	0
UPK1B	67	1	0	0	0	0	0	0	1	2	11	14	0	0	2	0	0	0	0	1	1	0	5	1	0	0	0	0	0	0	0	0	2	0	0	0	5	0	0	0	0	0	0	1	0	0	0	8	0
THEG	134	0	0	0	0	0	1	2	4	5	18	22	0	0	5	0	0	1	0	2	3	0	5	4	0	0	0	0	0	0	0	0	8	0	1	1	10	0	0	1	1	0	0	1	0	0	2	20	0
SLC1A1	105	0	0	0	0	0	0	1	2	2	20	25	0	0	1	0	0	0	0	0	1	1	4	0	2	0	0	0	1	0	1	0	9	0	1	0	5	0	0	0	1	0	0	2	0	0	0	19	0
VSTM2L	42	0	0	0	0	0	0	1	1	0	9	10	0	0	1	0	0	0	0	0	2	0	0	0	0	0	0	0	0	0	1	0	3	0	1	0	2	0	0	0	0	0	0	0	0	0	1	3	0
PPP1R18	91	2	0	0	0	0	0	0	4	1	22	9	0	0	1	0	0	0	0	0	4	0	2	0	1	0	0	0	1	0	0	0	5	0	0	0	5	0	0	1	2	0	0	1	1	0	0	13	0
ARMC7	38	0	0	0	0	0	0	0	2	0	4	5	0	0	1	0	0	0	0	1	3	0	4	0	0	0	0	0	0	0	0	0	1	0	0	0	3	0	0	0	1	0	0	1	0	0	0	4	0
ZBTB25	88	1	0	0	0	0	0	0	3	1	18	10	0	0	5	0	0	0	0	1	1	0	1	1	0	0	0	0	0	0	0	0	5	0	0	0	9	0	0	1	2	0	1	1	1	0	0	16	1
PIN1	30	0	0	0	0	0	0	2	1	0	4	4	0	0	0	0	0	0	0	0	0	0	1	0	1	0	0	0	0	0	0	0	2	0	0	0	1	0	0	0	0	0	0	0	0	0	0	7	0
ZFR	206	0	0	0	0	0	0	2	8	4	32	21	0	0	4	0	0	0	0	2	1	0	13	6	1	0	0	0	0	0	1	0	17	1	0	0	11	0	0	1	1	0	0	1	0	0	0	40	0
FLYWCH2	27	0	0	0	0	0	0	0	0	1	6	5	0	0	0	0	0	0	0	0	0	1	0	1	0	0	0	0	0	0	0	0	2	0	0	0	1	0	0	0	0	0	0	1	0	0	0	6	1
ZNF850	101	3	0	0	0	0	0	2	1	2	7	7	0	0	1	0	0	0	0	0	1	1	9	0	0	1	0	0	0	0	0	0	4	0	0	0	4	0	0	1	0	0	0	0	0	1	0	39	0
POLL	116	0	0	0	0	0	1	0	7	5	14	36	0	0	1	0	0	0	0	1	1	0	2	0	0	0	0	0	0	0	1	0	5	0	0	1	9	0	0	1	1	0	0	0	0	0	0	17	1
PAIP1	90	0	0	0	0	0	0	1	5	3	11	14	0	0	1	0	0	0	0	0	0	1	1	0	1	0	0	0	0	0	0	0	3	0	0	0	7	0	0	0	0	0	0	0	0	1	0	18	0
C14ORF45	5	0	0	0	0	0	0	0	0	0	0	1	0	0	0	0	0	0	0	1	1	0	0	0	0	0	0	0	0	0	1	0	1	0	0	0	0	0	0	0	0	0	0	0	0	0	0	0	0
TMED7-TICAM2	53	0	0	0	0	0	0	0	3	0	3	9	0	0	0	0	0	0	0	0	1	0	2	1	0	0	0	0	0	0	0	0	5	0	1	0	4	0	0	0	0	0	0	0	0	0	0	18	0
SLC47A2	107	2	0	0	0	0	0	2	0	5	10	16	0	0	2	0	0	0	1	2	1	0	4	0	1	0	0	0	0	0	1	0	6	1	1	0	7	0	0	0	2	0	0	1	0	0	0	26	0
SF3A2	52	2	1	0	0	0	0	0	1	0	12	13	0	0	0	0	0	0	0	0	1	0	2	1	0	0	0	0	0	0	0	0	3	0	0	0	4	0	0	0	0	0	0	0	1	0	0	6	0
SV2B	203	0	0	0	0	0	0	1	5	3	27	40	0	0	5	0	0	0	0	1	3	0	6	3	0	0	0	0	3	0	2	0	10	0	1	0	20	0	0	0	4	0	0	3	0	0	0	37	0
OR51A7	157	1	0	0	0	0	0	0	3	2	14	35	0	0	1	0	0	0	1	0	3	0	5	7	0	0	0	0	0	0	0	0	11	0	2	0	23	0	0	2	0	0	0	2	0	0	0	24	0
ZXDB	142	2	0	0	0	0	0	4	5	1	17	13	0	0	2	0	0	0	0	1	3	0	9	3	0	0	0	0	0	0	0	0	9	0	0	0	13	0	0	0	1	0	0	1	0	0	0	26	2
URM1	14	0	0	0	0	0	0	1	0	0	0	0	0	0	0	0	0	0	0	0	0	0	0	0	0	0	0	0	0	0	0	0	2	0	0	0	1	0	0	0	0	0	0	0	0	0	0	4	0
C6ORF97	14	0	0	0	0	0	0	0	0	0	0	0	0	0	0	0	0	0	0	1	4	0	2	3	0	0	0	0	0	0	2	0	2	0	0	0	0	0	0	0	0	0	0	0	0	0	0	0	0
PLEKHA1	98	0	0	0	0	0	0	2	2	0	16	15	0	0	2	0	0	0	0	0	1	0	6	1	0	0	0	0	0	0	0	0	5	1	0	0	5	0	0	1	1	0	2	2	1	1	0	17	0
DPEP1	94	2	0	0	0	0	0	0	4	3	15	19	0	0	3	0	0	0	0	1	2	0	6	2	0	0	0	0	0	0	0	0	5	0	0	0	10	0	0	0	1	0	0	0	1	0	0	7	0
MCU	57	0	0	0	0	0	0	0	4	4	12	6	0	0	1	0	0	0	0	0	2	0	4	1	0	0	0	0	0	0	0	0	2	0	0	0	4	0	0	0	1	0	0	1	0	0	0	11	0
CYB5RL	43	1	0	0	0	0	0	0	2	3	8	8	0	0	1	0	0	0	1	0	0	0	0	0	0	0	0	0	0	0	0	0	3	0	0	0	5	0	0	0	0	0	0	0	0	0	0	6	0
OR4X2	124	0	0	0	0	0	0	1	4	0	9	27	0	0	2	0	0	0	0	0	1	0	8	4	0	0	0	0	0	0	0	0	6	0	0	0	18	0	0	1	1	0	0	0	0	0	0	14	1
TLX2	45	0	0	0	0	0	0	0	2	0	16	3	0	0	0	0	0	0	0	0	1	0	4	2	0	0	0	0	0	0	0	0	1	0	0	1	1	0	0	0	1	0	0	1	0	0	0	6	0
VAPB	51	0	0	0	0	0	0	0	1	2	9	2	0	1	1	0	0	0	0	1	1	0	4	0	0	0	0	0	0	0	0	0	3	0	0	0	3	0	0	1	1	0	1	1	0	0	0	12	0
TMEM68	56	3	0	0	0	0	0	0	0	1	3	5	0	0	1	0	0	0	0	0	0	0	6	2	0	0	0	0	0	0	1	0	4	0	0	0	6	0	0	0	1	0	0	1	0	0	0	14	0
ITPR3	485	2	0	0	0	0	1	6	17	6	101	53	0	0	8	0	0	2	0	4	7	0	28	3	4	1	0	0	1	0	1	0	49	1	2	2	31	0	0	1	5	0	0	4	2	1	2	55	0
SH3KBP1	176	1	0	0	0	0	1	4	6	1	24	23	0	0	1	0	0	0	0	1	2	0	17	1	0	0	0	0	0	0	1	0	14	0	0	0	11	0	0	1	3	0	0	1	0	0	1	36	0
C7ORF66	61	1	0	0	0	0	0	2	2	0	6	16	0	0	2	0	0	0	0	0	2	0	1	0	0	0	0	0	0	0	0	0	3	0	0	0	6	0	0	1	0	0	0	0	0	1	0	8	0
CEP162	1	0	0	0	0	0	0	0	0	0	0	0	0	0	0	0	0	0	0	0	0	0	1	0	0	0	0	0	0	0	0	0	0	0	0	0	0	0	0	0	0	0	0	0	0	0	0	0	0
KRTAP10-6	87	2	0	0	0	0	0	1	3	0	12	17	0	0	0	0	1	0	0	1	1	0	2	1	1	0	0	0	1	0	2	0	1	0	0	0	14	0	0	0	0	0	0	0	0	0	0	11	0
CNTNAP5	756	11	1	0	0	1	1	5	26	10	72	110	0	1	7	0	2	2	0	2	7	0	27	18	7	0	0	0	2	0	2	0	59	0	3	0	99	0	0	10	16	0	1	2	4	1	0	72	2
AGTR1	140	0	0	0	0	1	0	3	13	1	16	23	0	0	2	0	0	1	0	0	0	0	8	3	0	0	0	0	0	0	4	0	3	0	1	0	19	0	0	0	2	0	0	1	2	0	0	16	0
NDST3	267	2	0	0	0	0	0	5	11	2	31	57	0	0	3	0	0	0	0	2	3	1	12	7	0	0	0	0	1	0	0	0	22	0	0	1	20	0	0	2	2	0	0	1	1	0	0	39	0
FXC1	1	0	0	0	0	0	0	0	0	0	0	0	0	0	0	0	0	0	0	0	1	0	0	0	0	0	0	0	0	0	0	0	0	0	0	0	0	0	0	0	0	0	0	0	0	0	0	0	0
FBP2	92	0	0	0	0	0	0	0	2	1	17	21	0	1	3	0	0	0	0	2	2	0	3	0	0	0	0	0	0	0	0	0	9	1	0	1	2	0	0	1	3	0	0	0	0	0	0	13	0
NPVF	60	2	0	0	0	0	0	2	4	3	6	18	0	0	0	0	0	0	0	0	1	0	3	1	0	0	0	0	0	0	0	0	0	0	0	0	2	0	0	0	0	0	0	0	1	0	1	10	0
RP11-1102P16.1	1	0	0	0	0	0	0	0	0	0	0	0	0	0	0	0	0	0	0	0	0	0	0	0	0	0	0	0	0	0	0	0	0	0	0	0	0	0	0	0	0	0	0	0	0	0	0	0	1
BCMO1	141	2	0	0	0	0	0	0	3	2	24	34	0	0	1	0	0	1	0	0	1	1	7	2	0	0	0	0	1	0	1	0	5	1	1	0	6	0	0	1	5	0	0	3	0	0	0	17	0
SAPCD1	24	1	0	0	0	0	0	1	2	0	2	5	0	0	0	0	0	0	0	0	0	0	2	0	0	0	0	0	0	0	0	0	2	0	0	0	0	0	0	0	0	0	0	0	0	0	0	3	0
LIPC	135	0	0	0	0	0	0	1	5	1	22	29	0	0	1	0	0	0	1	0	0	1	5	3	0	0	0	0	0	0	0	0	5	0	0	0	11	0	0	0	5	0	0	1	1	0	0	21	0
LARS	197	1	0	0	0	0	1	3	4	5	26	31	0	0	4	0	0	0	0	0	1	0	8	3	0	0	0	0	0	0	1	0	8	0	2	0	20	0	0	2	3	0	0	1	0	0	0	35	1
TFRC	136	1	0	0	0	0	0	3	8	4	23	25	0	0	1	0	0	1	0	0	0	0	4	3	0	0	0	1	0	0	0	0	1	0	1	0	8	0	0	0	0	0	1	1	0	0	2	22	0
HOXD11	50	0	0	0	0	0	0	1	1	2	14	3	0	0	0	0	0	0	0	0	2	0	1	0	0	0	0	0	0	0	0	0	2	0	0	0	6	0	0	0	0	0	0	0	0	0	0	8	0
NCL	137	3	0	0	0	1	0	3	3	6	21	9	0	0	3	0	0	0	0	0	0	0	12	0	0	0	0	0	0	0	0	0	7	0	1	0	10	0	0	0	1	0	1	0	0	2	0	23	2
CILP	298	2	0	0	0	0	2	7	14	7	47	69	0	0	4	0	0	0	0	1	1	0	14	5	1	1	0	0	1	0	0	0	17	1	0	0	16	0	0	1	4	0	0	2	0	0	1	40	0
RABL2A	32	0	0	0	0	0	0	0	0	0	8	6	0	0	0	0	0	0	0	0	1	0	1	0	0	0	0	0	0	0	0	0	2	0	0	0	1	0	0	0	1	0	0	0	1	0	0	9	0
RAB11B	54	0	0	0	0	0	0	0	2	2	14	5	0	1	2	0	0	0	0	1	1	0	0	0	1	0	0	0	0	0	0	0	6	2	1	0	2	0	0	1	1	0	0	0	0	0	0	5	0
ARHGAP44	177	0	0	0	0	0	0	4	4	2	25	56	0	0	4	0	1	1	0	0	1	0	1	0	2	0	0	0	0	0	1	0	10	0	1	0	9	0	0	0	2	0	0	0	0	0	0	28	0
PPP1R1A	43	1	0	0	0	0	0	2	1	1	3	6	0	0	0	0	0	0	0	0	0	0	5	4	0	0	0	0	0	0	0	0	3	0	0	0	2	0	0	1	1	0	2	0	0	0	0	5	0
LBP	139	0	0	0	0	0	1	1	6	3	21	32	0	0	5	0	0	0	0	2	1	0	6	1	1	0	0	0	0	0	0	0	8	0	0	0	12	0	0	0	3	0	0	0	0	0	0	23	1
AC018630.1	1	0	0	0	0	0	0	0	0	0	0	0	0	0	0	0	0	0	0	0	0	0	0	0	0	0	0	0	0	0	0	0	1	0	0	0	0	0	0	0	0	0	0	0	0	0	0	0	0
AMOTL2	186	0	1	0	0	0	1	6	5	3	21	19	0	1	2	0	1	1	0	1	2	0	6	2	1	0	0	0	0	0	1	0	22	2	1	1	5	0	1	2	7	0	1	1	0	0	0	29	0
SIGLEC14	81	0	0	0	0	0	0	2	4	1	6	21	0	0	1	0	0	0	0	0	1	1	1	1	0	0	0	0	0	0	0	0	7	0	1	0	11	0	0	0	1	0	1	1	0	0	0	9	1
FAM131A	65	1	0	0	0	0	0	1	3	2	11	15	0	1	1	0	0	0	0	1	1	0	2	2	0	0	0	0	0	0	0	0	5	0	0	0	1	0	0	0	0	0	0	0	0	0	0	12	0
KIAA1530	5	0	0	0	0	0	0	0	0	0	0	0	0	0	0	0	0	0	0	0	0	0	0	3	0	0	0	0	0	0	0	0	1	0	0	0	0	0	0	0	0	0	0	0	0	0	0	0	0
STK38	102	1	0	0	0	0	0	2	4	0	20	10	0	0	0	0	0	1	0	0	0	0	3	2	0	0	0	0	0	0	0	0	8	0	0	0	5	0	0	0	0	0	1	0	0	0	1	22	0
PHAX	64	0	0	0	0	0	1	1	4	2	18	3	0	0	2	0	0	0	0	1	1	0	2	0	1	0	0	0	0	0	0	0	5	0	0	0	1	0	0	0	2	0	0	0	1	0	0	7	0
CDK18	109	0	0	0	0	0	0	1	2	2	20	22	0	0	1	0	0	0	0	0	1	0	6	1	0	0	0	0	0	0	0	0	7	0	0	0	7	0	0	0	0	0	1	2	0	0	0	21	0
MAL2	33	0	0	0	0	0	0	1	1	0	3	9	0	0	1	0	0	0	0	0	0	0	2	0	1	0	0	0	0	0	0	0	3	0	0	0	2	0	0	0	0	0	0	0	0	0	0	6	0
CRX	139	1	0	0	0	0	0	5	5	0	22	18	0	0	1	0	0	1	0	0	2	0	7	1	0	0	0	0	0	0	1	0	13	0	0	0	19	0	0	1	0	0	0	1	2	0	0	16	0
AKT2	109	0	0	0	0	0	2	4	3	6	12	10	0	0	0	0	0	0	0	0	2	0	9	1	0	0	0	0	1	0	0	0	10	0	0	0	7	0	0	1	2	0	0	1	0	0	0	21	0
RARA	131	0	0	0	0	0	1	1	5	3	14	13	0	1	2	0	0	0	0	0	1	1	6	2	0	0	1	0	0	0	1	0	8	0	1	0	8	0	0	0	21	0	0	1	0	0	0	15	0
CHI3L1	105	0	0	0	0	0	0	3	2	3	11	21	0	1	0	0	1	0	0	0	0	1	9	3	0	0	0	0	0	0	0	0	8	0	0	0	9	0	0	0	0	0	0	2	0	0	0	20	0
NHS	372	3	1	0	0	0	1	12	9	4	55	50	0	0	5	0	0	0	2	2	4	0	27	4	0	0	0	0	0	0	2	0	19	0	1	1	25	0	0	0	7	0	0	3	0	2	1	59	2
TMEM98	52	0	0	0	0	0	0	1	0	1	3	8	0	0	1	0	0	0	0	0	2	0	5	1	0	0	0	0	1	0	0	0	2	0	0	0	2	0	0	0	2	0	0	0	1	0	0	13	0
UBB	47	0	0	0	0	0	0	0	1	0	9	3	0	0	1	0	0	0	0	0	1	0	1	0	1	0	0	0	0	0	1	0	3	0	0	0	0	0	0	0	3	0	1	0	2	0	0	12	0
UTP14C	146	2	1	0	0	0	1	5	2	0	27	24	0	0	2	0	0	0	0	0	1	0	4	2	1	0	0	0	0	0	0	0	13	1	0	0	7	0	0	0	1	0	0	0	0	0	0	28	0
CD3D	43	0	0	0	0	0	1	0	1	1	4	13	0	0	0	0	0	0	0	1	1	0	0	1	1	0	0	0	0	0	0	0	1	0	0	0	3	0	0	0	1	0	0	0	0	0	0	9	0
ENSG00000148123	1	0	0	0	0	0	0	0	0	0	0	0	0	0	0	0	0	0	0	0	1	0	0	0	0	0	0	0	0	0	0	0	0	0	0	0	0	0	0	0	0	0	0	0	0	0	0	0	0
HHIPL2	284	3	0	0	0	0	1	2	7	6	30	47	0	0	8	0	0	0	0	1	2	1	12	4	2	0	0	0	1	0	0	0	15	0	0	1	41	0	0	0	1	0	0	2	0	0	0	42	0
KDSR	66	0	0	0	0	0	1	1	3	3	9	8	0	0	0	0	0	0	0	0	1	0	1	3	0	0	0	0	0	0	0	0	3	0	0	0	2	0	0	0	1	0	0	1	0	0	0	12	0
EEA1	227	2	0	0	0	0	1	3	12	7	29	24	0	1	1	0	0	0	0	0	1	1	17	1	2	0	0	0	1	0	0	0	17	0	1	0	10	0	0	1	4	0	0	2	1	0	1	39	0
GTDC1	158	0	1	0	0	0	1	3	4	0	28	18	0	0	3	0	0	3	0	0	0	0	5	5	0	0	0	0	0	0	1	0	13	0	0	0	18	0	0	1	1	0	1	0	0	1	0	24	0
KRTAP9-9;KRTAP9-4	1	0	0	0	0	0	0	0	0	0	0	0	0	0	0	0	0	0	0	0	1	0	0	0	0	0	0	0	0	0	0	0	0	0	0	0	0	0	0	0	0	0	0	0	0	0	0	0	0
KRTAP17-1	26	0	0	0	0	0	0	0	0	1	2	8	0	0	0	0	0	0	0	0	0	0	1	0	0	0	0	0	0	0	0	0	1	0	0	1	3	0	0	0	0	0	0	0	0	0	0	5	0
ZNF256	140	1	0	0	0	0	0	3	3	5	28	16	0	0	1	0	0	0	0	0	2	0	2	2	0	0	0	0	0	0	2	0	9	0	1	0	16	0	0	0	2	0	0	0	0	1	0	20	1
EML2	147	3	0	0	0	0	0	1	4	0	23	18	0	0	3	0	0	0	0	0	1	0	8	3	1	0	0	1	0	0	1	0	10	1	0	1	11	0	0	1	1	1	1	1	0	0	0	19	0
REGL	1	0	0	0	0	0	0	0	0	0	0	0	0	0	0	0	0	0	0	0	0	0	0	0	0	0	0	0	0	0	0	0	0	0	0	0	0	0	0	0	1	0	0	0	0	0	0	0	0
CUZD1	142	0	0	0	0	0	0	4	2	2	14	39	0	1	1	0	0	1	0	0	3	0	7	1	0	0	0	0	0	0	0	0	8	1	0	0	8	0	0	0	1	0	1	1	0	1	0	20	2
IGKJ5	9	0	0	0	0	0	0	0	0	0	0	4	0	0	0	0	0	0	0	0	0	0	0	0	0	0	0	0	0	0	0	0	0	0	0	0	0	0	0	0	2	0	0	0	0	0	0	1	0
VRK1	70	0	0	0	0	0	0	0	1	3	16	10	0	1	0	0	0	0	0	0	1	1	2	0	0	0	0	0	0	0	0	0	3	0	0	0	4	0	0	0	0	0	0	0	0	0	1	20	0
ICOSLG	53	0	0	0	0	0	0	0	1	0	15	6	0	0	2	0	0	0	0	0	1	0	4	0	0	0	0	0	0	0	0	0	3	0	0	0	2	0	0	0	0	0	0	1	0	0	1	10	0
FCER1G	23	0	0	0	0	0	0	1	0	1	1	4	0	0	1	0	0	0	0	0	1	0	0	1	0	0	0	0	0	0	0	0	0	0	0	0	1	0	0	0	0	0	0	0	0	0	0	8	0
AL592284.1	1	0	0	0	0	0	0	0	0	0	0	0	0	0	0	0	0	0	0	0	0	0	0	0	0	0	0	0	0	0	0	0	0	0	0	0	0	0	0	0	0	0	0	0	0	0	0	1	0
AKAP8	151	3	0	0	0	0	2	3	3	2	32	15	0	1	3	0	0	0	0	2	1	0	8	2	2	0	0	0	1	0	1	0	13	0	0	1	6	0	0	0	3	0	2	0	0	0	0	23	1
ARMC8	108	1	0	0	0	0	1	3	5	2	21	6	0	0	2	0	0	0	0	0	0	0	7	2	1	0	0	0	0	0	1	0	3	0	0	0	2	0	0	0	0	0	0	2	0	0	0	28	0
LRRC46	68	0	0	0	0	0	0	0	3	2	11	13	0	0	0	0	0	1	0	0	3	0	0	0	0	0	0	0	0	0	0	0	5	0	0	0	4	0	0	0	0	0	0	0	0	0	0	13	1
APOBEC3G	80	0	0	0	0	0	1	6	1	0	13	11	0	0	2	0	0	0	0	0	1	0	5	1	0	0	0	0	1	0	0	0	4	0	1	0	6	0	0	2	1	0	1	0	0	2	0	13	0
AL035252.1	3	0	0	0	0	0	0	0	0	0	0	0	0	0	0	0	0	0	0	0	0	0	0	0	0	0	0	0	0	0	0	0	0	0	0	0	0	0	0	0	0	0	0	0	0	0	0	3	0
IST1	51	0	0	0	0	0	0	0	1	5	8	8	0	0	1	0	0	0	0	0	0	0	1	1	0	0	0	0	0	0	0	0	2	0	0	1	6	0	0	0	1	0	0	0	0	0	0	5	1
EML3	166	2	0	0	0	0	1	2	4	2	36	21	0	0	3	0	0	1	1	0	2	0	8	2	1	0	0	0	0	0	0	0	14	0	2	0	5	0	0	0	0	0	0	1	0	0	0	23	1
POR	127	0	0	0	0	0	1	3	2	4	17	18	0	0	1	0	0	0	0	2	0	0	10	0	0	0	0	0	0	0	0	0	9	0	0	0	7	0	0	0	3	0	1	0	0	1	0	24	0
RSL1D1	98	0	0	0	0	0	0	0	3	1	17	11	0	0	1	0	0	1	0	1	2	0	7	1	1	0	0	0	0	0	0	0	10	1	2	0	1	0	0	0	0	0	0	0	1	0	0	17	0
PTCHD4	286	4	0	0	0	0	1	3	7	5	35	32	0	0	4	0	0	2	0	0	3	0	15	2	1	0	0	0	0	0	0	0	21	0	1	3	42	0	0	2	5	0	1	3	1	0	0	32	1
PDE5A	171	1	0	0	0	0	1	3	7	3	29	18	0	0	2	0	0	1	0	1	2	1	13	2	0	0	0	0	0	0	0	0	6	0	1	0	12	0	0	1	2	0	1	2	0	1	0	29	0
CALCOCO2	69	1	0	0	0	0	0	2	0	1	8	14	0	0	1	0	0	0	0	1	0	0	4	3	0	0	0	0	0	0	0	0	2	0	0	0	4	0	0	0	1	0	0	0	0	0	0	19	0
SLC30A8	177	0	0	0	0	0	1	0	6	2	16	45	0	0	5	0	0	0	0	0	4	1	4	6	0	0	0	0	1	0	2	0	11	0	0	0	12	0	0	1	1	0	0	1	0	0	1	26	1
AC022415.4	2	0	0	0	0	0	0	0	0	0	0	0	0	0	0	0	0	0	0	0	0	0	0	0	0	0	0	0	0	0	2	0	0	0	0	0	0	0	0	0	0	0	0	0	0	0	0	0	0
C1ORF146	44	0	0	0	0	0	0	0	2	1	7	8	0	0	1	0	0	0	0	0	0	0	1	0	0	0	0	0	0	0	0	0	2	0	0	0	3	0	0	0	0	0	0	0	0	0	0	10	0
SUPT3H	90	0	0	0	0	0	0	0	6	2	8	14	0	0	2	0	0	1	0	0	0	0	6	0	0	0	0	0	0	0	0	0	4	0	0	0	4	0	0	1	1	0	0	0	0	0	0	19	1
PHF20	202	0	0	0	0	0	0	3	7	8	26	21	0	1	5	0	1	1	0	0	0	0	11	3	1	0	0	0	0	0	1	0	16	0	0	1	11	0	0	0	1	0	0	0	0	2	0	32	1
CAPNS1	58	1	0	0	0	0	0	2	2	1	9	10	0	0	2	0	0	0	0	0	2	0	1	2	0	0	0	0	0	0	0	0	4	0	0	0	4	0	0	2	0	0	0	0	0	0	0	9	0
FPGS	106	0	0	0	0	0	0	2	2	3	16	17	0	0	0	0	0	0	0	1	5	0	5	1	1	0	0	0	0	0	0	0	7	1	0	1	6	0	1	1	0	0	1	0	0	0	0	14	0
FAM198A	54	0	0	0	0	0	0	1	1	1	7	5	0	0	0	0	0	0	0	0	1	1	2	1	0	0	0	0	0	0	0	0	0	0	0	0	0	0	0	2	0	0	1	3	2	0	0	19	0
COL4A4	563	8	0	0	0	0	1	3	15	7	61	188	0	1	9	0	0	4	0	1	4	2	19	10	0	0	0	0	1	0	3	0	26	0	0	1	38	0	0	3	5	0	0	3	1	0	0	58	0
EVA1C	67	0	0	0	0	0	0	1	2	0	13	8	0	0	1	0	0	0	0	0	0	0	6	0	0	0	0	0	0	0	0	0	3	0	0	0	3	0	0	0	2	0	0	1	0	0	0	17	0
LRIT1	190	0	0	0	0	0	1	4	7	2	26	29	0	0	2	0	0	1	0	2	4	0	4	7	0	0	0	0	1	0	2	0	17	0	2	1	18	0	0	2	0	0	0	3	0	1	0	15	0
MAP4K1	178	0	0	0	0	0	0	5	6	1	23	31	0	0	4	0	0	1	0	0	3	0	9	4	0	0	0	0	0	0	0	0	7	1	0	0	20	0	0	0	3	0	1	2	0	0	0	25	0
MRPS17	56	0	0	0	0	0	0	0	2	1	10	2	0	0	1	0	0	0	0	0	0	0	2	0	0	0	0	0	1	0	0	0	2	0	0	0	6	0	0	0	3	0	0	0	0	0	0	18	0
SLC27A6	272	0	1	0	0	0	0	1	6	5	35	81	0	0	7	0	0	0	0	2	2	0	2	2	0	0	0	0	0	0	3	0	12	1	1	0	36	0	0	2	6	0	0	2	1	0	0	27	0
TBC1D14	139	1	0	0	0	0	1	2	3	2	27	14	0	0	1	0	0	0	0	0	4	0	6	0	0	0	0	0	0	0	0	0	9	0	0	0	14	0	1	0	4	0	0	1	0	1	0	24	1
ADCY2	440	5	0	0	0	0	0	4	26	6	63	23	0	0	3	0	0	1	0	2	4	1	15	7	2	0	0	1	0	0	3	0	26	0	1	2	76	0	0	2	11	1	0	2	1	1	0	46	2
PRR16	150	1	0	0	0	0	0	0	5	3	14	32	0	0	5	0	0	0	0	0	2	0	3	4	0	0	0	0	0	0	1	0	8	0	1	0	19	0	0	2	4	0	0	2	0	0	0	17	0
TRMT10B	55	0	0	0	0	0	0	0	1	0	7	8	0	0	2	0	0	0	0	0	1	0	0	0	0	0	0	0	0	0	0	0	4	0	0	0	2	0	0	0	1	0	0	0	0	0	0	20	0
POLR3GL	33	0	0	0	0	0	0	1	2	1	5	6	0	0	0	0	0	0	0	0	0	0	3	0	0	0	0	0	0	0	0	0	0	1	0	1	1	0	0	0	0	0	1	0	0	0	0	6	0
ERVV-2	9	0	0	0	0	0	0	0	0	0	0	5	0	0	0	0	0	0	0	0	1	0	1	1	0	0	0	0	0	0	0	0	0	0	0	0	0	0	0	0	0	0	0	0	0	0	0	0	0
CLK1	115	2	0	0	0	0	1	4	4	5	18	11	0	0	0	0	0	0	0	1	1	1	5	0	2	0	0	0	0	0	0	0	3	1	0	0	3	0	0	0	1	0	1	0	0	0	1	23	0
KBTBD12	138	1	0	0	0	0	0	1	8	0	15	36	0	0	1	0	0	0	0	2	1	2	4	1	0	0	0	0	2	0	1	0	5	0	0	0	5	0	0	0	1	0	0	1	1	0	0	24	1
BDP1	418	7	0	0	0	1	5	6	7	9	54	44	0	0	5	0	0	4	4	4	4	0	18	7	2	0	0	0	0	0	1	0	32	0	0	1	45	0	1	2	2	0	1	3	0	2	0	52	3
TSGA13	67	0	0	0	0	0	0	2	1	1	7	6	0	0	5	0	0	0	0	0	0	0	7	0	0	0	0	0	0	0	1	0	4	0	0	1	5	0	0	0	0	0	0	1	0	0	0	12	0
KRT3	165	0	0	0	0	0	0	0	5	2	25	31	0	0	1	1	0	1	0	0	3	0	8	1	0	0	0	0	0	0	1	0	13	0	0	1	14	0	0	1	5	0	1	2	0	0	0	26	0
TAS1R1	166	0	0	0	0	0	0	2	9	3	22	34	0	0	3	0	0	1	1	3	3	0	5	2	0	0	0	0	1	0	1	0	9	1	1	0	7	0	0	1	1	0	1	0	1	0	0	30	1
INHBB	104	0	0	0	0	0	0	1	5	0	27	21	0	0	1	0	0	0	0	1	3	0	4	1	0	0	0	0	0	0	0	0	8	0	1	0	7	0	0	1	1	0	0	0	0	0	0	11	0
PIP5K1C	147	1	0	0	0	0	1	5	2	3	25	28	0	0	3	0	0	0	0	1	0	0	7	1	0	0	0	0	0	0	1	0	14	0	1	0	7	0	0	0	2	0	0	0	0	0	0	17	0
ACACB	530	4	1	0	0	0	1	8	18	5	99	74	0	0	9	0	0	1	2	2	4	0	16	8	3	0	0	0	1	0	1	0	37	1	2	1	34	0	0	3	2	0	2	3	1	1	2	68	2
TRBV7-1	52	0	0	0	0	0	0	0	1	0	2	18	0	0	0	0	0	0	0	0	1	0	0	0	0	0	0	0	1	0	0	0	4	0	0	0	7	0	0	0	0	0	0	0	0	0	0	13	0
LEPREL2	1	0	0	0	0	0	0	0	0	0	0	0	0	0	0	0	0	0	0	0	0	0	0	0	0	0	0	0	0	0	0	0	0	0	0	0	0	0	0	0	0	0	0	0	0	0	0	0	0
RETSAT	146	0	0	0	0	0	1	4	4	2	22	22	0	0	4	0	0	0	1	1	2	0	8	2	1	0	0	0	0	0	0	0	10	0	0	1	12	0	0	0	0	0	0	1	0	0	0	22	2
BRD2	176	1	1	0	0	0	0	4	3	5	20	21	0	0	4	0	1	0	0	1	2	1	6	1	0	0	0	0	1	0	0	0	16	0	0	0	10	0	0	1	5	0	1	0	1	0	0	24	2
HDAC5	182	0	2	0	0	0	0	5	3	3	35	26	0	0	3	0	0	0	0	1	2	0	9	6	0	0	0	0	2	0	1	0	15	0	0	0	3	0	0	2	1	0	1	0	0	0	0	31	1
TMEM194A	72	0	0	0	0	0	1	1	2	1	14	6	0	0	1	0	0	0	0	1	1	0	2	1	0	0	0	0	0	0	1	0	3	0	0	0	4	0	0	1	0	0	0	0	0	0	0	14	0
PSAT1	78	0	0	0	0	0	1	0	1	3	10	16	0	0	2	0	0	0	0	0	0	0	4	2	0	0	0	0	0	0	0	0	7	0	0	0	5	0	0	2	1	0	0	0	0	0	0	14	0
TMEM110	47	0	0	0	0	0	0	0	1	3	10	5	0	0	0	0	0	1	0	0	1	0	0	0	0	0	0	0	0	0	0	0	4	0	0	0	5	0	0	0	0	0	1	0	0	0	0	9	0
ATP6V1D	55	1	0	0	0	0	0	0	3	1	6	4	0	0	0	0	0	0	0	0	1	0	4	0	0	0	0	0	0	0	0	0	4	0	1	0	2	0	0	0	1	0	0	0	0	0	0	14	0
C1ORF113	2	0	0	0	0	0	0	0	0	0	0	0	0	0	0	0	0	0	0	0	0	0	1	0	0	0	0	0	0	0	1	0	0	0	0	0	0	0	0	0	0	0	0	0	0	0	0	0	0
FER	195	0	0	0	0	0	0	2	7	2	35	16	0	0	2	0	0	0	0	0	2	0	9	2	0	0	0	0	0	0	1	0	18	0	0	0	21	0	0	1	2	0	0	2	1	0	0	37	1
PPP1R3G	18	0	0	0	0	0	0	0	0	1	7	1	0	1	0	0	0	0	0	1	0	0	1	0	0	0	0	0	0	0	0	0	0	0	0	0	0	0	0	0	0	0	0	0	0	0	0	5	0
KLRC2	88	1	0	0	0	0	0	0	1	6	6	18	0	0	2	0	0	0	0	0	0	0	3	7	0	0	0	0	1	0	0	0	6	0	0	0	7	0	0	0	1	0	0	0	1	0	0	15	0
CEP72	140	0	0	0	0	0	1	6	3	0	27	17	1	1	2	0	0	0	0	0	3	0	10	1	0	0	0	0	0	0	0	0	10	0	0	0	9	0	0	1	0	0	0	2	2	0	1	22	0
ACCN3	6	0	0	0	0	0	0	0	0	0	0	4	0	0	0	0	0	0	0	1	0	0	0	1	0	0	0	0	0	0	0	0	0	0	0	0	0	0	0	0	0	0	0	0	0	0	0	0	0
ATP5SL	57	0	0	0	0	0	1	2	0	1	16	5	0	0	0	0	0	0	0	0	0	0	4	1	0	0	0	0	0	0	1	0	3	0	0	0	3	0	0	2	1	0	1	0	0	0	0	11	0
CBY3	2	0	0	0	0	0	0	0	0	0	1	0	0	0	0	0	0	0	0	0	0	0	0	0	0	0	0	0	0	0	0	0	0	0	0	0	0	0	0	0	0	0	0	0	0	0	0	0	0
FUZ	57	0	0	0	0	0	0	1	1	0	13	6	0	0	0	0	0	0	0	0	1	0	1	0	0	0	0	0	0	1	0	0	3	0	0	0	2	0	0	0	1	0	1	1	1	0	0	14	0
PLA2G2C	32	0	0	0	0	0	0	1	1	0	4	8	0	0	0	0	1	0	0	0	0	0	3	0	0	0	0	0	0	0	0	0	2	0	0	0	2	0	0	0	0	0	0	0	0	0	0	9	0
TSFM	42	1	0	0	0	0	1	2	0	1	8	7	0	0	0	0	0	0	0	0	0	0	2	0	0	0	0	0	0	0	0	0	0	0	0	0	1	0	0	0	0	0	1	1	1	1	0	9	1
MAGEA3	121	0	0	0	0	0	0	5	4	0	15	34	0	0	0	0	0	0	1	1	2	0	4	0	0	0	0	0	0	0	0	0	9	0	0	1	8	0	0	0	3	0	0	0	0	0	0	21	0
IGLV3-22	30	0	0	0	0	0	0	0	1	1	2	9	0	0	0	0	0	0	0	0	1	0	0	0	0	0	0	0	0	0	0	0	0	0	1	0	3	0	0	0	0	0	1	0	0	0	0	7	0
TGIF1	111	0	0	0	0	0	0	1	5	2	44	8	0	0	0	0	0	0	0	1	2	0	3	0	0	0	0	1	0	0	0	0	9	0	1	0	0	0	0	1	1	0	1	1	1	0	0	15	1
CCDC171	243	2	0	0	0	0	1	2	9	8	37	29	0	0	1	0	0	1	0	0	2	2	14	1	1	0	0	0	1	0	0	0	16	2	1	1	19	0	0	2	2	0	0	0	0	1	0	50	0
PPIC	45	0	0	0	0	0	0	0	0	1	9	11	0	0	1	0	0	0	0	0	0	0	3	0	0	0	0	0	0	0	0	0	1	0	2	0	2	0	0	0	1	0	0	0	0	0	0	9	0
HYKK	59	1	0	0	0	0	0	1	1	1	9	14	0	0	0	0	0	0	0	0	1	0	1	0	0	0	0	0	1	0	0	0	1	0	0	0	4	0	0	1	1	0	0	1	0	0	0	15	0
PZP	399	2	0	0	0	1	3	6	13	7	51	71	0	1	3	0	0	1	0	1	3	1	15	6	1	0	0	0	0	0	3	0	32	0	0	1	39	0	0	3	3	0	4	2	2	1	0	48	1
REG3G	143	3	0	0	0	0	0	1	7	2	8	26	0	0	0	0	0	0	0	0	1	0	3	7	0	0	0	0	0	0	0	0	4	0	0	0	28	0	0	1	1	0	0	1	0	0	1	11	0
TRAPPC10	235	1	0	0	0	0	1	2	2	9	39	33	0	0	2	0	0	0	0	0	3	0	13	5	0	0	0	0	0	0	0	0	14	0	1	0	14	0	0	2	2	0	1	1	0	0	0	41	1
[truncated: 19,463 more rows]
[truncated: 25 more columns]
