# Supplementary material for: Cancer gene mutation frequencies for the U.S. population
Source: Nat Commun. 2021 Oct 13;12:5961. doi: 10.1038/s41467-021-26213-y (PMC8514428; doi:10.1038/s41467-021-26213-y)
Supplement: Supplementary file 8 — Supplementary Software 1 [file 41467_2021_26213_MOESM8_ESM.zip › Supplementary Software 1/Genomics_Analysis/interim_files/Genelist_ManyChromosomes.xlsx]

	Hugo_Symbol	Chromosome Locations	Entries_per_Location
0	AC109135.1	{'chr1_gl000192_random', 'GL000192.1'}	[1, 1]
1	ASMTL	{'X', 'Y'}	[155, 1]
2	B3GNT1	{'2', '11'}	[1, 86]
3	C3	{'3', '19'}	[2, 459]
4	C6	{'5', '6'}	[486, 2]
5	C7	{'5', '7'}	[366, 2]
6	C9	{'5', '9'}	[251, 1]
7	GDF10	{'10', 'HG1211_PATCH'}	[157, 1]
8	KIR3DL2	{'chr19_gl000209_random', '19'}	[1, 132]
9	LPCAT3	{'6', '12'}	[2, 88]
10	MARCH1	{'4', '1'}	[94, 28]
11	MARCH11	{'4', '5', '17'}	[1, 131, 1]
12	MARCH2	{'1', '19'}	[27, 57]
13	MARCH5	{'2', '10'}	[1, 52]
14	MARCH9	{'12', '10'}	[44, 1]
15	MT-ATP6	{'M', 'MT'}	[3, 11]
16	MT-ATP8	{'M', 'MT'}	[1, 1]
17	MT-CO1	{'M', 'MT'}	[4, 23]
18	MT-CO2	{'M', 'MT'}	[4, 15]
19	MT-CO3	{'M', 'MT'}	[2, 25]
20	MT-CYB	{'M', 'MT'}	[8, 43]
21	MT-ND1	{'M', 'MT'}	[4, 28]
22	MT-ND2	{'M', 'MT'}	[4, 12]
23	MT-ND4	{'M', 'MT'}	[8, 43]
24	MT-ND5	{'M', 'MT'}	[7, 69]
25	OR4D1	{'17', '6'}	[72, 1]
26	PRG2	{'11', '19'}	[80, 1]
27	RBP3	{'10', 'HG1211_PATCH'}	[415, 1]
28	SEPT10	{'17', '2'}	[1, 77]
29	SEPT15	{'1', '7'}	[7, 2]
30	SEPT2	{'16', '2'}	[1, 84]
31	SEPT4	{'17', '22'}	[110, 1]
32	SEPT5	{'17', '22'}	[1, 73]
33	SIRPB2	{'20', '11'}	[94, 1]
34	SRSF10	{'chr1_gl000191_random', '1'}	[1, 4]
35	STK3	{'X', '8'}	[1, 112]
36	TSPYL5	{'6', '8'}	[2, 143]
37	Y_RNA	{'3', '6'}	[14, 1]
38	ZNF488	{'10', 'HG1211_PATCH'}	[122, 3]
39	abParts	{'22', '14'}	[1, 2]
