# Supplementary material for: Cancer gene mutation frequencies for the U.S. population
Source: Nat Commun. 2021 Oct 13;12:5961. doi: 10.1038/s41467-021-26213-y (PMC8514428; doi:10.1038/s41467-021-26213-y)
Supplement: Supplementary file 8 — Supplementary Software 1 [file 41467_2021_26213_MOESM8_ESM.zip › Supplementary Software 1/Genomics_Analysis/interim_files/Genes_Renamed.xlsx]

## Sheet: Sheet1
	Hugo_Symbol_new	All	70217	70097	99453	90813	96733	70197	70227	70207	70277	70367	70107	95003	70067	94403	94213	70267	91203	70157	92603	70387	70027	70317	70137	83703	70017	90203	90853	70607	90713	98233	97183	70347	70117	98613	70087	70357	70547	89603	70337	96803	70517	83173	89503	70637	70307	70057	70297
NARS	NARS1	98	0	0	0	0	0	0	0	4	0	22	12	0	0	2	0	0	0	0	0	0	0	5	0	0	0	0	0	0	0	0	0	7	0	1	0	8	0	0	1	0	0	0	0	0	0	0	24
HIST1H3I	H3C11	81	1	0	0	0	0	0	2	8	0	8	0	0	0	1	0	0	0	0	0	2	0	2	1	0	0	0	0	0	0	2	0	4	0	0	0	10	0	0	1	9	0	0	0	0	0	0	10
LARGE	LARGE1	210	3	0	0	0	0	1	3	4	4	43	28	0	0	3	0	0	0	0	1	2	0	7	4	2	0	0	0	1	0	0	0	14	0	0	0	15	0	1	0	0	0	0	1	0	2	0	25
DARC	ACKR1	152	1	0	0	0	0	0	3	9	1	21	27	0	0	2	0	0	0	0	0	0	1	3	4	0	0	0	0	0	0	0	0	7	0	0	0	26	0	0	2	1	0	0	0	0	0	0	16
RARRES3	PLAAT4	60	1	0	0	0	0	0	1	2	0	11	11	0	0	0	0	0	0	0	0	3	1	2	0	0	0	0	0	0	0	1	0	8	0	0	0	3	0	0	0	0	0	1	0	0	0	0	9
PET112L	GATB	5	0	0	0	0	0	0	0	0	0	0	2	0	0	0	0	0	0	0	0	0	0	0	0	0	0	0	0	0	0	0	0	0	0	0	0	0	0	0	0	1	0	0	0	0	0	0	0
ATP5L	ATP5MG	25	0	0	0	0	0	1	1	2	1	4	2	0	0	1	0	0	0	0	0	0	0	3	0	0	0	0	0	0	0	0	0	2	0	0	0	2	0	0	0	0	0	0	0	0	0	0	3
PRKRIR	THAP12	155	1	0	0	0	0	1	3	9	2	21	23	0	0	2	0	0	0	0	0	3	0	11	1	0	0	0	0	0	0	1	0	4	1	1	0	9	0	0	0	1	0	0	0	1	0	0	31
CGB	CGB3	11	1	0	0	0	0	0	0	2	1	0	3	0	0	0	0	0	0	0	0	0	0	0	0	0	0	0	0	0	0	0	0	0	0	0	0	1	0	0	0	0	0	0	0	0	0	0	1
HIST1H1A	H1-1	73	2	0	0	0	0	0	2	1	1	16	2	0	0	0	0	0	0	0	0	1	0	1	2	1	0	0	0	0	0	0	0	11	0	0	0	0	0	0	0	1	0	0	1	0	0	0	14
IARS	IARS1	210	2	0	0	0	0	2	0	11	2	29	31	0	0	6	0	0	0	0	2	1	0	15	2	1	0	0	0	0	0	0	0	16	0	0	0	14	0	0	2	3	0	0	1	1	0	0	38
HIST1H2BM	H2BC14	55	0	0	0	0	0	0	3	2	0	11	5	0	0	0	0	0	0	0	0	0	0	3	0	1	0	0	0	0	0	0	0	3	0	1	0	4	0	0	0	5	0	0	0	0	0	1	8
CARS	CARS1	142	3	0	0	0	0	0	1	4	3	30	20	0	0	1	0	0	0	1	2	1	1	5	0	0	0	0	0	1	0	1	0	9	0	0	0	7	0	0	0	0	0	1	1	0	0	0	22
C16ORF3	GAS8-AS1	27	0	0	0	0	0	0	0	3	1	5	5	0	0	1	0	0	0	0	0	0	0	2	0	0	0	0	0	0	0	1	0	2	0	0	0	0	0	0	0	0	0	0	0	0	0	0	3
HIST1H3G	H3C8	60	2	0	0	0	0	0	2	4	1	5	6	0	0	0	0	0	0	0	0	0	0	8	0	0	0	0	0	0	0	0	0	2	0	0	0	5	0	0	0	1	0	0	0	0	0	0	8
HIST1H2BI	H2BC5	60	1	0	0	0	0	0	1	4	1	8	4	0	0	1	0	0	0	0	0	2	0	2	2	0	0	0	0	0	0	0	0	1	0	0	0	7	0	0	1	1	0	0	0	0	0	0	3
MTL5	TESMIN	120	0	0	0	0	0	1	2	4	2	11	25	0	0	3	0	0	0	0	0	1	0	3	1	0	0	0	0	0	0	1	0	7	0	0	0	12	0	0	0	2	0	1	0	1	0	0	19
C7ORF76	SEM1	4	0	0	0	0	0	0	1	0	1	0	0	0	0	0	0	0	0	0	0	0	0	1	1	0	0	0	0	0	0	0	0	0	0	0	0	0	0	0	0	0	0	0	0	0	0	0	0
LEPREL2	P3H3	1	0	0	0	0	0	0	0	0	0	0	0	0	0	0	0	0	0	0	0	0	0	0	0	0	0	0	0	0	0	0	0	0	0	0	0	0	0	0	0	0	0	0	0	0	0	0	0
LPPR4	PLPPR4	299	5	0	0	0	0	0	0	14	3	41	18	0	0	2	0	0	2	1	0	3	0	4	14	1	0	0	0	0	0	1	0	15	0	1	0	82	0	0	2	5	0	1	3	0	2	0	32
KIAA0196	WASHC5	228	3	2	0	0	0	1	7	8	6	23	33	0	0	4	0	0	1	0	1	1	0	14	1	1	0	0	0	0	0	0	0	19	0	0	0	16	0	1	1	1	0	1	1	1	0	0	36
HDHD1	PUDP	57	1	0	0	0	0	0	1	2	2	8	9	0	0	1	0	0	0	0	0	0	0	3	0	1	0	0	0	0	0	0	0	2	0	0	0	4	0	0	0	0	0	0	0	0	0	0	17
SEPT9	SEPTIN9	125	0	0	0	0	0	0	0	2	2	25	12	1	1	2	0	0	0	0	1	2	0	4	3	0	0	0	0	0	0	1	0	14	0	0	0	10	0	0	0	0	0	0	1	0	1	0	27
ST5	DENND2B	233	0	0	0	0	0	0	3	13	2	53	30	0	0	3	0	0	0	1	2	3	0	12	2	0	0	0	0	0	0	0	0	19	0	1	0	4	0	1	1	1	0	0	3	0	0	0	42
HIST1H1T	H1-6	67	0	0	0	0	0	0	1	4	0	12	10	0	0	2	0	0	0	0	0	1	0	6	0	0	0	0	0	0	0	1	0	3	0	0	0	5	0	0	0	0	0	1	0	0	0	0	9
MARCH6	MARCHF6	180	2	1	0	0	0	1	5	8	2	25	21	0	0	3	0	0	0	0	1	0	0	5	4	0	1	0	0	1	0	1	0	8	0	1	0	16	0	0	1	0	0	0	3	0	0	1	33
AIM1	CRYBG1	326	5	0	0	0	0	4	2	14	9	41	63	0	2	10	0	0	1	1	0	3	1	18	7	2	0	0	0	0	0	1	0	6	0	0	0	18	0	1	0	3	0	2	1	2	2	0	42
CD97	ADGRE5	155	2	0	0	0	0	0	2	5	6	24	21	0	0	1	0	0	1	1	0	1	0	10	0	1	1	0	0	0	0	0	0	11	0	0	0	16	0	0	0	1	0	0	1	1	0	0	23
HIST1H4C	H4C3	46	0	0	0	0	0	0	1	3	0	2	4	0	0	0	0	0	0	0	0	0	0	0	1	0	0	0	0	1	0	1	0	3	0	0	0	4	0	0	1	1	0	0	0	1	1	0	2
HIST1H4A	H4C1	27	1	0	0	0	0	0	0	1	1	6	0	0	0	0	0	0	0	0	0	0	0	1	0	0	0	0	0	0	0	0	0	2	0	0	0	0	0	0	0	0	0	0	0	0	0	0	4
POLS	TENT4A	1	0	0	0	0	0	0	0	0	0	0	0	0	0	0	0	0	0	0	0	0	0	0	1	0	0	0	0	0	0	0	0	0	0	0	0	0	0	0	0	0	0	0	0	0	0	0	0
IGJ	JCHAIN	58	0	0	0	0	0	0	0	2	0	9	10	0	0	2	0	0	0	0	0	1	0	1	1	0	0	0	0	0	0	0	0	5	0	0	0	3	0	0	0	1	0	0	1	1	0	0	8
[truncated: 26 more columns]
