# Supplementary material for: Cancer gene mutation frequencies for the U.S. population
Source: Nat Commun. 2021 Oct 13;12:5961. doi: 10.1038/s41467-021-26213-y (PMC8514428; doi:10.1038/s41467-021-26213-y)
Supplement: Supplementary file 8 — Supplementary Software 1 [file 41467_2021_26213_MOESM8_ESM.zip › Supplementary Software 1/Genomics_Analysis/interim_files/Redundant_Patient_ID.xlsx]

## Sheet: Sheet1
	STUDY_ID	PATIENT_ID	SAMPLE_ID	CODE	Year
0	sclc_clcgp	S00022	S00022	70137	2012
1	sclc_ucologne_2015	S00022	S00022	70137	2015
2	sclc_clcgp	S00050	S00050	70137	2012
3	sclc_ucologne_2015	S00050	S00050	70137	2015
4	sclc_clcgp	S00356	S00356	70137	2012
5	sclc_ucologne_2015	S00356	S00356	70137	2015
6	sclc_clcgp	S00472	S00472	70137	2012
7	sclc_ucologne_2015	S00472	S00472	70137	2015
8	sclc_clcgp	S00501	S00501	70137	2012
9	sclc_ucologne_2015	S00501	S00501	70137	2015
10	sclc_clcgp	S00539	S00539	70137	2012
11	sclc_ucologne_2015	S00539	S00539	70137	2015
12	sclc_clcgp	S00827	S00827	70137	2012
13	sclc_ucologne_2015	S00827	S00827	70137	2015
14	sclc_clcgp	S00830	S00830	70137	2012
15	sclc_ucologne_2015	S00830	S00830	70137	2015
16	sclc_ucologne_2015	S00833	S00833	70137	2015
17	sclc_clcgp	S00833	S00833	70137	2012
18	sclc_ucologne_2015	S00837	S00837	70137	2015
19	sclc_clcgp	S00837	S00837	70137	2012
20	sclc_ucologne_2015	S00841	S00841	70137	2015
21	sclc_clcgp	S00841	S00841	70137	2012
22	sclc_ucologne_2015	S00932	S00932	70137	2015
23	sclc_clcgp	S00932	S00932	70137	2012
24	sclc_ucologne_2015	S00933	S00933	70137	2015
25	sclc_clcgp	S00933	S00933	70137	2012
26	sclc_ucologne_2015	S00935	S00935	70137	2015
27	sclc_clcgp	S00935	S00935	70137	2012
28	sclc_clcgp	S00944	S00944	70137	2012
29	sclc_ucologne_2015	S00944	S00944	70137	2015
30	sclc_ucologne_2015	S00945	S00945	70137	2015
31	sclc_clcgp	S00945	S00945	70137	2012
32	sclc_ucologne_2015	S00947	S00947	70137	2015
33	sclc_clcgp	S00947	S00947	70137	2012
34	sclc_clcgp	S01366	S01366	70137	2012
35	sclc_ucologne_2015	S01366	S01366	70137	2015
36	sclc_ucologne_2015	S01453	S01453	70137	2015
37	sclc_clcgp	S01453	S01453	70137	2012
38	sclc_ucologne_2015	S01494	S01494	70137	2015
39	sclc_clcgp	S01494	S01494	70137	2012
40	sclc_ucologne_2015	S01512	S01512	70137	2015
41	sclc_clcgp	S01512	S01512	70137	2012
42	sclc_ucologne_2015	S01563	S01563	70137	2015
43	sclc_clcgp	S01563	S01563	70137	2012
44	sclc_clcgp	S01728	S01728	70137	2012
45	sclc_ucologne_2015	S01728	S01728	70137	2015
46	esca_tcga_pan_can_atlas_2018	TCGA-IG-A3I8	TCGA-IG-A3I8-01	70217	2018
47	stes_tcga_pub	TCGA-IG-A3I8	TCGA-IG-A3I8-01	70217	2017
48	stes_tcga_pub	TCGA-IG-A3QL	TCGA-IG-A3QL-01	70217	2017
49	esca_tcga_pan_can_atlas_2018	TCGA-IG-A3QL	TCGA-IG-A3QL-01	70217	2018
50	stes_tcga_pub	TCGA-IG-A3Y9	TCGA-IG-A3Y9-01	70217	2017
51	esca_tcga_pan_can_atlas_2018	TCGA-IG-A3Y9	TCGA-IG-A3Y9-01	70217	2018
52	stes_tcga_pub	TCGA-IG-A3YA	TCGA-IG-A3YA-01	70217	2017
53	esca_tcga_pan_can_atlas_2018	TCGA-IG-A3YA	TCGA-IG-A3YA-01	70217	2018
54	stes_tcga_pub	TCGA-IG-A3YB	TCGA-IG-A3YB-01	70217	2017
55	esca_tcga_pan_can_atlas_2018	TCGA-IG-A3YB	TCGA-IG-A3YB-01	70217	2018
56	stes_tcga_pub	TCGA-IG-A3YC	TCGA-IG-A3YC-01	70217	2017
57	esca_tcga_pan_can_atlas_2018	TCGA-IG-A3YC	TCGA-IG-A3YC-01	70217	2018
58	esca_tcga_pan_can_atlas_2018	TCGA-IG-A4P3	TCGA-IG-A4P3-01	70217	2018
59	stes_tcga_pub	TCGA-IG-A4P3	TCGA-IG-A4P3-01	70217	2017
60	esca_tcga_pan_can_atlas_2018	TCGA-IG-A50L	TCGA-IG-A50L-01	70217	2018
61	stes_tcga_pub	TCGA-IG-A50L	TCGA-IG-A50L-01	70217	2017
62	stes_tcga_pub	TCGA-IG-A51D	TCGA-IG-A51D-01	70217	2017
63	esca_tcga_pan_can_atlas_2018	TCGA-IG-A51D	TCGA-IG-A51D-01	70217	2018
64	esca_tcga_pan_can_atlas_2018	TCGA-IG-A5B8	TCGA-IG-A5B8-01	70217	2018
65	stes_tcga_pub	TCGA-IG-A5B8	TCGA-IG-A5B8-01	70217	2017
66	stes_tcga_pub	TCGA-IG-A5S3	TCGA-IG-A5S3-01	70217	2017
67	esca_tcga_pan_can_atlas_2018	TCGA-IG-A5S3	TCGA-IG-A5S3-01	70217	2018
68	esca_tcga_pan_can_atlas_2018	TCGA-IG-A625	TCGA-IG-A625-01	70217	2018
69	stes_tcga_pub	TCGA-IG-A625	TCGA-IG-A625-01	70217	2017
70	stes_tcga_pub	TCGA-IG-A6QS	TCGA-IG-A6QS-01	70217	2017
71	esca_tcga_pan_can_atlas_2018	TCGA-IG-A6QS	TCGA-IG-A6QS-01	70217	2018
72	esca_tcga_pan_can_atlas_2018	TCGA-IG-A8O2	TCGA-IG-A8O2-01	70217	2018
73	stes_tcga_pub	TCGA-IG-A8O2	TCGA-IG-A8O2-01	70217	2017
74	esca_tcga_pan_can_atlas_2018	TCGA-IG-A97H	TCGA-IG-A97H-01	70217	2018
75	stes_tcga_pub	TCGA-IG-A97H	TCGA-IG-A97H-01	70217	2017
76	esca_tcga_pan_can_atlas_2018	TCGA-IG-A97I	TCGA-IG-A97I-01	70217	2018
77	stes_tcga_pub	TCGA-IG-A97I	TCGA-IG-A97I-01	70217	2017
78	stes_tcga_pub	TCGA-JY-A6FD	TCGA-JY-A6FD-01	70217	2017
79	esca_tcga_pan_can_atlas_2018	TCGA-JY-A6FD	TCGA-JY-A6FD-01	70217	2018
80	esca_tcga_pan_can_atlas_2018	TCGA-JY-A6FE	TCGA-JY-A6FE-01	70217	2018
81	stes_tcga_pub	TCGA-JY-A6FE	TCGA-JY-A6FE-01	70217	2017
82	stes_tcga_pub	TCGA-JY-A6FG	TCGA-JY-A6FG-01	70217	2017
83	esca_tcga_pan_can_atlas_2018	TCGA-JY-A6FG	TCGA-JY-A6FG-01	70217	2018
84	esca_tcga_pan_can_atlas_2018	TCGA-JY-A93F	TCGA-JY-A93F-01	70217	2018
85	stes_tcga_pub	TCGA-JY-A93F	TCGA-JY-A93F-01	70217	2017
86	stes_tcga_pub	TCGA-KH-A6WC	TCGA-KH-A6WC-01	70217	2017
87	esca_tcga_pan_can_atlas_2018	TCGA-KH-A6WC	TCGA-KH-A6WC-01	70217	2018
88	stes_tcga_pub	TCGA-L5-A43H	TCGA-L5-A43H-01	70217	2017
89	esca_tcga_pan_can_atlas_2018	TCGA-L5-A43H	TCGA-L5-A43H-01	70217	2018
90	stes_tcga_pub	TCGA-L5-A43J	TCGA-L5-A43J-01	70217	2017
91	esca_tcga_pan_can_atlas_2018	TCGA-L5-A43J	TCGA-L5-A43J-01	70217	2018
92	stes_tcga_pub	TCGA-L5-A4OM	TCGA-L5-A4OM-01	70217	2017
93	esca_tcga_pan_can_atlas_2018	TCGA-L5-A4OM	TCGA-L5-A4OM-01	70217	2018
94	esca_tcga_pan_can_atlas_2018	TCGA-L5-A88S	TCGA-L5-A88S-01	70217	2018
95	stes_tcga_pub	TCGA-L5-A88S	TCGA-L5-A88S-01	70217	2017
96	esca_tcga_pan_can_atlas_2018	TCGA-L5-A88W	TCGA-L5-A88W-01	70217	2018
97	stes_tcga_pub	TCGA-L5-A88W	TCGA-L5-A88W-01	70217	2017
98	esca_tcga_pan_can_atlas_2018	TCGA-L5-A88Z	TCGA-L5-A88Z-01	70217	2018
99	stes_tcga_pub	TCGA-L5-A88Z	TCGA-L5-A88Z-01	70217	2017
100	stes_tcga_pub	TCGA-L5-A8NK	TCGA-L5-A8NK-01	70217	2017
101	esca_tcga_pan_can_atlas_2018	TCGA-L5-A8NK	TCGA-L5-A8NK-01	70217	2018
102	esca_tcga_pan_can_atlas_2018	TCGA-L5-A8NQ	TCGA-L5-A8NQ-01	70217	2018
103	stes_tcga_pub	TCGA-L5-A8NQ	TCGA-L5-A8NQ-01	70217	2017
104	esca_tcga_pan_can_atlas_2018	TCGA-L7-A56G	TCGA-L7-A56G-01	70217	2018
105	stes_tcga_pub	TCGA-L7-A56G	TCGA-L7-A56G-01	70217	2017
106	esca_tcga_pan_can_atlas_2018	TCGA-LN-A49K	TCGA-LN-A49K-01	70217	2018
107	stes_tcga_pub	TCGA-LN-A49K	TCGA-LN-A49K-01	70217	2017
108	stes_tcga_pub	TCGA-LN-A49L	TCGA-LN-A49L-01	70217	2017
109	esca_tcga_pan_can_atlas_2018	TCGA-LN-A49L	TCGA-LN-A49L-01	70217	2018
110	stes_tcga_pub	TCGA-LN-A49M	TCGA-LN-A49M-01	70217	2017
111	esca_tcga_pan_can_atlas_2018	TCGA-LN-A49M	TCGA-LN-A49M-01	70217	2018
112	stes_tcga_pub	TCGA-LN-A49N	TCGA-LN-A49N-01	70217	2017
113	esca_tcga_pan_can_atlas_2018	TCGA-LN-A49N	TCGA-LN-A49N-01	70217	2018
114	stes_tcga_pub	TCGA-LN-A49O	TCGA-LN-A49O-01	70217	2017
115	esca_tcga_pan_can_atlas_2018	TCGA-LN-A49O	TCGA-LN-A49O-01	70217	2018
116	stes_tcga_pub	TCGA-LN-A49P	TCGA-LN-A49P-01	70217	2017
117	esca_tcga_pan_can_atlas_2018	TCGA-LN-A49P	TCGA-LN-A49P-01	70217	2018
118	stes_tcga_pub	TCGA-LN-A49R	TCGA-LN-A49R-01	70217	2017
119	esca_tcga_pan_can_atlas_2018	TCGA-LN-A49R	TCGA-LN-A49R-01	70217	2018
120	stes_tcga_pub	TCGA-LN-A49S	TCGA-LN-A49S-01	70217	2017
121	esca_tcga_pan_can_atlas_2018	TCGA-LN-A49S	TCGA-LN-A49S-01	70217	2018
122	stes_tcga_pub	TCGA-LN-A49U	TCGA-LN-A49U-01	70217	2017
123	esca_tcga_pan_can_atlas_2018	TCGA-LN-A49U	TCGA-LN-A49U-01	70217	2018
124	esca_tcga_pan_can_atlas_2018	TCGA-LN-A49W	TCGA-LN-A49W-01	70217	2018
125	stes_tcga_pub	TCGA-LN-A49W	TCGA-LN-A49W-01	70217	2017
126	esca_tcga_pan_can_atlas_2018	TCGA-LN-A49X	TCGA-LN-A49X-01	70217	2018
127	stes_tcga_pub	TCGA-LN-A49X	TCGA-LN-A49X-01	70217	2017
128	esca_tcga_pan_can_atlas_2018	TCGA-LN-A49Y	TCGA-LN-A49Y-01	70217	2018
129	stes_tcga_pub	TCGA-LN-A49Y	TCGA-LN-A49Y-01	70217	2017
130	stes_tcga_pub	TCGA-LN-A4A1	TCGA-LN-A4A1-01	70217	2017
131	esca_tcga_pan_can_atlas_2018	TCGA-LN-A4A1	TCGA-LN-A4A1-01	70217	2018
132	stes_tcga_pub	TCGA-LN-A4A2	TCGA-LN-A4A2-01	70217	2017
133	esca_tcga_pan_can_atlas_2018	TCGA-LN-A4A2	TCGA-LN-A4A2-01	70217	2018
134	stes_tcga_pub	TCGA-LN-A4A3	TCGA-LN-A4A3-01	70217	2017
135	esca_tcga_pan_can_atlas_2018	TCGA-LN-A4A3	TCGA-LN-A4A3-01	70217	2018
136	esca_tcga_pan_can_atlas_2018	TCGA-LN-A4A4	TCGA-LN-A4A4-01	70217	2018
137	stes_tcga_pub	TCGA-LN-A4A4	TCGA-LN-A4A4-01	70217	2017
138	stes_tcga_pub	TCGA-LN-A4A5	TCGA-LN-A4A5-01	70217	2017
139	esca_tcga_pan_can_atlas_2018	TCGA-LN-A4A5	TCGA-LN-A4A5-01	70217	2018
140	esca_tcga_pan_can_atlas_2018	TCGA-LN-A4A6	TCGA-LN-A4A6-01	70217	2018
141	stes_tcga_pub	TCGA-LN-A4A6	TCGA-LN-A4A6-01	70217	2017
142	stes_tcga_pub	TCGA-LN-A4A8	TCGA-LN-A4A8-01	70217	2017
143	esca_tcga_pan_can_atlas_2018	TCGA-LN-A4A8	TCGA-LN-A4A8-01	70217	2018
144	stes_tcga_pub	TCGA-LN-A4A9	TCGA-LN-A4A9-01	70217	2017
145	esca_tcga_pan_can_atlas_2018	TCGA-LN-A4A9	TCGA-LN-A4A9-01	70217	2018
146	stes_tcga_pub	TCGA-LN-A4MQ	TCGA-LN-A4MQ-01	70217	2017
147	esca_tcga_pan_can_atlas_2018	TCGA-LN-A4MQ	TCGA-LN-A4MQ-01	70217	2018
148	esca_tcga_pan_can_atlas_2018	TCGA-LN-A4MR	TCGA-LN-A4MR-01	70217	2018
149	stes_tcga_pub	TCGA-LN-A4MR	TCGA-LN-A4MR-01	70217	2017
150	stes_tcga_pub	TCGA-LN-A5U5	TCGA-LN-A5U5-01	70217	2017
151	esca_tcga_pan_can_atlas_2018	TCGA-LN-A5U5	TCGA-LN-A5U5-01	70217	2018
152	stes_tcga_pub	TCGA-LN-A5U6	TCGA-LN-A5U6-01	70217	2017
153	esca_tcga_pan_can_atlas_2018	TCGA-LN-A5U6	TCGA-LN-A5U6-01	70217	2018
154	esca_tcga_pan_can_atlas_2018	TCGA-LN-A5U7	TCGA-LN-A5U7-01	70217	2018
155	stes_tcga_pub	TCGA-LN-A5U7	TCGA-LN-A5U7-01	70217	2017
156	stes_tcga_pub	TCGA-LN-A7HV	TCGA-LN-A7HV-01	70217	2017
157	esca_tcga_pan_can_atlas_2018	TCGA-LN-A7HV	TCGA-LN-A7HV-01	70217	2018
158	stes_tcga_pub	TCGA-LN-A7HW	TCGA-LN-A7HW-01	70217	2017
159	esca_tcga_pan_can_atlas_2018	TCGA-LN-A7HW	TCGA-LN-A7HW-01	70217	2018
160	esca_tcga_pan_can_atlas_2018	TCGA-LN-A7HX	TCGA-LN-A7HX-01	70217	2018
161	stes_tcga_pub	TCGA-LN-A7HX	TCGA-LN-A7HX-01	70217	2017
162	stes_tcga_pub	TCGA-LN-A7HY	TCGA-LN-A7HY-01	70217	2017
163	esca_tcga_pan_can_atlas_2018	TCGA-LN-A7HY	TCGA-LN-A7HY-01	70217	2018
164	stes_tcga_pub	TCGA-LN-A7HZ	TCGA-LN-A7HZ-01	70217	2017
165	esca_tcga_pan_can_atlas_2018	TCGA-LN-A7HZ	TCGA-LN-A7HZ-01	70217	2018
166	stes_tcga_pub	TCGA-LN-A8HZ	TCGA-LN-A8HZ-01	70217	2017
167	esca_tcga_pan_can_atlas_2018	TCGA-LN-A8HZ	TCGA-LN-A8HZ-01	70217	2018
168	stes_tcga_pub	TCGA-LN-A8I0	TCGA-LN-A8I0-01	70217	2017
169	esca_tcga_pan_can_atlas_2018	TCGA-LN-A8I0	TCGA-LN-A8I0-01	70217	2018
170	stes_tcga_pub	TCGA-LN-A8I1	TCGA-LN-A8I1-01	70217	2017
171	esca_tcga_pan_can_atlas_2018	TCGA-LN-A8I1	TCGA-LN-A8I1-01	70217	2018
172	stes_tcga_pub	TCGA-LN-A9FO	TCGA-LN-A9FO-01	70217	2017
173	esca_tcga_pan_can_atlas_2018	TCGA-LN-A9FO	TCGA-LN-A9FO-01	70217	2018
174	esca_tcga_pan_can_atlas_2018	TCGA-LN-A9FP	TCGA-LN-A9FP-01	70217	2018
175	stes_tcga_pub	TCGA-LN-A9FP	TCGA-LN-A9FP-01	70217	2017
176	esca_tcga_pan_can_atlas_2018	TCGA-LN-A9FQ	TCGA-LN-A9FQ-01	70217	2018
177	stes_tcga_pub	TCGA-LN-A9FQ	TCGA-LN-A9FQ-01	70217	2017
178	esca_tcga_pan_can_atlas_2018	TCGA-LN-A9FR	TCGA-LN-A9FR-01	70217	2018
179	stes_tcga_pub	TCGA-LN-A9FR	TCGA-LN-A9FR-01	70217	2017
180	stes_tcga_pub	TCGA-Q9-A6FU	TCGA-Q9-A6FU-01	70217	2017
181	esca_tcga_pan_can_atlas_2018	TCGA-Q9-A6FU	TCGA-Q9-A6FU-01	70217	2018
182	esca_tcga_pan_can_atlas_2018	TCGA-S8-A6BW	TCGA-S8-A6BW-01	70217	2018
183	stes_tcga_pub	TCGA-S8-A6BW	TCGA-S8-A6BW-01	70217	2017
184	stes_tcga_pub	TCGA-V5-A7RC	TCGA-V5-A7RC-01	70217	2017
185	esca_tcga_pan_can_atlas_2018	TCGA-V5-A7RC	TCGA-V5-A7RC-01	70217	2018
186	esca_tcga_pan_can_atlas_2018	TCGA-V5-AASV	TCGA-V5-AASV-01	70217	2018
187	stes_tcga_pub	TCGA-V5-AASV	TCGA-V5-AASV-01	70217	2017
188	stes_tcga_pub	TCGA-VR-A8EO	TCGA-VR-A8EO-01	70217	2017
189	esca_tcga_pan_can_atlas_2018	TCGA-VR-A8EO	TCGA-VR-A8EO-01	70217	2018
190	esca_tcga_pan_can_atlas_2018	TCGA-VR-A8EP	TCGA-VR-A8EP-01	70217	2018
191	stes_tcga_pub	TCGA-VR-A8EP	TCGA-VR-A8EP-01	70217	2017
192	stes_tcga_pub	TCGA-VR-A8ER	TCGA-VR-A8ER-01	70217	2017
193	esca_tcga_pan_can_atlas_2018	TCGA-VR-A8ER	TCGA-VR-A8ER-01	70217	2018
194	stes_tcga_pub	TCGA-VR-A8ET	TCGA-VR-A8ET-01	70217	2017
195	esca_tcga_pan_can_atlas_2018	TCGA-VR-A8ET	TCGA-VR-A8ET-01	70217	2018
196	esca_tcga_pan_can_atlas_2018	TCGA-VR-A8EU	TCGA-VR-A8EU-01	70217	2018
197	stes_tcga_pub	TCGA-VR-A8EU	TCGA-VR-A8EU-01	70217	2017
198	stes_tcga_pub	TCGA-VR-A8EW	TCGA-VR-A8EW-01	70217	2017
199	esca_tcga_pan_can_atlas_2018	TCGA-VR-A8EW	TCGA-VR-A8EW-01	70217	2018
200	esca_tcga_pan_can_atlas_2018	TCGA-VR-A8EX	TCGA-VR-A8EX-01	70217	2018
201	stes_tcga_pub	TCGA-VR-A8EX	TCGA-VR-A8EX-01	70217	2017
202	esca_tcga_pan_can_atlas_2018	TCGA-VR-A8EY	TCGA-VR-A8EY-01	70217	2018
203	stes_tcga_pub	TCGA-VR-A8EY	TCGA-VR-A8EY-01	70217	2017
204	stes_tcga_pub	TCGA-VR-A8EZ	TCGA-VR-A8EZ-01	70217	2017
205	esca_tcga_pan_can_atlas_2018	TCGA-VR-A8EZ	TCGA-VR-A8EZ-01	70217	2018
206	stes_tcga_pub	TCGA-VR-AA4G	TCGA-VR-AA4G-01	70217	2017
207	esca_tcga_pan_can_atlas_2018	TCGA-VR-AA4G	TCGA-VR-AA4G-01	70217	2018
208	stes_tcga_pub	TCGA-VR-AA7B	TCGA-VR-AA7B-01	70217	2017
209	esca_tcga_pan_can_atlas_2018	TCGA-VR-AA7B	TCGA-VR-AA7B-01	70217	2018
210	stes_tcga_pub	TCGA-VR-AA7D	TCGA-VR-AA7D-01	70217	2017
211	esca_tcga_pan_can_atlas_2018	TCGA-VR-AA7D	TCGA-VR-AA7D-01	70217	2018
212	esca_tcga_pan_can_atlas_2018	TCGA-VR-AA7I	TCGA-VR-AA7I-01	70217	2018
213	stes_tcga_pub	TCGA-VR-AA7I	TCGA-VR-AA7I-01	70217	2017
214	esca_tcga_pan_can_atlas_2018	TCGA-XP-A8T6	TCGA-XP-A8T6-01	70217	2018
215	stes_tcga_pub	TCGA-XP-A8T6	TCGA-XP-A8T6-01	70217	2017
216	esca_tcga_pan_can_atlas_2018	TCGA-XP-A8T8	TCGA-XP-A8T8-01	70217	2018
217	stes_tcga_pub	TCGA-XP-A8T8	TCGA-XP-A8T8-01	70217	2017
218	esca_tcga_pan_can_atlas_2018	TCGA-Z6-A8JD	TCGA-Z6-A8JD-01	70217	2018
219	stes_tcga_pub	TCGA-Z6-A8JD	TCGA-Z6-A8JD-01	70217	2017
220	esca_tcga_pan_can_atlas_2018	TCGA-Z6-A8JE	TCGA-Z6-A8JE-01	70217	2018
221	stes_tcga_pub	TCGA-Z6-A8JE	TCGA-Z6-A8JE-01	70217	2017
222	stes_tcga_pub	TCGA-Z6-A9VB	TCGA-Z6-A9VB-01	70217	2017
223	esca_tcga_pan_can_atlas_2018	TCGA-Z6-A9VB	TCGA-Z6-A9VB-01	70217	2018
224	esca_tcga_pan_can_atlas_2018	TCGA-Z6-AAPN	TCGA-Z6-AAPN-01	70217	2018
225	stes_tcga_pub	TCGA-Z6-AAPN	TCGA-Z6-AAPN-01	70217	2017
226	esca_tcga_pan_can_atlas_2018	TCGA-2H-A9GF	TCGA-2H-A9GF-01	70337	2018
227	stes_tcga_pub	TCGA-2H-A9GF	TCGA-2H-A9GF-01	70337	2017
228	esca_tcga_pan_can_atlas_2018	TCGA-2H-A9GH	TCGA-2H-A9GH-01	70337	2018
229	stes_tcga_pub	TCGA-2H-A9GH	TCGA-2H-A9GH-01	70337	2017
230	esca_tcga_pan_can_atlas_2018	TCGA-2H-A9GI	TCGA-2H-A9GI-01	70337	2018
231	stes_tcga_pub	TCGA-2H-A9GI	TCGA-2H-A9GI-01	70337	2017
232	esca_tcga_pan_can_atlas_2018	TCGA-2H-A9GK	TCGA-2H-A9GK-01	70337	2018
233	stes_tcga_pub	TCGA-2H-A9GK	TCGA-2H-A9GK-01	70337	2017
234	esca_tcga_pan_can_atlas_2018	TCGA-2H-A9GL	TCGA-2H-A9GL-01	70337	2018
235	stes_tcga_pub	TCGA-2H-A9GL	TCGA-2H-A9GL-01	70337	2017
236	stes_tcga_pub	TCGA-2H-A9GM	TCGA-2H-A9GM-01	70337	2017
237	esca_tcga_pan_can_atlas_2018	TCGA-2H-A9GM	TCGA-2H-A9GM-01	70337	2018
238	esca_tcga_pan_can_atlas_2018	TCGA-2H-A9GN	TCGA-2H-A9GN-01	70337	2018
239	stes_tcga_pub	TCGA-2H-A9GN	TCGA-2H-A9GN-01	70337	2017
240	stes_tcga_pub	TCGA-2H-A9GO	TCGA-2H-A9GO-01	70337	2017
241	esca_tcga_pan_can_atlas_2018	TCGA-2H-A9GO	TCGA-2H-A9GO-01	70337	2018
242	stes_tcga_pub	TCGA-2H-A9GR	TCGA-2H-A9GR-01	70337	2017
243	esca_tcga_pan_can_atlas_2018	TCGA-2H-A9GR	TCGA-2H-A9GR-01	70337	2018
244	stes_tcga_pub	TCGA-IC-A6RE	TCGA-IC-A6RE-01	70337	2017
245	esca_tcga_pan_can_atlas_2018	TCGA-IC-A6RE	TCGA-IC-A6RE-01	70337	2018
246	stes_tcga_pub	TCGA-IG-A4QS	TCGA-IG-A4QS-01	70337	2017
247	esca_tcga_pan_can_atlas_2018	TCGA-IG-A4QS	TCGA-IG-A4QS-01	70337	2018
248	stes_tcga_pub	TCGA-JY-A6F8	TCGA-JY-A6F8-01	70337	2017
249	esca_tcga_pan_can_atlas_2018	TCGA-JY-A6F8	TCGA-JY-A6F8-01	70337	2018
250	stes_tcga_pub	TCGA-JY-A6FB	TCGA-JY-A6FB-01	70337	2017
251	esca_tcga_pan_can_atlas_2018	TCGA-JY-A6FB	TCGA-JY-A6FB-01	70337	2018
252	esca_tcga_pan_can_atlas_2018	TCGA-JY-A6FH	TCGA-JY-A6FH-01	70337	2018
253	stes_tcga_pub	TCGA-JY-A6FH	TCGA-JY-A6FH-01	70337	2017
254	esca_tcga_pan_can_atlas_2018	TCGA-JY-A938	TCGA-JY-A938-01	70337	2018
255	stes_tcga_pub	TCGA-JY-A938	TCGA-JY-A938-01	70337	2017
256	esca_tcga_pan_can_atlas_2018	TCGA-JY-A93C	TCGA-JY-A93C-01	70337	2018
257	stes_tcga_pub	TCGA-JY-A93C	TCGA-JY-A93C-01	70337	2017
258	esca_tcga_pan_can_atlas_2018	TCGA-JY-A93D	TCGA-JY-A93D-01	70337	2018
259	stes_tcga_pub	TCGA-JY-A93D	TCGA-JY-A93D-01	70337	2017
260	stes_tcga_pub	TCGA-JY-A93E	TCGA-JY-A93E-01	70337	2017
261	esca_tcga_pan_can_atlas_2018	TCGA-JY-A93E	TCGA-JY-A93E-01	70337	2018
262	stes_tcga_pub	TCGA-L5-A43C	TCGA-L5-A43C-01	70337	2017
263	esca_tcga_pan_can_atlas_2018	TCGA-L5-A43C	TCGA-L5-A43C-01	70337	2018
264	esca_tcga_pan_can_atlas_2018	TCGA-L5-A43I	TCGA-L5-A43I-01	70337	2018
265	stes_tcga_pub	TCGA-L5-A43I	TCGA-L5-A43I-01	70337	2017
266	esca_tcga_pan_can_atlas_2018	TCGA-L5-A4OE	TCGA-L5-A4OE-01	70337	2018
267	stes_tcga_pub	TCGA-L5-A4OE	TCGA-L5-A4OE-01	70337	2017
268	stes_tcga_pub	TCGA-L5-A4OF	TCGA-L5-A4OF-01	70337	2017
269	esca_tcga_pan_can_atlas_2018	TCGA-L5-A4OF	TCGA-L5-A4OF-01	70337	2018
270	stes_tcga_pub	TCGA-L5-A4OG	TCGA-L5-A4OG-01	70337	2017
271	esca_tcga_pan_can_atlas_2018	TCGA-L5-A4OG	TCGA-L5-A4OG-01	70337	2018
272	esca_tcga_pan_can_atlas_2018	TCGA-L5-A4OH	TCGA-L5-A4OH-01	70337	2018
273	stes_tcga_pub	TCGA-L5-A4OH	TCGA-L5-A4OH-01	70337	2017
274	stes_tcga_pub	TCGA-L5-A4OI	TCGA-L5-A4OI-01	70337	2017
275	esca_tcga_pan_can_atlas_2018	TCGA-L5-A4OI	TCGA-L5-A4OI-01	70337	2018
276	esca_tcga_pan_can_atlas_2018	TCGA-L5-A4OJ	TCGA-L5-A4OJ-01	70337	2018
277	stes_tcga_pub	TCGA-L5-A4OJ	TCGA-L5-A4OJ-01	70337	2017
278	esca_tcga_pan_can_atlas_2018	TCGA-L5-A4ON	TCGA-L5-A4ON-01	70337	2018
279	stes_tcga_pub	TCGA-L5-A4ON	TCGA-L5-A4ON-01	70337	2017
280	stes_tcga_pub	TCGA-L5-A4OO	TCGA-L5-A4OO-01	70337	2017
281	esca_tcga_pan_can_atlas_2018	TCGA-L5-A4OO	TCGA-L5-A4OO-01	70337	2018
282	esca_tcga_pan_can_atlas_2018	TCGA-L5-A4OP	TCGA-L5-A4OP-01	70337	2018
283	stes_tcga_pub	TCGA-L5-A4OP	TCGA-L5-A4OP-01	70337	2017
284	stes_tcga_pub	TCGA-L5-A4OQ	TCGA-L5-A4OQ-01	70337	2017
285	esca_tcga_pan_can_atlas_2018	TCGA-L5-A4OQ	TCGA-L5-A4OQ-01	70337	2018
286	esca_tcga_pan_can_atlas_2018	TCGA-L5-A4OR	TCGA-L5-A4OR-01	70337	2018
287	stes_tcga_pub	TCGA-L5-A4OR	TCGA-L5-A4OR-01	70337	2017
288	esca_tcga_pan_can_atlas_2018	TCGA-L5-A4OS	TCGA-L5-A4OS-01	70337	2018
289	stes_tcga_pub	TCGA-L5-A4OS	TCGA-L5-A4OS-01	70337	2017
290	esca_tcga_pan_can_atlas_2018	TCGA-L5-A4OT	TCGA-L5-A4OT-01	70337	2018
291	stes_tcga_pub	TCGA-L5-A4OT	TCGA-L5-A4OT-01	70337	2017
292	stes_tcga_pub	TCGA-L5-A4OU	TCGA-L5-A4OU-01	70337	2017
293	esca_tcga_pan_can_atlas_2018	TCGA-L5-A4OU	TCGA-L5-A4OU-01	70337	2018
294	esca_tcga_pan_can_atlas_2018	TCGA-L5-A4OW	TCGA-L5-A4OW-01	70337	2018
295	stes_tcga_pub	TCGA-L5-A4OW	TCGA-L5-A4OW-01	70337	2017
296	esca_tcga_pan_can_atlas_2018	TCGA-L5-A4OX	TCGA-L5-A4OX-01	70337	2018
297	stes_tcga_pub	TCGA-L5-A4OX	TCGA-L5-A4OX-01	70337	2017
298	esca_tcga_pan_can_atlas_2018	TCGA-L5-A88V	TCGA-L5-A88V-01	70337	2018
299	stes_tcga_pub	TCGA-L5-A88V	TCGA-L5-A88V-01	70337	2017
300	esca_tcga_pan_can_atlas_2018	TCGA-L5-A88Y	TCGA-L5-A88Y-01	70337	2018
301	stes_tcga_pub	TCGA-L5-A88Y	TCGA-L5-A88Y-01	70337	2017
302	stes_tcga_pub	TCGA-L5-A891	TCGA-L5-A891-01	70337	2017
303	esca_tcga_pan_can_atlas_2018	TCGA-L5-A891	TCGA-L5-A891-01	70337	2018
304	stes_tcga_pub	TCGA-L5-A8NE	TCGA-L5-A8NE-01	70337	2017
305	esca_tcga_pan_can_atlas_2018	TCGA-L5-A8NE	TCGA-L5-A8NE-01	70337	2018
306	esca_tcga_pan_can_atlas_2018	TCGA-L5-A8NF	TCGA-L5-A8NF-01	70337	2018
307	stes_tcga_pub	TCGA-L5-A8NF	TCGA-L5-A8NF-01	70337	2017
308	stes_tcga_pub	TCGA-L5-A8NG	TCGA-L5-A8NG-01	70337	2017
309	esca_tcga_pan_can_atlas_2018	TCGA-L5-A8NG	TCGA-L5-A8NG-01	70337	2018
310	stes_tcga_pub	TCGA-L5-A8NH	TCGA-L5-A8NH-01	70337	2017
311	esca_tcga_pan_can_atlas_2018	TCGA-L5-A8NH	TCGA-L5-A8NH-01	70337	2018
312	stes_tcga_pub	TCGA-L5-A8NI	TCGA-L5-A8NI-01	70337	2017
313	esca_tcga_pan_can_atlas_2018	TCGA-L5-A8NI	TCGA-L5-A8NI-01	70337	2018
314	esca_tcga_pan_can_atlas_2018	TCGA-L5-A8NJ	TCGA-L5-A8NJ-01	70337	2018
315	stes_tcga_pub	TCGA-L5-A8NJ	TCGA-L5-A8NJ-01	70337	2017
316	esca_tcga_pan_can_atlas_2018	TCGA-L5-A8NL	TCGA-L5-A8NL-01	70337	2018
317	stes_tcga_pub	TCGA-L5-A8NL	TCGA-L5-A8NL-01	70337	2017
318	stes_tcga_pub	TCGA-L5-A8NM	TCGA-L5-A8NM-01	70337	2017
319	esca_tcga_pan_can_atlas_2018	TCGA-L5-A8NM	TCGA-L5-A8NM-01	70337	2018
320	stes_tcga_pub	TCGA-L5-A8NN	TCGA-L5-A8NN-01	70337	2017
321	esca_tcga_pan_can_atlas_2018	TCGA-L5-A8NN	TCGA-L5-A8NN-01	70337	2018
322	stes_tcga_pub	TCGA-L5-A8NR	TCGA-L5-A8NR-01	70337	2017
323	esca_tcga_pan_can_atlas_2018	TCGA-L5-A8NR	TCGA-L5-A8NR-01	70337	2018
324	stes_tcga_pub	TCGA-L5-A8NS	TCGA-L5-A8NS-01	70337	2017
325	esca_tcga_pan_can_atlas_2018	TCGA-L5-A8NS	TCGA-L5-A8NS-01	70337	2018
326	stes_tcga_pub	TCGA-L5-A8NT	TCGA-L5-A8NT-01	70337	2017
327	esca_tcga_pan_can_atlas_2018	TCGA-L5-A8NT	TCGA-L5-A8NT-01	70337	2018
328	stes_tcga_pub	TCGA-L5-A8NU	TCGA-L5-A8NU-01	70337	2017
329	esca_tcga_pan_can_atlas_2018	TCGA-L5-A8NU	TCGA-L5-A8NU-01	70337	2018
330	esca_tcga_pan_can_atlas_2018	TCGA-L5-A8NV	TCGA-L5-A8NV-01	70337	2018
331	stes_tcga_pub	TCGA-L5-A8NV	TCGA-L5-A8NV-01	70337	2017
332	esca_tcga_pan_can_atlas_2018	TCGA-L5-A8NW	TCGA-L5-A8NW-01	70337	2018
333	stes_tcga_pub	TCGA-L5-A8NW	TCGA-L5-A8NW-01	70337	2017
334	esca_tcga_pan_can_atlas_2018	TCGA-L7-A6VZ	TCGA-L7-A6VZ-01	70337	2018
335	stes_tcga_pub	TCGA-L7-A6VZ	TCGA-L7-A6VZ-01	70337	2017
336	esca_tcga_pan_can_atlas_2018	TCGA-M9-A5M8	TCGA-M9-A5M8-01	70337	2018
337	stes_tcga_pub	TCGA-M9-A5M8	TCGA-M9-A5M8-01	70337	2017
338	esca_tcga_pan_can_atlas_2018	TCGA-Q9-A6FW	TCGA-Q9-A6FW-01	70337	2018
339	stes_tcga_pub	TCGA-Q9-A6FW	TCGA-Q9-A6FW-01	70337	2017
340	esca_tcga_pan_can_atlas_2018	TCGA-R6-A6DN	TCGA-R6-A6DN-01	70337	2018
341	stes_tcga_pub	TCGA-R6-A6DN	TCGA-R6-A6DN-01	70337	2017
342	esca_tcga_pan_can_atlas_2018	TCGA-R6-A6DQ	TCGA-R6-A6DQ-01	70337	2018
343	stes_tcga_pub	TCGA-R6-A6DQ	TCGA-R6-A6DQ-01	70337	2017
344	stes_tcga_pub	TCGA-R6-A6KZ	TCGA-R6-A6KZ-01	70337	2017
345	esca_tcga_pan_can_atlas_2018	TCGA-R6-A6KZ	TCGA-R6-A6KZ-01	70337	2018
346	esca_tcga_pan_can_atlas_2018	TCGA-R6-A6L4	TCGA-R6-A6L4-01	70337	2018
347	stes_tcga_pub	TCGA-R6-A6L4	TCGA-R6-A6L4-01	70337	2017
348	stes_tcga_pub	TCGA-R6-A6L6	TCGA-R6-A6L6-01	70337	2017
349	esca_tcga_pan_can_atlas_2018	TCGA-R6-A6L6	TCGA-R6-A6L6-01	70337	2018
350	stes_tcga_pub	TCGA-R6-A6XG	TCGA-R6-A6XG-01	70337	2017
351	esca_tcga_pan_can_atlas_2018	TCGA-R6-A6XG	TCGA-R6-A6XG-01	70337	2018
352	esca_tcga_pan_can_atlas_2018	TCGA-R6-A6XQ	TCGA-R6-A6XQ-01	70337	2018
353	stes_tcga_pub	TCGA-R6-A6XQ	TCGA-R6-A6XQ-01	70337	2017
354	esca_tcga_pan_can_atlas_2018	TCGA-R6-A6Y2	TCGA-R6-A6Y2-01	70337	2018
355	stes_tcga_pub	TCGA-R6-A6Y2	TCGA-R6-A6Y2-01	70337	2017
356	stes_tcga_pub	TCGA-R6-A8W5	TCGA-R6-A8W5-01	70337	2017
357	esca_tcga_pan_can_atlas_2018	TCGA-R6-A8W5	TCGA-R6-A8W5-01	70337	2018
358	stes_tcga_pub	TCGA-R6-A8W8	TCGA-R6-A8W8-01	70337	2017
359	esca_tcga_pan_can_atlas_2018	TCGA-R6-A8W8	TCGA-R6-A8W8-01	70337	2018
360	stes_tcga_pub	TCGA-R6-A8WC	TCGA-R6-A8WC-01	70337	2017
361	esca_tcga_pan_can_atlas_2018	TCGA-R6-A8WC	TCGA-R6-A8WC-01	70337	2018
362	esca_tcga_pan_can_atlas_2018	TCGA-R6-A8WG	TCGA-R6-A8WG-01	70337	2018
363	stes_tcga_pub	TCGA-R6-A8WG	TCGA-R6-A8WG-01	70337	2017
364	stes_tcga_pub	TCGA-RE-A7BO	TCGA-RE-A7BO-01	70337	2017
365	esca_tcga_pan_can_atlas_2018	TCGA-RE-A7BO	TCGA-RE-A7BO-01	70337	2018
366	stes_tcga_pub	TCGA-S8-A6BV	TCGA-S8-A6BV-01	70337	2017
367	esca_tcga_pan_can_atlas_2018	TCGA-S8-A6BV	TCGA-S8-A6BV-01	70337	2018
368	stes_tcga_pub	TCGA-V5-A7RB	TCGA-V5-A7RB-01	70337	2017
369	esca_tcga_pan_can_atlas_2018	TCGA-V5-A7RB	TCGA-V5-A7RB-01	70337	2018
370	stes_tcga_pub	TCGA-V5-A7RE	TCGA-V5-A7RE-01	70337	2017
371	esca_tcga_pan_can_atlas_2018	TCGA-V5-A7RE	TCGA-V5-A7RE-01	70337	2018
372	stes_tcga_pub	TCGA-V5-AASW	TCGA-V5-AASW-01	70337	2017
373	esca_tcga_pan_can_atlas_2018	TCGA-V5-AASW	TCGA-V5-AASW-01	70337	2018
374	stes_tcga_pub	TCGA-V5-AASX	TCGA-V5-AASX-01	70337	2017
375	esca_tcga_pan_can_atlas_2018	TCGA-V5-AASX	TCGA-V5-AASX-01	70337	2018
376	stes_tcga_pub	TCGA-VR-A8EQ	TCGA-VR-A8EQ-01	70337	2017
377	esca_tcga_pan_can_atlas_2018	TCGA-VR-A8EQ	TCGA-VR-A8EQ-01	70337	2018
378	esca_tcga_pan_can_atlas_2018	TCGA-VR-AA4D	TCGA-VR-AA4D-01	70337	2018
379	stes_tcga_pub	TCGA-VR-AA4D	TCGA-VR-AA4D-01	70337	2017
380	esca_tcga_pan_can_atlas_2018	TCGA-X8-AAAR	TCGA-X8-AAAR-01	70337	2018
381	stes_tcga_pub	TCGA-X8-AAAR	TCGA-X8-AAAR-01	70337	2017
382	esca_tcga_pan_can_atlas_2018	TCGA-ZR-A9CJ	TCGA-ZR-A9CJ-01	70337	2018
383	stes_tcga_pub	TCGA-ZR-A9CJ	TCGA-ZR-A9CJ-01	70337	2017
384	lusc_tcga_pan_can_atlas_2018	TCGA-18-3406	TCGA-18-3406-01	70237	2018
385	nsclc_tcga_broad_2016	TCGA-18-3406	TCGA-18-3406-01A-01D-0983-08	70237	2016
386	lusc_tcga_pan_can_atlas_2018	TCGA-18-3407	TCGA-18-3407-01	70237	2018
387	nsclc_tcga_broad_2016	TCGA-18-3407	TCGA-18-3407-01A-01D-0983-08	70237	2016
388	lusc_tcga_pan_can_atlas_2018	TCGA-18-3408	TCGA-18-3408-01	70237	2018
389	nsclc_tcga_broad_2016	TCGA-18-3408	TCGA-18-3408-01A-01D-0983-08	70237	2016
390	lusc_tcga_pan_can_atlas_2018	TCGA-18-3410	TCGA-18-3410-01	70237	2018
391	nsclc_tcga_broad_2016	TCGA-18-3410	TCGA-18-3410-01A-01D-0983-08	70237	2016
392	lusc_tcga_pan_can_atlas_2018	TCGA-18-3411	TCGA-18-3411-01	70237	2018
393	nsclc_tcga_broad_2016	TCGA-18-3411	TCGA-18-3411-01A-01D-0983-08	70237	2016
394	lusc_tcga_pan_can_atlas_2018	TCGA-18-3412	TCGA-18-3412-01	70237	2018
395	nsclc_tcga_broad_2016	TCGA-18-3412	TCGA-18-3412-01A-01D-0983-08	70237	2016
396	lusc_tcga_pan_can_atlas_2018	TCGA-18-3414	TCGA-18-3414-01	70237	2018
397	nsclc_tcga_broad_2016	TCGA-18-3414	TCGA-18-3414-01A-01D-0983-08	70237	2016
398	lusc_tcga_pan_can_atlas_2018	TCGA-18-3415	TCGA-18-3415-01	70237	2018
399	nsclc_tcga_broad_2016	TCGA-18-3415	TCGA-18-3415-01A-01D-0983-08	70237	2016
400	lusc_tcga_pan_can_atlas_2018	TCGA-18-3416	TCGA-18-3416-01	70237	2018
401	nsclc_tcga_broad_2016	TCGA-18-3416	TCGA-18-3416-01A-01D-0983-08	70237	2016
402	lusc_tcga_pan_can_atlas_2018	TCGA-18-3417	TCGA-18-3417-01	70237	2018
403	nsclc_tcga_broad_2016	TCGA-18-3417	TCGA-18-3417-01A-01D-1441-08	70237	2016
404	lusc_tcga_pan_can_atlas_2018	TCGA-18-3419	TCGA-18-3419-01	70237	2018
405	nsclc_tcga_broad_2016	TCGA-18-3419	TCGA-18-3419-01A-01D-0983-08	70237	2016
406	lusc_tcga_pan_can_atlas_2018	TCGA-18-3421	TCGA-18-3421-01	70237	2018
407	nsclc_tcga_broad_2016	TCGA-18-3421	TCGA-18-3421-01A-01D-0983-08	70237	2016
408	lusc_tcga_pan_can_atlas_2018	TCGA-18-4083	TCGA-18-4083-01	70237	2018
409	nsclc_tcga_broad_2016	TCGA-18-4083	TCGA-18-4083-01A-01D-1352-08	70237	2016
410	lusc_tcga_pan_can_atlas_2018	TCGA-18-4086	TCGA-18-4086-01	70237	2018
411	nsclc_tcga_broad_2016	TCGA-18-4086	TCGA-18-4086-01A-01D-1352-08	70237	2016
412	lusc_tcga_pan_can_atlas_2018	TCGA-18-4721	TCGA-18-4721-01	70237	2018
413	nsclc_tcga_broad_2016	TCGA-18-4721	TCGA-18-4721-01A-01D-1441-08	70237	2016
414	lusc_tcga_pan_can_atlas_2018	TCGA-18-5592	TCGA-18-5592-01	70237	2018
415	nsclc_tcga_broad_2016	TCGA-18-5592	TCGA-18-5592-01A-01D-1632-08	70237	2016
416	lusc_tcga_pan_can_atlas_2018	TCGA-21-1071	TCGA-21-1071-01	70237	2018
417	nsclc_tcga_broad_2016	TCGA-21-1071	TCGA-21-1071-01A-01D-1521-08	70237	2016
418	lusc_tcga_pan_can_atlas_2018	TCGA-21-1075	TCGA-21-1075-01	70237	2018
419	nsclc_tcga_broad_2016	TCGA-21-1075	TCGA-21-1075-01A-01W-0782-08	70237	2016
420	lusc_tcga_pan_can_atlas_2018	TCGA-21-1076	TCGA-21-1076-01	70237	2018
421	nsclc_tcga_broad_2016	TCGA-21-1076	TCGA-21-1076-01A-02D-1521-08	70237	2016
422	lusc_tcga_pan_can_atlas_2018	TCGA-21-1079	TCGA-21-1079-01	70237	2018
423	nsclc_tcga_broad_2016	TCGA-21-1079	TCGA-21-1079-01A-01W-0782-08	70237	2016
424	lusc_tcga_pan_can_atlas_2018	TCGA-21-1081	TCGA-21-1081-01	70237	2018
425	nsclc_tcga_broad_2016	TCGA-21-1081	TCGA-21-1081-01A-01D-1521-08	70237	2016
426	lusc_tcga_pan_can_atlas_2018	TCGA-21-1082	TCGA-21-1082-01	70237	2018
427	nsclc_tcga_broad_2016	TCGA-21-1082	TCGA-21-1082-01A-01D-1521-08	70237	2016
428	lusc_tcga_pan_can_atlas_2018	TCGA-21-5782	TCGA-21-5782-01	70237	2018
429	nsclc_tcga_broad_2016	TCGA-21-5782	TCGA-21-5782-01A-01D-1632-08	70237	2016
430	lusc_tcga_pan_can_atlas_2018	TCGA-21-5783	TCGA-21-5783-01	70237	2018
431	nsclc_tcga_broad_2016	TCGA-21-5783	TCGA-21-5783-01A-41D-2184-08	70237	2016
432	lusc_tcga_pan_can_atlas_2018	TCGA-21-5784	TCGA-21-5784-01	70237	2018
433	nsclc_tcga_broad_2016	TCGA-21-5784	TCGA-21-5784-01A-01D-1632-08	70237	2016
434	lusc_tcga_pan_can_atlas_2018	TCGA-21-5786	TCGA-21-5786-01	70237	2018
435	nsclc_tcga_broad_2016	TCGA-21-5786	TCGA-21-5786-01A-01D-1632-08	70237	2016
436	lusc_tcga_pan_can_atlas_2018	TCGA-21-5787	TCGA-21-5787-01	70237	2018
437	nsclc_tcga_broad_2016	TCGA-21-5787	TCGA-21-5787-01A-01D-1632-08	70237	2016
438	lusc_tcga_pan_can_atlas_2018	TCGA-22-1000	TCGA-22-1000-01	70237	2018
439	nsclc_tcga_broad_2016	TCGA-22-1000	TCGA-22-1000-01A-01D-1521-08	70237	2016
440	lusc_tcga_pan_can_atlas_2018	TCGA-22-1002	TCGA-22-1002-01	70237	2018
441	nsclc_tcga_broad_2016	TCGA-22-1002	TCGA-22-1002-01A-01D-1521-08	70237	2016
442	lusc_tcga_pan_can_atlas_2018	TCGA-22-1005	TCGA-22-1005-01	70237	2018
443	nsclc_tcga_broad_2016	TCGA-22-1005	TCGA-22-1005-01A-01D-1521-08	70237	2016
444	lusc_tcga_pan_can_atlas_2018	TCGA-22-1011	TCGA-22-1011-01	70237	2018
445	nsclc_tcga_broad_2016	TCGA-22-1011	TCGA-22-1011-01A-01D-1521-08	70237	2016
446	lusc_tcga_pan_can_atlas_2018	TCGA-22-1012	TCGA-22-1012-01	70237	2018
447	nsclc_tcga_broad_2016	TCGA-22-1012	TCGA-22-1012-01A-01D-1521-08	70237	2016
448	lusc_tcga_pan_can_atlas_2018	TCGA-22-1016	TCGA-22-1016-01	70237	2018
449	nsclc_tcga_broad_2016	TCGA-22-1016	TCGA-22-1016-01A-01D-1521-08	70237	2016
450	lusc_tcga_pan_can_atlas_2018	TCGA-22-4591	TCGA-22-4591-01	70237	2018
451	nsclc_tcga_broad_2016	TCGA-22-4591	TCGA-22-4591-01A-01D-1267-08	70237	2016
452	lusc_tcga_pan_can_atlas_2018	TCGA-22-4593	TCGA-22-4593-01	70237	2018
453	nsclc_tcga_broad_2016	TCGA-22-4593	TCGA-22-4593-01A-21D-1817-08	70237	2016
454	lusc_tcga_pan_can_atlas_2018	TCGA-22-4594	TCGA-22-4594-01	70237	2018
455	nsclc_tcga_broad_2016	TCGA-22-4594	TCGA-22-4594-01A-01D-1267-08	70237	2016
456	lusc_tcga_pan_can_atlas_2018	TCGA-22-4595	TCGA-22-4595-01	70237	2018
457	nsclc_tcga_broad_2016	TCGA-22-4595	TCGA-22-4595-01A-01D-1267-08	70237	2016
458	lusc_tcga_pan_can_atlas_2018	TCGA-22-4596	TCGA-22-4596-01	70237	2018
459	nsclc_tcga_broad_2016	TCGA-22-4596	TCGA-22-4596-01A-01D-1267-08	70237	2016
460	lusc_tcga_pan_can_atlas_2018	TCGA-22-4599	TCGA-22-4599-01	70237	2018
461	nsclc_tcga_broad_2016	TCGA-22-4599	TCGA-22-4599-01A-01D-1441-08	70237	2016
462	lusc_tcga_pan_can_atlas_2018	TCGA-22-4601	TCGA-22-4601-01	70237	2018
463	nsclc_tcga_broad_2016	TCGA-22-4601	TCGA-22-4601-01A-01D-1441-08	70237	2016
464	lusc_tcga_pan_can_atlas_2018	TCGA-22-4604	TCGA-22-4604-01	70237	2018
465	nsclc_tcga_broad_2016	TCGA-22-4604	TCGA-22-4604-01A-01D-1267-08	70237	2016
466	lusc_tcga_pan_can_atlas_2018	TCGA-22-4605	TCGA-22-4605-01	70237	2018
467	nsclc_tcga_broad_2016	TCGA-22-4605	TCGA-22-4605-01A-21D-2122-08	70237	2016
468	lusc_tcga_pan_can_atlas_2018	TCGA-22-4607	TCGA-22-4607-01	70237	2018
469	nsclc_tcga_broad_2016	TCGA-22-4607	TCGA-22-4607-01A-01D-1267-08	70237	2016
470	lusc_tcga_pan_can_atlas_2018	TCGA-22-4609	TCGA-22-4609-01	70237	2018
471	nsclc_tcga_broad_2016	TCGA-22-4609	TCGA-22-4609-01A-21D-2122-08	70237	2016
472	lusc_tcga_pan_can_atlas_2018	TCGA-22-4613	TCGA-22-4613-01	70237	2018
473	nsclc_tcga_broad_2016	TCGA-22-4613	TCGA-22-4613-01A-01D-1441-08	70237	2016
474	lusc_tcga_pan_can_atlas_2018	TCGA-22-5471	TCGA-22-5471-01	70237	2018
475	nsclc_tcga_broad_2016	TCGA-22-5471	TCGA-22-5471-01A-01D-1632-08	70237	2016
476	lusc_tcga_pan_can_atlas_2018	TCGA-22-5472	TCGA-22-5472-01	70237	2018
477	nsclc_tcga_broad_2016	TCGA-22-5472	TCGA-22-5472-01A-01D-1632-08	70237	2016
478	lusc_tcga_pan_can_atlas_2018	TCGA-22-5473	TCGA-22-5473-01	70237	2018
479	nsclc_tcga_broad_2016	TCGA-22-5473	TCGA-22-5473-01A-01D-1632-08	70237	2016
480	lusc_tcga_pan_can_atlas_2018	TCGA-22-5474	TCGA-22-5474-01	70237	2018
481	nsclc_tcga_broad_2016	TCGA-22-5474	TCGA-22-5474-01A-01D-1632-08	70237	2016
482	lusc_tcga_pan_can_atlas_2018	TCGA-22-5477	TCGA-22-5477-01	70237	2018
483	nsclc_tcga_broad_2016	TCGA-22-5477	TCGA-22-5477-01A-01D-1632-08	70237	2016
484	lusc_tcga_pan_can_atlas_2018	TCGA-22-5478	TCGA-22-5478-01	70237	2018
485	nsclc_tcga_broad_2016	TCGA-22-5478	TCGA-22-5478-01A-01D-1632-08	70237	2016
486	lusc_tcga_pan_can_atlas_2018	TCGA-22-5479	TCGA-22-5479-01	70237	2018
487	nsclc_tcga_broad_2016	TCGA-22-5479	TCGA-22-5479-01A-31D-1945-08	70237	2016
488	lusc_tcga_pan_can_atlas_2018	TCGA-22-5480	TCGA-22-5480-01	70237	2018
489	nsclc_tcga_broad_2016	TCGA-22-5480	TCGA-22-5480-01A-01D-1632-08	70237	2016
490	lusc_tcga_pan_can_atlas_2018	TCGA-22-5481	TCGA-22-5481-01	70237	2018
491	nsclc_tcga_broad_2016	TCGA-22-5481	TCGA-22-5481-01A-31D-1945-08	70237	2016
492	lusc_tcga_pan_can_atlas_2018	TCGA-22-5482	TCGA-22-5482-01	70237	2018
493	nsclc_tcga_broad_2016	TCGA-22-5482	TCGA-22-5482-01A-01D-1632-08	70237	2016
494	lusc_tcga_pan_can_atlas_2018	TCGA-22-5483	TCGA-22-5483-01	70237	2018
495	nsclc_tcga_broad_2016	TCGA-22-5483	TCGA-22-5483-01A-01D-1817-08	70237	2016
496	lusc_tcga_pan_can_atlas_2018	TCGA-22-5485	TCGA-22-5485-01	70237	2018
497	nsclc_tcga_broad_2016	TCGA-22-5485	TCGA-22-5485-01A-01D-1632-08	70237	2016
498	lusc_tcga_pan_can_atlas_2018	TCGA-22-5489	TCGA-22-5489-01	70237	2018
499	nsclc_tcga_broad_2016	TCGA-22-5489	TCGA-22-5489-01A-01D-1632-08	70237	2016
500	lusc_tcga_pan_can_atlas_2018	TCGA-22-5491	TCGA-22-5491-01	70237	2018
501	nsclc_tcga_broad_2016	TCGA-22-5491	TCGA-22-5491-01A-01D-1632-08	70237	2016
502	lusc_tcga_pan_can_atlas_2018	TCGA-22-5492	TCGA-22-5492-01	70237	2018
503	nsclc_tcga_broad_2016	TCGA-22-5492	TCGA-22-5492-01A-01D-1632-08	70237	2016
504	lusc_tcga_pan_can_atlas_2018	TCGA-33-4532	TCGA-33-4532-01	70237	2018
505	nsclc_tcga_broad_2016	TCGA-33-4532	TCGA-33-4532-01A-01D-1267-08	70237	2016
506	lusc_tcga_pan_can_atlas_2018	TCGA-33-4533	TCGA-33-4533-01	70237	2018
507	nsclc_tcga_broad_2016	TCGA-33-4533	TCGA-33-4533-01A-01D-1267-08	70237	2016
508	lusc_tcga_pan_can_atlas_2018	TCGA-33-4538	TCGA-33-4538-01	70237	2018
509	nsclc_tcga_broad_2016	TCGA-33-4538	TCGA-33-4538-01A-01D-1267-08	70237	2016
510	lusc_tcga_pan_can_atlas_2018	TCGA-33-4547	TCGA-33-4547-01	70237	2018
511	nsclc_tcga_broad_2016	TCGA-33-4547	TCGA-33-4547-01A-01D-1267-08	70237	2016
512	lusc_tcga_pan_can_atlas_2018	TCGA-33-4566	TCGA-33-4566-01	70237	2018
513	nsclc_tcga_broad_2016	TCGA-33-4566	TCGA-33-4566-01A-01D-1441-08	70237	2016
514	lusc_tcga_pan_can_atlas_2018	TCGA-33-4582	TCGA-33-4582-01	70237	2018
515	nsclc_tcga_broad_2016	TCGA-33-4582	TCGA-33-4582-01A-01D-1441-08	70237	2016
516	lusc_tcga_pan_can_atlas_2018	TCGA-33-4583	TCGA-33-4583-01	70237	2018
517	nsclc_tcga_broad_2016	TCGA-33-4583	TCGA-33-4583-01A-01D-1441-08	70237	2016
518	lusc_tcga_pan_can_atlas_2018	TCGA-33-4586	TCGA-33-4586-01	70237	2018
519	nsclc_tcga_broad_2016	TCGA-33-4586	TCGA-33-4586-01A-01D-1441-08	70237	2016
520	lusc_tcga_pan_can_atlas_2018	TCGA-33-4587	TCGA-33-4587-01	70237	2018
521	nsclc_tcga_broad_2016	TCGA-33-4587	TCGA-33-4587-01A-11D-2122-08	70237	2016
522	lusc_tcga_pan_can_atlas_2018	TCGA-33-4589	TCGA-33-4589-01	70237	2018
523	nsclc_tcga_broad_2016	TCGA-33-4589	TCGA-33-4589-01A-01D-1441-08	70237	2016
524	lusc_tcga_pan_can_atlas_2018	TCGA-33-6738	TCGA-33-6738-01	70237	2018
525	nsclc_tcga_broad_2016	TCGA-33-6738	TCGA-33-6738-01A-11D-1945-08	70237	2016
526	lusc_tcga_pan_can_atlas_2018	TCGA-33-A4WN	TCGA-33-A4WN-01	70237	2018
527	nsclc_tcga_broad_2016	TCGA-33-A4WN	TCGA-33-A4WN-01A-11D-A25L-08	70237	2016
528	lusc_tcga_pan_can_atlas_2018	TCGA-33-A5GW	TCGA-33-A5GW-01	70237	2018
529	nsclc_tcga_broad_2016	TCGA-33-A5GW	TCGA-33-A5GW-01A-11D-A27K-08	70237	2016
530	lusc_tcga_pan_can_atlas_2018	TCGA-33-AAS8	TCGA-33-AAS8-01	70237	2018
531	nsclc_tcga_broad_2016	TCGA-33-AAS8	TCGA-33-AAS8-01A-11D-A401-08	70237	2016
532	lusc_tcga_pan_can_atlas_2018	TCGA-33-AASB	TCGA-33-AASB-01	70237	2018
533	nsclc_tcga_broad_2016	TCGA-33-AASB	TCGA-33-AASB-01A-11D-A401-08	70237	2016
534	lusc_tcga_pan_can_atlas_2018	TCGA-33-AASD	TCGA-33-AASD-01	70237	2018
535	nsclc_tcga_broad_2016	TCGA-33-AASD	TCGA-33-AASD-01A-11D-A401-08	70237	2016
536	lusc_tcga_pan_can_atlas_2018	TCGA-33-AASI	TCGA-33-AASI-01	70237	2018
537	nsclc_tcga_broad_2016	TCGA-33-AASI	TCGA-33-AASI-01A-22D-A401-08	70237	2016
538	lusc_tcga_pan_can_atlas_2018	TCGA-33-AASJ	TCGA-33-AASJ-01	70237	2018
539	nsclc_tcga_broad_2016	TCGA-33-AASJ	TCGA-33-AASJ-01A-11D-A401-08	70237	2016
540	lusc_tcga_pan_can_atlas_2018	TCGA-33-AASL	TCGA-33-AASL-01	70237	2018
541	nsclc_tcga_broad_2016	TCGA-33-AASL	TCGA-33-AASL-01A-11D-A401-08	70237	2016
542	lusc_tcga_pan_can_atlas_2018	TCGA-34-2596	TCGA-34-2596-01	70237	2018
543	nsclc_tcga_broad_2016	TCGA-34-2596	TCGA-34-2596-01A-01D-1522-08	70237	2016
544	lusc_tcga_pan_can_atlas_2018	TCGA-34-2600	TCGA-34-2600-01	70237	2018
545	nsclc_tcga_broad_2016	TCGA-34-2600	TCGA-34-2600-01A-01D-1522-08	70237	2016
546	lusc_tcga_pan_can_atlas_2018	TCGA-34-2604	TCGA-34-2604-01	70237	2018
547	nsclc_tcga_broad_2016	TCGA-34-2604	TCGA-34-2604-01A-01D-1522-08	70237	2016
548	lusc_tcga_pan_can_atlas_2018	TCGA-34-2605	TCGA-34-2605-01	70237	2018
549	nsclc_tcga_broad_2016	TCGA-34-2605	TCGA-34-2605-01A-01D-1522-08	70237	2016
550	lusc_tcga_pan_can_atlas_2018	TCGA-34-2608	TCGA-34-2608-01	70237	2018
551	nsclc_tcga_broad_2016	TCGA-34-2608	TCGA-34-2608-01A-02D-1522-08	70237	2016
552	lusc_tcga_pan_can_atlas_2018	TCGA-34-2609	TCGA-34-2609-01	70237	2018
553	nsclc_tcga_broad_2016	TCGA-34-2609	TCGA-34-2609-01A-01W-0877-08	70237	2016
554	lusc_tcga_pan_can_atlas_2018	TCGA-34-5231	TCGA-34-5231-01	70237	2018
555	nsclc_tcga_broad_2016	TCGA-34-5231	TCGA-34-5231-01A-21D-1817-08	70237	2016
556	lusc_tcga_pan_can_atlas_2018	TCGA-34-5232	TCGA-34-5232-01	70237	2018
557	nsclc_tcga_broad_2016	TCGA-34-5232	TCGA-34-5232-01A-21D-1817-08	70237	2016
558	lusc_tcga_pan_can_atlas_2018	TCGA-34-5234	TCGA-34-5234-01	70237	2018
559	nsclc_tcga_broad_2016	TCGA-34-5234	TCGA-34-5234-01A-01D-1632-08	70237	2016
560	lusc_tcga_pan_can_atlas_2018	TCGA-34-5236	TCGA-34-5236-01	70237	2018
561	nsclc_tcga_broad_2016	TCGA-34-5236	TCGA-34-5236-01A-21D-1817-08	70237	2016
562	lusc_tcga_pan_can_atlas_2018	TCGA-34-5239	TCGA-34-5239-01	70237	2018
563	nsclc_tcga_broad_2016	TCGA-34-5239	TCGA-34-5239-01A-21D-1817-08	70237	2016
564	lusc_tcga_pan_can_atlas_2018	TCGA-34-5240	TCGA-34-5240-01	70237	2018
565	nsclc_tcga_broad_2016	TCGA-34-5240	TCGA-34-5240-01A-01D-1441-08	70237	2016
566	lusc_tcga_pan_can_atlas_2018	TCGA-34-5927	TCGA-34-5927-01	70237	2018
567	nsclc_tcga_broad_2016	TCGA-34-5927	TCGA-34-5927-01A-11D-1817-08	70237	2016
568	lusc_tcga_pan_can_atlas_2018	TCGA-34-5928	TCGA-34-5928-01	70237	2018
569	nsclc_tcga_broad_2016	TCGA-34-5928	TCGA-34-5928-01A-11D-1817-08	70237	2016
570	lusc_tcga_pan_can_atlas_2018	TCGA-34-5929	TCGA-34-5929-01	70237	2018
571	nsclc_tcga_broad_2016	TCGA-34-5929	TCGA-34-5929-01A-11D-1817-08	70237	2016
572	lusc_tcga_pan_can_atlas_2018	TCGA-34-7107	TCGA-34-7107-01	70237	2018
573	nsclc_tcga_broad_2016	TCGA-34-7107	TCGA-34-7107-01A-11D-1945-08	70237	2016
574	lusc_tcga_pan_can_atlas_2018	TCGA-34-8454	TCGA-34-8454-01	70237	2018
575	nsclc_tcga_broad_2016	TCGA-34-8454	TCGA-34-8454-01A-11D-2323-08	70237	2016
576	lusc_tcga_pan_can_atlas_2018	TCGA-34-8455	TCGA-34-8455-01	70237	2018
577	nsclc_tcga_broad_2016	TCGA-34-8455	TCGA-34-8455-01A-11D-2323-08	70237	2016
578	lusc_tcga_pan_can_atlas_2018	TCGA-34-8456	TCGA-34-8456-01	70237	2018
579	nsclc_tcga_broad_2016	TCGA-34-8456	TCGA-34-8456-01A-21D-2323-08	70237	2016
580	lusc_tcga_pan_can_atlas_2018	TCGA-34-A5IX	TCGA-34-A5IX-01	70237	2018
581	nsclc_tcga_broad_2016	TCGA-34-A5IX	TCGA-34-A5IX-01A-12D-A27K-08	70237	2016
582	lusc_tcga_pan_can_atlas_2018	TCGA-37-3783	TCGA-37-3783-01	70237	2018
583	nsclc_tcga_broad_2016	TCGA-37-3783	TCGA-37-3783-01A-01D-1267-08	70237	2016
584	lusc_tcga_pan_can_atlas_2018	TCGA-37-3789	TCGA-37-3789-01	70237	2018
585	nsclc_tcga_broad_2016	TCGA-37-3789	TCGA-37-3789-01A-01D-0983-08	70237	2016
586	lusc_tcga_pan_can_atlas_2018	TCGA-37-3792	TCGA-37-3792-01	70237	2018
587	nsclc_tcga_broad_2016	TCGA-37-3792	TCGA-37-3792-01A-01D-0983-08	70237	2016
588	lusc_tcga_pan_can_atlas_2018	TCGA-37-4129	TCGA-37-4129-01	70237	2018
589	nsclc_tcga_broad_2016	TCGA-37-4129	TCGA-37-4129-01A-01D-1352-08	70237	2016
590	lusc_tcga_pan_can_atlas_2018	TCGA-37-4132	TCGA-37-4132-01	70237	2018
591	nsclc_tcga_broad_2016	TCGA-37-4132	TCGA-37-4132-01A-01D-1352-08	70237	2016
592	lusc_tcga_pan_can_atlas_2018	TCGA-37-4133	TCGA-37-4133-01	70237	2018
593	nsclc_tcga_broad_2016	TCGA-37-4133	TCGA-37-4133-01A-01D-1352-08	70237	2016
594	lusc_tcga_pan_can_atlas_2018	TCGA-37-4135	TCGA-37-4135-01	70237	2018
595	nsclc_tcga_broad_2016	TCGA-37-4135	TCGA-37-4135-01A-01D-1352-08	70237	2016
596	lusc_tcga_pan_can_atlas_2018	TCGA-37-4141	TCGA-37-4141-01	70237	2018
597	nsclc_tcga_broad_2016	TCGA-37-4141	TCGA-37-4141-01A-02D-1352-08	70237	2016
598	lusc_tcga_pan_can_atlas_2018	TCGA-37-5819	TCGA-37-5819-01	70237	2018
599	nsclc_tcga_broad_2016	TCGA-37-5819	TCGA-37-5819-01A-01D-1632-08	70237	2016
600	lusc_tcga_pan_can_atlas_2018	TCGA-37-A5EL	TCGA-37-A5EL-01	70237	2018
601	nsclc_tcga_broad_2016	TCGA-37-A5EL	TCGA-37-A5EL-01A-11D-A26M-08	70237	2016
602	lusc_tcga_pan_can_atlas_2018	TCGA-37-A5EN	TCGA-37-A5EN-01	70237	2018
603	nsclc_tcga_broad_2016	TCGA-37-A5EN	TCGA-37-A5EN-01A-21D-A26M-08	70237	2016
604	lusc_tcga_pan_can_atlas_2018	TCGA-39-5011	TCGA-39-5011-01	70237	2018
605	nsclc_tcga_broad_2016	TCGA-39-5011	TCGA-39-5011-01A-01D-1441-08	70237	2016
606	lusc_tcga_pan_can_atlas_2018	TCGA-39-5016	TCGA-39-5016-01	70237	2018
607	nsclc_tcga_broad_2016	TCGA-39-5016	TCGA-39-5016-01A-01D-1441-08	70237	2016
608	lusc_tcga_pan_can_atlas_2018	TCGA-39-5019	TCGA-39-5019-01	70237	2018
609	nsclc_tcga_broad_2016	TCGA-39-5019	TCGA-39-5019-01A-01D-1817-08	70237	2016
610	lusc_tcga_pan_can_atlas_2018	TCGA-39-5021	TCGA-39-5021-01	70237	2018
611	nsclc_tcga_broad_2016	TCGA-39-5021	TCGA-39-5021-01A-01D-1441-08	70237	2016
612	lusc_tcga_pan_can_atlas_2018	TCGA-39-5022	TCGA-39-5022-01	70237	2018
613	nsclc_tcga_broad_2016	TCGA-39-5022	TCGA-39-5022-01A-21D-1817-08	70237	2016
614	lusc_tcga_pan_can_atlas_2018	TCGA-39-5024	TCGA-39-5024-01	70237	2018
615	nsclc_tcga_broad_2016	TCGA-39-5024	TCGA-39-5024-01A-21D-1817-08	70237	2016
616	lusc_tcga_pan_can_atlas_2018	TCGA-39-5027	TCGA-39-5027-01	70237	2018
617	nsclc_tcga_broad_2016	TCGA-39-5027	TCGA-39-5027-01A-21D-1817-08	70237	2016
618	lusc_tcga_pan_can_atlas_2018	TCGA-39-5028	TCGA-39-5028-01	70237	2018
619	nsclc_tcga_broad_2016	TCGA-39-5028	TCGA-39-5028-01A-01D-1441-08	70237	2016
620	lusc_tcga_pan_can_atlas_2018	TCGA-39-5029	TCGA-39-5029-01	70237	2018
621	nsclc_tcga_broad_2016	TCGA-39-5029	TCGA-39-5029-01A-01D-1441-08	70237	2016
622	lusc_tcga_pan_can_atlas_2018	TCGA-39-5030	TCGA-39-5030-01	70237	2018
623	nsclc_tcga_broad_2016	TCGA-39-5030	TCGA-39-5030-01A-01D-1441-08	70237	2016
624	lusc_tcga_pan_can_atlas_2018	TCGA-39-5031	TCGA-39-5031-01	70237	2018
625	nsclc_tcga_broad_2016	TCGA-39-5031	TCGA-39-5031-01A-01D-1441-08	70237	2016
626	lusc_tcga_pan_can_atlas_2018	TCGA-39-5034	TCGA-39-5034-01	70237	2018
627	nsclc_tcga_broad_2016	TCGA-39-5034	TCGA-39-5034-01A-01D-1441-08	70237	2016
628	lusc_tcga_pan_can_atlas_2018	TCGA-39-5035	TCGA-39-5035-01	70237	2018
629	nsclc_tcga_broad_2016	TCGA-39-5035	TCGA-39-5035-01A-01D-1441-08	70237	2016
630	lusc_tcga_pan_can_atlas_2018	TCGA-39-5036	TCGA-39-5036-01	70237	2018
631	nsclc_tcga_broad_2016	TCGA-39-5036	TCGA-39-5036-01A-01D-1441-08	70237	2016
632	lusc_tcga_pan_can_atlas_2018	TCGA-39-5037	TCGA-39-5037-01	70237	2018
633	nsclc_tcga_broad_2016	TCGA-39-5037	TCGA-39-5037-01A-01D-1441-08	70237	2016
634	lusc_tcga_pan_can_atlas_2018	TCGA-39-5039	TCGA-39-5039-01	70237	2018
635	nsclc_tcga_broad_2016	TCGA-39-5039	TCGA-39-5039-01A-01D-1441-08	70237	2016
636	lusc_tcga_pan_can_atlas_2018	TCGA-39-5040	TCGA-39-5040-01	70237	2018
637	nsclc_tcga_broad_2016	TCGA-39-5040	TCGA-39-5040-01A-21D-2122-08	70237	2016
638	lusc_tcga_pan_can_atlas_2018	TCGA-43-2576	TCGA-43-2576-01	70237	2018
639	nsclc_tcga_broad_2016	TCGA-43-2576	TCGA-43-2576-01A-01D-1522-08	70237	2016
640	lusc_tcga_pan_can_atlas_2018	TCGA-43-2578	TCGA-43-2578-01	70237	2018
641	nsclc_tcga_broad_2016	TCGA-43-2578	TCGA-43-2578-01A-01D-1522-08	70237	2016
642	lusc_tcga_pan_can_atlas_2018	TCGA-43-2581	TCGA-43-2581-01	70237	2018
643	nsclc_tcga_broad_2016	TCGA-43-2581	TCGA-43-2581-01A-01D-1522-08	70237	2016
644	lusc_tcga_pan_can_atlas_2018	TCGA-43-3394	TCGA-43-3394-01	70237	2018
645	nsclc_tcga_broad_2016	TCGA-43-3394	TCGA-43-3394-01A-01D-0983-08	70237	2016
646	lusc_tcga_pan_can_atlas_2018	TCGA-43-3920	TCGA-43-3920-01	70237	2018
647	nsclc_tcga_broad_2016	TCGA-43-3920	TCGA-43-3920-01A-01D-0983-08	70237	2016
648	lusc_tcga_pan_can_atlas_2018	TCGA-43-5668	TCGA-43-5668-01	70237	2018
649	nsclc_tcga_broad_2016	TCGA-43-5668	TCGA-43-5668-01A-01D-1632-08	70237	2016
650	lusc_tcga_pan_can_atlas_2018	TCGA-43-5670	TCGA-43-5670-01	70237	2018
651	nsclc_tcga_broad_2016	TCGA-43-5670	TCGA-43-5670-01A-21D-2122-08	70237	2016
652	lusc_tcga_pan_can_atlas_2018	TCGA-43-6143	TCGA-43-6143-01	70237	2018
653	nsclc_tcga_broad_2016	TCGA-43-6143	TCGA-43-6143-01A-11D-1817-08	70237	2016
654	lusc_tcga_pan_can_atlas_2018	TCGA-43-6647	TCGA-43-6647-01	70237	2018
655	nsclc_tcga_broad_2016	TCGA-43-6647	TCGA-43-6647-01A-11D-1817-08	70237	2016
656	lusc_tcga_pan_can_atlas_2018	TCGA-43-6770	TCGA-43-6770-01	70237	2018
657	nsclc_tcga_broad_2016	TCGA-43-6770	TCGA-43-6770-01A-11D-1817-08	70237	2016
658	lusc_tcga_pan_can_atlas_2018	TCGA-43-6771	TCGA-43-6771-01	70237	2018
659	nsclc_tcga_broad_2016	TCGA-43-6771	TCGA-43-6771-01A-11D-1817-08	70237	2016
660	lusc_tcga_pan_can_atlas_2018	TCGA-43-6773	TCGA-43-6773-01	70237	2018
661	nsclc_tcga_broad_2016	TCGA-43-6773	TCGA-43-6773-01A-41D-1945-08	70237	2016
662	lusc_tcga_pan_can_atlas_2018	TCGA-43-7656	TCGA-43-7656-01	70237	2018
663	nsclc_tcga_broad_2016	TCGA-43-7656	TCGA-43-7656-01A-11D-2122-08	70237	2016
664	lusc_tcga_pan_can_atlas_2018	TCGA-43-7657	TCGA-43-7657-01	70237	2018
665	nsclc_tcga_broad_2016	TCGA-43-7657	TCGA-43-7657-01A-31D-2122-08	70237	2016
666	lusc_tcga_pan_can_atlas_2018	TCGA-43-7658	TCGA-43-7658-01	70237	2018
667	nsclc_tcga_broad_2016	TCGA-43-7658	TCGA-43-7658-01A-11D-2122-08	70237	2016
668	lusc_tcga_pan_can_atlas_2018	TCGA-43-8115	TCGA-43-8115-01	70237	2018
669	nsclc_tcga_broad_2016	TCGA-43-8115	TCGA-43-8115-01A-11D-2244-08	70237	2016
670	lusc_tcga_pan_can_atlas_2018	TCGA-43-8116	TCGA-43-8116-01	70237	2018
671	nsclc_tcga_broad_2016	TCGA-43-8116	TCGA-43-8116-01A-11D-2244-08	70237	2016
672	lusc_tcga_pan_can_atlas_2018	TCGA-43-A474	TCGA-43-A474-01	70237	2018
673	nsclc_tcga_broad_2016	TCGA-43-A474	TCGA-43-A474-01A-11D-A24D-08	70237	2016
674	lusc_tcga_pan_can_atlas_2018	TCGA-43-A475	TCGA-43-A475-01	70237	2018
675	nsclc_tcga_broad_2016	TCGA-43-A475	TCGA-43-A475-01A-11D-A24D-08	70237	2016
676	lusc_tcga_pan_can_atlas_2018	TCGA-43-A56U	TCGA-43-A56U-01	70237	2018
677	nsclc_tcga_broad_2016	TCGA-43-A56U	TCGA-43-A56U-01A-11D-A26M-08	70237	2016
678	lusc_tcga_pan_can_atlas_2018	TCGA-43-A56V	TCGA-43-A56V-01	70237	2018
679	nsclc_tcga_broad_2016	TCGA-43-A56V	TCGA-43-A56V-01A-11D-A26M-08	70237	2016
680	lusc_tcga_pan_can_atlas_2018	TCGA-46-3765	TCGA-46-3765-01	70237	2018
681	nsclc_tcga_broad_2016	TCGA-46-3765	TCGA-46-3765-01A-01D-0983-08	70237	2016
682	lusc_tcga_pan_can_atlas_2018	TCGA-46-3766	TCGA-46-3766-01	70237	2018
683	nsclc_tcga_broad_2016	TCGA-46-3766	TCGA-46-3766-01A-01D-0983-08	70237	2016
684	lusc_tcga_pan_can_atlas_2018	TCGA-46-3767	TCGA-46-3767-01	70237	2018
685	nsclc_tcga_broad_2016	TCGA-46-3767	TCGA-46-3767-01A-01D-0983-08	70237	2016
686	lusc_tcga_pan_can_atlas_2018	TCGA-46-3768	TCGA-46-3768-01	70237	2018
687	nsclc_tcga_broad_2016	TCGA-46-3768	TCGA-46-3768-01A-01D-0983-08	70237	2016
688	lusc_tcga_pan_can_atlas_2018	TCGA-46-3769	TCGA-46-3769-01	70237	2018
689	nsclc_tcga_broad_2016	TCGA-46-3769	TCGA-46-3769-01A-01D-0983-08	70237	2016
690	lusc_tcga_pan_can_atlas_2018	TCGA-46-6025	TCGA-46-6025-01	70237	2018
691	nsclc_tcga_broad_2016	TCGA-46-6025	TCGA-46-6025-01A-11D-1817-08	70237	2016
692	lusc_tcga_pan_can_atlas_2018	TCGA-46-6026	TCGA-46-6026-01	70237	2018
693	nsclc_tcga_broad_2016	TCGA-46-6026	TCGA-46-6026-01A-11D-1817-08	70237	2016
694	lusc_tcga_pan_can_atlas_2018	TCGA-51-4079	TCGA-51-4079-01	70237	2018
695	nsclc_tcga_broad_2016	TCGA-51-4079	TCGA-51-4079-01A-01D-1458-08	70237	2016
696	lusc_tcga_pan_can_atlas_2018	TCGA-51-4080	TCGA-51-4080-01	70237	2018
697	nsclc_tcga_broad_2016	TCGA-51-4080	TCGA-51-4080-01A-01D-1458-08	70237	2016
698	lusc_tcga_pan_can_atlas_2018	TCGA-51-4081	TCGA-51-4081-01	70237	2018
699	nsclc_tcga_broad_2016	TCGA-51-4081	TCGA-51-4081-01A-01D-1458-08	70237	2016
700	lusc_tcga_pan_can_atlas_2018	TCGA-52-7622	TCGA-52-7622-01	70237	2018
701	nsclc_tcga_broad_2016	TCGA-52-7622	TCGA-52-7622-01A-11D-2122-08	70237	2016
702	lusc_tcga_pan_can_atlas_2018	TCGA-52-7809	TCGA-52-7809-01	70237	2018
703	nsclc_tcga_broad_2016	TCGA-52-7809	TCGA-52-7809-01A-21D-2122-08	70237	2016
704	lusc_tcga_pan_can_atlas_2018	TCGA-52-7810	TCGA-52-7810-01	70237	2018
705	nsclc_tcga_broad_2016	TCGA-52-7810	TCGA-52-7810-01A-11D-2122-08	70237	2016
706	lusc_tcga_pan_can_atlas_2018	TCGA-52-7812	TCGA-52-7812-01	70237	2018
707	nsclc_tcga_broad_2016	TCGA-52-7812	TCGA-52-7812-01A-11D-2122-08	70237	2016
708	lusc_tcga_pan_can_atlas_2018	TCGA-56-1622	TCGA-56-1622-01	70237	2018
709	nsclc_tcga_broad_2016	TCGA-56-1622	TCGA-56-1622-01A-01D-1521-08	70237	2016
710	lusc_tcga_pan_can_atlas_2018	TCGA-56-5897	TCGA-56-5897-01	70237	2018
711	nsclc_tcga_broad_2016	TCGA-56-5897	TCGA-56-5897-01A-11D-1632-08	70237	2016
712	lusc_tcga_pan_can_atlas_2018	TCGA-56-5898	TCGA-56-5898-01	70237	2018
713	nsclc_tcga_broad_2016	TCGA-56-5898	TCGA-56-5898-01A-11D-1632-08	70237	2016
714	lusc_tcga_pan_can_atlas_2018	TCGA-56-6545	TCGA-56-6545-01	70237	2018
715	nsclc_tcga_broad_2016	TCGA-56-6545	TCGA-56-6545-01A-11D-1817-08	70237	2016
716	lusc_tcga_pan_can_atlas_2018	TCGA-56-6546	TCGA-56-6546-01	70237	2018
717	nsclc_tcga_broad_2016	TCGA-56-6546	TCGA-56-6546-01A-11D-1817-08	70237	2016
718	lusc_tcga_pan_can_atlas_2018	TCGA-56-7221	TCGA-56-7221-01	70237	2018
719	nsclc_tcga_broad_2016	TCGA-56-7221	TCGA-56-7221-01A-11D-2042-08	70237	2016
720	lusc_tcga_pan_can_atlas_2018	TCGA-56-7222	TCGA-56-7222-01	70237	2018
721	nsclc_tcga_broad_2016	TCGA-56-7222	TCGA-56-7222-01A-11D-2042-08	70237	2016
722	lusc_tcga_pan_can_atlas_2018	TCGA-56-7223	TCGA-56-7223-01	70237	2018
723	nsclc_tcga_broad_2016	TCGA-56-7223	TCGA-56-7223-01A-11D-2042-08	70237	2016
724	lusc_tcga_pan_can_atlas_2018	TCGA-56-7579	TCGA-56-7579-01	70237	2018
725	nsclc_tcga_broad_2016	TCGA-56-7579	TCGA-56-7579-01A-11D-2042-08	70237	2016
726	lusc_tcga_pan_can_atlas_2018	TCGA-56-7580	TCGA-56-7580-01	70237	2018
727	nsclc_tcga_broad_2016	TCGA-56-7580	TCGA-56-7580-01A-11D-2042-08	70237	2016
728	lusc_tcga_pan_can_atlas_2018	TCGA-56-7582	TCGA-56-7582-01	70237	2018
729	nsclc_tcga_broad_2016	TCGA-56-7582	TCGA-56-7582-01A-11D-2042-08	70237	2016
730	lusc_tcga_pan_can_atlas_2018	TCGA-56-7730	TCGA-56-7730-01	70237	2018
731	nsclc_tcga_broad_2016	TCGA-56-7730	TCGA-56-7730-01A-11D-2122-08	70237	2016
732	lusc_tcga_pan_can_atlas_2018	TCGA-56-7731	TCGA-56-7731-01	70237	2018
733	nsclc_tcga_broad_2016	TCGA-56-7731	TCGA-56-7731-01A-11D-2122-08	70237	2016
734	lusc_tcga_pan_can_atlas_2018	TCGA-56-7822	TCGA-56-7822-01	70237	2018
735	nsclc_tcga_broad_2016	TCGA-56-7822	TCGA-56-7822-01A-11D-2122-08	70237	2016
736	lusc_tcga_pan_can_atlas_2018	TCGA-56-7823	TCGA-56-7823-01	70237	2018
737	nsclc_tcga_broad_2016	TCGA-56-7823	TCGA-56-7823-01B-11D-2244-08	70237	2016
738	lusc_tcga_pan_can_atlas_2018	TCGA-56-8082	TCGA-56-8082-01	70237	2018
739	nsclc_tcga_broad_2016	TCGA-56-8082	TCGA-56-8082-01A-11D-2244-08	70237	2016
740	lusc_tcga_pan_can_atlas_2018	TCGA-56-8083	TCGA-56-8083-01	70237	2018
741	nsclc_tcga_broad_2016	TCGA-56-8083	TCGA-56-8083-01A-11D-2244-08	70237	2016
742	lusc_tcga_pan_can_atlas_2018	TCGA-56-8201	TCGA-56-8201-01	70237	2018
743	nsclc_tcga_broad_2016	TCGA-56-8201	TCGA-56-8201-01A-11D-2244-08	70237	2016
744	lusc_tcga_pan_can_atlas_2018	TCGA-56-8304	TCGA-56-8304-01	70237	2018
745	nsclc_tcga_broad_2016	TCGA-56-8304	TCGA-56-8304-01A-11D-2323-08	70237	2016
746	lusc_tcga_pan_can_atlas_2018	TCGA-56-8305	TCGA-56-8305-01	70237	2018
747	nsclc_tcga_broad_2016	TCGA-56-8305	TCGA-56-8305-01A-11D-2293-08	70237	2016
748	lusc_tcga_pan_can_atlas_2018	TCGA-56-8307	TCGA-56-8307-01	70237	2018
749	nsclc_tcga_broad_2016	TCGA-56-8307	TCGA-56-8307-01A-11D-2293-08	70237	2016
750	lusc_tcga_pan_can_atlas_2018	TCGA-56-8308	TCGA-56-8308-01	70237	2018
751	nsclc_tcga_broad_2016	TCGA-56-8308	TCGA-56-8308-01A-11D-2293-08	70237	2016
752	lusc_tcga_pan_can_atlas_2018	TCGA-56-8309	TCGA-56-8309-01	70237	2018
753	nsclc_tcga_broad_2016	TCGA-56-8309	TCGA-56-8309-01A-11D-2293-08	70237	2016
754	lusc_tcga_pan_can_atlas_2018	TCGA-56-8504	TCGA-56-8504-01	70237	2018
755	nsclc_tcga_broad_2016	TCGA-56-8504	TCGA-56-8504-01A-11D-2395-08	70237	2016
756	lusc_tcga_pan_can_atlas_2018	TCGA-56-8622	TCGA-56-8622-01	70237	2018
757	nsclc_tcga_broad_2016	TCGA-56-8622	TCGA-56-8622-01A-11D-2395-08	70237	2016
758	lusc_tcga_pan_can_atlas_2018	TCGA-56-8624	TCGA-56-8624-01	70237	2018
759	nsclc_tcga_broad_2016	TCGA-56-8624	TCGA-56-8624-01A-11D-2395-08	70237	2016
760	lusc_tcga_pan_can_atlas_2018	TCGA-56-8625	TCGA-56-8625-01	70237	2018
761	nsclc_tcga_broad_2016	TCGA-56-8625	TCGA-56-8625-01A-11D-2395-08	70237	2016
762	lusc_tcga_pan_can_atlas_2018	TCGA-56-8626	TCGA-56-8626-01	70237	2018
763	nsclc_tcga_broad_2016	TCGA-56-8626	TCGA-56-8626-01A-11D-2395-08	70237	2016
764	lusc_tcga_pan_can_atlas_2018	TCGA-56-8628	TCGA-56-8628-01	70237	2018
765	nsclc_tcga_broad_2016	TCGA-56-8628	TCGA-56-8628-01A-11D-2395-08	70237	2016
766	lusc_tcga_pan_can_atlas_2018	TCGA-56-8629	TCGA-56-8629-01	70237	2018
767	nsclc_tcga_broad_2016	TCGA-56-8629	TCGA-56-8629-01A-11D-2395-08	70237	2016
768	lusc_tcga_pan_can_atlas_2018	TCGA-56-A49D	TCGA-56-A49D-01	70237	2018
769	nsclc_tcga_broad_2016	TCGA-56-A49D	TCGA-56-A49D-01A-11D-A24D-08	70237	2016
770	lusc_tcga_pan_can_atlas_2018	TCGA-56-A4BW	TCGA-56-A4BW-01	70237	2018
771	nsclc_tcga_broad_2016	TCGA-56-A4BW	TCGA-56-A4BW-01A-11D-A24D-08	70237	2016
772	lusc_tcga_pan_can_atlas_2018	TCGA-56-A4BX	TCGA-56-A4BX-01	70237	2018
773	nsclc_tcga_broad_2016	TCGA-56-A4BX	TCGA-56-A4BX-01A-11D-A24D-08	70237	2016
774	lusc_tcga_pan_can_atlas_2018	TCGA-56-A4BY	TCGA-56-A4BY-01	70237	2018
775	nsclc_tcga_broad_2016	TCGA-56-A4BY	TCGA-56-A4BY-01A-11D-A24D-08	70237	2016
776	lusc_tcga_pan_can_atlas_2018	TCGA-56-A4ZJ	TCGA-56-A4ZJ-01	70237	2018
777	nsclc_tcga_broad_2016	TCGA-56-A4ZJ	TCGA-56-A4ZJ-01A-11D-A25L-08	70237	2016
778	lusc_tcga_pan_can_atlas_2018	TCGA-56-A4ZK	TCGA-56-A4ZK-01	70237	2018
779	nsclc_tcga_broad_2016	TCGA-56-A4ZK	TCGA-56-A4ZK-01A-11D-A25L-08	70237	2016
780	lusc_tcga_pan_can_atlas_2018	TCGA-56-A5DR	TCGA-56-A5DR-01	70237	2018
781	nsclc_tcga_broad_2016	TCGA-56-A5DR	TCGA-56-A5DR-01A-11D-A27K-08	70237	2016
782	lusc_tcga_pan_can_atlas_2018	TCGA-56-A5DS	TCGA-56-A5DS-01	70237	2018
783	nsclc_tcga_broad_2016	TCGA-56-A5DS	TCGA-56-A5DS-01A-11D-A27K-08	70237	2016
784	lusc_tcga_pan_can_atlas_2018	TCGA-56-A62T	TCGA-56-A62T-01	70237	2018
785	nsclc_tcga_broad_2016	TCGA-56-A62T	TCGA-56-A62T-01A-11D-A401-08	70237	2016
786	lusc_tcga_pan_can_atlas_2018	TCGA-58-8386	TCGA-58-8386-01	70237	2018
787	nsclc_tcga_broad_2016	TCGA-58-8386	TCGA-58-8386-01A-11D-2293-08	70237	2016
788	lusc_tcga_pan_can_atlas_2018	TCGA-58-8387	TCGA-58-8387-01	70237	2018
789	nsclc_tcga_broad_2016	TCGA-58-8387	TCGA-58-8387-01A-11D-2293-08	70237	2016
790	lusc_tcga_pan_can_atlas_2018	TCGA-58-8388	TCGA-58-8388-01	70237	2018
791	nsclc_tcga_broad_2016	TCGA-58-8388	TCGA-58-8388-01A-11D-2323-08	70237	2016
792	lusc_tcga_pan_can_atlas_2018	TCGA-58-8390	TCGA-58-8390-01	70237	2018
793	nsclc_tcga_broad_2016	TCGA-58-8390	TCGA-58-8390-01A-11D-2323-08	70237	2016
794	lusc_tcga_pan_can_atlas_2018	TCGA-58-8391	TCGA-58-8391-01	70237	2018
795	nsclc_tcga_broad_2016	TCGA-58-8391	TCGA-58-8391-01A-11D-2323-08	70237	2016
796	lusc_tcga_pan_can_atlas_2018	TCGA-58-8392	TCGA-58-8392-01	70237	2018
797	nsclc_tcga_broad_2016	TCGA-58-8392	TCGA-58-8392-01A-11D-2323-08	70237	2016
798	lusc_tcga_pan_can_atlas_2018	TCGA-58-8393	TCGA-58-8393-01	70237	2018
799	nsclc_tcga_broad_2016	TCGA-58-8393	TCGA-58-8393-01A-11D-2323-08	70237	2016
800	lusc_tcga_pan_can_atlas_2018	TCGA-58-A46J	TCGA-58-A46J-01	70237	2018
801	nsclc_tcga_broad_2016	TCGA-58-A46J	TCGA-58-A46J-01A-11D-A24D-08	70237	2016
802	lusc_tcga_pan_can_atlas_2018	TCGA-58-A46K	TCGA-58-A46K-01	70237	2018
803	nsclc_tcga_broad_2016	TCGA-58-A46K	TCGA-58-A46K-01A-11D-A24D-08	70237	2016
804	lusc_tcga_pan_can_atlas_2018	TCGA-58-A46L	TCGA-58-A46L-01	70237	2018
805	nsclc_tcga_broad_2016	TCGA-58-A46L	TCGA-58-A46L-01A-11D-A24D-08	70237	2016
806	lusc_tcga_pan_can_atlas_2018	TCGA-58-A46M	TCGA-58-A46M-01	70237	2018
807	nsclc_tcga_broad_2016	TCGA-58-A46M	TCGA-58-A46M-01A-11D-A24D-08	70237	2016
808	lusc_tcga_pan_can_atlas_2018	TCGA-58-A46N	TCGA-58-A46N-01	70237	2018
809	nsclc_tcga_broad_2016	TCGA-58-A46N	TCGA-58-A46N-01A-11D-A24D-08	70237	2016
810	lusc_tcga_pan_can_atlas_2018	TCGA-60-2695	TCGA-60-2695-01	70237	2018
811	nsclc_tcga_broad_2016	TCGA-60-2695	TCGA-60-2695-01A-01D-1522-08	70237	2016
812	lusc_tcga_pan_can_atlas_2018	TCGA-60-2697	TCGA-60-2697-01	70237	2018
813	nsclc_tcga_broad_2016	TCGA-60-2697	TCGA-60-2697-01A-11D-2122-08	70237	2016
814	lusc_tcga_pan_can_atlas_2018	TCGA-60-2698	TCGA-60-2698-01	70237	2018
815	nsclc_tcga_broad_2016	TCGA-60-2698	TCGA-60-2698-01A-01D-1522-08	70237	2016
816	lusc_tcga_pan_can_atlas_2018	TCGA-60-2703	TCGA-60-2703-01	70237	2018
817	nsclc_tcga_broad_2016	TCGA-60-2703	TCGA-60-2703-01A-11D-2042-08	70237	2016
818	lusc_tcga_pan_can_atlas_2018	TCGA-60-2704	TCGA-60-2704-01	70237	2018
819	nsclc_tcga_broad_2016	TCGA-60-2704	TCGA-60-2704-01A-11D-2042-08	70237	2016
820	lusc_tcga_pan_can_atlas_2018	TCGA-60-2707	TCGA-60-2707-01	70237	2018
821	nsclc_tcga_broad_2016	TCGA-60-2707	TCGA-60-2707-01A-01D-1522-08	70237	2016
822	lusc_tcga_pan_can_atlas_2018	TCGA-60-2708	TCGA-60-2708-01	70237	2018
823	nsclc_tcga_broad_2016	TCGA-60-2708	TCGA-60-2708-01A-01D-1522-08	70237	2016
824	lusc_tcga_pan_can_atlas_2018	TCGA-60-2709	TCGA-60-2709-01	70237	2018
825	nsclc_tcga_broad_2016	TCGA-60-2709	TCGA-60-2709-01A-21D-1817-08	70237	2016
826	lusc_tcga_pan_can_atlas_2018	TCGA-60-2710	TCGA-60-2710-01	70237	2018
827	nsclc_tcga_broad_2016	TCGA-60-2710	TCGA-60-2710-01A-01D-1522-08	70237	2016
828	lusc_tcga_pan_can_atlas_2018	TCGA-60-2711	TCGA-60-2711-01	70237	2018
829	nsclc_tcga_broad_2016	TCGA-60-2711	TCGA-60-2711-01A-01D-1522-08	70237	2016
830	lusc_tcga_pan_can_atlas_2018	TCGA-60-2713	TCGA-60-2713-01	70237	2018
831	nsclc_tcga_broad_2016	TCGA-60-2713	TCGA-60-2713-01A-01D-1522-08	70237	2016
832	lusc_tcga_pan_can_atlas_2018	TCGA-60-2714	TCGA-60-2714-01	70237	2018
833	nsclc_tcga_broad_2016	TCGA-60-2714	TCGA-60-2714-01A-01D-1522-08	70237	2016
834	lusc_tcga_pan_can_atlas_2018	TCGA-60-2716	TCGA-60-2716-01	70237	2018
835	nsclc_tcga_broad_2016	TCGA-60-2716	TCGA-60-2716-01A-01D-1522-08	70237	2016
836	lusc_tcga_pan_can_atlas_2018	TCGA-60-2719	TCGA-60-2719-01	70237	2018
837	nsclc_tcga_broad_2016	TCGA-60-2719	TCGA-60-2719-01A-01D-1522-08	70237	2016
838	lusc_tcga_pan_can_atlas_2018	TCGA-60-2720	TCGA-60-2720-01	70237	2018
839	nsclc_tcga_broad_2016	TCGA-60-2720	TCGA-60-2720-01A-01D-1522-08	70237	2016
840	lusc_tcga_pan_can_atlas_2018	TCGA-60-2721	TCGA-60-2721-01	70237	2018
841	nsclc_tcga_broad_2016	TCGA-60-2721	TCGA-60-2721-01A-01D-1522-08	70237	2016
842	lusc_tcga_pan_can_atlas_2018	TCGA-60-2722	TCGA-60-2722-01	70237	2018
843	nsclc_tcga_broad_2016	TCGA-60-2722	TCGA-60-2722-01A-01D-1522-08	70237	2016
844	lusc_tcga_pan_can_atlas_2018	TCGA-60-2723	TCGA-60-2723-01	70237	2018
845	nsclc_tcga_broad_2016	TCGA-60-2723	TCGA-60-2723-01A-01D-1522-08	70237	2016
846	lusc_tcga_pan_can_atlas_2018	TCGA-60-2724	TCGA-60-2724-01	70237	2018
847	nsclc_tcga_broad_2016	TCGA-60-2724	TCGA-60-2724-01A-01D-1522-08	70237	2016
848	lusc_tcga_pan_can_atlas_2018	TCGA-60-2725	TCGA-60-2725-01	70237	2018
849	nsclc_tcga_broad_2016	TCGA-60-2725	TCGA-60-2725-01A-01D-1267-08	70237	2016
850	lusc_tcga_pan_can_atlas_2018	TCGA-60-2726	TCGA-60-2726-01	70237	2018
851	nsclc_tcga_broad_2016	TCGA-60-2726	TCGA-60-2726-01A-01D-1522-08	70237	2016
852	lusc_tcga_pan_can_atlas_2018	TCGA-63-5128	TCGA-63-5128-01	70237	2018
853	nsclc_tcga_broad_2016	TCGA-63-5128	TCGA-63-5128-01A-01D-1441-08	70237	2016
854	lusc_tcga_pan_can_atlas_2018	TCGA-63-5131	TCGA-63-5131-01	70237	2018
855	nsclc_tcga_broad_2016	TCGA-63-5131	TCGA-63-5131-01A-01D-1441-08	70237	2016
856	lusc_tcga_pan_can_atlas_2018	TCGA-63-6202	TCGA-63-6202-01	70237	2018
857	nsclc_tcga_broad_2016	TCGA-63-6202	TCGA-63-6202-01A-11D-1817-08	70237	2016
858	lusc_tcga_pan_can_atlas_2018	TCGA-63-7020	TCGA-63-7020-01	70237	2018
859	nsclc_tcga_broad_2016	TCGA-63-7020	TCGA-63-7020-01A-11D-1945-08	70237	2016
860	lusc_tcga_pan_can_atlas_2018	TCGA-63-7021	TCGA-63-7021-01	70237	2018
861	nsclc_tcga_broad_2016	TCGA-63-7021	TCGA-63-7021-01A-11D-1945-08	70237	2016
862	lusc_tcga_pan_can_atlas_2018	TCGA-63-7022	TCGA-63-7022-01	70237	2018
863	nsclc_tcga_broad_2016	TCGA-63-7022	TCGA-63-7022-01A-11D-1945-08	70237	2016
864	lusc_tcga_pan_can_atlas_2018	TCGA-63-7023	TCGA-63-7023-01	70237	2018
865	nsclc_tcga_broad_2016	TCGA-63-7023	TCGA-63-7023-01A-11D-1945-08	70237	2016
866	lusc_tcga_pan_can_atlas_2018	TCGA-63-A5M9	TCGA-63-A5M9-01	70237	2018
867	nsclc_tcga_broad_2016	TCGA-63-A5M9	TCGA-63-A5M9-01A-11D-A26M-08	70237	2016
868	lusc_tcga_pan_can_atlas_2018	TCGA-63-A5MB	TCGA-63-A5MB-01	70237	2018
869	nsclc_tcga_broad_2016	TCGA-63-A5MB	TCGA-63-A5MB-01A-11D-A26M-08	70237	2016
870	lusc_tcga_pan_can_atlas_2018	TCGA-63-A5MG	TCGA-63-A5MG-01	70237	2018
871	nsclc_tcga_broad_2016	TCGA-63-A5MG	TCGA-63-A5MG-01A-12D-A27K-08	70237	2016
872	lusc_tcga_pan_can_atlas_2018	TCGA-63-A5MH	TCGA-63-A5MH-01	70237	2018
873	nsclc_tcga_broad_2016	TCGA-63-A5MH	TCGA-63-A5MH-01A-12D-A27K-08	70237	2016
874	lusc_tcga_pan_can_atlas_2018	TCGA-63-A5MI	TCGA-63-A5MI-01	70237	2018
875	nsclc_tcga_broad_2016	TCGA-63-A5MI	TCGA-63-A5MI-01A-12D-A27K-08	70237	2016
876	lusc_tcga_pan_can_atlas_2018	TCGA-63-A5MJ	TCGA-63-A5MJ-01	70237	2018
877	nsclc_tcga_broad_2016	TCGA-63-A5MJ	TCGA-63-A5MJ-01A-11D-A27K-08	70237	2016
878	lusc_tcga_pan_can_atlas_2018	TCGA-63-A5ML	TCGA-63-A5ML-01	70237	2018
879	nsclc_tcga_broad_2016	TCGA-63-A5ML	TCGA-63-A5ML-01A-31D-A27K-08	70237	2016
880	lusc_tcga_pan_can_atlas_2018	TCGA-63-A5MM	TCGA-63-A5MM-01	70237	2018
881	nsclc_tcga_broad_2016	TCGA-63-A5MM	TCGA-63-A5MM-01A-11D-A26M-08	70237	2016
882	lusc_tcga_pan_can_atlas_2018	TCGA-63-A5MN	TCGA-63-A5MN-01	70237	2018
883	nsclc_tcga_broad_2016	TCGA-63-A5MN	TCGA-63-A5MN-01A-22D-A27K-08	70237	2016
884	lusc_tcga_pan_can_atlas_2018	TCGA-63-A5MP	TCGA-63-A5MP-01	70237	2018
885	nsclc_tcga_broad_2016	TCGA-63-A5MP	TCGA-63-A5MP-01A-11D-A26M-08	70237	2016
886	lusc_tcga_pan_can_atlas_2018	TCGA-63-A5MR	TCGA-63-A5MR-01	70237	2018
887	nsclc_tcga_broad_2016	TCGA-63-A5MR	TCGA-63-A5MR-01A-31D-A27K-08	70237	2016
888	lusc_tcga_pan_can_atlas_2018	TCGA-63-A5MS	TCGA-63-A5MS-01	70237	2018
889	nsclc_tcga_broad_2016	TCGA-63-A5MS	TCGA-63-A5MS-01A-11D-A26M-08	70237	2016
890	lusc_tcga_pan_can_atlas_2018	TCGA-63-A5MT	TCGA-63-A5MT-01	70237	2018
891	nsclc_tcga_broad_2016	TCGA-63-A5MT	TCGA-63-A5MT-01A-21D-A26M-08	70237	2016
892	lusc_tcga_pan_can_atlas_2018	TCGA-63-A5MU	TCGA-63-A5MU-01	70237	2018
893	nsclc_tcga_broad_2016	TCGA-63-A5MU	TCGA-63-A5MU-01A-11D-A26M-08	70237	2016
894	lusc_tcga_pan_can_atlas_2018	TCGA-63-A5MV	TCGA-63-A5MV-01	70237	2018
895	nsclc_tcga_broad_2016	TCGA-63-A5MV	TCGA-63-A5MV-01A-21D-A26M-08	70237	2016
896	lusc_tcga_pan_can_atlas_2018	TCGA-63-A5MW	TCGA-63-A5MW-01	70237	2018
897	nsclc_tcga_broad_2016	TCGA-63-A5MW	TCGA-63-A5MW-01A-11D-A26M-08	70237	2016
898	lusc_tcga_pan_can_atlas_2018	TCGA-63-A5MY	TCGA-63-A5MY-01	70237	2018
899	nsclc_tcga_broad_2016	TCGA-63-A5MY	TCGA-63-A5MY-01A-11D-A26M-08	70237	2016
900	lusc_tcga_pan_can_atlas_2018	TCGA-66-2727	TCGA-66-2727-01	70237	2018
901	nsclc_tcga_broad_2016	TCGA-66-2727	TCGA-66-2727-01A-01D-0983-08	70237	2016
902	lusc_tcga_pan_can_atlas_2018	TCGA-66-2734	TCGA-66-2734-01	70237	2018
903	nsclc_tcga_broad_2016	TCGA-66-2734	TCGA-66-2734-01A-01D-0983-08	70237	2016
904	lusc_tcga_pan_can_atlas_2018	TCGA-66-2742	TCGA-66-2742-01	70237	2018
905	nsclc_tcga_broad_2016	TCGA-66-2742	TCGA-66-2742-01A-01D-0983-08	70237	2016
906	lusc_tcga_pan_can_atlas_2018	TCGA-66-2744	TCGA-66-2744-01	70237	2018
907	nsclc_tcga_broad_2016	TCGA-66-2744	TCGA-66-2744-01A-01D-0983-08	70237	2016
908	lusc_tcga_pan_can_atlas_2018	TCGA-66-2754	TCGA-66-2754-01	70237	2018
909	nsclc_tcga_broad_2016	TCGA-66-2754	TCGA-66-2754-01A-01D-0983-08	70237	2016
910	lusc_tcga_pan_can_atlas_2018	TCGA-66-2755	TCGA-66-2755-01	70237	2018
911	nsclc_tcga_broad_2016	TCGA-66-2755	TCGA-66-2755-01A-01D-1522-08	70237	2016
912	lusc_tcga_pan_can_atlas_2018	TCGA-66-2756	TCGA-66-2756-01	70237	2018
913	nsclc_tcga_broad_2016	TCGA-66-2756	TCGA-66-2756-01A-01D-1522-08	70237	2016
914	lusc_tcga_pan_can_atlas_2018	TCGA-66-2757	TCGA-66-2757-01	70237	2018
915	nsclc_tcga_broad_2016	TCGA-66-2757	TCGA-66-2757-01A-01D-1522-08	70237	2016
916	lusc_tcga_pan_can_atlas_2018	TCGA-66-2758	TCGA-66-2758-01	70237	2018
917	nsclc_tcga_broad_2016	TCGA-66-2758	TCGA-66-2758-01A-02D-1522-08	70237	2016
918	lusc_tcga_pan_can_atlas_2018	TCGA-66-2759	TCGA-66-2759-01	70237	2018
919	nsclc_tcga_broad_2016	TCGA-66-2759	TCGA-66-2759-01A-01D-1522-08	70237	2016
920	lusc_tcga_pan_can_atlas_2018	TCGA-66-2763	TCGA-66-2763-01	70237	2018
921	nsclc_tcga_broad_2016	TCGA-66-2763	TCGA-66-2763-01A-01D-1522-08	70237	2016
922	lusc_tcga_pan_can_atlas_2018	TCGA-66-2765	TCGA-66-2765-01	70237	2018
923	nsclc_tcga_broad_2016	TCGA-66-2765	TCGA-66-2765-01A-01D-1522-08	70237	2016
924	lusc_tcga_pan_can_atlas_2018	TCGA-66-2766	TCGA-66-2766-01	70237	2018
925	nsclc_tcga_broad_2016	TCGA-66-2766	TCGA-66-2766-01A-01D-1522-08	70237	2016
926	lusc_tcga_pan_can_atlas_2018	TCGA-66-2767	TCGA-66-2767-01	70237	2018
927	nsclc_tcga_broad_2016	TCGA-66-2767	TCGA-66-2767-01A-01D-1522-08	70237	2016
928	lusc_tcga_pan_can_atlas_2018	TCGA-66-2769	TCGA-66-2769-01	70237	2018
929	nsclc_tcga_broad_2016	TCGA-66-2769	TCGA-66-2769-01A-02D-1522-08	70237	2016
930	lusc_tcga_pan_can_atlas_2018	TCGA-66-2770	TCGA-66-2770-01	70237	2018
931	nsclc_tcga_broad_2016	TCGA-66-2770	TCGA-66-2770-01A-01D-1522-08	70237	2016
932	lusc_tcga_pan_can_atlas_2018	TCGA-66-2771	TCGA-66-2771-01	70237	2018
933	nsclc_tcga_broad_2016	TCGA-66-2771	TCGA-66-2771-01A-01D-0983-08	70237	2016
934	lusc_tcga_pan_can_atlas_2018	TCGA-66-2773	TCGA-66-2773-01	70237	2018
935	nsclc_tcga_broad_2016	TCGA-66-2773	TCGA-66-2773-01A-01D-1267-08	70237	2016
936	lusc_tcga_pan_can_atlas_2018	TCGA-66-2777	TCGA-66-2777-01	70237	2018
937	nsclc_tcga_broad_2016	TCGA-66-2777	TCGA-66-2777-01A-01D-1267-08	70237	2016
938	lusc_tcga_pan_can_atlas_2018	TCGA-66-2778	TCGA-66-2778-01	70237	2018
939	nsclc_tcga_broad_2016	TCGA-66-2778	TCGA-66-2778-01A-02D-1522-08	70237	2016
940	lusc_tcga_pan_can_atlas_2018	TCGA-66-2780	TCGA-66-2780-01	70237	2018
941	nsclc_tcga_broad_2016	TCGA-66-2780	TCGA-66-2780-01A-01D-1522-08	70237	2016
942	lusc_tcga_pan_can_atlas_2018	TCGA-66-2781	TCGA-66-2781-01	70237	2018
943	nsclc_tcga_broad_2016	TCGA-66-2781	TCGA-66-2781-01A-01D-1522-08	70237	2016
944	lusc_tcga_pan_can_atlas_2018	TCGA-66-2782	TCGA-66-2782-01	70237	2018
945	nsclc_tcga_broad_2016	TCGA-66-2782	TCGA-66-2782-01A-01D-1522-08	70237	2016
946	lusc_tcga_pan_can_atlas_2018	TCGA-66-2783	TCGA-66-2783-01	70237	2018
947	nsclc_tcga_broad_2016	TCGA-66-2783	TCGA-66-2783-01A-01D-1267-08	70237	2016
948	lusc_tcga_pan_can_atlas_2018	TCGA-66-2785	TCGA-66-2785-01	70237	2018
949	nsclc_tcga_broad_2016	TCGA-66-2785	TCGA-66-2785-01A-01D-1522-08	70237	2016
950	lusc_tcga_pan_can_atlas_2018	TCGA-66-2786	TCGA-66-2786-01	70237	2018
951	nsclc_tcga_broad_2016	TCGA-66-2786	TCGA-66-2786-01A-01D-1522-08	70237	2016
952	lusc_tcga_pan_can_atlas_2018	TCGA-66-2787	TCGA-66-2787-01	70237	2018
953	nsclc_tcga_broad_2016	TCGA-66-2787	TCGA-66-2787-01A-01D-0983-08	70237	2016
954	lusc_tcga_pan_can_atlas_2018	TCGA-66-2788	TCGA-66-2788-01	70237	2018
955	nsclc_tcga_broad_2016	TCGA-66-2788	TCGA-66-2788-01A-01D-0983-08	70237	2016
956	lusc_tcga_pan_can_atlas_2018	TCGA-66-2789	TCGA-66-2789-01	70237	2018
957	nsclc_tcga_broad_2016	TCGA-66-2789	TCGA-66-2789-01A-01D-0983-08	70237	2016
958	lusc_tcga_pan_can_atlas_2018	TCGA-66-2791	TCGA-66-2791-01	70237	2018
959	nsclc_tcga_broad_2016	TCGA-66-2791	TCGA-66-2791-01A-01D-0983-08	70237	2016
960	lusc_tcga_pan_can_atlas_2018	TCGA-66-2792	TCGA-66-2792-01	70237	2018
961	nsclc_tcga_broad_2016	TCGA-66-2792	TCGA-66-2792-01A-01D-0983-08	70237	2016
962	lusc_tcga_pan_can_atlas_2018	TCGA-66-2793	TCGA-66-2793-01	70237	2018
963	nsclc_tcga_broad_2016	TCGA-66-2793	TCGA-66-2793-01A-01D-1267-08	70237	2016
964	lusc_tcga_pan_can_atlas_2018	TCGA-66-2794	TCGA-66-2794-01	70237	2018
965	nsclc_tcga_broad_2016	TCGA-66-2794	TCGA-66-2794-01A-01D-1267-08	70237	2016
966	lusc_tcga_pan_can_atlas_2018	TCGA-66-2795	TCGA-66-2795-01	70237	2018
967	nsclc_tcga_broad_2016	TCGA-66-2795	TCGA-66-2795-01A-02D-0983-08	70237	2016
968	lusc_tcga_pan_can_atlas_2018	TCGA-66-2800	TCGA-66-2800-01	70237	2018
969	nsclc_tcga_broad_2016	TCGA-66-2800	TCGA-66-2800-01A-01D-1267-08	70237	2016
970	lusc_tcga_pan_can_atlas_2018	TCGA-68-7755	TCGA-68-7755-01	70237	2018
971	nsclc_tcga_broad_2016	TCGA-68-7755	TCGA-68-7755-01A-11D-2122-08	70237	2016
972	lusc_tcga_pan_can_atlas_2018	TCGA-68-7756	TCGA-68-7756-01	70237	2018
973	nsclc_tcga_broad_2016	TCGA-68-7756	TCGA-68-7756-01A-11D-2122-08	70237	2016
974	lusc_tcga_pan_can_atlas_2018	TCGA-68-7757	TCGA-68-7757-01	70237	2018
975	nsclc_tcga_broad_2016	TCGA-68-7757	TCGA-68-7757-01B-11D-2293-08	70237	2016
976	lusc_tcga_pan_can_atlas_2018	TCGA-68-8250	TCGA-68-8250-01	70237	2018
977	nsclc_tcga_broad_2016	TCGA-68-8250	TCGA-68-8250-01A-11D-2293-08	70237	2016
978	lusc_tcga_pan_can_atlas_2018	TCGA-68-8251	TCGA-68-8251-01	70237	2018
979	nsclc_tcga_broad_2016	TCGA-68-8251	TCGA-68-8251-01A-11D-2293-08	70237	2016
980	lusc_tcga_pan_can_atlas_2018	TCGA-68-A59J	TCGA-68-A59J-01	70237	2018
981	nsclc_tcga_broad_2016	TCGA-68-A59J	TCGA-68-A59J-01A-21D-A26M-08	70237	2016
982	lusc_tcga_pan_can_atlas_2018	TCGA-6A-AB49	TCGA-6A-AB49-01	70237	2018
983	nsclc_tcga_broad_2016	TCGA-6A-AB49	TCGA-6A-AB49-01A-12D-A401-08	70237	2016
984	lusc_tcga_pan_can_atlas_2018	TCGA-70-6722	TCGA-70-6722-01	70237	2018
985	nsclc_tcga_broad_2016	TCGA-70-6722	TCGA-70-6722-01A-11D-1817-08	70237	2016
986	lusc_tcga_pan_can_atlas_2018	TCGA-70-6723	TCGA-70-6723-01	70237	2018
987	nsclc_tcga_broad_2016	TCGA-70-6723	TCGA-70-6723-01A-11D-1817-08	70237	2016
988	lusc_tcga_pan_can_atlas_2018	TCGA-77-6842	TCGA-77-6842-01	70237	2018
989	nsclc_tcga_broad_2016	TCGA-77-6842	TCGA-77-6842-01A-11D-1945-08	70237	2016
990	lusc_tcga_pan_can_atlas_2018	TCGA-77-6843	TCGA-77-6843-01	70237	2018
991	nsclc_tcga_broad_2016	TCGA-77-6843	TCGA-77-6843-01A-11D-1945-08	70237	2016
992	lusc_tcga_pan_can_atlas_2018	TCGA-77-6844	TCGA-77-6844-01	70237	2018
993	nsclc_tcga_broad_2016	TCGA-77-6844	TCGA-77-6844-01A-11D-1945-08	70237	2016
994	lusc_tcga_pan_can_atlas_2018	TCGA-77-6845	TCGA-77-6845-01	70237	2018
995	nsclc_tcga_broad_2016	TCGA-77-6845	TCGA-77-6845-01A-11D-1945-08	70237	2016
996	lusc_tcga_pan_can_atlas_2018	TCGA-77-7138	TCGA-77-7138-01	70237	2018
997	nsclc_tcga_broad_2016	TCGA-77-7138	TCGA-77-7138-01A-41D-2042-08	70237	2016
998	lusc_tcga_pan_can_atlas_2018	TCGA-77-7139	TCGA-77-7139-01	70237	2018
999	nsclc_tcga_broad_2016	TCGA-77-7139	TCGA-77-7139-01A-11D-2042-08	70237	2016
1000	lusc_tcga_pan_can_atlas_2018	TCGA-77-7140	TCGA-77-7140-01	70237	2018
1001	nsclc_tcga_broad_2016	TCGA-77-7140	TCGA-77-7140-01A-41D-2042-08	70237	2016
1002	lusc_tcga_pan_can_atlas_2018	TCGA-77-7141	TCGA-77-7141-01	70237	2018
1003	nsclc_tcga_broad_2016	TCGA-77-7141	TCGA-77-7141-01A-11D-2042-08	70237	2016
1004	lusc_tcga_pan_can_atlas_2018	TCGA-77-7142	TCGA-77-7142-01	70237	2018
1005	nsclc_tcga_broad_2016	TCGA-77-7142	TCGA-77-7142-01A-11D-2042-08	70237	2016
1006	lusc_tcga_pan_can_atlas_2018	TCGA-77-7335	TCGA-77-7335-01	70237	2018
1007	nsclc_tcga_broad_2016	TCGA-77-7335	TCGA-77-7335-01A-11D-2042-08	70237	2016
1008	lusc_tcga_pan_can_atlas_2018	TCGA-77-7337	TCGA-77-7337-01	70237	2018
1009	nsclc_tcga_broad_2016	TCGA-77-7337	TCGA-77-7337-01A-21D-2042-08	70237	2016
1010	lusc_tcga_pan_can_atlas_2018	TCGA-77-7338	TCGA-77-7338-01	70237	2018
1011	nsclc_tcga_broad_2016	TCGA-77-7338	TCGA-77-7338-01A-11D-2042-08	70237	2016
1012	lusc_tcga_pan_can_atlas_2018	TCGA-77-7463	TCGA-77-7463-01	70237	2018
1013	nsclc_tcga_broad_2016	TCGA-77-7463	TCGA-77-7463-01A-11D-2042-08	70237	2016
1014	lusc_tcga_pan_can_atlas_2018	TCGA-77-7465	TCGA-77-7465-01	70237	2018
1015	nsclc_tcga_broad_2016	TCGA-77-7465	TCGA-77-7465-01A-11D-2042-08	70237	2016
1016	lusc_tcga_pan_can_atlas_2018	TCGA-77-8007	TCGA-77-8007-01	70237	2018
1017	nsclc_tcga_broad_2016	TCGA-77-8007	TCGA-77-8007-01A-11D-2184-08	70237	2016
1018	lusc_tcga_pan_can_atlas_2018	TCGA-77-8008	TCGA-77-8008-01	70237	2018
1019	nsclc_tcga_broad_2016	TCGA-77-8008	TCGA-77-8008-01A-21D-2184-08	70237	2016
1020	lusc_tcga_pan_can_atlas_2018	TCGA-77-8009	TCGA-77-8009-01	70237	2018
1021	nsclc_tcga_broad_2016	TCGA-77-8009	TCGA-77-8009-01A-11D-2184-08	70237	2016
1022	lusc_tcga_pan_can_atlas_2018	TCGA-77-8128	TCGA-77-8128-01	70237	2018
1023	nsclc_tcga_broad_2016	TCGA-77-8128	TCGA-77-8128-01A-11D-2244-08	70237	2016
1024	lusc_tcga_pan_can_atlas_2018	TCGA-77-8130	TCGA-77-8130-01	70237	2018
1025	nsclc_tcga_broad_2016	TCGA-77-8130	TCGA-77-8130-01A-11D-2244-08	70237	2016
1026	lusc_tcga_pan_can_atlas_2018	TCGA-77-8131	TCGA-77-8131-01	70237	2018
1027	nsclc_tcga_broad_2016	TCGA-77-8131	TCGA-77-8131-01A-11D-2244-08	70237	2016
1028	lusc_tcga_pan_can_atlas_2018	TCGA-77-8133	TCGA-77-8133-01	70237	2018
1029	nsclc_tcga_broad_2016	TCGA-77-8133	TCGA-77-8133-01A-12D-2244-08	70237	2016
1030	lusc_tcga_pan_can_atlas_2018	TCGA-77-8136	TCGA-77-8136-01	70237	2018
1031	nsclc_tcga_broad_2016	TCGA-77-8136	TCGA-77-8136-01A-11D-2244-08	70237	2016
1032	lusc_tcga_pan_can_atlas_2018	TCGA-77-8138	TCGA-77-8138-01	70237	2018
1033	nsclc_tcga_broad_2016	TCGA-77-8138	TCGA-77-8138-01A-11D-2244-08	70237	2016
1034	lusc_tcga_pan_can_atlas_2018	TCGA-77-8139	TCGA-77-8139-01	70237	2018
1035	nsclc_tcga_broad_2016	TCGA-77-8139	TCGA-77-8139-01A-11D-2244-08	70237	2016
1036	lusc_tcga_pan_can_atlas_2018	TCGA-77-8140	TCGA-77-8140-01	70237	2018
1037	nsclc_tcga_broad_2016	TCGA-77-8140	TCGA-77-8140-01A-11D-2244-08	70237	2016
1038	lusc_tcga_pan_can_atlas_2018	TCGA-77-8143	TCGA-77-8143-01	70237	2018
1039	nsclc_tcga_broad_2016	TCGA-77-8143	TCGA-77-8143-01A-11D-2244-08	70237	2016
1040	lusc_tcga_pan_can_atlas_2018	TCGA-77-8144	TCGA-77-8144-01	70237	2018
1041	nsclc_tcga_broad_2016	TCGA-77-8144	TCGA-77-8144-01A-11D-2244-08	70237	2016
1042	lusc_tcga_pan_can_atlas_2018	TCGA-77-8145	TCGA-77-8145-01	70237	2018
1043	nsclc_tcga_broad_2016	TCGA-77-8145	TCGA-77-8145-01A-11D-2244-08	70237	2016
1044	lusc_tcga_pan_can_atlas_2018	TCGA-77-8148	TCGA-77-8148-01	70237	2018
1045	nsclc_tcga_broad_2016	TCGA-77-8148	TCGA-77-8148-01A-11D-2244-08	70237	2016
1046	lusc_tcga_pan_can_atlas_2018	TCGA-77-8150	TCGA-77-8150-01	70237	2018
1047	nsclc_tcga_broad_2016	TCGA-77-8150	TCGA-77-8150-01A-11D-2244-08	70237	2016
1048	lusc_tcga_pan_can_atlas_2018	TCGA-77-8153	TCGA-77-8153-01	70237	2018
1049	nsclc_tcga_broad_2016	TCGA-77-8153	TCGA-77-8153-01A-11D-2395-08	70237	2016
1050	lusc_tcga_pan_can_atlas_2018	TCGA-77-8154	TCGA-77-8154-01	70237	2018
1051	nsclc_tcga_broad_2016	TCGA-77-8154	TCGA-77-8154-01A-11D-2244-08	70237	2016
1052	lusc_tcga_pan_can_atlas_2018	TCGA-77-8156	TCGA-77-8156-01	70237	2018
1053	nsclc_tcga_broad_2016	TCGA-77-8156	TCGA-77-8156-01A-11D-2244-08	70237	2016
1054	lusc_tcga_pan_can_atlas_2018	TCGA-77-A5FZ	TCGA-77-A5FZ-01	70237	2018
1055	nsclc_tcga_broad_2016	TCGA-77-A5FZ	TCGA-77-A5FZ-01A-31D-A27K-08	70237	2016
1056	lusc_tcga_pan_can_atlas_2018	TCGA-77-A5G1	TCGA-77-A5G1-01	70237	2018
1057	nsclc_tcga_broad_2016	TCGA-77-A5G1	TCGA-77-A5G1-01A-11D-A27K-08	70237	2016
1058	lusc_tcga_pan_can_atlas_2018	TCGA-77-A5G3	TCGA-77-A5G3-01	70237	2018
1059	nsclc_tcga_broad_2016	TCGA-77-A5G3	TCGA-77-A5G3-01A-31D-A27K-08	70237	2016
1060	lusc_tcga_pan_can_atlas_2018	TCGA-77-A5G6	TCGA-77-A5G6-01	70237	2018
1061	nsclc_tcga_broad_2016	TCGA-77-A5G6	TCGA-77-A5G6-01A-11D-A27K-08	70237	2016
1062	lusc_tcga_pan_can_atlas_2018	TCGA-77-A5G7	TCGA-77-A5G7-01	70237	2018
1063	nsclc_tcga_broad_2016	TCGA-77-A5G7	TCGA-77-A5G7-01B-11D-A27K-08	70237	2016
1064	lusc_tcga_pan_can_atlas_2018	TCGA-77-A5G8	TCGA-77-A5G8-01	70237	2018
1065	nsclc_tcga_broad_2016	TCGA-77-A5G8	TCGA-77-A5G8-01B-11D-A27K-08	70237	2016
1066	lusc_tcga_pan_can_atlas_2018	TCGA-77-A5GB	TCGA-77-A5GB-01	70237	2018
1067	nsclc_tcga_broad_2016	TCGA-77-A5GB	TCGA-77-A5GB-01B-11D-A27K-08	70237	2016
1068	lusc_tcga_pan_can_atlas_2018	TCGA-77-A5GF	TCGA-77-A5GF-01	70237	2018
1069	nsclc_tcga_broad_2016	TCGA-77-A5GF	TCGA-77-A5GF-01A-21D-A27K-08	70237	2016
1070	lusc_tcga_pan_can_atlas_2018	TCGA-77-A5GH	TCGA-77-A5GH-01	70237	2018
1071	nsclc_tcga_broad_2016	TCGA-77-A5GH	TCGA-77-A5GH-01A-11D-A27K-08	70237	2016
1072	lusc_tcga_pan_can_atlas_2018	TCGA-79-5596	TCGA-79-5596-01	70237	2018
1073	nsclc_tcga_broad_2016	TCGA-79-5596	TCGA-79-5596-01A-31D-1945-08	70237	2016
1074	lusc_tcga_pan_can_atlas_2018	TCGA-85-6175	TCGA-85-6175-01	70237	2018
1075	nsclc_tcga_broad_2016	TCGA-85-6175	TCGA-85-6175-01A-11D-1817-08	70237	2016
1076	lusc_tcga_pan_can_atlas_2018	TCGA-85-6560	TCGA-85-6560-01	70237	2018
1077	nsclc_tcga_broad_2016	TCGA-85-6560	TCGA-85-6560-01A-11D-1817-08	70237	2016
1078	lusc_tcga_pan_can_atlas_2018	TCGA-85-6561	TCGA-85-6561-01	70237	2018
1079	nsclc_tcga_broad_2016	TCGA-85-6561	TCGA-85-6561-01A-11D-1817-08	70237	2016
1080	lusc_tcga_pan_can_atlas_2018	TCGA-85-6798	TCGA-85-6798-01	70237	2018
1081	nsclc_tcga_broad_2016	TCGA-85-6798	TCGA-85-6798-01A-11D-1945-08	70237	2016
1082	lusc_tcga_pan_can_atlas_2018	TCGA-85-7696	TCGA-85-7696-01	70237	2018
1083	nsclc_tcga_broad_2016	TCGA-85-7696	TCGA-85-7696-01A-11D-2122-08	70237	2016
1084	lusc_tcga_pan_can_atlas_2018	TCGA-85-7697	TCGA-85-7697-01	70237	2018
1085	nsclc_tcga_broad_2016	TCGA-85-7697	TCGA-85-7697-01A-11D-2122-08	70237	2016
1086	lusc_tcga_pan_can_atlas_2018	TCGA-85-7698	TCGA-85-7698-01	70237	2018
1087	nsclc_tcga_broad_2016	TCGA-85-7698	TCGA-85-7698-01A-11D-2122-08	70237	2016
1088	lusc_tcga_pan_can_atlas_2018	TCGA-85-7699	TCGA-85-7699-01	70237	2018
1089	nsclc_tcga_broad_2016	TCGA-85-7699	TCGA-85-7699-01A-11D-2122-08	70237	2016
1090	lusc_tcga_pan_can_atlas_2018	TCGA-85-7710	TCGA-85-7710-01	70237	2018
1091	nsclc_tcga_broad_2016	TCGA-85-7710	TCGA-85-7710-01A-11D-2122-08	70237	2016
1092	lusc_tcga_pan_can_atlas_2018	TCGA-85-7843	TCGA-85-7843-01	70237	2018
1093	nsclc_tcga_broad_2016	TCGA-85-7843	TCGA-85-7843-01A-11D-2122-08	70237	2016
1094	lusc_tcga_pan_can_atlas_2018	TCGA-85-7844	TCGA-85-7844-01	70237	2018
1095	nsclc_tcga_broad_2016	TCGA-85-7844	TCGA-85-7844-01A-11D-2122-08	70237	2016
1096	lusc_tcga_pan_can_atlas_2018	TCGA-85-7950	TCGA-85-7950-01	70237	2018
1097	nsclc_tcga_broad_2016	TCGA-85-7950	TCGA-85-7950-01A-11D-2184-08	70237	2016
1098	lusc_tcga_pan_can_atlas_2018	TCGA-85-8048	TCGA-85-8048-01	70237	2018
1099	nsclc_tcga_broad_2016	TCGA-85-8048	TCGA-85-8048-01A-11D-2244-08	70237	2016
1100	lusc_tcga_pan_can_atlas_2018	TCGA-85-8049	TCGA-85-8049-01	70237	2018
1101	nsclc_tcga_broad_2016	TCGA-85-8049	TCGA-85-8049-01A-11D-2244-08	70237	2016
1102	lusc_tcga_pan_can_atlas_2018	TCGA-85-8052	TCGA-85-8052-01	70237	2018
1103	nsclc_tcga_broad_2016	TCGA-85-8052	TCGA-85-8052-01A-11D-2244-08	70237	2016
1104	lusc_tcga_pan_can_atlas_2018	TCGA-85-8070	TCGA-85-8070-01	70237	2018
1105	nsclc_tcga_broad_2016	TCGA-85-8070	TCGA-85-8070-01A-11D-2244-08	70237	2016
1106	lusc_tcga_pan_can_atlas_2018	TCGA-85-8071	TCGA-85-8071-01	70237	2018
1107	nsclc_tcga_broad_2016	TCGA-85-8071	TCGA-85-8071-01A-11D-2244-08	70237	2016
1108	lusc_tcga_pan_can_atlas_2018	TCGA-85-8072	TCGA-85-8072-01	70237	2018
1109	nsclc_tcga_broad_2016	TCGA-85-8072	TCGA-85-8072-01A-31D-2244-08	70237	2016
1110	lusc_tcga_pan_can_atlas_2018	TCGA-85-8276	TCGA-85-8276-01	70237	2018
1111	nsclc_tcga_broad_2016	TCGA-85-8276	TCGA-85-8276-01A-11D-2293-08	70237	2016
1112	lusc_tcga_pan_can_atlas_2018	TCGA-85-8277	TCGA-85-8277-01	70237	2018
1113	nsclc_tcga_broad_2016	TCGA-85-8277	TCGA-85-8277-01A-11D-2293-08	70237	2016
1114	lusc_tcga_pan_can_atlas_2018	TCGA-85-8287	TCGA-85-8287-01	70237	2018
1115	nsclc_tcga_broad_2016	TCGA-85-8287	TCGA-85-8287-01A-11D-2293-08	70237	2016
1116	lusc_tcga_pan_can_atlas_2018	TCGA-85-8288	TCGA-85-8288-01	70237	2018
1117	nsclc_tcga_broad_2016	TCGA-85-8288	TCGA-85-8288-01A-11D-2293-08	70237	2016
1118	lusc_tcga_pan_can_atlas_2018	TCGA-85-8350	TCGA-85-8350-01	70237	2018
1119	nsclc_tcga_broad_2016	TCGA-85-8350	TCGA-85-8350-01A-11D-2293-08	70237	2016
1120	lusc_tcga_pan_can_atlas_2018	TCGA-85-8351	TCGA-85-8351-01	70237	2018
1121	nsclc_tcga_broad_2016	TCGA-85-8351	TCGA-85-8351-01A-11D-2293-08	70237	2016
1122	lusc_tcga_pan_can_atlas_2018	TCGA-85-8352	TCGA-85-8352-01	70237	2018
1123	nsclc_tcga_broad_2016	TCGA-85-8352	TCGA-85-8352-01A-31D-2323-08	70237	2016
1124	lusc_tcga_pan_can_atlas_2018	TCGA-85-8353	TCGA-85-8353-01	70237	2018
1125	nsclc_tcga_broad_2016	TCGA-85-8353	TCGA-85-8353-01A-21D-2293-08	70237	2016
1126	lusc_tcga_pan_can_atlas_2018	TCGA-85-8354	TCGA-85-8354-01	70237	2018
1127	nsclc_tcga_broad_2016	TCGA-85-8354	TCGA-85-8354-01A-31D-2323-08	70237	2016
1128	lusc_tcga_pan_can_atlas_2018	TCGA-85-8355	TCGA-85-8355-01	70237	2018
1129	nsclc_tcga_broad_2016	TCGA-85-8355	TCGA-85-8355-01A-11D-2293-08	70237	2016
1130	lusc_tcga_pan_can_atlas_2018	TCGA-85-8479	TCGA-85-8479-01	70237	2018
1131	nsclc_tcga_broad_2016	TCGA-85-8479	TCGA-85-8479-01A-11D-2323-08	70237	2016
1132	lusc_tcga_pan_can_atlas_2018	TCGA-85-8481	TCGA-85-8481-01	70237	2018
1133	nsclc_tcga_broad_2016	TCGA-85-8481	TCGA-85-8481-01A-11D-2323-08	70237	2016
1134	lusc_tcga_pan_can_atlas_2018	TCGA-85-8580	TCGA-85-8580-01	70237	2018
1135	nsclc_tcga_broad_2016	TCGA-85-8580	TCGA-85-8580-01A-31D-2395-08	70237	2016
1136	lusc_tcga_pan_can_atlas_2018	TCGA-85-8582	TCGA-85-8582-01	70237	2018
1137	nsclc_tcga_broad_2016	TCGA-85-8582	TCGA-85-8582-01A-21D-2395-08	70237	2016
1138	lusc_tcga_pan_can_atlas_2018	TCGA-85-8584	TCGA-85-8584-01	70237	2018
1139	nsclc_tcga_broad_2016	TCGA-85-8584	TCGA-85-8584-01A-11D-2395-08	70237	2016
1140	lusc_tcga_pan_can_atlas_2018	TCGA-85-8664	TCGA-85-8664-01	70237	2018
1141	nsclc_tcga_broad_2016	TCGA-85-8664	TCGA-85-8664-01A-11D-2395-08	70237	2016
1142	lusc_tcga_pan_can_atlas_2018	TCGA-85-8666	TCGA-85-8666-01	70237	2018
1143	nsclc_tcga_broad_2016	TCGA-85-8666	TCGA-85-8666-01A-11D-2395-08	70237	2016
1144	lusc_tcga_pan_can_atlas_2018	TCGA-85-A4CL	TCGA-85-A4CL-01	70237	2018
1145	nsclc_tcga_broad_2016	TCGA-85-A4CL	TCGA-85-A4CL-01A-41D-A26M-08	70237	2016
1146	lusc_tcga_pan_can_atlas_2018	TCGA-85-A4CN	TCGA-85-A4CN-01	70237	2018
1147	nsclc_tcga_broad_2016	TCGA-85-A4CN	TCGA-85-A4CN-01A-11D-A24D-08	70237	2016
1148	lusc_tcga_pan_can_atlas_2018	TCGA-85-A4JB	TCGA-85-A4JB-01	70237	2018
1149	nsclc_tcga_broad_2016	TCGA-85-A4JB	TCGA-85-A4JB-01A-51D-A25L-08	70237	2016
1150	lusc_tcga_pan_can_atlas_2018	TCGA-85-A4JC	TCGA-85-A4JC-01	70237	2018
1151	nsclc_tcga_broad_2016	TCGA-85-A4JC	TCGA-85-A4JC-01A-11D-A257-08	70237	2016
1152	lusc_tcga_pan_can_atlas_2018	TCGA-85-A4PA	TCGA-85-A4PA-01	70237	2018
1153	nsclc_tcga_broad_2016	TCGA-85-A4PA	TCGA-85-A4PA-01A-11D-A257-08	70237	2016
1154	lusc_tcga_pan_can_atlas_2018	TCGA-85-A4QQ	TCGA-85-A4QQ-01	70237	2018
1155	nsclc_tcga_broad_2016	TCGA-85-A4QQ	TCGA-85-A4QQ-01A-41D-A25L-08	70237	2016
1156	lusc_tcga_pan_can_atlas_2018	TCGA-85-A4QR	TCGA-85-A4QR-01	70237	2018
1157	nsclc_tcga_broad_2016	TCGA-85-A4QR	TCGA-85-A4QR-01A-11D-A257-08	70237	2016
1158	lusc_tcga_pan_can_atlas_2018	TCGA-85-A50M	TCGA-85-A50M-01	70237	2018
1159	nsclc_tcga_broad_2016	TCGA-85-A50M	TCGA-85-A50M-01A-21D-A25L-08	70237	2016
1160	lusc_tcga_pan_can_atlas_2018	TCGA-85-A50Z	TCGA-85-A50Z-01	70237	2018
1161	nsclc_tcga_broad_2016	TCGA-85-A50Z	TCGA-85-A50Z-01A-21D-A25L-08	70237	2016
1162	lusc_tcga_pan_can_atlas_2018	TCGA-85-A510	TCGA-85-A510-01	70237	2018
1163	nsclc_tcga_broad_2016	TCGA-85-A510	TCGA-85-A510-01A-11D-A26M-08	70237	2016
1164	lusc_tcga_pan_can_atlas_2018	TCGA-85-A511	TCGA-85-A511-01	70237	2018
1165	nsclc_tcga_broad_2016	TCGA-85-A511	TCGA-85-A511-01A-21D-A25L-08	70237	2016
1166	lusc_tcga_pan_can_atlas_2018	TCGA-85-A512	TCGA-85-A512-01	70237	2018
1167	nsclc_tcga_broad_2016	TCGA-85-A512	TCGA-85-A512-01A-11D-A26M-08	70237	2016
1168	lusc_tcga_pan_can_atlas_2018	TCGA-85-A513	TCGA-85-A513-01	70237	2018
1169	nsclc_tcga_broad_2016	TCGA-85-A513	TCGA-85-A513-01A-12D-A26M-08	70237	2016
1170	lusc_tcga_pan_can_atlas_2018	TCGA-85-A53L	TCGA-85-A53L-01	70237	2018
1171	nsclc_tcga_broad_2016	TCGA-85-A53L	TCGA-85-A53L-01A-21D-A26M-08	70237	2016
1172	lusc_tcga_pan_can_atlas_2018	TCGA-85-A5B5	TCGA-85-A5B5-01	70237	2018
1173	nsclc_tcga_broad_2016	TCGA-85-A5B5	TCGA-85-A5B5-01A-21D-A26M-08	70237	2016
1174	lusc_tcga_pan_can_atlas_2018	TCGA-90-6837	TCGA-90-6837-01	70237	2018
1175	nsclc_tcga_broad_2016	TCGA-90-6837	TCGA-90-6837-01A-11D-1945-08	70237	2016
1176	lusc_tcga_pan_can_atlas_2018	TCGA-90-7766	TCGA-90-7766-01	70237	2018
1177	nsclc_tcga_broad_2016	TCGA-90-7766	TCGA-90-7766-01A-21D-2122-08	70237	2016
1178	lusc_tcga_pan_can_atlas_2018	TCGA-90-7767	TCGA-90-7767-01	70237	2018
1179	nsclc_tcga_broad_2016	TCGA-90-7767	TCGA-90-7767-01A-11D-2122-08	70237	2016
1180	lusc_tcga_pan_can_atlas_2018	TCGA-90-7769	TCGA-90-7769-01	70237	2018
1181	nsclc_tcga_broad_2016	TCGA-90-7769	TCGA-90-7769-01A-11D-2122-08	70237	2016
1182	lusc_tcga_pan_can_atlas_2018	TCGA-90-7964	TCGA-90-7964-01	70237	2018
1183	nsclc_tcga_broad_2016	TCGA-90-7964	TCGA-90-7964-01A-21D-2184-08	70237	2016
1184	lusc_tcga_pan_can_atlas_2018	TCGA-90-A4ED	TCGA-90-A4ED-01	70237	2018
1185	nsclc_tcga_broad_2016	TCGA-90-A4ED	TCGA-90-A4ED-01A-31D-A257-08	70237	2016
1186	lusc_tcga_pan_can_atlas_2018	TCGA-90-A4EE	TCGA-90-A4EE-01	70237	2018
1187	nsclc_tcga_broad_2016	TCGA-90-A4EE	TCGA-90-A4EE-01A-11D-A257-08	70237	2016
1188	lusc_tcga_pan_can_atlas_2018	TCGA-90-A59Q	TCGA-90-A59Q-01	70237	2018
1189	nsclc_tcga_broad_2016	TCGA-90-A59Q	TCGA-90-A59Q-01A-11D-A26M-08	70237	2016
1190	lusc_tcga_pan_can_atlas_2018	TCGA-92-7341	TCGA-92-7341-01	70237	2018
1191	nsclc_tcga_broad_2016	TCGA-92-7341	TCGA-92-7341-01A-31D-2042-08	70237	2016
1192	lusc_tcga_pan_can_atlas_2018	TCGA-92-8063	TCGA-92-8063-01	70237	2018
1193	nsclc_tcga_broad_2016	TCGA-92-8063	TCGA-92-8063-01A-11D-2244-08	70237	2016
1194	lusc_tcga_pan_can_atlas_2018	TCGA-92-8064	TCGA-92-8064-01	70237	2018
1195	nsclc_tcga_broad_2016	TCGA-92-8064	TCGA-92-8064-01A-11D-2244-08	70237	2016
1196	lusc_tcga_pan_can_atlas_2018	TCGA-92-8065	TCGA-92-8065-01	70237	2018
1197	nsclc_tcga_broad_2016	TCGA-92-8065	TCGA-92-8065-01A-11D-2244-08	70237	2016
1198	lusc_tcga_pan_can_atlas_2018	TCGA-94-7033	TCGA-94-7033-01	70237	2018
1199	nsclc_tcga_broad_2016	TCGA-94-7033	TCGA-94-7033-01A-11D-1945-08	70237	2016
1200	lusc_tcga_pan_can_atlas_2018	TCGA-94-7557	TCGA-94-7557-01	70237	2018
1201	nsclc_tcga_broad_2016	TCGA-94-7557	TCGA-94-7557-01A-11D-2122-08	70237	2016
1202	lusc_tcga_pan_can_atlas_2018	TCGA-94-7943	TCGA-94-7943-01	70237	2018
1203	nsclc_tcga_broad_2016	TCGA-94-7943	TCGA-94-7943-01A-11D-2184-08	70237	2016
1204	lusc_tcga_pan_can_atlas_2018	TCGA-94-8035	TCGA-94-8035-01	70237	2018
1205	nsclc_tcga_broad_2016	TCGA-94-8035	TCGA-94-8035-01A-11D-2244-08	70237	2016
1206	lusc_tcga_pan_can_atlas_2018	TCGA-94-8490	TCGA-94-8490-01	70237	2018
1207	nsclc_tcga_broad_2016	TCGA-94-8490	TCGA-94-8490-01A-11D-2323-08	70237	2016
1208	lusc_tcga_pan_can_atlas_2018	TCGA-94-8491	TCGA-94-8491-01	70237	2018
1209	nsclc_tcga_broad_2016	TCGA-94-8491	TCGA-94-8491-01A-11D-2323-08	70237	2016
1210	lusc_tcga_pan_can_atlas_2018	TCGA-94-A4VJ	TCGA-94-A4VJ-01	70237	2018
1211	nsclc_tcga_broad_2016	TCGA-94-A4VJ	TCGA-94-A4VJ-01A-11D-A257-08	70237	2016
1212	lusc_tcga_pan_can_atlas_2018	TCGA-94-A5I4	TCGA-94-A5I4-01	70237	2018
1213	nsclc_tcga_broad_2016	TCGA-94-A5I4	TCGA-94-A5I4-01A-11D-A26M-08	70237	2016
1214	lusc_tcga_pan_can_atlas_2018	TCGA-94-A5I6	TCGA-94-A5I6-01	70237	2018
1215	nsclc_tcga_broad_2016	TCGA-94-A5I6	TCGA-94-A5I6-01A-21D-A27K-08	70237	2016
1216	lusc_tcga_pan_can_atlas_2018	TCGA-96-7544	TCGA-96-7544-01	70237	2018
1217	nsclc_tcga_broad_2016	TCGA-96-7544	TCGA-96-7544-01A-11D-2042-08	70237	2016
1218	lusc_tcga_pan_can_atlas_2018	TCGA-96-7545	TCGA-96-7545-01	70237	2018
1219	nsclc_tcga_broad_2016	TCGA-96-7545	TCGA-96-7545-01A-21D-2042-08	70237	2016
1220	lusc_tcga_pan_can_atlas_2018	TCGA-96-8169	TCGA-96-8169-01	70237	2018
1221	nsclc_tcga_broad_2016	TCGA-96-8169	TCGA-96-8169-01A-11D-2293-08	70237	2016
1222	lusc_tcga_pan_can_atlas_2018	TCGA-96-8170	TCGA-96-8170-01	70237	2018
1223	nsclc_tcga_broad_2016	TCGA-96-8170	TCGA-96-8170-01A-11D-2293-08	70237	2016
1224	lusc_tcga_pan_can_atlas_2018	TCGA-96-A4JL	TCGA-96-A4JL-01	70237	2018
1225	nsclc_tcga_broad_2016	TCGA-96-A4JL	TCGA-96-A4JL-01A-11D-A257-08	70237	2016
1226	lusc_tcga_pan_can_atlas_2018	TCGA-98-7454	TCGA-98-7454-01	70237	2018
1227	nsclc_tcga_broad_2016	TCGA-98-7454	TCGA-98-7454-01A-11D-2042-08	70237	2016
1228	lusc_tcga_pan_can_atlas_2018	TCGA-98-8020	TCGA-98-8020-01	70237	2018
1229	nsclc_tcga_broad_2016	TCGA-98-8020	TCGA-98-8020-01A-11D-2244-08	70237	2016
1230	lusc_tcga_pan_can_atlas_2018	TCGA-98-8021	TCGA-98-8021-01	70237	2018
1231	nsclc_tcga_broad_2016	TCGA-98-8021	TCGA-98-8021-01A-11D-2244-08	70237	2016
1232	lusc_tcga_pan_can_atlas_2018	TCGA-98-8022	TCGA-98-8022-01	70237	2018
1233	nsclc_tcga_broad_2016	TCGA-98-8022	TCGA-98-8022-01A-11D-2244-08	70237	2016
1234	lusc_tcga_pan_can_atlas_2018	TCGA-98-8023	TCGA-98-8023-01	70237	2018
1235	nsclc_tcga_broad_2016	TCGA-98-8023	TCGA-98-8023-01A-11D-2244-08	70237	2016
1236	lusc_tcga_pan_can_atlas_2018	TCGA-98-A538	TCGA-98-A538-01	70237	2018
1237	nsclc_tcga_broad_2016	TCGA-98-A538	TCGA-98-A538-01A-11D-A25L-08	70237	2016
1238	lusc_tcga_pan_can_atlas_2018	TCGA-98-A539	TCGA-98-A539-01	70237	2018
1239	nsclc_tcga_broad_2016	TCGA-98-A539	TCGA-98-A539-01A-31D-A25L-08	70237	2016
1240	lusc_tcga_pan_can_atlas_2018	TCGA-98-A53A	TCGA-98-A53A-01	70237	2018
1241	nsclc_tcga_broad_2016	TCGA-98-A53A	TCGA-98-A53A-01A-11D-A25L-08	70237	2016
1242	lusc_tcga_pan_can_atlas_2018	TCGA-98-A53B	TCGA-98-A53B-01	70237	2018
1243	nsclc_tcga_broad_2016	TCGA-98-A53B	TCGA-98-A53B-01A-11D-A25L-08	70237	2016
1244	lusc_tcga_pan_can_atlas_2018	TCGA-98-A53C	TCGA-98-A53C-01	70237	2018
1245	nsclc_tcga_broad_2016	TCGA-98-A53C	TCGA-98-A53C-01A-11D-A25L-08	70237	2016
1246	lusc_tcga_pan_can_atlas_2018	TCGA-98-A53I	TCGA-98-A53I-01	70237	2018
1247	nsclc_tcga_broad_2016	TCGA-98-A53I	TCGA-98-A53I-01A-31D-A25L-08	70237	2016
1248	lusc_tcga_pan_can_atlas_2018	TCGA-98-A53J	TCGA-98-A53J-01	70237	2018
1249	nsclc_tcga_broad_2016	TCGA-98-A53J	TCGA-98-A53J-01A-11D-A26M-08	70237	2016
1250	lusc_tcga_pan_can_atlas_2018	TCGA-J1-A4AH	TCGA-J1-A4AH-01	70237	2018
1251	nsclc_tcga_broad_2016	TCGA-J1-A4AH	TCGA-J1-A4AH-01A-31D-A24D-08	70237	2016
1252	lusc_tcga_pan_can_atlas_2018	TCGA-L3-A4E7	TCGA-L3-A4E7-01	70237	2018
1253	nsclc_tcga_broad_2016	TCGA-L3-A4E7	TCGA-L3-A4E7-01A-11D-A257-08	70237	2016
1254	lusc_tcga_pan_can_atlas_2018	TCGA-L3-A524	TCGA-L3-A524-01	70237	2018
1255	nsclc_tcga_broad_2016	TCGA-L3-A524	TCGA-L3-A524-01A-11D-A25L-08	70237	2016
1256	lusc_tcga_pan_can_atlas_2018	TCGA-LA-A446	TCGA-LA-A446-01	70237	2018
1257	nsclc_tcga_broad_2016	TCGA-LA-A446	TCGA-LA-A446-01A-21D-A257-08	70237	2016
1258	lusc_tcga_pan_can_atlas_2018	TCGA-LA-A7SW	TCGA-LA-A7SW-01	70237	2018
1259	nsclc_tcga_broad_2016	TCGA-LA-A7SW	TCGA-LA-A7SW-01A-11D-A401-08	70237	2016
1260	lusc_tcga_pan_can_atlas_2018	TCGA-MF-A522	TCGA-MF-A522-01	70237	2018
1261	nsclc_tcga_broad_2016	TCGA-MF-A522	TCGA-MF-A522-01A-11D-A25L-08	70237	2016
1262	lusc_tcga_pan_can_atlas_2018	TCGA-NC-A5HD	TCGA-NC-A5HD-01	70237	2018
1263	nsclc_tcga_broad_2016	TCGA-NC-A5HD	TCGA-NC-A5HD-01A-11D-A26M-08	70237	2016
1264	lusc_tcga_pan_can_atlas_2018	TCGA-NC-A5HE	TCGA-NC-A5HE-01	70237	2018
1265	nsclc_tcga_broad_2016	TCGA-NC-A5HE	TCGA-NC-A5HE-01A-11D-A26M-08	70237	2016
1266	lusc_tcga_pan_can_atlas_2018	TCGA-NC-A5HF	TCGA-NC-A5HF-01	70237	2018
1267	nsclc_tcga_broad_2016	TCGA-NC-A5HF	TCGA-NC-A5HF-01A-11D-A26M-08	70237	2016
1268	lusc_tcga_pan_can_atlas_2018	TCGA-NC-A5HG	TCGA-NC-A5HG-01	70237	2018
1269	nsclc_tcga_broad_2016	TCGA-NC-A5HG	TCGA-NC-A5HG-01A-11D-A26M-08	70237	2016
1270	lusc_tcga_pan_can_atlas_2018	TCGA-NC-A5HH	TCGA-NC-A5HH-01	70237	2018
1271	nsclc_tcga_broad_2016	TCGA-NC-A5HH	TCGA-NC-A5HH-01A-11D-A26M-08	70237	2016
1272	lusc_tcga_pan_can_atlas_2018	TCGA-NC-A5HI	TCGA-NC-A5HI-01	70237	2018
1273	nsclc_tcga_broad_2016	TCGA-NC-A5HI	TCGA-NC-A5HI-01A-11D-A26M-08	70237	2016
1274	lusc_tcga_pan_can_atlas_2018	TCGA-NC-A5HJ	TCGA-NC-A5HJ-01	70237	2018
1275	nsclc_tcga_broad_2016	TCGA-NC-A5HJ	TCGA-NC-A5HJ-01A-11D-A26M-08	70237	2016
1276	lusc_tcga_pan_can_atlas_2018	TCGA-NC-A5HK	TCGA-NC-A5HK-01	70237	2018
1277	nsclc_tcga_broad_2016	TCGA-NC-A5HK	TCGA-NC-A5HK-01A-11D-A26M-08	70237	2016
1278	lusc_tcga_pan_can_atlas_2018	TCGA-NC-A5HL	TCGA-NC-A5HL-01	70237	2018
1279	nsclc_tcga_broad_2016	TCGA-NC-A5HL	TCGA-NC-A5HL-01A-11D-A26M-08	70237	2016
1280	lusc_tcga_pan_can_atlas_2018	TCGA-NC-A5HM	TCGA-NC-A5HM-01	70237	2018
1281	nsclc_tcga_broad_2016	TCGA-NC-A5HM	TCGA-NC-A5HM-01A-12D-A26M-08	70237	2016
1282	lusc_tcga_pan_can_atlas_2018	TCGA-NC-A5HN	TCGA-NC-A5HN-01	70237	2018
1283	nsclc_tcga_broad_2016	TCGA-NC-A5HN	TCGA-NC-A5HN-01A-11D-A26M-08	70237	2016
1284	lusc_tcga_pan_can_atlas_2018	TCGA-NC-A5HO	TCGA-NC-A5HO-01	70237	2018
1285	nsclc_tcga_broad_2016	TCGA-NC-A5HO	TCGA-NC-A5HO-01A-11D-A26M-08	70237	2016
1286	lusc_tcga_pan_can_atlas_2018	TCGA-NC-A5HP	TCGA-NC-A5HP-01	70237	2018
1287	nsclc_tcga_broad_2016	TCGA-NC-A5HP	TCGA-NC-A5HP-01A-11D-A26M-08	70237	2016
1288	lusc_tcga_pan_can_atlas_2018	TCGA-NC-A5HQ	TCGA-NC-A5HQ-01	70237	2018
1289	nsclc_tcga_broad_2016	TCGA-NC-A5HQ	TCGA-NC-A5HQ-01A-11D-A26M-08	70237	2016
1290	lusc_tcga_pan_can_atlas_2018	TCGA-NC-A5HR	TCGA-NC-A5HR-01	70237	2018
1291	nsclc_tcga_broad_2016	TCGA-NC-A5HR	TCGA-NC-A5HR-01A-21D-A26M-08	70237	2016
1292	lusc_tcga_pan_can_atlas_2018	TCGA-NC-A5HT	TCGA-NC-A5HT-01	70237	2018
1293	nsclc_tcga_broad_2016	TCGA-NC-A5HT	TCGA-NC-A5HT-01A-11D-A26M-08	70237	2016
1294	lusc_tcga_pan_can_atlas_2018	TCGA-NK-A5CR	TCGA-NK-A5CR-01	70237	2018
1295	nsclc_tcga_broad_2016	TCGA-NK-A5CR	TCGA-NK-A5CR-01A-11D-A26M-08	70237	2016
1296	lusc_tcga_pan_can_atlas_2018	TCGA-NK-A5CT	TCGA-NK-A5CT-01	70237	2018
1297	nsclc_tcga_broad_2016	TCGA-NK-A5CT	TCGA-NK-A5CT-01A-31D-A26M-08	70237	2016
1298	lusc_tcga_pan_can_atlas_2018	TCGA-NK-A5CX	TCGA-NK-A5CX-01	70237	2018
1299	nsclc_tcga_broad_2016	TCGA-NK-A5CX	TCGA-NK-A5CX-01A-11D-A26M-08	70237	2016
1300	lusc_tcga_pan_can_atlas_2018	TCGA-NK-A7XE	TCGA-NK-A7XE-01	70237	2018
1301	nsclc_tcga_broad_2016	TCGA-NK-A7XE	TCGA-NK-A7XE-01A-12D-A401-08	70237	2016
1302	lusc_tcga_pan_can_atlas_2018	TCGA-O2-A52N	TCGA-O2-A52N-01	70237	2018
1303	nsclc_tcga_broad_2016	TCGA-O2-A52N	TCGA-O2-A52N-01A-11D-A26M-08	70237	2016
1304	lusc_tcga_pan_can_atlas_2018	TCGA-O2-A52Q	TCGA-O2-A52Q-01	70237	2018
1305	nsclc_tcga_broad_2016	TCGA-O2-A52Q	TCGA-O2-A52Q-01A-11D-A26M-08	70237	2016
1306	lusc_tcga_pan_can_atlas_2018	TCGA-O2-A52S	TCGA-O2-A52S-01	70237	2018
1307	nsclc_tcga_broad_2016	TCGA-O2-A52S	TCGA-O2-A52S-01A-11D-A25L-08	70237	2016
1308	lusc_tcga_pan_can_atlas_2018	TCGA-O2-A52V	TCGA-O2-A52V-01	70237	2018
1309	nsclc_tcga_broad_2016	TCGA-O2-A52V	TCGA-O2-A52V-01A-31D-A25L-08	70237	2016
1310	lusc_tcga_pan_can_atlas_2018	TCGA-O2-A52W	TCGA-O2-A52W-01	70237	2018
1311	nsclc_tcga_broad_2016	TCGA-O2-A52W	TCGA-O2-A52W-01A-11D-A26M-08	70237	2016
1312	lusc_tcga_pan_can_atlas_2018	TCGA-O2-A5IB	TCGA-O2-A5IB-01	70237	2018
1313	nsclc_tcga_broad_2016	TCGA-O2-A5IB	TCGA-O2-A5IB-01A-11D-A27K-08	70237	2016
1314	lusc_tcga_pan_can_atlas_2018	TCGA-XC-AA0X	TCGA-XC-AA0X-01	70237	2018
1315	nsclc_tcga_broad_2016	TCGA-XC-AA0X	TCGA-XC-AA0X-01A-32D-A401-08	70237	2016
1316	prad_p1000	MO_1008	MO_1008	70327	2018
1317	prad_su2c_2015	MO_1008	MO_1008	70327	2015
1318	prad_p1000	MO_1012	MO_1012	70327	2018
1319	prad_su2c_2015	MO_1012	MO_1012	70327	2015
1320	prad_p1000	MO_1013	MO_1013	70327	2018
1321	prad_su2c_2015	MO_1013	MO_1013	70327	2015
1322	prad_p1000	MO_1014	MO_1014	70327	2018
1323	prad_su2c_2015	MO_1014	MO_1014	70327	2015
1324	prad_su2c_2015	MO_1015	MO_1015	70327	2015
1325	prad_p1000	MO_1015	MO_1015	70327	2018
1326	prad_su2c_2015	MO_1020	MO_1020	70327	2015
1327	prad_p1000	MO_1020	MO_1020	70327	2018
1328	prad_p1000	MO_1040	MO_1040	70327	2018
1329	prad_su2c_2015	MO_1040	MO_1040	70327	2015
1330	prad_p1000	MO_1054	MO_1054	70327	2018
1331	prad_su2c_2015	MO_1054	MO_1054	70327	2015
1332	prad_su2c_2015	MO_1071	MO_1071	70327	2015
1333	prad_p1000	MO_1071	MO_1071	70327	2018
1334	prad_p1000	MO_1074	MO_1074	70327	2018
1335	prad_su2c_2015	MO_1074	MO_1074	70327	2015
1336	prad_su2c_2015	MO_1084	MO_1084	70327	2015
1337	prad_p1000	MO_1084	MO_1084	70327	2018
1338	prad_p1000	MO_1094	MO_1094	70327	2018
1339	prad_su2c_2015	MO_1094	MO_1094	70327	2015
1340	prad_su2c_2015	MO_1095	MO_1095	70327	2015
1341	prad_p1000	MO_1095	MO_1095	70327	2018
1342	prad_p1000	MO_1096	MO_1096	70327	2018
1343	prad_su2c_2015	MO_1096	MO_1096	70327	2015
1344	prad_su2c_2015	MO_1114	MO_1114	70327	2015
1345	prad_p1000	MO_1114	MO_1114	70327	2018
1346	prad_su2c_2015	MO_1118	MO_1118	70327	2015
1347	prad_p1000	MO_1118	MO_1118	70327	2018
1348	prad_su2c_2015	MO_1124	MO_1124	70327	2015
1349	prad_p1000	MO_1124	MO_1124	70327	2018
1350	prad_su2c_2015	MO_1128	MO_1128	70327	2015
1351	prad_p1000	MO_1128	MO_1128	70327	2018
1352	prad_p1000	MO_1130	MO_1130	70327	2018
1353	prad_su2c_2015	MO_1130	MO_1130	70327	2015
1354	prad_su2c_2015	MO_1161	MO_1161	70327	2015
1355	prad_p1000	MO_1161	MO_1161	70327	2018
1356	prad_su2c_2015	MO_1162	MO_1162	70327	2015
1357	prad_p1000	MO_1162	MO_1162	70327	2018
1358	prad_p1000	MO_1176	MO_1176	70327	2018
1359	prad_su2c_2015	MO_1176	MO_1176	70327	2015
1360	prad_p1000	MO_1179	MO_1179	70327	2018
1361	prad_su2c_2015	MO_1179	MO_1179	70327	2015
1362	prad_p1000	MO_1184	MO_1184	70327	2018
1363	prad_su2c_2015	MO_1184	MO_1184	70327	2015
1364	prad_su2c_2015	MO_1192	MO_1192	70327	2015
1365	prad_p1000	MO_1192	MO_1192	70327	2018
1366	prad_p1000	MO_1202	MO_1202	70327	2018
1367	prad_su2c_2015	MO_1202	MO_1202	70327	2015
1368	prad_p1000	MO_1215	MO_1215	70327	2018
1369	prad_su2c_2015	MO_1215	MO_1215	70327	2015
1370	prad_p1000	MO_1219	MO_1219	70327	2018
1371	prad_su2c_2015	MO_1219	MO_1219	70327	2015
1372	prad_p1000	MO_1232	MO_1232	70327	2018
1373	prad_su2c_2015	MO_1232	MO_1232	70327	2015
1374	prad_su2c_2015	MO_1241	MO_1241	70327	2015
1375	prad_p1000	MO_1241	MO_1241	70327	2018
1376	prad_su2c_2015	MO_1244	MO_1244	70327	2015
1377	prad_p1000	MO_1244	MO_1244	70327	2018
1378	prad_p1000	MO_1249	MO_1249	70327	2018
1379	prad_su2c_2015	MO_1249	MO_1249	70327	2015
1380	prad_su2c_2015	MO_1262	MO_1262	70327	2015
1381	prad_p1000	MO_1262	MO_1262	70327	2018
1382	prad_su2c_2015	MO_1277	MO_1277	70327	2015
1383	prad_p1000	MO_1277	MO_1277	70327	2018
1384	prad_su2c_2015	MO_1316	MO_1316	70327	2015
1385	prad_p1000	MO_1316	MO_1316	70327	2018
1386	prad_su2c_2015	MO_1337	MO_1337	70327	2015
1387	prad_p1000	MO_1337	MO_1337	70327	2018
1388	prad_p1000	MO_1339	MO_1339	70327	2018
1389	prad_su2c_2015	MO_1339	MO_1339	70327	2015
1390	prad_su2c_2015	MO_1410	MO_1410	70327	2015
1391	prad_p1000	MO_1410	MO_1410	70327	2018
1392	prad_p1000	P00-000450	P00-000450	70327	2018
1393	prad_broad	P00-000450	P00-000450	70327	2012
1394	prad_cpcg_2017	P00-000450	P00-000450-Tumor	70327	2017
1395	prad_broad_2013	P01-28	P01-28	70327	2013
1396	prad_p1000	P01-28	P01-28	70327	2018
1397	prad_broad	P01-28	P01-28	70327	2012
1398	prad_p1000	P02-1562	P02-1562	70327	2018
1399	prad_broad	P02-1562	P02-1562	70327	2012
1400	prad_cpcg_2017	P02-1562	P02-1562-Tumor	70327	2017
1401	prad_p1000	P02-2035	P02-2035	70327	2018
1402	prad_broad	P02-2035	P02-2035	70327	2012
1403	prad_cpcg_2017	P02-2035	P02-2035-Tumor	70327	2017
1404	prad_broad	P03-1334	P03-1334	70327	2012
1405	prad_p1000	P03-1334	P03-1334	70327	2018
1406	prad_cpcg_2017	P03-1334	P03-1334-Tumor	70327	2017
1407	prad_p1000	P03-1426	P03-1426	70327	2018
1408	prad_cpcg_2017	P03-1426	P03-1426	70327	2017
1409	prad_broad	P03-1426	P03-1426	70327	2012
1410	prad_broad_2013	P03-1426	P03-1426	70327	2013
1411	prad_broad	P03-1906	P03-1906	70327	2012
1412	prad_p1000	P03-1906	P03-1906	70327	2018
1413	prad_cpcg_2017	P03-1906	P03-1906-Tumor	70327	2017
1414	prad_broad	P03-2345	P03-2345	70327	2012
1415	prad_p1000	P03-2345	P03-2345	70327	2018
1416	prad_broad_2013	P03-2345	P03-2345	70327	2013
1417	prad_cpcg_2017	P03-2345	P03-2345	70327	2017
1418	prad_broad	P03-2620	P03-2620	70327	2012
1419	prad_p1000	P03-2620	P03-2620	70327	2018
1420	prad_cpcg_2017	P03-2620	P03-2620-Tumor	70327	2017
1421	prad_broad	P03-3391	P03-3391	70327	2012
1422	prad_p1000	P03-3391	P03-3391	70327	2018
1423	prad_cpcg_2017	P03-3391	P03-3391-Tumor	70327	2017
1424	prad_p1000	P03-595	P03-595	70327	2018
1425	prad_broad	P03-595	P03-595	70327	2012
1426	prad_p1000	P03-871	P03-871	70327	2018
1427	prad_broad	P03-871	P03-871	70327	2012
1428	prad_cpcg_2017	P03-871	P03-871-Tumor	70327	2017
1429	prad_broad	P04-1084	P04-1084	70327	2012
1430	prad_cpcg_2017	P04-1084	P04-1084	70327	2017
1431	prad_p1000	P04-1084	P04-1084	70327	2018
1432	prad_broad_2013	P04-1084	P04-1084	70327	2013
1433	prad_p1000	P04-1243	P04-1243	70327	2018
1434	prad_broad	P04-1243	P04-1243	70327	2012
1435	prad_p1000	P04-1421	P04-1421	70327	2018
1436	prad_broad	P04-1421	P04-1421	70327	2012
1437	prad_cpcg_2017	P04-1421	P04-1421-Tumor	70327	2017
1438	prad_broad	P04-1790	P04-1790	70327	2012
1439	prad_p1000	P04-1790	P04-1790	70327	2018
1440	prad_cpcg_2017	P04-1790	P04-1790-Tumor	70327	2017
1441	prad_p1000	P04-2599	P04-2599	70327	2018
1442	prad_broad	P04-2599	P04-2599	70327	2012
1443	prad_cpcg_2017	P04-2599	P04-2599-Tumor	70327	2017
1444	prad_p1000	P04-2641	P04-2641	70327	2018
1445	prad_broad	P04-2641	P04-2641	70327	2012
1446	prad_cpcg_2017	P04-2641	P04-2641-Tumor	70327	2017
1447	prad_broad	P04-2666	P04-2666	70327	2012
1448	prad_p1000	P04-2666	P04-2666	70327	2018
1449	prad_p1000	P04-2740	P04-2740	70327	2018
1450	prad_broad	P04-2740	P04-2740	70327	2012
1451	prad_cpcg_2017	P04-2740	P04-2740-Tumor	70327	2017
1452	prad_p1000	P04-47	P04-47	70327	2018
1453	prad_broad	P04-47	P04-47	70327	2012
1454	prad_cpcg_2017	P04-47	P04-47-Tumor	70327	2017
1455	prad_p1000	P04-594	P04-594	70327	2018
1456	prad_broad	P04-594	P04-594	70327	2012
1457	prad_cpcg_2017	P04-594	P04-594-Tumor	70327	2017
1458	prad_broad_2013	P05-1657	P05-1657	70327	2013
1459	prad_cpcg_2017	P05-1657	P05-1657	70327	2017
1460	prad_broad	P05-2212	P05-2212	70327	2012
1461	prad_p1000	P05-2212	P05-2212	70327	2018
1462	prad_cpcg_2017	P05-2212	P05-2212-Tumor	70327	2017
1463	prad_broad	P05-2594	P05-2594	70327	2012
1464	prad_cpcg_2017	P05-2594	P05-2594-Tumor	70327	2017
1465	prad_p1000	P05-3436	P05-3436	70327	2018
1466	prad_broad	P05-3436	P05-3436	70327	2012
1467	prad_cpcg_2017	P05-3436	P05-3436-Tumor	70327	2017
1468	prad_p1000	P05-3829	P05-3829	70327	2018
1469	prad_broad	P05-3829	P05-3829	70327	2012
1470	prad_cpcg_2017	P05-3829	P05-3829-Tumor	70327	2017
1471	prad_cpcg_2017	P05-3852	P05-3852	70327	2017
1472	prad_p1000	P05-3852	P05-3852	70327	2018
1473	prad_broad	P05-3852	P05-3852	70327	2012
1474	prad_broad_2013	P05-3852	P05-3852	70327	2013
1475	prad_broad	P05-3859	P05-3859	70327	2012
1476	prad_p1000	P05-3859	P05-3859	70327	2018
1477	prad_cpcg_2017	P05-3859	P05-3859-Tumor	70327	2017
1478	prad_broad_2013	P05-620	P05-620	70327	2013
1479	prad_p1000	P05-620	P05-620	70327	2018
1480	prad_cpcg_2017	P05-620	P05-620	70327	2017
1481	prad_broad	P05-620	P05-620	70327	2012
1482	prad_p1000	P06-1125	P06-1125	70327	2018
1483	prad_broad	P06-1125	P06-1125	70327	2012
1484	prad_cpcg_2017	P06-1125	P06-1125-Tumor	70327	2017
1485	prad_broad	P06-1696	P06-1696	70327	2012
1486	prad_p1000	P06-1696	P06-1696	70327	2018
1487	prad_cpcg_2017	P06-1696	P06-1696-Tumor	70327	2017
1488	prad_broad	P06-2325	P06-2325	70327	2012
1489	prad_cpcg_2017	P06-2325	P06-2325-Tumor	70327	2017
1490	prad_p1000	P06-3676	P06-3676	70327	2018
1491	prad_broad	P06-3676	P06-3676	70327	2012
1492	prad_cpcg_2017	P06-3676	P06-3676-Tumor	70327	2017
1493	prad_broad	P06-3939	P06-3939	70327	2012
1494	prad_p1000	P06-3939	P06-3939	70327	2018
1495	prad_broad	P06-4428	P06-4428	70327	2012
1496	prad_p1000	P06-4428	P06-4428	70327	2018
1497	prad_cpcg_2017	P06-4428	P06-4428-Tumor	70327	2017
1498	prad_p1000	P07-144	P07-144	70327	2018
1499	prad_broad	P07-144	P07-144	70327	2012
1500	prad_cpcg_2017	P07-144	P07-144	70327	2017
1501	prad_broad_2013	P07-144	P07-144	70327	2013
1502	prad_p1000	P07-360	P07-360	70327	2018
1503	prad_broad	P07-360	P07-360	70327	2012
1504	prad_broad_2013	P07-4941	P07-4941	70327	2013
1505	prad_cpcg_2017	P07-4941	P07-4941	70327	2017
1506	prad_broad_2013	P07-5021	P07-5021	70327	2013
1507	prad_cpcg_2017	P07-5021	P07-5021	70327	2017
1508	prad_broad	P07-5036	P07-5036	70327	2012
1509	prad_p1000	P07-5036	P07-5036	70327	2018
1510	prad_cpcg_2017	P07-5036	P07-5036-Tumor	70327	2017
1511	prad_broad_2013	P07-5037	P07-5037	70327	2013
1512	prad_cpcg_2017	P07-5037	P07-5037	70327	2017
1513	prad_cpcg_2017	P07-5318	P07-5318	70327	2017
1514	prad_broad_2013	P07-5318	P07-5318	70327	2013
1515	prad_broad	P07-684	P07-684	70327	2012
1516	prad_cpcg_2017	P07-684	P07-684-Tumor	70327	2017
1517	prad_broad	P07-718	P07-718	70327	2012
1518	prad_p1000	P07-718	P07-718	70327	2018
1519	prad_cpcg_2017	P07-718	P07-718-Tumor	70327	2017
1520	prad_p1000	P07-837	P07-837	70327	2018
1521	prad_cpcg_2017	P07-837	P07-837	70327	2017
1522	prad_broad_2013	P07-837	P07-837	70327	2013
1523	prad_broad	P07-837	P07-837	70327	2012
1524	prad_cpcg_2017	P08-1042	P08-1042	70327	2017
1525	prad_broad_2013	P08-1042	P08-1042	70327	2013
1526	prad_cpcg_2017	P08-1541	P08-1541	70327	2017
1527	prad_broad_2013	P08-1541	P08-1541	70327	2013
1528	prad_cpcg_2017	P08-217	P08-217	70327	2017
1529	prad_broad_2013	P08-217	P08-217	70327	2013
1530	prad_p1000	P08-2516	P08-2516	70327	2018
1531	prad_broad	P08-2516	P08-2516	70327	2012
1532	prad_cpcg_2017	P08-492	P08-492	70327	2017
1533	prad_broad_2013	P08-492	P08-492	70327	2013
1534	prad_broad_2013	P08-501	P08-501	70327	2013
1535	prad_cpcg_2017	P08-501	P08-501	70327	2017
1536	prad_cpcg_2017	P08-5852	P08-5852	70327	2017
1537	prad_broad_2013	P08-5852	P08-5852	70327	2013
1538	prad_broad	P08-590	P08-590	70327	2012
1539	prad_p1000	P08-590	P08-590	70327	2018
1540	prad_cpcg_2017	P08-590	P08-590-Tumor	70327	2017
1541	prad_cpcg_2017	P08-716	P08-716	70327	2017
1542	prad_broad_2013	P08-716	P08-716	70327	2013
1543	prad_broad	P09-120	P09-120	70327	2012
1544	prad_p1000	P09-120	P09-120	70327	2018
1545	prad_cpcg_2017	P09-120	P09-120-Tumor	70327	2017
1546	prad_p1000	P09-1372	P09-1372	70327	2018
1547	prad_broad	P09-1372	P09-1372	70327	2012
1548	prad_cpcg_2017	P09-1372	P09-1372-Tumor	70327	2017
1549	prad_broad	P09-1580	P09-1580	70327	2012
1550	prad_p1000	P09-1580	P09-1580	70327	2018
1551	prad_cpcg_2017	P09-1580	P09-1580-Tumor	70327	2017
1552	prad_p1000	P09-2497	P09-2497	70327	2018
1553	prad_broad	P09-2497	P09-2497	70327	2012
1554	prad_cpcg_2017	P09-2497	P09-2497-Tumor	70327	2017
1555	prad_broad_2013	P09-37	P09-37	70327	2013
1556	prad_cpcg_2017	P09-37	P09-37	70327	2017
1557	prad_broad_2013	P09-396	P09-396	70327	2013
1558	prad_cpcg_2017	P09-396	P09-396	70327	2017
1559	prad_cpcg_2017	P09-628	P09-628	70327	2017
1560	prad_broad_2013	P09-628	P09-628	70327	2013
1561	prad_broad	P09-649	P09-649	70327	2012
1562	prad_p1000	P09-649	P09-649	70327	2018
1563	prad_cpcg_2017	P09-649	P09-649-Tumor	70327	2017
1564	prad_broad	PR-00-1165	PR-00-1165	70327	2012
1565	prad_cpcg_2017	PR-00-1165	PR-00-1165-Tumor	70327	2017
1566	prad_p1000	PR-00-160	PR-00-160	70327	2018
1567	prad_broad	PR-00-160	PR-00-160	70327	2012
1568	prad_cpcg_2017	PR-00-160	PR-00-160-Tumor	70327	2017
1569	prad_p1000	PR-00-1823	PR-00-1823	70327	2018
1570	prad_broad	PR-00-1823	PR-00-1823	70327	2012
1571	prad_cpcg_2017	PR-00-1823	PR-00-1823-Tumor	70327	2017
1572	prad_p1000	PR-0099	PR-0099	70327	2018
1573	prad_broad	PR-0099	PR-0099	70327	2012
1574	prad_cpcg_2017	PR-0099	PR-0099-Tumor	70327	2017
1575	prad_p1000	PR-01-1934	PR-01-1934	70327	2018
1576	prad_broad	PR-01-1934	PR-01-1934	70327	2012
1577	prad_cpcg_2017	PR-01-1934	PR-01-1934-Tumor	70327	2017
1578	prad_p1000	PR-01-2382	PR-01-2382	70327	2018
1579	prad_broad	PR-01-2382	PR-01-2382	70327	2012
1580	prad_cpcg_2017	PR-01-2382	PR-01-2382-Tumor	70327	2017
1581	prad_broad	PR-01-2492	PR-01-2492	70327	2012
1582	prad_p1000	PR-01-2492	PR-01-2492	70327	2018
1583	prad_cpcg_2017	PR-01-2492	PR-01-2492-Tumor	70327	2017
1584	prad_p1000	PR-01-2554	PR-01-2554	70327	2018
1585	prad_broad	PR-01-2554	PR-01-2554	70327	2012
1586	prad_cpcg_2017	PR-01-2554	PR-01-2554-Tumor	70327	2017
1587	prad_broad	PR-02-1082	PR-02-1082	70327	2012
1588	prad_p1000	PR-02-1082	PR-02-1082	70327	2018
1589	prad_cpcg_2017	PR-02-1082	PR-02-1082-Tumor	70327	2017
1590	prad_broad	PR-02-169	PR-02-169	70327	2012
1591	prad_p1000	PR-02-169	PR-02-169	70327	2018
1592	prad_cpcg_2017	PR-02-169	PR-02-169-Tumor	70327	2017
1593	prad_p1000	PR-02-1736	PR-02-1736	70327	2018
1594	prad_broad	PR-02-1736	PR-02-1736	70327	2012
1595	prad_cpcg_2017	PR-02-1736	PR-02-1736-Tumor	70327	2017
1596	prad_broad	PR-02-1899	PR-02-1899	70327	2012
1597	prad_p1000	PR-02-1899	PR-02-1899	70327	2018
1598	prad_cpcg_2017	PR-02-1899	PR-02-1899-Tumor	70327	2017
1599	prad_broad	PR-02-2072	PR-02-2072	70327	2012
1600	prad_p1000	PR-02-2072	PR-02-2072	70327	2018
1601	prad_cpcg_2017	PR-02-2072	PR-02-2072-Tumor	70327	2017
1602	prad_broad	PR-02-2480	PR-02-2480	70327	2012
1603	prad_p1000	PR-02-2480	PR-02-2480	70327	2018
1604	prad_cpcg_2017	PR-02-2480	PR-02-2480-Tumor	70327	2017
1605	prad_broad	PR-02-254	PR-02-254	70327	2012
1606	prad_p1000	PR-02-254	PR-02-254	70327	2018
1607	prad_cpcg_2017	PR-02-254	PR-02-254-Tumor	70327	2017
1608	prad_p1000	PR-03-022	PR-03-022	70327	2018
1609	prad_broad	PR-03-022	PR-03-022	70327	2012
1610	prad_cpcg_2017	PR-03-022	PR-03-022-Tumor	70327	2017
1611	prad_p1000	PR-03-1026	PR-03-1026	70327	2018
1612	prad_broad	PR-03-1026	PR-03-1026	70327	2012
1613	prad_cpcg_2017	PR-03-1026	PR-03-1026-Tumor	70327	2017
1614	prad_cpcg_2017	PR-03-3125	PR-03-3125	70327	2017
1615	prad_broad_2013	PR-03-3125	PR-03-3125	70327	2013
1616	prad_cpcg_2017	PR-03-728	PR-03-728	70327	2017
1617	prad_broad_2013	PR-03-728	PR-03-728	70327	2013
1618	prad_p1000	PR-03-870	PR-03-870	70327	2018
1619	prad_broad	PR-03-870	PR-03-870	70327	2012
1620	prad_cpcg_2017	PR-03-870	PR-03-870-Tumor	70327	2017
1621	prad_cpcg_2017	PR-04-1243	PR-04-1243	70327	2017
1622	prad_broad_2013	PR-04-1243	PR-04-1243	70327	2013
1623	prad_broad	PR-04-1367	PR-04-1367	70327	2012
1624	prad_cpcg_2017	PR-04-1367	PR-04-1367-Tumor	70327	2017
1625	prad_p1000	PR-04-194	PR-04-194	70327	2018
1626	prad_broad	PR-04-194	PR-04-194	70327	2012
1627	prad_cpcg_2017	PR-04-194	PR-04-194-Tumor	70327	2017
1628	prad_p1000	PR-04-3113	PR-04-3113	70327	2018
1629	prad_broad	PR-04-3113	PR-04-3113	70327	2012
1630	prad_cpcg_2017	PR-04-3113	PR-04-3113-Tumor	70327	2017
1631	prad_broad	PR-04-3222	PR-04-3222	70327	2012
1632	prad_p1000	PR-04-3222	PR-04-3222	70327	2018
1633	prad_cpcg_2017	PR-04-3222	PR-04-3222-Tumor	70327	2017
1634	prad_broad	PR-04-3347	PR-04-3347	70327	2012
1635	prad_p1000	PR-04-3347	PR-04-3347	70327	2018
1636	prad_cpcg_2017	PR-04-3347	PR-04-3347-Tumor	70327	2017
1637	prad_broad	PR-04-639	PR-04-639	70327	2012
1638	prad_p1000	PR-04-639	PR-04-639	70327	2018
1639	prad_cpcg_2017	PR-04-639	PR-04-639-Tumor	70327	2017
1640	prad_broad	PR-04-903	PR-04-903	70327	2012
1641	prad_p1000	PR-04-903	PR-04-903	70327	2018
1642	prad_cpcg_2017	PR-04-903	PR-04-903-Tumor	70327	2017
1643	prad_cpcg_2017	PR-0410	PR-0410	70327	2017
1644	prad_broad_2013	PR-0410	PR-0410	70327	2013
1645	prad_broad	PR-0415	PR-0415	70327	2012
1646	prad_p1000	PR-0415	PR-0415	70327	2018
1647	prad_broad	PR-0427	PR-0427	70327	2012
1648	prad_p1000	PR-0427	PR-0427	70327	2018
1649	prad_cpcg_2017	PR-0427	PR-0427-Tumor	70327	2017
1650	prad_p1000	PR-05-3440	PR-05-3440	70327	2018
1651	prad_broad	PR-05-3440	PR-05-3440	70327	2012
1652	prad_cpcg_2017	PR-05-3440	PR-05-3440-Tumor	70327	2017
1653	prad_cpcg_2017	PR-05-3595	PR-05-3595	70327	2017
1654	prad_broad	PR-05-3595	PR-05-3595	70327	2012
1655	prad_p1000	PR-05-3595	PR-05-3595	70327	2018
1656	prad_broad_2013	PR-05-3595	PR-05-3595	70327	2013
1657	prad_broad	PR-05-839	PR-05-839	70327	2012
1658	prad_p1000	PR-05-839	PR-05-839	70327	2018
1659	prad_cpcg_2017	PR-05-839	PR-05-839-Tumor	70327	2017
1660	prad_broad	PR-0508	PR-0508	70327	2012
1661	prad_cpcg_2017	PR-0508	PR-0508	70327	2017
1662	prad_broad	PR-06-1651	PR-06-1651	70327	2012
1663	prad_p1000	PR-06-1651	PR-06-1651	70327	2018
1664	prad_broad	PR-06-1749	PR-06-1749	70327	2012
1665	prad_p1000	PR-06-1749	PR-06-1749	70327	2018
1666	prad_broad_2013	PR-06-1749	PR-06-1749	70327	2013
1667	prad_cpcg_2017	PR-06-1749	PR-06-1749	70327	2017
1668	prad_broad	PR-06-1999	PR-06-1999	70327	2012
1669	prad_p1000	PR-06-1999	PR-06-1999	70327	2018
1670	prad_cpcg_2017	PR-06-1999	PR-06-1999-Tumor	70327	2017
1671	prad_broad_2013	PR-06-3199	PR-06-3199	70327	2013
1672	prad_cpcg_2017	PR-06-3199	PR-06-3199	70327	2017
1673	prad_cpcg_2017	PR-07-4610	PR-07-4610	70327	2017
1674	prad_broad_2013	PR-07-4610	PR-07-4610	70327	2013
1675	prad_cpcg_2017	PR-08-2153	PR-08-2153	70327	2017
1676	prad_broad_2013	PR-08-2153	PR-08-2153	70327	2013
1677	prad_cpcg_2017	PR-08-4154	PR-08-4154	70327	2017
1678	prad_broad_2013	PR-08-4154	PR-08-4154	70327	2013
1679	prad_cpcg_2017	PR-08-556	PR-08-556	70327	2017
1680	prad_broad_2013	PR-08-556	PR-08-556	70327	2013
1681	prad_cpcg_2017	PR-08-784	PR-08-784	70327	2017
1682	prad_broad_2013	PR-08-784	PR-08-784	70327	2013
1683	prad_cpcg_2017	PR-09-146	PR-09-146	70327	2017
1684	prad_broad_2013	PR-09-146	PR-09-146	70327	2013
1685	prad_broad	PR-09-2517	PR-09-2517	70327	2012
1686	prad_p1000	PR-09-2517	PR-09-2517	70327	2018
1687	prad_cpcg_2017	PR-09-2517	PR-09-2517-Tumor	70327	2017
1688	prad_p1000	PR-09-2744	PR-09-2744	70327	2018
1689	prad_broad	PR-09-2744	PR-09-2744	70327	2012
1690	prad_cpcg_2017	PR-09-2744	PR-09-2744-Tumor	70327	2017
1691	prad_broad	PR-09-2767	PR-09-2767	70327	2012
1692	prad_p1000	PR-09-2767	PR-09-2767	70327	2018
1693	prad_p1000	PR-09-3421	PR-09-3421	70327	2018
1694	prad_broad	PR-09-3421	PR-09-3421	70327	2012
1695	prad_cpcg_2017	PR-09-3421	PR-09-3421-Tumor	70327	2017
1696	prad_p1000	PR-09-3566	PR-09-3566	70327	2018
1697	prad_broad	PR-09-3566	PR-09-3566	70327	2012
1698	prad_cpcg_2017	PR-09-3566	PR-09-3566-Tumor	70327	2017
1699	prad_broad	PR-09-3687	PR-09-3687	70327	2012
1700	prad_p1000	PR-09-3687	PR-09-3687	70327	2018
1701	prad_cpcg_2017	PR-09-3687	PR-09-3687-Tumor	70327	2017
1702	prad_p1000	PR-09-5094	PR-09-5094	70327	2018
1703	prad_broad	PR-09-5094	PR-09-5094	70327	2012
1704	prad_broad	PR-09-5245	PR-09-5245	70327	2012
1705	prad_p1000	PR-09-5245	PR-09-5245	70327	2018
1706	prad_p1000	PR-09-5446	PR-09-5446	70327	2018
1707	prad_broad	PR-09-5446	PR-09-5446	70327	2012
1708	prad_cpcg_2017	PR-09-5446	PR-09-5446-Tumor	70327	2017
1709	prad_broad	PR-09-5630	PR-09-5630	70327	2012
1710	prad_p1000	PR-09-5630	PR-09-5630	70327	2018
1711	prad_cpcg_2017	PR-09-5630	PR-09-5630-Tumor	70327	2017
1712	prad_p1000	PR-09-5700	PR-09-5700	70327	2018
1713	prad_broad	PR-09-5700	PR-09-5700	70327	2012
1714	prad_cpcg_2017	PR-09-5700	PR-09-5700-Tumor	70327	2017
1715	prad_broad	PR-09-5702	PR-09-5702	70327	2012
1716	prad_p1000	PR-09-5702	PR-09-5702	70327	2018
1717	prad_cpcg_2017	PR-09-5702	PR-09-5702-Tumor	70327	2017
1718	prad_broad	PR-1024	PR-1024	70327	2012
1719	prad_p1000	PR-1024	PR-1024	70327	2018
1720	prad_cpcg_2017	PR-1024	PR-1024-Tumor	70327	2017
1721	prad_broad	PR-1043	PR-1043	70327	2012
1722	prad_p1000	PR-1043	PR-1043	70327	2018
1723	prad_cpcg_2017	PR-1043	PR-1043-Tumor	70327	2017
1724	prad_cpcg_2017	PR-1701	PR-1701	70327	2017
1725	prad_broad	PR-1701	PR-1701	70327	2012
1726	prad_broad	PR-2525	PR-2525	70327	2012
1727	prad_cpcg_2017	PR-2525	PR-2525	70327	2017
1728	prad_broad_2013	PR-2525	PR-2525	70327	2013
1729	prad_cpcg_2017	PR-2621	PR-2621	70327	2017
1730	prad_broad	PR-2621	PR-2621	70327	2012
1731	prad_broad_2013	PR-2621	PR-2621	70327	2013
1732	prad_broad	PR-2661	PR-2661	70327	2012
1733	prad_p1000	PR-2661	PR-2661	70327	2018
1734	prad_cpcg_2017	PR-2661	PR-2661-Tumor	70327	2017
1735	prad_p1000	PR-2682	PR-2682	70327	2018
1736	prad_broad	PR-2682	PR-2682	70327	2012
1737	prad_p1000	PR-2740	PR-2740	70327	2018
1738	prad_broad	PR-2740	PR-2740	70327	2012
1739	prad_cpcg_2017	PR-2740	PR-2740-Tumor	70327	2017
1740	prad_broad	PR-2741	PR-2741	70327	2012
1741	prad_broad_2013	PR-2741	PR-2741	70327	2013
1742	prad_broad	PR-2761	PR-2761	70327	2012
1743	prad_p1000	PR-2761	PR-2761	70327	2018
1744	prad_cpcg_2017	PR-2761	PR-2761-Tumor	70327	2017
1745	prad_p1000	PR-2762	PR-2762	70327	2018
1746	prad_broad	PR-2762	PR-2762	70327	2012
1747	prad_cpcg_2017	PR-2762	PR-2762-Tumor	70327	2017
1748	prad_cpcg_2017	PR-2832	PR-2832	70327	2017
1749	prad_broad	PR-2832	PR-2832	70327	2012
1750	prad_broad	PR-2858	PR-2858	70327	2012
1751	prad_p1000	PR-2858	PR-2858	70327	2018
1752	prad_cpcg_2017	PR-2858	PR-2858-Tumor	70327	2017
1753	prad_p1000	PR-2872	PR-2872	70327	2018
1754	prad_broad	PR-2872	PR-2872	70327	2012
1755	prad_broad	PR-2915	PR-2915	70327	2012
1756	prad_p1000	PR-2915	PR-2915	70327	2018
1757	prad_cpcg_2017	PR-2915	PR-2915-Tumor	70327	2017
1758	prad_p1000	PR-2916	PR-2916	70327	2018
1759	prad_broad	PR-2916	PR-2916	70327	2012
1760	prad_cpcg_2017	PR-2916	PR-2916-Tumor	70327	2017
1761	prad_p1000	PR-3023	PR-3023	70327	2018
1762	prad_broad	PR-3023	PR-3023	70327	2012
1763	prad_cpcg_2017	PR-3023	PR-3023-Tumor	70327	2017
1764	prad_broad	PR-3026	PR-3026	70327	2012
1765	prad_p1000	PR-3026	PR-3026	70327	2018
1766	prad_cpcg_2017	PR-3026	PR-3026-Tumor	70327	2017
1767	prad_p1000	PR-3034	PR-3034	70327	2018
1768	prad_broad	PR-3034	PR-3034	70327	2012
1769	prad_broad	PR-3035	PR-3035	70327	2012
1770	prad_cpcg_2017	PR-3035	PR-3035-Tumor	70327	2017
1771	prad_p1000	PR-3036	PR-3036	70327	2018
1772	prad_broad	PR-3036	PR-3036	70327	2012
1773	prad_cpcg_2017	PR-3036	PR-3036-Tumor	70327	2017
1774	prad_broad_2013	PR-3042	PR-3042	70327	2013
1775	prad_cpcg_2017	PR-3042	PR-3042	70327	2017
1776	prad_broad	PR-3042	PR-3042	70327	2012
1777	prad_broad	PR-3043	PR-3043	70327	2012
1778	prad_cpcg_2017	PR-3043	PR-3043	70327	2017
1779	prad_p1000	PR-3048	PR-3048	70327	2018
1780	prad_broad	PR-3048	PR-3048	70327	2012
1781	prad_cpcg_2017	PR-3048	PR-3048-Tumor	70327	2017
1782	prad_p1000	PR-3051	PR-3051	70327	2018
1783	prad_broad	PR-3051	PR-3051	70327	2012
1784	prad_cpcg_2017	PR-3051	PR-3051-Tumor	70327	2017
1785	prad_broad	PR-3127	PR-3127	70327	2012
1786	prad_p1000	PR-3127	PR-3127	70327	2018
1787	prad_broad_2013	PR-STID0000002682	PR-STID0000002682	70327	2013
1788	prad_cpcg_2017	PR-STID0000002682	PR-STID0000002682	70327	2017
1789	prad_broad_2013	PR-STID0000002872	PR-STID0000002872	70327	2013
1790	prad_cpcg_2017	PR-STID0000002872	PR-STID0000002872	70327	2017
1791	prad_cpcg_2017	PR-STID0000003127	PR-STID0000003127	70327	2017
1792	prad_broad_2013	PR-STID0000003127	PR-STID0000003127	70327	2013
1793	prad_su2c_2015	SC_9001	SC_9001	70327	2015
1794	prad_p1000	SC_9001	SC_9001	70327	2018
1795	prad_su2c_2015	SC_9007	SC_9007	70327	2015
1796	prad_p1000	SC_9007	SC_9007	70327	2018
1797	prad_su2c_2015	SC_9008	SC_9008	70327	2015
1798	prad_p1000	SC_9008	SC_9008	70327	2018
1799	prad_su2c_2015	SC_9010	SC_9010	70327	2015
1800	prad_p1000	SC_9010	SC_9010	70327	2018
1801	prad_su2c_2015	SC_9011	SC_9011	70327	2015
1802	prad_p1000	SC_9011	SC_9011	70327	2018
1803	prad_su2c_2015	SC_9012	SC_9012	70327	2015
1804	prad_p1000	SC_9012	SC_9012	70327	2018
1805	prad_su2c_2015	SC_9016	SC_9016	70327	2015
1806	prad_p1000	SC_9016	SC_9016	70327	2018
1807	prad_su2c_2015	SC_9017	SC_9017	70327	2015
1808	prad_p1000	SC_9017	SC_9017	70327	2018
1809	prad_su2c_2015	SC_9018	SC_9018	70327	2015
1810	prad_p1000	SC_9018	SC_9018	70327	2018
1811	prad_p1000	SC_9019	SC_9019	70327	2018
1812	prad_su2c_2015	SC_9019	SC_9019	70327	2015
1813	prad_su2c_2015	SC_9021	SC_9021	70327	2015
1814	prad_p1000	SC_9021	SC_9021	70327	2018
1815	prad_p1000	SC_9022	SC_9022	70327	2018
1816	prad_su2c_2015	SC_9022	SC_9022	70327	2015
1817	prad_p1000	SC_9023	SC_9023	70327	2018
1818	prad_su2c_2015	SC_9023	SC_9023	70327	2015
1819	prad_p1000	SC_9024	SC_9024	70327	2018
1820	prad_su2c_2015	SC_9024	SC_9024	70327	2015
1821	prad_su2c_2015	SC_9026	SC_9026	70327	2015
1822	prad_p1000	SC_9026	SC_9026	70327	2018
1823	prad_p1000	SC_9027	SC_9027	70327	2018
1824	prad_su2c_2015	SC_9027	SC_9027	70327	2015
1825	prad_su2c_2015	SC_9028	SC_9028	70327	2015
1826	prad_p1000	SC_9028	SC_9028	70327	2018
1827	prad_su2c_2015	SC_9029	SC_9029	70327	2015
1828	prad_p1000	SC_9029	SC_9029	70327	2018
1829	prad_su2c_2015	SC_9030	SC_9030	70327	2015
1830	prad_p1000	SC_9030	SC_9030	70327	2018
1831	prad_p1000	SC_9031	SC_9031	70327	2018
1832	prad_su2c_2015	SC_9031	SC_9031	70327	2015
1833	prad_p1000	SC_9032	SC_9032	70327	2018
1834	prad_su2c_2015	SC_9032	SC_9032	70327	2015
1835	prad_su2c_2015	SC_9034	SC_9034	70327	2015
1836	prad_p1000	SC_9034	SC_9034	70327	2018
1837	prad_p1000	SC_9035	SC_9035	70327	2018
1838	prad_su2c_2015	SC_9035	SC_9035	70327	2015
1839	prad_p1000	SC_9036	SC_9036	70327	2018
1840	prad_su2c_2015	SC_9036	SC_9036	70327	2015
1841	prad_su2c_2015	SC_9038	SC_9038	70327	2015
1842	prad_p1000	SC_9038	SC_9038	70327	2018
1843	prad_p1000	SC_9039	SC_9039	70327	2018
1844	prad_su2c_2015	SC_9039	SC_9039	70327	2015
1845	prad_p1000	SC_9043	SC_9043	70327	2018
1846	prad_su2c_2015	SC_9043	SC_9043	70327	2015
1847	prad_su2c_2015	SC_9046	SC_9046	70327	2015
1848	prad_p1000	SC_9046	SC_9046	70327	2018
1849	prad_p1000	SC_9047	SC_9047	70327	2018
1850	prad_su2c_2015	SC_9047	SC_9047	70327	2015
1851	prad_su2c_2015	SC_9048	SC_9048	70327	2015
1852	prad_p1000	SC_9048	SC_9048	70327	2018
1853	prad_su2c_2015	SC_9049	SC_9049	70327	2015
1854	prad_p1000	SC_9049	SC_9049	70327	2018
1855	prad_p1000	SC_9054	SC_9054	70327	2018
1856	prad_su2c_2015	SC_9054	SC_9054	70327	2015
1857	prad_p1000	SC_9055	SC_9055	70327	2018
1858	prad_su2c_2015	SC_9055	SC_9055	70327	2015
1859	prad_p1000	SC_9056	SC_9056	70327	2018
1860	prad_su2c_2015	SC_9056	SC_9056	70327	2015
1861	prad_su2c_2015	SC_9058	SC_9058	70327	2015
1862	prad_p1000	SC_9058	SC_9058	70327	2018
1863	prad_p1000	SC_9059	SC_9059	70327	2018
1864	prad_su2c_2015	SC_9059	SC_9059	70327	2015
1865	prad_p1000	SC_9060	SC_9060	70327	2018
1866	prad_su2c_2015	SC_9060	SC_9060	70327	2015
1867	prad_su2c_2015	SC_9061	SC_9061	70327	2015
1868	prad_p1000	SC_9061	SC_9061	70327	2018
1869	prad_su2c_2015	SC_9063	SC_9063	70327	2015
1870	prad_p1000	SC_9063	SC_9063	70327	2018
1871	prad_su2c_2015	SC_9065	SC_9065	70327	2015
1872	prad_p1000	SC_9065	SC_9065	70327	2018
1873	prad_su2c_2015	SC_9068	SC_9068	70327	2015
1874	prad_p1000	SC_9068	SC_9068	70327	2018
1875	prad_su2c_2015	SC_9071	SC_9071	70327	2015
1876	prad_p1000	SC_9071	SC_9071	70327	2018
1877	prad_su2c_2015	SC_9072	SC_9072	70327	2015
1878	prad_p1000	SC_9072	SC_9072	70327	2018
1879	prad_p1000	SC_9073	SC_9073	70327	2018
1880	prad_su2c_2015	SC_9073	SC_9073	70327	2015
1881	prad_su2c_2015	SC_9076	SC_9076	70327	2015
1882	prad_p1000	SC_9076	SC_9076	70327	2018
1883	prad_su2c_2015	SC_9080	SC_9080	70327	2015
1884	prad_p1000	SC_9080	SC_9080	70327	2018
1885	prad_su2c_2015	SC_9081	SC_9081	70327	2015
1886	prad_p1000	SC_9081	SC_9081	70327	2018
1887	prad_su2c_2015	SC_9082	SC_9082	70327	2015
1888	prad_p1000	SC_9082	SC_9082	70327	2018
1889	prad_su2c_2015	SC_9083	SC_9083	70327	2015
1890	prad_p1000	SC_9083	SC_9083	70327	2018
1891	prad_su2c_2015	SC_9084	SC_9084	70327	2015
1892	prad_p1000	SC_9084	SC_9084	70327	2018
1893	prad_p1000	SC_9086	SC_9086	70327	2018
1894	prad_su2c_2015	SC_9086	SC_9086	70327	2015
1895	prad_p1000	SC_9090	SC_9090	70327	2018
1896	prad_su2c_2015	SC_9090	SC_9090	70327	2015
1897	prad_p1000	SC_9091	SC_9091	70327	2018
1898	prad_su2c_2015	SC_9091	SC_9091	70327	2015
1899	prad_p1000	SC_9092	SC_9092	70327	2018
1900	prad_su2c_2015	SC_9092	SC_9092	70327	2015
1901	prad_p1000	SC_9093	SC_9093	70327	2018
1902	prad_su2c_2015	SC_9093	SC_9093	70327	2015
1903	prad_p1000	SC_9094	SC_9094	70327	2018
1904	prad_su2c_2015	SC_9094	SC_9094	70327	2015
1905	prad_p1000	SC_9096	SC_9096	70327	2018
1906	prad_su2c_2015	SC_9096	SC_9096	70327	2015
1907	prad_su2c_2015	SC_9097	SC_9097	70327	2015
1908	prad_p1000	SC_9097	SC_9097	70327	2018
1909	prad_su2c_2015	SC_9099	SC_9099	70327	2015
1910	prad_p1000	SC_9099	SC_9099	70327	2018
1911	prad_su2c_2015	SC_9100	SC_9100	70327	2015
1912	prad_p1000	SC_9100	SC_9100	70327	2018
1913	prad_p1000	SC_9103	SC_9103	70327	2018
1914	prad_su2c_2015	SC_9103	SC_9103	70327	2015
1915	prad_su2c_2015	SC_9104	SC_9104	70327	2015
1916	prad_p1000	SC_9104	SC_9104	70327	2018
1917	prad_p1000	SC_9107	SC_9107	70327	2018
1918	prad_su2c_2015	SC_9107	SC_9107	70327	2015
1919	prad_su2c_2015	SC_9109	SC_9109	70327	2015
1920	prad_p1000	SC_9109	SC_9109	70327	2018
1921	prad_p1000	TCGA-2A-A8VL	TCGA-2A-A8VL	70327	2018
1922	prad_cpcg_2017	TCGA-2A-A8VL	TCGA-2A-A8VL-01	70327	2017
1923	prad_tcga_pan_can_atlas_2018	TCGA-2A-A8VL	TCGA-2A-A8VL-01	70327	2018
1924	prad_p1000	TCGA-2A-A8VO	TCGA-2A-A8VO	70327	2018
1925	prad_tcga_pan_can_atlas_2018	TCGA-2A-A8VO	TCGA-2A-A8VO-01	70327	2018
1926	prad_cpcg_2017	TCGA-2A-A8VO	TCGA-2A-A8VO-01	70327	2017
1927	prad_p1000	TCGA-2A-A8VT	TCGA-2A-A8VT	70327	2018
1928	prad_tcga_pan_can_atlas_2018	TCGA-2A-A8VT	TCGA-2A-A8VT-01	70327	2018
1929	prad_p1000	TCGA-2A-A8VV	TCGA-2A-A8VV	70327	2018
1930	prad_cpcg_2017	TCGA-2A-A8VV	TCGA-2A-A8VV-01	70327	2017
1931	prad_tcga_pan_can_atlas_2018	TCGA-2A-A8VV	TCGA-2A-A8VV-01	70327	2018
1932	prad_p1000	TCGA-2A-A8VX	TCGA-2A-A8VX	70327	2018
1933	prad_tcga_pan_can_atlas_2018	TCGA-2A-A8VX	TCGA-2A-A8VX-01	70327	2018
1934	prad_p1000	TCGA-2A-A8W1	TCGA-2A-A8W1	70327	2018
1935	prad_cpcg_2017	TCGA-2A-A8W1	TCGA-2A-A8W1-01	70327	2017
1936	prad_tcga_pan_can_atlas_2018	TCGA-2A-A8W1	TCGA-2A-A8W1-01	70327	2018
1937	prad_p1000	TCGA-2A-A8W3	TCGA-2A-A8W3	70327	2018
1938	prad_tcga_pan_can_atlas_2018	TCGA-2A-A8W3	TCGA-2A-A8W3-01	70327	2018
1939	prad_p1000	TCGA-2A-AAYF	TCGA-2A-AAYF	70327	2018
1940	prad_tcga_pan_can_atlas_2018	TCGA-2A-AAYF	TCGA-2A-AAYF-01	70327	2018
1941	prad_p1000	TCGA-2A-AAYO	TCGA-2A-AAYO	70327	2018
1942	prad_tcga_pan_can_atlas_2018	TCGA-2A-AAYO	TCGA-2A-AAYO-01	70327	2018
1943	prad_p1000	TCGA-2A-AAYU	TCGA-2A-AAYU	70327	2018
1944	prad_tcga_pan_can_atlas_2018	TCGA-2A-AAYU	TCGA-2A-AAYU-01	70327	2018
1945	prad_p1000	TCGA-4L-AA1F	TCGA-4L-AA1F	70327	2018
1946	prad_tcga_pan_can_atlas_2018	TCGA-4L-AA1F	TCGA-4L-AA1F-01	70327	2018
1947	prad_p1000	TCGA-CH-5737	TCGA-CH-5737	70327	2018
1948	prad_tcga_pan_can_atlas_2018	TCGA-CH-5737	TCGA-CH-5737-01	70327	2018
1949	prad_cpcg_2017	TCGA-CH-5737	TCGA-CH-5737-01	70327	2017
1950	prad_p1000	TCGA-CH-5738	TCGA-CH-5738	70327	2018
1951	prad_cpcg_2017	TCGA-CH-5738	TCGA-CH-5738-01	70327	2017
1952	prad_tcga_pan_can_atlas_2018	TCGA-CH-5738	TCGA-CH-5738-01	70327	2018
1953	prad_p1000	TCGA-CH-5739	TCGA-CH-5739	70327	2018
1954	prad_cpcg_2017	TCGA-CH-5739	TCGA-CH-5739-01	70327	2017
1955	prad_tcga_pan_can_atlas_2018	TCGA-CH-5739	TCGA-CH-5739-01	70327	2018
1956	prad_p1000	TCGA-CH-5740	TCGA-CH-5740	70327	2018
1957	prad_tcga_pan_can_atlas_2018	TCGA-CH-5740	TCGA-CH-5740-01	70327	2018
1958	prad_cpcg_2017	TCGA-CH-5740	TCGA-CH-5740-01	70327	2017
1959	prad_p1000	TCGA-CH-5741	TCGA-CH-5741	70327	2018
1960	prad_tcga_pan_can_atlas_2018	TCGA-CH-5741	TCGA-CH-5741-01	70327	2018
1961	prad_p1000	TCGA-CH-5743	TCGA-CH-5743	70327	2018
1962	prad_cpcg_2017	TCGA-CH-5743	TCGA-CH-5743-01	70327	2017
1963	prad_tcga_pan_can_atlas_2018	TCGA-CH-5743	TCGA-CH-5743-01	70327	2018
1964	prad_p1000	TCGA-CH-5744	TCGA-CH-5744	70327	2018
1965	prad_cpcg_2017	TCGA-CH-5744	TCGA-CH-5744-01	70327	2017
1966	prad_tcga_pan_can_atlas_2018	TCGA-CH-5744	TCGA-CH-5744-01	70327	2018
1967	prad_p1000	TCGA-CH-5745	TCGA-CH-5745	70327	2018
1968	prad_tcga_pan_can_atlas_2018	TCGA-CH-5745	TCGA-CH-5745-01	70327	2018
1969	prad_cpcg_2017	TCGA-CH-5745	TCGA-CH-5745-01	70327	2017
1970	prad_p1000	TCGA-CH-5746	TCGA-CH-5746	70327	2018
1971	prad_tcga_pan_can_atlas_2018	TCGA-CH-5746	TCGA-CH-5746-01	70327	2018
1972	prad_cpcg_2017	TCGA-CH-5746	TCGA-CH-5746-01	70327	2017
1973	prad_p1000	TCGA-CH-5748	TCGA-CH-5748	70327	2018
1974	prad_tcga_pan_can_atlas_2018	TCGA-CH-5748	TCGA-CH-5748-01	70327	2018
1975	prad_cpcg_2017	TCGA-CH-5748	TCGA-CH-5748-01	70327	2017
1976	prad_p1000	TCGA-CH-5750	TCGA-CH-5750	70327	2018
1977	prad_tcga_pan_can_atlas_2018	TCGA-CH-5750	TCGA-CH-5750-01	70327	2018
1978	prad_cpcg_2017	TCGA-CH-5750	TCGA-CH-5750-01	70327	2017
1979	prad_p1000	TCGA-CH-5751	TCGA-CH-5751	70327	2018
1980	prad_tcga_pan_can_atlas_2018	TCGA-CH-5751	TCGA-CH-5751-01	70327	2018
1981	prad_p1000	TCGA-CH-5752	TCGA-CH-5752	70327	2018
1982	prad_tcga_pan_can_atlas_2018	TCGA-CH-5752	TCGA-CH-5752-01	70327	2018
1983	prad_p1000	TCGA-CH-5753	TCGA-CH-5753	70327	2018
1984	prad_tcga_pan_can_atlas_2018	TCGA-CH-5753	TCGA-CH-5753-01	70327	2018
1985	prad_p1000	TCGA-CH-5754	TCGA-CH-5754	70327	2018
1986	prad_tcga_pan_can_atlas_2018	TCGA-CH-5754	TCGA-CH-5754-01	70327	2018
1987	prad_p1000	TCGA-CH-5761	TCGA-CH-5761	70327	2018
1988	prad_tcga_pan_can_atlas_2018	TCGA-CH-5761	TCGA-CH-5761-01	70327	2018
1989	prad_p1000	TCGA-CH-5762	TCGA-CH-5762	70327	2018
1990	prad_tcga_pan_can_atlas_2018	TCGA-CH-5762	TCGA-CH-5762-01	70327	2018
1991	prad_p1000	TCGA-CH-5763	TCGA-CH-5763	70327	2018
1992	prad_tcga_pan_can_atlas_2018	TCGA-CH-5763	TCGA-CH-5763-01	70327	2018
1993	prad_p1000	TCGA-CH-5764	TCGA-CH-5764	70327	2018
1994	prad_tcga_pan_can_atlas_2018	TCGA-CH-5764	TCGA-CH-5764-01	70327	2018
1995	prad_p1000	TCGA-CH-5765	TCGA-CH-5765	70327	2018
1996	prad_tcga_pan_can_atlas_2018	TCGA-CH-5765	TCGA-CH-5765-01	70327	2018
1997	prad_p1000	TCGA-CH-5766	TCGA-CH-5766	70327	2018
1998	prad_tcga_pan_can_atlas_2018	TCGA-CH-5766	TCGA-CH-5766-01	70327	2018
[truncated: 4,810 more rows]
