# Supplementary material for: Cancer gene mutation frequencies for the U.S. population
Source: Nat Commun. 2021 Oct 13;12:5961. doi: 10.1038/s41467-021-26213-y (PMC8514428; doi:10.1038/s41467-021-26213-y)
Supplement: Supplementary file 8 — Supplementary Software 1 [file 41467_2021_26213_MOESM8_ESM.zip › Supplementary Software 1/Genomics_Analysis/reference_data_files/ALL_CASES_LIST_PID.txt]

	STUDY_ID	SAMPLE_ID
0	acc_tcga_pan_can_atlas_2018	TCGA-OR-A5J1-01
1	acc_tcga_pan_can_atlas_2018	TCGA-OR-A5J2-01
2	acc_tcga_pan_can_atlas_2018	TCGA-OR-A5J3-01
3	acc_tcga_pan_can_atlas_2018	TCGA-OR-A5J4-01
4	acc_tcga_pan_can_atlas_2018	TCGA-OR-A5J5-01
5	acc_tcga_pan_can_atlas_2018	TCGA-OR-A5J6-01
6	acc_tcga_pan_can_atlas_2018	TCGA-OR-A5J7-01
7	acc_tcga_pan_can_atlas_2018	TCGA-OR-A5J8-01
8	acc_tcga_pan_can_atlas_2018	TCGA-OR-A5J9-01
9	acc_tcga_pan_can_atlas_2018	TCGA-OR-A5JA-01
10	acc_tcga_pan_can_atlas_2018	TCGA-OR-A5JB-01
11	acc_tcga_pan_can_atlas_2018	TCGA-OR-A5JC-01
12	acc_tcga_pan_can_atlas_2018	TCGA-OR-A5JD-01
13	acc_tcga_pan_can_atlas_2018	TCGA-OR-A5JE-01
14	acc_tcga_pan_can_atlas_2018	TCGA-OR-A5JF-01
15	acc_tcga_pan_can_atlas_2018	TCGA-OR-A5JG-01
16	acc_tcga_pan_can_atlas_2018	TCGA-OR-A5JH-01
17	acc_tcga_pan_can_atlas_2018	TCGA-OR-A5JI-01
18	acc_tcga_pan_can_atlas_2018	TCGA-OR-A5JJ-01
19	acc_tcga_pan_can_atlas_2018	TCGA-OR-A5JK-01
20	acc_tcga_pan_can_atlas_2018	TCGA-OR-A5JL-01
21	acc_tcga_pan_can_atlas_2018	TCGA-OR-A5JM-01
22	acc_tcga_pan_can_atlas_2018	TCGA-OR-A5JO-01
23	acc_tcga_pan_can_atlas_2018	TCGA-OR-A5JP-01
24	acc_tcga_pan_can_atlas_2018	TCGA-OR-A5JQ-01
25	acc_tcga_pan_can_atlas_2018	TCGA-OR-A5JR-01
26	acc_tcga_pan_can_atlas_2018	TCGA-OR-A5JS-01
27	acc_tcga_pan_can_atlas_2018	TCGA-OR-A5JT-01
28	acc_tcga_pan_can_atlas_2018	TCGA-OR-A5JU-01
29	acc_tcga_pan_can_atlas_2018	TCGA-OR-A5JV-01
30	acc_tcga_pan_can_atlas_2018	TCGA-OR-A5JW-01
31	acc_tcga_pan_can_atlas_2018	TCGA-OR-A5JX-01
32	acc_tcga_pan_can_atlas_2018	TCGA-OR-A5JY-01
33	acc_tcga_pan_can_atlas_2018	TCGA-OR-A5JZ-01
34	acc_tcga_pan_can_atlas_2018	TCGA-OR-A5K0-01
35	acc_tcga_pan_can_atlas_2018	TCGA-OR-A5K1-01
36	acc_tcga_pan_can_atlas_2018	TCGA-OR-A5K2-01
37	acc_tcga_pan_can_atlas_2018	TCGA-OR-A5K3-01
38	acc_tcga_pan_can_atlas_2018	TCGA-OR-A5K4-01
39	acc_tcga_pan_can_atlas_2018	TCGA-OR-A5K5-01
40	acc_tcga_pan_can_atlas_2018	TCGA-OR-A5K6-01
41	acc_tcga_pan_can_atlas_2018	TCGA-OR-A5K8-01
42	acc_tcga_pan_can_atlas_2018	TCGA-OR-A5K9-01
43	acc_tcga_pan_can_atlas_2018	TCGA-OR-A5KB-01
44	acc_tcga_pan_can_atlas_2018	TCGA-OR-A5KO-01
45	acc_tcga_pan_can_atlas_2018	TCGA-OR-A5KP-01
46	acc_tcga_pan_can_atlas_2018	TCGA-OR-A5KQ-01
47	acc_tcga_pan_can_atlas_2018	TCGA-OR-A5KS-01
48	acc_tcga_pan_can_atlas_2018	TCGA-OR-A5KT-01
49	acc_tcga_pan_can_atlas_2018	TCGA-OR-A5KU-01
50	acc_tcga_pan_can_atlas_2018	TCGA-OR-A5KV-01
51	acc_tcga_pan_can_atlas_2018	TCGA-OR-A5KW-01
52	acc_tcga_pan_can_atlas_2018	TCGA-OR-A5KX-01
53	acc_tcga_pan_can_atlas_2018	TCGA-OR-A5KY-01
54	acc_tcga_pan_can_atlas_2018	TCGA-OR-A5KZ-01
55	acc_tcga_pan_can_atlas_2018	TCGA-OR-A5L1-01
56	acc_tcga_pan_can_atlas_2018	TCGA-OR-A5L2-01
57	acc_tcga_pan_can_atlas_2018	TCGA-OR-A5L3-01
58	acc_tcga_pan_can_atlas_2018	TCGA-OR-A5L4-01
59	acc_tcga_pan_can_atlas_2018	TCGA-OR-A5L5-01
60	acc_tcga_pan_can_atlas_2018	TCGA-OR-A5L6-01
61	acc_tcga_pan_can_atlas_2018	TCGA-OR-A5L8-01
62	acc_tcga_pan_can_atlas_2018	TCGA-OR-A5L9-01
63	acc_tcga_pan_can_atlas_2018	TCGA-OR-A5LA-01
64	acc_tcga_pan_can_atlas_2018	TCGA-OR-A5LB-01
65	acc_tcga_pan_can_atlas_2018	TCGA-OR-A5LC-01
66	acc_tcga_pan_can_atlas_2018	TCGA-OR-A5LD-01
67	acc_tcga_pan_can_atlas_2018	TCGA-OR-A5LE-01
68	acc_tcga_pan_can_atlas_2018	TCGA-OR-A5LF-01
69	acc_tcga_pan_can_atlas_2018	TCGA-OR-A5LG-01
70	acc_tcga_pan_can_atlas_2018	TCGA-OR-A5LH-01
71	acc_tcga_pan_can_atlas_2018	TCGA-OR-A5LI-01
72	acc_tcga_pan_can_atlas_2018	TCGA-OR-A5LJ-01
73	acc_tcga_pan_can_atlas_2018	TCGA-OR-A5LK-01
74	acc_tcga_pan_can_atlas_2018	TCGA-OR-A5LL-01
75	acc_tcga_pan_can_atlas_2018	TCGA-OR-A5LM-01
76	acc_tcga_pan_can_atlas_2018	TCGA-OR-A5LN-01
77	acc_tcga_pan_can_atlas_2018	TCGA-OR-A5LO-01
78	acc_tcga_pan_can_atlas_2018	TCGA-OR-A5LP-01
79	acc_tcga_pan_can_atlas_2018	TCGA-OR-A5LR-01
80	acc_tcga_pan_can_atlas_2018	TCGA-OR-A5LS-01
81	acc_tcga_pan_can_atlas_2018	TCGA-OR-A5LT-01
82	acc_tcga_pan_can_atlas_2018	TCGA-OU-A5PI-01
83	acc_tcga_pan_can_atlas_2018	TCGA-P6-A5OF-01
84	acc_tcga_pan_can_atlas_2018	TCGA-P6-A5OH-01
85	acc_tcga_pan_can_atlas_2018	TCGA-PA-A5YG-01
86	acc_tcga_pan_can_atlas_2018	TCGA-PK-A5H8-01
87	acc_tcga_pan_can_atlas_2018	TCGA-PK-A5H9-01
88	acc_tcga_pan_can_atlas_2018	TCGA-PK-A5HA-01
89	acc_tcga_pan_can_atlas_2018	TCGA-PK-A5HB-01
90	acc_tcga_pan_can_atlas_2018	TCGA-PK-A5HC-01
91	blca_bgi	B10
92	blca_bgi	B100
93	blca_bgi	B101
94	blca_bgi	B102
95	blca_bgi	B103
96	blca_bgi	B104
97	blca_bgi	B104-0
98	blca_bgi	B105
99	blca_bgi	B105-0
100	blca_bgi	B105-1
101	blca_bgi	B106
102	blca_bgi	B107
103	blca_bgi	B109
104	blca_bgi	B11
105	blca_bgi	B110
106	blca_bgi	B111
107	blca_bgi	B112
108	blca_bgi	B114
109	blca_bgi	B13
110	blca_bgi	B14
111	blca_bgi	B15
112	blca_bgi	B16
113	blca_bgi	B18
114	blca_bgi	B19
115	blca_bgi	B21
116	blca_bgi	B22
117	blca_bgi	B23
118	blca_bgi	B24
119	blca_bgi	B25
120	blca_bgi	B34
121	blca_bgi	B35
122	blca_bgi	B37
123	blca_bgi	B41
124	blca_bgi	B43
125	blca_bgi	B45
126	blca_bgi	B47
127	blca_bgi	B5
128	blca_bgi	B50
129	blca_bgi	B52
130	blca_bgi	B54
131	blca_bgi	B55
132	blca_bgi	B56
133	blca_bgi	B57
134	blca_bgi	B58
135	blca_bgi	B59
136	blca_bgi	B59-0
137	blca_bgi	B59-1
138	blca_bgi	B59-3
139	blca_bgi	B60
140	blca_bgi	B61
141	blca_bgi	B62-0
142	blca_bgi	B63
143	blca_bgi	B64
144	blca_bgi	B65
145	blca_bgi	B66
146	blca_bgi	B66-0
147	blca_bgi	B68
148	blca_bgi	B70
149	blca_bgi	B71
150	blca_bgi	B73
151	blca_bgi	B74
152	blca_bgi	B77
153	blca_bgi	B78
154	blca_bgi	B79
155	blca_bgi	B80
156	blca_bgi	B80-0
157	blca_bgi	B80-1
158	blca_bgi	B80-11
159	blca_bgi	B80-13
160	blca_bgi	B80-3
161	blca_bgi	B80-4
162	blca_bgi	B80-5
163	blca_bgi	B80-7
164	blca_bgi	B80-8
165	blca_bgi	B81
166	blca_bgi	B81-1
167	blca_bgi	B81-2
168	blca_bgi	B82
169	blca_bgi	B83
170	blca_bgi	B84
171	blca_bgi	B85-0
172	blca_bgi	B85-2
173	blca_bgi	B86
174	blca_bgi	B87
175	blca_bgi	B88
176	blca_bgi	B89-1
177	blca_bgi	B89-10
178	blca_bgi	B89-11
179	blca_bgi	B89-12
180	blca_bgi	B89-16
181	blca_bgi	B89-3
182	blca_bgi	B89-4
183	blca_bgi	B89-5
184	blca_bgi	B9
185	blca_bgi	B90
186	blca_bgi	B92
187	blca_bgi	B96
188	blca_bgi	B98
189	blca_bgi	B99
190	blca_cornell_2016	WCM057_2
191	blca_cornell_2016	WCM060_1
192	blca_cornell_2016	WCM077_1
193	blca_cornell_2016	WCM088_1
194	blca_cornell_2016	WCM117_1
195	blca_cornell_2016	WCM118_1
196	blca_cornell_2016	WCM137_1
197	blca_cornell_2016	WCM141_1
198	blca_cornell_2016	WCM168_1
199	blca_cornell_2016	WCM175_2
200	blca_cornell_2016	WCM193_1
201	blca_cornell_2016	WCM196_1
202	blca_cornell_2016	WCM231_1
203	blca_cornell_2016	WCM233_1
204	blca_cornell_2016	WCM244_1
205	blca_cornell_2016	WCM249_2
206	blca_cornell_2016	WCM259_1
207	blca_cornell_2016	WCM260_1
208	blca_cornell_2016	WCM262_1
209	blca_cornell_2016	WCM263_1
210	blca_cornell_2016	WCM264_1
211	blca_cornell_2016	WCM325_1
212	blca_cornell_2016	WCM329_1
213	blca_cornell_2016	WCM344_1
214	blca_cornell_2016	WCM345_1
215	blca_cornell_2016	WCM355_1
216	blca_cornell_2016	WCM386_1
217	blca_cornell_2016	WCM407_1
218	blca_cornell_2016	WCM416_1
219	blca_cornell_2016	WCM525_1
220	blca_cornell_2016	WCM550_1
221	blca_cornell_2016	WCM561_1
222	blca_dfarber_mskcc_2014	DFCI-04_R
223	blca_dfarber_mskcc_2014	DFCI-05_R
224	blca_dfarber_mskcc_2014	DFCI-06_R
225	blca_dfarber_mskcc_2014	DFCI-07_R
226	blca_dfarber_mskcc_2014	DFCI-09_NR
227	blca_dfarber_mskcc_2014	DFCI-21_NR
228	blca_dfarber_mskcc_2014	DFCI-26_R
229	blca_dfarber_mskcc_2014	DFCI-29_R
230	blca_dfarber_mskcc_2014	DFCI-31_NR
231	blca_dfarber_mskcc_2014	DFCI-32_R
232	blca_dfarber_mskcc_2014	DFCI-33_NR
233	blca_dfarber_mskcc_2014	DFCI-34_NR
234	blca_dfarber_mskcc_2014	DFCI-35_R
235	blca_dfarber_mskcc_2014	DFCI-37_R
236	blca_dfarber_mskcc_2014	DFCI-38_NR
237	blca_dfarber_mskcc_2014	DFCI-43_NR
238	blca_dfarber_mskcc_2014	MSKCC-0007_NR
239	blca_dfarber_mskcc_2014	MSKCC-0100_R
240	blca_dfarber_mskcc_2014	MSKCC-0101_NR
241	blca_dfarber_mskcc_2014	MSKCC-0231_R
242	blca_dfarber_mskcc_2014	MSKCC-0234_NR
243	blca_dfarber_mskcc_2014	MSKCC-0243_NR
244	blca_dfarber_mskcc_2014	MSKCC-0255_NR
245	blca_dfarber_mskcc_2014	MSKCC-0279_NR
246	blca_dfarber_mskcc_2014	MSKCC-0296_R
247	blca_dfarber_mskcc_2014	MSKCC-0301_NR
248	blca_dfarber_mskcc_2014	MSKCC-0331_NR
249	blca_dfarber_mskcc_2014	MSKCC-0343_R
250	blca_dfarber_mskcc_2014	MSKCC-0373_NR
251	blca_dfarber_mskcc_2014	MSKCC-0389_R
252	blca_dfarber_mskcc_2014	MSKCC-0411_R
253	blca_dfarber_mskcc_2014	MSKCC-0425_R
254	blca_dfarber_mskcc_2014	MSKCC-0439_NR
255	blca_dfarber_mskcc_2014	MSKCC-0445_R
256	blca_dfarber_mskcc_2014	MSKCC-0446_R
257	blca_dfarber_mskcc_2014	MSKCC-0450_NR
258	blca_dfarber_mskcc_2014	MSKCC-0464_R
259	blca_dfarber_mskcc_2014	MSKCC-0500_R
260	blca_dfarber_mskcc_2014	MSKCC-0547_R
261	blca_dfarber_mskcc_2014	MSKCC-0567_NR
262	blca_dfarber_mskcc_2014	MSKCC-0620_R
263	blca_dfarber_mskcc_2014	MSKCC-0651_NR
264	blca_dfarber_mskcc_2014	MSKCC-0677_R
265	blca_dfarber_mskcc_2014	MSKCC-0730_NR
266	blca_dfarber_mskcc_2014	MSKCC-0741_R
267	blca_dfarber_mskcc_2014	MSKCC-0745_NR
268	blca_dfarber_mskcc_2014	MSKCC-0754_NR
269	blca_dfarber_mskcc_2014	MSKCC-0760_NR
270	blca_dfarber_mskcc_2014	MSKCC-0820_NR
271	blca_dfarber_mskcc_2014	MSKCC-0821_R
272	blca_tcga_pub_2017	TCGA-2F-A9KP-01
273	blca_tcga_pub_2017	TCGA-2F-A9KQ-01
274	blca_tcga_pub_2017	TCGA-2F-A9KR-01
275	blca_tcga_pub_2017	TCGA-2F-A9KT-01
276	blca_tcga_pub_2017	TCGA-2F-A9KW-01
277	blca_tcga_pub_2017	TCGA-4Z-AA7M-01
278	blca_tcga_pub_2017	TCGA-4Z-AA7N-01
279	blca_tcga_pub_2017	TCGA-4Z-AA7O-01
280	blca_tcga_pub_2017	TCGA-4Z-AA7Q-01
281	blca_tcga_pub_2017	TCGA-4Z-AA7R-01
282	blca_tcga_pub_2017	TCGA-4Z-AA7S-01
283	blca_tcga_pub_2017	TCGA-4Z-AA7W-01
284	blca_tcga_pub_2017	TCGA-4Z-AA7Y-01
285	blca_tcga_pub_2017	TCGA-4Z-AA80-01
286	blca_tcga_pub_2017	TCGA-4Z-AA81-01
287	blca_tcga_pub_2017	TCGA-4Z-AA82-01
288	blca_tcga_pub_2017	TCGA-4Z-AA83-01
289	blca_tcga_pub_2017	TCGA-4Z-AA84-01
290	blca_tcga_pub_2017	TCGA-4Z-AA86-01
291	blca_tcga_pub_2017	TCGA-4Z-AA87-01
292	blca_tcga_pub_2017	TCGA-4Z-AA89-01
293	blca_tcga_pub_2017	TCGA-5N-A9KI-01
294	blca_tcga_pub_2017	TCGA-5N-A9KM-01
295	blca_tcga_pub_2017	TCGA-BL-A0C8-01
296	blca_tcga_pub_2017	TCGA-BL-A13I-01
297	blca_tcga_pub_2017	TCGA-BL-A13J-01
298	blca_tcga_pub_2017	TCGA-BL-A3JM-01
299	blca_tcga_pub_2017	TCGA-BL-A5ZZ-01
300	blca_tcga_pub_2017	TCGA-BT-A0S7-01
301	blca_tcga_pub_2017	TCGA-BT-A0YX-01
302	blca_tcga_pub_2017	TCGA-BT-A20J-01
303	blca_tcga_pub_2017	TCGA-BT-A20N-01
304	blca_tcga_pub_2017	TCGA-BT-A20O-01
305	blca_tcga_pub_2017	TCGA-BT-A20P-01
306	blca_tcga_pub_2017	TCGA-BT-A20Q-01
307	blca_tcga_pub_2017	TCGA-BT-A20R-01
308	blca_tcga_pub_2017	TCGA-BT-A20T-01
309	blca_tcga_pub_2017	TCGA-BT-A20U-01
310	blca_tcga_pub_2017	TCGA-BT-A20V-01
311	blca_tcga_pub_2017	TCGA-BT-A20W-01
312	blca_tcga_pub_2017	TCGA-BT-A20X-01
313	blca_tcga_pub_2017	TCGA-BT-A2LA-01
314	blca_tcga_pub_2017	TCGA-BT-A2LB-01
315	blca_tcga_pub_2017	TCGA-BT-A2LD-01
316	blca_tcga_pub_2017	TCGA-BT-A3PH-01
317	blca_tcga_pub_2017	TCGA-BT-A3PJ-01
318	blca_tcga_pub_2017	TCGA-BT-A3PK-01
319	blca_tcga_pub_2017	TCGA-BT-A42B-01
320	blca_tcga_pub_2017	TCGA-BT-A42C-01
321	blca_tcga_pub_2017	TCGA-BT-A42E-01
322	blca_tcga_pub_2017	TCGA-BT-A42F-01
323	blca_tcga_pub_2017	TCGA-C4-A0EZ-01
324	blca_tcga_pub_2017	TCGA-C4-A0F0-01
325	blca_tcga_pub_2017	TCGA-C4-A0F1-01
326	blca_tcga_pub_2017	TCGA-C4-A0F6-01
327	blca_tcga_pub_2017	TCGA-C4-A0F7-01
328	blca_tcga_pub_2017	TCGA-CF-A1HR-01
329	blca_tcga_pub_2017	TCGA-CF-A27C-01
330	blca_tcga_pub_2017	TCGA-CF-A3MF-01
331	blca_tcga_pub_2017	TCGA-CF-A3MG-01
332	blca_tcga_pub_2017	TCGA-CF-A3MH-01
333	blca_tcga_pub_2017	TCGA-CF-A3MI-01
334	blca_tcga_pub_2017	TCGA-CF-A47S-01
335	blca_tcga_pub_2017	TCGA-CF-A47T-01
336	blca_tcga_pub_2017	TCGA-CF-A47V-01
337	blca_tcga_pub_2017	TCGA-CF-A47W-01
338	blca_tcga_pub_2017	TCGA-CF-A47X-01
339	blca_tcga_pub_2017	TCGA-CF-A47Y-01
340	blca_tcga_pub_2017	TCGA-CF-A5U8-01
341	blca_tcga_pub_2017	TCGA-CF-A5UA-01
342	blca_tcga_pub_2017	TCGA-CF-A7I0-01
343	blca_tcga_pub_2017	TCGA-CF-A8HX-01
344	blca_tcga_pub_2017	TCGA-CF-A8HY-01
345	blca_tcga_pub_2017	TCGA-CF-A9FF-01
346	blca_tcga_pub_2017	TCGA-CF-A9FH-01
347	blca_tcga_pub_2017	TCGA-CF-A9FL-01
348	blca_tcga_pub_2017	TCGA-CF-A9FM-01
349	blca_tcga_pub_2017	TCGA-CU-A0YN-01
350	blca_tcga_pub_2017	TCGA-CU-A0YO-01
351	blca_tcga_pub_2017	TCGA-CU-A0YR-01
352	blca_tcga_pub_2017	TCGA-CU-A3KJ-01
353	blca_tcga_pub_2017	TCGA-CU-A3QU-01
354	blca_tcga_pub_2017	TCGA-CU-A3YL-01
355	blca_tcga_pub_2017	TCGA-CU-A5W6-01
356	blca_tcga_pub_2017	TCGA-CU-A72E-01
357	blca_tcga_pub_2017	TCGA-DK-A1A3-01
358	blca_tcga_pub_2017	TCGA-DK-A1A5-01
359	blca_tcga_pub_2017	TCGA-DK-A1A6-01
360	blca_tcga_pub_2017	TCGA-DK-A1A7-01
361	blca_tcga_pub_2017	TCGA-DK-A1AA-01
362	blca_tcga_pub_2017	TCGA-DK-A1AB-01
363	blca_tcga_pub_2017	TCGA-DK-A1AC-01
364	blca_tcga_pub_2017	TCGA-DK-A1AD-01
365	blca_tcga_pub_2017	TCGA-DK-A1AE-01
366	blca_tcga_pub_2017	TCGA-DK-A1AF-01
367	blca_tcga_pub_2017	TCGA-DK-A1AG-01
368	blca_tcga_pub_2017	TCGA-DK-A2HX-01
369	blca_tcga_pub_2017	TCGA-DK-A2I1-01
370	blca_tcga_pub_2017	TCGA-DK-A2I2-01
371	blca_tcga_pub_2017	TCGA-DK-A2I4-01
372	blca_tcga_pub_2017	TCGA-DK-A2I6-01
373	blca_tcga_pub_2017	TCGA-DK-A3IK-01
374	blca_tcga_pub_2017	TCGA-DK-A3IL-01
375	blca_tcga_pub_2017	TCGA-DK-A3IM-01
376	blca_tcga_pub_2017	TCGA-DK-A3IN-01
377	blca_tcga_pub_2017	TCGA-DK-A3IQ-01
378	blca_tcga_pub_2017	TCGA-DK-A3IS-01
379	blca_tcga_pub_2017	TCGA-DK-A3IT-01
380	blca_tcga_pub_2017	TCGA-DK-A3IU-01
381	blca_tcga_pub_2017	TCGA-DK-A3IV-01
382	blca_tcga_pub_2017	TCGA-DK-A3WW-01
383	blca_tcga_pub_2017	TCGA-DK-A3WX-01
384	blca_tcga_pub_2017	TCGA-DK-A3WY-01
385	blca_tcga_pub_2017	TCGA-DK-A3X1-01
386	blca_tcga_pub_2017	TCGA-DK-A3X2-01
387	blca_tcga_pub_2017	TCGA-DK-A6AV-01
388	blca_tcga_pub_2017	TCGA-DK-A6AW-01
389	blca_tcga_pub_2017	TCGA-DK-A6B0-01
390	blca_tcga_pub_2017	TCGA-DK-A6B1-01
391	blca_tcga_pub_2017	TCGA-DK-A6B2-01
392	blca_tcga_pub_2017	TCGA-DK-A6B5-01
393	blca_tcga_pub_2017	TCGA-DK-A6B6-01
394	blca_tcga_pub_2017	TCGA-DK-AA6L-01
395	blca_tcga_pub_2017	TCGA-DK-AA6M-01
396	blca_tcga_pub_2017	TCGA-DK-AA6P-01
397	blca_tcga_pub_2017	TCGA-DK-AA6Q-01
398	blca_tcga_pub_2017	TCGA-DK-AA6R-01
399	blca_tcga_pub_2017	TCGA-DK-AA6S-01
400	blca_tcga_pub_2017	TCGA-DK-AA6T-01
401	blca_tcga_pub_2017	TCGA-DK-AA6U-01
402	blca_tcga_pub_2017	TCGA-DK-AA6W-01
403	blca_tcga_pub_2017	TCGA-DK-AA6X-01
404	blca_tcga_pub_2017	TCGA-DK-AA71-01
405	blca_tcga_pub_2017	TCGA-DK-AA74-01
406	blca_tcga_pub_2017	TCGA-DK-AA75-01
407	blca_tcga_pub_2017	TCGA-DK-AA76-01
408	blca_tcga_pub_2017	TCGA-DK-AA77-01
409	blca_tcga_pub_2017	TCGA-E5-A2PC-01
410	blca_tcga_pub_2017	TCGA-E5-A4TZ-01
411	blca_tcga_pub_2017	TCGA-E5-A4U1-01
412	blca_tcga_pub_2017	TCGA-E7-A3X6-01
413	blca_tcga_pub_2017	TCGA-E7-A3Y1-01
414	blca_tcga_pub_2017	TCGA-E7-A4IJ-01
415	blca_tcga_pub_2017	TCGA-E7-A4XJ-01
416	blca_tcga_pub_2017	TCGA-E7-A519-01
417	blca_tcga_pub_2017	TCGA-E7-A541-01
418	blca_tcga_pub_2017	TCGA-E7-A5KE-01
419	blca_tcga_pub_2017	TCGA-E7-A5KF-01
420	blca_tcga_pub_2017	TCGA-E7-A677-01
421	blca_tcga_pub_2017	TCGA-E7-A678-01
422	blca_tcga_pub_2017	TCGA-E7-A6MD-01
423	blca_tcga_pub_2017	TCGA-E7-A6ME-01
424	blca_tcga_pub_2017	TCGA-E7-A6MF-01
425	blca_tcga_pub_2017	TCGA-E7-A7DU-01
426	blca_tcga_pub_2017	TCGA-E7-A7DV-01
427	blca_tcga_pub_2017	TCGA-E7-A7PW-01
428	blca_tcga_pub_2017	TCGA-E7-A7XN-01
429	blca_tcga_pub_2017	TCGA-E7-A85H-01
430	blca_tcga_pub_2017	TCGA-E7-A8O7-01
431	blca_tcga_pub_2017	TCGA-E7-A8O8-01
432	blca_tcga_pub_2017	TCGA-E7-A97P-01
433	blca_tcga_pub_2017	TCGA-E7-A97Q-01
434	blca_tcga_pub_2017	TCGA-FD-A3B3-01
435	blca_tcga_pub_2017	TCGA-FD-A3B4-01
436	blca_tcga_pub_2017	TCGA-FD-A3B5-01
437	blca_tcga_pub_2017	TCGA-FD-A3B6-01
438	blca_tcga_pub_2017	TCGA-FD-A3B7-01
439	blca_tcga_pub_2017	TCGA-FD-A3B8-01
440	blca_tcga_pub_2017	TCGA-FD-A3N5-01
441	blca_tcga_pub_2017	TCGA-FD-A3N6-01
442	blca_tcga_pub_2017	TCGA-FD-A3NA-01
443	blca_tcga_pub_2017	TCGA-FD-A3SJ-01
444	blca_tcga_pub_2017	TCGA-FD-A3SL-01
445	blca_tcga_pub_2017	TCGA-FD-A3SM-01
446	blca_tcga_pub_2017	TCGA-FD-A3SN-01
447	blca_tcga_pub_2017	TCGA-FD-A3SO-01
448	blca_tcga_pub_2017	TCGA-FD-A3SP-01
449	blca_tcga_pub_2017	TCGA-FD-A3SQ-01
450	blca_tcga_pub_2017	TCGA-FD-A3SR-01
451	blca_tcga_pub_2017	TCGA-FD-A3SS-01
452	blca_tcga_pub_2017	TCGA-FD-A43N-01
453	blca_tcga_pub_2017	TCGA-FD-A43P-01
454	blca_tcga_pub_2017	TCGA-FD-A43U-01
455	blca_tcga_pub_2017	TCGA-FD-A43X-01
456	blca_tcga_pub_2017	TCGA-FD-A43Y-01
457	blca_tcga_pub_2017	TCGA-FD-A5BR-01
458	blca_tcga_pub_2017	TCGA-FD-A5BS-01
459	blca_tcga_pub_2017	TCGA-FD-A5BT-01
460	blca_tcga_pub_2017	TCGA-FD-A5BU-01
461	blca_tcga_pub_2017	TCGA-FD-A5BV-01
462	blca_tcga_pub_2017	TCGA-FD-A5BX-01
463	blca_tcga_pub_2017	TCGA-FD-A5BY-01
464	blca_tcga_pub_2017	TCGA-FD-A5BZ-01
465	blca_tcga_pub_2017	TCGA-FD-A5C0-01
466	blca_tcga_pub_2017	TCGA-FD-A5C1-01
467	blca_tcga_pub_2017	TCGA-FD-A62N-01
468	blca_tcga_pub_2017	TCGA-FD-A62O-01
469	blca_tcga_pub_2017	TCGA-FD-A62P-01
470	blca_tcga_pub_2017	TCGA-FD-A62S-01
471	blca_tcga_pub_2017	TCGA-FD-A6TA-01
472	blca_tcga_pub_2017	TCGA-FD-A6TB-01
473	blca_tcga_pub_2017	TCGA-FD-A6TC-01
474	blca_tcga_pub_2017	TCGA-FD-A6TD-01
475	blca_tcga_pub_2017	TCGA-FD-A6TE-01
476	blca_tcga_pub_2017	TCGA-FD-A6TF-01
477	blca_tcga_pub_2017	TCGA-FD-A6TG-01
478	blca_tcga_pub_2017	TCGA-FD-A6TH-01
479	blca_tcga_pub_2017	TCGA-FD-A6TI-01
480	blca_tcga_pub_2017	TCGA-FD-A6TK-01
481	blca_tcga_pub_2017	TCGA-FJ-A3Z7-01
482	blca_tcga_pub_2017	TCGA-FJ-A3Z9-01
483	blca_tcga_pub_2017	TCGA-FJ-A3ZE-01
484	blca_tcga_pub_2017	TCGA-FJ-A3ZF-01
485	blca_tcga_pub_2017	TCGA-FJ-A871-01
486	blca_tcga_pub_2017	TCGA-FT-A3EE-01
487	blca_tcga_pub_2017	TCGA-FT-A61P-01
488	blca_tcga_pub_2017	TCGA-G2-A2EC-01
489	blca_tcga_pub_2017	TCGA-G2-A2EF-01
490	blca_tcga_pub_2017	TCGA-G2-A2EJ-01
491	blca_tcga_pub_2017	TCGA-G2-A2EK-01
492	blca_tcga_pub_2017	TCGA-G2-A2EL-01
493	blca_tcga_pub_2017	TCGA-G2-A2EO-01
494	blca_tcga_pub_2017	TCGA-G2-A2ES-01
495	blca_tcga_pub_2017	TCGA-G2-A3IB-01
496	blca_tcga_pub_2017	TCGA-G2-A3IE-01
497	blca_tcga_pub_2017	TCGA-G2-A3VY-01
498	blca_tcga_pub_2017	TCGA-G2-AA3B-01
499	blca_tcga_pub_2017	TCGA-G2-AA3C-01
500	blca_tcga_pub_2017	TCGA-G2-AA3D-01
501	blca_tcga_pub_2017	TCGA-G2-AA3F-01
502	blca_tcga_pub_2017	TCGA-GC-A3BM-01
503	blca_tcga_pub_2017	TCGA-GC-A3I6-01
504	blca_tcga_pub_2017	TCGA-GC-A3OO-01
505	blca_tcga_pub_2017	TCGA-GC-A3RB-01
506	blca_tcga_pub_2017	TCGA-GC-A3RC-01
507	blca_tcga_pub_2017	TCGA-GC-A3RD-01
508	blca_tcga_pub_2017	TCGA-GC-A3WC-01
509	blca_tcga_pub_2017	TCGA-GC-A3YS-01
510	blca_tcga_pub_2017	TCGA-GC-A4ZW-01
511	blca_tcga_pub_2017	TCGA-GC-A6I1-01
512	blca_tcga_pub_2017	TCGA-GC-A6I3-01
513	blca_tcga_pub_2017	TCGA-GD-A2C5-01
514	blca_tcga_pub_2017	TCGA-GD-A3OP-01
515	blca_tcga_pub_2017	TCGA-GD-A3OQ-01
516	blca_tcga_pub_2017	TCGA-GD-A3OS-01
517	blca_tcga_pub_2017	TCGA-GD-A6C6-01
518	blca_tcga_pub_2017	TCGA-GD-A76B-01
519	blca_tcga_pub_2017	TCGA-GU-A42P-01
520	blca_tcga_pub_2017	TCGA-GU-A42Q-01
521	blca_tcga_pub_2017	TCGA-GU-A42R-01
522	blca_tcga_pub_2017	TCGA-GU-A762-01
523	blca_tcga_pub_2017	TCGA-GU-A763-01
524	blca_tcga_pub_2017	TCGA-GU-A764-01
525	blca_tcga_pub_2017	TCGA-GU-A766-01
526	blca_tcga_pub_2017	TCGA-GU-A767-01
527	blca_tcga_pub_2017	TCGA-GU-AATO-01
528	blca_tcga_pub_2017	TCGA-GU-AATP-01
529	blca_tcga_pub_2017	TCGA-GU-AATQ-01
530	blca_tcga_pub_2017	TCGA-GV-A3JV-01
531	blca_tcga_pub_2017	TCGA-GV-A3JW-01
532	blca_tcga_pub_2017	TCGA-GV-A3JX-01
533	blca_tcga_pub_2017	TCGA-GV-A3JZ-01
534	blca_tcga_pub_2017	TCGA-GV-A3QF-01
535	blca_tcga_pub_2017	TCGA-GV-A3QG-01
536	blca_tcga_pub_2017	TCGA-GV-A3QH-01
537	blca_tcga_pub_2017	TCGA-GV-A3QI-01
538	blca_tcga_pub_2017	TCGA-GV-A3QK-01
539	blca_tcga_pub_2017	TCGA-GV-A40E-01
540	blca_tcga_pub_2017	TCGA-GV-A40G-01
541	blca_tcga_pub_2017	TCGA-GV-A6ZA-01
542	blca_tcga_pub_2017	TCGA-H4-A2HO-01
543	blca_tcga_pub_2017	TCGA-H4-A2HQ-01
544	blca_tcga_pub_2017	TCGA-HQ-A2OE-01
545	blca_tcga_pub_2017	TCGA-HQ-A5ND-01
546	blca_tcga_pub_2017	TCGA-HQ-A5NE-01
547	blca_tcga_pub_2017	TCGA-K4-A3WS-01
548	blca_tcga_pub_2017	TCGA-K4-A3WU-01
549	blca_tcga_pub_2017	TCGA-K4-A3WV-01
550	blca_tcga_pub_2017	TCGA-K4-A4AB-01
551	blca_tcga_pub_2017	TCGA-K4-A4AC-01
552	blca_tcga_pub_2017	TCGA-K4-A54R-01
553	blca_tcga_pub_2017	TCGA-K4-A5RH-01
554	blca_tcga_pub_2017	TCGA-K4-A5RI-01
555	blca_tcga_pub_2017	TCGA-K4-A5RJ-01
556	blca_tcga_pub_2017	TCGA-K4-A6FZ-01
557	blca_tcga_pub_2017	TCGA-K4-A6MB-01
558	blca_tcga_pub_2017	TCGA-K4-A83P-01
559	blca_tcga_pub_2017	TCGA-K4-AAQO-01
560	blca_tcga_pub_2017	TCGA-KQ-A41N-01
561	blca_tcga_pub_2017	TCGA-KQ-A41O-01
562	blca_tcga_pub_2017	TCGA-KQ-A41P-01
563	blca_tcga_pub_2017	TCGA-KQ-A41Q-01
564	blca_tcga_pub_2017	TCGA-KQ-A41R-01
565	blca_tcga_pub_2017	TCGA-KQ-A41S-01
566	blca_tcga_pub_2017	TCGA-LC-A66R-01
567	blca_tcga_pub_2017	TCGA-LT-A5Z6-01
568	blca_tcga_pub_2017	TCGA-LT-A8JT-01
569	blca_tcga_pub_2017	TCGA-MV-A51V-01
570	blca_tcga_pub_2017	TCGA-PQ-A6FI-01
571	blca_tcga_pub_2017	TCGA-PQ-A6FN-01
572	blca_tcga_pub_2017	TCGA-R3-A69X-01
573	blca_tcga_pub_2017	TCGA-S5-A6DX-01
574	blca_tcga_pub_2017	TCGA-S5-AA26-01
575	blca_tcga_pub_2017	TCGA-SY-A9G0-01
576	blca_tcga_pub_2017	TCGA-SY-A9G5-01
577	blca_tcga_pub_2017	TCGA-UY-A78K-01
578	blca_tcga_pub_2017	TCGA-UY-A78L-01
579	blca_tcga_pub_2017	TCGA-UY-A78M-01
580	blca_tcga_pub_2017	TCGA-UY-A78N-01
581	blca_tcga_pub_2017	TCGA-UY-A78O-01
582	blca_tcga_pub_2017	TCGA-UY-A78P-01
583	blca_tcga_pub_2017	TCGA-UY-A8OB-01
584	blca_tcga_pub_2017	TCGA-UY-A8OC-01
585	blca_tcga_pub_2017	TCGA-UY-A8OD-01
586	blca_tcga_pub_2017	TCGA-UY-A9PA-01
587	blca_tcga_pub_2017	TCGA-UY-A9PB-01
588	blca_tcga_pub_2017	TCGA-UY-A9PD-01
589	blca_tcga_pub_2017	TCGA-UY-A9PE-01
590	blca_tcga_pub_2017	TCGA-UY-A9PF-01
591	blca_tcga_pub_2017	TCGA-UY-A9PH-01
592	blca_tcga_pub_2017	TCGA-XF-A8HB-01
593	blca_tcga_pub_2017	TCGA-XF-A8HC-01
594	blca_tcga_pub_2017	TCGA-XF-A8HD-01
595	blca_tcga_pub_2017	TCGA-XF-A8HE-01
596	blca_tcga_pub_2017	TCGA-XF-A8HF-01
597	blca_tcga_pub_2017	TCGA-XF-A8HG-01
598	blca_tcga_pub_2017	TCGA-XF-A8HH-01
599	blca_tcga_pub_2017	TCGA-XF-A8HI-01
600	blca_tcga_pub_2017	TCGA-XF-A9SG-01
601	blca_tcga_pub_2017	TCGA-XF-A9SH-01
602	blca_tcga_pub_2017	TCGA-XF-A9SI-01
603	blca_tcga_pub_2017	TCGA-XF-A9SJ-01
604	blca_tcga_pub_2017	TCGA-XF-A9SK-01
605	blca_tcga_pub_2017	TCGA-XF-A9SL-01
606	blca_tcga_pub_2017	TCGA-XF-A9SM-01
607	blca_tcga_pub_2017	TCGA-XF-A9SP-01
608	blca_tcga_pub_2017	TCGA-XF-A9ST-01
609	blca_tcga_pub_2017	TCGA-XF-A9SU-01
610	blca_tcga_pub_2017	TCGA-XF-A9SV-01
611	blca_tcga_pub_2017	TCGA-XF-A9SW-01
612	blca_tcga_pub_2017	TCGA-XF-A9SX-01
613	blca_tcga_pub_2017	TCGA-XF-A9SY-01
614	blca_tcga_pub_2017	TCGA-XF-A9SZ-01
615	blca_tcga_pub_2017	TCGA-XF-A9T0-01
616	blca_tcga_pub_2017	TCGA-XF-A9T2-01
617	blca_tcga_pub_2017	TCGA-XF-A9T3-01
618	blca_tcga_pub_2017	TCGA-XF-A9T4-01
619	blca_tcga_pub_2017	TCGA-XF-A9T5-01
620	blca_tcga_pub_2017	TCGA-XF-A9T6-01
621	blca_tcga_pub_2017	TCGA-XF-A9T8-01
622	blca_tcga_pub_2017	TCGA-XF-AAME-01
623	blca_tcga_pub_2017	TCGA-XF-AAMF-01
624	blca_tcga_pub_2017	TCGA-XF-AAMG-01
625	blca_tcga_pub_2017	TCGA-XF-AAMH-01
626	blca_tcga_pub_2017	TCGA-XF-AAMJ-01
627	blca_tcga_pub_2017	TCGA-XF-AAML-01
628	blca_tcga_pub_2017	TCGA-XF-AAMQ-01
629	blca_tcga_pub_2017	TCGA-XF-AAMR-01
630	blca_tcga_pub_2017	TCGA-XF-AAMT-01
631	blca_tcga_pub_2017	TCGA-XF-AAMW-01
632	blca_tcga_pub_2017	TCGA-XF-AAMX-01
633	blca_tcga_pub_2017	TCGA-XF-AAMY-01
634	blca_tcga_pub_2017	TCGA-XF-AAMZ-01
635	blca_tcga_pub_2017	TCGA-XF-AAN0-01
636	blca_tcga_pub_2017	TCGA-XF-AAN1-01
637	blca_tcga_pub_2017	TCGA-XF-AAN2-01
638	blca_tcga_pub_2017	TCGA-XF-AAN3-01
639	blca_tcga_pub_2017	TCGA-XF-AAN4-01
640	blca_tcga_pub_2017	TCGA-XF-AAN5-01
641	blca_tcga_pub_2017	TCGA-XF-AAN7-01
642	blca_tcga_pub_2017	TCGA-XF-AAN8-01
643	blca_tcga_pub_2017	TCGA-YC-A89H-01
644	blca_tcga_pub_2017	TCGA-YC-A8S6-01
645	blca_tcga_pub_2017	TCGA-YC-A9TC-01
646	blca_tcga_pub_2017	TCGA-YF-AA3L-01
647	blca_tcga_pub_2017	TCGA-YF-AA3M-01
648	blca_tcga_pub_2017	TCGA-ZF-A9R0-01
649	blca_tcga_pub_2017	TCGA-ZF-A9R1-01
650	blca_tcga_pub_2017	TCGA-ZF-A9R2-01
651	blca_tcga_pub_2017	TCGA-ZF-A9R3-01
652	blca_tcga_pub_2017	TCGA-ZF-A9R4-01
653	blca_tcga_pub_2017	TCGA-ZF-A9R5-01
654	blca_tcga_pub_2017	TCGA-ZF-A9R7-01
655	blca_tcga_pub_2017	TCGA-ZF-A9R9-01
656	blca_tcga_pub_2017	TCGA-ZF-A9RC-01
657	blca_tcga_pub_2017	TCGA-ZF-A9RD-01
658	blca_tcga_pub_2017	TCGA-ZF-A9RE-01
659	blca_tcga_pub_2017	TCGA-ZF-A9RF-01
660	blca_tcga_pub_2017	TCGA-ZF-A9RG-01
661	blca_tcga_pub_2017	TCGA-ZF-A9RL-01
662	blca_tcga_pub_2017	TCGA-ZF-A9RM-01
663	blca_tcga_pub_2017	TCGA-ZF-A9RN-01
664	blca_tcga_pub_2017	TCGA-ZF-AA4R-01
665	blca_tcga_pub_2017	TCGA-ZF-AA4T-01
666	blca_tcga_pub_2017	TCGA-ZF-AA4U-01
667	blca_tcga_pub_2017	TCGA-ZF-AA4V-01
668	blca_tcga_pub_2017	TCGA-ZF-AA4W-01
669	blca_tcga_pub_2017	TCGA-ZF-AA4X-01
670	blca_tcga_pub_2017	TCGA-ZF-AA51-01
671	blca_tcga_pub_2017	TCGA-ZF-AA52-01
672	blca_tcga_pub_2017	TCGA-ZF-AA53-01
673	blca_tcga_pub_2017	TCGA-ZF-AA54-01
674	blca_tcga_pub_2017	TCGA-ZF-AA56-01
675	blca_tcga_pub_2017	TCGA-ZF-AA58-01
676	blca_tcga_pub_2017	TCGA-ZF-AA5H-01
677	blca_tcga_pub_2017	TCGA-ZF-AA5N-01
678	blca_tcga_pub_2017	TCGA-ZF-AA5P-01
679	es_dfarber_broad_2014	01-P034
680	es_dfarber_broad_2014	01-P1216
681	es_dfarber_broad_2014	01-P131
682	es_dfarber_broad_2014	01-P459
683	es_dfarber_broad_2014	01-P8014
684	es_dfarber_broad_2014	02-P170
685	es_dfarber_broad_2014	03-P1004
686	es_dfarber_broad_2014	03-P152
687	es_dfarber_broad_2014	05-P103
688	es_dfarber_broad_2014	05-P8014
689	es_dfarber_broad_2014	05-P8068
690	es_dfarber_broad_2014	06-P036
691	es_dfarber_broad_2014	06-P2007
692	es_dfarber_broad_2014	07-P075
693	es_dfarber_broad_2014	07-P1079
694	es_dfarber_broad_2014	07-P8041
695	es_dfarber_broad_2014	08-P054
696	es_dfarber_broad_2014	08-P1004
697	es_dfarber_broad_2014	08-P1177
698	es_dfarber_broad_2014	08-P462
699	es_dfarber_broad_2014	08-P8005
700	es_dfarber_broad_2014	10-P083
701	es_dfarber_broad_2014	10-P1058
702	es_dfarber_broad_2014	10-P4110
703	es_dfarber_broad_2014	10-P8045
704	es_dfarber_broad_2014	11-P8004
705	es_dfarber_broad_2014	12-P2194
706	es_dfarber_broad_2014	12-P279
707	es_dfarber_broad_2014	12-P4072
708	es_dfarber_broad_2014	12-P412
709	es_dfarber_broad_2014	12-P616
710	es_dfarber_broad_2014	12-P8001
711	es_dfarber_broad_2014	A673
712	es_dfarber_broad_2014	CHEWS001
713	es_dfarber_broad_2014	CHEWS002
714	es_dfarber_broad_2014	CHEWS003
715	es_dfarber_broad_2014	CHEWS004
716	es_dfarber_broad_2014	CHEWS005
717	es_dfarber_broad_2014	CHEWS006
718	es_dfarber_broad_2014	CHEWS007
719	es_dfarber_broad_2014	CHEWS008
720	es_dfarber_broad_2014	CHEWS009
721	es_dfarber_broad_2014	CHEWS010
722	es_dfarber_broad_2014	CHEWS011
723	es_dfarber_broad_2014	CHEWS012
724	es_dfarber_broad_2014	CHEWS013
725	es_dfarber_broad_2014	CHEWS014
726	es_dfarber_broad_2014	CHEWS015
727	es_dfarber_broad_2014	CHEWS017
728	es_dfarber_broad_2014	CHEWS018
729	es_dfarber_broad_2014	CHEWS019
730	es_dfarber_broad_2014	CHEWS020
731	es_dfarber_broad_2014	CHEWS021
732	es_dfarber_broad_2014	CHEWS023
733	es_dfarber_broad_2014	CHEWS024
734	es_dfarber_broad_2014	CHEWS025
735	es_dfarber_broad_2014	CHEWS026
736	es_dfarber_broad_2014	CHEWS027
737	es_dfarber_broad_2014	CHEWS028
738	es_dfarber_broad_2014	CHEWS029
739	es_dfarber_broad_2014	CHEWS030
740	es_dfarber_broad_2014	CHEWS031
741	es_dfarber_broad_2014	CHEWS032
742	es_dfarber_broad_2014	CHEWS033
743	es_dfarber_broad_2014	CHEWS034
744	es_dfarber_broad_2014	CHEWS035
745	es_dfarber_broad_2014	CHEWS036
746	es_dfarber_broad_2014	CHLA-258
747	es_dfarber_broad_2014	Cado-ES1
748	es_dfarber_broad_2014	EW8
749	es_dfarber_broad_2014	EWS502
750	es_dfarber_broad_2014	EWS834
751	es_dfarber_broad_2014	RDES
752	es_dfarber_broad_2014	SJDES001-R
753	es_dfarber_broad_2014	SJDES002-R
754	es_dfarber_broad_2014	SJDES003-R
755	es_dfarber_broad_2014	SJDES004-R
756	es_dfarber_broad_2014	SJDES005
757	es_dfarber_broad_2014	SJDES006
758	es_dfarber_broad_2014	SJDES007-R1
759	es_dfarber_broad_2014	SJDES008
760	es_dfarber_broad_2014	SJDES009
761	es_dfarber_broad_2014	SJDES010
762	es_dfarber_broad_2014	SJDES011-R
763	es_dfarber_broad_2014	SJDES012
764	es_dfarber_broad_2014	SJDES013
765	es_dfarber_broad_2014	SJDES014-R1
766	es_dfarber_broad_2014	SJDES015
767	es_dfarber_broad_2014	SJDES016-R
768	es_dfarber_broad_2014	SJDES017
769	es_dfarber_broad_2014	SJDES018-R
770	es_dfarber_broad_2014	SJDES019
771	es_dfarber_broad_2014	SJDES020
772	es_dfarber_broad_2014	SJDES021
773	es_dfarber_broad_2014	SJDES022-R
774	es_dfarber_broad_2014	SJDES028
775	es_dfarber_broad_2014	SJDES029
776	es_dfarber_broad_2014	SKNEP1
777	es_dfarber_broad_2014	TC32
778	es_dfarber_broad_2014	TC71
779	es_dfarber_broad_2014	TTC466
780	es_iocurie_2014	IC009
781	es_iocurie_2014	IC015
782	es_iocurie_2014	IC024
783	es_iocurie_2014	IC034
784	es_iocurie_2014	IC044
785	es_iocurie_2014	IC046
786	es_iocurie_2014	IC049
787	es_iocurie_2014	IC053
788	es_iocurie_2014	IC054
789	es_iocurie_2014	IC057
790	es_iocurie_2014	IC066
791	es_iocurie_2014	IC067
792	es_iocurie_2014	IC071
793	es_iocurie_2014	IC076
794	es_iocurie_2014	IC077
795	es_iocurie_2014	IC080
796	es_iocurie_2014	IC082
797	es_iocurie_2014	IC086
798	es_iocurie_2014	IC092
799	es_iocurie_2014	IC093
800	es_iocurie_2014	IC096
801	es_iocurie_2014	IC105
802	es_iocurie_2014	IC1057
803	es_iocurie_2014	IC106
804	es_iocurie_2014	IC111
805	es_iocurie_2014	IC112
806	es_iocurie_2014	IC114
807	es_iocurie_2014	IC116
808	es_iocurie_2014	IC121
809	es_iocurie_2014	IC128
810	es_iocurie_2014	IC130
811	es_iocurie_2014	IC136
812	es_iocurie_2014	IC147
813	es_iocurie_2014	IC149
814	es_iocurie_2014	IC151
815	es_iocurie_2014	IC158
816	es_iocurie_2014	IC165
817	es_iocurie_2014	IC168
818	es_iocurie_2014	IC174
819	es_iocurie_2014	IC193
820	es_iocurie_2014	IC196
821	es_iocurie_2014	IC197
822	es_iocurie_2014	IC198
823	es_iocurie_2014	IC204
824	es_iocurie_2014	IC213
825	es_iocurie_2014	IC215
826	es_iocurie_2014	IC224
827	es_iocurie_2014	IC242
828	es_iocurie_2014	IC248
829	es_iocurie_2014	IC254
830	es_iocurie_2014	IC262
831	es_iocurie_2014	IC263
832	es_iocurie_2014	IC264
833	es_iocurie_2014	IC267
834	es_iocurie_2014	IC268
835	es_iocurie_2014	IC270
836	es_iocurie_2014	IC272
837	es_iocurie_2014	IC273
838	es_iocurie_2014	IC274
839	es_iocurie_2014	IC275
840	es_iocurie_2014	IC277
841	es_iocurie_2014	IC278
842	es_iocurie_2014	IC279
843	es_iocurie_2014	IC280
844	es_iocurie_2014	IC282
845	es_iocurie_2014	IC283
846	es_iocurie_2014	IC284
847	es_iocurie_2014	IC286
848	es_iocurie_2014	IC288
849	es_iocurie_2014	IC294
850	es_iocurie_2014	IC295
851	es_iocurie_2014	IC296
852	es_iocurie_2014	IC297
853	es_iocurie_2014	IC299
854	es_iocurie_2014	IC300
855	es_iocurie_2014	IC301
856	es_iocurie_2014	IC302
857	es_iocurie_2014	IC303
858	es_iocurie_2014	IC305
859	es_iocurie_2014	IC306
860	es_iocurie_2014	IC309
861	es_iocurie_2014	IC310
862	es_iocurie_2014	IC311
863	es_iocurie_2014	IC318
864	es_iocurie_2014	IC323
865	es_iocurie_2014	IC324
866	es_iocurie_2014	IC325
867	es_iocurie_2014	IC340
868	es_iocurie_2014	IC343
869	es_iocurie_2014	IC831
870	es_iocurie_2014	IC929
871	es_iocurie_2014	IC973
872	es_iocurie_2014	SJEWS001301
873	es_iocurie_2014	SJEWS001302
874	es_iocurie_2014	SJEWS001303
875	es_iocurie_2014	SJEWS001304
876	es_iocurie_2014	SJEWS001305
877	es_iocurie_2014	SJEWS001306
878	es_iocurie_2014	SJEWS001307
879	es_iocurie_2014	SJEWS001308
880	es_iocurie_2014	SJEWS001309
881	es_iocurie_2014	SJEWS001311
882	es_iocurie_2014	SJEWS001312
883	es_iocurie_2014	SJEWS001313
884	es_iocurie_2014	SJEWS001314
885	es_iocurie_2014	SJEWS001316
886	es_iocurie_2014	SJEWS001317
887	es_iocurie_2014	SJEWS001318
888	es_iocurie_2014	SJEWS001319
889	es_iocurie_2014	SJEWS001320
890	gbm_tcga_pan_can_atlas_2018	TCGA-02-0003-01
891	gbm_tcga_pan_can_atlas_2018	TCGA-02-0033-01
892	gbm_tcga_pan_can_atlas_2018	TCGA-02-0047-01
893	gbm_tcga_pan_can_atlas_2018	TCGA-02-0055-01
894	gbm_tcga_pan_can_atlas_2018	TCGA-02-2466-01
895	gbm_tcga_pan_can_atlas_2018	TCGA-02-2470-01
896	gbm_tcga_pan_can_atlas_2018	TCGA-02-2483-01
897	gbm_tcga_pan_can_atlas_2018	TCGA-02-2485-01
898	gbm_tcga_pan_can_atlas_2018	TCGA-02-2486-01
899	gbm_tcga_pan_can_atlas_2018	TCGA-06-0119-01
900	gbm_tcga_pan_can_atlas_2018	TCGA-06-0122-01
901	gbm_tcga_pan_can_atlas_2018	TCGA-06-0124-01
902	gbm_tcga_pan_can_atlas_2018	TCGA-06-0125-01
903	gbm_tcga_pan_can_atlas_2018	TCGA-06-0126-01
904	gbm_tcga_pan_can_atlas_2018	TCGA-06-0128-01
905	gbm_tcga_pan_can_atlas_2018	TCGA-06-0129-01
906	gbm_tcga_pan_can_atlas_2018	TCGA-06-0130-01
907	gbm_tcga_pan_can_atlas_2018	TCGA-06-0132-01
908	gbm_tcga_pan_can_atlas_2018	TCGA-06-0137-01
909	gbm_tcga_pan_can_atlas_2018	TCGA-06-0139-01
910	gbm_tcga_pan_can_atlas_2018	TCGA-06-0140-01
911	gbm_tcga_pan_can_atlas_2018	TCGA-06-0141-01
912	gbm_tcga_pan_can_atlas_2018	TCGA-06-0142-01
913	gbm_tcga_pan_can_atlas_2018	TCGA-06-0145-01
914	gbm_tcga_pan_can_atlas_2018	TCGA-06-0151-01
915	gbm_tcga_pan_can_atlas_2018	TCGA-06-0152-01
916	gbm_tcga_pan_can_atlas_2018	TCGA-06-0154-01
917	gbm_tcga_pan_can_atlas_2018	TCGA-06-0155-01
918	gbm_tcga_pan_can_atlas_2018	TCGA-06-0157-01
919	gbm_tcga_pan_can_atlas_2018	TCGA-06-0158-01
920	gbm_tcga_pan_can_atlas_2018	TCGA-06-0166-01
921	gbm_tcga_pan_can_atlas_2018	TCGA-06-0168-01
922	gbm_tcga_pan_can_atlas_2018	TCGA-06-0169-01
923	gbm_tcga_pan_can_atlas_2018	TCGA-06-0171-01
924	gbm_tcga_pan_can_atlas_2018	TCGA-06-0173-01
925	gbm_tcga_pan_can_atlas_2018	TCGA-06-0174-01
926	gbm_tcga_pan_can_atlas_2018	TCGA-06-0184-01
927	gbm_tcga_pan_can_atlas_2018	TCGA-06-0185-01
928	gbm_tcga_pan_can_atlas_2018	TCGA-06-0187-01
929	gbm_tcga_pan_can_atlas_2018	TCGA-06-0188-01
930	gbm_tcga_pan_can_atlas_2018	TCGA-06-0189-01
931	gbm_tcga_pan_can_atlas_2018	TCGA-06-0190-01
932	gbm_tcga_pan_can_atlas_2018	TCGA-06-0192-01
933	gbm_tcga_pan_can_atlas_2018	TCGA-06-0195-01
934	gbm_tcga_pan_can_atlas_2018	TCGA-06-0210-01
935	gbm_tcga_pan_can_atlas_2018	TCGA-06-0211-01
936	gbm_tcga_pan_can_atlas_2018	TCGA-06-0213-01
937	gbm_tcga_pan_can_atlas_2018	TCGA-06-0214-01
938	gbm_tcga_pan_can_atlas_2018	TCGA-06-0216-01
939	gbm_tcga_pan_can_atlas_2018	TCGA-06-0219-01
940	gbm_tcga_pan_can_atlas_2018	TCGA-06-0221-01
941	gbm_tcga_pan_can_atlas_2018	TCGA-06-0237-01
942	gbm_tcga_pan_can_atlas_2018	TCGA-06-0238-01
943	gbm_tcga_pan_can_atlas_2018	TCGA-06-0240-01
944	gbm_tcga_pan_can_atlas_2018	TCGA-06-0241-01
945	gbm_tcga_pan_can_atlas_2018	TCGA-06-0644-01
946	gbm_tcga_pan_can_atlas_2018	TCGA-06-0645-01
947	gbm_tcga_pan_can_atlas_2018	TCGA-06-0646-01
948	gbm_tcga_pan_can_atlas_2018	TCGA-06-0648-01
949	gbm_tcga_pan_can_atlas_2018	TCGA-06-0649-01
950	gbm_tcga_pan_can_atlas_2018	TCGA-06-0650-01
951	gbm_tcga_pan_can_atlas_2018	TCGA-06-0686-01
952	gbm_tcga_pan_can_atlas_2018	TCGA-06-0743-01
953	gbm_tcga_pan_can_atlas_2018	TCGA-06-0744-01
954	gbm_tcga_pan_can_atlas_2018	TCGA-06-0745-01
955	gbm_tcga_pan_can_atlas_2018	TCGA-06-0747-01
956	gbm_tcga_pan_can_atlas_2018	TCGA-06-0749-01
957	gbm_tcga_pan_can_atlas_2018	TCGA-06-0750-01
958	gbm_tcga_pan_can_atlas_2018	TCGA-06-0875-01
959	gbm_tcga_pan_can_atlas_2018	TCGA-06-0876-01
960	gbm_tcga_pan_can_atlas_2018	TCGA-06-0877-01
961	gbm_tcga_pan_can_atlas_2018	TCGA-06-0878-01
962	gbm_tcga_pan_can_atlas_2018	TCGA-06-0879-01
963	gbm_tcga_pan_can_atlas_2018	TCGA-06-0881-01
964	gbm_tcga_pan_can_atlas_2018	TCGA-06-0882-01
965	gbm_tcga_pan_can_atlas_2018	TCGA-06-0939-01
966	gbm_tcga_pan_can_atlas_2018	TCGA-06-1084-01
967	gbm_tcga_pan_can_atlas_2018	TCGA-06-1087-01
968	gbm_tcga_pan_can_atlas_2018	TCGA-06-1800-01
969	gbm_tcga_pan_can_atlas_2018	TCGA-06-1801-01
970	gbm_tcga_pan_can_atlas_2018	TCGA-06-1802-01
971	gbm_tcga_pan_can_atlas_2018	TCGA-06-1804-01
972	gbm_tcga_pan_can_atlas_2018	TCGA-06-1805-01
973	gbm_tcga_pan_can_atlas_2018	TCGA-06-1806-01
974	gbm_tcga_pan_can_atlas_2018	TCGA-06-2557-01
975	gbm_tcga_pan_can_atlas_2018	TCGA-06-2558-01
976	gbm_tcga_pan_can_atlas_2018	TCGA-06-2559-01
977	gbm_tcga_pan_can_atlas_2018	TCGA-06-2561-01
978	gbm_tcga_pan_can_atlas_2018	TCGA-06-2562-01
979	gbm_tcga_pan_can_atlas_2018	TCGA-06-2563-01
980	gbm_tcga_pan_can_atlas_2018	TCGA-06-2564-01
981	gbm_tcga_pan_can_atlas_2018	TCGA-06-2565-01
982	gbm_tcga_pan_can_atlas_2018	TCGA-06-2566-01
983	gbm_tcga_pan_can_atlas_2018	TCGA-06-2567-01
984	gbm_tcga_pan_can_atlas_2018	TCGA-06-2569-01
985	gbm_tcga_pan_can_atlas_2018	TCGA-06-2570-01
986	gbm_tcga_pan_can_atlas_2018	TCGA-06-5408-01
987	gbm_tcga_pan_can_atlas_2018	TCGA-06-5410-01
988	gbm_tcga_pan_can_atlas_2018	TCGA-06-5411-01
989	gbm_tcga_pan_can_atlas_2018	TCGA-06-5412-01
990	gbm_tcga_pan_can_atlas_2018	TCGA-06-5413-01
991	gbm_tcga_pan_can_atlas_2018	TCGA-06-5414-01
992	gbm_tcga_pan_can_atlas_2018	TCGA-06-5415-01
993	gbm_tcga_pan_can_atlas_2018	TCGA-06-5416-01
994	gbm_tcga_pan_can_atlas_2018	TCGA-06-5417-01
995	gbm_tcga_pan_can_atlas_2018	TCGA-06-5418-01
996	gbm_tcga_pan_can_atlas_2018	TCGA-06-5856-01
997	gbm_tcga_pan_can_atlas_2018	TCGA-06-5858-01
998	gbm_tcga_pan_can_atlas_2018	TCGA-06-5859-01
999	gbm_tcga_pan_can_atlas_2018	TCGA-06-6388-01
1000	gbm_tcga_pan_can_atlas_2018	TCGA-06-6389-01
1001	gbm_tcga_pan_can_atlas_2018	TCGA-06-6390-01
1002	gbm_tcga_pan_can_atlas_2018	TCGA-06-6693-01
1003	gbm_tcga_pan_can_atlas_2018	TCGA-06-6694-01
1004	gbm_tcga_pan_can_atlas_2018	TCGA-06-6695-01
1005	gbm_tcga_pan_can_atlas_2018	TCGA-06-6697-01
1006	gbm_tcga_pan_can_atlas_2018	TCGA-06-6698-01
1007	gbm_tcga_pan_can_atlas_2018	TCGA-06-6699-01
1008	gbm_tcga_pan_can_atlas_2018	TCGA-06-6700-01
1009	gbm_tcga_pan_can_atlas_2018	TCGA-06-6701-01
1010	gbm_tcga_pan_can_atlas_2018	TCGA-06-A5U0-01
1011	gbm_tcga_pan_can_atlas_2018	TCGA-06-A5U1-01
1012	gbm_tcga_pan_can_atlas_2018	TCGA-06-A6S0-01
1013	gbm_tcga_pan_can_atlas_2018	TCGA-06-A6S1-01
1014	gbm_tcga_pan_can_atlas_2018	TCGA-06-A7TK-01
1015	gbm_tcga_pan_can_atlas_2018	TCGA-06-A7TL-01
1016	gbm_tcga_pan_can_atlas_2018	TCGA-08-0386-01
1017	gbm_tcga_pan_can_atlas_2018	TCGA-12-0615-01
1018	gbm_tcga_pan_can_atlas_2018	TCGA-12-0616-01
1019	gbm_tcga_pan_can_atlas_2018	TCGA-12-0618-01
1020	gbm_tcga_pan_can_atlas_2018	TCGA-12-0619-01
1021	gbm_tcga_pan_can_atlas_2018	TCGA-12-0656-01
1022	gbm_tcga_pan_can_atlas_2018	TCGA-12-0657-01
1023	gbm_tcga_pan_can_atlas_2018	TCGA-12-0662-01
1024	gbm_tcga_pan_can_atlas_2018	TCGA-12-0670-01
1025	gbm_tcga_pan_can_atlas_2018	TCGA-12-0688-01
1026	gbm_tcga_pan_can_atlas_2018	TCGA-12-0691-01
1027	gbm_tcga_pan_can_atlas_2018	TCGA-12-0692-01
1028	gbm_tcga_pan_can_atlas_2018	TCGA-12-0707-01
1029	gbm_tcga_pan_can_atlas_2018	TCGA-12-0773-01
1030	gbm_tcga_pan_can_atlas_2018	TCGA-12-0775-01
1031	gbm_tcga_pan_can_atlas_2018	TCGA-12-0778-01
1032	gbm_tcga_pan_can_atlas_2018	TCGA-12-0818-01
1033	gbm_tcga_pan_can_atlas_2018	TCGA-12-0819-01
1034	gbm_tcga_pan_can_atlas_2018	TCGA-12-0820-01
1035	gbm_tcga_pan_can_atlas_2018	TCGA-12-0821-01
1036	gbm_tcga_pan_can_atlas_2018	TCGA-12-0822-01
1037	gbm_tcga_pan_can_atlas_2018	TCGA-12-0826-01
1038	gbm_tcga_pan_can_atlas_2018	TCGA-12-0827-01
1039	gbm_tcga_pan_can_atlas_2018	TCGA-12-0828-01
1040	gbm_tcga_pan_can_atlas_2018	TCGA-12-0829-01
1041	gbm_tcga_pan_can_atlas_2018	TCGA-12-1088-01
1042	gbm_tcga_pan_can_atlas_2018	TCGA-12-1089-01
1043	gbm_tcga_pan_can_atlas_2018	TCGA-12-1092-01
1044	gbm_tcga_pan_can_atlas_2018	TCGA-12-1093-01
1045	gbm_tcga_pan_can_atlas_2018	TCGA-12-1597-01
1046	gbm_tcga_pan_can_atlas_2018	TCGA-12-1598-01
1047	gbm_tcga_pan_can_atlas_2018	TCGA-12-1599-01
1048	gbm_tcga_pan_can_atlas_2018	TCGA-12-1600-01
1049	gbm_tcga_pan_can_atlas_2018	TCGA-12-1602-01
1050	gbm_tcga_pan_can_atlas_2018	TCGA-12-3644-01
1051	gbm_tcga_pan_can_atlas_2018	TCGA-12-3646-01
1052	gbm_tcga_pan_can_atlas_2018	TCGA-12-3648-01
1053	gbm_tcga_pan_can_atlas_2018	TCGA-12-3649-01
1054	gbm_tcga_pan_can_atlas_2018	TCGA-12-3650-01
1055	gbm_tcga_pan_can_atlas_2018	TCGA-12-3651-01
1056	gbm_tcga_pan_can_atlas_2018	TCGA-12-3652-01
1057	gbm_tcga_pan_can_atlas_2018	TCGA-12-3653-01
1058	gbm_tcga_pan_can_atlas_2018	TCGA-12-5295-01
1059	gbm_tcga_pan_can_atlas_2018	TCGA-12-5299-01
1060	gbm_tcga_pan_can_atlas_2018	TCGA-12-5301-01
1061	gbm_tcga_pan_can_atlas_2018	TCGA-14-0736-01
1062	gbm_tcga_pan_can_atlas_2018	TCGA-14-0740-01
1063	gbm_tcga_pan_can_atlas_2018	TCGA-14-0781-01
1064	gbm_tcga_pan_can_atlas_2018	TCGA-14-0786-01
1065	gbm_tcga_pan_can_atlas_2018	TCGA-14-0787-01
1066	gbm_tcga_pan_can_atlas_2018	TCGA-14-0789-01
1067	gbm_tcga_pan_can_atlas_2018	TCGA-14-0790-01
1068	gbm_tcga_pan_can_atlas_2018	TCGA-14-0812-01
1069	gbm_tcga_pan_can_atlas_2018	TCGA-14-0813-01
1070	gbm_tcga_pan_can_atlas_2018	TCGA-14-0817-01
1071	gbm_tcga_pan_can_atlas_2018	TCGA-14-0862-01
1072	gbm_tcga_pan_can_atlas_2018	TCGA-14-0865-01
1073	gbm_tcga_pan_can_atlas_2018	TCGA-14-0866-01
1074	gbm_tcga_pan_can_atlas_2018	TCGA-14-0867-01
1075	gbm_tcga_pan_can_atlas_2018	TCGA-14-0871-01
1076	gbm_tcga_pan_can_atlas_2018	TCGA-14-1034-02
1077	gbm_tcga_pan_can_atlas_2018	TCGA-14-1037-01
1078	gbm_tcga_pan_can_atlas_2018	TCGA-14-1043-01
1079	gbm_tcga_pan_can_atlas_2018	TCGA-14-1395-01
1080	gbm_tcga_pan_can_atlas_2018	TCGA-14-1396-01
1081	gbm_tcga_pan_can_atlas_2018	TCGA-14-1450-01
1082	gbm_tcga_pan_can_atlas_2018	TCGA-14-1451-01
1083	gbm_tcga_pan_can_atlas_2018	TCGA-14-1453-01
1084	gbm_tcga_pan_can_atlas_2018	TCGA-14-1455-01
1085	gbm_tcga_pan_can_atlas_2018	TCGA-14-1456-01
1086	gbm_tcga_pan_can_atlas_2018	TCGA-14-1458-01
1087	gbm_tcga_pan_can_atlas_2018	TCGA-14-1794-01
1088	gbm_tcga_pan_can_atlas_2018	TCGA-14-1795-01
1089	gbm_tcga_pan_can_atlas_2018	TCGA-14-1821-01
1090	gbm_tcga_pan_can_atlas_2018	TCGA-14-1823-01
1091	gbm_tcga_pan_can_atlas_2018	TCGA-14-1825-01
1092	gbm_tcga_pan_can_atlas_2018	TCGA-14-1827-01
1093	gbm_tcga_pan_can_atlas_2018	TCGA-14-1829-01
1094	gbm_tcga_pan_can_atlas_2018	TCGA-14-2554-01
1095	gbm_tcga_pan_can_atlas_2018	TCGA-14-3476-01
1096	gbm_tcga_pan_can_atlas_2018	TCGA-14-3477-01
1097	gbm_tcga_pan_can_atlas_2018	TCGA-14-4157-01
1098	gbm_tcga_pan_can_atlas_2018	TCGA-15-0742-01
1099	gbm_tcga_pan_can_atlas_2018	TCGA-15-1446-01
1100	gbm_tcga_pan_can_atlas_2018	TCGA-16-0846-01
1101	gbm_tcga_pan_can_atlas_2018	TCGA-16-0848-01
1102	gbm_tcga_pan_can_atlas_2018	TCGA-16-0849-01
1103	gbm_tcga_pan_can_atlas_2018	TCGA-16-0850-01
1104	gbm_tcga_pan_can_atlas_2018	TCGA-16-0861-01
1105	gbm_tcga_pan_can_atlas_2018	TCGA-16-1045-01
1106	gbm_tcga_pan_can_atlas_2018	TCGA-16-1048-01
1107	gbm_tcga_pan_can_atlas_2018	TCGA-16-1460-01
1108	gbm_tcga_pan_can_atlas_2018	TCGA-19-0957-01
1109	gbm_tcga_pan_can_atlas_2018	TCGA-19-1385-01
1110	gbm_tcga_pan_can_atlas_2018	TCGA-19-1386-01
1111	gbm_tcga_pan_can_atlas_2018	TCGA-19-1387-01
1112	gbm_tcga_pan_can_atlas_2018	TCGA-19-1388-01
1113	gbm_tcga_pan_can_atlas_2018	TCGA-19-1389-01
1114	gbm_tcga_pan_can_atlas_2018	TCGA-19-1390-01
1115	gbm_tcga_pan_can_atlas_2018	TCGA-19-1786-01
1116	gbm_tcga_pan_can_atlas_2018	TCGA-19-1787-01
1117	gbm_tcga_pan_can_atlas_2018	TCGA-19-1789-01
1118	gbm_tcga_pan_can_atlas_2018	TCGA-19-1790-01
1119	gbm_tcga_pan_can_atlas_2018	TCGA-19-1791-01
1120	gbm_tcga_pan_can_atlas_2018	TCGA-19-2619-01
1121	gbm_tcga_pan_can_atlas_2018	TCGA-19-2620-01
1122	gbm_tcga_pan_can_atlas_2018	TCGA-19-2621-01
1123	gbm_tcga_pan_can_atlas_2018	TCGA-19-2623-01
1124	gbm_tcga_pan_can_atlas_2018	TCGA-19-2624-01
1125	gbm_tcga_pan_can_atlas_2018	TCGA-19-2625-01
1126	gbm_tcga_pan_can_atlas_2018	TCGA-19-2629-01
1127	gbm_tcga_pan_can_atlas_2018	TCGA-19-2631-01
1128	gbm_tcga_pan_can_atlas_2018	TCGA-19-4065-01
1129	gbm_tcga_pan_can_atlas_2018	TCGA-19-4068-01
1130	gbm_tcga_pan_can_atlas_2018	TCGA-19-5947-01
1131	gbm_tcga_pan_can_atlas_2018	TCGA-19-5950-01
1132	gbm_tcga_pan_can_atlas_2018	TCGA-19-5951-01
1133	gbm_tcga_pan_can_atlas_2018	TCGA-19-5952-01
1134	gbm_tcga_pan_can_atlas_2018	TCGA-19-5953-01
1135	gbm_tcga_pan_can_atlas_2018	TCGA-19-5954-01
1136	gbm_tcga_pan_can_atlas_2018	TCGA-19-5955-01
1137	gbm_tcga_pan_can_atlas_2018	TCGA-19-5956-01
1138	gbm_tcga_pan_can_atlas_2018	TCGA-19-5958-01
1139	gbm_tcga_pan_can_atlas_2018	TCGA-19-5959-01
1140	gbm_tcga_pan_can_atlas_2018	TCGA-19-5960-01
1141	gbm_tcga_pan_can_atlas_2018	TCGA-19-A60I-01
1142	gbm_tcga_pan_can_atlas_2018	TCGA-19-A6J4-01
1143	gbm_tcga_pan_can_atlas_2018	TCGA-19-A6J5-01
1144	gbm_tcga_pan_can_atlas_2018	TCGA-26-1439-01
1145	gbm_tcga_pan_can_atlas_2018	TCGA-26-1442-01
1146	gbm_tcga_pan_can_atlas_2018	TCGA-26-1799-01
1147	gbm_tcga_pan_can_atlas_2018	TCGA-26-5132-01
1148	gbm_tcga_pan_can_atlas_2018	TCGA-26-5133-01
1149	gbm_tcga_pan_can_atlas_2018	TCGA-26-5134-01
1150	gbm_tcga_pan_can_atlas_2018	TCGA-26-5135-01
1151	gbm_tcga_pan_can_atlas_2018	TCGA-26-5136-01
1152	gbm_tcga_pan_can_atlas_2018	TCGA-26-5139-01
1153	gbm_tcga_pan_can_atlas_2018	TCGA-26-6173-01
1154	gbm_tcga_pan_can_atlas_2018	TCGA-26-6174-01
1155	gbm_tcga_pan_can_atlas_2018	TCGA-26-A7UX-01
1156	gbm_tcga_pan_can_atlas_2018	TCGA-27-1830-01
1157	gbm_tcga_pan_can_atlas_2018	TCGA-27-1831-01
1158	gbm_tcga_pan_can_atlas_2018	TCGA-27-1832-01
1159	gbm_tcga_pan_can_atlas_2018	TCGA-27-1833-01
1160	gbm_tcga_pan_can_atlas_2018	TCGA-27-1834-01
1161	gbm_tcga_pan_can_atlas_2018	TCGA-27-1835-01
1162	gbm_tcga_pan_can_atlas_2018	TCGA-27-1836-01
1163	gbm_tcga_pan_can_atlas_2018	TCGA-27-1837-01
1164	gbm_tcga_pan_can_atlas_2018	TCGA-27-1838-01
1165	gbm_tcga_pan_can_atlas_2018	TCGA-27-2518-01
1166	gbm_tcga_pan_can_atlas_2018	TCGA-27-2519-01
1167	gbm_tcga_pan_can_atlas_2018	TCGA-27-2521-01
1168	gbm_tcga_pan_can_atlas_2018	TCGA-27-2523-01
1169	gbm_tcga_pan_can_atlas_2018	TCGA-27-2524-01
1170	gbm_tcga_pan_can_atlas_2018	TCGA-27-2526-01
1171	gbm_tcga_pan_can_atlas_2018	TCGA-27-2527-01
1172	gbm_tcga_pan_can_atlas_2018	TCGA-27-2528-01
1173	gbm_tcga_pan_can_atlas_2018	TCGA-28-1746-01
1174	gbm_tcga_pan_can_atlas_2018	TCGA-28-1747-01
1175	gbm_tcga_pan_can_atlas_2018	TCGA-28-1749-01
1176	gbm_tcga_pan_can_atlas_2018	TCGA-28-1750-01
1177	gbm_tcga_pan_can_atlas_2018	TCGA-28-1751-01
1178	gbm_tcga_pan_can_atlas_2018	TCGA-28-1752-01
1179	gbm_tcga_pan_can_atlas_2018	TCGA-28-1753-01
1180	gbm_tcga_pan_can_atlas_2018	TCGA-28-1755-01
1181	gbm_tcga_pan_can_atlas_2018	TCGA-28-1757-01
1182	gbm_tcga_pan_can_atlas_2018	TCGA-28-2499-01
1183	gbm_tcga_pan_can_atlas_2018	TCGA-28-2501-01
1184	gbm_tcga_pan_can_atlas_2018	TCGA-28-2502-01
1185	gbm_tcga_pan_can_atlas_2018	TCGA-28-2506-01
1186	gbm_tcga_pan_can_atlas_2018	TCGA-28-2509-01
1187	gbm_tcga_pan_can_atlas_2018	TCGA-28-2510-01
1188	gbm_tcga_pan_can_atlas_2018	TCGA-28-2513-01
1189	gbm_tcga_pan_can_atlas_2018	TCGA-28-2514-01
1190	gbm_tcga_pan_can_atlas_2018	TCGA-28-5204-01
1191	gbm_tcga_pan_can_atlas_2018	TCGA-28-5207-01
1192	gbm_tcga_pan_can_atlas_2018	TCGA-28-5208-01
1193	gbm_tcga_pan_can_atlas_2018	TCGA-28-5209-01
1194	gbm_tcga_pan_can_atlas_2018	TCGA-28-5211-01
1195	gbm_tcga_pan_can_atlas_2018	TCGA-28-5213-01
1196	gbm_tcga_pan_can_atlas_2018	TCGA-28-5214-01
1197	gbm_tcga_pan_can_atlas_2018	TCGA-28-5215-01
1198	gbm_tcga_pan_can_atlas_2018	TCGA-28-5216-01
1199	gbm_tcga_pan_can_atlas_2018	TCGA-28-5218-01
1200	gbm_tcga_pan_can_atlas_2018	TCGA-28-5219-01
1201	gbm_tcga_pan_can_atlas_2018	TCGA-28-5220-01
1202	gbm_tcga_pan_can_atlas_2018	TCGA-28-6450-01
1203	gbm_tcga_pan_can_atlas_2018	TCGA-32-1970-01
1204	gbm_tcga_pan_can_atlas_2018	TCGA-32-1976-01
1205	gbm_tcga_pan_can_atlas_2018	TCGA-32-1977-01
1206	gbm_tcga_pan_can_atlas_2018	TCGA-32-1979-01
1207	gbm_tcga_pan_can_atlas_2018	TCGA-32-1980-01
1208	gbm_tcga_pan_can_atlas_2018	TCGA-32-1982-01
1209	gbm_tcga_pan_can_atlas_2018	TCGA-32-1986-01
1210	gbm_tcga_pan_can_atlas_2018	TCGA-32-1991-01
1211	gbm_tcga_pan_can_atlas_2018	TCGA-32-2491-01
1212	gbm_tcga_pan_can_atlas_2018	TCGA-32-2494-01
1213	gbm_tcga_pan_can_atlas_2018	TCGA-32-2495-01
1214	gbm_tcga_pan_can_atlas_2018	TCGA-32-2615-01
1215	gbm_tcga_pan_can_atlas_2018	TCGA-32-2616-01
1216	gbm_tcga_pan_can_atlas_2018	TCGA-32-2632-01
1217	gbm_tcga_pan_can_atlas_2018	TCGA-32-2634-01
1218	gbm_tcga_pan_can_atlas_2018	TCGA-32-2638-01
1219	gbm_tcga_pan_can_atlas_2018	TCGA-32-4208-01
1220	gbm_tcga_pan_can_atlas_2018	TCGA-32-4209-01
1221	gbm_tcga_pan_can_atlas_2018	TCGA-32-4210-01
1222	gbm_tcga_pan_can_atlas_2018	TCGA-32-4211-01
1223	gbm_tcga_pan_can_atlas_2018	TCGA-32-4213-01
1224	gbm_tcga_pan_can_atlas_2018	TCGA-32-4719-01
1225	gbm_tcga_pan_can_atlas_2018	TCGA-32-5222-01
1226	gbm_tcga_pan_can_atlas_2018	TCGA-41-2571-01
1227	gbm_tcga_pan_can_atlas_2018	TCGA-41-2572-01
1228	gbm_tcga_pan_can_atlas_2018	TCGA-41-2573-01
1229	gbm_tcga_pan_can_atlas_2018	TCGA-41-2575-01
1230	gbm_tcga_pan_can_atlas_2018	TCGA-41-3392-01
1231	gbm_tcga_pan_can_atlas_2018	TCGA-41-3393-01
1232	gbm_tcga_pan_can_atlas_2018	TCGA-41-3915-01
1233	gbm_tcga_pan_can_atlas_2018	TCGA-41-4097-01
1234	gbm_tcga_pan_can_atlas_2018	TCGA-41-5651-01
1235	gbm_tcga_pan_can_atlas_2018	TCGA-41-6646-01
1236	gbm_tcga_pan_can_atlas_2018	TCGA-4W-AA9R-01
1237	gbm_tcga_pan_can_atlas_2018	TCGA-4W-AA9S-01
1238	gbm_tcga_pan_can_atlas_2018	TCGA-4W-AA9T-01
1239	gbm_tcga_pan_can_atlas_2018	TCGA-74-6573-01
1240	gbm_tcga_pan_can_atlas_2018	TCGA-74-6575-01
1241	gbm_tcga_pan_can_atlas_2018	TCGA-74-6577-01
1242	gbm_tcga_pan_can_atlas_2018	TCGA-74-6578-01
1243	gbm_tcga_pan_can_atlas_2018	TCGA-74-6581-01
1244	gbm_tcga_pan_can_atlas_2018	TCGA-74-6584-01
1245	gbm_tcga_pan_can_atlas_2018	TCGA-76-4925-01
1246	gbm_tcga_pan_can_atlas_2018	TCGA-76-4926-01
1247	gbm_tcga_pan_can_atlas_2018	TCGA-76-4927-01
1248	gbm_tcga_pan_can_atlas_2018	TCGA-76-4928-01
1249	gbm_tcga_pan_can_atlas_2018	TCGA-76-4929-01
1250	gbm_tcga_pan_can_atlas_2018	TCGA-76-4931-01
1251	gbm_tcga_pan_can_atlas_2018	TCGA-76-4932-01
1252	gbm_tcga_pan_can_atlas_2018	TCGA-76-4934-01
1253	gbm_tcga_pan_can_atlas_2018	TCGA-76-4935-01
1254	gbm_tcga_pan_can_atlas_2018	TCGA-76-6191-01
1255	gbm_tcga_pan_can_atlas_2018	TCGA-76-6192-01
1256	gbm_tcga_pan_can_atlas_2018	TCGA-76-6193-01
1257	gbm_tcga_pan_can_atlas_2018	TCGA-76-6280-01
1258	gbm_tcga_pan_can_atlas_2018	TCGA-76-6282-01
1259	gbm_tcga_pan_can_atlas_2018	TCGA-76-6283-01
1260	gbm_tcga_pan_can_atlas_2018	TCGA-76-6285-01
1261	gbm_tcga_pan_can_atlas_2018	TCGA-76-6286-01
1262	gbm_tcga_pan_can_atlas_2018	TCGA-76-6656-01
1263	gbm_tcga_pan_can_atlas_2018	TCGA-76-6657-01
1264	gbm_tcga_pan_can_atlas_2018	TCGA-76-6660-01
1265	gbm_tcga_pan_can_atlas_2018	TCGA-76-6661-01
1266	gbm_tcga_pan_can_atlas_2018	TCGA-76-6662-01
1267	gbm_tcga_pan_can_atlas_2018	TCGA-76-6663-01
1268	gbm_tcga_pan_can_atlas_2018	TCGA-76-6664-01
1269	gbm_tcga_pan_can_atlas_2018	TCGA-81-5910-01
1270	gbm_tcga_pan_can_atlas_2018	TCGA-81-5911-01
1271	gbm_tcga_pan_can_atlas_2018	TCGA-87-5896-01
1272	gbm_tcga_pan_can_atlas_2018	TCGA-OX-A56R-01
1273	gbm_tcga_pan_can_atlas_2018	TCGA-RR-A6KA-01
1274	gbm_tcga_pan_can_atlas_2018	TCGA-RR-A6KB-01
1275	gbm_tcga_pan_can_atlas_2018	TCGA-RR-A6KC-01
1276	lgggbm_tcga_pub	TCGA-06-0209
1277	lgggbm_tcga_pub	TCGA-06-6391
1278	lgggbm_tcga_pub	TCGA-CS-4938
1279	lgggbm_tcga_pub	TCGA-CS-4941
1280	lgggbm_tcga_pub	TCGA-CS-4942
1281	lgggbm_tcga_pub	TCGA-CS-4943
1282	lgggbm_tcga_pub	TCGA-CS-4944
1283	lgggbm_tcga_pub	TCGA-CS-5390
1284	lgggbm_tcga_pub	TCGA-CS-5393
1285	lgggbm_tcga_pub	TCGA-CS-5394
1286	lgggbm_tcga_pub	TCGA-CS-5395
1287	lgggbm_tcga_pub	TCGA-CS-5396
1288	lgggbm_tcga_pub	TCGA-CS-5397
1289	lgggbm_tcga_pub	TCGA-CS-6186
1290	lgggbm_tcga_pub	TCGA-CS-6188
1291	lgggbm_tcga_pub	TCGA-CS-6290
1292	lgggbm_tcga_pub	TCGA-CS-6665
1293	lgggbm_tcga_pub	TCGA-CS-6666
1294	lgggbm_tcga_pub	TCGA-CS-6667
1295	lgggbm_tcga_pub	TCGA-CS-6668
1296	lgggbm_tcga_pub	TCGA-CS-6670
1297	lgggbm_tcga_pub	TCGA-DB-5270
1298	lgggbm_tcga_pub	TCGA-DB-5273
1299	lgggbm_tcga_pub	TCGA-DB-5274
1300	lgggbm_tcga_pub	TCGA-DB-5275
1301	lgggbm_tcga_pub	TCGA-DB-5276
1302	lgggbm_tcga_pub	TCGA-DB-5277
1303	lgggbm_tcga_pub	TCGA-DB-5278
1304	lgggbm_tcga_pub	TCGA-DB-5279
1305	lgggbm_tcga_pub	TCGA-DB-5280
1306	lgggbm_tcga_pub	TCGA-DB-5281
1307	lgggbm_tcga_pub	TCGA-DB-A4X9
1308	lgggbm_tcga_pub	TCGA-DB-A4XA
1309	lgggbm_tcga_pub	TCGA-DB-A4XB
1310	lgggbm_tcga_pub	TCGA-DB-A4XC
1311	lgggbm_tcga_pub	TCGA-DB-A4XD
1312	lgggbm_tcga_pub	TCGA-DB-A4XE
1313	lgggbm_tcga_pub	TCGA-DB-A4XF
1314	lgggbm_tcga_pub	TCGA-DB-A4XG
1315	lgggbm_tcga_pub	TCGA-DB-A4XH
1316	lgggbm_tcga_pub	TCGA-DB-A64L
1317	lgggbm_tcga_pub	TCGA-DB-A64O
1318	lgggbm_tcga_pub	TCGA-DB-A64P
1319	lgggbm_tcga_pub	TCGA-DB-A64Q
1320	lgggbm_tcga_pub	TCGA-DB-A64R
1321	lgggbm_tcga_pub	TCGA-DB-A64S
1322	lgggbm_tcga_pub	TCGA-DB-A64U
1323	lgggbm_tcga_pub	TCGA-DB-A64V
1324	lgggbm_tcga_pub	TCGA-DB-A64W
1325	lgggbm_tcga_pub	TCGA-DB-A64X
1326	lgggbm_tcga_pub	TCGA-DB-A75K
1327	lgggbm_tcga_pub	TCGA-DB-A75L
1328	lgggbm_tcga_pub	TCGA-DB-A75M
1329	lgggbm_tcga_pub	TCGA-DB-A75O
1330	lgggbm_tcga_pub	TCGA-DB-A75P
1331	lgggbm_tcga_pub	TCGA-DH-5140
1332	lgggbm_tcga_pub	TCGA-DH-5141
1333	lgggbm_tcga_pub	TCGA-DH-5142
1334	lgggbm_tcga_pub	TCGA-DH-5143
1335	lgggbm_tcga_pub	TCGA-DH-5144
1336	lgggbm_tcga_pub	TCGA-DH-A669
1337	lgggbm_tcga_pub	TCGA-DH-A66B
1338	lgggbm_tcga_pub	TCGA-DH-A66D
1339	lgggbm_tcga_pub	TCGA-DH-A66F
1340	lgggbm_tcga_pub	TCGA-DH-A66G
1341	lgggbm_tcga_pub	TCGA-DH-A7UR
1342	lgggbm_tcga_pub	TCGA-DH-A7US
1343	lgggbm_tcga_pub	TCGA-DH-A7UT
1344	lgggbm_tcga_pub	TCGA-DH-A7UU
1345	lgggbm_tcga_pub	TCGA-DH-A7UV
1346	lgggbm_tcga_pub	TCGA-DU-5847
1347	lgggbm_tcga_pub	TCGA-DU-5849
1348	lgggbm_tcga_pub	TCGA-DU-5851
1349	lgggbm_tcga_pub	TCGA-DU-5852
1350	lgggbm_tcga_pub	TCGA-DU-5853
1351	lgggbm_tcga_pub	TCGA-DU-5854
1352	lgggbm_tcga_pub	TCGA-DU-5855
1353	lgggbm_tcga_pub	TCGA-DU-5870
1354	lgggbm_tcga_pub	TCGA-DU-5871
1355	lgggbm_tcga_pub	TCGA-DU-5872
1356	lgggbm_tcga_pub	TCGA-DU-5874
1357	lgggbm_tcga_pub	TCGA-DU-6393
1358	lgggbm_tcga_pub	TCGA-DU-6394
1359	lgggbm_tcga_pub	TCGA-DU-6395
1360	lgggbm_tcga_pub	TCGA-DU-6396
1361	lgggbm_tcga_pub	TCGA-DU-6397
1362	lgggbm_tcga_pub	TCGA-DU-6399
1363	lgggbm_tcga_pub	TCGA-DU-6400
1364	lgggbm_tcga_pub	TCGA-DU-6401
1365	lgggbm_tcga_pub	TCGA-DU-6402
1366	lgggbm_tcga_pub	TCGA-DU-6403
1367	lgggbm_tcga_pub	TCGA-DU-6404
1368	lgggbm_tcga_pub	TCGA-DU-6405
1369	lgggbm_tcga_pub	TCGA-DU-6406
1370	lgggbm_tcga_pub	TCGA-DU-6407
1371	lgggbm_tcga_pub	TCGA-DU-6408
1372	lgggbm_tcga_pub	TCGA-DU-6410
1373	lgggbm_tcga_pub	TCGA-DU-6542
1374	lgggbm_tcga_pub	TCGA-DU-7006
1375	lgggbm_tcga_pub	TCGA-DU-7007
1376	lgggbm_tcga_pub	TCGA-DU-7008
1377	lgggbm_tcga_pub	TCGA-DU-7009
1378	lgggbm_tcga_pub	TCGA-DU-7010
1379	lgggbm_tcga_pub	TCGA-DU-7011
1380	lgggbm_tcga_pub	TCGA-DU-7012
1381	lgggbm_tcga_pub	TCGA-DU-7013
1382	lgggbm_tcga_pub	TCGA-DU-7015
1383	lgggbm_tcga_pub	TCGA-DU-7018
1384	lgggbm_tcga_pub	TCGA-DU-7019
1385	lgggbm_tcga_pub	TCGA-DU-7290
1386	lgggbm_tcga_pub	TCGA-DU-7292
1387	lgggbm_tcga_pub	TCGA-DU-7294
1388	lgggbm_tcga_pub	TCGA-DU-7298
1389	lgggbm_tcga_pub	TCGA-DU-7299
1390	lgggbm_tcga_pub	TCGA-DU-7300
1391	lgggbm_tcga_pub	TCGA-DU-7301
1392	lgggbm_tcga_pub	TCGA-DU-7302
1393	lgggbm_tcga_pub	TCGA-DU-7304
1394	lgggbm_tcga_pub	TCGA-DU-7306
1395	lgggbm_tcga_pub	TCGA-DU-7309
1396	lgggbm_tcga_pub	TCGA-DU-8158
1397	lgggbm_tcga_pub	TCGA-DU-8161
1398	lgggbm_tcga_pub	TCGA-DU-8162
1399	lgggbm_tcga_pub	TCGA-DU-8163
1400	lgggbm_tcga_pub	TCGA-DU-8164
1401	lgggbm_tcga_pub	TCGA-DU-8165
1402	lgggbm_tcga_pub	TCGA-DU-8166
1403	lgggbm_tcga_pub	TCGA-DU-8167
1404	lgggbm_tcga_pub	TCGA-DU-8168
1405	lgggbm_tcga_pub	TCGA-DU-A5TP
1406	lgggbm_tcga_pub	TCGA-DU-A5TR
1407	lgggbm_tcga_pub	TCGA-DU-A5TS
1408	lgggbm_tcga_pub	TCGA-DU-A5TT
1409	lgggbm_tcga_pub	TCGA-DU-A5TU
1410	lgggbm_tcga_pub	TCGA-DU-A5TW
1411	lgggbm_tcga_pub	TCGA-DU-A5TY
1412	lgggbm_tcga_pub	TCGA-DU-A6S2
1413	lgggbm_tcga_pub	TCGA-DU-A6S3
1414	lgggbm_tcga_pub	TCGA-DU-A6S6
1415	lgggbm_tcga_pub	TCGA-DU-A6S7
1416	lgggbm_tcga_pub	TCGA-DU-A6S8
1417	lgggbm_tcga_pub	TCGA-DU-A76K
1418	lgggbm_tcga_pub	TCGA-DU-A76L
1419	lgggbm_tcga_pub	TCGA-DU-A76O
1420	lgggbm_tcga_pub	TCGA-DU-A76R
1421	lgggbm_tcga_pub	TCGA-DU-A7T6
1422	lgggbm_tcga_pub	TCGA-DU-A7T8
1423	lgggbm_tcga_pub	TCGA-DU-A7TA
1424	lgggbm_tcga_pub	TCGA-DU-A7TB
1425	lgggbm_tcga_pub	TCGA-DU-A7TC
1426	lgggbm_tcga_pub	TCGA-DU-A7TD
1427	lgggbm_tcga_pub	TCGA-DU-A7TG
1428	lgggbm_tcga_pub	TCGA-DU-A7TJ
1429	lgggbm_tcga_pub	TCGA-E1-5302
1430	lgggbm_tcga_pub	TCGA-E1-5303
1431	lgggbm_tcga_pub	TCGA-E1-5304
1432	lgggbm_tcga_pub	TCGA-E1-5305
1433	lgggbm_tcga_pub	TCGA-E1-5307
1434	lgggbm_tcga_pub	TCGA-E1-5311
1435	lgggbm_tcga_pub	TCGA-E1-5318
1436	lgggbm_tcga_pub	TCGA-E1-5319
1437	lgggbm_tcga_pub	TCGA-E1-5322
1438	lgggbm_tcga_pub	TCGA-E1-A7YO
1439	lgggbm_tcga_pub	TCGA-E1-A7YV
1440	lgggbm_tcga_pub	TCGA-E1-A7YW
1441	lgggbm_tcga_pub	TCGA-E1-A7Z6
1442	lgggbm_tcga_pub	TCGA-EZ-7264
1443	lgggbm_tcga_pub	TCGA-F6-A8O3
1444	lgggbm_tcga_pub	TCGA-F6-A8O4
1445	lgggbm_tcga_pub	TCGA-FG-5962
1446	lgggbm_tcga_pub	TCGA-FG-5963
1447	lgggbm_tcga_pub	TCGA-FG-5964
1448	lgggbm_tcga_pub	TCGA-FG-5965
1449	lgggbm_tcga_pub	TCGA-FG-6688
1450	lgggbm_tcga_pub	TCGA-FG-6689
1451	lgggbm_tcga_pub	TCGA-FG-6690
1452	lgggbm_tcga_pub	TCGA-FG-6691
1453	lgggbm_tcga_pub	TCGA-FG-6692
1454	lgggbm_tcga_pub	TCGA-FG-7634
1455	lgggbm_tcga_pub	TCGA-FG-7636
1456	lgggbm_tcga_pub	TCGA-FG-7637
1457	lgggbm_tcga_pub	TCGA-FG-7638
1458	lgggbm_tcga_pub	TCGA-FG-7641
1459	lgggbm_tcga_pub	TCGA-FG-7643
1460	lgggbm_tcga_pub	TCGA-FG-8182
1461	lgggbm_tcga_pub	TCGA-FG-8185
1462	lgggbm_tcga_pub	TCGA-FG-8186
1463	lgggbm_tcga_pub	TCGA-FG-8187
1464	lgggbm_tcga_pub	TCGA-FG-8188
1465	lgggbm_tcga_pub	TCGA-FG-8191
1466	lgggbm_tcga_pub	TCGA-FG-A4MT
1467	lgggbm_tcga_pub	TCGA-FG-A4MU
1468	lgggbm_tcga_pub	TCGA-FG-A4MW
1469	lgggbm_tcga_pub	TCGA-FG-A4MX
1470	lgggbm_tcga_pub	TCGA-FG-A4MY
1471	lgggbm_tcga_pub	TCGA-FG-A60J
1472	lgggbm_tcga_pub	TCGA-FG-A60K
1473	lgggbm_tcga_pub	TCGA-FG-A60L
1474	lgggbm_tcga_pub	TCGA-FG-A6IZ
1475	lgggbm_tcga_pub	TCGA-FG-A6J1
1476	lgggbm_tcga_pub	TCGA-FG-A6J3
1477	lgggbm_tcga_pub	TCGA-FG-A70Y
1478	lgggbm_tcga_pub	TCGA-FG-A70Z
1479	lgggbm_tcga_pub	TCGA-FG-A710
1480	lgggbm_tcga_pub	TCGA-FG-A711
1481	lgggbm_tcga_pub	TCGA-FG-A713
1482	lgggbm_tcga_pub	TCGA-FG-A87N
1483	lgggbm_tcga_pub	TCGA-FG-A87Q
1484	lgggbm_tcga_pub	TCGA-FN-7833
1485	lgggbm_tcga_pub	TCGA-HT-7467
1486	lgggbm_tcga_pub	TCGA-HT-7468
1487	lgggbm_tcga_pub	TCGA-HT-7469
1488	lgggbm_tcga_pub	TCGA-HT-7470
1489	lgggbm_tcga_pub	TCGA-HT-7471
1490	lgggbm_tcga_pub	TCGA-HT-7472
1491	lgggbm_tcga_pub	TCGA-HT-7473
1492	lgggbm_tcga_pub	TCGA-HT-7474
1493	lgggbm_tcga_pub	TCGA-HT-7475
1494	lgggbm_tcga_pub	TCGA-HT-7476
1495	lgggbm_tcga_pub	TCGA-HT-7477
1496	lgggbm_tcga_pub	TCGA-HT-7478
1497	lgggbm_tcga_pub	TCGA-HT-7479
1498	lgggbm_tcga_pub	TCGA-HT-7480
1499	lgggbm_tcga_pub	TCGA-HT-7481
1500	lgggbm_tcga_pub	TCGA-HT-7482
1501	lgggbm_tcga_pub	TCGA-HT-7483
1502	lgggbm_tcga_pub	TCGA-HT-7485
1503	lgggbm_tcga_pub	TCGA-HT-7601
1504	lgggbm_tcga_pub	TCGA-HT-7602
1505	lgggbm_tcga_pub	TCGA-HT-7603
1506	lgggbm_tcga_pub	TCGA-HT-7604
1507	lgggbm_tcga_pub	TCGA-HT-7605
1508	lgggbm_tcga_pub	TCGA-HT-7606
1509	lgggbm_tcga_pub	TCGA-HT-7607
1510	lgggbm_tcga_pub	TCGA-HT-7608
1511	lgggbm_tcga_pub	TCGA-HT-7609
1512	lgggbm_tcga_pub	TCGA-HT-7610
1513	lgggbm_tcga_pub	TCGA-HT-7611
1514	lgggbm_tcga_pub	TCGA-HT-7616
1515	lgggbm_tcga_pub	TCGA-HT-7620
1516	lgggbm_tcga_pub	TCGA-HT-7676
1517	lgggbm_tcga_pub	TCGA-HT-7677
1518	lgggbm_tcga_pub	TCGA-HT-7680
1519	lgggbm_tcga_pub	TCGA-HT-7681
1520	lgggbm_tcga_pub	TCGA-HT-7684
1521	lgggbm_tcga_pub	TCGA-HT-7686
1522	lgggbm_tcga_pub	TCGA-HT-7687
1523	lgggbm_tcga_pub	TCGA-HT-7688
1524	lgggbm_tcga_pub	TCGA-HT-7689
1525	lgggbm_tcga_pub	TCGA-HT-7690
1526	lgggbm_tcga_pub	TCGA-HT-7691
1527	lgggbm_tcga_pub	TCGA-HT-7692
1528	lgggbm_tcga_pub	TCGA-HT-7693
1529	lgggbm_tcga_pub	TCGA-HT-7694
1530	lgggbm_tcga_pub	TCGA-HT-7695
1531	lgggbm_tcga_pub	TCGA-HT-7854
1532	lgggbm_tcga_pub	TCGA-HT-7855
1533	lgggbm_tcga_pub	TCGA-HT-7856
1534	lgggbm_tcga_pub	TCGA-HT-7857
1535	lgggbm_tcga_pub	TCGA-HT-7858
1536	lgggbm_tcga_pub	TCGA-HT-7860
1537	lgggbm_tcga_pub	TCGA-HT-7873
1538	lgggbm_tcga_pub	TCGA-HT-7874
1539	lgggbm_tcga_pub	TCGA-HT-7875
1540	lgggbm_tcga_pub	TCGA-HT-7877
1541	lgggbm_tcga_pub	TCGA-HT-7879
1542	lgggbm_tcga_pub	TCGA-HT-7880
1543	lgggbm_tcga_pub	TCGA-HT-7881
1544	lgggbm_tcga_pub	TCGA-HT-7882
1545	lgggbm_tcga_pub	TCGA-HT-7884
1546	lgggbm_tcga_pub	TCGA-HT-7902
1547	lgggbm_tcga_pub	TCGA-HT-8010
1548	lgggbm_tcga_pub	TCGA-HT-8011
1549	lgggbm_tcga_pub	TCGA-HT-8012
1550	lgggbm_tcga_pub	TCGA-HT-8013
1551	lgggbm_tcga_pub	TCGA-HT-8015
1552	lgggbm_tcga_pub	TCGA-HT-8018
1553	lgggbm_tcga_pub	TCGA-HT-8019
1554	lgggbm_tcga_pub	TCGA-HT-8104
1555	lgggbm_tcga_pub	TCGA-HT-8105
1556	lgggbm_tcga_pub	TCGA-HT-8106
1557	lgggbm_tcga_pub	TCGA-HT-8107
1558	lgggbm_tcga_pub	TCGA-HT-8108
1559	lgggbm_tcga_pub	TCGA-HT-8109
1560	lgggbm_tcga_pub	TCGA-HT-8110
1561	lgggbm_tcga_pub	TCGA-HT-8111
1562	lgggbm_tcga_pub	TCGA-HT-8113
1563	lgggbm_tcga_pub	TCGA-HT-8114
1564	lgggbm_tcga_pub	TCGA-HT-8558
1565	lgggbm_tcga_pub	TCGA-HT-8563
1566	lgggbm_tcga_pub	TCGA-HT-8564
1567	lgggbm_tcga_pub	TCGA-HT-A4DS
1568	lgggbm_tcga_pub	TCGA-HT-A4DV
1569	lgggbm_tcga_pub	TCGA-HT-A5R5
1570	lgggbm_tcga_pub	TCGA-HT-A5R7
1571	lgggbm_tcga_pub	TCGA-HT-A5R9
1572	lgggbm_tcga_pub	TCGA-HT-A5RA
1573	lgggbm_tcga_pub	TCGA-HT-A5RB
1574	lgggbm_tcga_pub	TCGA-HT-A5RC
1575	lgggbm_tcga_pub	TCGA-HT-A614
1576	lgggbm_tcga_pub	TCGA-HT-A615
1577	lgggbm_tcga_pub	TCGA-HT-A616
1578	lgggbm_tcga_pub	TCGA-HT-A617
1579	lgggbm_tcga_pub	TCGA-HT-A618
1580	lgggbm_tcga_pub	TCGA-HT-A619
1581	lgggbm_tcga_pub	TCGA-HT-A61A
1582	lgggbm_tcga_pub	TCGA-HT-A61C
1583	lgggbm_tcga_pub	TCGA-HT-A74H
1584	lgggbm_tcga_pub	TCGA-HT-A74J
1585	lgggbm_tcga_pub	TCGA-HT-A74O
1586	lgggbm_tcga_pub	TCGA-HW-7486
1587	lgggbm_tcga_pub	TCGA-HW-7487
1588	lgggbm_tcga_pub	TCGA-HW-7489
1589	lgggbm_tcga_pub	TCGA-HW-7490
1590	lgggbm_tcga_pub	TCGA-HW-7491
1591	lgggbm_tcga_pub	TCGA-HW-7495
1592	lgggbm_tcga_pub	TCGA-HW-8319
1593	lgggbm_tcga_pub	TCGA-HW-8320
1594	lgggbm_tcga_pub	TCGA-HW-8321
1595	lgggbm_tcga_pub	TCGA-HW-8322
1596	lgggbm_tcga_pub	TCGA-HW-A5KJ
1597	lgggbm_tcga_pub	TCGA-HW-A5KK
1598	lgggbm_tcga_pub	TCGA-HW-A5KL
1599	lgggbm_tcga_pub	TCGA-HW-A5KM
1600	lgggbm_tcga_pub	TCGA-IK-7675
1601	lgggbm_tcga_pub	TCGA-IK-8125
1602	lgggbm_tcga_pub	TCGA-KT-A74X
1603	lgggbm_tcga_pub	TCGA-KT-A7W1
1604	lgggbm_tcga_pub	TCGA-P5-A5ET
1605	lgggbm_tcga_pub	TCGA-P5-A5EU
1606	lgggbm_tcga_pub	TCGA-P5-A5EV
1607	lgggbm_tcga_pub	TCGA-P5-A5EW
1608	lgggbm_tcga_pub	TCGA-P5-A5EX
1609	lgggbm_tcga_pub	TCGA-P5-A5EY
1610	lgggbm_tcga_pub	TCGA-P5-A5EZ
1611	lgggbm_tcga_pub	TCGA-P5-A5F0
1612	lgggbm_tcga_pub	TCGA-P5-A5F1
1613	lgggbm_tcga_pub	TCGA-P5-A5F2
1614	lgggbm_tcga_pub	TCGA-P5-A5F4
1615	lgggbm_tcga_pub	TCGA-P5-A72U
1616	lgggbm_tcga_pub	TCGA-P5-A72W
1617	lgggbm_tcga_pub	TCGA-P5-A72X
1618	lgggbm_tcga_pub	TCGA-P5-A72Z
1619	lgggbm_tcga_pub	TCGA-P5-A730
1620	lgggbm_tcga_pub	TCGA-P5-A731
1621	lgggbm_tcga_pub	TCGA-P5-A733
1622	lgggbm_tcga_pub	TCGA-QH-A65R
1623	lgggbm_tcga_pub	TCGA-QH-A65S
1624	lgggbm_tcga_pub	TCGA-QH-A65V
1625	lgggbm_tcga_pub	TCGA-QH-A65X
1626	lgggbm_tcga_pub	TCGA-QH-A65Z
1627	lgggbm_tcga_pub	TCGA-QH-A6CS
1628	lgggbm_tcga_pub	TCGA-QH-A6CU
1629	lgggbm_tcga_pub	TCGA-QH-A6CV
1630	lgggbm_tcga_pub	TCGA-QH-A6CW
1631	lgggbm_tcga_pub	TCGA-QH-A6CX
1632	lgggbm_tcga_pub	TCGA-QH-A6CY
1633	lgggbm_tcga_pub	TCGA-QH-A6CZ
1634	lgggbm_tcga_pub	TCGA-QH-A6X3
1635	lgggbm_tcga_pub	TCGA-QH-A6X4
1636	lgggbm_tcga_pub	TCGA-QH-A6X5
1637	lgggbm_tcga_pub	TCGA-QH-A6X8
1638	lgggbm_tcga_pub	TCGA-QH-A6X9
1639	lgggbm_tcga_pub	TCGA-QH-A6XA
1640	lgggbm_tcga_pub	TCGA-QH-A6XC
1641	lgggbm_tcga_pub	TCGA-QH-A86X
1642	lgggbm_tcga_pub	TCGA-QH-A870
1643	lgggbm_tcga_pub	TCGA-R8-A6MK
1644	lgggbm_tcga_pub	TCGA-R8-A6ML
1645	lgggbm_tcga_pub	TCGA-R8-A6MO
1646	lgggbm_tcga_pub	TCGA-R8-A73M
1647	lgggbm_tcga_pub	TCGA-S9-A6TS
1648	lgggbm_tcga_pub	TCGA-S9-A6TU
1649	lgggbm_tcga_pub	TCGA-S9-A6TV
1650	lgggbm_tcga_pub	TCGA-S9-A6TW
1651	lgggbm_tcga_pub	TCGA-S9-A6TX
1652	lgggbm_tcga_pub	TCGA-S9-A6TY
1653	lgggbm_tcga_pub	TCGA-S9-A6TZ
1654	lgggbm_tcga_pub	TCGA-S9-A6U0
1655	lgggbm_tcga_pub	TCGA-S9-A6U1
1656	lgggbm_tcga_pub	TCGA-S9-A6U2
1657	lgggbm_tcga_pub	TCGA-S9-A6U5
1658	lgggbm_tcga_pub	TCGA-S9-A6U6
1659	lgggbm_tcga_pub	TCGA-S9-A6U8
1660	lgggbm_tcga_pub	TCGA-S9-A6U9
1661	lgggbm_tcga_pub	TCGA-S9-A6UA
1662	lgggbm_tcga_pub	TCGA-S9-A6UB
1663	lgggbm_tcga_pub	TCGA-S9-A6WD
1664	lgggbm_tcga_pub	TCGA-S9-A6WE
1665	lgggbm_tcga_pub	TCGA-S9-A6WG
1666	lgggbm_tcga_pub	TCGA-S9-A6WH
1667	lgggbm_tcga_pub	TCGA-S9-A6WI
1668	lgggbm_tcga_pub	TCGA-S9-A6WL
1669	lgggbm_tcga_pub	TCGA-S9-A6WM
1670	lgggbm_tcga_pub	TCGA-S9-A6WN
1671	lgggbm_tcga_pub	TCGA-S9-A6WO
1672	lgggbm_tcga_pub	TCGA-S9-A6WP
1673	lgggbm_tcga_pub	TCGA-S9-A6WQ
1674	lgggbm_tcga_pub	TCGA-S9-A7IQ
1675	lgggbm_tcga_pub	TCGA-S9-A7IS
1676	lgggbm_tcga_pub	TCGA-S9-A7IX
1677	lgggbm_tcga_pub	TCGA-S9-A7IY
1678	lgggbm_tcga_pub	TCGA-S9-A7IZ
1679	lgggbm_tcga_pub	TCGA-S9-A7J0
1680	lgggbm_tcga_pub	TCGA-S9-A7J1
1681	lgggbm_tcga_pub	TCGA-S9-A7J2
1682	lgggbm_tcga_pub	TCGA-S9-A7J3
1683	lgggbm_tcga_pub	TCGA-S9-A7QW
1684	lgggbm_tcga_pub	TCGA-S9-A7QX
1685	lgggbm_tcga_pub	TCGA-S9-A7QY
1686	lgggbm_tcga_pub	TCGA-S9-A7QZ
1687	lgggbm_tcga_pub	TCGA-S9-A7R1
1688	lgggbm_tcga_pub	TCGA-S9-A7R2
1689	lgggbm_tcga_pub	TCGA-S9-A7R3
1690	lgggbm_tcga_pub	TCGA-S9-A7R4
1691	lgggbm_tcga_pub	TCGA-S9-A7R7
1692	lgggbm_tcga_pub	TCGA-S9-A7R8
1693	lgggbm_tcga_pub	TCGA-S9-A89V
1694	lgggbm_tcga_pub	TCGA-S9-A89Z
1695	lgggbm_tcga_pub	TCGA-TM-A7C3
1696	lgggbm_tcga_pub	TCGA-TM-A7C4
1697	lgggbm_tcga_pub	TCGA-TM-A7C5
1698	lgggbm_tcga_pub	TCGA-TM-A7CA
1699	lgggbm_tcga_pub	TCGA-TM-A7CF
1700	lgggbm_tcga_pub	TCGA-TM-A84B
1701	lgggbm_tcga_pub	TCGA-TM-A84C
1702	lgggbm_tcga_pub	TCGA-TM-A84F
1703	lgggbm_tcga_pub	TCGA-TM-A84G
1704	lgggbm_tcga_pub	TCGA-TM-A84H
1705	lgggbm_tcga_pub	TCGA-TM-A84I
1706	lgggbm_tcga_pub	TCGA-TM-A84J
1707	lgggbm_tcga_pub	TCGA-TM-A84L
1708	lgggbm_tcga_pub	TCGA-TM-A84M
1709	lgggbm_tcga_pub	TCGA-TM-A84O
1710	lgggbm_tcga_pub	TCGA-TM-A84Q
1711	lgggbm_tcga_pub	TCGA-TM-A84R
1712	lgggbm_tcga_pub	TCGA-TM-A84S
1713	lgggbm_tcga_pub	TCGA-TM-A84T
1714	lgggbm_tcga_pub	TCGA-VM-A8C8
1715	lgggbm_tcga_pub	TCGA-VM-A8C9
1716	lgggbm_tcga_pub	TCGA-VM-A8CA
1717	lgggbm_tcga_pub	TCGA-VM-A8CB
1718	lgggbm_tcga_pub	TCGA-VM-A8CD
1719	lgggbm_tcga_pub	TCGA-VM-A8CE
1720	lgggbm_tcga_pub	TCGA-VM-A8CH
1721	lgggbm_tcga_pub	TCGA-VV-A829
1722	lgggbm_tcga_pub	TCGA-VV-A86M
1723	lgggbm_tcga_pub	TCGA-VW-A7QS
1724	lgggbm_tcga_pub	TCGA-VW-A8FI
1725	lgggbm_tcga_pub	TCGA-W9-A837
1726	lgggbm_tcga_pub	TCGA-WH-A86K
1727	lgggbm_tcga_pub	TCGA-WY-A858
1728	lgg_ucsf_2014	P01_Pri
1729	lgg_ucsf_2014	P02_Pri
1730	lgg_ucsf_2014	P04_Pri
1731	lgg_ucsf_2014	P05_Pri
1732	lgg_ucsf_2014	P06_Pri
1733	lgg_ucsf_2014	P07_Pri
1734	lgg_ucsf_2014	P08_Pri
1735	lgg_ucsf_2014	P09_Pri
1736	lgg_ucsf_2014	P10_Pri
1737	lgg_ucsf_2014	P11_Pri
1738	lgg_ucsf_2014	P12_Pri
1739	lgg_ucsf_2014	P13_Pri
1740	lgg_ucsf_2014	P15_Pri
1741	lgg_ucsf_2014	P16_Pri
1742	lgg_ucsf_2014	P17_Pri_A
1743	lgg_ucsf_2014	P18_Pri_A
1744	lgg_ucsf_2014	P21_Pri
1745	lgg_ucsf_2014	P24_Pri
1746	lgg_ucsf_2014	P25_Pri
1747	lgg_ucsf_2014	P26_Pri_A
1748	lgg_ucsf_2014	P27_Pri_A
1749	lgg_ucsf_2014	P28_Pri
1750	lgg_ucsf_2014	P29_Pri
1751	mbl_broad_2012	MD-021
1752	mbl_broad_2012	MD-022
1753	mbl_broad_2012	MD-023
1754	mbl_broad_2012	MD-026
1755	mbl_broad_2012	MD-028
1756	mbl_broad_2012	MD-034
1757	mbl_broad_2012	MD-035
1758	mbl_broad_2012	MD-042
1759	mbl_broad_2012	MD-045
1760	mbl_broad_2012	MD-047
1761	mbl_broad_2012	MD-050
1762	mbl_broad_2012	MD-051
1763	mbl_broad_2012	MD-053
1764	mbl_broad_2012	MD-054
1765	mbl_broad_2012	MD-057
1766	mbl_broad_2012	MD-074
1767	mbl_broad_2012	MD-076
1768	mbl_broad_2012	MD-085
1769	mbl_broad_2012	MD-088
1770	mbl_broad_2012	MD-090
1771	mbl_broad_2012	MD-093
1772	mbl_broad_2012	MD-095
1773	mbl_broad_2012	MD-097
1774	mbl_broad_2012	MD-121
1775	mbl_broad_2012	MD-127
1776	mbl_broad_2012	MD-133
1777	mbl_broad_2012	MD-141
1778	mbl_broad_2012	MD-142
1779	mbl_broad_2012	MD-143
1780	mbl_broad_2012	MD-144
1781	mbl_broad_2012	MD-146
1782	mbl_broad_2012	MD-204
1783	mbl_broad_2012	MD-206
1784	mbl_broad_2012	MD-207
1785	mbl_broad_2012	MD-208
1786	mbl_broad_2012	MD-212
1787	mbl_broad_2012	MD-220
1788	mbl_broad_2012	MD-237
1789	mbl_broad_2012	MD-241
1790	mbl_broad_2012	MD-243
1791	mbl_broad_2012	MD-253
1792	mbl_broad_2012	MD-274
1793	mbl_broad_2012	MD-275
1794	mbl_broad_2012	MD-276
1795	mbl_broad_2012	MD-277
1796	mbl_broad_2012	MD-278
1797	mbl_broad_2012	MD-279
1798	mbl_broad_2012	MD-280
1799	mbl_broad_2012	MD-281
1800	mbl_broad_2012	MD-282
1801	mbl_broad_2012	MD-283
1802	mbl_broad_2012	MD-284
1803	mbl_broad_2012	MD-285
1804	mbl_broad_2012	MD-286
1805	mbl_broad_2012	MD-287
1806	mbl_broad_2012	MD-288
1807	mbl_broad_2012	MD-289
1808	mbl_broad_2012	MD-290
1809	mbl_broad_2012	MD-292
1810	mbl_broad_2012	MD-293
1811	mbl_broad_2012	MD-294
1812	mbl_broad_2012	MD-295
1813	mbl_broad_2012	MD-296
1814	mbl_broad_2012	MD-304
1815	mbl_broad_2012	MD-305
1816	mbl_broad_2012	MD-306
1817	mbl_broad_2012	MD-317
1818	mbl_broad_2012	MD-318
1819	mbl_broad_2012	MD-319
1820	mbl_broad_2012	MD-320
1821	mbl_broad_2012	MD-321
1822	mbl_broad_2012	MD-322
1823	mbl_broad_2012	MD-323
1824	mbl_broad_2012	MD-324
1825	mbl_broad_2012	MD-325
1826	mbl_broad_2012	MD-326
1827	mbl_broad_2012	MD-328
1828	mbl_broad_2012	MD-329
1829	mbl_broad_2012	MD-330
1830	mbl_broad_2012	MD-331
1831	mbl_broad_2012	MD-332
1832	mbl_broad_2012	MD-333
1833	mbl_broad_2012	MD-334
1834	mbl_broad_2012	MD-335
1835	mbl_broad_2012	MD-336
1836	mbl_broad_2012	MD-337
1837	mbl_broad_2012	MD-338
1838	mbl_broad_2012	MD-339
1839	mbl_broad_2012	MD-340
1840	mbl_broad_2012	MD-341
1841	mbl_broad_2012	MD-342
1842	mbl_broad_2012	MD-343
1843	mbl_icgc	ICGC_MB1
1844	mbl_icgc	ICGC_MB12
1845	mbl_icgc	ICGC_MB14
1846	mbl_icgc	ICGC_MB15
1847	mbl_icgc	ICGC_MB16
1848	mbl_icgc	ICGC_MB17
1849	mbl_icgc	ICGC_MB18
1850	mbl_icgc	ICGC_MB19
1851	mbl_icgc	ICGC_MB2
1852	mbl_icgc	ICGC_MB20
1853	mbl_icgc	ICGC_MB21
1854	mbl_icgc	ICGC_MB23
1855	mbl_icgc	ICGC_MB24
1856	mbl_icgc	ICGC_MB26
1857	mbl_icgc	ICGC_MB28
1858	mbl_icgc	ICGC_MB31
1859	mbl_icgc	ICGC_MB32
1860	mbl_icgc	ICGC_MB34
1861	mbl_icgc	ICGC_MB35
1862	mbl_icgc	ICGC_MB36
1863	mbl_icgc	ICGC_MB37
1864	mbl_icgc	ICGC_MB38
1865	mbl_icgc	ICGC_MB39
1866	mbl_icgc	ICGC_MB45
1867	mbl_icgc	ICGC_MB46
1868	mbl_icgc	ICGC_MB49
1869	mbl_icgc	ICGC_MB5
1870	mbl_icgc	ICGC_MB50
1871	mbl_icgc	ICGC_MB51
1872	mbl_icgc	ICGC_MB518
1873	mbl_icgc	ICGC_MB6
1874	mbl_icgc	ICGC_MB612
1875	mbl_icgc	ICGC_MB7
1876	mbl_icgc	ICGC_MB800
1877	mbl_icgc	ICGC_MB9
1878	mbl_icgc	LFS_MB1
1879	mbl_icgc	LFS_MB2
1880	mbl_icgc	LFS_MB3
1881	mbl_icgc	MBRep_T1
1882	mbl_icgc	MBRep_T11
1883	mbl_icgc	MBRep_T12
1884	mbl_icgc	MBRep_T13
1885	mbl_icgc	MBRep_T22
1886	mbl_icgc	MBRep_T23
1887	mbl_icgc	MBRep_T24
1888	mbl_icgc	MBRep_T26
1889	mbl_icgc	MBRep_T27
1890	mbl_icgc	MBRep_T28
1891	mbl_icgc	MBRep_T29
1892	mbl_icgc	MBRep_T30
1893	mbl_icgc	MBRep_T33
1894	mbl_icgc	MBRep_T35
1895	mbl_icgc	MBRep_T36
1896	mbl_icgc	MBRep_T37
1897	mbl_icgc	MBRep_T38
1898	mbl_icgc	MBRep_T39
1899	mbl_icgc	MBRep_T4
1900	mbl_icgc	MBRep_T40
1901	mbl_icgc	MBRep_T41
1902	mbl_icgc	MBRep_T43
1903	mbl_icgc	MBRep_T45
1904	mbl_icgc	MBRep_T46
1905	mbl_icgc	MBRep_T48
1906	mbl_icgc	MBRep_T49
1907	mbl_icgc	MBRep_T5
1908	mbl_icgc	MBRep_T51
1909	mbl_icgc	MBRep_T53
1910	mbl_icgc	MBRep_T54
1911	mbl_icgc	MBRep_T56
1912	mbl_icgc	MBRep_T59
1913	mbl_icgc	MBRep_T60
1914	mbl_icgc	MBRep_T61
1915	mbl_icgc	MBRep_T62
1916	mbl_icgc	MBRep_T63
1917	mbl_icgc	MBRep_T64
1918	mbl_icgc	MBRep_T66
1919	mbl_icgc	MBRep_T67
1920	mbl_icgc	MBRep_T68
1921	mbl_icgc	MBRep_T71
1922	mbl_icgc	MBRep_T72
1923	mbl_icgc	MBRep_T73
1924	mbl_icgc	MBRep_T79
1925	mbl_icgc	MBRep_T83
1926	mbl_icgc	MBRep_T85
1927	mbl_icgc	MBRep_T91
1928	mbl_icgc	MBRep_T92
1929	mbl_icgc	MBRep_T94
1930	mbl_icgc	MB_Exm10
1931	mbl_icgc	MB_Exm1001
1932	mbl_icgc	MB_Exm1017
1933	mbl_icgc	MB_Exm17
1934	mbl_icgc	MB_Exm23
1935	mbl_icgc	MB_Exm246
1936	mbl_icgc	MB_Exm250
1937	mbl_icgc	MB_Exm516
1938	mbl_icgc	MB_Exm528
1939	mbl_icgc	MB_Exm557
1940	mbl_icgc	MB_Exm564
1941	mbl_icgc	MB_Exm575
1942	mbl_icgc	MB_Exm599
1943	mbl_icgc	MB_Exm645
1944	mbl_icgc	MB_Exm667
1945	mbl_icgc	MB_Exm702
1946	mbl_icgc	MB_Exm704
1947	mbl_icgc	MB_Exm879
1948	mbl_icgc	MB_Exm987
1949	mbl_icgc	MB_Exm999
1950	mbl_pcgp	SJMB001
1951	mbl_pcgp	SJMB002
1952	mbl_pcgp	SJMB003
1953	mbl_pcgp	SJMB004
1954	mbl_pcgp	SJMB006
1955	mbl_pcgp	SJMB008
1956	mbl_pcgp	SJMB009
1957	mbl_pcgp	SJMB010
1958	mbl_pcgp	SJMB011
1959	mbl_pcgp	SJMB012
1960	mbl_pcgp	SJMB013
1961	mbl_pcgp	SJMB014
1962	mbl_pcgp	SJMB015
1963	mbl_pcgp	SJMB016
1964	mbl_pcgp	SJMB017
1965	mbl_pcgp	SJMB018
1966	mbl_pcgp	SJMB019
1967	mbl_pcgp	SJMB020
1968	mbl_pcgp	SJMB023
1969	mbl_pcgp	SJMB024
1970	mbl_pcgp	SJMB025
1971	mbl_pcgp	SJMB026
1972	mbl_pcgp	SJMB027
1973	mbl_pcgp	SJMB028
1974	mbl_pcgp	SJMB029
1975	mbl_pcgp	SJMB030
1976	mbl_pcgp	SJMB031
1977	mbl_pcgp	SJMB032
1978	mbl_pcgp	SJMB033
1979	mbl_pcgp	SJMB034
1980	mbl_pcgp	SJMB035
1981	mbl_pcgp	SJMB036
1982	mbl_pcgp	SJMB037
1983	mbl_pcgp	SJMB038
1984	mbl_pcgp	SJMB039
1985	mbl_pcgp	SJMB040
1986	mbl_pcgp	SJMB041
1987	mbl_sickkids_2016	MB-REC-01
1988	mbl_sickkids_2016	MB-REC-02
1989	mbl_sickkids_2016	MB-REC-03
1990	mbl_sickkids_2016	MB-REC-04
1991	mbl_sickkids_2016	MB-REC-05
1992	mbl_sickkids_2016	MB-REC-06
1993	mbl_sickkids_2016	MB-REC-07
1994	mbl_sickkids_2016	MB-REC-08
1995	mbl_sickkids_2016	MB-REC-09
1996	mbl_sickkids_2016	MB-REC-10
1997	mbl_sickkids_2016	MB-REC-11
1998	mbl_sickkids_2016	MB-REC-12
[truncated: 17,265 more rows]
