# Supplementary material for: Cancer gene mutation frequencies for the U.S. population
Source: Nat Commun. 2021 Oct 13;12:5961. doi: 10.1038/s41467-021-26213-y (PMC8514428; doi:10.1038/s41467-021-26213-y)
Supplement: Supplementary file 8 — Supplementary Software 1 [file 41467_2021_26213_MOESM8_ESM.zip › Supplementary Software 1/Genomics_Analysis/reference_data_files/All_counts_DM.txt]

Hugo_Symbol	All	70017	70027	70037	70047	70057	70067	70077	70087	70097	70107	70117	70137	70157	70167	70187	70197	70207	70217	70227	70237	70247	70267	70277	70287	70297	70307	70317	70327	70337	70347	70357	70367	70377	70387	70397	70517	70537	70547	70607	70627	70637	81603	83173	83703	87443	89503	89603	89633
12-SEP	1.0	0.0	0.0	0.0	0.0	0.0	0.0	0.0	0.0	0.0	0.0	0.0	0.0	0.0	0.0	0.0	0.0	0.0	0.0	0.0	0.0	0.0	0.0	0.0	0.0	0.0	0.0	0.0	0.0	0.0	0.0	1.0	0.0	0.0	0.0	0.0	0.0	0.0	0.0	0.0	0.0	0.0	0.0	0.0	0.0	0.0	0.0	0.0	0.0
A1BG	121.0	0.0	0.0	0.0	0.0	1.0	0.0	0.0	0.0	0.0	8.0	0.0	1.0	1.0	8.0	8.0	0.0	7.0	0.0	1.0	1.0	0.0	0.0	1.0	2.0	17.0	0.0	8.0	2.0	0.0	6.0	11.0	25.0	0.0	4.0	2.0	0.0	0.0	0.0	1.0	0.0	0.0	0.0	0.0	1.0	0.0	1.0	0.0	0.0
A1CF	242.0	0.0	0.0	0.0	0.0	0.0	0.0	0.0	1.0	0.0	81.0	0.0	5.0	0.0	5.0	6.0	1.0	9.0	4.0	3.0	17.0	0.0	0.0	2.0	3.0	21.0	0.0	8.0	17.0	0.0	9.0	19.0	16.0	0.0	3.0	1.0	0.0	0.0	0.0	2.0	0.0	0.0	1.0	0.0	0.0	1.0	1.0	0.0	0.0
A2BP1	5.0	0.0	0.0	0.0	0.0	0.0	0.0	0.0	0.0	0.0	4.0	0.0	0.0	0.0	1.0	0.0	0.0	0.0	0.0	0.0	0.0	0.0	0.0	0.0	0.0	0.0	0.0	0.0	0.0	0.0	0.0	0.0	0.0	0.0	0.0	0.0	0.0	0.0	0.0	0.0	0.0	0.0	0.0	0.0	0.0	0.0	0.0	0.0	0.0
A2M	379.0	0.0	1.0	0.0	0.0	1.0	0.0	0.0	1.0	0.0	77.0	3.0	2.0	0.0	14.0	10.0	1.0	9.0	6.0	3.0	21.0	0.0	0.0	7.0	2.0	43.0	1.0	17.0	11.0	3.0	32.0	31.0	60.0	0.0	3.0	0.0	0.0	0.0	0.0	1.0	0.0	1.0	1.0	2.0	0.0	2.0	2.0	0.0	0.0
A2ML1	390.0	0.0	0.0	0.0	0.0	2.0	1.0	0.0	1.0	1.0	75.0	2.0	6.0	1.0	14.0	7.0	1.0	9.0	3.0	3.0	18.0	0.0	0.0	5.0	8.0	47.0	2.0	16.0	10.0	1.0	22.0	38.0	74.0	0.0	2.0	1.0	0.0	0.0	0.0	0.0	1.0	0.0	0.0	0.0	1.0	1.0	3.0	1.0	0.0
A3GALT2	29.0	0.0	0.0	0.0	0.0	0.0	0.0	0.0	0.0	0.0	6.0	0.0	0.0	0.0	1.0	0.0	0.0	0.0	0.0	0.0	0.0	0.0	0.0	0.0	0.0	3.0	0.0	1.0	0.0	1.0	4.0	2.0	7.0	0.0	1.0	0.0	0.0	0.0	0.0	0.0	0.0	0.0	0.0	0.0	0.0	0.0	1.0	0.0	0.0
A4GALT	93.0	0.0	0.0	0.0	0.0	0.0	0.0	0.0	0.0	0.0	22.0	0.0	1.0	1.0	2.0	2.0	0.0	1.0	0.0	1.0	2.0	0.0	0.0	1.0	0.0	18.0	0.0	2.0	6.0	1.0	4.0	1.0	20.0	0.0	2.0	0.0	0.0	0.0	0.0	0.0	0.0	0.0	0.0	0.0	1.0	0.0	0.0	0.0	0.0
A4GNT	104.0	0.0	0.0	0.0	0.0	0.0	0.0	0.0	0.0	0.0	7.0	0.0	3.0	0.0	3.0	1.0	0.0	5.0	1.0	1.0	11.0	0.0	0.0	1.0	2.0	20.0	1.0	2.0	2.0	0.0	2.0	15.0	17.0	0.0	3.0	0.0	0.0	0.0	0.0	1.0	0.0	0.0	0.0	0.0	0.0	0.0	1.0	0.0	0.0
AAAS	97.0	1.0	0.0	0.0	0.0	0.0	0.0	1.0	0.0	0.0	14.0	0.0	0.0	0.0	3.0	2.0	1.0	5.0	0.0	2.0	2.0	0.0	0.0	4.0	0.0	20.0	0.0	3.0	1.0	0.0	10.0	4.0	20.0	0.0	2.0	0.0	0.0	0.0	0.0	0.0	0.0	0.0	0.0	1.0	0.0	1.0	0.0	0.0	0.0
AACS	130.0	0.0	1.0	0.0	0.0	0.0	0.0	1.0	0.0	0.0	15.0	0.0	4.0	0.0	2.0	2.0	1.0	4.0	2.0	3.0	5.0	0.0	0.0	2.0	2.0	19.0	0.0	3.0	2.0	2.0	10.0	15.0	26.0	0.0	1.0	0.0	0.0	0.0	0.0	0.0	0.0	0.0	0.0	0.0	1.0	0.0	0.0	0.0	0.0
AADAC	115.0	0.0	0.0	0.0	0.0	0.0	0.0	0.0	0.0	0.0	29.0	0.0	0.0	0.0	2.0	2.0	0.0	6.0	1.0	0.0	7.0	0.0	0.0	0.0	1.0	18.0	0.0	7.0	3.0	0.0	8.0	7.0	19.0	0.0	0.0	0.0	0.0	0.0	0.0	1.0	0.0	0.0	0.0	0.0	0.0	0.0	0.0	0.0	0.0
AADACL2	146.0	0.0	0.0	0.0	0.0	1.0	0.0	0.0	2.0	0.0	33.0	0.0	1.0	0.0	6.0	3.0	1.0	2.0	1.0	4.0	9.0	0.0	0.0	0.0	0.0	27.0	1.0	7.0	0.0	0.0	10.0	10.0	18.0	0.0	1.0	0.0	0.0	0.0	0.0	0.0	0.0	0.0	0.0	0.0	0.0	0.0	1.0	0.0	0.0
AADACL3	132.0	0.0	0.0	0.0	0.0	0.0	0.0	0.0	0.0	0.0	26.0	0.0	6.0	0.0	5.0	4.0	0.0	2.0	0.0	2.0	3.0	0.0	0.0	2.0	1.0	17.0	0.0	4.0	5.0	0.0	5.0	13.0	21.0	0.0	4.0	0.0	1.0	0.0	0.0	0.0	0.0	0.0	0.0	0.0	0.0	2.0	0.0	0.0	0.0
AADACL4	136.0	0.0	0.0	0.0	0.0	1.0	1.0	0.0	0.0	1.0	22.0	0.0	2.0	0.0	8.0	1.0	0.0	5.0	2.0	0.0	5.0	0.0	0.0	2.0	0.0	18.0	0.0	6.0	13.0	0.0	4.0	7.0	23.0	1.0	2.0	0.0	0.0	0.0	0.0	0.0	0.0	1.0	0.0	0.0	0.0	0.0	0.0	0.0	0.0
AADAT	75.0	0.0	0.0	0.0	0.0	0.0	0.0	1.0	0.0	0.0	14.0	0.0	1.0	0.0	5.0	0.0	0.0	2.0	1.0	1.0	4.0	0.0	0.0	1.0	0.0	13.0	0.0	2.0	2.0	0.0	11.0	3.0	8.0	0.0	0.0	0.0	0.0	1.0	0.0	0.0	0.0	0.0	0.0	1.0	0.0	0.0	1.0	0.0	0.0
AAED1	21.0	0.0	0.0	0.0	0.0	0.0	0.0	0.0	0.0	0.0	3.0	0.0	0.0	0.0	1.0	0.0	0.0	0.0	0.0	1.0	0.0	0.0	0.0	0.0	0.0	3.0	0.0	0.0	1.0	0.0	0.0	3.0	6.0	0.0	1.0	0.0	0.0	0.0	0.0	0.0	0.0	0.0	0.0	0.0	0.0	1.0	0.0	0.0	0.0
AAGAB	53.0	0.0	0.0	0.0	0.0	0.0	0.0	0.0	1.0	0.0	3.0	0.0	2.0	0.0	6.0	0.0	0.0	3.0	0.0	3.0	3.0	0.0	0.0	1.0	0.0	7.0	0.0	2.0	2.0	0.0	4.0	1.0	9.0	0.0	1.0	0.0	0.0	0.0	0.0	0.0	0.0	0.0	0.0	1.0	0.0	0.0	0.0	0.0	0.0
AAK1	157.0	0.0	0.0	0.0	0.0	0.0	0.0	0.0	0.0	0.0	24.0	0.0	2.0	0.0	5.0	6.0	0.0	6.0	1.0	2.0	9.0	0.0	1.0	2.0	0.0	25.0	0.0	12.0	6.0	3.0	7.0	10.0	21.0	1.0	0.0	0.0	0.0	0.0	0.0	0.0	0.0	1.0	0.0	1.0	0.0	2.0	1.0	0.0	0.0
AAMDC	22.0	0.0	0.0	0.0	0.0	0.0	0.0	0.0	0.0	0.0	4.0	0.0	0.0	0.0	0.0	0.0	0.0	0.0	0.0	1.0	0.0	0.0	0.0	0.0	0.0	8.0	0.0	2.0	0.0	0.0	1.0	1.0	2.0	0.0	0.0	0.0	0.0	0.0	0.0	0.0	0.0	0.0	0.0	0.0	0.0	1.0	1.0	0.0	0.0
AAMP	52.0	0.0	0.0	0.0	0.0	0.0	0.0	0.0	0.0	0.0	11.0	0.0	0.0	0.0	4.0	2.0	0.0	1.0	0.0	3.0	1.0	0.0	0.0	0.0	2.0	10.0	0.0	1.0	2.0	0.0	2.0	2.0	9.0	0.0	0.0	0.0	0.0	0.0	0.0	0.0	0.0	0.0	0.0	0.0	0.0	0.0	0.0	0.0	0.0
AANAT	44.0	0.0	0.0	0.0	0.0	0.0	0.0	0.0	0.0	1.0	5.0	0.0	1.0	0.0	3.0	5.0	0.0	1.0	0.0	0.0	0.0	0.0	0.0	0.0	0.0	10.0	0.0	1.0	2.0	0.0	2.0	1.0	8.0	0.0	2.0	0.0	0.0	0.0	0.0	0.0	0.0	0.0	0.0	0.0	0.0	0.0	0.0	0.0	0.0
AAR2	71.0	0.0	0.0	0.0	0.0	0.0	0.0	0.0	0.0	0.0	10.0	0.0	0.0	1.0	5.0	3.0	0.0	3.0	1.0	0.0	4.0	0.0	0.0	2.0	2.0	15.0	0.0	1.0	0.0	0.0	4.0	5.0	12.0	0.0	0.0	0.0	0.0	0.0	0.0	0.0	0.0	0.0	0.0	0.0	0.0	0.0	1.0	0.0	0.0
AARD	54.0	0.0	0.0	0.0	0.0	0.0	0.0	0.0	0.0	0.0	5.0	0.0	2.0	0.0	2.0	3.0	0.0	0.0	1.0	0.0	3.0	0.0	0.0	0.0	0.0	4.0	0.0	0.0	1.0	1.0	6.0	6.0	14.0	0.0	1.0	1.0	0.0	0.0	0.0	0.0	0.0	0.0	0.0	0.0	0.0	0.0	0.0	0.0	0.0
AARS	153.0	0.0	0.0	0.0	0.0	0.0	0.0	0.0	0.0	0.0	17.0	0.0	3.0	0.0	5.0	3.0	0.0	3.0	0.0	5.0	5.0	1.0	0.0	4.0	3.0	31.0	0.0	12.0	2.0	1.0	9.0	6.0	28.0	0.0	2.0	0.0	0.0	0.0	0.0	0.0	0.0	0.0	0.0	1.0	0.0	1.0	1.0	0.0	0.0
AARS2	196.0	0.0	0.0	0.0	0.0	0.0	1.0	0.0	0.0	0.0	23.0	0.0	4.0	0.0	7.0	5.0	0.0	6.0	1.0	3.0	12.0	0.0	0.0	2.0	2.0	33.0	0.0	8.0	9.0	2.0	16.0	18.0	31.0	0.0	2.0	0.0	0.0	0.0	0.0	0.0	0.0	2.0	0.0	1.0	0.0	1.0	2.0	0.0	0.0
AARSD1	43.0	0.0	1.0	0.0	0.0	0.0	0.0	0.0	0.0	0.0	10.0	0.0	0.0	0.0	0.0	1.0	1.0	2.0	0.0	3.0	2.0	0.0	0.0	0.0	0.0	6.0	1.0	4.0	0.0	0.0	6.0	3.0	1.0	0.0	0.0	0.0	0.0	0.0	0.0	0.0	0.0	0.0	0.0	0.0	1.0	0.0	0.0	0.0	0.0
AASDH	215.0	0.0	0.0	0.0	0.0	0.0	0.0	0.0	0.0	0.0	19.0	0.0	6.0	0.0	12.0	6.0	1.0	6.0	2.0	7.0	13.0	1.0	0.0	6.0	5.0	41.0	0.0	11.0	5.0	3.0	16.0	19.0	23.0	0.0	3.0	0.0	0.0	0.0	0.0	2.0	0.0	0.0	0.0	1.0	0.0	0.0	1.0	0.0	0.0
AASDHPPT	72.0	0.0	0.0	0.0	0.0	0.0	0.0	0.0	1.0	0.0	9.0	0.0	1.0	0.0	1.0	2.0	0.0	3.0	0.0	0.0	2.0	0.0	0.0	1.0	1.0	17.0	1.0	6.0	1.0	0.0	2.0	6.0	10.0	0.0	0.0	0.0	0.0	0.0	0.0	1.0	0.0	0.0	0.0	1.0	1.0	0.0	1.0	0.0	0.0
AASS	254.0	0.0	0.0	0.0	0.0	0.0	1.0	1.0	0.0	0.0	34.0	0.0	2.0	0.0	14.0	6.0	2.0	6.0	0.0	2.0	20.0	2.0	0.0	8.0	5.0	37.0	1.0	10.0	4.0	2.0	16.0	25.0	37.0	0.0	3.0	0.0	0.0	0.0	0.0	1.0	0.0	0.0	0.0	1.0	0.0	0.0	2.0	0.0	0.0
AATF	106.0	0.0	0.0	0.0	0.0	0.0	0.0	0.0	0.0	0.0	15.0	0.0	2.0	0.0	6.0	5.0	0.0	4.0	0.0	3.0	5.0	0.0	0.0	2.0	2.0	22.0	0.0	2.0	5.0	0.0	6.0	5.0	13.0	0.0	0.0	0.0	0.0	0.0	0.0	0.0	0.0	1.0	0.0	1.0	1.0	0.0	0.0	0.0	0.0
AATK	154.0	0.0	0.0	0.0	0.0	0.0	1.0	0.0	0.0	0.0	17.0	0.0	10.0	0.0	9.0	6.0	0.0	3.0	1.0	1.0	7.0	0.0	0.0	7.0	0.0	13.0	1.0	14.0	4.0	1.0	8.0	8.0	33.0	0.0	2.0	0.0	0.0	0.0	0.0	0.0	0.0	0.0	0.0	1.0	0.0	2.0	1.0	0.0	0.0
AB019437.7	2.0	0.0	0.0	0.0	0.0	0.0	0.0	2.0	0.0	0.0	0.0	0.0	0.0	0.0	0.0	0.0	0.0	0.0	0.0	0.0	0.0	0.0	0.0	0.0	0.0	0.0	0.0	0.0	0.0	0.0	0.0	0.0	0.0	0.0	0.0	0.0	0.0	0.0	0.0	0.0	0.0	0.0	0.0	0.0	0.0	0.0	0.0	0.0	0.0
AB019438.4	1.0	0.0	0.0	0.0	0.0	0.0	0.0	1.0	0.0	0.0	0.0	0.0	0.0	0.0	0.0	0.0	0.0	0.0	0.0	0.0	0.0	0.0	0.0	0.0	0.0	0.0	0.0	0.0	0.0	0.0	0.0	0.0	0.0	0.0	0.0	0.0	0.0	0.0	0.0	0.0	0.0	0.0	0.0	0.0	0.0	0.0	0.0	0.0	0.0
AB019441.4	1.0	0.0	0.0	0.0	0.0	0.0	0.0	1.0	0.0	0.0	0.0	0.0	0.0	0.0	0.0	0.0	0.0	0.0	0.0	0.0	0.0	0.0	0.0	0.0	0.0	0.0	0.0	0.0	0.0	0.0	0.0	0.0	0.0	0.0	0.0	0.0	0.0	0.0	0.0	0.0	0.0	0.0	0.0	0.0	0.0	0.0	0.0	0.0	0.0
ABAT	132.0	0.0	0.0	0.0	0.0	0.0	0.0	1.0	1.0	0.0	30.0	0.0	1.0	0.0	4.0	3.0	1.0	8.0	1.0	1.0	5.0	0.0	0.0	1.0	0.0	18.0	0.0	11.0	5.0	0.0	5.0	11.0	19.0	0.0	1.0	0.0	0.0	0.0	0.0	0.0	0.0	0.0	0.0	0.0	0.0	0.0	2.0	0.0	0.0
ABCA1	414.0	0.0	0.0	1.0	0.0	0.0	0.0	4.0	0.0	0.0	57.0	0.0	7.0	2.0	12.0	18.0	0.0	15.0	2.0	3.0	26.0	0.0	2.0	12.0	9.0	55.0	1.0	16.0	17.0	2.0	22.0	20.0	80.0	0.0	4.0	0.0	0.0	0.0	0.0	0.0	0.0	1.0	1.0	0.0	0.0	1.0	2.0	0.0	0.0
ABCA10	349.0	0.0	0.0	0.0	0.0	1.0	0.0	1.0	0.0	0.0	43.0	1.0	6.0	0.0	16.0	8.0	0.0	9.0	4.0	5.0	24.0	1.0	0.0	8.0	3.0	51.0	0.0	13.0	7.0	2.0	27.0	47.0	48.0	1.0	3.0	1.0	0.0	0.0	0.0	1.0	0.0	1.0	0.0	0.0	0.0	1.0	0.0	0.0	0.0
ABCA11P	1.0	0.0	0.0	0.0	0.0	0.0	0.0	0.0	0.0	0.0	0.0	0.0	0.0	0.0	0.0	0.0	0.0	0.0	0.0	0.0	0.0	0.0	0.0	0.0	0.0	0.0	0.0	0.0	0.0	0.0	1.0	0.0	0.0	0.0	0.0	0.0	0.0	0.0	0.0	0.0	0.0	0.0	0.0	0.0	0.0	0.0	0.0	0.0	0.0
ABCA12	674.0	0.0	0.0	0.0	1.0	0.0	0.0	1.0	1.0	1.0	142.0	0.0	11.0	0.0	29.0	23.0	2.0	20.0	2.0	17.0	18.0	0.0	0.0	13.0	8.0	77.0	0.0	24.0	9.0	11.0	57.0	52.0	106.0	0.0	11.0	1.0	0.0	0.0	0.0	1.0	0.0	0.0	0.0	2.0	3.0	2.0	3.0	1.0	0.0
ABCA13	1117.0	0.0	2.0	0.0	2.0	0.0	0.0	8.0	2.0	2.0	162.0	1.0	19.0	0.0	44.0	48.0	2.0	37.0	21.0	13.0	64.0	1.0	0.0	26.0	14.0	94.0	1.0	54.0	65.0	9.0	69.0	126.0	143.0	2.0	13.0	2.0	0.0	0.0	0.0	1.0	2.0	4.0	2.0	1.0	2.0	6.0	5.0	0.0	0.0
ABCA2	352.0	0.0	0.0	0.0	1.0	0.0	0.0	3.0	1.0	0.0	38.0	0.0	11.0	1.0	13.0	7.0	2.0	13.0	2.0	5.0	11.0	0.0	0.0	4.0	0.0	36.0	1.0	11.0	12.0	4.0	33.0	27.0	86.0	0.0	4.0	3.0	0.0	0.0	0.0	0.0	0.0	1.0	0.0	1.0	1.0	0.0	2.0	0.0	0.0
ABCA3	348.0	0.0	2.0	0.0	0.0	1.0	0.0	2.0	1.0	0.0	58.0	0.0	4.0	0.0	9.0	9.0	2.0	12.0	4.0	5.0	11.0	2.0	0.0	3.0	6.0	40.0	2.0	19.0	8.0	3.0	28.0	17.0	82.0	0.0	1.0	0.0	0.0	0.0	0.0	1.0	1.0	0.0	0.0	0.0	1.0	0.0	2.0	0.0	0.0
ABCA4	493.0	0.0	0.0	0.0	0.0	0.0	0.0	3.0	2.0	0.0	106.0	1.0	9.0	0.0	12.0	15.0	1.0	19.0	3.0	8.0	25.0	2.0	0.0	7.0	8.0	59.0	1.0	18.0	16.0	0.0	24.0	25.0	82.0	0.0	6.0	0.0	0.0	0.0	0.0	0.0	1.0	1.0	0.0	0.0	0.0	2.0	3.0	0.0	0.0
ABCA5	304.0	0.0	0.0	0.0	0.0	0.0	0.0	0.0	0.0	0.0	36.0	0.0	9.0	0.0	11.0	5.0	0.0	8.0	2.0	4.0	14.0	0.0	0.0	7.0	2.0	49.0	1.0	14.0	8.0	1.0	23.0	34.0	46.0	1.0	4.0	2.0	0.0	0.0	0.0	0.0	0.0	2.0	0.0	0.0	1.0	1.0	2.0	0.0	0.0
ABCA6	385.0	0.0	1.0	0.0	0.0	1.0	0.0	0.0	0.0	0.0	66.0	0.0	15.0	0.0	17.0	7.0	0.0	14.0	3.0	4.0	22.0	0.0	0.0	7.0	7.0	50.0	0.0	18.0	5.0	5.0	14.0	42.0	53.0	0.0	4.0	0.0	0.0	0.0	0.0	0.0	0.0	0.0	0.0	1.0	1.0	0.0	3.0	0.0	0.0
ABCA7	393.0	1.0	0.0	0.0	0.0	1.0	1.0	1.0	2.0	0.0	51.0	3.0	13.0	2.0	16.0	11.0	0.0	12.0	2.0	6.0	8.0	0.0	0.0	13.0	1.0	46.0	1.0	17.0	15.0	0.0	27.0	24.0	80.0	0.0	6.0	0.0	0.0	0.0	0.0	1.0	0.0	2.0	0.0	2.0	1.0	3.0	3.0	0.0	0.0
ABCA8	400.0	0.0	0.0	0.0	0.0	1.0	0.0	2.0	1.0	0.0	73.0	0.0	9.0	0.0	19.0	1.0	1.0	9.0	7.0	5.0	26.0	0.0	0.0	8.0	4.0	50.0	0.0	25.0	12.0	1.0	20.0	32.0	68.0	1.0	5.0	1.0	0.0	0.0	0.0	0.0	0.0	2.0	0.0	0.0	0.0	3.0	2.0	0.0	0.0
ABCA9	394.0	0.0	0.0	0.0	0.0	0.0	0.0	1.0	0.0	0.0	59.0	0.0	4.0	0.0	18.0	10.0	2.0	14.0	8.0	5.0	30.0	0.0	1.0	1.0	7.0	57.0	0.0	20.0	10.0	0.0	25.0	38.0	58.0	0.0	3.0	0.0	1.0	0.0	0.0	1.0	0.0	1.0	1.0	0.0	0.0	0.0	3.0	0.0	0.0
ABCB1	482.0	0.0	0.0	0.0	0.0	0.0	0.0	1.0	2.0	0.0	86.0	0.0	10.0	0.0	15.0	11.0	0.0	19.0	8.0	5.0	36.0	1.0	0.0	8.0	7.0	56.0	1.0	16.0	13.0	4.0	35.0	58.0	52.0	0.0	7.0	0.0	0.0	0.0	0.0	0.0	0.0	0.0	1.0	2.0	1.0	2.0	3.0	0.0	0.0
ABCB10	143.0	0.0	0.0	0.0	0.0	1.0	0.0	1.0	0.0	0.0	16.0	1.0	4.0	0.0	5.0	3.0	0.0	0.0	1.0	1.0	14.0	0.0	0.0	1.0	2.0	21.0	0.0	11.0	3.0	0.0	14.0	16.0	23.0	0.0	2.0	0.0	0.0	0.0	0.0	0.0	0.0	0.0	0.0	0.0	0.0	0.0	0.0	0.0	0.0
ABCB11	331.0	0.0	1.0	0.0	0.0	0.0	0.0	0.0	0.0	0.0	76.0	0.0	10.0	0.0	8.0	6.0	4.0	7.0	3.0	3.0	16.0	0.0	0.0	5.0	4.0	37.0	1.0	18.0	10.0	2.0	11.0	41.0	38.0	1.0	6.0	0.0	0.0	0.0	0.0	1.0	1.0	1.0	1.0	0.0	1.0	1.0	1.0	0.0	0.0
ABCB4	366.0	0.0	0.0	0.0	0.0	0.0	1.0	0.0	2.0	0.0	50.0	1.0	7.0	1.0	12.0	12.0	0.0	13.0	4.0	5.0	19.0	0.0	0.0	7.0	12.0	55.0	1.0	18.0	12.0	2.0	37.0	26.0	44.0	0.0	3.0	0.0	0.0	0.0	0.0	0.0	0.0	2.0	0.0	0.0	1.0	0.0	3.0	0.0	0.0
ABCB5	501.0	0.0	3.0	0.0	0.0	1.0	0.0	2.0	0.0	0.0	104.0	0.0	10.0	1.0	20.0	18.0	1.0	13.0	7.0	6.0	31.0	0.0	0.0	6.0	8.0	50.0	1.0	16.0	11.0	1.0	27.0	68.0	47.0	0.0	10.0	0.0	0.0	1.0	0.0	2.0	1.0	0.0	0.0	0.0	1.0	2.0	3.0	0.0	0.0
ABCB6	179.0	0.0	0.0	0.0	0.0	0.0	0.0	0.0	0.0	0.0	17.0	0.0	3.0	0.0	6.0	4.0	0.0	7.0	1.0	2.0	6.0	0.0	0.0	4.0	1.0	37.0	1.0	10.0	8.0	2.0	17.0	7.0	31.0	0.0	5.0	0.0	0.0	0.0	0.0	0.0	1.0	0.0	0.0	0.0	0.0	0.0	2.0	0.0	0.0
ABCB7	180.0	0.0	0.0	0.0	0.0	0.0	0.0	0.0	1.0	0.0	20.0	1.0	3.0	0.0	6.0	5.0	1.0	4.0	0.0	5.0	10.0	0.0	0.0	1.0	3.0	43.0	0.0	12.0	5.0	0.0	8.0	23.0	16.0	0.0	1.0	0.0	0.0	0.0	0.0	0.0	0.0	0.0	0.0	0.0	0.0	0.0	3.0	0.0	0.0
ABCB8	179.0	0.0	0.0	0.0	0.0	0.0	0.0	1.0	0.0	0.0	26.0	0.0	0.0	0.0	8.0	4.0	1.0	6.0	1.0	0.0	9.0	0.0	0.0	3.0	3.0	24.0	0.0	9.0	7.0	0.0	10.0	16.0	36.0	1.0	2.0	0.0	0.0	0.0	0.0	0.0	0.0	0.0	0.0	2.0	0.0	0.0	1.0	0.0	0.0
ABCB9	135.0	0.0	0.0	0.0	0.0	0.0	0.0	1.0	0.0	1.0	25.0	0.0	1.0	1.0	4.0	1.0	1.0	1.0	0.0	2.0	4.0	0.0	0.0	1.0	2.0	21.0	0.0	2.0	8.0	1.0	6.0	10.0	31.0	0.0	1.0	0.0	0.0	0.0	0.0	0.0	0.0	0.0	0.0	0.0	0.0	0.0	3.0	0.0	0.0
ABCC1	333.0	0.0	0.0	0.0	0.0	0.0	0.0	1.0	1.0	0.0	51.0	0.0	5.0	1.0	12.0	10.0	0.0	6.0	2.0	2.0	11.0	0.0	0.0	7.0	4.0	49.0	1.0	14.0	10.0	0.0	21.0	25.0	71.0	0.0	4.0	3.0	0.0	0.0	0.0	0.0	0.0	1.0	1.0	0.0	1.0	1.0	0.0	0.0	0.0
ABCC10	277.0	0.0	0.0	0.0	0.0	1.0	1.0	1.0	2.0	0.0	40.0	0.0	2.0	0.0	11.0	7.0	1.0	13.0	0.0	2.0	14.0	0.0	0.0	10.0	6.0	37.0	2.0	17.0	9.0	0.0	17.0	16.0	47.0	0.0	3.0	0.0	0.0	1.0	0.0	0.0	1.0	0.0	0.0	2.0	1.0	0.0	1.0	0.0	0.0
ABCC11	345.0	0.0	0.0	0.0	0.0	2.0	1.0	1.0	0.0	0.0	46.0	0.0	11.0	1.0	17.0	9.0	0.0	9.0	4.0	2.0	25.0	0.0	0.0	6.0	5.0	50.0	1.0	11.0	12.0	2.0	20.0	38.0	50.0	0.0	3.0	0.0	0.0	0.0	0.0	0.0	0.0	1.0	0.0	1.0	3.0	1.0	1.0	0.0	0.0
ABCC12	385.0	0.0	1.0	0.0	0.0	1.0	0.0	1.0	0.0	0.0	67.0	0.0	9.0	0.0	17.0	11.0	0.0	9.0	4.0	2.0	31.0	0.0	0.0	6.0	3.0	51.0	1.0	16.0	11.0	2.0	28.0	32.0	57.0	0.0	2.0	1.0	0.0	0.0	0.0	0.0	0.0	1.0	0.0	1.0	1.0	1.0	2.0	0.0	0.0
ABCC2	294.0	0.0	0.0	0.0	0.0	0.0	0.0	0.0	0.0	0.0	33.0	0.0	10.0	2.0	13.0	11.0	2.0	7.0	0.0	2.0	15.0	0.0	0.0	6.0	3.0	60.0	0.0	13.0	3.0	0.0	19.0	20.0	51.0	0.0	4.0	0.0	0.0	0.0	0.0	0.0	0.0	1.0	1.0	0.0	2.0	1.0	3.0	0.0	0.0
ABCC3	326.0	0.0	1.0	0.0	0.0	0.0	0.0	0.0	0.0	0.0	73.0	0.0	2.0	0.0	15.0	14.0	1.0	4.0	2.0	4.0	10.0	0.0	0.0	1.0	10.0	42.0	3.0	15.0	12.0	0.0	19.0	18.0	52.0	0.0	3.0	0.0	0.0	0.0	0.0	1.0	0.0	1.0	0.0	1.0	2.0	0.0	3.0	0.0	0.0
ABCC4	289.0	1.0	0.0	0.0	0.0	0.0	0.0	2.0	0.0	0.0	50.0	0.0	1.0	1.0	17.0	9.0	1.0	3.0	3.0	6.0	8.0	1.0	0.0	9.0	0.0	45.0	0.0	18.0	9.0	2.0	25.0	20.0	35.0	0.0	1.0	0.0	0.0	0.0	0.0	0.0	0.0	0.0	0.0	1.0	0.0	0.0	2.0	0.0	0.0
ABCC5	309.0	0.0	0.0	0.0	0.0	0.0	0.0	0.0	0.0	0.0	40.0	0.0	5.0	0.0	26.0	4.0	2.0	10.0	1.0	6.0	14.0	0.0	0.0	8.0	4.0	42.0	0.0	17.0	9.0	3.0	22.0	23.0	50.0	0.0	3.0	1.0	1.0	0.0	0.0	1.0	0.0	0.0	0.0	1.0	0.0	1.0	2.0	0.0	0.0
ABCC6	276.0	0.0	0.0	0.0	0.0	0.0	0.0	3.0	0.0	0.0	75.0	0.0	2.0	1.0	7.0	7.0	0.0	5.0	0.0	5.0	10.0	0.0	0.0	9.0	5.0	49.0	0.0	7.0	7.0	0.0	17.0	10.0	36.0	0.0	3.0	1.0	0.0	0.0	0.0	0.0	0.0	1.0	0.0	1.0	2.0	0.0	2.0	0.0	0.0
ABCC8	407.0	0.0	1.0	0.0	0.0	1.0	2.0	0.0	0.0	0.0	76.0	0.0	17.0	0.0	15.0	15.0	0.0	21.0	4.0	4.0	20.0	0.0	0.0	4.0	7.0	45.0	1.0	18.0	11.0	2.0	24.0	37.0	56.0	0.0	1.0	0.0	0.0	0.0	0.0	2.0	0.0	0.0	0.0	1.0	0.0	1.0	2.0	0.0	0.0
ABCC9	498.0	0.0	0.0	0.0	1.0	2.0	3.0	0.0	0.0	0.0	95.0	1.0	8.0	1.0	21.0	6.0	1.0	20.0	4.0	5.0	25.0	0.0	0.0	6.0	7.0	51.0	0.0	21.0	24.0	5.0	44.0	36.0	57.0	0.0	13.0	0.0	0.0	0.0	0.0	1.0	0.0	1.0	0.0	2.0	1.0	0.0	2.0	0.0	0.0
ABCD1	142.0	1.0	0.0	0.0	0.0	0.0	0.0	0.0	2.0	0.0	15.0	0.0	3.0	0.0	7.0	3.0	3.0	4.0	1.0	4.0	7.0	0.0	0.0	1.0	0.0	29.0	0.0	6.0	3.0	0.0	9.0	4.0	26.0	0.0	0.0	0.0	0.0	0.0	0.0	0.0	0.0	1.0	0.0	0.0	0.0	0.0	1.0	0.0	0.0
ABCD2	246.0	0.0	0.0	0.0	0.0	0.0	0.0	0.0	0.0	0.0	49.0	0.0	5.0	0.0	10.0	6.0	0.0	5.0	1.0	1.0	24.0	0.0	1.0	3.0	5.0	30.0	0.0	7.0	10.0	2.0	9.0	28.0	33.0	0.0	4.0	0.0	0.0	0.0	0.0	0.0	0.0	0.0	0.0	0.0	1.0	0.0	2.0	0.0	0.0
ABCD3	113.0	0.0	0.0	0.0	0.0	0.0	0.0	0.0	0.0	0.0	19.0	0.0	0.0	0.0	8.0	3.0	0.0	5.0	0.0	2.0	3.0	1.0	0.0	3.0	1.0	25.0	0.0	7.0	2.0	0.0	4.0	3.0	15.0	0.0	4.0	0.0	0.0	0.0	0.0	0.0	0.0	0.0	0.0	2.0	0.0	0.0	1.0	0.0	0.0
ABCD4	127.0	0.0	0.0	0.0	0.0	0.0	0.0	1.0	0.0	0.0	24.0	0.0	2.0	1.0	4.0	3.0	1.0	7.0	1.0	5.0	2.0	1.0	0.0	7.0	0.0	13.0	0.0	1.0	5.0	1.0	7.0	8.0	24.0	0.0	0.0	0.0	0.0	0.0	0.0	1.0	0.0	0.0	0.0	0.0	1.0	0.0	1.0	0.0	0.0
ABCE1	124.0	0.0	0.0	0.0	0.0	1.0	0.0	0.0	0.0	0.0	16.0	0.0	0.0	0.0	9.0	5.0	0.0	5.0	0.0	0.0	3.0	0.0	0.0	1.0	0.0	21.0	0.0	8.0	5.0	2.0	12.0	4.0	20.0	0.0	1.0	0.0	0.0	0.0	0.0	0.0	0.0	0.0	0.0	2.0	0.0	1.0	0.0	0.0	0.0
ABCF1	167.0	0.0	0.0	0.0	0.0	0.0	1.0	1.0	1.0	0.0	14.0	0.0	2.0	0.0	12.0	3.0	3.0	12.0	0.0	1.0	5.0	0.0	0.0	2.0	6.0	21.0	0.0	13.0	5.0	2.0	14.0	7.0	22.0	0.0	2.0	0.0	0.0	0.0	0.0	1.0	0.0	2.0	0.0	0.0	2.0	1.0	2.0	0.0	2.0
ABCF2	120.0	1.0	0.0	0.0	0.0	0.0	1.0	0.0	0.0	0.0	8.0	0.0	3.0	1.0	2.0	2.0	0.0	1.0	2.0	4.0	9.0	0.0	0.0	1.0	3.0	19.0	0.0	9.0	6.0	0.0	11.0	7.0	20.0	0.0	1.0	0.0	0.0	0.0	0.0	0.0	0.0	0.0	0.0	1.0	1.0	0.0	0.0	0.0	0.0
ABCF3	165.0	0.0	0.0	0.0	0.0	0.0	0.0	1.0	0.0	0.0	22.0	0.0	0.0	0.0	5.0	3.0	0.0	7.0	1.0	5.0	11.0	0.0	0.0	1.0	1.0	21.0	0.0	8.0	8.0	0.0	13.0	9.0	34.0	0.0	1.0	1.0	0.0	0.0	0.0	0.0	1.0	2.0	0.0	0.0	0.0	0.0	2.0	0.0	0.0
ABCG1	174.0	0.0	0.0	0.0	0.0	0.0	0.0	1.0	1.0	0.0	31.0	1.0	2.0	1.0	7.0	3.0	0.0	4.0	0.0	3.0	2.0	1.0	0.0	2.0	2.0	30.0	0.0	9.0	4.0	0.0	15.0	12.0	29.0	0.0	2.0	0.0	0.0	0.0	0.0	1.0	0.0	2.0	0.0	0.0	0.0	0.0	1.0	0.0	0.0
ABCG2	209.0	0.0	0.0	0.0	0.0	1.0	0.0	2.0	0.0	0.0	36.0	0.0	0.0	0.0	10.0	6.0	1.0	5.0	2.0	3.0	10.0	0.0	0.0	4.0	1.0	33.0	1.0	8.0	6.0	0.0	14.0	21.0	29.0	0.0	0.0	0.0	0.0	0.0	0.0	0.0	0.0	0.0	1.0	0.0	0.0	0.0	0.0	0.0	0.0
ABCG4	173.0	0.0	0.0	0.0	0.0	0.0	0.0	1.0	1.0	0.0	21.0	0.0	1.0	0.0	8.0	5.0	0.0	8.0	0.0	1.0	10.0	0.0	0.0	6.0	6.0	17.0	0.0	3.0	12.0	0.0	7.0	20.0	31.0	0.0	4.0	0.0	0.0	0.0	0.0	0.0	0.0	0.0	0.0	0.0	0.0	1.0	1.0	0.0	0.0
ABCG5	139.0	0.0	1.0	0.0	0.0	0.0	0.0	0.0	0.0	0.0	15.0	0.0	5.0	0.0	5.0	9.0	0.0	0.0	0.0	0.0	3.0	0.0	0.0	3.0	2.0	23.0	0.0	4.0	7.0	0.0	5.0	22.0	17.0	0.0	5.0	0.0	0.0	0.0	0.0	0.0	0.0	0.0	0.0	0.0	1.0	0.0	1.0	0.0	0.0
ABCG8	227.0	0.0	0.0	0.0	0.0	0.0	1.0	0.0	1.0	0.0	30.0	0.0	9.0	1.0	5.0	3.0	2.0	10.0	1.0	3.0	20.0	0.0	0.0	2.0	1.0	29.0	0.0	9.0	6.0	2.0	10.0	25.0	36.0	0.0	2.0	0.0	0.0	0.0	0.0	0.0	0.0	1.0	1.0	0.0	0.0	1.0	2.0	0.0	0.0
ABHD1	85.0	0.0	0.0	0.0	0.0	0.0	1.0	1.0	0.0	0.0	8.0	0.0	2.0	0.0	3.0	4.0	0.0	4.0	0.0	0.0	1.0	0.0	0.0	0.0	2.0	13.0	1.0	4.0	8.0	0.0	6.0	9.0	11.0	0.0	2.0	0.0	0.0	0.0	0.0	0.0	0.0	0.0	1.0	0.0	0.0	0.0	1.0	0.0	0.0
ABHD10	64.0	0.0	0.0	0.0	0.0	0.0	0.0	0.0	0.0	0.0	6.0	0.0	0.0	0.0	4.0	2.0	0.0	2.0	0.0	1.0	6.0	0.0	0.0	2.0	1.0	9.0	0.0	1.0	4.0	1.0	5.0	5.0	9.0	0.0	1.0	0.0	1.0	0.0	0.0	0.0	0.0	0.0	0.0	1.0	0.0	0.0	1.0	0.0	0.0
ABHD11	69.0	0.0	0.0	0.0	0.0	0.0	1.0	0.0	0.0	0.0	7.0	1.0	1.0	0.0	4.0	1.0	0.0	4.0	0.0	2.0	2.0	0.0	0.0	3.0	3.0	10.0	0.0	2.0	5.0	0.0	2.0	1.0	14.0	0.0	1.0	0.0	0.0	0.0	0.0	0.0	0.0	0.0	0.0	0.0	0.0	0.0	0.0	0.0	0.0
ABHD12	81.0	0.0	0.0	0.0	0.0	0.0	0.0	0.0	0.0	0.0	12.0	0.0	2.0	0.0	5.0	5.0	0.0	2.0	1.0	0.0	0.0	0.0	0.0	2.0	0.0	15.0	0.0	3.0	6.0	0.0	5.0	1.0	13.0	0.0	2.0	0.0	0.0	0.0	0.0	0.0	0.0	0.0	0.0	1.0	0.0	0.0	2.0	0.0	0.0
ABHD12B	64.0	0.0	0.0	0.0	0.0	0.0	0.0	0.0	0.0	0.0	13.0	0.0	2.0	0.0	2.0	4.0	0.0	0.0	0.0	1.0	1.0	0.0	0.0	0.0	0.0	13.0	0.0	1.0	0.0	1.0	6.0	6.0	10.0	0.0	1.0	0.0	0.0	0.0	0.0	0.0	0.0	0.0	0.0	0.0	1.0	0.0	0.0	0.0	0.0
ABHD13	104.0	0.0	0.0	0.0	0.0	1.0	0.0	2.0	0.0	0.0	8.0	0.0	2.0	0.0	5.0	2.0	0.0	3.0	3.0	6.0	5.0	0.0	0.0	1.0	1.0	22.0	0.0	6.0	2.0	0.0	2.0	8.0	16.0	0.0	1.0	1.0	0.0	0.0	0.0	0.0	0.0	0.0	0.0	0.0	0.0	0.0	0.0	0.0	0.0
ABHD14A	36.0	0.0	0.0	0.0	0.0	0.0	1.0	0.0	0.0	0.0	1.0	0.0	0.0	0.0	1.0	1.0	0.0	2.0	0.0	0.0	0.0	0.0	0.0	1.0	2.0	9.0	0.0	2.0	2.0	0.0	3.0	1.0	4.0	0.0	2.0	0.0	0.0	0.0	0.0	0.0	0.0	0.0	0.0	1.0	0.0	0.0	1.0	0.0	0.0
ABHD14A-ACY1	5.0	0.0	0.0	0.0	0.0	0.0	0.0	0.0	0.0	0.0	0.0	0.0	0.0	0.0	1.0	0.0	0.0	0.0	0.0	0.0	0.0	0.0	0.0	0.0	0.0	1.0	0.0	1.0	0.0	0.0	0.0	1.0	1.0	0.0	0.0	0.0	0.0	0.0	0.0	0.0	0.0	0.0	0.0	0.0	0.0	0.0	0.0	0.0	0.0
ABHD14B	24.0	0.0	0.0	0.0	0.0	0.0	0.0	0.0	0.0	0.0	4.0	0.0	0.0	0.0	1.0	2.0	0.0	0.0	1.0	0.0	1.0	0.0	0.0	1.0	1.0	6.0	0.0	0.0	2.0	0.0	0.0	1.0	3.0	0.0	0.0	0.0	0.0	0.0	0.0	0.0	0.0	0.0	0.0	0.0	0.0	0.0	0.0	0.0	0.0
ABHD15	75.0	0.0	0.0	1.0	0.0	1.0	0.0	2.0	0.0	0.0	14.0	0.0	1.0	0.0	8.0	1.0	1.0	3.0	0.0	1.0	3.0	0.0	0.0	1.0	0.0	6.0	0.0	5.0	0.0	0.0	5.0	2.0	12.0	0.0	2.0	0.0	0.0	0.0	0.0	0.0	1.0	1.0	0.0	1.0	0.0	0.0	0.0	0.0	0.0
ABHD16A	101.0	0.0	0.0	1.0	0.0	1.0	0.0	0.0	0.0	0.0	15.0	0.0	1.0	0.0	8.0	1.0	2.0	2.0	0.0	0.0	4.0	0.0	0.0	2.0	1.0	14.0	0.0	8.0	0.0	0.0	9.0	5.0	18.0	0.0	1.0	1.0	0.0	0.0	0.0	0.0	0.0	0.0	0.0	1.0	0.0	0.0	1.0	0.0	0.0
ABHD16B	73.0	0.0	0.0	0.0	0.0	0.0	0.0	0.0	2.0	0.0	6.0	0.0	2.0	0.0	3.0	2.0	0.0	3.0	1.0	0.0	2.0	0.0	0.0	1.0	0.0	15.0	0.0	4.0	1.0	0.0	4.0	7.0	11.0	0.0	1.0	0.0	0.0	0.0	0.0	0.0	0.0	0.0	0.0	0.0	0.0	1.0	3.0	0.0	0.0
ABHD17A	50.0	0.0	1.0	0.0	0.0	0.0	0.0	0.0	0.0	0.0	8.0	0.0	0.0	0.0	0.0	2.0	0.0	2.0	0.0	2.0	1.0	0.0	0.0	2.0	0.0	16.0	0.0	2.0	0.0	0.0	2.0	5.0	4.0	0.0	1.0	0.0	0.0	0.0	0.0	0.0	0.0	0.0	0.0	1.0	0.0	0.0	0.0	0.0	0.0
ABHD17B	60.0	0.0	0.0	0.0	0.0	0.0	0.0	0.0	1.0	0.0	2.0	0.0	0.0	1.0	2.0	4.0	0.0	4.0	0.0	1.0	2.0	0.0	0.0	0.0	1.0	17.0	0.0	1.0	0.0	0.0	2.0	4.0	11.0	0.0	1.0	0.0	0.0	0.0	0.0	0.0	0.0	0.0	1.0	0.0	0.0	0.0	1.0	0.0	0.0
ABHD17C	36.0	0.0	0.0	0.0	0.0	0.0	0.0	0.0	0.0	0.0	4.0	0.0	0.0	0.0	5.0	1.0	0.0	2.0	0.0	0.0	0.0	0.0	0.0	0.0	0.0	6.0	0.0	2.0	1.0	1.0	2.0	0.0	9.0	0.0	0.0	1.0	0.0	0.0	0.0	1.0	0.0	0.0	0.0	0.0	0.0	0.0	0.0	0.0	0.0
ABHD2	94.0	0.0	0.0	0.0	0.0	0.0	1.0	0.0	0.0	1.0	7.0	0.0	1.0	1.0	1.0	1.0	1.0	3.0	0.0	1.0	3.0	0.0	0.0	2.0	3.0	11.0	0.0	7.0	7.0	0.0	5.0	6.0	24.0	0.0	0.0	0.0	0.0	0.0	0.0	1.0	0.0	0.0	0.0	0.0	0.0	0.0	1.0	0.0	2.0
ABHD3	81.0	0.0	0.0	0.0	0.0	0.0	0.0	0.0	0.0	0.0	14.0	0.0	0.0	0.0	6.0	0.0	0.0	2.0	0.0	0.0	2.0	0.0	1.0	4.0	0.0	14.0	1.0	2.0	6.0	0.0	7.0	4.0	9.0	0.0	0.0	0.0	0.0	0.0	0.0	0.0	0.0	0.0	0.0	2.0	1.0	0.0	2.0	0.0	0.0
ABHD4	84.0	0.0	0.0	0.0	0.0	0.0	0.0	1.0	0.0	0.0	13.0	0.0	1.0	0.0	3.0	3.0	3.0	1.0	0.0	0.0	2.0	1.0	0.0	0.0	1.0	20.0	1.0	4.0	1.0	0.0	5.0	3.0	14.0	0.0	0.0	0.0	0.0	0.0	0.0	0.0	0.0	1.0	0.0	0.0	0.0	0.0	2.0	0.0	0.0
ABHD5	61.0	0.0	0.0	0.0	0.0	0.0	0.0	0.0	0.0	0.0	8.0	0.0	0.0	0.0	1.0	3.0	1.0	3.0	1.0	0.0	2.0	0.0	0.0	0.0	0.0	16.0	0.0	1.0	3.0	0.0	1.0	2.0	15.0	1.0	1.0	0.0	0.0	0.0	0.0	0.0	0.0	0.0	0.0	0.0	0.0	0.0	1.0	0.0	0.0
ABHD6	75.0	0.0	0.0	0.0	0.0	0.0	0.0	0.0	0.0	0.0	12.0	0.0	0.0	0.0	2.0	2.0	1.0	1.0	0.0	1.0	1.0	0.0	0.0	0.0	1.0	14.0	0.0	4.0	3.0	2.0	7.0	3.0	13.0	0.0	1.0	0.0	0.0	0.0	0.0	0.0	0.0	0.0	0.0	0.0	1.0	1.0	0.0	1.0	0.0
ABHD8	99.0	0.0	0.0	0.0	0.0	1.0	0.0	0.0	0.0	1.0	16.0	0.0	0.0	0.0	4.0	3.0	0.0	5.0	1.0	4.0	1.0	0.0	0.0	1.0	1.0	13.0	0.0	1.0	5.0	1.0	8.0	2.0	20.0	0.0	1.0	0.0	0.0	0.0	0.0	0.0	0.0	0.0	1.0	3.0	0.0	1.0	0.0	0.0	0.0
ABI1	87.0	0.0	0.0	0.0	0.0	0.0	0.0	0.0	0.0	0.0	17.0	0.0	1.0	0.0	6.0	1.0	0.0	5.0	0.0	3.0	4.0	0.0	0.0	0.0	1.0	17.0	0.0	5.0	3.0	0.0	7.0	2.0	9.0	0.0	0.0	0.0	0.0	0.0	0.0	0.0	0.0	0.0	0.0	0.0	1.0	1.0	1.0	0.0	0.0
ABI2	102.0	0.0	0.0	0.0	0.0	0.0	1.0	0.0	0.0	0.0	13.0	0.0	1.0	0.0	7.0	4.0	1.0	3.0	1.0	2.0	4.0	0.0	0.0	3.0	3.0	13.0	0.0	7.0	3.0	0.0	9.0	4.0	14.0	0.0	4.0	0.0	0.0	0.0	0.0	0.0	0.0	0.0	0.0	0.0	0.0	0.0	0.0	0.0	0.0
ABI3	86.0	0.0	0.0	0.0	0.0	0.0	0.0	0.0	0.0	0.0	16.0	0.0	2.0	0.0	2.0	0.0	0.0	3.0	3.0	3.0	1.0	0.0	0.0	0.0	1.0	14.0	0.0	2.0	0.0	1.0	2.0	8.0	22.0	1.0	1.0	0.0	0.0	0.0	0.0	1.0	0.0	0.0	1.0	0.0	0.0	0.0	1.0	0.0	0.0
ABI3BP	284.0	0.0	1.0	0.0	0.0	1.0	1.0	1.0	0.0	0.0	46.0	0.0	2.0	1.0	12.0	8.0	1.0	3.0	3.0	4.0	17.0	0.0	0.0	4.0	4.0	40.0	0.0	14.0	10.0	2.0	20.0	28.0	42.0	0.0	1.0	0.0	0.0	0.0	0.0	0.0	0.0	0.0	0.0	0.0	1.0	0.0	2.0	0.0	0.0
ABL1	218.0	0.0	0.0	1.0	0.0	0.0	0.0	1.0	0.0	0.0	39.0	0.0	2.0	0.0	9.0	4.0	0.0	5.0	2.0	5.0	7.0	0.0	0.0	5.0	6.0	27.0	1.0	11.0	6.0	1.0	12.0	11.0	45.0	0.0	2.0	0.0	1.0	0.0	0.0	0.0	0.0	2.0	0.0	2.0	0.0	1.0	0.0	0.0	0.0
ABL2	261.0	0.0	0.0	0.0	0.0	0.0	0.0	0.0	1.0	0.0	32.0	0.0	10.0	0.0	10.0	6.0	1.0	10.0	0.0	3.0	16.0	0.0	0.0	5.0	5.0	44.0	0.0	17.0	5.0	0.0	21.0	19.0	42.0	0.0	4.0	1.0	0.0	0.0	0.0	0.0	0.0	1.0	0.0	1.0	0.0	1.0	2.0	0.0	0.0
ABLIM1	190.0	0.0	0.0	0.0	0.0	1.0	0.0	2.0	0.0	0.0	43.0	0.0	4.0	0.0	8.0	3.0	1.0	6.0	0.0	2.0	9.0	0.0	0.0	2.0	1.0	29.0	0.0	7.0	7.0	1.0	15.0	7.0	27.0	0.0	3.0	0.0	0.0	0.0	0.0	0.0	0.0	0.0	0.0	1.0	1.0	1.0	2.0	0.0	0.0
ABLIM2	146.0	0.0	0.0	0.0	0.0	0.0	0.0	2.0	0.0	0.0	32.0	0.0	0.0	0.0	4.0	2.0	2.0	3.0	1.0	1.0	2.0	0.0	0.0	4.0	3.0	30.0	0.0	4.0	7.0	0.0	14.0	7.0	20.0	0.0	1.0	0.0	0.0	0.0	0.0	0.0	0.0	0.0	0.0	0.0	0.0	1.0	0.0	0.0	0.0
ABLIM3	187.0	0.0	0.0	0.0	0.0	1.0	2.0	0.0	1.0	0.0	30.0	0.0	0.0	2.0	2.0	3.0	0.0	5.0	0.0	1.0	6.0	0.0	0.0	6.0	5.0	25.0	0.0	8.0	2.0	0.0	10.0	24.0	37.0	2.0	2.0	0.0	0.0	0.0	0.0	1.0	0.0	0.0	0.0	0.0	1.0	1.0	2.0	0.0	0.0
ABP1	15.0	0.0	0.0	0.0	0.0	0.0	0.0	0.0	0.0	0.0	4.0	0.0	4.0	0.0	0.0	0.0	0.0	1.0	0.0	0.0	0.0	0.0	0.0	0.0	0.0	0.0	0.0	0.0	0.0	0.0	1.0	0.0	0.0	0.0	3.0	0.0	0.0	0.0	0.0	0.0	0.0	0.0	0.0	0.0	0.0	0.0	0.0	0.0	0.0
ABPARTS	3.0	0.0	0.0	0.0	0.0	0.0	0.0	0.0	0.0	0.0	0.0	0.0	0.0	0.0	0.0	0.0	0.0	0.0	0.0	0.0	0.0	0.0	0.0	0.0	0.0	0.0	0.0	0.0	0.0	0.0	3.0	0.0	0.0	0.0	0.0	0.0	0.0	0.0	0.0	0.0	0.0	0.0	0.0	0.0	0.0	0.0	0.0	0.0	0.0
ABR	191.0	0.0	0.0	0.0	0.0	0.0	0.0	1.0	0.0	0.0	18.0	0.0	3.0	0.0	10.0	8.0	1.0	7.0	1.0	4.0	7.0	0.0	0.0	5.0	1.0	34.0	0.0	10.0	8.0	0.0	11.0	8.0	41.0	0.0	1.0	0.0	0.0	0.0	0.0	0.0	0.0	0.0	0.0	0.0	0.0	1.0	0.0	0.0	0.0
ABRA	148.0	0.0	1.0	0.0	0.0	0.0	0.0	0.0	0.0	0.0	35.0	0.0	1.0	0.0	8.0	3.0	1.0	5.0	0.0	0.0	7.0	0.0	0.0	2.0	4.0	18.0	0.0	8.0	5.0	1.0	8.0	12.0	17.0	0.0	2.0	0.0	0.0	0.0	0.0	0.0	0.0	1.0	0.0	0.0	0.0	0.0	1.0	0.0	0.0
ABRACL	8.0	0.0	0.0	0.0	0.0	0.0	0.0	0.0	0.0	0.0	0.0	0.0	0.0	0.0	0.0	1.0	0.0	0.0	0.0	0.0	0.0	0.0	0.0	0.0	0.0	0.0	0.0	0.0	0.0	0.0	2.0	1.0	3.0	0.0	1.0	0.0	0.0	0.0	0.0	0.0	0.0	0.0	0.0	0.0	0.0	0.0	0.0	0.0	0.0
ABT1	93.0	0.0	0.0	0.0	0.0	0.0	0.0	0.0	0.0	0.0	9.0	1.0	0.0	0.0	2.0	1.0	0.0	2.0	0.0	0.0	1.0	0.0	0.0	4.0	1.0	14.0	0.0	7.0	0.0	1.0	10.0	10.0	20.0	0.0	0.0	1.0	0.0	0.0	0.0	0.0	1.0	0.0	0.0	0.0	0.0	0.0	0.0	0.0	0.0
ABTB1	111.0	0.0	0.0	0.0	0.0	0.0	0.0	1.0	0.0	0.0	11.0	0.0	1.0	0.0	1.0	3.0	0.0	6.0	2.0	1.0	3.0	0.0	0.0	1.0	1.0	20.0	0.0	4.0	4.0	1.0	7.0	5.0	24.0	0.0	1.0	0.0	0.0	0.0	0.0	0.0	0.0	0.0	0.0	0.0	0.0	0.0	1.0	0.0	0.0
ABTB2	162.0	0.0	0.0	0.0	0.0	0.0	0.0	1.0	0.0	0.0	31.0	0.0	2.0	2.0	9.0	2.0	1.0	6.0	0.0	2.0	3.0	0.0	0.0	4.0	1.0	26.0	0.0	10.0	3.0	0.0	14.0	5.0	25.0	0.0	3.0	0.0	1.0	0.0	0.0	0.0	0.0	0.0	0.0	2.0	0.0	1.0	0.0	0.0	0.0
AC000120.8	1.0	0.0	0.0	0.0	0.0	0.0	0.0	0.0	0.0	0.0	0.0	0.0	0.0	0.0	0.0	0.0	0.0	0.0	0.0	0.0	0.0	0.0	0.0	0.0	0.0	0.0	0.0	0.0	0.0	0.0	1.0	0.0	0.0	0.0	0.0	0.0	0.0	0.0	0.0	0.0	0.0	0.0	0.0	0.0	0.0	0.0	0.0	0.0	0.0
AC002310.13	3.0	0.0	0.0	0.0	0.0	0.0	0.0	0.0	0.0	0.0	0.0	0.0	0.0	0.0	0.0	0.0	0.0	1.0	0.0	0.0	0.0	0.0	0.0	0.0	0.0	0.0	0.0	1.0	0.0	1.0	0.0	0.0	0.0	0.0	0.0	0.0	0.0	0.0	0.0	0.0	0.0	0.0	0.0	0.0	0.0	0.0	0.0	0.0	0.0
AC002456.2	2.0	0.0	0.0	0.0	0.0	0.0	0.0	0.0	0.0	0.0	1.0	0.0	0.0	0.0	0.0	0.0	0.0	0.0	0.0	0.0	1.0	0.0	0.0	0.0	0.0	0.0	0.0	0.0	0.0	0.0	0.0	0.0	0.0	0.0	0.0	0.0	0.0	0.0	0.0	0.0	0.0	0.0	0.0	0.0	0.0	0.0	0.0	0.0	0.0
AC002472.13	23.0	0.0	0.0	0.0	0.0	0.0	0.0	1.0	0.0	0.0	2.0	0.0	0.0	0.0	0.0	3.0	0.0	0.0	0.0	0.0	0.0	0.0	0.0	0.0	0.0	6.0	0.0	1.0	1.0	0.0	0.0	0.0	6.0	0.0	0.0	0.0	0.0	0.0	0.0	0.0	0.0	0.0	1.0	0.0	0.0	0.0	1.0	0.0	0.0
AC002985.3	1.0	0.0	0.0	0.0	0.0	0.0	0.0	0.0	0.0	0.0	0.0	0.0	0.0	0.0	0.0	0.0	0.0	0.0	0.0	0.0	0.0	0.0	0.0	0.0	0.0	0.0	0.0	1.0	0.0	0.0	0.0	0.0	0.0	0.0	0.0	0.0	0.0	0.0	0.0	0.0	0.0	0.0	0.0	0.0	0.0	0.0	0.0	0.0	0.0
AC003002.6	24.0	0.0	0.0	0.0	0.0	0.0	0.0	0.0	0.0	0.0	3.0	0.0	0.0	0.0	0.0	2.0	0.0	1.0	0.0	1.0	2.0	0.0	0.0	1.0	0.0	6.0	0.0	2.0	0.0	0.0	2.0	2.0	2.0	0.0	0.0	0.0	0.0	0.0	0.0	0.0	0.0	0.0	0.0	0.0	0.0	0.0	0.0	0.0	0.0
AC003005.4	3.0	0.0	0.0	0.0	0.0	0.0	0.0	0.0	0.0	0.0	0.0	0.0	0.0	0.0	3.0	0.0	0.0	0.0	0.0	0.0	0.0	0.0	0.0	0.0	0.0	0.0	0.0	0.0	0.0	0.0	0.0	0.0	0.0	0.0	0.0	0.0	0.0	0.0	0.0	0.0	0.0	0.0	0.0	0.0	0.0	0.0	0.0	0.0	0.0
AC003006.7	17.0	0.0	0.0	0.0	0.0	0.0	0.0	0.0	0.0	0.0	2.0	0.0	0.0	0.0	0.0	1.0	0.0	0.0	1.0	0.0	1.0	0.0	0.0	0.0	0.0	5.0	0.0	0.0	0.0	0.0	1.0	2.0	1.0	0.0	1.0	0.0	0.0	0.0	0.0	0.0	0.0	0.0	0.0	0.0	0.0	0.0	0.0	0.0	0.0
AC003101.1	1.0	0.0	0.0	0.0	0.0	0.0	0.0	0.0	0.0	0.0	0.0	0.0	0.0	0.0	0.0	0.0	0.0	0.0	0.0	0.0	0.0	0.0	0.0	0.0	0.0	0.0	0.0	0.0	0.0	0.0	0.0	0.0	1.0	0.0	0.0	0.0	0.0	0.0	0.0	0.0	0.0	0.0	0.0	0.0	0.0	0.0	0.0	0.0	0.0
AC004076.7	1.0	0.0	0.0	0.0	0.0	0.0	0.0	0.0	0.0	0.0	0.0	0.0	0.0	0.0	0.0	0.0	0.0	0.0	0.0	0.0	0.0	0.0	0.0	0.0	0.0	0.0	0.0	1.0	0.0	0.0	0.0	0.0	0.0	0.0	0.0	0.0	0.0	0.0	0.0	0.0	0.0	0.0	0.0	0.0	0.0	0.0	0.0	0.0	0.0
AC004076.9	9.0	0.0	0.0	0.0	0.0	0.0	0.0	0.0	0.0	0.0	1.0	0.0	0.0	0.0	1.0	1.0	0.0	0.0	0.0	0.0	1.0	0.0	0.0	0.0	0.0	1.0	0.0	0.0	0.0	1.0	1.0	0.0	1.0	0.0	1.0	0.0	0.0	0.0	0.0	0.0	0.0	0.0	0.0	0.0	0.0	0.0	0.0	0.0	0.0
AC004381.6	127.0	0.0	0.0	0.0	0.0	0.0	0.0	0.0	0.0	0.0	12.0	1.0	0.0	0.0	8.0	1.0	0.0	4.0	1.0	3.0	4.0	0.0	0.0	4.0	4.0	34.0	0.0	7.0	1.0	0.0	8.0	6.0	22.0	0.0	1.0	0.0	0.0	0.0	0.0	0.0	0.0	0.0	1.0	1.0	0.0	0.0	2.0	0.0	0.0
AC004466.1	2.0	0.0	0.0	0.0	0.0	0.0	0.0	0.0	0.0	0.0	0.0	0.0	0.0	0.0	0.0	0.0	0.0	0.0	0.0	0.0	0.0	0.0	0.0	0.0	0.0	1.0	1.0	0.0	0.0	0.0	0.0	0.0	0.0	0.0	0.0	0.0	0.0	0.0	0.0	0.0	0.0	0.0	0.0	0.0	0.0	0.0	0.0	0.0	0.0
AC004899.1	1.0	0.0	0.0	0.0	0.0	0.0	0.0	0.0	0.0	0.0	1.0	0.0	0.0	0.0	0.0	0.0	0.0	0.0	0.0	0.0	0.0	0.0	0.0	0.0	0.0	0.0	0.0	0.0	0.0	0.0	0.0	0.0	0.0	0.0	0.0	0.0	0.0	0.0	0.0	0.0	0.0	0.0	0.0	0.0	0.0	0.0	0.0	0.0	0.0
AC005008.2	1.0	0.0	0.0	0.0	0.0	0.0	0.0	0.0	0.0	0.0	0.0	0.0	0.0	0.0	0.0	0.0	0.0	0.0	0.0	0.0	0.0	0.0	0.0	0.0	0.0	0.0	0.0	0.0	0.0	0.0	0.0	0.0	0.0	0.0	0.0	0.0	0.0	0.0	0.0	0.0	0.0	0.0	0.0	0.0	0.0	1.0	0.0	0.0	0.0
AC005014.4	2.0	0.0	0.0	0.0	0.0	0.0	0.0	0.0	0.0	0.0	0.0	0.0	0.0	0.0	0.0	0.0	0.0	0.0	0.0	0.0	0.0	0.0	0.0	0.0	0.0	0.0	0.0	0.0	0.0	0.0	2.0	0.0	0.0	0.0	0.0	0.0	0.0	0.0	0.0	0.0	0.0	0.0	0.0	0.0	0.0	0.0	0.0	0.0	0.0
AC005522.1	1.0	0.0	0.0	0.0	0.0	0.0	0.0	0.0	0.0	0.0	0.0	0.0	0.0	0.0	0.0	0.0	0.0	0.0	0.0	0.0	0.0	0.0	0.0	0.0	0.0	0.0	0.0	0.0	0.0	0.0	1.0	0.0	0.0	0.0	0.0	0.0	0.0	0.0	0.0	0.0	0.0	0.0	0.0	0.0	0.0	0.0	0.0	0.0	0.0
AC005544.1	9.0	0.0	0.0	0.0	0.0	0.0	0.0	0.0	0.0	0.0	0.0	0.0	0.0	0.0	0.0	0.0	0.0	0.0	0.0	0.0	0.0	0.0	0.0	0.0	0.0	6.0	0.0	0.0	0.0	0.0	0.0	1.0	0.0	0.0	0.0	0.0	0.0	0.0	0.0	0.0	0.0	0.0	0.0	1.0	0.0	0.0	1.0	0.0	0.0
AC005549.3	1.0	0.0	0.0	0.0	0.0	0.0	0.0	0.0	0.0	0.0	0.0	0.0	0.0	0.0	0.0	0.0	0.0	0.0	0.0	0.0	0.0	0.0	0.0	0.0	0.0	0.0	0.0	1.0	0.0	0.0	0.0	0.0	0.0	0.0	0.0	0.0	0.0	0.0	0.0	0.0	0.0	0.0	0.0	0.0	0.0	0.0	0.0	0.0	0.0
AC005609.1	62.0	0.0	0.0	0.0	0.0	0.0	0.0	0.0	0.0	0.0	7.0	0.0	0.0	0.0	4.0	4.0	1.0	3.0	1.0	1.0	4.0	0.0	0.0	1.0	0.0	7.0	0.0	1.0	3.0	3.0	5.0	4.0	10.0	0.0	1.0	0.0	0.0	0.0	0.0	0.0	0.0	0.0	0.0	0.0	0.0	0.0	0.0	0.0	0.0
AC005841.1	2.0	0.0	0.0	0.0	0.0	0.0	0.0	0.0	0.0	0.0	0.0	0.0	0.0	0.0	0.0	1.0	0.0	0.0	0.0	0.0	0.0	0.0	0.0	0.0	0.0	0.0	0.0	0.0	0.0	0.0	0.0	0.0	0.0	0.0	0.0	0.0	0.0	0.0	0.0	0.0	0.0	0.0	0.0	1.0	0.0	0.0	0.0	0.0	0.0
AC006372.1	6.0	0.0	0.0	0.0	0.0	0.0	0.0	0.0	0.0	0.0	0.0	0.0	0.0	0.0	2.0	0.0	0.0	0.0	0.0	0.0	0.0	0.0	0.0	0.0	0.0	0.0	0.0	0.0	0.0	0.0	3.0	0.0	0.0	0.0	0.0	0.0	0.0	0.0	0.0	0.0	0.0	0.0	0.0	0.0	0.0	0.0	0.0	0.0	0.0
AC006435.1	28.0	0.0	0.0	0.0	0.0	0.0	1.0	0.0	0.0	0.0	4.0	0.0	0.0	0.0	3.0	1.0	0.0	1.0	0.0	1.0	2.0	0.0	0.0	1.0	0.0	8.0	0.0	0.0	0.0	0.0	1.0	2.0	1.0	0.0	0.0	0.0	0.0	0.0	0.0	0.0	0.0	0.0	0.0	0.0	0.0	0.0	0.0	0.0	0.0
AC006486.9	31.0	0.0	0.0	0.0	0.0	0.0	0.0	0.0	0.0	0.0	1.0	0.0	0.0	0.0	0.0	1.0	0.0	2.0	0.0	0.0	0.0	0.0	0.0	0.0	0.0	18.0	0.0	5.0	0.0	0.0	1.0	0.0	3.0	0.0	0.0	0.0	0.0	0.0	0.0	0.0	0.0	0.0	0.0	0.0	0.0	0.0	0.0	0.0	0.0
AC006538.4	4.0	0.0	0.0	0.0	0.0	0.0	0.0	0.0	0.0	0.0	0.0	0.0	0.0	0.0	0.0	0.0	0.0	0.0	0.0	0.0	0.0	0.0	0.0	0.0	0.0	2.0	0.0	0.0	0.0	0.0	1.0	0.0	1.0	0.0	0.0	0.0	0.0	0.0	0.0	0.0	0.0	0.0	0.0	0.0	0.0	0.0	0.0	0.0	0.0
AC006547.14	4.0	0.0	0.0	0.0	0.0	0.0	0.0	0.0	0.0	0.0	0.0	0.0	0.0	0.0	0.0	0.0	0.0	0.0	0.0	0.0	0.0	0.0	0.0	0.0	0.0	0.0	0.0	0.0	1.0	0.0	0.0	0.0	0.0	0.0	0.0	0.0	0.0	0.0	0.0	0.0	0.0	0.0	0.0	0.0	0.0	2.0	1.0	0.0	0.0
AC006946.15	3.0	0.0	0.0	0.0	0.0	0.0	0.0	0.0	0.0	0.0	0.0	0.0	0.0	0.0	0.0	0.0	0.0	0.0	0.0	1.0	0.0	0.0	0.0	0.0	0.0	2.0	0.0	0.0	0.0	0.0	0.0	0.0	0.0	0.0	0.0	0.0	0.0	0.0	0.0	0.0	0.0	0.0	0.0	0.0	0.0	0.0	0.0	0.0	0.0
AC007000.1	5.0	0.0	0.0	0.0	0.0	0.0	0.0	0.0	0.0	0.0	0.0	0.0	0.0	1.0	0.0	0.0	0.0	0.0	0.0	0.0	0.0	0.0	0.0	0.0	0.0	0.0	0.0	0.0	0.0	0.0	3.0	0.0	0.0	0.0	0.0	0.0	0.0	0.0	0.0	0.0	0.0	0.0	0.0	0.0	0.0	0.0	0.0	0.0	0.0
AC007040.11	3.0	0.0	0.0	0.0	0.0	0.0	0.0	0.0	0.0	0.0	1.0	0.0	0.0	0.0	0.0	0.0	0.0	0.0	0.0	0.0	0.0	0.0	0.0	0.0	0.0	0.0	0.0	0.0	0.0	0.0	0.0	0.0	1.0	1.0	0.0	0.0	0.0	0.0	0.0	0.0	0.0	0.0	0.0	0.0	0.0	0.0	0.0	0.0	0.0
AC007182.1	1.0	0.0	0.0	0.0	0.0	0.0	0.0	0.0	0.0	0.0	0.0	0.0	0.0	0.0	0.0	0.0	0.0	0.0	0.0	0.0	0.0	0.0	0.0	0.0	0.0	0.0	0.0	0.0	0.0	0.0	1.0	0.0	0.0	0.0	0.0	0.0	0.0	0.0	0.0	0.0	0.0	0.0	0.0	0.0	0.0	0.0	0.0	0.0	0.0
AC007204.1	1.0	0.0	0.0	0.0	0.0	0.0	0.0	0.0	0.0	0.0	1.0	0.0	0.0	0.0	0.0	0.0	0.0	0.0	0.0	0.0	0.0	0.0	0.0	0.0	0.0	0.0	0.0	0.0	0.0	0.0	0.0	0.0	0.0	0.0	0.0	0.0	0.0	0.0	0.0	0.0	0.0	0.0	0.0	0.0	0.0	0.0	0.0	0.0	0.0
AC007401.2	1.0	0.0	0.0	0.0	0.0	0.0	0.0	0.0	0.0	0.0	0.0	0.0	0.0	0.0	0.0	1.0	0.0	0.0	0.0	0.0	0.0	0.0	0.0	0.0	0.0	0.0	0.0	0.0	0.0	0.0	0.0	0.0	0.0	0.0	0.0	0.0	0.0	0.0	0.0	0.0	0.0	0.0	0.0	0.0	0.0	0.0	0.0	0.0	0.0
AC007405.2	2.0	0.0	0.0	0.0	0.0	0.0	0.0	0.0	0.0	0.0	0.0	0.0	0.0	0.0	0.0	0.0	0.0	0.0	0.0	0.0	0.0	0.0	0.0	0.0	0.0	0.0	0.0	0.0	2.0	0.0	0.0	0.0	0.0	0.0	0.0	0.0	0.0	0.0	0.0	0.0	0.0	0.0	0.0	0.0	0.0	0.0	0.0	0.0	0.0
AC007557.1	4.0	0.0	0.0	0.0	0.0	0.0	0.0	0.0	0.0	0.0	0.0	0.0	0.0	0.0	0.0	0.0	0.0	0.0	0.0	0.0	0.0	0.0	0.0	0.0	0.0	3.0	0.0	0.0	0.0	0.0	0.0	0.0	0.0	0.0	0.0	0.0	0.0	0.0	0.0	0.0	0.0	0.0	0.0	0.0	0.0	0.0	1.0	0.0	0.0
AC007952.5	1.0	0.0	0.0	0.0	0.0	0.0	0.0	0.0	0.0	0.0	0.0	0.0	0.0	0.0	0.0	0.0	0.0	0.0	0.0	0.0	0.0	0.0	0.0	0.0	0.0	0.0	0.0	0.0	0.0	0.0	0.0	0.0	0.0	0.0	0.0	0.0	0.0	0.0	0.0	0.0	0.0	0.0	0.0	0.0	0.0	1.0	0.0	0.0	0.0
AC007956.1	10.0	0.0	0.0	0.0	0.0	0.0	0.0	0.0	0.0	0.0	3.0	0.0	0.0	0.0	1.0	0.0	0.0	1.0	0.0	0.0	0.0	0.0	0.0	0.0	0.0	3.0	0.0	0.0	0.0	0.0	1.0	0.0	0.0	0.0	0.0	0.0	0.0	0.0	0.0	0.0	0.0	0.0	0.0	0.0	0.0	1.0	0.0	0.0	0.0
AC008060.7	9.0	0.0	0.0	0.0	0.0	0.0	0.0	0.0	0.0	0.0	0.0	0.0	0.0	0.0	0.0	1.0	0.0	0.0	0.0	1.0	0.0	0.0	0.0	0.0	0.0	1.0	0.0	1.0	0.0	0.0	1.0	0.0	3.0	0.0	0.0	0.0	0.0	0.0	0.0	0.0	0.0	0.0	0.0	0.0	0.0	0.0	0.0	0.0	0.0
AC008073.1	2.0	0.0	0.0	0.0	0.0	0.0	0.0	2.0	0.0	0.0	0.0	0.0	0.0	0.0	0.0	0.0	0.0	0.0	0.0	0.0	0.0	0.0	0.0	0.0	0.0	0.0	0.0	0.0	0.0	0.0	0.0	0.0	0.0	0.0	0.0	0.0	0.0	0.0	0.0	0.0	0.0	0.0	0.0	0.0	0.0	0.0	0.0	0.0	0.0
AC008132.1	1.0	0.0	0.0	0.0	0.0	0.0	0.0	0.0	0.0	0.0	0.0	0.0	0.0	0.0	0.0	0.0	0.0	0.0	0.0	0.0	0.0	0.0	0.0	0.0	0.0	0.0	0.0	0.0	0.0	0.0	0.0	0.0	0.0	0.0	0.0	1.0	0.0	0.0	0.0	0.0	0.0	0.0	0.0	0.0	0.0	0.0	0.0	0.0	0.0
AC008132.13	21.0	0.0	0.0	0.0	0.0	0.0	0.0	0.0	0.0	0.0	0.0	0.0	0.0	0.0	6.0	1.0	0.0	0.0	0.0	1.0	0.0	0.0	0.0	0.0	0.0	8.0	0.0	1.0	2.0	0.0	0.0	0.0	1.0	0.0	0.0	0.0	0.0	0.0	0.0	0.0	0.0	1.0	0.0	0.0	0.0	0.0	0.0	0.0	0.0
AC008271.1	8.0	0.0	0.0	0.0	0.0	0.0	0.0	0.0	0.0	0.0	0.0	0.0	0.0	0.0	0.0	1.0	0.0	0.0	0.0	0.0	0.0	0.0	0.0	0.0	0.0	4.0	0.0	1.0	0.0	0.0	0.0	0.0	2.0	0.0	0.0	0.0	0.0	0.0	0.0	0.0	0.0	0.0	0.0	0.0	0.0	0.0	0.0	0.0	0.0
AC008394.1	5.0	0.0	0.0	0.0	0.0	0.0	0.0	0.0	0.0	0.0	0.0	0.0	0.0	0.0	0.0	1.0	0.0	0.0	0.0	0.0	0.0	0.0	0.0	0.0	0.0	2.0	0.0	0.0	1.0	0.0	0.0	0.0	0.0	0.0	0.0	0.0	0.0	0.0	0.0	0.0	0.0	1.0	0.0	0.0	0.0	0.0	0.0	0.0	0.0
AC008661.1	1.0	0.0	0.0	0.0	0.0	0.0	0.0	0.0	0.0	0.0	0.0	0.0	0.0	0.0	0.0	0.0	0.0	0.0	0.0	0.0	0.0	0.0	0.0	0.0	0.0	0.0	0.0	0.0	0.0	0.0	1.0	0.0	0.0	0.0	0.0	0.0	0.0	0.0	0.0	0.0	0.0	0.0	0.0	0.0	0.0	0.0	0.0	0.0	0.0
AC009001.1	1.0	0.0	0.0	0.0	0.0	0.0	0.0	1.0	0.0	0.0	0.0	0.0	0.0	0.0	0.0	0.0	0.0	0.0	0.0	0.0	0.0	0.0	0.0	0.0	0.0	0.0	0.0	0.0	0.0	0.0	0.0	0.0	0.0	0.0	0.0	0.0	0.0	0.0	0.0	0.0	0.0	0.0	0.0	0.0	0.0	0.0	0.0	0.0	0.0
AC009065.1	4.0	0.0	0.0	0.0	0.0	0.0	0.0	0.0	0.0	0.0	0.0	0.0	0.0	0.0	0.0	0.0	0.0	0.0	0.0	0.0	0.0	0.0	0.0	0.0	0.0	1.0	0.0	0.0	1.0	0.0	0.0	1.0	1.0	0.0	0.0	0.0	0.0	0.0	0.0	0.0	0.0	0.0	0.0	0.0	0.0	0.0	0.0	0.0	0.0
AC009365.3	12.0	0.0	0.0	0.0	0.0	0.0	1.0	0.0	0.0	0.0	0.0	0.0	1.0	0.0	0.0	0.0	0.0	0.0	1.0	0.0	0.0	0.0	0.0	0.0	0.0	7.0	0.0	2.0	0.0	0.0	0.0	0.0	0.0	0.0	0.0	0.0	0.0	0.0	0.0	0.0	0.0	0.0	0.0	0.0	0.0	0.0	0.0	0.0	0.0
AC009403.2	2.0	0.0	0.0	0.0	0.0	0.0	0.0	0.0	0.0	0.0	0.0	0.0	0.0	0.0	0.0	0.0	0.0	0.0	0.0	0.0	0.0	0.0	0.0	0.0	0.0	0.0	0.0	0.0	0.0	0.0	1.0	0.0	0.0	0.0	0.0	0.0	0.0	0.0	0.0	0.0	0.0	0.0	0.0	0.0	0.0	0.0	1.0	0.0	0.0
AC009892.10	6.0	0.0	0.0	0.0	0.0	0.0	0.0	0.0	0.0	0.0	0.0	0.0	0.0	0.0	0.0	0.0	0.0	0.0	0.0	0.0	0.0	0.0	0.0	0.0	0.0	4.0	0.0	0.0	0.0	1.0	0.0	0.0	0.0	0.0	0.0	0.0	0.0	0.0	0.0	0.0	0.0	0.0	0.0	0.0	0.0	1.0	0.0	0.0	0.0
AC009955.1	2.0	0.0	0.0	0.0	0.0	0.0	0.0	0.0	0.0	0.0	0.0	0.0	0.0	0.0	0.0	0.0	0.0	0.0	0.0	0.0	0.0	0.0	0.0	0.0	0.0	0.0	0.0	0.0	0.0	0.0	2.0	0.0	0.0	0.0	0.0	0.0	0.0	0.0	0.0	0.0	0.0	0.0	0.0	0.0	0.0	0.0	0.0	0.0	0.0
AC009958.1	1.0	0.0	0.0	0.0	0.0	0.0	0.0	1.0	0.0	0.0	0.0	0.0	0.0	0.0	0.0	0.0	0.0	0.0	0.0	0.0	0.0	0.0	0.0	0.0	0.0	0.0	0.0	0.0	0.0	0.0	0.0	0.0	0.0	0.0	0.0	0.0	0.0	0.0	0.0	0.0	0.0	0.0	0.0	0.0	0.0	0.0	0.0	0.0	0.0
AC010282.1	4.0	0.0	0.0	0.0	0.0	0.0	0.0	1.0	0.0	0.0	0.0	0.0	0.0	0.0	0.0	0.0	0.0	0.0	0.0	0.0	0.0	0.0	0.0	0.0	0.0	0.0	0.0	0.0	0.0	0.0	3.0	0.0	0.0	0.0	0.0	0.0	0.0	0.0	0.0	0.0	0.0	0.0	0.0	0.0	0.0	0.0	0.0	0.0	0.0
AC010327.2	3.0	0.0	0.0	0.0	0.0	0.0	0.0	0.0	0.0	0.0	0.0	0.0	0.0	0.0	0.0	0.0	0.0	0.0	0.0	1.0	0.0	0.0	0.0	0.0	0.0	1.0	0.0	0.0	0.0	0.0	0.0	0.0	1.0	0.0	0.0	0.0	0.0	0.0	0.0	0.0	0.0	0.0	0.0	0.0	0.0	0.0	0.0	0.0	0.0
AC010336.1	28.0	0.0	0.0	0.0	0.0	1.0	0.0	0.0	0.0	0.0	2.0	0.0	0.0	0.0	2.0	0.0	0.0	3.0	0.0	1.0	0.0	0.0	0.0	1.0	0.0	0.0	0.0	0.0	1.0	0.0	0.0	1.0	14.0	0.0	0.0	0.0	0.0	0.0	0.0	0.0	0.0	0.0	0.0	0.0	0.0	0.0	1.0	0.0	0.0
AC010441.1	9.0	0.0	1.0	0.0	0.0	0.0	0.0	0.0	0.0	0.0	1.0	0.0	0.0	0.0	0.0	0.0	0.0	0.0	0.0	0.0	0.0	0.0	0.0	0.0	0.0	2.0	0.0	1.0	1.0	0.0	0.0	0.0	3.0	0.0	0.0	0.0	0.0	0.0	0.0	0.0	0.0	0.0	0.0	0.0	0.0	0.0	0.0	0.0	0.0
AC010506.1	3.0	0.0	0.0	0.0	0.0	0.0	0.0	0.0	0.0	0.0	0.0	0.0	0.0	0.0	0.0	0.0	0.0	0.0	0.0	0.0	0.0	0.0	0.0	0.0	0.0	0.0	0.0	0.0	0.0	0.0	3.0	0.0	0.0	0.0	0.0	0.0	0.0	0.0	0.0	0.0	0.0	0.0	0.0	0.0	0.0	0.0	0.0	0.0	0.0
AC010531.1	2.0	0.0	0.0	0.0	0.0	0.0	0.0	0.0	0.0	0.0	0.0	0.0	0.0	0.0	0.0	0.0	0.0	0.0	0.0	0.0	0.0	0.0	0.0	0.0	0.0	0.0	0.0	0.0	0.0	0.0	1.0	0.0	0.0	0.0	0.0	0.0	0.0	0.0	0.0	0.0	0.0	0.0	0.0	0.0	0.0	0.0	0.0	0.0	0.0
AC010536.1	1.0	0.0	0.0	0.0	0.0	0.0	0.0	0.0	0.0	0.0	0.0	0.0	0.0	0.0	0.0	0.0	0.0	0.0	0.0	0.0	0.0	0.0	0.0	0.0	0.0	0.0	0.0	0.0	0.0	0.0	0.0	0.0	0.0	0.0	0.0	0.0	0.0	0.0	0.0	0.0	0.0	0.0	0.0	0.0	0.0	0.0	0.0	0.0	0.0
AC010547.9	2.0	0.0	0.0	0.0	0.0	0.0	0.0	0.0	0.0	0.0	0.0	0.0	0.0	0.0	1.0	0.0	0.0	0.0	0.0	0.0	0.0	0.0	0.0	0.0	0.0	0.0	0.0	0.0	0.0	0.0	0.0	0.0	1.0	0.0	0.0	0.0	0.0	0.0	0.0	0.0	0.0	0.0	0.0	0.0	0.0	0.0	0.0	0.0	0.0
AC010642.1	1.0	0.0	0.0	0.0	0.0	0.0	0.0	0.0	0.0	0.0	0.0	0.0	0.0	0.0	0.0	0.0	0.0	0.0	0.0	0.0	0.0	0.0	0.0	0.0	0.0	0.0	0.0	1.0	0.0	0.0	0.0	0.0	0.0	0.0	0.0	0.0	0.0	0.0	0.0	0.0	0.0	0.0	0.0	0.0	0.0	0.0	0.0	0.0	0.0
AC010646.3	1.0	0.0	0.0	0.0	0.0	0.0	0.0	0.0	0.0	0.0	0.0	0.0	0.0	0.0	0.0	0.0	0.0	0.0	0.0	0.0	0.0	0.0	0.0	0.0	0.0	1.0	0.0	0.0	0.0	0.0	0.0	0.0	0.0	0.0	0.0	0.0	0.0	0.0	0.0	0.0	0.0	0.0	0.0	0.0	0.0	0.0	0.0	0.0	0.0
AC010859.1	2.0	0.0	0.0	0.0	0.0	0.0	0.0	0.0	0.0	0.0	0.0	0.0	0.0	0.0	0.0	0.0	0.0	0.0	0.0	0.0	0.0	0.0	0.0	0.0	0.0	0.0	0.0	0.0	0.0	0.0	2.0	0.0	0.0	0.0	0.0	0.0	0.0	0.0	0.0	0.0	0.0	0.0	0.0	0.0	0.0	0.0	0.0	0.0	0.0
AC010872.2	4.0	0.0	0.0	0.0	0.0	0.0	0.0	1.0	0.0	0.0	0.0	0.0	0.0	0.0	0.0	0.0	0.0	0.0	0.0	0.0	0.0	0.0	0.0	0.0	0.0	0.0	0.0	0.0	0.0	0.0	0.0	0.0	0.0	0.0	0.0	0.0	0.0	0.0	0.0	0.0	0.0	0.0	0.0	0.0	0.0	0.0	0.0	0.0	0.0
AC010872_2	1.0	0.0	0.0	0.0	0.0	0.0	0.0	1.0	0.0	0.0	0.0	0.0	0.0	0.0	0.0	0.0	0.0	0.0	0.0	0.0	0.0	0.0	0.0	0.0	0.0	0.0	0.0	0.0	0.0	0.0	0.0	0.0	0.0	0.0	0.0	0.0	0.0	0.0	0.0	0.0	0.0	0.0	0.0	0.0	0.0	0.0	0.0	0.0	0.0
AC010973.1	3.0	0.0	0.0	0.0	0.0	0.0	0.0	0.0	0.0	0.0	0.0	0.0	0.0	1.0	0.0	0.0	0.0	0.0	0.0	0.0	0.0	0.0	0.0	0.0	0.0	0.0	0.0	0.0	0.0	0.0	2.0	0.0	0.0	0.0	0.0	0.0	0.0	0.0	0.0	0.0	0.0	0.0	0.0	0.0	0.0	0.0	0.0	0.0	0.0
AC011043.1	1.0	0.0	0.0	0.0	0.0	0.0	0.0	0.0	0.0	0.0	0.0	0.0	0.0	0.0	0.0	0.0	0.0	0.0	0.0	0.0	0.0	0.0	0.0	0.0	0.0	0.0	0.0	0.0	1.0	0.0	0.0	0.0	0.0	0.0	0.0	0.0	0.0	0.0	0.0	0.0	0.0	0.0	0.0	0.0	0.0	0.0	0.0	0.0	0.0
AC011239.1	1.0	0.0	0.0	0.0	0.0	0.0	0.0	0.0	0.0	0.0	0.0	0.0	0.0	0.0	0.0	0.0	0.0	0.0	0.0	0.0	0.0	0.0	0.0	0.0	0.0	0.0	0.0	0.0	0.0	0.0	0.0	0.0	0.0	0.0	0.0	0.0	0.0	0.0	0.0	0.0	0.0	0.0	0.0	0.0	0.0	0.0	1.0	0.0	0.0
AC011294.3	8.0	0.0	0.0	0.0	0.0	0.0	0.0	0.0	0.0	0.0	0.0	0.0	0.0	0.0	0.0	0.0	0.0	0.0	1.0	0.0	0.0	0.0	0.0	0.0	0.0	6.0	0.0	0.0	0.0	0.0	0.0	0.0	0.0	0.0	0.0	0.0	0.0	0.0	0.0	0.0	0.0	0.0	0.0	1.0	0.0	0.0	0.0	0.0	0.0
AC011443.1	1.0	0.0	0.0	0.0	0.0	0.0	0.0	0.0	0.0	0.0	0.0	0.0	0.0	0.0	0.0	0.0	0.0	0.0	0.0	0.0	0.0	0.0	0.0	0.0	0.0	0.0	0.0	0.0	0.0	0.0	0.0	0.0	0.0	0.0	0.0	0.0	0.0	0.0	0.0	0.0	0.0	0.0	0.0	0.0	0.0	0.0	0.0	0.0	0.0
AC011475.1	1.0	0.0	0.0	0.0	0.0	0.0	0.0	0.0	0.0	0.0	0.0	0.0	0.0	0.0	0.0	0.0	0.0	0.0	0.0	0.0	0.0	0.0	0.0	0.0	0.0	0.0	0.0	0.0	0.0	0.0	0.0	0.0	0.0	0.0	0.0	0.0	0.0	0.0	0.0	0.0	0.0	0.0	0.0	0.0	0.0	1.0	0.0	0.0	0.0
AC011484.1	4.0	0.0	0.0	0.0	0.0	0.0	0.0	1.0	0.0	0.0	1.0	0.0	0.0	0.0	0.0	0.0	0.0	0.0	0.0	0.0	0.0	0.0	0.0	0.0	0.0	2.0	0.0	0.0	0.0	0.0	0.0	0.0	0.0	0.0	0.0	0.0	0.0	0.0	0.0	0.0	0.0	0.0	0.0	0.0	0.0	0.0	0.0	0.0	0.0
AC011498.1	3.0	0.0	0.0	0.0	0.0	0.0	0.0	0.0	0.0	0.0	0.0	0.0	0.0	0.0	0.0	0.0	0.0	0.0	0.0	0.0	0.0	0.0	0.0	0.0	0.0	0.0	0.0	0.0	0.0	0.0	3.0	0.0	0.0	0.0	0.0	0.0	0.0	0.0	0.0	0.0	0.0	0.0	0.0	0.0	0.0	0.0	0.0	0.0	0.0
AC011500.1	2.0	0.0	0.0	0.0	0.0	0.0	0.0	0.0	0.0	0.0	0.0	0.0	0.0	0.0	0.0	1.0	0.0	0.0	0.0	0.0	0.0	0.0	0.0	0.0	0.0	0.0	0.0	0.0	0.0	0.0	0.0	0.0	0.0	0.0	0.0	0.0	0.0	0.0	0.0	0.0	0.0	0.0	0.0	0.0	0.0	0.0	0.0	0.0	0.0
AC011530.4	7.0	0.0	0.0	0.0	0.0	0.0	0.0	0.0	0.0	0.0	1.0	0.0	0.0	0.0	0.0	0.0	0.0	0.0	0.0	0.0	0.0	0.0	0.0	0.0	0.0	0.0	0.0	1.0	0.0	0.0	0.0	3.0	1.0	0.0	0.0	0.0	0.0	0.0	0.0	0.0	0.0	0.0	0.0	0.0	0.0	0.0	0.0	0.0	0.0
AC011841.1	2.0	0.0	0.0	0.0	0.0	0.0	0.0	0.0	0.0	0.0	0.0	0.0	0.0	0.0	0.0	0.0	0.0	0.0	0.0	0.0	0.0	0.0	0.0	0.0	0.0	0.0	0.0	0.0	2.0	0.0	0.0	0.0	0.0	0.0	0.0	0.0	0.0	0.0	0.0	0.0	0.0	0.0	0.0	0.0	0.0	0.0	0.0	0.0	0.0
AC011897.1	6.0	0.0	0.0	0.0	0.0	0.0	0.0	0.0	0.0	0.0	1.0	0.0	0.0	0.0	0.0	0.0	0.0	0.0	0.0	0.0	0.0	0.0	0.0	0.0	0.0	3.0	0.0	0.0	0.0	0.0	0.0	0.0	1.0	0.0	0.0	0.0	0.0	0.0	0.0	1.0	0.0	0.0	0.0	0.0	0.0	0.0	0.0	0.0	0.0
AC011997.1	3.0	0.0	0.0	0.0	0.0	0.0	0.0	0.0	0.0	0.0	1.0	0.0	0.0	0.0	0.0	0.0	0.0	0.0	0.0	0.0	0.0	0.0	0.0	0.0	0.0	1.0	0.0	0.0	1.0	0.0	0.0	0.0	0.0	0.0	0.0	0.0	0.0	0.0	0.0	0.0	0.0	0.0	0.0	0.0	0.0	0.0	0.0	0.0	0.0
AC012100.1	1.0	0.0	0.0	0.0	0.0	0.0	0.0	0.0	0.0	0.0	0.0	0.0	0.0	0.0	0.0	0.0	0.0	0.0	0.0	0.0	0.0	0.0	0.0	0.0	0.0	0.0	0.0	0.0	0.0	0.0	1.0	0.0	0.0	0.0	0.0	0.0	0.0	0.0	0.0	0.0	0.0	0.0	0.0	0.0	0.0	0.0	0.0	0.0	0.0
AC012123.1	1.0	0.0	0.0	0.0	0.0	0.0	0.0	0.0	0.0	0.0	0.0	0.0	0.0	0.0	0.0	0.0	0.0	0.0	0.0	0.0	0.0	0.0	0.0	0.0	0.0	0.0	0.0	0.0	0.0	0.0	0.0	0.0	1.0	0.0	0.0	0.0	0.0	0.0	0.0	0.0	0.0	0.0	0.0	0.0	0.0	0.0	0.0	0.0	0.0
AC012215.1	3.0	0.0	0.0	0.0	0.0	0.0	0.0	0.0	0.0	0.0	0.0	0.0	0.0	0.0	0.0	0.0	0.0	0.0	0.0	0.0	0.0	0.0	0.0	0.0	0.0	2.0	0.0	0.0	0.0	0.0	0.0	0.0	0.0	0.0	0.0	0.0	0.0	0.0	0.0	0.0	0.0	1.0	0.0	0.0	0.0	0.0	0.0	0.0	0.0
AC012313.1	3.0	0.0	0.0	0.0	0.0	0.0	0.0	0.0	0.0	0.0	1.0	0.0	1.0	0.0	1.0	0.0	0.0	0.0	0.0	0.0	0.0	0.0	0.0	0.0	0.0	0.0	0.0	0.0	0.0	0.0	0.0	0.0	0.0	0.0	0.0	0.0	0.0	0.0	0.0	0.0	0.0	0.0	0.0	0.0	0.0	0.0	0.0	0.0	0.0
AC012493.2	2.0	0.0	0.0	0.0	0.0	0.0	0.0	0.0	0.0	0.0	1.0	0.0	0.0	0.0	1.0	0.0	0.0	0.0	0.0	0.0	0.0	0.0	0.0	0.0	0.0	0.0	0.0	0.0	0.0	0.0	0.0	0.0	0.0	0.0	0.0	0.0	0.0	0.0	0.0	0.0	0.0	0.0	0.0	0.0	0.0	0.0	0.0	0.0	0.0
AC012621.2	1.0	0.0	0.0	0.0	0.0	0.0	0.0	0.0	0.0	0.0	0.0	0.0	0.0	0.0	0.0	0.0	0.0	0.0	0.0	0.0	0.0	0.0	0.0	0.0	0.0	0.0	0.0	0.0	0.0	0.0	0.0	0.0	0.0	0.0	0.0	0.0	0.0	0.0	0.0	0.0	0.0	0.0	0.0	0.0	0.0	0.0	0.0	0.0	0.0
AC013461.1	3.0	0.0	0.0	0.0	0.0	0.0	0.0	0.0	0.0	0.0	0.0	0.0	0.0	0.0	0.0	0.0	0.0	0.0	0.0	0.0	0.0	0.0	0.0	0.0	0.0	0.0	0.0	0.0	0.0	0.0	3.0	0.0	0.0	0.0	0.0	0.0	0.0	0.0	0.0	0.0	0.0	0.0	0.0	0.0	0.0	0.0	0.0	0.0	0.0
AC015987.2	3.0	0.0	0.0	0.0	0.0	0.0	0.0	0.0	0.0	0.0	0.0	0.0	0.0	1.0	0.0	0.0	0.0	0.0	0.0	0.0	0.0	0.0	0.0	0.0	0.0	0.0	0.0	0.0	1.0	0.0	0.0	0.0	1.0	0.0	0.0	0.0	0.0	0.0	0.0	0.0	0.0	0.0	0.0	0.0	0.0	0.0	0.0	0.0	0.0
AC016251.1	3.0	0.0	0.0	0.0	0.0	0.0	0.0	0.0	0.0	0.0	0.0	0.0	0.0	0.0	0.0	0.0	0.0	0.0	0.0	0.0	0.0	0.0	0.0	0.0	0.0	0.0	0.0	0.0	0.0	0.0	0.0	0.0	0.0	0.0	0.0	0.0	0.0	0.0	0.0	0.0	0.0	0.0	0.0	0.0	0.0	0.0	2.0	0.0	0.0
AC016757.3	7.0	0.0	0.0	0.0	0.0	0.0	0.0	0.0	0.0	0.0	0.0	0.0	1.0	1.0	0.0	0.0	0.0	0.0	0.0	0.0	0.0	0.0	0.0	0.0	0.0	2.0	0.0	0.0	1.0	0.0	0.0	0.0	2.0	0.0	0.0	0.0	0.0	0.0	0.0	0.0	0.0	0.0	0.0	0.0	0.0	0.0	0.0	0.0	0.0
AC017028.1	1.0	0.0	0.0	0.0	0.0	0.0	0.0	0.0	0.0	0.0	0.0	0.0	0.0	0.0	0.0	0.0	0.0	0.0	0.0	0.0	0.0	0.0	0.0	0.0	0.0	0.0	0.0	0.0	1.0	0.0	0.0	0.0	0.0	0.0	0.0	0.0	0.0	0.0	0.0	0.0	0.0	0.0	0.0	0.0	0.0	0.0	0.0	0.0	0.0
AC017035.2	1.0	0.0	0.0	0.0	0.0	0.0	0.0	0.0	0.0	0.0	0.0	0.0	0.0	0.0	0.0	0.0	0.0	0.0	0.0	0.0	0.0	0.0	0.0	0.0	0.0	1.0	0.0	0.0	0.0	0.0	0.0	0.0	0.0	0.0	0.0	0.0	0.0	0.0	0.0	0.0	0.0	0.0	0.0	0.0	0.0	0.0	0.0	0.0	0.0
AC018470.1	14.0	0.0	0.0	0.0	0.0	0.0	0.0	0.0	0.0	0.0	0.0	0.0	0.0	0.0	0.0	1.0	0.0	0.0	0.0	1.0	0.0	0.0	0.0	0.0	0.0	2.0	0.0	0.0	2.0	0.0	1.0	0.0	5.0	0.0	0.0	0.0	0.0	0.0	0.0	0.0	0.0	0.0	0.0	0.0	0.0	2.0	0.0	0.0	0.0
AC018630.1	1.0	0.0	0.0	0.0	0.0	0.0	0.0	0.0	0.0	0.0	0.0	0.0	0.0	0.0	0.0	0.0	0.0	0.0	0.0	0.0	0.0	0.0	0.0	0.0	0.0	0.0	0.0	0.0	0.0	0.0	1.0	0.0	0.0	0.0	0.0	0.0	0.0	0.0	0.0	0.0	0.0	0.0	0.0	0.0	0.0	0.0	0.0	0.0	0.0
AC018682.6	1.0	0.0	0.0	0.0	0.0	0.0	0.0	1.0	0.0	0.0	0.0	0.0	0.0	0.0	0.0	0.0	0.0	0.0	0.0	0.0	0.0	0.0	0.0	0.0	0.0	0.0	0.0	0.0	0.0	0.0	0.0	0.0	0.0	0.0	0.0	0.0	0.0	0.0	0.0	0.0	0.0	0.0	0.0	0.0	0.0	0.0	0.0	0.0	0.0
AC018755.1	19.0	0.0	0.0	0.0	0.0	0.0	0.0	0.0	0.0	0.0	0.0	0.0	0.0	0.0	0.0	0.0	0.0	0.0	1.0	0.0	0.0	0.0	0.0	0.0	0.0	9.0	1.0	2.0	1.0	0.0	0.0	0.0	0.0	0.0	0.0	0.0	0.0	0.0	0.0	0.0	2.0	0.0	0.0	0.0	0.0	0.0	2.0	0.0	0.0
AC018755.2	1.0	0.0	0.0	0.0	0.0	0.0	0.0	0.0	0.0	0.0	0.0	0.0	0.0	0.0	0.0	0.0	0.0	0.0	0.0	0.0	0.0	0.0	0.0	0.0	0.0	0.0	0.0	0.0	0.0	0.0	1.0	0.0	0.0	0.0	0.0	0.0	0.0	0.0	0.0	0.0	0.0	0.0	0.0	0.0	0.0	0.0	0.0	0.0	0.0
AC018867.2	1.0	0.0	0.0	0.0	0.0	0.0	0.0	0.0	0.0	0.0	0.0	0.0	0.0	0.0	0.0	0.0	0.0	0.0	0.0	0.0	0.0	0.0	0.0	0.0	0.0	1.0	0.0	0.0	0.0	0.0	0.0	0.0	0.0	0.0	0.0	0.0	0.0	0.0	0.0	0.0	0.0	0.0	0.0	0.0	0.0	0.0	0.0	0.0	0.0
AC019171.1	4.0	0.0	0.0	0.0	0.0	0.0	0.0	0.0	0.0	0.0	0.0	0.0	0.0	0.0	0.0	0.0	0.0	0.0	0.0	0.0	0.0	0.0	0.0	0.0	0.0	2.0	0.0	0.0	0.0	0.0	0.0	0.0	2.0	0.0	0.0	0.0	0.0	0.0	0.0	0.0	0.0	0.0	0.0	0.0	0.0	0.0	0.0	0.0	0.0
AC019294.1	7.0	0.0	0.0	0.0	0.0	0.0	0.0	0.0	0.0	0.0	0.0	0.0	0.0	1.0	0.0	0.0	0.0	0.0	0.0	0.0	0.0	0.0	0.0	0.0	0.0	6.0	0.0	0.0	0.0	0.0	0.0	0.0	0.0	0.0	0.0	0.0	0.0	0.0	0.0	0.0	0.0	0.0	0.0	0.0	0.0	0.0	0.0	0.0	0.0
AC020907.1	2.0	0.0	0.0	0.0	0.0	0.0	0.0	0.0	0.0	0.0	0.0	0.0	0.0	0.0	1.0	0.0	0.0	0.0	0.0	0.0	0.0	0.0	0.0	0.0	0.0	0.0	0.0	0.0	1.0	0.0	0.0	0.0	0.0	0.0	0.0	0.0	0.0	0.0	0.0	0.0	0.0	0.0	0.0	0.0	0.0	0.0	0.0	0.0	0.0
AC020922.1	3.0	0.0	0.0	0.0	0.0	0.0	0.0	0.0	0.0	0.0	0.0	0.0	0.0	0.0	0.0	0.0	0.0	0.0	0.0	0.0	0.0	0.0	0.0	0.0	0.0	2.0	0.0	0.0	1.0	0.0	0.0	0.0	0.0	0.0	0.0	0.0	0.0	0.0	0.0	0.0	0.0	0.0	0.0	0.0	0.0	0.0	0.0	0.0	0.0
AC021218.2	2.0	0.0	0.0	0.0	0.0	0.0	0.0	0.0	0.0	0.0	1.0	0.0	0.0	0.0	0.0	1.0	0.0	0.0	0.0	0.0	0.0	0.0	0.0	0.0	0.0	0.0	0.0	0.0	0.0	0.0	0.0	0.0	0.0	0.0	0.0	0.0	0.0	0.0	0.0	0.0	0.0	0.0	0.0	0.0	0.0	0.0	0.0	0.0	0.0
AC021860.1	2.0	0.0	0.0	0.0	0.0	0.0	0.0	0.0	0.0	0.0	0.0	0.0	1.0	0.0	0.0	0.0	0.0	0.0	0.0	0.0	0.0	0.0	0.0	0.0	0.0	0.0	0.0	1.0	0.0	0.0	0.0	0.0	0.0	0.0	0.0	0.0	0.0	0.0	0.0	0.0	0.0	0.0	0.0	0.0	0.0	0.0	0.0	0.0	0.0
AC022400.2	9.0	0.0	0.0	0.0	0.0	0.0	0.0	0.0	0.0	0.0	0.0	0.0	0.0	0.0	0.0	1.0	0.0	0.0	0.0	0.0	0.0	0.0	0.0	0.0	0.0	1.0	0.0	3.0	0.0	0.0	0.0	1.0	2.0	0.0	0.0	0.0	0.0	0.0	0.0	0.0	0.0	0.0	0.0	0.0	0.0	0.0	0.0	0.0	0.0
AC022415.4	2.0	0.0	0.0	0.0	0.0	0.0	0.0	0.0	0.0	0.0	0.0	0.0	0.0	0.0	0.0	0.0	0.0	0.0	0.0	0.0	0.0	0.0	0.0	0.0	0.0	0.0	0.0	0.0	0.0	0.0	0.0	0.0	0.0	0.0	0.0	0.0	0.0	0.0	0.0	0.0	0.0	0.0	0.0	0.0	0.0	0.0	0.0	0.0	0.0
AC022431.2	1.0	0.0	0.0	0.0	0.0	0.0	0.0	0.0	0.0	0.0	0.0	0.0	0.0	0.0	0.0	0.0	0.0	0.0	0.0	0.0	0.0	0.0	0.0	0.0	0.0	0.0	0.0	0.0	0.0	0.0	0.0	0.0	0.0	0.0	0.0	0.0	0.0	0.0	0.0	0.0	0.0	0.0	0.0	0.0	0.0	1.0	0.0	0.0	0.0
AC022498.1	4.0	0.0	0.0	0.0	0.0	0.0	0.0	0.0	0.0	0.0	0.0	0.0	0.0	0.0	0.0	0.0	0.0	0.0	0.0	0.0	0.0	0.0	0.0	0.0	0.0	3.0	0.0	0.0	0.0	0.0	0.0	0.0	0.0	0.0	0.0	0.0	0.0	0.0	0.0	0.0	0.0	1.0	0.0	0.0	0.0	0.0	0.0	0.0	0.0
AC022532.1	15.0	0.0	0.0	0.0	0.0	0.0	0.0	0.0	0.0	0.0	0.0	0.0	0.0	0.0	0.0	1.0	0.0	1.0	0.0	1.0	0.0	0.0	0.0	0.0	1.0	1.0	0.0	0.0	0.0	0.0	3.0	3.0	3.0	0.0	0.0	0.0	0.0	0.0	0.0	0.0	0.0	0.0	0.0	0.0	0.0	0.0	0.0	0.0	0.0
AC023590.1	1.0	0.0	0.0	0.0	0.0	0.0	0.0	0.0	0.0	0.0	0.0	0.0	0.0	0.0	0.0	0.0	0.0	0.0	0.0	0.0	0.0	0.0	0.0	0.0	0.0	0.0	0.0	0.0	0.0	0.0	0.0	0.0	0.0	0.0	0.0	0.0	0.0	0.0	0.0	0.0	0.0	0.0	0.0	0.0	0.0	1.0	0.0	0.0	0.0
AC023830.1	4.0	0.0	0.0	0.0	0.0	0.0	0.0	0.0	0.0	0.0	0.0	0.0	0.0	0.0	0.0	0.0	0.0	0.0	0.0	0.0	0.0	0.0	0.0	0.0	0.0	0.0	0.0	0.0	0.0	0.0	3.0	0.0	0.0	0.0	0.0	0.0	0.0	0.0	0.0	0.0	0.0	0.0	0.0	0.0	0.0	0.0	0.0	0.0	0.0
AC024270.1	1.0	0.0	0.0	0.0	0.0	0.0	0.0	0.0	0.0	0.0	0.0	0.0	0.0	0.0	0.0	0.0	0.0	0.0	0.0	0.0	0.0	0.0	0.0	0.0	0.0	0.0	0.0	0.0	0.0	0.0	1.0	0.0	0.0	0.0	0.0	0.0	0.0	0.0	0.0	0.0	0.0	0.0	0.0	0.0	0.0	0.0	0.0	0.0	0.0
AC024575.1	2.0	0.0	0.0	0.0	0.0	0.0	0.0	0.0	0.0	0.0	0.0	0.0	0.0	0.0	0.0	0.0	0.0	0.0	0.0	0.0	0.0	0.0	0.0	0.0	0.0	0.0	0.0	0.0	0.0	0.0	2.0	0.0	0.0	0.0	0.0	0.0	0.0	0.0	0.0	0.0	0.0	0.0	0.0	0.0	0.0	0.0	0.0	0.0	0.0
AC024580.1	1.0	0.0	0.0	0.0	0.0	0.0	0.0	0.0	0.0	0.0	0.0	0.0	0.0	0.0	0.0	0.0	0.0	0.0	0.0	0.0	0.0	0.0	0.0	0.0	0.0	0.0	0.0	0.0	0.0	0.0	0.0	0.0	0.0	0.0	0.0	0.0	0.0	0.0	0.0	0.0	0.0	0.0	0.0	0.0	0.0	0.0	0.0	0.0	0.0
AC024592.12	8.0	0.0	0.0	0.0	0.0	0.0	0.0	0.0	0.0	0.0	4.0	0.0	0.0	0.0	0.0	0.0	0.0	0.0	0.0	1.0	0.0	0.0	0.0	0.0	0.0	2.0	0.0	0.0	0.0	0.0	0.0	0.0	1.0	0.0	0.0	0.0	0.0	0.0	0.0	0.0	0.0	0.0	0.0	0.0	0.0	0.0	0.0	0.0	0.0
AC024940.1	2.0	0.0	0.0	0.0	0.0	0.0	0.0	0.0	0.0	0.0	0.0	0.0	0.0	0.0	0.0	0.0	0.0	0.0	0.0	0.0	0.0	0.0	0.0	0.0	0.0	1.0	0.0	0.0	1.0	0.0	0.0	0.0	0.0	0.0	0.0	0.0	0.0	0.0	0.0	0.0	0.0	0.0	0.0	0.0	0.0	0.0	0.0	0.0	0.0
AC026202.1	10.0	0.0	0.0	0.0	0.0	0.0	0.0	0.0	0.0	0.0	2.0	0.0	0.0	0.0	1.0	1.0	0.0	0.0	0.0	0.0	0.0	0.0	0.0	2.0	0.0	0.0	0.0	0.0	1.0	0.0	0.0	1.0	1.0	0.0	0.0	0.0	0.0	0.0	0.0	0.0	0.0	0.0	0.0	0.0	0.0	0.0	0.0	0.0	0.0
AC026310.1	1.0	0.0	0.0	0.0	0.0	0.0	0.0	0.0	0.0	0.0	0.0	0.0	0.0	0.0	0.0	0.0	0.0	0.0	0.0	0.0	0.0	0.0	0.0	0.0	0.0	0.0	0.0	1.0	0.0	0.0	0.0	0.0	0.0	0.0	0.0	0.0	0.0	0.0	0.0	0.0	0.0	0.0	0.0	0.0	0.0	0.0	0.0	0.0	0.0
AC026407.1	3.0	0.0	0.0	0.0	0.0	0.0	0.0	1.0	0.0	0.0	1.0	0.0	0.0	0.0	0.0	0.0	0.0	0.0	0.0	0.0	0.0	0.0	0.0	0.0	0.0	0.0	0.0	0.0	0.0	0.0	0.0	0.0	1.0	0.0	0.0	0.0	0.0	0.0	0.0	0.0	0.0	0.0	0.0	0.0	0.0	0.0	0.0	0.0	0.0
AC026703.1	40.0	0.0	0.0	0.0	0.0	0.0	0.0	0.0	0.0	0.0	6.0	0.0	0.0	0.0	2.0	1.0	0.0	2.0	0.0	0.0	1.0	0.0	0.0	1.0	1.0	8.0	1.0	1.0	0.0	1.0	4.0	2.0	8.0	0.0	0.0	0.0	0.0	0.0	0.0	0.0	0.0	0.0	0.0	0.0	1.0	0.0	0.0	0.0	0.0
AC027045.1	1.0	0.0	0.0	0.0	0.0	0.0	0.0	0.0	0.0	0.0	0.0	0.0	0.0	0.0	0.0	0.0	0.0	0.0	0.0	0.0	0.0	0.0	0.0	0.0	0.0	0.0	0.0	0.0	0.0	0.0	0.0	0.0	0.0	0.0	0.0	0.0	0.0	0.0	0.0	0.0	0.0	0.0	0.0	0.0	0.0	0.0	0.0	0.0	0.0
AC027088.1	1.0	0.0	0.0	0.0	0.0	0.0	0.0	1.0	0.0	0.0	0.0	0.0	0.0	0.0	0.0	0.0	0.0	0.0	0.0	0.0	0.0	0.0	0.0	0.0	0.0	0.0	0.0	0.0	0.0	0.0	0.0	0.0	0.0	0.0	0.0	0.0	0.0	0.0	0.0	0.0	0.0	0.0	0.0	0.0	0.0	0.0	0.0	0.0	0.0
AC027763.2	6.0	0.0	0.0	0.0	0.0	0.0	0.0	0.0	0.0	0.0	0.0	0.0	0.0	0.0	0.0	0.0	0.0	0.0	1.0	0.0	0.0	0.0	0.0	0.0	0.0	1.0	0.0	0.0	0.0	0.0	0.0	1.0	2.0	0.0	0.0	0.0	0.0	0.0	0.0	0.0	0.0	1.0	0.0	0.0	0.0	0.0	0.0	0.0	0.0
AC037199.1	3.0	0.0	0.0	0.0	0.0	0.0	0.0	0.0	0.0	0.0	0.0	0.0	0.0	0.0	0.0	0.0	0.0	0.0	0.0	0.0	0.0	0.0	0.0	0.0	0.0	1.0	0.0	0.0	0.0	0.0	0.0	1.0	0.0	0.0	1.0	0.0	0.0	0.0	0.0	0.0	0.0	0.0	0.0	0.0	0.0	0.0	0.0	0.0	0.0
AC040160.1	4.0	0.0	0.0	0.0	0.0	0.0	0.0	0.0	0.0	0.0	0.0	0.0	0.0	0.0	0.0	0.0	0.0	0.0	0.0	0.0	0.0	0.0	0.0	0.0	0.0	2.0	0.0	1.0	0.0	1.0	0.0	0.0	0.0	0.0	0.0	0.0	0.0	0.0	0.0	0.0	0.0	0.0	0.0	0.0	0.0	0.0	0.0	0.0	0.0
AC040977.1	8.0	0.0	1.0	0.0	0.0	0.0	0.0	0.0	0.0	0.0	0.0	0.0	0.0	0.0	1.0	1.0	0.0	0.0	0.0	0.0	1.0	0.0	0.0	0.0	0.0	1.0	0.0	1.0	0.0	0.0	0.0	0.0	2.0	0.0	0.0	0.0	0.0	0.0	0.0	0.0	0.0	0.0	0.0	0.0	0.0	0.0	0.0	0.0	0.0
AC061992.1	10.0	0.0	0.0	0.0	0.0	0.0	0.0	0.0	0.0	0.0	2.0	0.0	1.0	0.0	0.0	0.0	0.0	0.0	0.0	0.0	0.0	0.0	0.0	0.0	0.0	2.0	0.0	0.0	0.0	0.0	1.0	0.0	3.0	0.0	0.0	0.0	0.0	0.0	0.0	0.0	0.0	0.0	0.0	0.0	0.0	0.0	1.0	0.0	0.0
AC063955.1	1.0	0.0	0.0	0.0	0.0	0.0	0.0	0.0	0.0	0.0	0.0	0.0	0.0	0.0	0.0	0.0	0.0	0.0	0.0	0.0	0.0	0.0	0.0	0.0	0.0	0.0	0.0	0.0	0.0	0.0	1.0	0.0	0.0	0.0	0.0	0.0	0.0	0.0	0.0	0.0	0.0	0.0	0.0	0.0	0.0	0.0	0.0	0.0	0.0
AC063965.1	1.0	0.0	0.0	0.0	0.0	0.0	0.0	1.0	0.0	0.0	0.0	0.0	0.0	0.0	0.0	0.0	0.0	0.0	0.0	0.0	0.0	0.0	0.0	0.0	0.0	0.0	0.0	0.0	0.0	0.0	0.0	0.0	0.0	0.0	0.0	0.0	0.0	0.0	0.0	0.0	0.0	0.0	0.0	0.0	0.0	0.0	0.0	0.0	0.0
AC064874.1	1.0	0.0	0.0	0.0	0.0	0.0	0.0	0.0	0.0	0.0	0.0	0.0	0.0	0.0	0.0	0.0	0.0	0.0	0.0	0.0	0.0	0.0	0.0	0.0	0.0	0.0	0.0	0.0	0.0	0.0	0.0	0.0	0.0	0.0	0.0	0.0	0.0	0.0	0.0	0.0	0.0	0.0	0.0	0.0	0.0	1.0	0.0	0.0	0.0
AC068353.1	3.0	0.0	0.0	0.0	0.0	0.0	0.0	0.0	0.0	0.0	0.0	0.0	0.0	1.0	0.0	0.0	0.0	0.0	0.0	0.0	0.0	0.0	0.0	0.0	0.0	0.0	0.0	0.0	0.0	0.0	1.0	0.0	0.0	0.0	0.0	0.0	0.0	0.0	0.0	0.0	0.0	0.0	0.0	0.0	0.0	0.0	0.0	0.0	0.0
AC068533.7	3.0	0.0	0.0	0.0	0.0	0.0	0.0	0.0	0.0	0.0	0.0	0.0	0.0	0.0	0.0	0.0	0.0	0.0	0.0	0.0	0.0	0.0	0.0	0.0	0.0	2.0	0.0	0.0	0.0	0.0	1.0	0.0	0.0	0.0	0.0	0.0	0.0	0.0	0.0	0.0	0.0	0.0	0.0	0.0	0.0	0.0	0.0	0.0	0.0
AC068987.1	11.0	0.0	0.0	0.0	0.0	0.0	0.0	0.0	0.0	0.0	2.0	0.0	0.0	0.0	0.0	0.0	0.0	0.0	0.0	0.0	0.0	0.0	0.0	0.0	0.0	7.0	0.0	1.0	0.0	1.0	0.0	0.0	0.0	0.0	0.0	0.0	0.0	0.0	0.0	0.0	0.0	0.0	0.0	0.0	0.0	0.0	0.0	0.0	0.0
AC069154.2	2.0	0.0	0.0	0.0	0.0	0.0	0.0	1.0	0.0	0.0	0.0	0.0	0.0	0.0	0.0	0.0	0.0	0.0	0.0	0.0	0.0	0.0	0.0	0.0	0.0	0.0	0.0	0.0	0.0	0.0	1.0	0.0	0.0	0.0	0.0	0.0	0.0	0.0	0.0	0.0	0.0	0.0	0.0	0.0	0.0	0.0	0.0	0.0	0.0
AC069368.3	21.0	0.0	0.0	0.0	0.0	0.0	0.0	0.0	0.0	0.0	3.0	0.0	0.0	0.0	0.0	1.0	0.0	1.0	0.0	0.0	3.0	0.0	0.0	0.0	0.0	5.0	0.0	0.0	0.0	0.0	1.0	0.0	3.0	0.0	0.0	0.0	0.0	0.0	0.0	0.0	0.0	2.0	0.0	0.0	0.0	0.0	0.0	0.0	0.0
AC073342.1	12.0	0.0	0.0	0.0	0.0	0.0	0.0	0.0	0.0	0.0	1.0	0.0	0.0	0.0	0.0	0.0	0.0	3.0	0.0	0.0	0.0	0.0	0.0	0.0	1.0	1.0	0.0	0.0	0.0	0.0	0.0	2.0	2.0	0.0	0.0	0.0	0.0	0.0	0.0	0.0	1.0	0.0	0.0	0.0	0.0	0.0	0.0	0.0	0.0
AC073343.1	9.0	0.0	0.0	0.0	0.0	0.0	0.0	0.0	0.0	0.0	0.0	0.0	5.0	0.0	0.0	0.0	0.0	0.0	0.0	0.0	0.0	0.0	0.0	0.0	0.0	4.0	0.0	0.0	0.0	0.0	0.0	0.0	0.0	0.0	0.0	0.0	0.0	0.0	0.0	0.0	0.0	0.0	0.0	0.0	0.0	0.0	0.0	0.0	0.0
AC073348.1	2.0	0.0	0.0	0.0	0.0	0.0	0.0	0.0	0.0	0.0	0.0	0.0	0.0	0.0	0.0	0.0	0.0	0.0	0.0	0.0	0.0	0.0	0.0	0.0	0.0	0.0	0.0	0.0	0.0	0.0	2.0	0.0	0.0	0.0	0.0	0.0	0.0	0.0	0.0	0.0	0.0	0.0	0.0	0.0	0.0	0.0	0.0	0.0	0.0
AC073416.2	1.0	0.0	0.0	0.0	0.0	0.0	0.0	0.0	0.0	0.0	0.0	0.0	0.0	0.0	0.0	0.0	0.0	0.0	0.0	0.0	0.0	0.0	0.0	0.0	0.0	0.0	0.0	0.0	0.0	0.0	0.0	0.0	0.0	0.0	0.0	0.0	0.0	0.0	0.0	0.0	0.0	0.0	0.0	0.0	0.0	0.0	0.0	0.0	0.0
AC073610.5	4.0	0.0	0.0	0.0	0.0	0.0	0.0	0.0	0.0	0.0	1.0	0.0	0.0	0.0	0.0	0.0	0.0	0.0	0.0	0.0	0.0	0.0	0.0	0.0	0.0	3.0	0.0	0.0	0.0	0.0	0.0	0.0	0.0	0.0	0.0	0.0	0.0	0.0	0.0	0.0	0.0	0.0	0.0	0.0	0.0	0.0	0.0	0.0	0.0
AC073995.2	8.0	0.0	0.0	0.0	0.0	0.0	0.0	1.0	0.0	0.0	0.0	0.0	0.0	1.0	0.0	0.0	0.0	0.0	0.0	0.0	0.0	0.0	0.0	0.0	0.0	0.0	0.0	0.0	0.0	0.0	5.0	0.0	0.0	0.0	0.0	0.0	0.0	0.0	0.0	0.0	0.0	0.0	0.0	0.0	0.0	0.0	0.0	0.0	0.0
AC074091.13	16.0	0.0	0.0	0.0	0.0	0.0	0.0	0.0	0.0	0.0	0.0	0.0	0.0	0.0	1.0	1.0	0.0	0.0	0.0	1.0	0.0	0.0	0.0	0.0	0.0	8.0	0.0	0.0	0.0	0.0	0.0	0.0	4.0	0.0	0.0	0.0	0.0	0.0	0.0	1.0	0.0	0.0	0.0	0.0	0.0	0.0	0.0	0.0	0.0
AC074212.3	5.0	0.0	0.0	0.0	0.0	0.0	0.0	0.0	0.0	0.0	3.0	0.0	0.0	0.0	0.0	0.0	0.0	0.0	0.0	0.0	0.0	0.0	0.0	0.0	0.0	0.0	0.0	0.0	0.0	0.0	0.0	0.0	0.0	0.0	0.0	0.0	0.0	0.0	0.0	0.0	0.0	0.0	0.0	1.0	0.0	0.0	1.0	0.0	0.0
AC074389.6	9.0	0.0	0.0	0.0	0.0	0.0	0.0	0.0	0.0	0.0	0.0	0.0	0.0	0.0	0.0	0.0	0.0	0.0	0.0	1.0	0.0	0.0	0.0	1.0	0.0	4.0	0.0	1.0	0.0	0.0	0.0	0.0	2.0	0.0	0.0	0.0	0.0	0.0	0.0	0.0	0.0	0.0	0.0	0.0	0.0	0.0	0.0	0.0	0.0
AC078925.1	3.0	0.0	0.0	0.0	0.0	0.0	0.0	0.0	0.0	0.0	0.0	0.0	0.0	0.0	0.0	0.0	0.0	0.0	0.0	0.0	0.0	0.0	0.0	0.0	0.0	0.0	0.0	0.0	1.0	0.0	0.0	0.0	0.0	0.0	0.0	0.0	0.0	0.0	0.0	0.0	0.0	0.0	0.0	0.0	0.0	0.0	0.0	0.0	0.0
AC078953.1	1.0	0.0	0.0	0.0	0.0	0.0	0.0	1.0	0.0	0.0	0.0	0.0	0.0	0.0	0.0	0.0	0.0	0.0	0.0	0.0	0.0	0.0	0.0	0.0	0.0	0.0	0.0	0.0	0.0	0.0	0.0	0.0	0.0	0.0	0.0	0.0	0.0	0.0	0.0	0.0	0.0	0.0	0.0	0.0	0.0	0.0	0.0	0.0	0.0
AC079210.1	7.0	0.0	0.0	0.0	0.0	0.0	0.0	0.0	0.0	0.0	0.0	0.0	0.0	0.0	0.0	0.0	0.0	0.0	0.0	0.0	0.0	0.0	0.0	0.0	0.0	2.0	0.0	0.0	0.0	0.0	1.0	0.0	2.0	0.0	0.0	1.0	0.0	0.0	0.0	0.0	0.0	0.0	0.0	0.0	0.0	1.0	0.0	0.0	0.0
AC079341.1	1.0	0.0	0.0	0.0	0.0	0.0	0.0	0.0	0.0	0.0	0.0	0.0	0.0	0.0	0.0	0.0	0.0	0.0	0.0	0.0	0.0	0.0	0.0	0.0	0.0	0.0	0.0	1.0	0.0	0.0	0.0	0.0	0.0	0.0	0.0	0.0	0.0	0.0	0.0	0.0	0.0	0.0	0.0	0.0	0.0	0.0	0.0	0.0	0.0
AC079354.1	45.0	0.0	0.0	0.0	0.0	0.0	0.0	0.0	0.0	0.0	3.0	0.0	2.0	0.0	1.0	5.0	0.0	0.0	0.0	3.0	0.0	0.0	0.0	2.0	0.0	15.0	0.0	0.0	2.0	1.0	4.0	0.0	5.0	0.0	0.0	0.0	0.0	0.0	0.0	0.0	0.0	1.0	0.0	0.0	0.0	1.0	0.0	0.0	0.0
AC079612.1	24.0	0.0	0.0	0.0	0.0	0.0	0.0	1.0	0.0	0.0	1.0	0.0	0.0	0.0	0.0	2.0	0.0	0.0	0.0	0.0	0.0	0.0	0.0	1.0	0.0	10.0	1.0	3.0	0.0	0.0	0.0	0.0	3.0	0.0	0.0	0.0	0.0	0.0	0.0	0.0	0.0	0.0	0.0	0.0	0.0	1.0	1.0	0.0	0.0
AC083864.4	1.0	0.0	0.0	0.0	0.0	0.0	0.0	0.0	0.0	0.0	0.0	0.0	0.0	0.0	0.0	0.0	0.0	0.0	0.0	0.0	0.0	0.0	0.0	0.0	0.0	0.0	0.0	0.0	0.0	0.0	0.0	0.0	0.0	0.0	0.0	0.0	0.0	0.0	0.0	0.0	0.0	0.0	0.0	0.0	0.0	0.0	0.0	0.0	0.0
AC084125.3	4.0	0.0	0.0	0.0	0.0	0.0	0.0	0.0	0.0	0.0	0.0	0.0	0.0	0.0	0.0	0.0	0.0	0.0	0.0	0.0	0.0	0.0	0.0	0.0	0.0	0.0	0.0	0.0	0.0	0.0	4.0	0.0	0.0	0.0	0.0	0.0	0.0	0.0	0.0	0.0	0.0	0.0	0.0	0.0	0.0	0.0	0.0	0.0	0.0
AC084851.1	3.0	0.0	0.0	0.0	0.0	0.0	0.0	0.0	0.0	0.0	0.0	0.0	0.0	0.0	0.0	0.0	0.0	0.0	0.0	0.0	0.0	0.0	0.0	0.0	0.0	0.0	0.0	0.0	0.0	0.0	3.0	0.0	0.0	0.0	0.0	0.0	0.0	0.0	0.0	0.0	0.0	0.0	0.0	0.0	0.0	0.0	0.0	0.0	0.0
AC087465.1	8.0	0.0	0.0	0.0	0.0	0.0	0.0	2.0	0.0	0.0	0.0	0.0	0.0	0.0	0.0	0.0	0.0	0.0	0.0	0.0	0.0	0.0	0.0	0.0	0.0	0.0	0.0	0.0	0.0	0.0	4.0	0.0	0.0	0.0	0.0	0.0	0.0	0.0	0.0	0.0	0.0	0.0	0.0	0.0	0.0	0.0	0.0	0.0	0.0
AC087645.1	9.0	0.0	1.0	0.0	0.0	0.0	0.0	0.0	0.0	0.0	3.0	0.0	0.0	0.0	0.0	0.0	0.0	1.0	0.0	0.0	0.0	0.0	0.0	0.0	0.0	3.0	0.0	0.0	0.0	0.0	0.0	1.0	0.0	0.0	0.0	0.0	0.0	0.0	0.0	0.0	0.0	0.0	0.0	0.0	0.0	0.0	0.0	0.0	0.0
AC090098.1	1.0	0.0	0.0	0.0	0.0	0.0	0.0	0.0	0.0	0.0	0.0	0.0	0.0	0.0	0.0	0.0	0.0	0.0	0.0	0.0	0.0	0.0	0.0	0.0	0.0	0.0	0.0	0.0	0.0	0.0	1.0	0.0	0.0	0.0	0.0	0.0	0.0	0.0	0.0	0.0	0.0	0.0	0.0	0.0	0.0	0.0	0.0	0.0	0.0
AC090579.1	1.0	0.0	0.0	0.0	0.0	0.0	0.0	0.0	0.0	0.0	0.0	0.0	0.0	0.0	0.0	0.0	0.0	0.0	0.0	0.0	0.0	0.0	0.0	0.0	0.0	0.0	0.0	0.0	0.0	0.0	1.0	0.0	0.0	0.0	0.0	0.0	0.0	0.0	0.0	0.0	0.0	0.0	0.0	0.0	0.0	0.0	0.0	0.0	0.0
AC090616.2	6.0	1.0	0.0	0.0	0.0	0.0	0.0	0.0	0.0	0.0	0.0	0.0	0.0	0.0	0.0	4.0	0.0	0.0	0.0	0.0	0.0	0.0	0.0	1.0	0.0	0.0	0.0	0.0	0.0	0.0	0.0	0.0	0.0	0.0	0.0	0.0	0.0	0.0	0.0	0.0	0.0	0.0	0.0	0.0	0.0	0.0	0.0	0.0	0.0
AC091801.1	3.0	0.0	0.0	0.0	0.0	0.0	0.0	0.0	0.0	0.0	0.0	0.0	0.0	0.0	0.0	1.0	0.0	0.0	0.0	0.0	0.0	0.0	0.0	0.0	0.0	1.0	0.0	1.0	0.0	0.0	0.0	0.0	0.0	0.0	0.0	0.0	0.0	0.0	0.0	0.0	0.0	0.0	0.0	0.0	0.0	0.0	0.0	0.0	0.0
AC092135.1	1.0	0.0	0.0	0.0	0.0	0.0	0.0	0.0	0.0	0.0	0.0	0.0	0.0	0.0	0.0	0.0	0.0	0.0	0.0	0.0	0.0	0.0	0.0	0.0	0.0	0.0	0.0	0.0	0.0	0.0	1.0	0.0	0.0	0.0	0.0	0.0	0.0	0.0	0.0	0.0	0.0	0.0	0.0	0.0	0.0	0.0	0.0	0.0	0.0
AC092384.1	1.0	0.0	0.0	0.0	0.0	0.0	0.0	0.0	0.0	0.0	0.0	0.0	0.0	1.0	0.0	0.0	0.0	0.0	0.0	0.0	0.0	0.0	0.0	0.0	0.0	0.0	0.0	0.0	0.0	0.0	0.0	0.0	0.0	0.0	0.0	0.0	0.0	0.0	0.0	0.0	0.0	0.0	0.0	0.0	0.0	0.0	0.0	0.0	0.0
AC092687.4	1.0	0.0	0.0	0.0	0.0	0.0	0.0	0.0	0.0	0.0	0.0	0.0	1.0	0.0	0.0	0.0	0.0	0.0	0.0	0.0	0.0	0.0	0.0	0.0	0.0	0.0	0.0	0.0	0.0	0.0	0.0	0.0	0.0	0.0	0.0	0.0	0.0	0.0	0.0	0.0	0.0	0.0	0.0	0.0	0.0	0.0	0.0	0.0	0.0
AC092811.1	1.0	0.0	0.0	0.0	0.0	0.0	0.0	0.0	0.0	0.0	0.0	0.0	0.0	0.0	0.0	0.0	0.0	0.0	0.0	0.0	0.0	0.0	0.0	0.0	0.0	0.0	0.0	0.0	0.0	0.0	0.0	0.0	0.0	0.0	0.0	0.0	0.0	0.0	0.0	0.0	0.0	0.0	0.0	0.0	0.0	0.0	0.0	0.0	0.0
AC092850.1	1.0	0.0	0.0	0.0	0.0	0.0	0.0	0.0	0.0	0.0	0.0	0.0	0.0	0.0	0.0	0.0	0.0	0.0	0.0	0.0	0.0	0.0	0.0	0.0	0.0	0.0	0.0	0.0	0.0	0.0	0.0	0.0	0.0	0.0	0.0	0.0	0.0	0.0	0.0	0.0	0.0	0.0	0.0	0.0	0.0	0.0	1.0	0.0	0.0
AC092964.1	1.0	0.0	0.0	0.0	0.0	0.0	0.0	0.0	0.0	0.0	0.0	0.0	0.0	0.0	0.0	0.0	0.0	0.0	0.0	0.0	0.0	0.0	0.0	0.0	0.0	0.0	0.0	0.0	0.0	0.0	0.0	0.0	0.0	0.0	0.0	0.0	0.0	0.0	0.0	0.0	0.0	0.0	0.0	0.0	0.0	1.0	0.0	0.0	0.0
AC093157.1	1.0	0.0	0.0	0.0	0.0	0.0	0.0	0.0	0.0	0.0	0.0	0.0	0.0	0.0	0.0	0.0	0.0	0.0	0.0	0.0	0.0	0.0	0.0	1.0	0.0	0.0	0.0	0.0	0.0	0.0	0.0	0.0	0.0	0.0	0.0	0.0	0.0	0.0	0.0	0.0	0.0	0.0	0.0	0.0	0.0	0.0	0.0	0.0	0.0
AC093158.1	2.0	0.0	0.0	0.0	0.0	0.0	0.0	0.0	0.0	0.0	0.0	0.0	0.0	0.0	0.0	0.0	0.0	0.0	0.0	0.0	0.0	0.0	0.0	0.0	0.0	0.0	0.0	0.0	0.0	0.0	2.0	0.0	0.0	0.0	0.0	0.0	0.0	0.0	0.0	0.0	0.0	0.0	0.0	0.0	0.0	0.0	0.0	0.0	0.0
AC093677.1	5.0	0.0	0.0	0.0	0.0	0.0	0.0	0.0	0.0	0.0	1.0	0.0	0.0	0.0	0.0	0.0	0.0	0.0	1.0	0.0	0.0	0.0	0.0	0.0	0.0	2.0	1.0	0.0	0.0	0.0	0.0	0.0	0.0	0.0	0.0	0.0	0.0	0.0	0.0	0.0	0.0	0.0	0.0	0.0	0.0	0.0	0.0	0.0	0.0
AC093726.4	1.0	0.0	0.0	0.0	0.0	0.0	0.0	0.0	0.0	0.0	0.0	0.0	0.0	0.0	0.0	0.0	0.0	0.0	0.0	0.0	0.0	0.0	0.0	0.0	0.0	0.0	0.0	0.0	0.0	0.0	0.0	0.0	1.0	0.0	0.0	0.0	0.0	0.0	0.0	0.0	0.0	0.0	0.0	0.0	0.0	0.0	0.0	0.0	0.0
AC093799.1	2.0	0.0	0.0	0.0	0.0	0.0	0.0	0.0	0.0	0.0	0.0	0.0	0.0	0.0	0.0	0.0	0.0	0.0	0.0	0.0	0.0	0.0	0.0	0.0	0.0	0.0	0.0	0.0	0.0	0.0	2.0	0.0	0.0	0.0	0.0	0.0	0.0	0.0	0.0	0.0	0.0	0.0	0.0	0.0	0.0	0.0	0.0	0.0	0.0
AC093802.1	4.0	0.0	0.0	0.0	0.0	0.0	0.0	0.0	0.0	0.0	0.0	0.0	0.0	0.0	1.0	1.0	0.0	0.0	0.0	0.0	0.0	0.0	0.0	0.0	0.0	0.0	0.0	0.0	1.0	0.0	0.0	0.0	0.0	0.0	0.0	0.0	0.0	0.0	0.0	0.0	0.0	0.0	0.0	0.0	0.0	0.0	1.0	0.0	0.0
AC096579.13	1.0	0.0	0.0	0.0	0.0	0.0	0.0	0.0	0.0	0.0	0.0	0.0	0.0	0.0	0.0	0.0	0.0	0.0	0.0	0.0	0.0	0.0	0.0	0.0	0.0	0.0	0.0	0.0	0.0	0.0	0.0	0.0	1.0	0.0	0.0	0.0	0.0	0.0	0.0	0.0	0.0	0.0	0.0	0.0	0.0	0.0	0.0	0.0	0.0
AC097381.1	1.0	0.0	0.0	0.0	0.0	0.0	0.0	0.0	0.0	0.0	0.0	0.0	0.0	0.0	0.0	0.0	0.0	0.0	0.0	0.0	0.0	0.0	0.0	0.0	0.0	0.0	0.0	0.0	0.0	0.0	0.0	0.0	0.0	0.0	0.0	0.0	0.0	0.0	0.0	0.0	0.0	0.0	0.0	0.0	0.0	1.0	0.0	0.0	0.0
AC099489.1	3.0	0.0	0.0	0.0	0.0	0.0	0.0	0.0	0.0	0.0	0.0	0.0	0.0	0.0	0.0	0.0	0.0	0.0	0.0	0.0	0.0	0.0	0.0	0.0	0.0	0.0	0.0	0.0	0.0	0.0	2.0	0.0	0.0	0.0	0.0	0.0	0.0	0.0	0.0	0.0	0.0	0.0	0.0	0.0	0.0	0.0	0.0	0.0	0.0
AC099552.4	2.0	0.0	0.0	0.0	0.0	0.0	0.0	0.0	0.0	0.0	0.0	0.0	0.0	0.0	1.0	0.0	0.0	0.0	0.0	0.0	0.0	0.0	0.0	0.0	0.0	0.0	0.0	0.0	0.0	0.0	0.0	0.0	0.0	0.0	0.0	0.0	0.0	0.0	0.0	0.0	0.0	0.0	0.0	0.0	0.0	0.0	0.0	0.0	0.0
AC099759.1	1.0	0.0	0.0	0.0	0.0	0.0	0.0	1.0	0.0	0.0	0.0	0.0	0.0	0.0	0.0	0.0	0.0	0.0	0.0	0.0	0.0	0.0	0.0	0.0	0.0	0.0	0.0	0.0	0.0	0.0	0.0	0.0	0.0	0.0	0.0	0.0	0.0	0.0	0.0	0.0	0.0	0.0	0.0	0.0	0.0	0.0	0.0	0.0	0.0
AC100803.1	1.0	0.0	0.0	0.0	0.0	0.0	0.0	0.0	0.0	0.0	0.0	0.0	0.0	0.0	0.0	0.0	0.0	0.0	0.0	0.0	0.0	0.0	0.0	0.0	0.0	0.0	0.0	0.0	0.0	0.0	1.0	0.0	0.0	0.0	0.0	0.0	0.0	0.0	0.0	0.0	0.0	0.0	0.0	0.0	0.0	0.0	0.0	0.0	0.0
AC103588.1	1.0	0.0	0.0	0.0	0.0	0.0	0.0	1.0	0.0	0.0	0.0	0.0	0.0	0.0	0.0	0.0	0.0	0.0	0.0	0.0	0.0	0.0	0.0	0.0	0.0	0.0	0.0	0.0	0.0	0.0	0.0	0.0	0.0	0.0	0.0	0.0	0.0	0.0	0.0	0.0	0.0	0.0	0.0	0.0	0.0	0.0	0.0	0.0	0.0
AC103801.2	3.0	0.0	0.0	0.0	0.0	0.0	0.0	0.0	0.0	0.0	0.0	0.0	0.0	0.0	0.0	0.0	0.0	0.0	0.0	0.0	0.0	0.0	0.0	0.0	0.0	1.0	0.0	0.0	0.0	0.0	0.0	1.0	1.0	0.0	0.0	0.0	0.0	0.0	0.0	0.0	0.0	0.0	0.0	0.0	0.0	0.0	0.0	0.0	0.0
AC103809.2	12.0	0.0	0.0	0.0	0.0	0.0	0.0	0.0	0.0	0.0	1.0	0.0	0.0	0.0	0.0	0.0	0.0	0.0	0.0	1.0	0.0	0.0	0.0	0.0	1.0	1.0	0.0	0.0	0.0	0.0	0.0	3.0	3.0	0.0	0.0	0.0	0.0	0.0	0.0	0.0	1.0	0.0	0.0	0.0	0.0	0.0	0.0	0.0	0.0
AC104472.1	1.0	0.0	0.0	0.0	0.0	0.0	0.0	0.0	0.0	0.0	0.0	0.0	1.0	0.0	0.0	0.0	0.0	0.0	0.0	0.0	0.0	0.0	0.0	0.0	0.0	0.0	0.0	0.0	0.0	0.0	0.0	0.0	0.0	0.0	0.0	0.0	0.0	0.0	0.0	0.0	0.0	0.0	0.0	0.0	0.0	0.0	0.0	0.0	0.0
AC104534.3	23.0	0.0	0.0	0.0	0.0	0.0	0.0	0.0	0.0	0.0	5.0	0.0	0.0	0.0	1.0	1.0	0.0	2.0	0.0	0.0	0.0	0.0	0.0	1.0	0.0	4.0	0.0	1.0	0.0	0.0	3.0	4.0	1.0	0.0	0.0	0.0	0.0	0.0	0.0	0.0	0.0	0.0	0.0	0.0	0.0	0.0	0.0	0.0	0.0
AC104650.1	2.0	0.0	0.0	0.0	0.0	0.0	0.0	0.0	0.0	0.0	0.0	0.0	0.0	0.0	0.0	0.0	0.0	0.0	0.0	0.0	0.0	0.0	0.0	0.0	0.0	0.0	0.0	0.0	0.0	0.0	1.0	0.0	0.0	0.0	0.0	0.0	0.0	0.0	0.0	0.0	0.0	0.0	0.0	0.0	0.0	0.0	0.0	0.0	0.0
AC104667.3	1.0	0.0	0.0	0.0	0.0	0.0	0.0	0.0	0.0	0.0	0.0	0.0	0.0	0.0	0.0	0.0	0.0	0.0	0.0	0.0	0.0	0.0	0.0	0.0	0.0	0.0	0.0	0.0	0.0	0.0	0.0	0.0	0.0	0.0	0.0	0.0	0.0	0.0	0.0	0.0	0.0	0.0	0.0	0.0	0.0	1.0	0.0	0.0	0.0
AC104809.3	12.0	0.0	0.0	0.0	0.0	0.0	0.0	0.0	0.0	0.0	0.0	0.0	0.0	0.0	2.0	1.0	0.0	0.0	0.0	0.0	0.0	0.0	0.0	0.0	0.0	2.0	0.0	0.0	1.0	1.0	0.0	0.0	4.0	0.0	0.0	0.0	0.0	0.0	0.0	0.0	0.0	0.0	0.0	0.0	0.0	0.0	1.0	0.0	0.0
AC105345.1	2.0	0.0	0.0	0.0	0.0	0.0	0.0	0.0	0.0	0.0	0.0	0.0	0.0	0.0	0.0	0.0	0.0	0.0	0.0	0.0	0.0	0.0	0.0	0.0	0.0	0.0	0.0	0.0	0.0	0.0	2.0	0.0	0.0	0.0	0.0	0.0	0.0	0.0	0.0	0.0	0.0	0.0	0.0	0.0	0.0	0.0	0.0	0.0	0.0
AC106876.2	2.0	0.0	0.0	0.0	0.0	0.0	0.0	0.0	0.0	0.0	0.0	0.0	0.0	0.0	0.0	1.0	0.0	0.0	0.0	0.0	0.0	0.0	0.0	0.0	0.0	1.0	0.0	0.0	0.0	0.0	0.0	0.0	0.0	0.0	0.0	0.0	0.0	0.0	0.0	0.0	0.0	0.0	0.0	0.0	0.0	0.0	0.0	0.0	0.0
AC107883.6	1.0	0.0	0.0	0.0	0.0	0.0	0.0	0.0	0.0	0.0	0.0	0.0	0.0	0.0	1.0	0.0	0.0	0.0	0.0	0.0	0.0	0.0	0.0	0.0	0.0	0.0	0.0	0.0	0.0	0.0	0.0	0.0	0.0	0.0	0.0	0.0	0.0	0.0	0.0	0.0	0.0	0.0	0.0	0.0	0.0	0.0	0.0	0.0	0.0
AC109135.1	2.0	0.0	0.0	0.0	0.0	0.0	0.0	0.0	0.0	0.0	0.0	0.0	0.0	0.0	0.0	1.0	0.0	0.0	0.0	0.0	0.0	0.0	0.0	0.0	0.0	0.0	0.0	0.0	1.0	0.0	0.0	0.0	0.0	0.0	0.0	0.0	0.0	0.0	0.0	0.0	0.0	0.0	0.0	0.0	0.0	0.0	0.0	0.0	0.0
AC109829.1	4.0	0.0	0.0	0.0	0.0	0.0	0.0	1.0	0.0	0.0	0.0	0.0	0.0	0.0	1.0	1.0	0.0	0.0	0.0	0.0	0.0	0.0	0.0	0.0	0.0	0.0	0.0	0.0	0.0	0.0	0.0	0.0	0.0	0.0	0.0	0.0	0.0	0.0	0.0	0.0	0.0	0.0	0.0	1.0	0.0	0.0	0.0	0.0	0.0
AC110619.2	10.0	0.0	0.0	0.0	0.0	0.0	0.0	0.0	0.0	0.0	0.0	0.0	0.0	0.0	0.0	1.0	0.0	0.0	0.0	0.0	0.0	0.0	0.0	0.0	0.0	4.0	0.0	0.0	0.0	0.0	0.0	0.0	2.0	0.0	0.0	0.0	0.0	0.0	0.0	0.0	0.0	2.0	0.0	0.0	0.0	0.0	0.0	0.0	0.0
AC110781.3	10.0	0.0	0.0	0.0	0.0	0.0	0.0	0.0	0.0	0.0	0.0	0.0	0.0	0.0	0.0	0.0	0.0	0.0	0.0	0.0	0.0	0.0	0.0	0.0	0.0	6.0	0.0	0.0	0.0	1.0	0.0	0.0	3.0	0.0	0.0	0.0	0.0	0.0	0.0	0.0	0.0	0.0	0.0	0.0	0.0	0.0	0.0	0.0	0.0
AC110814.1	2.0	0.0	0.0	0.0	0.0	0.0	0.0	1.0	0.0	0.0	0.0	0.0	0.0	0.0	0.0	0.0	0.0	0.0	0.0	0.0	0.0	0.0	0.0	0.0	0.0	0.0	0.0	0.0	0.0	0.0	1.0	0.0	0.0	0.0	0.0	0.0	0.0	0.0	0.0	0.0	0.0	0.0	0.0	0.0	0.0	0.0	0.0	0.0	0.0
AC111200.1	1.0	0.0	0.0	0.0	0.0	0.0	0.0	0.0	0.0	0.0	0.0	0.0	1.0	0.0	0.0	0.0	0.0	0.0	0.0	0.0	0.0	0.0	0.0	0.0	0.0	0.0	0.0	0.0	0.0	0.0	0.0	0.0	0.0	0.0	0.0	0.0	0.0	0.0	0.0	0.0	0.0	0.0	0.0	0.0	0.0	0.0	0.0	0.0	0.0
AC112715.2	1.0	0.0	0.0	0.0	0.0	0.0	0.0	0.0	0.0	0.0	0.0	0.0	0.0	0.0	0.0	1.0	0.0	0.0	0.0	0.0	0.0	0.0	0.0	0.0	0.0	0.0	0.0	0.0	0.0	0.0	0.0	0.0	0.0	0.0	0.0	0.0	0.0	0.0	0.0	0.0	0.0	0.0	0.0	0.0	0.0	0.0	0.0	0.0	0.0
AC113191.1	1.0	0.0	0.0	0.0	0.0	0.0	0.0	0.0	0.0	0.0	0.0	0.0	0.0	0.0	0.0	0.0	0.0	0.0	0.0	0.0	0.0	0.0	0.0	0.0	0.0	0.0	0.0	0.0	0.0	0.0	1.0	0.0	0.0	0.0	0.0	0.0	0.0	0.0	0.0	0.0	0.0	0.0	0.0	0.0	0.0	0.0	0.0	0.0	0.0
AC114494.1	11.0	0.0	0.0	0.0	0.0	0.0	0.0	0.0	0.0	0.0	4.0	0.0	0.0	0.0	0.0	0.0	0.0	0.0	0.0	0.0	0.0	0.0	0.0	1.0	1.0	3.0	0.0	0.0	0.0	0.0	1.0	0.0	0.0	0.0	0.0	0.0	0.0	0.0	0.0	0.0	0.0	0.0	0.0	0.0	0.0	0.0	1.0	0.0	0.0
AC114546.1	8.0	0.0	0.0	0.0	0.0	0.0	0.0	0.0	0.0	0.0	0.0	0.0	0.0	0.0	0.0	1.0	0.0	0.0	0.0	1.0	0.0	0.0	0.0	0.0	0.0	5.0	0.0	0.0	0.0	0.0	0.0	0.0	0.0	0.0	0.0	0.0	0.0	0.0	0.0	0.0	0.0	1.0	0.0	0.0	0.0	0.0	0.0	0.0	0.0
AC115618.1	9.0	0.0	0.0	0.0	0.0	0.0	0.0	0.0	0.0	0.0	0.0	0.0	0.0	1.0	0.0	0.0	0.0	0.0	0.0	0.0	0.0	0.0	0.0	0.0	0.0	6.0	0.0	0.0	0.0	0.0	0.0	0.0	0.0	0.0	0.0	1.0	0.0	0.0	0.0	0.0	0.0	0.0	0.0	0.0	0.0	0.0	1.0	0.0	0.0
AC117834.1	5.0	0.0	0.0	0.0	0.0	0.0	0.0	0.0	0.0	0.0	0.0	0.0	0.0	0.0	0.0	0.0	0.0	0.0	0.0	0.0	0.0	0.0	0.0	0.0	0.0	4.0	0.0	1.0	0.0	0.0	0.0	0.0	0.0	0.0	0.0	0.0	0.0	0.0	0.0	0.0	0.0	0.0	0.0	0.0	0.0	0.0	0.0	0.0	0.0
AC118759.1	1.0	0.0	0.0	0.0	0.0	0.0	0.0	0.0	0.0	0.0	0.0	0.0	0.0	0.0	0.0	0.0	0.0	0.0	0.0	0.0	0.0	0.0	0.0	0.0	0.0	0.0	0.0	0.0	0.0	0.0	0.0	0.0	0.0	0.0	0.0	0.0	0.0	0.0	0.0	0.0	0.0	0.0	0.0	0.0	0.0	0.0	0.0	0.0	0.0
AC120194.1	2.0	0.0	0.0	0.0	0.0	0.0	0.0	0.0	0.0	0.0	0.0	0.0	0.0	0.0	0.0	0.0	0.0	0.0	0.0	0.0	0.0	0.0	0.0	0.0	0.0	2.0	0.0	0.0	0.0	0.0	0.0	0.0	0.0	0.0	0.0	0.0	0.0	0.0	0.0	0.0	0.0	0.0	0.0	0.0	0.0	0.0	0.0	0.0	0.0
AC121493.1	2.0	0.0	0.0	0.0	0.0	0.0	0.0	0.0	0.0	0.0	0.0	0.0	0.0	0.0	2.0	0.0	0.0	0.0	0.0	0.0	0.0	0.0	0.0	0.0	0.0	0.0	0.0	0.0	0.0	0.0	0.0	0.0	0.0	0.0	0.0	0.0	0.0	0.0	0.0	0.0	0.0	0.0	0.0	0.0	0.0	0.0	0.0	0.0	0.0
AC121757.1	1.0	0.0	0.0	0.0	0.0	0.0	0.0	0.0	0.0	0.0	0.0	0.0	0.0	0.0	0.0	0.0	0.0	0.0	0.0	0.0	0.0	0.0	0.0	0.0	1.0	0.0	0.0	0.0	0.0	0.0	0.0	0.0	0.0	0.0	0.0	0.0	0.0	0.0	0.0	0.0	0.0	0.0	0.0	0.0	0.0	0.0	0.0	0.0	0.0
AC129492.6	30.0	0.0	0.0	0.0	0.0	0.0	0.0	0.0	0.0	0.0	2.0	0.0	0.0	0.0	1.0	3.0	0.0	0.0	0.0	0.0	2.0	0.0	0.0	1.0	0.0	8.0	0.0	1.0	1.0	0.0	1.0	2.0	4.0	0.0	0.0	0.0	0.0	0.0	0.0	0.0	0.0	0.0	1.0	0.0	0.0	0.0	0.0	0.0	0.0
AC130454.2	1.0	0.0	0.0	0.0	0.0	0.0	0.0	1.0	0.0	0.0	0.0	0.0	0.0	0.0	0.0	0.0	0.0	0.0	0.0	0.0	0.0	0.0	0.0	0.0	0.0	0.0	0.0	0.0	0.0	0.0	0.0	0.0	0.0	0.0	0.0	0.0	0.0	0.0	0.0	0.0	0.0	0.0	0.0	0.0	0.0	0.0	0.0	0.0	0.0
AC131097.4	2.0	0.0	0.0	0.0	0.0	0.0	0.0	0.0	0.0	0.0	0.0	0.0	0.0	0.0	0.0	0.0	0.0	0.0	0.0	0.0	0.0	0.0	0.0	0.0	0.0	0.0	0.0	0.0	0.0	0.0	1.0	0.0	0.0	0.0	0.0	0.0	0.0	0.0	0.0	0.0	0.0	0.0	0.0	0.0	0.0	0.0	0.0	0.0	0.0
AC131971.1	1.0	0.0	0.0	0.0	0.0	0.0	0.0	0.0	0.0	0.0	0.0	0.0	0.0	0.0	0.0	0.0	0.0	0.0	0.0	0.0	0.0	0.0	0.0	0.0	0.0	0.0	0.0	0.0	0.0	0.0	0.0	0.0	0.0	0.0	0.0	0.0	0.0	0.0	0.0	0.0	0.0	0.0	0.0	0.0	0.0	0.0	1.0	0.0	0.0
AC132192.1	1.0	0.0	0.0	0.0	0.0	0.0	0.0	0.0	0.0	0.0	0.0	0.0	0.0	0.0	0.0	0.0	0.0	0.0	0.0	0.0	0.0	0.0	0.0	1.0	0.0	0.0	0.0	0.0	0.0	0.0	0.0	0.0	0.0	0.0	0.0	0.0	0.0	0.0	0.0	0.0	0.0	0.0	0.0	0.0	0.0	0.0	0.0	0.0	0.0
AC133680.1	9.0	0.0	0.0	0.0	0.0	0.0	0.0	0.0	0.0	0.0	4.0	0.0	0.0	0.0	0.0	0.0	0.0	0.0	0.0	0.0	2.0	0.0	0.0	0.0	0.0	1.0	0.0	0.0	0.0	0.0	0.0	1.0	0.0	0.0	0.0	0.0	0.0	0.0	0.0	0.0	0.0	0.0	0.0	0.0	0.0	0.0	0.0	0.0	0.0
AC135048.1	10.0	0.0	0.0	0.0	0.0	0.0	0.0	0.0	0.0	0.0	5.0	0.0	0.0	0.0	0.0	0.0	0.0	0.0	0.0	0.0	0.0	0.0	0.0	1.0	0.0	2.0	0.0	1.0	0.0	0.0	0.0	0.0	0.0	0.0	1.0	0.0	0.0	0.0	0.0	0.0	0.0	0.0	0.0	0.0	0.0	0.0	0.0	0.0	0.0
AC135352.2	4.0	0.0	0.0	0.0	0.0	0.0	0.0	0.0	0.0	0.0	0.0	0.0	0.0	0.0	0.0	0.0	0.0	0.0	0.0	0.0	0.0	0.0	0.0	0.0	0.0	0.0	0.0	0.0	0.0	0.0	4.0	0.0	0.0	0.0	0.0	0.0	0.0	0.0	0.0	0.0	0.0	0.0	0.0	0.0	0.0	0.0	0.0	0.0	0.0
AC135457.1	1.0	0.0	0.0	0.0	0.0	0.0	0.0	0.0	0.0	0.0	0.0	0.0	0.0	0.0	0.0	0.0	0.0	0.0	0.0	0.0	0.0	0.0	0.0	0.0	0.0	0.0	0.0	0.0	0.0	0.0	1.0	0.0	0.0	0.0	0.0	0.0	0.0	0.0	0.0	0.0	0.0	0.0	0.0	0.0	0.0	0.0	0.0	0.0	0.0
AC136428.1	3.0	0.0	0.0	0.0	0.0	0.0	0.0	0.0	0.0	0.0	0.0	0.0	0.0	0.0	0.0	0.0	0.0	0.0	0.0	0.0	0.0	0.0	0.0	0.0	0.0	0.0	0.0	0.0	0.0	0.0	3.0	0.0	0.0	0.0	0.0	0.0	0.0	0.0	0.0	0.0	0.0	0.0	0.0	0.0	0.0	0.0	0.0	0.0	0.0
AC136604.1	24.0	0.0	0.0	0.0	0.0	0.0	0.0	0.0	0.0	0.0	0.0	0.0	0.0	1.0	1.0	1.0	0.0	0.0	0.0	1.0	0.0	0.0	0.0	0.0	0.0	12.0	0.0	4.0	0.0	0.0	0.0	0.0	2.0	0.0	0.0	0.0	0.0	0.0	0.0	0.0	0.0	0.0	0.0	0.0	1.0	1.0	0.0	0.0	0.0
AC137932.1	1.0	0.0	0.0	0.0	0.0	0.0	0.0	0.0	0.0	0.0	0.0	0.0	0.0	0.0	0.0	0.0	0.0	0.0	0.0	0.0	0.0	0.0	0.0	0.0	0.0	0.0	0.0	0.0	0.0	0.0	0.0	0.0	1.0	0.0	0.0	0.0	0.0	0.0	0.0	0.0	0.0	0.0	0.0	0.0	0.0	0.0	0.0	0.0	0.0
AC138647.1	4.0	0.0	0.0	0.0	0.0	0.0	0.0	0.0	0.0	0.0	0.0	0.0	0.0	0.0	0.0	3.0	0.0	0.0	0.0	0.0	0.0	0.0	0.0	0.0	0.0	0.0	0.0	0.0	0.0	0.0	0.0	0.0	0.0	0.0	0.0	0.0	0.0	0.0	0.0	0.0	0.0	0.0	0.0	0.0	0.0	0.0	1.0	0.0	0.0
AC138894.1	2.0	0.0	0.0	0.0	0.0	0.0	0.0	2.0	0.0	0.0	0.0	0.0	0.0	0.0	0.0	0.0	0.0	0.0	0.0	0.0	0.0	0.0	0.0	0.0	0.0	0.0	0.0	0.0	0.0	0.0	0.0	0.0	0.0	0.0	0.0	0.0	0.0	0.0	0.0	0.0	0.0	0.0	0.0	0.0	0.0	0.0	0.0	0.0	0.0
AC139100.2	6.0	0.0	0.0	0.0	0.0	0.0	0.0	0.0	0.0	0.0	0.0	0.0	0.0	0.0	0.0	0.0	0.0	0.0	1.0	0.0	0.0	0.0	0.0	0.0	0.0	4.0	0.0	0.0	0.0	0.0	0.0	0.0	1.0	0.0	0.0	0.0	0.0	0.0	0.0	0.0	0.0	0.0	0.0	0.0	0.0	0.0	0.0	0.0	0.0
AC140481.2	11.0	0.0	0.0	0.0	0.0	0.0	0.0	0.0	0.0	0.0	0.0	0.0	1.0	0.0	0.0	1.0	0.0	0.0	0.0	0.0	0.0	0.0	0.0	1.0	0.0	4.0	0.0	1.0	0.0	0.0	0.0	0.0	2.0	0.0	0.0	0.0	0.0	0.0	0.0	0.0	0.0	1.0	0.0	0.0	0.0	0.0	0.0	0.0	0.0
AC142086.3	1.0	0.0	0.0	0.0	0.0	0.0	0.0	0.0	0.0	0.0	0.0	0.0	0.0	0.0	0.0	0.0	0.0	0.0	0.0	0.0	0.0	0.0	0.0	0.0	0.0	0.0	0.0	0.0	0.0	0.0	0.0	0.0	0.0	0.0	0.0	0.0	0.0	0.0	0.0	0.0	0.0	0.0	0.0	0.0	0.0	0.0	0.0	0.0	0.0
AC142381.1	7.0	0.0	0.0	0.0	0.0	0.0	0.0	0.0	0.0	0.0	1.0	0.0	0.0	0.0	0.0	0.0	0.0	0.0	1.0	1.0	0.0	0.0	0.0	0.0	0.0	2.0	0.0	1.0	0.0	0.0	0.0	0.0	0.0	0.0	1.0	0.0	0.0	0.0	0.0	0.0	0.0	0.0	0.0	0.0	0.0	0.0	0.0	0.0	0.0
AC145676.2	1.0	0.0	0.0	0.0	0.0	0.0	0.0	0.0	0.0	0.0	0.0	0.0	0.0	0.0	0.0	0.0	0.0	0.0	0.0	0.0	0.0	0.0	0.0	0.0	0.0	0.0	0.0	0.0	0.0	0.0	0.0	0.0	0.0	0.0	0.0	0.0	0.0	0.0	0.0	0.0	0.0	0.0	0.0	0.0	0.0	0.0	0.0	0.0	0.0
AC226150.2	2.0	0.0	0.0	0.0	0.0	0.0	0.0	0.0	0.0	0.0	0.0	0.0	0.0	0.0	0.0	0.0	0.0	0.0	0.0	0.0	0.0	0.0	0.0	0.0	0.0	0.0	0.0	0.0	0.0	0.0	2.0	0.0	0.0	0.0	0.0	0.0	0.0	0.0	0.0	0.0	0.0	0.0	0.0	0.0	0.0	0.0	0.0	0.0	0.0
AC233282.12	1.0	0.0	0.0	0.0	0.0	0.0	0.0	1.0	0.0	0.0	0.0	0.0	0.0	0.0	0.0	0.0	0.0	0.0	0.0	0.0	0.0	0.0	0.0	0.0	0.0	0.0	0.0	0.0	0.0	0.0	0.0	0.0	0.0	0.0	0.0	0.0	0.0	0.0	0.0	0.0	0.0	0.0	0.0	0.0	0.0	0.0	0.0	0.0	0.0
AC233282.8	1.0	0.0	0.0	0.0	0.0	0.0	0.0	1.0	0.0	0.0	0.0	0.0	0.0	0.0	0.0	0.0	0.0	0.0	0.0	0.0	0.0	0.0	0.0	0.0	0.0	0.0	0.0	0.0	0.0	0.0	0.0	0.0	0.0	0.0	0.0	0.0	0.0	0.0	0.0	0.0	0.0	0.0	0.0	0.0	0.0	0.0	0.0	0.0	0.0
ACAA1	76.0	0.0	0.0	0.0	0.0	0.0	0.0	0.0	0.0	0.0	13.0	0.0	1.0	0.0	6.0	2.0	0.0	0.0	0.0	0.0	2.0	0.0	0.0	4.0	0.0	14.0	0.0	2.0	8.0	1.0	3.0	2.0	12.0	0.0	1.0	0.0	0.0	0.0	0.0	0.0	0.0	0.0	0.0	0.0	0.0	0.0	2.0	0.0	0.0
ACAA2	59.0	0.0	0.0	0.0	0.0	0.0	1.0	0.0	1.0	0.0	8.0	0.0	2.0	0.0	3.0	2.0	0.0	1.0	1.0	2.0	2.0	0.0	0.0	0.0	1.0	10.0	0.0	4.0	2.0	1.0	8.0	3.0	5.0	0.0	0.0	0.0	0.0	0.0	0.0	0.0	0.0	0.0	0.0	0.0	0.0	0.0	1.0	0.0	0.0
ACACA	452.0	1.0	1.0	1.0	0.0	2.0	0.0	2.0	3.0	0.0	69.0	1.0	2.0	1.0	30.0	10.0	1.0	21.0	6.0	9.0	16.0	0.0	0.0	10.0	4.0	59.0	0.0	24.0	13.0	3.0	33.0	29.0	65.0	0.0	3.0	0.0	0.0	0.0	0.0	0.0	0.0	1.0	1.0	1.0	1.0	1.0	2.0	0.0	0.0
ACACB	530.0	0.0	0.0	0.0	0.0	2.0	0.0	2.0	1.0	1.0	74.0	1.0	8.0	2.0	26.0	16.0	1.0	18.0	4.0	8.0	40.0	0.0	0.0	5.0	11.0	68.0	1.0	16.0	10.0	3.0	37.0	34.0	99.0	1.0	4.0	0.0	0.0	0.0	0.0	1.0	1.0	1.0	1.0	2.0	3.0	4.0	3.0	0.0	0.0
ACAD10	228.0	0.0	0.0	0.0	0.0	0.0	0.0	1.0	0.0	0.0	33.0	0.0	3.0	0.0	14.0	4.0	1.0	13.0	2.0	3.0	8.0	0.0	0.0	6.0	2.0	29.0	0.0	10.0	8.0	0.0	17.0	15.0	35.0	1.0	2.0	0.0	0.0	0.0	0.0	0.0	1.0	0.0	0.0	1.0	2.0	0.0	2.0	0.0	0.0
ACAD11	169.0	0.0	1.0	0.0	0.0	0.0	0.0	0.0	1.0	0.0	28.0	0.0	3.0	0.0	10.0	8.0	0.0	6.0	1.0	6.0	5.0	0.0	0.0	1.0	2.0	27.0	0.0	11.0	3.0	1.0	11.0	12.0	22.0	0.0	3.0	0.0	0.0	1.0	0.0	0.0	0.0	0.0	0.0	1.0	0.0	0.0	0.0	0.0	0.0
ACAD8	78.0	0.0	1.0	0.0	0.0	0.0	0.0	0.0	1.0	0.0	10.0	0.0	1.0	0.0	4.0	5.0	0.0	4.0	0.0	1.0	3.0	0.0	0.0	1.0	1.0	11.0	1.0	3.0	4.0	0.0	3.0	9.0	12.0	0.0	0.0	0.0	0.0	0.0	0.0	0.0	0.0	0.0	0.0	0.0	0.0	0.0	0.0	1.0	0.0
ACAD9	113.0	0.0	1.0	0.0	0.0	0.0	0.0	0.0	1.0	0.0	15.0	0.0	1.0	0.0	5.0	2.0	1.0	1.0	0.0	1.0	7.0	0.0	0.0	1.0	2.0	21.0	0.0	6.0	7.0	1.0	6.0	8.0	22.0	0.0	1.0	0.0	0.0	0.0	0.0	0.0	0.0	0.0	0.0	0.0	0.0	0.0	1.0	0.0	0.0
ACADL	100.0	0.0	0.0	0.0	0.0	0.0	0.0	0.0	0.0	0.0	13.0	0.0	1.0	0.0	2.0	2.0	0.0	4.0	1.0	0.0	4.0	0.0	1.0	3.0	0.0	24.0	0.0	4.0	3.0	2.0	5.0	5.0	18.0	0.0	2.0	0.0	0.0	0.0	0.0	0.0	1.0	0.0	0.0	0.0	0.0	0.0	2.0	0.0	0.0
ACADM	98.0	0.0	0.0	0.0	0.0	0.0	0.0	1.0	0.0	0.0	6.0	0.0	1.0	0.0	1.0	2.0	0.0	4.0	1.0	1.0	4.0	0.0	0.0	4.0	3.0	22.0	1.0	2.0	3.0	0.0	6.0	9.0	20.0	0.0	1.0	0.0	0.0	0.0	0.0	0.0	0.0	0.0	0.0	0.0	0.0	0.0	0.0	0.0	0.0
ACADS	103.0	0.0	0.0	0.0	0.0	0.0	0.0	1.0	1.0	0.0	12.0	0.0	0.0	0.0	7.0	3.0	0.0	3.0	0.0	2.0	2.0	0.0	0.0	2.0	2.0	16.0	0.0	4.0	6.0	0.0	6.0	5.0	17.0	0.0	1.0	0.0	0.0	0.0	0.0	1.0	0.0	0.0	0.0	0.0	1.0	1.0	0.0	1.0	0.0
ACADSB	97.0	0.0	0.0	0.0	0.0	0.0	0.0	0.0	0.0	0.0	14.0	0.0	3.0	0.0	4.0	1.0	0.0	4.0	1.0	0.0	1.0	0.0	0.0	1.0	2.0	19.0	0.0	6.0	4.0	1.0	8.0	4.0	18.0	0.0	1.0	0.0	0.0	0.0	0.0	0.0	0.0	2.0	0.0	0.0	0.0	0.0	0.0	0.0	0.0
ACADVL	92.0	0.0	0.0	0.0	0.0	1.0	0.0	1.0	0.0	0.0	9.0	0.0	0.0	0.0	4.0	4.0	0.0	3.0	1.0	1.0	1.0	0.0	0.0	1.0	1.0	26.0	0.0	6.0	1.0	0.0	4.0	3.0	15.0	0.0	1.0	0.0	0.0	0.0	0.0	0.0	0.0	0.0	1.0	0.0	0.0	0.0	0.0	0.0	0.0
ACAN	597.0	0.0	1.0	1.0	0.0	1.0	0.0	4.0	3.0	0.0	127.0	1.0	12.0	1.0	22.0	21.0	3.0	15.0	3.0	6.0	41.0	0.0	0.0	6.0	4.0	51.0	3.0	15.0	18.0	3.0	37.0	70.0	76.0	0.0	14.0	0.0	0.0	0.0	0.0	2.0	0.0	4.0	0.0	1.0	0.0	3.0	2.0	1.0	0.0
ACAP1	154.0	0.0	0.0	0.0	0.0	0.0	2.0	0.0	1.0	0.0	28.0	0.0	0.0	0.0	7.0	4.0	1.0	2.0	0.0	2.0	4.0	0.0	0.0	4.0	1.0	25.0	0.0	6.0	7.0	0.0	9.0	4.0	34.0	1.0	1.0	0.0	0.0	0.0	0.0	0.0	0.0	2.0	0.0	0.0	1.0	1.0	1.0	0.0	0.0
ACAP2	155.0	0.0	0.0	0.0	0.0	0.0	0.0	1.0	0.0	0.0	9.0	0.0	4.0	0.0	7.0	9.0	0.0	4.0	3.0	4.0	4.0	1.0	0.0	4.0	2.0	30.0	1.0	6.0	3.0	1.0	11.0	14.0	20.0	1.0	5.0	1.0	0.0	0.0	0.0	1.0	0.0	1.0	0.0	0.0	1.0	0.0	1.0	0.0	0.0
ACAP3	124.0	0.0	0.0	0.0	0.0	0.0	0.0	0.0	0.0	0.0	16.0	0.0	1.0	0.0	7.0	5.0	0.0	5.0	1.0	3.0	3.0	0.0	0.0	2.0	0.0	14.0	1.0	8.0	7.0	0.0	7.0	10.0	27.0	0.0	2.0	0.0	0.0	0.0	0.0	0.0	0.0	0.0	0.0	2.0	0.0	1.0	0.0	0.0	0.0
ACAT1	85.0	0.0	0.0	0.0	0.0	0.0	0.0	1.0	0.0	0.0	5.0	0.0	0.0	1.0	6.0	2.0	0.0	0.0	2.0	2.0	5.0	0.0	0.0	0.0	1.0	19.0	0.0	7.0	5.0	0.0	7.0	2.0	13.0	0.0	2.0	0.0	0.0	0.0	0.0	1.0	0.0	1.0	0.0	0.0	0.0	1.0	1.0	0.0	0.0
ACAT2	64.0	0.0	0.0	0.0	0.0	0.0	0.0	0.0	1.0	0.0	4.0	0.0	0.0	0.0	3.0	6.0	0.0	2.0	1.0	1.0	3.0	1.0	0.0	0.0	0.0	12.0	0.0	1.0	1.0	0.0	7.0	6.0	12.0	0.0	0.0	0.0	0.0	0.0	0.0	0.0	0.0	0.0	0.0	0.0	0.0	1.0	1.0	0.0	0.0
ACBD3	103.0	0.0	0.0	0.0	0.0	1.0	0.0	0.0	0.0	0.0	12.0	0.0	2.0	1.0	6.0	1.0	0.0	7.0	0.0	2.0	1.0	0.0	0.0	1.0	0.0	24.0	0.0	8.0	3.0	1.0	6.0	5.0	11.0	0.0	1.0	0.0	0.0	0.0	0.0	0.0	0.0	0.0	1.0	1.0	1.0	0.0	2.0	0.0	0.0
ACBD4	58.0	0.0	0.0	0.0	0.0	0.0	0.0	0.0	0.0	0.0	14.0	0.0	0.0	0.0	2.0	1.0	0.0	2.0	0.0	1.0	2.0	0.0	0.0	1.0	1.0	4.0	0.0	4.0	3.0	0.0	4.0	5.0	7.0	0.0	0.0	0.0	0.0	0.0	0.0	0.0	0.0	0.0	0.0	1.0	1.0	1.0	0.0	0.0	0.0
ACBD5	103.0	0.0	0.0	0.0	0.0	0.0	0.0	0.0	0.0	0.0	15.0	1.0	1.0	1.0	8.0	3.0	1.0	1.0	1.0	0.0	2.0	0.0	0.0	2.0	1.0	13.0	1.0	5.0	4.0	0.0	7.0	12.0	17.0	0.0	0.0	0.0	0.0	0.0	0.0	0.0	0.0	0.0	0.0	0.0	0.0	0.0	0.0	0.0	0.0
ACBD6	44.0	0.0	1.0	0.0	0.0	0.0	0.0	0.0	0.0	0.0	3.0	0.0	1.0	0.0	4.0	2.0	0.0	1.0	0.0	0.0	1.0	0.0	0.0	0.0	1.0	8.0	0.0	3.0	0.0	0.0	2.0	3.0	9.0	0.0	2.0	0.0	0.0	0.0	0.0	1.0	0.0	0.0	0.0	0.0	0.0	0.0	0.0	0.0	0.0
ACBD7	27.0	0.0	0.0	0.0	0.0	0.0	0.0	0.0	0.0	0.0	2.0	0.0	1.0	0.0	3.0	2.0	0.0	0.0	0.0	0.0	0.0	0.0	0.0	0.0	0.0	10.0	0.0	0.0	1.0	0.0	1.0	1.0	6.0	0.0	0.0	0.0	0.0	0.0	0.0	0.0	0.0	0.0	0.0	0.0	0.0	0.0	0.0	0.0	0.0
ACCN1	14.0	0.0	0.0	0.0	0.0	0.0	0.0	0.0	0.0	0.0	5.0	0.0	3.0	0.0	1.0	0.0	0.0	0.0	0.0	0.0	0.0	0.0	0.0	0.0	0.0	0.0	0.0	1.0	0.0	0.0	3.0	0.0	0.0	0.0	0.0	0.0	0.0	0.0	0.0	0.0	0.0	0.0	0.0	0.0	0.0	0.0	0.0	0.0	0.0
ACCN2	7.0	0.0	0.0	0.0	0.0	0.0	0.0	0.0	0.0	0.0	3.0	0.0	2.0	0.0	0.0	0.0	0.0	0.0	0.0	0.0	0.0	0.0	0.0	0.0	0.0	0.0	0.0	0.0	0.0	0.0	0.0	0.0	0.0	0.0	1.0	0.0	0.0	0.0	0.0	0.0	0.0	0.0	0.0	0.0	0.0	0.0	0.0	0.0	0.0
ACCN3	6.0	0.0	0.0	0.0	0.0	0.0	0.0	0.0	0.0	0.0	4.0	0.0	1.0	0.0	0.0	0.0	0.0	0.0	0.0	0.0	0.0	0.0	0.0	0.0	0.0	0.0	0.0	0.0	0.0	0.0	0.0	0.0	0.0	0.0	0.0	0.0	0.0	0.0	0.0	0.0	0.0	0.0	0.0	0.0	0.0	0.0	0.0	0.0	0.0
ACCN4	8.0	0.0	0.0	0.0	0.0	0.0	0.0	0.0	0.0	0.0	1.0	0.0	3.0	0.0	1.0	0.0	0.0	0.0	0.0	0.0	0.0	0.0	0.0	0.0	0.0	0.0	0.0	0.0	0.0	0.0	1.0	0.0	0.0	0.0	1.0	0.0	0.0	0.0	0.0	0.0	0.0	0.0	0.0	0.0	0.0	0.0	0.0	0.0	0.0
ACCN5	10.0	0.0	0.0	0.0	0.0	0.0	0.0	0.0	0.0	0.0	3.0	0.0	3.0	0.0	0.0	0.0	0.0	0.0	0.0	0.0	0.0	0.0	0.0	0.0	0.0	0.0	0.0	1.0	0.0	0.0	2.0	0.0	0.0	0.0	0.0	0.0	0.0	0.0	0.0	0.0	0.0	0.0	0.0	0.0	0.0	0.0	0.0	0.0	0.0
ACCS	126.0	0.0	2.0	0.0	0.0	0.0	0.0	1.0	0.0	0.0	14.0	0.0	1.0	0.0	5.0	4.0	0.0	1.0	1.0	2.0	6.0	0.0	1.0	3.0	0.0	21.0	0.0	6.0	3.0	1.0	13.0	14.0	19.0	0.0	1.0	0.0	0.0	0.0	0.0	0.0	0.0	0.0	0.0	0.0	0.0	0.0	2.0	0.0	0.0
ACCSL	175.0	0.0	0.0	0.0	0.0	0.0	0.0	3.0	0.0	0.0	20.0	0.0	4.0	0.0	8.0	7.0	0.0	3.0	2.0	0.0	10.0	0.0	0.0	1.0	5.0	25.0	0.0	10.0	5.0	1.0	19.0	15.0	23.0	1.0	2.0	0.0	0.0	1.0	0.0	0.0	1.0	0.0	0.0	0.0	0.0	1.0	0.0	0.0	0.0
ACD	118.0	0.0	0.0	0.0	0.0	0.0	0.0	0.0	0.0	1.0	33.0	1.0	0.0	0.0	10.0	1.0	1.0	4.0	1.0	2.0	4.0	0.0	1.0	3.0	0.0	13.0	0.0	3.0	3.0	1.0	6.0	9.0	14.0	0.0	0.0	0.0	0.0	0.0	0.0	0.0	0.0	1.0	0.0	0.0	0.0	0.0	0.0	0.0	0.0
ACE	314.0	0.0	1.0	0.0	0.0	0.0	0.0	0.0	1.0	0.0	67.0	0.0	9.0	0.0	14.0	9.0	0.0	11.0	2.0	3.0	11.0	0.0	0.0	7.0	2.0	40.0	0.0	16.0	9.0	1.0	8.0	25.0	53.0	0.0	3.0	0.0	0.0	0.0	0.0	1.0	0.0	0.0	1.0	1.0	0.0	0.0	1.0	0.0	0.0
ACE2	157.0	0.0	0.0	0.0	0.0	0.0	0.0	0.0	0.0	0.0	26.0	0.0	2.0	0.0	7.0	3.0	0.0	5.0	2.0	3.0	5.0	0.0	0.0	2.0	1.0	33.0	0.0	3.0	5.0	0.0	11.0	13.0	26.0	0.0	1.0	0.0	0.0	0.0	0.0	0.0	0.0	0.0	0.0	1.0	0.0	0.0	0.0	0.0	0.0
ACER1	87.0	0.0	1.0	0.0	0.0	0.0	0.0	0.0	1.0	0.0	13.0	0.0	0.0	0.0	4.0	2.0	1.0	2.0	0.0	1.0	4.0	0.0	0.0	6.0	0.0	16.0	0.0	3.0	1.0	0.0	2.0	5.0	15.0	0.0	4.0	0.0	0.0	0.0	0.0	0.0	0.0	0.0	0.0	0.0	0.0	0.0	0.0	0.0	0.0
ACER2	45.0	0.0	0.0	0.0	0.0	0.0	0.0	0.0	0.0	0.0	5.0	0.0	1.0	0.0	3.0	0.0	0.0	1.0	1.0	1.0	2.0	0.0	0.0	0.0	0.0	9.0	0.0	3.0	2.0	0.0	3.0	6.0	4.0	0.0	0.0	0.0	0.0	0.0	0.0	0.0	0.0	0.0	0.0	0.0	0.0	0.0	0.0	0.0	0.0
ACER3	42.0	1.0	0.0	0.0	0.0	0.0	1.0	0.0	0.0	0.0	6.0	0.0	0.0	0.0	5.0	1.0	0.0	1.0	0.0	0.0	1.0	0.0	0.0	0.0	0.0	8.0	0.0	5.0	1.0	0.0	2.0	2.0	6.0	0.0	0.0	0.0	0.0	0.0	0.0	0.0	0.0	0.0	0.0	0.0	0.0	0.0	0.0	0.0	0.0
ACHE	139.0	0.0	1.0	0.0	0.0	0.0	0.0	0.0	0.0	0.0	22.0	1.0	4.0	0.0	9.0	4.0	0.0	2.0	0.0	3.0	6.0	0.0	0.0	2.0	0.0	17.0	0.0	6.0	8.0	2.0	14.0	6.0	20.0	0.0	3.0	0.0	0.0	0.0	0.0	0.0	0.0	1.0	2.0	0.0	0.0	0.0	0.0	0.0	0.0
ACIN1	264.0	0.0	1.0	0.0	0.0	0.0	0.0	0.0	0.0	0.0	24.0	1.0	9.0	0.0	26.0	9.0	0.0	11.0	0.0	4.0	7.0	0.0	0.0	5.0	5.0	32.0	2.0	10.0	11.0	0.0	20.0	21.0	47.0	0.0	3.0	0.0	0.0	1.0	0.0	2.0	0.0	0.0	0.0	2.0	0.0	1.0	3.0	0.0	0.0
ACKR2	91.0	0.0	0.0	0.0	0.0	0.0	0.0	0.0	0.0	0.0	24.0	0.0	0.0	0.0	1.0	2.0	0.0	3.0	0.0	0.0	4.0	0.0	0.0	1.0	1.0	15.0	0.0	2.0	0.0	0.0	5.0	6.0	20.0	0.0	1.0	0.0	0.0	0.0	0.0	0.0	0.0	0.0	0.0	0.0	0.0	0.0	1.0	0.0	0.0
ACKR3	114.0	0.0	0.0	0.0	0.0	0.0	0.0	0.0	0.0	0.0	15.0	0.0	0.0	0.0	2.0	1.0	0.0	2.0	0.0	2.0	3.0	0.0	1.0	1.0	5.0	20.0	0.0	4.0	0.0	0.0	6.0	15.0	33.0	0.0	0.0	0.0	0.0	0.0	0.0	0.0	0.0	0.0	0.0	1.0	0.0	0.0	1.0	0.0	0.0
ACKR4	67.0	0.0	0.0	0.0	0.0	0.0	0.0	0.0	0.0	0.0	6.0	0.0	0.0	0.0	3.0	1.0	1.0	2.0	1.0	0.0	4.0	0.0	0.0	1.0	0.0	16.0	0.0	3.0	0.0	0.0	7.0	4.0	16.0	0.0	1.0	0.0	0.0	0.0	0.0	0.0	0.0	0.0	0.0	0.0	0.0	0.0	0.0	0.0	0.0
ACKR5	4.0	0.0	0.0	0.0	0.0	0.0	0.0	0.0	0.0	0.0	0.0	0.0	0.0	0.0	0.0	0.0	0.0	0.0	0.0	0.0	0.0	0.0	0.0	0.0	0.0	0.0	0.0	0.0	0.0	0.0	0.0	0.0	4.0	0.0	0.0	0.0	0.0	0.0	0.0	0.0	0.0	0.0	0.0	0.0	0.0	0.0	0.0	0.0	0.0
ACKR6	16.0	0.0	0.0	0.0	0.0	0.0	0.0	0.0	0.0	0.0	0.0	0.0	0.0	0.0	0.0	0.0	0.0	0.0	0.0	0.0	0.0	0.0	0.0	0.0	0.0	0.0	0.0	0.0	0.0	0.0	0.0	0.0	16.0	0.0	0.0	0.0	0.0	0.0	0.0	0.0	0.0	0.0	0.0	0.0	0.0	0.0	0.0	0.0	0.0
ACLY	190.0	1.0	1.0	0.0	0.0	0.0	0.0	0.0	1.0	0.0	19.0	1.0	2.0	0.0	10.0	5.0	1.0	3.0	0.0	7.0	5.0	0.0	0.0	8.0	4.0	26.0	1.0	14.0	7.0	2.0	14.0	5.0	42.0	0.0	2.0	0.0	0.0	0.0	0.0	1.0	1.0	0.0	0.0	1.0	0.0	1.0	0.0	0.0	0.0
ACMSD	102.0	0.0	0.0	0.0	0.0	0.0	0.0	0.0	0.0	0.0	25.0	0.0	0.0	0.0	3.0	0.0	0.0	5.0	0.0	1.0	6.0	0.0	0.0	3.0	0.0	16.0	0.0	1.0	0.0	0.0	7.0	3.0	25.0	0.0	0.0	0.0	0.0	0.0	0.0	0.0	0.0	0.0	0.0	0.0	0.0	0.0	2.0	0.0	0.0
ACN9	37.0	0.0	0.0	0.0	0.0	0.0	0.0	0.0	0.0	0.0	5.0	0.0	1.0	0.0	3.0	2.0	0.0	0.0	0.0	0.0	1.0	0.0	0.0	2.0	0.0	8.0	0.0	1.0	2.0	0.0	1.0	4.0	5.0	0.0	0.0	0.0	0.0	0.0	0.0	0.0	0.0	0.0	1.0	1.0	0.0	0.0	0.0	0.0	0.0
ACO1	150.0	0.0	1.0	0.0	0.0	0.0	0.0	0.0	0.0	0.0	22.0	0.0	1.0	1.0	9.0	5.0	0.0	9.0	1.0	3.0	4.0	0.0	0.0	5.0	1.0	32.0	0.0	4.0	3.0	0.0	9.0	5.0	25.0	0.0	1.0	0.0	0.0	0.0	0.0	0.0	1.0	0.0	0.0	0.0	1.0	0.0	1.0	0.0	0.0
ACO2	131.0	0.0	0.0	0.0	0.0	0.0	1.0	0.0	0.0	0.0	22.0	0.0	0.0	0.0	7.0	7.0	0.0	4.0	0.0	0.0	4.0	0.0	0.0	1.0	1.0	26.0	0.0	6.0	4.0	1.0	14.0	3.0	22.0	0.0	0.0	0.0	0.0	0.0	0.0	1.0	0.0	1.0	1.0	0.0	0.0	0.0	1.0	0.0	0.0
ACOT1	36.0	0.0	0.0	0.0	0.0	0.0	0.0	0.0	0.0	0.0	5.0	0.0	0.0	0.0	2.0	1.0	0.0	0.0	0.0	1.0	0.0	0.0	1.0	0.0	2.0	6.0	0.0	4.0	0.0	1.0	2.0	2.0	6.0	0.0	2.0	0.0	0.0	0.0	0.0	0.0	0.0	0.0	0.0	0.0	0.0	0.0	0.0	0.0	0.0
ACOT11	134.0	0.0	1.0	0.0	0.0	0.0	1.0	0.0	0.0	0.0	26.0	0.0	3.0	0.0	8.0	2.0	0.0	4.0	1.0	0.0	3.0	0.0	0.0	3.0	0.0	21.0	0.0	10.0	2.0	0.0	7.0	11.0	20.0	0.0	1.0	1.0	0.0	0.0	0.0	0.0	0.0	2.0	0.0	0.0	0.0	0.0	1.0	0.0	0.0
ACOT12	154.0	0.0	0.0	0.0	1.0	0.0	1.0	1.0	0.0	0.0	34.0	0.0	6.0	0.0	5.0	5.0	1.0	4.0	1.0	1.0	5.0	0.0	0.0	0.0	0.0	29.0	0.0	3.0	2.0	1.0	6.0	13.0	21.0	0.0	3.0	0.0	0.0	0.0	0.0	0.0	0.0	0.0	0.0	4.0	0.0	1.0	0.0	0.0	0.0
ACOT13	23.0	0.0	0.0	0.0	0.0	0.0	0.0	0.0	0.0	0.0	3.0	0.0	0.0	1.0	1.0	1.0	0.0	1.0	0.0	0.0	0.0	0.0	0.0	1.0	0.0	8.0	0.0	1.0	0.0	0.0	1.0	2.0	3.0	0.0	0.0	0.0	0.0	0.0	0.0	0.0	0.0	0.0	0.0	0.0	0.0	0.0	0.0	0.0	0.0
ACOT2	58.0	0.0	0.0	0.0	0.0	0.0	0.0	0.0	0.0	0.0	3.0	0.0	0.0	0.0	3.0	1.0	0.0	3.0	0.0	3.0	4.0	0.0	0.0	3.0	1.0	13.0	0.0	3.0	3.0	0.0	4.0	1.0	6.0	0.0	1.0	0.0	0.0	0.0	0.0	0.0	0.0	0.0	1.0	0.0	0.0	0.0	1.0	0.0	0.0
ACOT4	70.0	0.0	0.0	0.0	0.0	0.0	0.0	0.0	1.0	0.0	16.0	0.0	1.0	0.0	3.0	1.0	0.0	1.0	0.0	0.0	3.0	0.0	0.0	2.0	1.0	12.0	0.0	4.0	1.0	1.0	1.0	6.0	8.0	0.0	2.0	0.0	0.0	0.0	0.0	0.0	0.0	0.0	0.0	0.0	1.0	0.0	0.0	0.0	0.0
ACOT6	43.0	0.0	0.0	0.0	0.0	0.0	1.0	0.0	0.0	0.0	10.0	0.0	1.0	0.0	2.0	0.0	0.0	1.0	0.0	0.0	1.0	0.0	0.0	0.0	0.0	7.0	0.0	0.0	1.0	0.0	2.0	4.0	11.0	0.0	0.0	0.0	0.0	0.0	0.0	0.0	0.0	1.0	0.0	0.0	0.0	0.0	0.0	0.0	0.0
ACOT7	80.0	0.0	0.0	0.0	0.0	0.0	0.0	0.0	0.0	0.0	11.0	0.0	1.0	0.0	3.0	0.0	1.0	0.0	0.0	1.0	3.0	0.0	0.0	1.0	3.0	14.0	1.0	2.0	4.0	0.0	5.0	6.0	22.0	0.0	1.0	0.0	0.0	0.0	0.0	0.0	0.0	0.0	0.0	1.0	0.0	0.0	0.0	0.0	0.0
ACOT8	68.0	0.0	0.0	0.0	0.0	0.0	0.0	0.0	0.0	0.0	8.0	0.0	2.0	0.0	4.0	0.0	0.0	3.0	0.0	3.0	5.0	0.0	0.0	3.0	1.0	13.0	0.0	3.0	2.0	0.0	6.0	0.0	10.0	0.0	2.0	0.0	0.0	0.0	0.0	0.0	0.0	0.0	0.0	0.0	0.0	0.0	1.0	0.0	0.0
ACOT9	75.0	1.0	0.0	0.0	0.0	0.0	0.0	0.0	1.0	0.0	9.0	0.0	0.0	0.0	2.0	2.0	0.0	2.0	0.0	2.0	1.0	0.0	0.0	1.0	2.0	17.0	0.0	5.0	1.0	1.0	3.0	4.0	14.0	0.0	0.0	0.0	0.0	0.0	0.0	0.0	0.0	0.0	0.0	0.0	1.0	0.0	1.0	0.0	0.0
ACOX1	112.0	0.0	0.0	0.0	0.0	0.0	0.0	0.0	0.0	0.0	19.0	0.0	0.0	0.0	10.0	1.0	0.0	1.0	1.0	2.0	7.0	0.0	0.0	2.0	0.0	22.0	0.0	6.0	5.0	1.0	6.0	8.0	15.0	0.0	0.0	0.0	0.0	0.0	0.0	0.0	0.0	0.0	0.0	0.0	0.0	1.0	1.0	0.0	0.0
ACOX2	147.0	0.0	0.0	0.0	0.0	0.0	0.0	0.0	0.0	0.0	23.0	1.0	3.0	0.0	10.0	6.0	0.0	2.0	2.0	2.0	4.0	0.0	0.0	4.0	1.0	20.0	0.0	6.0	6.0	0.0	10.0	5.0	27.0	0.0	1.0	0.0	1.0	0.0	0.0	1.0	0.0	0.0	0.0	0.0	0.0	1.0	1.0	0.0	0.0
ACOX3	148.0	0.0	0.0	0.0	0.0	1.0	0.0	0.0	0.0	0.0	24.0	0.0	1.0	0.0	8.0	5.0	0.0	1.0	1.0	2.0	6.0	1.0	0.0	4.0	1.0	28.0	1.0	8.0	2.0	0.0	13.0	11.0	23.0	0.0	1.0	1.0	0.0	0.0	0.0	0.0	0.0	0.0	0.0	0.0	0.0	0.0	0.0	0.0	0.0
ACOXL	152.0	0.0	1.0	0.0	0.0	0.0	0.0	0.0	1.0	0.0	32.0	0.0	4.0	0.0	3.0	2.0	1.0	6.0	0.0	2.0	5.0	0.0	0.0	3.0	0.0	22.0	0.0	8.0	6.0	0.0	6.0	8.0	31.0	0.0	1.0	0.0	0.0	0.0	0.0	0.0	0.0	0.0	0.0	0.0	0.0	1.0	1.0	0.0	0.0
ACP1	52.0	0.0	0.0	0.0	0.0	0.0	1.0	1.0	0.0	0.0	4.0	0.0	1.0	1.0	1.0	1.0	0.0	1.0	1.0	1.0	2.0	0.0	0.0	0.0	1.0	5.0	0.0	2.0	2.0	0.0	10.0	2.0	13.0	0.0	1.0	0.0	0.0	0.0	0.0	0.0	0.0	0.0	0.0	0.0	0.0	0.0	0.0	0.0	0.0
ACP2	70.0	0.0	0.0	0.0	0.0	0.0	0.0	1.0	0.0	1.0	11.0	0.0	1.0	1.0	2.0	1.0	0.0	2.0	0.0	0.0	2.0	1.0	0.0	3.0	1.0	11.0	0.0	3.0	1.0	1.0	5.0	3.0	13.0	0.0	0.0	0.0	0.0	0.0	0.0	0.0	0.0	0.0	0.0	0.0	0.0	0.0	1.0	0.0	0.0
ACP5	73.0	0.0	0.0	0.0	0.0	0.0	0.0	0.0	0.0	0.0	7.0	0.0	0.0	0.0	8.0	0.0	0.0	2.0	0.0	2.0	1.0	0.0	0.0	1.0	1.0	17.0	0.0	5.0	3.0	0.0	8.0	4.0	10.0	0.0	0.0	0.0	0.0	0.0	0.0	0.0	0.0	0.0	0.0	0.0	0.0	0.0	0.0	0.0	0.0
ACP6	87.0	0.0	0.0	0.0	0.0	0.0	0.0	0.0	0.0	0.0	22.0	0.0	1.0	0.0	3.0	1.0	0.0	4.0	0.0	1.0	2.0	0.0	0.0	0.0	3.0	11.0	0.0	6.0	3.0	0.0	4.0	6.0	14.0	0.0	0.0	0.0	1.0	0.0	0.0	0.0	0.0	0.0	0.0	0.0	0.0	1.0	1.0	0.0	0.0
ACPL2	103.0	0.0	1.0	0.0	0.0	0.0	0.0	0.0	0.0	0.0	17.0	0.0	2.0	1.0	6.0	0.0	0.0	2.0	1.0	4.0	4.0	0.0	0.0	2.0	3.0	14.0	0.0	6.0	6.0	1.0	2.0	7.0	16.0	0.0	0.0	0.0	0.0	0.0	0.0	0.0	0.0	0.0	0.0	0.0	0.0	0.0	1.0	0.0	0.0
ACPP	125.0	0.0	0.0	0.0	0.0	1.0	0.0	0.0	1.0	0.0	22.0	1.0	2.0	0.0	10.0	8.0	0.0	3.0	0.0	3.0	2.0	0.0	0.0	0.0	4.0	17.0	0.0	12.0	3.0	2.0	3.0	10.0	14.0	0.0	0.0	0.0	0.0	0.0	0.0	0.0	0.0	1.0	0.0	0.0	1.0	0.0	2.0	1.0	0.0
ACPT	95.0	1.0	0.0	0.0	0.0	0.0	0.0	2.0	0.0	0.0	13.0	0.0	2.0	0.0	7.0	7.0	0.0	1.0	0.0	5.0	7.0	0.0	0.0	0.0	0.0	13.0	1.0	2.0	4.0	0.0	3.0	6.0	12.0	0.0	2.0	0.0	0.0	0.0	0.0	0.0	0.0	0.0	0.0	0.0	0.0	0.0	0.0	0.0	0.0
ACR	83.0	0.0	1.0	0.0	0.0	0.0	0.0	0.0	0.0	0.0	21.0	1.0	0.0	0.0	2.0	3.0	0.0	1.0	0.0	2.0	1.0	0.0	0.0	2.0	2.0	10.0	0.0	5.0	5.0	1.0	4.0	2.0	11.0	0.0	2.0	0.0	0.0	0.0	0.0	0.0	0.0	0.0	0.0	0.0	1.0	0.0	1.0	0.0	0.0
ACRBP	135.0	0.0	1.0	0.0	0.0	0.0	1.0	0.0	1.0	0.0	34.0	0.0	2.0	0.0	5.0	2.0	0.0	5.0	0.0	2.0	8.0	0.0	0.0	2.0	3.0	20.0	0.0	10.0	1.0	0.0	8.0	2.0	23.0	0.0	2.0	0.0	0.0	0.0	0.0	0.0	0.0	0.0	0.0	0.0	0.0	0.0	0.0	0.0	0.0
ACRC	197.0	0.0	0.0	0.0	0.0	1.0	0.0	0.0	1.0	0.0	30.0	0.0	2.0	1.0	6.0	6.0	0.0	11.0	0.0	4.0	5.0	0.0	0.0	1.0	3.0	34.0	2.0	10.0	4.0	1.0	9.0	15.0	32.0	0.0	3.0	1.0	0.0	0.0	0.0	0.0	0.0	1.0	0.0	0.0	0.0	0.0	1.0	0.0	0.0
ACRV1	52.0	0.0	0.0	0.0	0.0	0.0	0.0	0.0	0.0	0.0	5.0	0.0	1.0	0.0	1.0	0.0	0.0	2.0	0.0	1.0	4.0	0.0	0.0	1.0	0.0	11.0	0.0	3.0	0.0	0.0	5.0	4.0	10.0	0.0	1.0	0.0	0.0	0.0	0.0	0.0	0.0	0.0	0.0	0.0	0.0	0.0	0.0	0.0	0.0
ACSBG1	206.0	0.0	0.0	1.0	0.0	1.0	0.0	0.0	1.0	0.0	39.0	0.0	6.0	1.0	4.0	2.0	1.0	6.0	0.0	4.0	16.0	0.0	0.0	5.0	1.0	27.0	1.0	8.0	12.0	2.0	14.0	9.0	31.0	0.0	1.0	0.0	0.0	0.0	0.0	0.0	1.0	1.0	1.0	0.0	0.0	1.0	1.0	0.0	0.0
ACSBG2	175.0	0.0	1.0	0.0	0.0	0.0	0.0	1.0	0.0	0.0	44.0	0.0	0.0	0.0	7.0	1.0	0.0	5.0	1.0	2.0	2.0	0.0	0.0	3.0	2.0	36.0	0.0	7.0	10.0	1.0	7.0	6.0	24.0	0.0	1.0	0.0	0.0	0.0	0.0	0.0	0.0	0.0	0.0	0.0	0.0	0.0	2.0	0.0	0.0
ACSF2	141.0	0.0	0.0	0.0	0.0	0.0	0.0	0.0	1.0	0.0	20.0	0.0	0.0	0.0	12.0	5.0	0.0	3.0	2.0	5.0	4.0	0.0	0.0	10.0	1.0	20.0	1.0	4.0	9.0	3.0	6.0	4.0	19.0	0.0	1.0	0.0	0.0	0.0	0.0	2.0	0.0	1.0	0.0	1.0	0.0	1.0	0.0	0.0	0.0
ACSF3	138.0	0.0	0.0	0.0	0.0	1.0	0.0	1.0	1.0	0.0	16.0	0.0	3.0	0.0	7.0	4.0	0.0	5.0	1.0	4.0	4.0	1.0	0.0	1.0	1.0	18.0	0.0	5.0	4.0	0.0	3.0	14.0	26.0	0.0	1.0	0.0	0.0	0.0	0.0	1.0	0.0	1.0	0.0	1.0	0.0	0.0	2.0	0.0	0.0
ACSL1	138.0	0.0	0.0	0.0	0.0	0.0	0.0	1.0	0.0	0.0	22.0	0.0	2.0	1.0	4.0	5.0	0.0	2.0	0.0	2.0	4.0	1.0	1.0	2.0	4.0	27.0	1.0	2.0	2.0	0.0	3.0	13.0	28.0	0.0	2.0	0.0	0.0	0.0	0.0	0.0	0.0	0.0	0.0	1.0	3.0	0.0	1.0	0.0	0.0
ACSL3	146.0	0.0	1.0	0.0	0.0	0.0	0.0	1.0	0.0	0.0	28.0	0.0	0.0	0.0	3.0	4.0	0.0	3.0	3.0	2.0	5.0	0.0	0.0	1.0	1.0	31.0	0.0	7.0	4.0	1.0	8.0	8.0	21.0	0.0	3.0	0.0	0.0	0.0	0.0	0.0	0.0	0.0	1.0	0.0	2.0	0.0	0.0	0.0	0.0
ACSL4	135.0	0.0	0.0	0.0	0.0	0.0	1.0	1.0	2.0	0.0	18.0	0.0	0.0	0.0	2.0	1.0	0.0	5.0	1.0	5.0	1.0	0.0	0.0	1.0	1.0	33.0	0.0	11.0	3.0	0.0	6.0	10.0	21.0	0.0	2.0	0.0	2.0	0.0	0.0	0.0	0.0	2.0	0.0	0.0	0.0	0.0	2.0	0.0	0.0
ACSL5	140.0	0.0	0.0	0.0	0.0	0.0	0.0	0.0	0.0	0.0	50.0	0.0	0.0	0.0	5.0	4.0	0.0	4.0	0.0	1.0	2.0	0.0	0.0	1.0	2.0	27.0	0.0	5.0	3.0	1.0	8.0	3.0	15.0	0.0	3.0	0.0	0.0	0.0	0.0	0.0	0.0	0.0	1.0	0.0	0.0	0.0	2.0	0.0	0.0
ACSL6	196.0	0.0	2.0	0.0	0.0	1.0	0.0	1.0	0.0	0.0	41.0	0.0	1.0	0.0	2.0	4.0	0.0	3.0	3.0	2.0	13.0	0.0	2.0	5.0	2.0	33.0	2.0	6.0	7.0	1.0	9.0	20.0	26.0	0.0	1.0	0.0	0.0	0.0	0.0	3.0	0.0	0.0	0.0	0.0	0.0	0.0	1.0	0.0	0.0
ACSL6;ENSG00000234758	1.0	0.0	0.0	0.0	0.0	0.0	0.0	0.0	0.0	0.0	0.0	0.0	0.0	0.0	0.0	0.0	0.0	0.0	0.0	0.0	0.0	0.0	0.0	0.0	0.0	0.0	0.0	0.0	0.0	0.0	0.0	0.0	0.0	0.0	1.0	0.0	0.0	0.0	0.0	0.0	0.0	0.0	0.0	0.0	0.0	0.0	0.0	0.0	0.0
ACSM1	192.0	0.0	0.0	0.0	0.0	1.0	0.0	0.0	0.0	0.0	66.0	0.0	4.0	0.0	4.0	3.0	0.0	7.0	0.0	1.0	12.0	0.0	0.0	4.0	1.0	26.0	0.0	1.0	1.0	0.0	9.0	19.0	25.0	0.0	0.0	0.0	0.0	0.0	0.0	0.0	0.0	0.0	0.0	0.0	0.0	0.0	1.0	0.0	0.0
ACSM2A	278.0	0.0	0.0	0.0	0.0	0.0	0.0	0.0	1.0	0.0	61.0	0.0	6.0	1.0	5.0	2.0	0.0	12.0	1.0	3.0	25.0	0.0	0.0	8.0	2.0	27.0	0.0	6.0	4.0	1.0	18.0	36.0	36.0	0.0	4.0	0.0	0.0	0.0	0.0	0.0	0.0	1.0	0.0	2.0	1.0	1.0	0.0	0.0	0.0
ACSM2B	310.0	0.0	0.0	0.0	1.0	1.0	0.0	0.0	1.0	0.0	93.0	0.0	6.0	0.0	10.0	5.0	2.0	13.0	2.0	2.0	17.0	0.0	0.0	5.0	4.0	39.0	1.0	8.0	2.0	4.0	11.0	32.0	24.0	0.0	2.0	0.0	0.0	0.0	0.0	1.0	0.0	1.0	1.0	2.0	0.0	2.0	1.0	0.0	0.0
ACSM3	145.0	0.0	0.0	0.0	1.0	0.0	1.0	0.0	0.0	0.0	31.0	0.0	2.0	0.0	4.0	1.0	0.0	3.0	0.0	2.0	8.0	0.0	0.0	3.0	2.0	36.0	0.0	5.0	6.0	0.0	8.0	6.0	16.0	0.0	2.0	0.0	0.0	0.0	0.0	0.0	0.0	0.0	0.0	1.0	1.0	0.0	1.0	0.0	0.0
ACSM4	212.0	0.0	2.0	0.0	0.0	0.0	1.0	0.0	0.0	1.0	62.0	0.0	2.0	0.0	6.0	5.0	0.0	2.0	0.0	5.0	16.0	0.0	0.0	1.0	1.0	27.0	0.0	6.0	6.0	0.0	8.0	11.0	27.0	1.0	4.0	1.0	0.0	1.0	0.0	0.0	0.0	1.0	0.0	0.0	0.0	0.0	2.0	0.0	0.0
ACSM5	234.0	0.0	1.0	0.0	0.0	1.0	0.0	0.0	1.0	0.0	39.0	0.0	9.0	0.0	12.0	2.0	2.0	9.0	1.0	2.0	17.0	1.0	0.0	3.0	2.0	29.0	1.0	7.0	4.0	2.0	7.0	38.0	25.0	1.0	3.0	0.0	0.0	0.0	0.0	0.0	1.0	0.0	1.0	0.0	0.0	3.0	0.0	0.0	0.0
ACSM6	1.0	0.0	0.0	0.0	0.0	0.0	0.0	0.0	0.0	0.0	0.0	0.0	0.0	0.0	0.0	0.0	0.0	0.0	0.0	0.0	0.0	0.0	0.0	0.0	0.0	0.0	0.0	0.0	1.0	0.0	0.0	0.0	0.0	0.0	0.0	0.0	0.0	0.0	0.0	0.0	0.0	0.0	0.0	0.0	0.0	0.0	0.0	0.0	0.0
ACSS1	147.0	0.0	0.0	0.0	0.0	0.0	0.0	1.0	0.0	0.0	11.0	0.0	3.0	0.0	10.0	3.0	0.0	8.0	1.0	4.0	6.0	0.0	0.0	3.0	3.0	22.0	1.0	3.0	4.0	1.0	18.0	6.0	21.0	0.0	2.0	0.0	0.0	0.0	0.0	0.0	0.0	0.0	0.0	1.0	0.0	2.0	0.0	0.0	0.0
ACSS2	131.0	0.0	0.0	0.0	0.0	0.0	0.0	0.0	0.0	0.0	17.0	0.0	2.0	0.0	3.0	3.0	1.0	3.0	1.0	1.0	2.0	0.0	0.0	6.0	1.0	20.0	0.0	3.0	4.0	0.0	12.0	4.0	30.0	0.0	1.0	0.0	0.0	0.0	0.0	0.0	0.0	2.0	0.0	0.0	1.0	1.0	2.0	0.0	0.0
ACSS3	294.0	0.0	0.0	0.0	0.0	0.0	0.0	0.0	0.0	0.0	69.0	1.0	7.0	1.0	18.0	3.0	1.0	16.0	6.0	2.0	25.0	0.0	0.0	4.0	3.0	25.0	0.0	13.0	7.0	3.0	16.0	22.0	31.0	0.0	7.0	0.0	0.0	0.0	0.0	0.0	0.0	1.0	0.0	1.0	0.0	0.0	1.0	0.0	0.0
ACTA1	116.0	0.0	0.0	0.0	0.0	0.0	0.0	0.0	0.0	0.0	11.0	0.0	3.0	0.0	8.0	1.0	1.0	5.0	1.0	2.0	11.0	0.0	0.0	1.0	1.0	17.0	0.0	2.0	2.0	0.0	5.0	15.0	25.0	0.0	3.0	0.0	0.0	0.0	0.0	0.0	0.0	0.0	0.0	0.0	0.0	0.0	0.0	0.0	0.0
ACTA2	90.0	0.0	0.0	0.0	0.0	0.0	0.0	0.0	1.0	0.0	14.0	0.0	0.0	0.0	7.0	0.0	1.0	4.0	1.0	1.0	1.0	0.0	0.0	1.0	0.0	17.0	0.0	8.0	3.0	0.0	8.0	3.0	12.0	0.0	1.0	0.0	0.0	0.0	0.0	0.0	0.0	1.0	0.0	1.0	0.0	0.0	0.0	0.0	0.0
ACTB	203.0	0.0	1.0	0.0	0.0	0.0	0.0	1.0	0.0	1.0	14.0	0.0	1.0	0.0	28.0	1.0	1.0	6.0	1.0	6.0	6.0	1.0	4.0	7.0	2.0	14.0	2.0	11.0	2.0	1.0	9.0	11.0	20.0	0.0	4.0	0.0	0.0	0.0	0.0	0.0	0.0	0.0	0.0	1.0	0.0	0.0	0.0	3.0	0.0
ACTBL2	117.0	0.0	1.0	0.0	0.0	0.0	0.0	1.0	1.0	0.0	10.0	0.0	6.0	0.0	2.0	4.0	1.0	3.0	1.0	2.0	8.0	0.0	0.0	1.0	4.0	15.0	0.0	6.0	5.0	1.0	7.0	4.0	24.0	0.0	2.0	0.0	0.0	0.0	0.0	1.0	0.0	0.0	1.0	1.0	1.0	0.0	0.0	0.0	0.0
ACTC1	165.0	0.0	0.0	0.0	0.0	0.0	0.0	1.0	0.0	0.0	35.0	0.0	4.0	0.0	5.0	5.0	0.0	10.0	0.0	3.0	18.0	0.0	0.0	2.0	0.0	18.0	2.0	2.0	3.0	0.0	6.0	21.0	20.0	0.0	2.0	0.0	0.0	0.0	0.0	1.0	0.0	2.0	1.0	0.0	0.0	0.0	1.0	1.0	0.0
ACTG1	119.0	0.0	0.0	0.0	0.0	0.0	0.0	0.0	0.0	0.0	14.0	0.0	3.0	0.0	16.0	2.0	0.0	2.0	0.0	3.0	3.0	0.0	0.0	4.0	5.0	8.0	0.0	6.0	9.0	2.0	2.0	10.0	12.0	0.0	0.0	0.0	0.0	0.0	0.0	0.0	0.0	0.0	0.0	0.0	1.0	0.0	0.0	0.0	0.0
ACTG2	114.0	0.0	0.0	0.0	0.0	0.0	0.0	0.0	0.0	0.0	25.0	0.0	2.0	0.0	2.0	2.0	0.0	6.0	0.0	2.0	13.0	0.0	0.0	1.0	0.0	7.0	1.0	6.0	3.0	0.0	13.0	13.0	9.0	0.0	2.0	1.0	0.0	0.0	0.0	0.0	0.0	0.0	0.0	0.0	0.0	0.0	0.0	0.0	0.0
ACTL10	25.0	0.0	0.0	0.0	0.0	0.0	0.0	0.0	1.0	0.0	2.0	0.0	3.0	0.0	1.0	1.0	0.0	0.0	0.0	3.0	0.0	0.0	0.0	0.0	0.0	4.0	0.0	1.0	0.0	0.0	2.0	1.0	3.0	0.0	1.0	0.0	0.0	0.0	0.0	0.0	0.0	0.0	0.0	1.0	0.0	0.0	0.0	0.0	0.0
ACTL6A	95.0	0.0	0.0	0.0	0.0	0.0	0.0	1.0	0.0	0.0	7.0	0.0	1.0	0.0	7.0	3.0	0.0	4.0	0.0	3.0	2.0	0.0	0.0	3.0	0.0	15.0	0.0	2.0	3.0	0.0	11.0	9.0	19.0	0.0	0.0	0.0	0.0	0.0	0.0	1.0	0.0	0.0	0.0	0.0	0.0	0.0	0.0	0.0	0.0
ACTL6B	135.0	0.0	0.0	0.0	0.0	0.0	1.0	0.0	0.0	0.0	30.0	0.0	0.0	0.0	10.0	2.0	0.0	5.0	0.0	4.0	7.0	1.0	0.0	0.0	4.0	19.0	0.0	9.0	4.0	0.0	6.0	12.0	18.0	0.0	0.0	0.0	0.0	0.0	0.0	0.0	1.0	0.0	0.0	0.0	0.0	0.0	1.0	0.0	0.0
ACTL7A	109.0	0.0	0.0	0.0	0.0	0.0	0.0	0.0	0.0	0.0	12.0	1.0	0.0	0.0	3.0	4.0	0.0	2.0	1.0	0.0	5.0	0.0	0.0	1.0	1.0	16.0	0.0	4.0	2.0	2.0	15.0	8.0	24.0	0.0	2.0	0.0	0.0	0.0	0.0	0.0	0.0	0.0	0.0	0.0	0.0	0.0	1.0	0.0	0.0
ACTL7B	141.0	0.0	0.0	0.0	0.0	0.0	1.0	0.0	0.0	1.0	29.0	0.0	2.0	0.0	9.0	0.0	0.0	4.0	0.0	2.0	2.0	0.0	0.0	1.0	1.0	20.0	0.0	3.0	7.0	0.0	9.0	12.0	27.0	1.0	1.0	0.0	0.0	0.0	0.0	0.0	0.0	1.0	0.0	0.0	0.0	1.0	1.0	0.0	0.0
ACTL8	140.0	0.0	1.0	0.0	0.0	1.0	0.0	1.0	0.0	0.0	26.0	0.0	3.0	0.0	6.0	1.0	0.0	7.0	0.0	1.0	5.0	1.0	0.0	2.0	3.0	23.0	0.0	4.0	4.0	0.0	9.0	12.0	18.0	0.0	1.0	0.0	0.0	0.0	0.0	0.0	0.0	0.0	0.0	0.0	0.0	0.0	1.0	0.0	0.0
ACTL9	186.0	0.0	1.0	0.0	0.0	1.0	1.0	0.0	0.0	0.0	30.0	1.0	2.0	0.0	4.0	3.0	1.0	4.0	1.0	2.0	10.0	0.0	0.0	2.0	1.0	23.0	0.0	5.0	8.0	3.0	11.0	14.0	42.0	0.0	7.0	0.0	0.0	0.0	0.0	0.0	0.0	1.0	0.0	0.0	0.0	1.0	0.0	0.0	0.0
ACTN1	179.0	0.0	0.0	0.0	0.0	0.0	0.0	0.0	0.0	0.0	20.0	0.0	2.0	0.0	9.0	5.0	0.0	3.0	0.0	1.0	6.0	0.0	0.0	2.0	2.0	34.0	1.0	6.0	7.0	0.0	9.0	11.0	42.0	0.0	2.0	0.0	0.0	0.0	0.0	0.0	0.0	0.0	0.0	3.0	2.0	1.0	1.0	0.0	0.0
ACTN2	344.0	0.0	0.0	0.0	0.0	0.0	0.0	1.0	0.0	0.0	45.0	0.0	9.0	0.0	12.0	7.0	0.0	10.0	1.0	3.0	22.0	1.0	0.0	3.0	7.0	32.0	0.0	22.0	7.0	6.0	29.0	61.0	46.0	0.0	6.0	0.0	0.0	0.0	0.0	0.0	0.0	0.0	1.0	1.0	2.0	0.0	3.0	0.0	0.0
ACTN3	32.0	0.0	0.0	0.0	0.0	0.0	0.0	0.0	0.0	0.0	2.0	0.0	2.0	0.0	1.0	3.0	0.0	0.0	0.0	0.0	0.0	1.0	0.0	0.0	0.0	10.0	0.0	2.0	0.0	0.0	2.0	0.0	7.0	0.0	1.0	0.0	0.0	0.0	0.0	0.0	0.0	0.0	0.0	0.0	0.0	0.0	0.0	0.0	0.0
ACTN4	211.0	0.0	1.0	0.0	0.0	0.0	1.0	0.0	1.0	0.0	27.0	1.0	4.0	0.0	14.0	1.0	1.0	7.0	1.0	5.0	9.0	0.0	0.0	4.0	2.0	32.0	0.0	16.0	5.0	2.0	19.0	10.0	32.0	0.0	3.0	0.0	0.0	0.0	0.0	0.0	1.0	1.0	0.0	1.0	0.0	0.0	2.0	0.0	2.0
ACTR10	75.0	0.0	0.0	0.0	0.0	0.0	0.0	0.0	0.0	0.0	14.0	0.0	0.0	0.0	3.0	1.0	0.0	2.0	1.0	0.0	5.0	0.0	0.0	1.0	1.0	16.0	0.0	2.0	2.0	0.0	4.0	3.0	12.0	0.0	1.0	0.0	0.0	0.0	0.0	1.0	0.0	1.0	0.0	0.0	0.0	0.0	1.0	0.0	0.0
ACTR1A	79.0	0.0	0.0	0.0	0.0	0.0	0.0	1.0	0.0	0.0	8.0	0.0	0.0	0.0	5.0	2.0	0.0	1.0	2.0	3.0	1.0	0.0	0.0	0.0	1.0	18.0	0.0	4.0	3.0	0.0	8.0	6.0	14.0	0.0	1.0	0.0	0.0	0.0	0.0	0.0	0.0	0.0	0.0	0.0	0.0	0.0	1.0	0.0	0.0
ACTR1B	94.0	0.0	0.0	0.0	0.0	0.0	0.0	1.0	0.0	0.0	11.0	0.0	1.0	0.0	2.0	2.0	0.0	3.0	0.0	1.0	4.0	0.0	0.0	3.0	2.0	14.0	0.0	3.0	4.0	0.0	7.0	5.0	28.0	0.0	0.0	1.0	0.0	0.0	0.0	0.0	0.0	0.0	0.0	0.0	0.0	0.0	0.0	0.0	0.0
ACTR2	76.0	0.0	0.0	0.0	0.0	0.0	0.0	1.0	0.0	0.0	8.0	0.0	0.0	1.0	4.0	2.0	0.0	1.0	1.0	1.0	5.0	0.0	0.0	2.0	0.0	22.0	0.0	3.0	3.0	0.0	2.0	7.0	9.0	0.0	0.0	0.0	0.0	0.0	0.0	0.0	0.0	0.0	0.0	0.0	0.0	1.0	0.0	0.0	0.0
ACTR3	69.0	0.0	0.0	0.0	0.0	0.0	0.0	0.0	0.0	0.0	4.0	0.0	1.0	0.0	3.0	3.0	0.0	0.0	0.0	0.0	5.0	0.0	0.0	1.0	0.0	15.0	0.0	5.0	3.0	0.0	6.0	8.0	10.0	0.0	0.0	0.0	0.0	0.0	0.0	0.0	0.0	0.0	0.0	0.0	0.0	0.0	2.0	0.0	0.0
ACTR3B	83.0	0.0	0.0	0.0	0.0	0.0	0.0	1.0	0.0	0.0	14.0	0.0	0.0	0.0	3.0	2.0	1.0	1.0	0.0	1.0	1.0	0.0	0.0	0.0	1.0	16.0	0.0	7.0	5.0	1.0	3.0	8.0	16.0	0.0	0.0	0.0	0.0	0.0	0.0	0.0	0.0	0.0	0.0	1.0	0.0	0.0	0.0	0.0	0.0
ACTR3C	42.0	0.0	0.0	0.0	0.0	0.0	0.0	0.0	0.0	0.0	9.0	0.0	2.0	0.0	2.0	1.0	0.0	3.0	0.0	0.0	2.0	0.0	0.0	0.0	1.0	8.0	0.0	1.0	0.0	0.0	1.0	1.0	5.0	0.0	2.0	0.0	0.0	0.0	0.0	1.0	0.0	0.0	0.0	0.0	0.0	1.0	0.0	0.0	0.0
ACTR5	121.0	0.0	2.0	1.0	0.0	0.0	0.0	0.0	0.0	0.0	9.0	0.0	6.0	0.0	3.0	3.0	0.0	6.0	1.0	1.0	4.0	0.0	0.0	5.0	1.0	18.0	0.0	6.0	2.0	0.0	11.0	6.0	24.0	0.0	2.0	0.0	0.0	0.0	0.0	1.0	0.0	1.0	0.0	0.0	1.0	0.0	1.0	0.0	0.0
ACTR6	87.0	0.0	0.0	0.0	0.0	0.0	0.0	0.0	0.0	0.0	11.0	1.0	1.0	0.0	5.0	1.0	0.0	6.0	1.0	2.0	8.0	0.0	0.0	4.0	3.0	16.0	0.0	6.0	2.0	0.0	5.0	3.0	8.0	0.0	0.0	0.0	0.0	0.0	0.0	0.0	0.0	0.0	0.0	0.0	0.0	0.0	2.0	0.0	0.0
ACTR8	115.0	0.0	0.0	0.0	0.0	0.0	0.0	0.0	0.0	0.0	14.0	0.0	0.0	0.0	11.0	5.0	0.0	1.0	1.0	1.0	3.0	0.0	0.0	7.0	1.0	17.0	1.0	6.0	0.0	2.0	12.0	4.0	19.0	0.0	1.0	0.0	0.0	0.0	0.0	0.0	0.0	0.0	0.0	1.0	0.0	0.0	1.0	0.0	0.0
ACTRT1	243.0	0.0	0.0	1.0	0.0	2.0	0.0	0.0	1.0	0.0	47.0	1.0	2.0	1.0	4.0	1.0	0.0	6.0	2.0	4.0	17.0	0.0	0.0	3.0	7.0	28.0	0.0	10.0	8.0	0.0	21.0	35.0	32.0	0.0	0.0	0.0	0.0	0.0	0.0	0.0	0.0	0.0	0.0	0.0	1.0	1.0	0.0	0.0	0.0
ACTRT2	161.0	0.0	0.0	0.0	0.0	1.0	0.0	0.0	0.0	0.0	37.0	0.0	3.0	1.0	6.0	4.0	0.0	5.0	1.0	0.0	7.0	0.0	0.0	1.0	2.0	26.0	0.0	5.0	6.0	1.0	13.0	15.0	20.0	0.0	0.0	1.0	0.0	0.0	0.0	0.0	0.0	0.0	0.0	0.0	0.0	1.0	0.0	0.0	0.0
ACTRT3	72.0	0.0	0.0	0.0	0.0	1.0	0.0	0.0	1.0	0.0	10.0	0.0	0.0	0.0	4.0	4.0	0.0	1.0	0.0	2.0	5.0	0.0	0.0	3.0	2.0	11.0	0.0	4.0	0.0	0.0	4.0	7.0	8.0	0.0	1.0	0.0	0.0	0.0	0.0	0.0	0.0	0.0	0.0	0.0	0.0	0.0	1.0	0.0	0.0
ACVR1	116.0	0.0	0.0	0.0	0.0	0.0	1.0	0.0	0.0	0.0	20.0	0.0	3.0	0.0	7.0	3.0	0.0	5.0	0.0	0.0	4.0	0.0	0.0	0.0	2.0	33.0	0.0	3.0	0.0	0.0	6.0	9.0	14.0	0.0	1.0	0.0	0.0	0.0	0.0	0.0	0.0	0.0	0.0	0.0	1.0	0.0	0.0	0.0	0.0
ACVR1B	211.0	0.0	0.0	0.0	0.0	0.0	1.0	0.0	0.0	0.0	14.0	1.0	3.0	0.0	3.0	5.0	0.0	7.0	3.0	1.0	10.0	0.0	0.0	6.0	3.0	26.0	0.0	16.0	7.0	1.0	15.0	16.0	53.0	0.0	14.0	0.0	0.0	0.0	0.0	0.0	0.0	1.0	0.0	1.0	0.0	0.0	1.0	0.0	0.0
ACVR1C	149.0	0.0	0.0	0.0	0.0	0.0	0.0	0.0	0.0	0.0	36.0	0.0	7.0	0.0	3.0	3.0	0.0	8.0	0.0	0.0	10.0	0.0	0.0	3.0	2.0	19.0	0.0	6.0	5.0	1.0	3.0	15.0	20.0	0.0	2.0	0.0	0.0	1.0	0.0	0.0	0.0	0.0	0.0	0.0	0.0	1.0	0.0	0.0	0.0
ACVR2A	334.0	0.0	0.0	0.0	0.0	0.0	0.0	1.0	1.0	0.0	17.0	1.0	1.0	0.0	4.0	21.0	1.0	2.0	1.0	4.0	5.0	0.0	0.0	6.0	1.0	57.0	1.0	12.0	8.0	0.0	65.0	6.0	94.0	0.0	11.0	3.0	0.0	0.0	0.0	0.0	0.0	0.0	2.0	0.0	0.0	0.0	3.0	0.0	0.0
ACVR2B	126.0	0.0	0.0	0.0	0.0	0.0	0.0	0.0	0.0	0.0	21.0	0.0	0.0	0.0	5.0	5.0	1.0	2.0	0.0	0.0	2.0	0.0	0.0	3.0	2.0	23.0	0.0	4.0	0.0	1.0	10.0	5.0	32.0	0.0	0.0	0.0	0.0	0.0	0.0	1.0	0.0	0.0	0.0	0.0	0.0	0.0	1.0	0.0	0.0
ACVRL1	140.0	0.0	1.0	0.0	0.0	0.0	0.0	0.0	0.0	0.0	29.0	0.0	0.0	0.0	8.0	5.0	0.0	3.0	1.0	1.0	8.0	0.0	0.0	1.0	2.0	18.0	1.0	5.0	3.0	2.0	8.0	16.0	20.0	0.0	1.0	0.0	0.0	0.0	0.0	0.0	0.0	1.0	0.0	0.0	0.0	0.0	0.0	0.0	0.0
ACY1	75.0	0.0	0.0	0.0	0.0	0.0	0.0	1.0	0.0	0.0	13.0	0.0	0.0	0.0	5.0	3.0	1.0	2.0	0.0	0.0	3.0	0.0	0.0	3.0	2.0	15.0	0.0	2.0	3.0	2.0	2.0	3.0	10.0	0.0	0.0	0.0	0.0	0.0	0.0	1.0	0.0	1.0	0.0	0.0	0.0	1.0	0.0	0.0	0.0
ACY3	82.0	0.0	0.0	0.0	0.0	0.0	0.0	0.0	0.0	0.0	21.0	0.0	0.0	0.0	8.0	2.0	0.0	3.0	0.0	0.0	3.0	0.0	0.0	2.0	1.0	12.0	0.0	2.0	2.0	0.0	3.0	6.0	12.0	0.0	0.0	0.0	0.0	0.0	0.0	0.0	0.0	0.0	0.0	0.0	0.0	0.0	0.0	0.0	0.0
ACYP1	19.0	0.0	0.0	0.0	0.0	0.0	0.0	0.0	0.0	0.0	1.0	0.0	0.0	0.0	0.0	0.0	0.0	1.0	0.0	0.0	0.0	0.0	0.0	0.0	0.0	7.0	0.0	2.0	1.0	1.0	2.0	0.0	3.0	0.0	0.0	0.0	0.0	0.0	0.0	0.0	0.0	0.0	0.0	0.0	0.0	0.0	0.0	0.0	0.0
ACYP2	12.0	0.0	0.0	0.0	0.0	0.0	0.0	0.0	0.0	0.0	1.0	0.0	0.0	0.0	0.0	0.0	0.0	0.0	0.0	0.0	1.0	0.0	0.0	0.0	0.0	1.0	0.0	0.0	0.0	0.0	3.0	2.0	3.0	0.0	1.0	0.0	0.0	0.0	0.0	0.0	0.0	0.0	0.0	0.0	0.0	0.0	0.0	0.0	0.0
AD000671.1	10.0	0.0	0.0	0.0	0.0	0.0	0.0	0.0	0.0	0.0	0.0	0.0	0.0	1.0	0.0	0.0	0.0	0.0	0.0	0.0	0.0	0.0	0.0	0.0	0.0	0.0	0.0	0.0	0.0	0.0	8.0	0.0	0.0	0.0	0.0	0.0	0.0	0.0	0.0	0.0	0.0	0.0	0.0	0.0	0.0	0.0	0.0	0.0	0.0
AD000671.6	2.0	0.0	0.0	0.0	0.0	0.0	0.0	0.0	0.0	0.0	0.0	0.0	0.0	0.0	1.0	0.0	0.0	0.0	0.0	0.0	0.0	0.0	0.0	0.0	0.0	0.0	0.0	1.0	0.0	0.0	0.0	0.0	0.0	0.0	0.0	0.0	0.0	0.0	0.0	0.0	0.0	0.0	0.0	0.0	0.0	0.0	0.0	0.0	0.0
AD000685.1	1.0	0.0	0.0	0.0	0.0	0.0	0.0	0.0	0.0	0.0	0.0	0.0	0.0	0.0	0.0	0.0	0.0	0.0	0.0	0.0	0.0	0.0	0.0	0.0	0.0	0.0	0.0	0.0	0.0	0.0	1.0	0.0	0.0	0.0	0.0	0.0	0.0	0.0	0.0	0.0	0.0	0.0	0.0	0.0	0.0	0.0	0.0	0.0	0.0
ADA	79.0	0.0	0.0	0.0	0.0	0.0	0.0	0.0	0.0	0.0	13.0	0.0	0.0	0.0	4.0	1.0	0.0	2.0	0.0	1.0	4.0	0.0	0.0	2.0	2.0	14.0	0.0	2.0	2.0	0.0	8.0	5.0	12.0	0.0	0.0	1.0	0.0	0.0	0.0	1.0	0.0	1.0	0.0	0.0	0.0	1.0	0.0	0.0	0.0
ADAD1	223.0	0.0	1.0	0.0	0.0	0.0	0.0	1.0	0.0	0.0	41.0	0.0	6.0	1.0	5.0	3.0	0.0	6.0	2.0	4.0	16.0	0.0	0.0	3.0	2.0	32.0	1.0	9.0	3.0	2.0	18.0	22.0	28.0	0.0	3.0	0.0	0.0	0.0	0.0	1.0	0.0	1.0	1.0	0.0	0.0	0.0	1.0	0.0	0.0
ADAD2	132.0	0.0	0.0	0.0	0.0	0.0	0.0	0.0	0.0	1.0	28.0	0.0	4.0	0.0	1.0	8.0	0.0	2.0	1.0	1.0	4.0	0.0	0.0	4.0	1.0	13.0	0.0	2.0	9.0	1.0	10.0	2.0	28.0	0.0	5.0	0.0	0.0	0.0	0.0	0.0	0.0	1.0	0.0	0.0	0.0	0.0	2.0	0.0	0.0
ADAL	66.0	0.0	0.0	0.0	0.0	0.0	0.0	0.0	0.0	0.0	9.0	0.0	1.0	0.0	2.0	3.0	0.0	3.0	0.0	2.0	2.0	0.0	0.0	1.0	0.0	15.0	0.0	3.0	2.0	0.0	5.0	8.0	5.0	0.0	0.0	0.0	0.0	0.0	0.0	0.0	0.0	0.0	0.0	1.0	0.0	0.0	2.0	0.0	0.0
ADAM10	147.0	0.0	0.0	0.0	0.0	1.0	0.0	0.0	0.0	0.0	12.0	0.0	3.0	0.0	18.0	2.0	0.0	6.0	1.0	2.0	4.0	0.0	0.0	5.0	3.0	23.0	0.0	6.0	8.0	0.0	7.0	12.0	25.0	0.0	1.0	0.0	0.0	0.0	0.0	0.0	0.0	0.0	0.0	0.0	0.0	0.0	0.0	0.0	0.0
ADAM11	168.0	0.0	0.0	0.0	0.0	0.0	0.0	1.0	0.0	0.0	22.0	1.0	5.0	0.0	5.0	6.0	2.0	7.0	1.0	0.0	8.0	0.0	0.0	9.0	2.0	18.0	0.0	9.0	5.0	0.0	8.0	18.0	25.0	0.0	2.0	1.0	0.0	0.0	0.0	1.0	0.0	1.0	0.0	2.0	1.0	1.0	0.0	0.0	0.0
ADAM12	260.0	0.0	0.0	0.0	0.0	0.0	0.0	3.0	0.0	0.0	36.0	0.0	8.0	0.0	7.0	15.0	1.0	9.0	4.0	1.0	12.0	0.0	0.0	5.0	3.0	26.0	1.0	12.0	4.0	3.0	10.0	29.0	53.0	0.0	3.0	1.0	0.0	0.0	0.0	0.0	0.0	0.0	0.0	0.0	2.0	0.0	2.0	0.0	0.0
ADAM15	172.0	0.0	0.0	0.0	0.0	0.0	0.0	0.0	0.0	0.0	28.0	0.0	6.0	0.0	10.0	2.0	1.0	4.0	1.0	5.0	5.0	0.0	0.0	8.0	6.0	16.0	1.0	10.0	4.0	0.0	8.0	9.0	38.0	0.0	1.0	1.0	0.0	0.0	0.0	0.0	0.0	0.0	0.0	0.0	1.0	1.0	1.0	0.0	0.0
ADAM17	147.0	1.0	0.0	0.0	0.0	0.0	1.0	2.0	0.0	0.0	11.0	0.0	4.0	1.0	12.0	9.0	0.0	4.0	1.0	3.0	5.0	0.0	0.0	5.0	2.0	25.0	0.0	6.0	5.0	2.0	9.0	7.0	23.0	0.0	2.0	0.0	0.0	0.0	0.0	0.0	0.0	0.0	0.0	0.0	0.0	0.0	1.0	0.0	0.0
ADAM18	324.0	0.0	0.0	0.0	0.0	0.0	0.0	0.0	0.0	1.0	134.0	0.0	5.0	1.0	7.0	12.0	2.0	4.0	5.0	4.0	22.0	2.0	0.0	2.0	1.0	21.0	0.0	6.0	12.0	3.0	7.0	22.0	32.0	0.0	4.0	0.0	0.0	0.0	0.0	0.0	0.0	1.0	0.0	0.0	0.0	0.0	1.0	0.0	0.0
ADAM19	274.0	0.0	0.0	0.0	0.0	0.0	0.0	0.0	0.0	0.0	48.0	0.0	8.0	1.0	8.0	4.0	0.0	11.0	3.0	4.0	13.0	0.0	0.0	4.0	6.0	33.0	0.0	18.0	13.0	2.0	17.0	39.0	29.0	0.0	4.0	0.0	0.0	0.0	0.0	1.0	0.0	0.0	0.0	0.0	0.0	2.0	2.0	0.0	0.0
ADAM2	304.0	0.0	1.0	0.0	1.0	0.0	0.0	0.0	3.0	0.0	78.0	0.0	7.0	0.0	11.0	8.0	0.0	11.0	3.0	2.0	27.0	0.0	2.0	4.0	3.0	28.0	0.0	7.0	11.0	1.0	10.0	28.0	35.0	0.0	5.0	0.0	0.0	0.0	0.0	0.0	0.0	1.0	0.0	0.0	1.0	0.0	0.0	0.0	0.0
ADAM20	161.0	0.0	0.0	0.0	1.0	1.0	0.0	0.0	1.0	0.0	29.0	0.0	2.0	0.0	6.0	3.0	1.0	7.0	2.0	2.0	6.0	0.0	2.0	4.0	1.0	26.0	0.0	11.0	4.0	0.0	8.0	13.0	18.0	0.0	1.0	0.0	0.0	0.0	0.0	1.0	0.0	0.0	0.0	0.0	1.0	1.0	0.0	0.0	0.0
ADAM21	254.0	1.0	1.0	0.0	0.0	0.0	0.0	1.0	0.0	0.0	55.0	0.0	4.0	0.0	13.0	5.0	0.0	9.0	1.0	5.0	18.0	2.0	0.0	4.0	1.0	32.0	1.0	11.0	6.0	0.0	16.0	23.0	20.0	0.0	7.0	0.0	0.0	0.0	0.0	0.0	1.0	0.0	1.0	0.0	2.0	1.0	1.0	0.0	0.0
ADAM22	287.0	1.0	1.0	0.0	0.0	0.0	0.0	0.0	2.0	0.0	59.0	0.0	12.0	0.0	15.0	7.0	0.0	8.0	3.0	1.0	26.0	0.0	0.0	3.0	4.0	40.0	0.0	5.0	6.0	3.0	20.0	21.0	23.0	1.0	2.0	0.0	0.0	0.0	0.0	0.0	0.0	1.0	1.0	1.0	0.0	1.0	1.0	0.0	0.0
ADAM23	262.0	1.0	0.0	0.0	0.0	0.0	0.0	1.0	1.0	0.0	46.0	0.0	7.0	1.0	8.0	7.0	0.0	6.0	3.0	3.0	14.0	0.0	0.0	2.0	4.0	43.0	0.0	8.0	9.0	1.0	15.0	32.0	29.0	0.0	2.0	0.0	0.0	0.0	0.0	0.0	0.0	0.0	0.0	0.0	2.0	1.0	2.0	0.0	0.0
ADAM28	266.0	0.0	2.0	0.0	0.0	1.0	1.0	1.0	0.0	0.0	94.0	0.0	1.0	0.0	2.0	10.0	1.0	10.0	2.0	1.0	13.0	0.0	0.0	2.0	2.0	33.0	0.0	5.0	3.0	2.0	20.0	14.0	25.0	0.0	3.0	0.0	0.0	0.0	0.0	0.0	0.0	1.0	0.0	0.0	1.0	1.0	2.0	0.0	0.0
ADAM29	403.0	0.0	0.0	0.0	0.0	0.0	0.0	0.0	0.0	0.0	99.0	0.0	9.0	1.0	18.0	12.0	0.0	16.0	7.0	3.0	19.0	0.0	0.0	7.0	4.0	41.0	0.0	15.0	18.0	1.0	16.0	31.0	51.0	0.0	8.0	0.0	0.0	0.0	0.0	0.0	0.0	0.0	0.0	0.0	0.0	0.0	0.0	0.0	0.0
ADAM30	231.0	0.0	0.0	0.0	0.0	0.0	0.0	0.0	0.0	0.0	44.0	0.0	4.0	1.0	12.0	4.0	0.0	3.0	0.0	2.0	7.0	0.0	0.0	6.0	6.0	26.0	1.0	11.0	5.0	1.0	14.0	16.0	45.0	0.0	4.0	0.0	0.0	0.0	0.0	0.0	0.0	3.0	3.0	0.0	1.0	0.0	1.0	0.0	0.0
ADAM32	191.0	0.0	0.0	0.0	0.0	0.0	0.0	0.0	1.0	0.0	48.0	0.0	5.0	0.0	6.0	7.0	0.0	7.0	1.0	5.0	10.0	2.0	1.0	4.0	2.0	30.0	0.0	7.0	2.0	5.0	4.0	8.0	23.0	0.0	2.0	0.0	0.0	1.0	0.0	0.0	0.0	0.0	1.0	0.0	0.0	1.0	1.0	0.0	0.0
ADAM33	141.0	0.0	0.0	0.0	0.0	0.0	0.0	0.0	0.0	0.0	31.0	0.0	4.0	0.0	6.0	3.0	0.0	6.0	0.0	1.0	10.0	0.0	1.0	2.0	1.0	14.0	0.0	3.0	4.0	0.0	10.0	22.0	14.0	0.0	0.0	0.0	0.0	0.0	0.0	0.0	1.0	1.0	1.0	1.0	1.0	0.0	1.0	0.0	0.0
ADAM6	1.0	0.0	0.0	0.0	0.0	0.0	0.0	0.0	0.0	0.0	0.0	0.0	0.0	0.0	0.0	0.0	0.0	0.0	0.0	0.0	0.0	0.0	0.0	0.0	0.0	0.0	0.0	0.0	0.0	0.0	0.0	0.0	0.0	0.0	0.0	0.0	0.0	0.0	0.0	0.0	0.0	0.0	0.0	0.0	0.0	0.0	0.0	0.0	0.0
ADAM7	323.0	0.0	0.0	0.0	0.0	1.0	0.0	0.0	2.0	0.0	127.0	0.0	5.0	0.0	4.0	6.0	0.0	7.0	2.0	2.0	13.0	0.0	0.0	4.0	4.0	38.0	1.0	6.0	3.0	4.0	18.0	22.0	34.0	0.0	1.0	0.0	0.0	0.0	0.0	0.0	0.0	0.0	0.0	0.0	0.0	0.0	2.0	0.0	0.0
ADAM8	134.0	0.0	0.0	0.0	0.0	0.0	0.0	0.0	0.0	1.0	19.0	0.0	1.0	0.0	4.0	7.0	1.0	5.0	1.0	2.0	5.0	0.0	0.0	0.0	0.0	23.0	0.0	3.0	6.0	0.0	9.0	11.0	25.0	0.0	2.0	0.0	0.0	0.0	0.0	1.0	0.0	0.0	0.0	1.0	0.0	0.0	2.0	0.0	0.0
ADAM9	151.0	0.0	1.0	0.0	0.0	0.0	1.0	0.0	0.0	0.0	18.0	0.0	2.0	0.0	9.0	4.0	0.0	2.0	0.0	6.0	10.0	0.0	0.0	2.0	2.0	32.0	1.0	7.0	7.0	0.0	5.0	5.0	28.0	0.0	1.0	0.0	0.0	0.0	0.0	0.0	0.0	0.0	0.0	0.0	0.0	0.0	2.0	0.0	0.0
ADAMDEC1	185.0	0.0	2.0	0.0	0.0	0.0	0.0	0.0	0.0	0.0	76.0	0.0	7.0	0.0	2.0	7.0	1.0	4.0	0.0	1.0	5.0	0.0	0.0	1.0	0.0	21.0	1.0	4.0	3.0	1.0	9.0	10.0	17.0	0.0	2.0	0.0	0.0	0.0	0.0	0.0	0.0	0.0	0.0	0.0	0.0	0.0	0.0	0.0	0.0
ADAMTS1	241.0	0.0	0.0	0.0	0.0	1.0	0.0	1.0	0.0	0.0	12.0	0.0	6.0	0.0	6.0	6.0	0.0	5.0	1.0	5.0	4.0	0.0	0.0	6.0	5.0	30.0	0.0	8.0	9.0	2.0	29.0	25.0	56.0	0.0	1.0	0.0	0.0	0.0	0.0	0.0	1.0	0.0	0.0	2.0	0.0	0.0	1.0	0.0	0.0
ADAMTS10	296.0	0.0	0.0	0.0	1.0	0.0	0.0	0.0	0.0	1.0	71.0	0.0	3.0	0.0	14.0	8.0	1.0	13.0	1.0	4.0	10.0	0.0	1.0	2.0	4.0	27.0	0.0	6.0	12.0	2.0	27.0	14.0	51.0	0.0	3.0	1.0	0.0	0.0	0.0	0.0	0.0	0.0	0.0	0.0	1.0	2.0	3.0	0.0	0.0
ADAMTS12	678.0	0.0	1.0	0.0	0.0	0.0	0.0	2.0	2.0	0.0	89.0	1.0	22.0	0.0	24.0	16.0	0.0	27.0	4.0	9.0	82.0	0.0	0.0	13.0	7.0	47.0	0.0	18.0	19.0	6.0	43.0	129.0	75.0	0.0	9.0	0.0	0.0	0.0	0.0	1.0	0.0	2.0	1.0	0.0	2.0	0.0	4.0	0.0	0.0
ADAMTS13	283.0	0.0	0.0	0.0	0.0	1.0	1.0	1.0	0.0	0.0	46.0	1.0	2.0	1.0	11.0	8.0	0.0	4.0	4.0	3.0	10.0	0.0	0.0	5.0	4.0	38.0	0.0	16.0	10.0	2.0	25.0	12.0	53.0	0.0	1.0	0.0	0.0	0.0	0.0	0.0	0.0	0.0	2.0	0.0	2.0	2.0	2.0	0.0	0.0
ADAMTS14	333.0	0.0	1.0	0.0	0.0	0.0	0.0	0.0	0.0	0.0	55.0	0.0	6.0	0.0	16.0	9.0	0.0	10.0	2.0	5.0	8.0	0.0	0.0	8.0	3.0	39.0	0.0	13.0	7.0	1.0	25.0	42.0	59.0	0.0	8.0	0.0	0.0	0.0	0.0	0.0	0.0	1.0	1.0	1.0	0.0	2.0	0.0	0.0	0.0
ADAMTS15	194.0	0.0	0.0	0.0	0.0	0.0	0.0	0.0	1.0	0.0	23.0	0.0	1.0	0.0	12.0	2.0	1.0	5.0	1.0	1.0	10.0	0.0	0.0	3.0	3.0	22.0	1.0	5.0	4.0	1.0	15.0	22.0	37.0	0.0	4.0	0.0	0.0	0.0	0.0	0.0	1.0	0.0	0.0	1.0	0.0	2.0	1.0	0.0	0.0
ADAMTS16	558.0	0.0	0.0	0.0	0.0	0.0	0.0	0.0	2.0	0.0	62.0	0.0	17.0	0.0	20.0	10.0	2.0	16.0	0.0	10.0	49.0	1.0	1.0	8.0	3.0	53.0	4.0	18.0	14.0	7.0	44.0	74.0	87.0	0.0	13.0	1.0	0.0	0.0	0.0	1.0	0.0	0.0	2.0	2.0	2.0	0.0	3.0	0.0	0.0
ADAMTS17	289.0	0.0	1.0	0.0	0.0	0.0	1.0	1.0	0.0	0.0	48.0	1.0	4.0	0.0	6.0	3.0	0.0	8.0	1.0	6.0	13.0	0.0	0.0	2.0	4.0	39.0	0.0	17.0	7.0	2.0	16.0	31.0	47.0	0.0	2.0	0.0	0.0	0.0	0.0	2.0	0.0	2.0	0.0	1.0	3.0	1.0	2.0	0.0	0.0
ADAMTS18	537.0	0.0	1.0	0.0	0.0	0.0	1.0	0.0	1.0	2.0	132.0	1.0	13.0	0.0	23.0	12.0	2.0	14.0	4.0	5.0	36.0	0.0	0.0	5.0	3.0	40.0	2.0	12.0	9.0	1.0	44.0	50.0	74.0	1.0	9.0	0.0	0.0	0.0	0.0	1.0	1.0	2.0	3.0	1.0	1.0	2.0	0.0	0.0	0.0
ADAMTS19	408.0	0.0	1.0	1.0	0.0	0.0	0.0	0.0	0.0	0.0	82.0	0.0	14.0	0.0	10.0	22.0	3.0	15.0	4.0	6.0	26.0	0.0	0.0	8.0	8.0	39.0	2.0	15.0	11.0	6.0	23.0	36.0	45.0	0.0	7.0	0.0	0.0	0.0	0.0	0.0	0.0	0.0	0.0	0.0	2.0	1.0	1.0	0.0	0.0
ADAMTS2	421.0	0.0	0.0	0.0	0.0	0.0	0.0	1.0	2.0	0.0	70.0	0.0	7.0	0.0	13.0	7.0	1.0	6.0	2.0	5.0	14.0	0.0	0.0	6.0	4.0	44.0	0.0	18.0	5.0	8.0	29.0	57.0	88.0	0.0	8.0	1.0	0.0	0.0	0.0	0.0	1.0	0.0	1.0	1.0	3.0	0.0	3.0	0.0	0.0
ADAMTS20	662.0	0.0	4.0	0.0	1.0	2.0	1.0	1.0	0.0	0.0	160.0	0.0	15.0	0.0	18.0	24.0	2.0	17.0	4.0	8.0	55.0	1.0	0.0	11.0	5.0	53.0	1.0	32.0	21.0	3.0	23.0	86.0	76.0	0.0	8.0	1.0	0.0	0.0	0.0	0.0	1.0	2.0	2.0	0.0	1.0	0.0	2.0	0.0	0.0
ADAMTS3	354.0	0.0	2.0	1.0	0.0	0.0	0.0	0.0	2.0	0.0	42.0	0.0	7.0	0.0	17.0	9.0	1.0	23.0	3.0	6.0	23.0	0.0	0.0	6.0	4.0	51.0	0.0	10.0	9.0	2.0	20.0	31.0	58.0	1.0	4.0	0.0	0.0	0.0	0.0	1.0	0.0	0.0	0.0	0.0	0.0	1.0	3.0	0.0	0.0
ADAMTS4	207.0	0.0	0.0	0.0	0.0	0.0	1.0	0.0	0.0	1.0	27.0	0.0	2.0	1.0	8.0	1.0	0.0	8.0	0.0	0.0	17.0	1.0	0.0	1.0	6.0	22.0	0.0	2.0	4.0	0.0	17.0	26.0	40.0	0.0	4.0	0.0	0.0	0.0	0.0	0.0	0.0	0.0	0.0	1.0	0.0	1.0	2.0	0.0	0.0
ADAMTS5	343.0	1.0	0.0	0.0	0.0	0.0	0.0	0.0	0.0	0.0	33.0	0.0	4.0	0.0	11.0	5.0	0.0	13.0	0.0	4.0	18.0	0.0	0.0	8.0	5.0	38.0	0.0	11.0	7.0	1.0	42.0	44.0	69.0	0.0	4.0	0.0	0.0	0.0	0.0	0.0	0.0	0.0	2.0	1.0	0.0	1.0	2.0	0.0	0.0
ADAMTS6	211.0	0.0	0.0	0.0	0.0	0.0	0.0	0.0	0.0	0.0	75.0	0.0	4.0	0.0	5.0	8.0	1.0	4.0	1.0	3.0	11.0	0.0	0.0	1.0	2.0	13.0	0.0	12.0	7.0	2.0	4.0	18.0	25.0	0.0	2.0	0.0	0.0	0.0	0.0	0.0	0.0	2.0	0.0	1.0	1.0	1.0	2.0	0.0	0.0
ADAMTS7	353.0	0.0	0.0	0.0	0.0	0.0	0.0	1.0	0.0	0.0	74.0	1.0	11.0	2.0	11.0	12.0	3.0	10.0	1.0	4.0	23.0	0.0	0.0	9.0	3.0	37.0	0.0	18.0	10.0	4.0	17.0	32.0	45.0	1.0	6.0	0.0	0.0	0.0	0.0	0.0	0.0	0.0	0.0	2.0	1.0	0.0	1.0	0.0	0.0
ADAMTS8	165.0	0.0	1.0	0.0	0.0	0.0	0.0	0.0	0.0	0.0	27.0	1.0	2.0	0.0	8.0	3.0	1.0	6.0	0.0	3.0	7.0	0.0	0.0	3.0	2.0	21.0	0.0	3.0	10.0	3.0	13.0	8.0	32.0	0.0	3.0	0.0	0.0	0.0	0.0	0.0	0.0	1.0	0.0	1.0	1.0	0.0	0.0	0.0	0.0
ADAMTS9	461.0	0.0	0.0	0.0	0.0	4.0	0.0	2.0	1.0	1.0	67.0	0.0	3.0	2.0	26.0	18.0	1.0	17.0	1.0	4.0	21.0	0.0	0.0	5.0	4.0	48.0	1.0	27.0	21.0	3.0	32.0	36.0	66.0	0.0	5.0	0.0	0.0	0.0	0.0	0.0	0.0	2.0	1.0	0.0	1.0	2.0	3.0	0.0	0.0
ADAMTSL1	474.0	2.0	0.0	0.0	0.0	0.0	1.0	2.0	2.0	2.0	78.0	1.0	9.0	0.0	21.0	18.0	1.0	21.0	3.0	10.0	16.0	0.0	0.0	3.0	7.0	55.0	0.0	30.0	11.0	3.0	32.0	48.0	58.0	1.0	7.0	2.0	0.0	0.0	0.0	2.0	0.0	0.0	0.0	2.0	0.0	1.0	2.0	1.0	0.0
ADAMTSL2	95.0	0.0	0.0	0.0	0.0	0.0	1.0	0.0	0.0	0.0	12.0	0.0	7.0	0.0	2.0	4.0	0.0	0.0	0.0	1.0	0.0	0.0	1.0	4.0	0.0	16.0	0.0	4.0	4.0	0.0	8.0	3.0	19.0	0.0	1.0	0.0	0.0	0.0	0.0	0.0	0.0	1.0	0.0	1.0	0.0	1.0	2.0	0.0	0.0
ADAMTSL3	489.0	0.0	0.0	1.0	0.0	0.0	0.0	1.0	2.0	0.0	80.0	0.0	13.0	0.0	20.0	12.0	1.0	15.0	2.0	6.0	31.0	0.0	2.0	5.0	8.0	44.0	2.0	29.0	8.0	2.0	33.0	61.0	73.0	2.0	14.0	0.0	0.0	0.0	0.0	0.0	1.0	2.0	2.0	0.0	0.0	1.0	3.0	0.0	0.0
ADAMTSL4	288.0	0.0	0.0	0.0	1.0	1.0	0.0	0.0	0.0	0.0	46.0	2.0	9.0	1.0	7.0	6.0	1.0	6.0	3.0	5.0	5.0	0.0	0.0	5.0	6.0	45.0	1.0	8.0	14.0	0.0	22.0	15.0	54.0	0.0	6.0	0.0	0.0	0.0	0.0	0.0	0.0	1.0	0.0	1.0	2.0	1.0	5.0	0.0	0.0
ADAMTSL4-AS1	1.0	0.0	0.0	0.0	0.0	0.0	0.0	0.0	0.0	0.0	0.0	0.0	0.0	0.0	0.0	0.0	0.0	0.0	0.0	0.0	0.0	0.0	0.0	1.0	0.0	0.0	0.0	0.0	0.0	0.0	0.0	0.0	0.0	0.0	0.0	0.0	0.0	0.0	0.0	0.0	0.0	0.0	0.0	0.0	0.0	0.0	0.0	0.0	0.0
ADAMTSL5	77.0	0.0	0.0	0.0	0.0	0.0	0.0	0.0	0.0	0.0	17.0	0.0	0.0	0.0	3.0	4.0	0.0	3.0	0.0	1.0	3.0	0.0	0.0	1.0	0.0	10.0	0.0	2.0	5.0	1.0	2.0	5.0	13.0	0.0	2.0	0.0	0.0	0.0	0.0	1.0	0.0	0.0	0.0	0.0	0.0	0.0	0.0	0.0	0.0
ADAP1	68.0	0.0	0.0	0.0	0.0	0.0	0.0	0.0	0.0	0.0	11.0	0.0	1.0	0.0	3.0	3.0	1.0	3.0	1.0	0.0	1.0	2.0	0.0	2.0	0.0	7.0	0.0	2.0	0.0	0.0	5.0	2.0	18.0	1.0	2.0	0.0	0.0	0.0	0.0	0.0	0.0	0.0	0.0	0.0	0.0	0.0	1.0	0.0	0.0
ADAP2	78.0	0.0	0.0	0.0	0.0	0.0	0.0	0.0	0.0	0.0	16.0	2.0	1.0	0.0	2.0	2.0	0.0	1.0	1.0	3.0	1.0	0.0	0.0	3.0	3.0	15.0	0.0	1.0	1.0	2.0	5.0	3.0	15.0	0.0	1.0	0.0	0.0	0.0	0.0	0.0	0.0	0.0	0.0	0.0	0.0	0.0	0.0	0.0	0.0
ADAR	236.0	0.0	0.0	0.0	0.0	0.0	0.0	1.0	0.0	0.0	30.0	0.0	1.0	0.0	13.0	10.0	1.0	6.0	2.0	5.0	11.0	0.0	0.0	7.0	6.0	30.0	0.0	8.0	8.0	1.0	17.0	15.0	47.0	0.0	1.0	0.0	0.0	1.0	0.0	0.0	0.0	0.0	0.0	0.0	0.0	1.0	0.0	0.0	0.0
ADARB1	158.0	0.0	0.0	0.0	0.0	1.0	0.0	0.0	0.0	0.0	22.0	0.0	2.0	0.0	2.0	4.0	1.0	2.0	0.0	2.0	5.0	0.0	0.0	3.0	3.0	27.0	0.0	5.0	1.0	1.0	16.0	15.0	41.0	0.0	2.0	0.0	0.0	0.0	0.0	0.0	0.0	0.0	0.0	0.0	1.0	0.0	1.0	0.0	0.0
ADARB2	235.0	0.0	1.0	0.0	0.0	0.0	0.0	0.0	0.0	0.0	29.0	0.0	4.0	0.0	12.0	12.0	1.0	9.0	0.0	1.0	16.0	1.0	1.0	3.0	1.0	31.0	0.0	8.0	11.0	2.0	12.0	21.0	39.0	0.0	5.0	0.0	0.0	1.0	0.0	1.0	0.0	1.0	0.0	0.0	0.0	0.0	1.0	0.0	0.0
ADAT1	101.0	0.0	0.0	0.0	0.0	0.0	0.0	0.0	0.0	0.0	13.0	0.0	0.0	0.0	10.0	6.0	1.0	1.0	1.0	1.0	7.0	0.0	0.0	0.0	2.0	17.0	0.0	4.0	1.0	0.0	8.0	6.0	14.0	0.0	1.0	0.0	0.0	0.0	0.0	1.0	0.0	0.0	0.0	1.0	1.0	0.0	0.0	0.0	0.0
ADAT2	44.0	0.0	0.0	0.0	0.0	0.0	0.0	0.0	0.0	0.0	8.0	0.0	0.0	0.0	4.0	3.0	0.0	0.0	0.0	1.0	1.0	0.0	0.0	0.0	0.0	9.0	0.0	1.0	0.0	0.0	3.0	2.0	7.0	0.0	3.0	0.0	0.0	0.0	0.0	0.0	0.0	1.0	0.0	0.0	0.0	0.0	0.0	0.0	0.0
ADAT3	43.0	0.0	0.0	0.0	0.0	0.0	1.0	0.0	0.0	0.0	4.0	0.0	2.0	0.0	0.0	2.0	0.0	1.0	0.0	1.0	0.0	0.0	0.0	1.0	0.0	2.0	0.0	1.0	2.0	0.0	5.0	5.0	12.0	0.0	1.0	0.0	0.0	0.0	0.0	0.0	0.0	0.0	0.0	0.0	0.0	0.0	2.0	0.0	0.0
ADC	74.0	0.0	0.0	0.0	0.0	0.0	0.0	0.0	0.0	0.0	10.0	0.0	1.0	0.0	7.0	4.0	1.0	1.0	0.0	0.0	2.0	0.0	0.0	0.0	5.0	17.0	0.0	1.0	2.0	1.0	4.0	2.0	10.0	1.0	1.0	0.0	0.0	0.0	0.0	0.0	0.0	0.0	0.0	0.0	0.0	0.0	1.0	0.0	0.0
ADCK1	126.0	0.0	1.0	0.0	0.0	0.0	0.0	0.0	0.0	0.0	15.0	1.0	2.0	0.0	3.0	5.0	1.0	3.0	0.0	3.0	7.0	0.0	0.0	1.0	3.0	17.0	0.0	6.0	5.0	1.0	9.0	8.0	26.0	0.0	3.0	0.0	0.0	0.0	0.0	1.0	0.0	0.0	0.0	1.0	0.0	1.0	0.0	0.0	0.0
ADCK2	113.0	0.0	0.0	0.0	0.0	0.0	0.0	0.0	1.0	0.0	19.0	0.0	1.0	0.0	6.0	4.0	0.0	5.0	2.0	1.0	3.0	1.0	0.0	3.0	6.0	15.0	0.0	2.0	8.0	0.0	2.0	5.0	22.0	0.0	1.0	0.0	0.0	0.0	0.0	0.0	0.0	0.0	0.0	1.0	0.0	1.0	0.0	0.0	0.0
ADCK3	143.0	1.0	0.0	0.0	0.0	0.0	1.0	0.0	0.0	0.0	17.0	0.0	1.0	0.0	4.0	2.0	0.0	6.0	0.0	1.0	4.0	1.0	0.0	3.0	0.0	24.0	1.0	11.0	0.0	2.0	14.0	9.0	31.0	0.0	0.0	1.0	0.0	0.0	0.0	0.0	0.0	0.0	0.0	0.0	0.0	0.0	3.0	0.0	0.0
ADCK4	98.0	0.0	1.0	0.0	0.0	0.0	0.0	0.0	1.0	0.0	14.0	0.0	0.0	1.0	6.0	3.0	0.0	7.0	2.0	0.0	3.0	0.0	0.0	2.0	1.0	13.0	0.0	4.0	3.0	0.0	7.0	5.0	18.0	0.0	1.0	0.0	0.0	0.0	0.0	0.0	0.0	0.0	0.0	1.0	1.0	0.0	0.0	0.0	0.0
ADCK5	97.0	0.0	0.0	0.0	0.0	0.0	0.0	0.0	0.0	0.0	14.0	0.0	0.0	0.0	6.0	0.0	0.0	4.0	0.0	2.0	3.0	0.0	0.0	1.0	0.0	12.0	2.0	4.0	5.0	2.0	5.0	2.0	19.0	1.0	2.0	0.0	0.0	0.0	0.0	1.0	0.0	0.0	0.0	1.0	0.0	1.0	1.0	4.0	0.0
ADCY1	348.0	0.0	0.0	0.0	0.0	0.0	0.0	1.0	1.0	0.0	69.0	0.0	7.0	0.0	6.0	7.0	0.0	23.0	2.0	3.0	19.0	0.0	0.0	3.0	3.0	42.0	1.0	13.0	6.0	2.0	24.0	28.0	54.0	1.0	7.0	0.0	0.0	0.0	0.0	0.0	0.0	0.0	0.0	0.0	1.0	2.0	3.0	0.0	0.0
ADCY10	396.0	0.0	0.0	0.0	0.0	1.0	0.0	1.0	1.0	0.0	74.0	1.0	9.0	0.0	21.0	9.0	0.0	6.0	4.0	6.0	22.0	0.0	1.0	7.0	6.0	48.0	1.0	20.0	6.0	2.0	27.0	37.0	54.0	1.0	4.0	0.0	0.0	0.0	0.0	1.0	0.0	1.0	1.0	2.0	0.0	1.0	3.0	0.0	0.0
ADCY2	440.0	0.0	1.0	0.0	0.0	0.0	0.0	2.0	2.0	0.0	23.0	0.0	7.0	0.0	24.0	20.0	0.0	26.0	5.0	4.0	31.0	0.0	0.0	6.0	10.0	46.0	1.0	15.0	11.0	2.0	26.0	76.0	63.0	0.0	4.0	1.0	1.0	0.0	0.0	0.0	1.0	1.0	0.0	0.0	2.0	1.0	2.0	0.0	0.0
ADCY3	233.0	0.0	1.0	0.0	0.0	1.0	0.0	0.0	0.0	0.0	35.0	2.0	1.0	1.0	9.0	6.0	0.0	7.0	1.0	1.0	9.0	0.0	0.0	5.0	7.0	33.0	1.0	9.0	10.0	0.0	20.0	12.0	41.0	0.0	4.0	0.0	0.0	0.0	0.0	0.0	0.0	0.0	0.0	0.0	0.0	0.0	2.0	0.0	0.0
ADCY4	229.0	0.0	0.0	0.0	0.0	1.0	0.0	1.0	1.0	0.0	40.0	1.0	1.0	0.0	8.0	5.0	0.0	11.0	0.0	4.0	11.0	1.0	0.0	5.0	3.0	36.0	0.0	9.0	11.0	1.0	12.0	14.0	39.0	0.0	3.0	1.0	0.0	0.0	0.0	0.0	0.0	0.0	0.0	1.0	1.0	0.0	1.0	0.0	0.0
ADCY5	360.0	0.0	1.0	0.0	0.0	0.0	0.0	0.0	1.0	0.0	50.0	0.0	5.0	1.0	16.0	6.0	0.0	11.0	1.0	6.0	16.0	1.0	1.0	9.0	4.0	40.0	0.0	15.0	17.0	2.0	25.0	38.0	60.0	0.0	5.0	2.0	0.0	0.0	0.0	0.0	0.0	0.0	0.0	0.0	1.0	1.0	2.0	0.0	0.0
ADCY6	239.0	0.0	0.0	0.0	0.0	0.0	0.0	0.0	0.0	0.0	33.0	1.0	6.0	0.0	14.0	7.0	0.0	6.0	0.0	4.0	9.0	0.0	1.0	5.0	3.0	36.0	1.0	8.0	15.0	1.0	22.0	15.0	35.0	0.0	2.0	0.0	0.0	0.0	0.0	0.0	0.0	0.0	0.0	0.0	1.0	1.0	3.0	0.0	0.0
ADCY7	241.0	0.0	0.0	0.0	0.0	0.0	0.0	0.0	1.0	0.0	40.0	0.0	6.0	0.0	7.0	4.0	1.0	4.0	2.0	1.0	8.0	0.0	0.0	4.0	3.0	32.0	0.0	13.0	9.0	0.0	22.0	17.0	46.0	0.0	2.0	0.0	0.0	0.0	0.0	2.0	0.0	0.0	1.0	2.0	1.0	1.0	2.0	0.0	0.0
ADCY8	619.0	0.0	1.0	0.0	0.0	0.0	0.0	0.0	1.0	0.0	120.0	0.0	18.0	0.0	22.0	21.0	0.0	35.0	12.0	5.0	37.0	1.0	0.0	10.0	11.0	48.0	1.0	20.0	22.0	5.0	42.0	64.0	84.0	1.0	15.0	0.0	0.0	0.0	0.0	1.0	0.0	1.0	1.0	1.0	1.0	1.0	0.0	0.0	0.0
ADCY9	311.0	0.0	0.0	0.0	0.0	1.0	0.0	1.0	0.0	0.0	29.0	2.0	4.0	0.0	9.0	8.0	2.0	8.0	2.0	9.0	7.0	0.0	0.0	6.0	5.0	48.0	0.0	22.0	18.0	2.0	17.0	20.0	66.0	0.0	3.0	0.0	1.0	0.0	0.0	0.0	0.0	0.0	1.0	3.0	0.0	2.0	4.0	0.0	0.0
ADCYAP1	61.0	0.0	0.0	0.0	0.0	0.0	0.0	0.0	0.0	0.0	6.0	0.0	1.0	0.0	2.0	1.0	0.0	3.0	0.0	0.0	5.0	0.0	1.0	0.0	0.0	12.0	0.0	0.0	3.0	0.0	4.0	4.0	16.0	0.0	1.0	0.0	0.0	0.0	0.0	0.0	0.0	0.0	0.0	1.0	0.0	0.0	1.0	0.0	0.0
ADCYAP1R1	196.0	0.0	0.0	0.0	0.0	0.0	0.0	0.0	0.0	0.0	50.0	0.0	4.0	0.0	6.0	7.0	2.0	5.0	3.0	2.0	14.0	0.0	0.0	2.0	3.0	20.0	0.0	4.0	5.0	0.0	11.0	22.0	23.0	0.0	1.0	0.0	0.0	0.0	0.0	0.0	0.0	0.0	0.0	0.0	2.0	0.0	1.0	0.0	0.0
ADD1	169.0	0.0	0.0	0.0	0.0	0.0	0.0	1.0	0.0	1.0	30.0	0.0	2.0	0.0	11.0	3.0	0.0	5.0	4.0	3.0	6.0	1.0	0.0	6.0	3.0	30.0	2.0	5.0	5.0	1.0	8.0	9.0	22.0	0.0	0.0	0.0	0.0	0.0	0.0	1.0	0.0	0.0	0.0	1.0	0.0	0.0	1.0	0.0	0.0
ADD2	258.0	0.0	0.0	0.0	0.0	0.0	1.0	2.0	0.0	0.0	63.0	0.0	3.0	0.0	14.0	4.0	2.0	5.0	0.0	4.0	8.0	0.0	0.0	3.0	2.0	27.0	0.0	10.0	12.0	3.0	18.0	15.0	42.0	0.0	3.0	0.0	0.0	0.0	0.0	1.0	0.0	0.0	1.0	1.0	2.0	0.0	2.0	0.0	0.0
ADD3	172.0	0.0	0.0	0.0	0.0	0.0	0.0	1.0	0.0	0.0	20.0	0.0	1.0	1.0	8.0	4.0	0.0	1.0	0.0	2.0	3.0	0.0	0.0	2.0	3.0	38.0	0.0	6.0	2.0	1.0	24.0	15.0	30.0	0.0	2.0	0.0	0.0	0.0	0.0	0.0	0.0	0.0	0.0	0.0	1.0	0.0	1.0	0.0	0.0
ADFP	2.0	0.0	0.0	0.0	0.0	0.0	0.0	0.0	0.0	0.0	0.0	0.0	0.0	0.0	1.0	0.0	0.0	0.0	0.0	0.0	0.0	0.0	0.0	0.0	0.0	0.0	0.0	0.0	0.0	0.0	0.0	0.0	0.0	0.0	1.0	0.0	0.0	0.0	0.0	0.0	0.0	0.0	0.0	0.0	0.0	0.0	0.0	0.0	0.0
ADGB	170.0	0.0	0.0	1.0	0.0	0.0	0.0	0.0	0.0	0.0	5.0	0.0	1.0	0.0	0.0	14.0	0.0	0.0	6.0	5.0	0.0	0.0	0.0	2.0	0.0	62.0	1.0	13.0	2.0	3.0	3.0	0.0	36.0	0.0	2.0	0.0	0.0	0.0	0.0	1.0	0.0	2.0	0.0	0.0	2.0	0.0	2.0	0.0	0.0
ADGRA1	1.0	0.0	0.0	0.0	0.0	0.0	0.0	0.0	0.0	0.0	0.0	0.0	0.0	0.0	0.0	0.0	0.0	0.0	0.0	0.0	0.0	1.0	0.0	0.0	0.0	0.0	0.0	0.0	0.0	0.0	0.0	0.0	0.0	0.0	0.0	0.0	0.0	0.0	0.0	0.0	0.0	0.0	0.0	0.0	0.0	0.0	0.0	0.0	0.0
ADGRG4	1.0	0.0	0.0	0.0	0.0	0.0	0.0	0.0	0.0	0.0	0.0	0.0	0.0	0.0	0.0	0.0	0.0	0.0	0.0	0.0	0.0	1.0	0.0	0.0	0.0	0.0	0.0	0.0	0.0	0.0	0.0	0.0	0.0	0.0	0.0	0.0	0.0	0.0	0.0	0.0	0.0	0.0	0.0	0.0	0.0	0.0	0.0	0.0	0.0
ADGRL4	1.0	0.0	0.0	0.0	0.0	0.0	0.0	0.0	0.0	0.0	0.0	0.0	0.0	0.0	0.0	0.0	0.0	0.0	0.0	0.0	0.0	1.0	0.0	0.0	0.0	0.0	0.0	0.0	0.0	0.0	0.0	0.0	0.0	0.0	0.0	0.0	0.0	0.0	0.0	0.0	0.0	0.0	0.0	0.0	0.0	0.0	0.0	0.0	0.0
ADGRV1	2.0	0.0	0.0	0.0	0.0	0.0	0.0	0.0	0.0	0.0	0.0	0.0	0.0	0.0	0.0	0.0	0.0	0.0	0.0	0.0	0.0	2.0	0.0	0.0	0.0	0.0	0.0	0.0	0.0	0.0	0.0	0.0	0.0	0.0	0.0	0.0	0.0	0.0	0.0	0.0	0.0	0.0	0.0	0.0	0.0	0.0	0.0	0.0	0.0
ADH1A	122.0	0.0	0.0	0.0	0.0	0.0	0.0	0.0	0.0	0.0	52.0	0.0	2.0	0.0	4.0	2.0	0.0	4.0	0.0	0.0	3.0	0.0	0.0	0.0	0.0	13.0	0.0	6.0	3.0	0.0	5.0	6.0	13.0	0.0	1.0	0.0	0.0	0.0	0.0	0.0	0.0	0.0	0.0	0.0	0.0	1.0	1.0	0.0	0.0
ADH1B	150.0	0.0	0.0	0.0	0.0	0.0	0.0	0.0	0.0	0.0	67.0	0.0	0.0	0.0	5.0	3.0	1.0	1.0	0.0	2.0	6.0	0.0	0.0	2.0	1.0	15.0	0.0	1.0	4.0	1.0	4.0	13.0	14.0	1.0	1.0	0.0	0.0	0.0	0.0	0.0	0.0	0.0	0.0	0.0	0.0	0.0	0.0	0.0	0.0
ADH1C	160.0	0.0	0.0	0.0	0.0	0.0	0.0	0.0	0.0	0.0	59.0	0.0	3.0	0.0	1.0	1.0	0.0	5.0	1.0	1.0	4.0	0.0	0.0	0.0	1.0	26.0	0.0	9.0	0.0	2.0	6.0	9.0	22.0	0.0	0.0	0.0	0.0	0.0	0.0	1.0	0.0	0.0	0.0	0.0	0.0	2.0	1.0	0.0	0.0
ADH4	93.0	0.0	0.0	0.0	1.0	0.0	0.0	1.0	0.0	0.0	22.0	0.0	2.0	0.0	1.0	9.0	1.0	2.0	1.0	2.0	4.0	0.0	0.0	1.0	0.0	15.0	0.0	3.0	4.0	0.0	6.0	5.0	7.0	0.0	1.0	0.0	0.0	0.0	0.0	2.0	0.0	0.0	0.0	0.0	0.0	0.0	1.0	0.0	0.0
ADH5	60.0	0.0	0.0	0.0	0.0	0.0	0.0	0.0	0.0	0.0	13.0	0.0	0.0	0.0	1.0	4.0	0.0	3.0	0.0	0.0	2.0	0.0	0.0	1.0	1.0	8.0	0.0	3.0	3.0	0.0	4.0	4.0	11.0	0.0	1.0	0.0	0.0	0.0	0.0	0.0	0.0	0.0	0.0	0.0	0.0	0.0	0.0	0.0	0.0
ADH6	102.0	0.0	0.0	0.0	0.0	0.0	0.0	0.0	0.0	0.0	26.0	0.0	1.0	0.0	9.0	2.0	0.0	1.0	1.0	1.0	3.0	0.0	0.0	3.0	0.0	15.0	0.0	4.0	2.0	0.0	5.0	9.0	13.0	0.0	1.0	0.0	0.0	0.0	0.0	0.0	0.0	0.0	1.0	0.0	0.0	0.0	1.0	0.0	0.0
ADH7	115.0	0.0	1.0	1.0	0.0	0.0	0.0	2.0	0.0	0.0	33.0	0.0	2.0	0.0	7.0	1.0	3.0	2.0	3.0	1.0	2.0	0.0	0.0	0.0	1.0	12.0	0.0	3.0	2.0	0.0	3.0	12.0	10.0	0.0	2.0	0.0	0.0	0.0	0.0	1.0	0.0	1.0	0.0	0.0	2.0	1.0	0.0	0.0	0.0
ADHFE1	115.0	0.0	0.0	0.0	0.0	0.0	0.0	0.0	0.0	0.0	19.0	0.0	1.0	1.0	4.0	2.0	0.0	4.0	1.0	1.0	5.0	0.0	0.0	1.0	1.0	17.0	0.0	6.0	3.0	1.0	11.0	6.0	19.0	0.0	3.0	0.0	0.0	0.0	0.0	0.0	0.0	0.0	0.0	1.0	0.0	0.0	0.0	0.0	0.0
ADI1	42.0	0.0	0.0	0.0	0.0	0.0	0.0	0.0	0.0	0.0	9.0	0.0	0.0	0.0	0.0	1.0	0.0	1.0	1.0	0.0	1.0	2.0	0.0	1.0	2.0	6.0	0.0	1.0	2.0	0.0	3.0	2.0	6.0	0.0	0.0	0.0	0.0	0.0	0.0	0.0	0.0	1.0	0.0	0.0	0.0	0.0	0.0	0.0	0.0
ADIG	25.0	0.0	0.0	0.0	0.0	0.0	0.0	0.0	0.0	0.0	2.0	0.0	1.0	0.0	1.0	1.0	0.0	2.0	1.0	1.0	2.0	0.0	0.0	1.0	0.0	4.0	0.0	2.0	0.0	0.0	0.0	1.0	1.0	0.0	0.0	0.0	0.0	0.0	0.0	0.0	0.0	0.0	0.0	2.0	0.0	0.0	0.0	0.0	0.0
ADIPOQ	66.0	0.0	0.0	0.0	0.0	0.0	0.0	0.0	0.0	0.0	9.0	0.0	0.0	0.0	2.0	3.0	0.0	3.0	0.0	0.0	4.0	0.0	0.0	0.0	1.0	9.0	0.0	3.0	1.0	0.0	8.0	8.0	13.0	0.0	0.0	0.0	0.0	0.0	0.0	0.0	0.0	0.0	0.0	0.0	0.0	1.0	0.0	0.0	0.0
ADIPOR1	92.0	0.0	1.0	0.0	0.0	0.0	0.0	1.0	1.0	1.0	21.0	0.0	1.0	0.0	6.0	1.0	0.0	3.0	1.0	0.0	4.0	0.0	0.0	0.0	0.0	19.0	0.0	5.0	4.0	0.0	4.0	8.0	8.0	0.0	1.0	1.0	0.0	0.0	0.0	0.0	0.0	0.0	0.0	0.0	0.0	0.0	0.0	0.0	0.0
ADIPOR2	68.0	0.0	0.0	0.0	0.0	0.0	0.0	0.0	0.0	0.0	8.0	0.0	1.0	0.0	2.0	2.0	0.0	3.0	0.0	1.0	4.0	0.0	0.0	0.0	0.0	15.0	0.0	3.0	1.0	0.0	7.0	6.0	12.0	0.0	1.0	0.0	0.0	0.0	0.0	0.0	0.0	0.0	0.0	0.0	0.0	0.0	0.0	0.0	0.0
ADIRF	12.0	0.0	0.0	0.0	0.0	0.0	0.0	0.0	0.0	0.0	1.0	0.0	0.0	0.0	0.0	0.0	0.0	0.0	1.0	1.0	0.0	0.0	0.0	0.0	0.0	2.0	1.0	0.0	0.0	0.0	2.0	1.0	1.0	0.0	0.0	0.0	0.0	0.0	0.0	0.0	0.0	0.0	1.0	0.0	0.0	0.0	0.0	0.0	0.0
ADK	61.0	0.0	0.0	0.0	0.0	1.0	0.0	1.0	0.0	0.0	7.0	0.0	3.0	0.0	3.0	1.0	0.0	2.0	0.0	1.0	1.0	0.0	0.0	3.0	1.0	8.0	0.0	4.0	2.0	0.0	3.0	5.0	12.0	0.0	0.0	0.0	0.0	1.0	0.0	0.0	0.0	0.0	0.0	1.0	0.0	0.0	1.0	0.0	0.0
ADM	48.0	0.0	0.0	0.0	0.0	0.0	1.0	0.0	0.0	0.0	6.0	0.0	2.0	0.0	3.0	3.0	1.0	0.0	0.0	1.0	1.0	0.0	0.0	1.0	0.0	4.0	0.0	0.0	1.0	0.0	3.0	3.0	13.0	0.0	1.0	0.0	0.0	0.0	0.0	0.0	0.0	0.0	0.0	0.0	1.0	0.0	1.0	0.0	0.0
ADM2	23.0	0.0	0.0	0.0	0.0	0.0	0.0	0.0	0.0	0.0	2.0	0.0	3.0	0.0	3.0	0.0	0.0	3.0	0.0	0.0	0.0	0.0	0.0	2.0	0.0	2.0	0.0	0.0	0.0	0.0	1.0	0.0	5.0	1.0	0.0	0.0	0.0	0.0	0.0	0.0	0.0	0.0	0.0	0.0	0.0	0.0	0.0	0.0	0.0
ADM5	10.0	0.0	0.0	0.0	0.0	0.0	0.0	0.0	0.0	0.0	0.0	0.0	0.0	0.0	0.0	1.0	0.0	0.0	0.0	0.0	2.0	0.0	0.0	0.0	0.0	2.0	0.0	3.0	0.0	0.0	0.0	0.0	2.0	0.0	0.0	0.0	0.0	0.0	0.0	0.0	0.0	0.0	0.0	0.0	0.0	0.0	0.0	0.0	0.0
ADNP	242.0	0.0	1.0	0.0	0.0	1.0	0.0	0.0	1.0	0.0	17.0	0.0	0.0	0.0	7.0	12.0	0.0	6.0	3.0	4.0	5.0	0.0	0.0	5.0	6.0	40.0	1.0	18.0	5.0	0.0	27.0	9.0	47.0	0.0	4.0	2.0	0.0	0.0	0.0	0.0	0.0	0.0	0.0	1.0	2.0	1.0	4.0	0.0	0.0
ADNP2	229.0	0.0	1.0	0.0	0.0	0.0	1.0	0.0	1.0	0.0	29.0	0.0	3.0	2.0	4.0	10.0	1.0	4.0	1.0	0.0	7.0	0.0	1.0	4.0	2.0	35.0	0.0	11.0	8.0	0.0	24.0	25.0	38.0	0.0	3.0	0.0	0.0	0.0	0.0	2.0	0.0	1.0	0.0	0.0	1.0	0.0	1.0	0.0	0.0
ADO	30.0	0.0	0.0	0.0	0.0	0.0	0.0	0.0	0.0	0.0	9.0	0.0	0.0	0.0	0.0	0.0	1.0	0.0	0.0	0.0	1.0	0.0	0.0	2.0	0.0	2.0	1.0	1.0	4.0	0.0	0.0	2.0	5.0	0.0	0.0	0.0	0.0	0.0	0.0	0.0	0.0	0.0	0.0	0.0	0.0	0.0	0.0	1.0	0.0
ADORA1	112.0	0.0	0.0	0.0	0.0	0.0	0.0	2.0	0.0	0.0	7.0	0.0	1.0	1.0	4.0	3.0	1.0	4.0	0.0	2.0	8.0	0.0	0.0	1.0	1.0	13.0	0.0	4.0	8.0	2.0	9.0	9.0	24.0	0.0	2.0	0.0	0.0	0.0	0.0	0.0	0.0	0.0	0.0	0.0	0.0	1.0	0.0	0.0	0.0
ADORA2A	95.0	0.0	0.0	0.0	0.0	0.0	0.0	0.0	0.0	0.0	14.0	1.0	1.0	0.0	2.0	2.0	0.0	3.0	1.0	0.0	8.0	0.0	0.0	4.0	1.0	18.0	1.0	4.0	4.0	1.0	5.0	3.0	16.0	0.0	2.0	0.0	0.0	0.0	0.0	0.0	0.0	1.0	0.0	1.0	0.0	0.0	0.0	0.0	0.0
ADORA2B	46.0	0.0	0.0	0.0	0.0	0.0	0.0	0.0	0.0	0.0	8.0	0.0	0.0	0.0	1.0	3.0	0.0	1.0	1.0	0.0	0.0	0.0	0.0	2.0	2.0	9.0	0.0	3.0	0.0	0.0	3.0	1.0	7.0	0.0	0.0	0.0	0.0	0.0	0.0	0.0	0.0	0.0	0.0	1.0	0.0	0.0	1.0	0.0	0.0
ADORA3	133.0	0.0	1.0	0.0	0.0	0.0	0.0	0.0	0.0	0.0	24.0	0.0	3.0	0.0	5.0	3.0	1.0	3.0	0.0	4.0	4.0	0.0	0.0	1.0	4.0	23.0	0.0	8.0	2.0	1.0	10.0	8.0	19.0	0.0	2.0	0.0	0.0	0.0	0.0	0.0	0.0	0.0	0.0	1.0	0.0	1.0	1.0	0.0	0.0
ADPGK	64.0	0.0	1.0	0.0	0.0	0.0	1.0	0.0	0.0	0.0	6.0	0.0	3.0	0.0	3.0	0.0	1.0	4.0	1.0	0.0	0.0	0.0	0.0	0.0	2.0	16.0	1.0	5.0	1.0	0.0	2.0	1.0	7.0	0.0	1.0	0.0	0.0	0.0	0.0	1.0	0.0	0.0	0.0	0.0	0.0	0.0	1.0	0.0	0.0
ADPRH	92.0	0.0	0.0	0.0	0.0	0.0	0.0	1.0	0.0	0.0	16.0	0.0	4.0	0.0	2.0	2.0	0.0	3.0	0.0	1.0	8.0	0.0	0.0	1.0	1.0	14.0	0.0	5.0	1.0	1.0	7.0	12.0	6.0	0.0	1.0	0.0	0.0	0.0	0.0	1.0	0.0	0.0	0.0	0.0	1.0	0.0	1.0	0.0	0.0
ADPRHL1	76.0	0.0	0.0	0.0	0.0	0.0	0.0	0.0	0.0	0.0	14.0	0.0	1.0	0.0	2.0	2.0	0.0	3.0	0.0	1.0	3.0	0.0	0.0	1.0	1.0	19.0	0.0	2.0	2.0	0.0	4.0	4.0	12.0	0.0	0.0	0.0	0.0	0.0	0.0	0.0	0.0	0.0	0.0	0.0	0.0	1.0	1.0	0.0	0.0
ADPRHL2	59.0	0.0	0.0	0.0	0.0	0.0	0.0	0.0	0.0	0.0	13.0	0.0	0.0	0.0	1.0	2.0	0.0	2.0	0.0	1.0	2.0	0.0	0.0	0.0	1.0	7.0	0.0	3.0	3.0	0.0	7.0	4.0	9.0	0.0	2.0	0.0	0.0	0.0	0.0	0.0	0.0	0.0	0.0	0.0	0.0	0.0	0.0	0.0	0.0
ADPRM	59.0	0.0	0.0	0.0	0.0	0.0	0.0	0.0	0.0	0.0	8.0	0.0	0.0	0.0	4.0	3.0	0.0	1.0	0.0	1.0	1.0	0.0	0.0	3.0	2.0	9.0	0.0	1.0	1.0	1.0	4.0	4.0	7.0	0.0	0.0	0.0	0.0	0.0	0.0	0.0	0.0	0.0	0.0	1.0	2.0	0.0	1.0	0.0	0.0
ADRA1A	179.0	0.0	0.0	0.0	0.0	0.0	0.0	0.0	0.0	0.0	29.0	0.0	3.0	1.0	8.0	1.0	1.0	4.0	2.0	4.0	11.0	0.0	0.0	3.0	1.0	25.0	0.0	7.0	8.0	1.0	21.0	10.0	29.0	1.0	5.0	0.0	0.0	0.0	0.0	1.0	0.0	0.0	0.0	0.0	0.0	0.0	0.0	0.0	0.0
ADRA1B	102.0	0.0	0.0	0.0	0.0	0.0	0.0	0.0	0.0	0.0	11.0	0.0	1.0	0.0	3.0	3.0	0.0	3.0	1.0	3.0	4.0	0.0	0.0	0.0	0.0	20.0	0.0	3.0	5.0	0.0	10.0	10.0	18.0	0.0	0.0	0.0	0.0	0.0	0.0	0.0	0.0	0.0	0.0	1.0	0.0	0.0	2.0	0.0	0.0
ADRA1D	113.0	0.0	0.0	0.0	0.0	0.0	0.0	0.0	0.0	0.0	15.0	1.0	3.0	0.0	7.0	10.0	0.0	2.0	0.0	2.0	5.0	0.0	0.0	0.0	0.0	6.0	1.0	4.0	6.0	2.0	6.0	9.0	24.0	0.0	0.0	0.0	0.0	0.0	0.0	0.0	0.0	0.0	1.0	0.0	0.0	0.0	1.0	0.0	0.0
ADRA2A	111.0	0.0	0.0	0.0	0.0	1.0	0.0	0.0	0.0	0.0	6.0	0.0	4.0	0.0	4.0	2.0	0.0	1.0	4.0	0.0	2.0	1.0	0.0	1.0	1.0	30.0	0.0	1.0	11.0	1.0	10.0	5.0	17.0	0.0	1.0	0.0	0.0	0.0	0.0	1.0	0.0	0.0	0.0	0.0	2.0	0.0	1.0	0.0	0.0
ADRA2B	120.0	0.0	1.0	0.0	0.0	0.0	0.0	0.0	0.0	0.0	18.0	0.0	3.0	0.0	1.0	3.0	1.0	3.0	0.0	0.0	8.0	0.0	0.0	0.0	4.0	20.0	0.0	5.0	3.0	1.0	8.0	5.0	23.0	0.0	3.0	0.0	0.0	0.0	0.0	0.0	0.0	0.0	2.0	0.0	1.0	0.0	1.0	0.0	0.0
ADRA2C	84.0	0.0	1.0	0.0	0.0	0.0	0.0	0.0	0.0	0.0	7.0	0.0	2.0	0.0	3.0	2.0	0.0	2.0	1.0	2.0	3.0	0.0	0.0	2.0	0.0	9.0	0.0	2.0	2.0	1.0	5.0	9.0	19.0	0.0	2.0	0.0	0.0	0.0	0.0	0.0	0.0	0.0	0.0	0.0	2.0	0.0	0.0	0.0	0.0
ADRB1	61.0	0.0	0.0	0.0	0.0	0.0	0.0	0.0	0.0	0.0	8.0	0.0	0.0	0.0	4.0	2.0	0.0	4.0	0.0	1.0	1.0	0.0	0.0	1.0	0.0	11.0	0.0	1.0	3.0	1.0	8.0	3.0	11.0	0.0	0.0	0.0	0.0	0.0	0.0	0.0	0.0	0.0	0.0	0.0	0.0	1.0	0.0	0.0	0.0
ADRB2	95.0	0.0	0.0	0.0	0.0	0.0	0.0	0.0	0.0	0.0	11.0	0.0	1.0	0.0	6.0	5.0	0.0	0.0	0.0	2.0	4.0	0.0	0.0	3.0	0.0	20.0	0.0	3.0	1.0	0.0	9.0	6.0	15.0	0.0	1.0	0.0	0.0	0.0	0.0	0.0	0.0	0.0	0.0	2.0	0.0	0.0	2.0	0.0	0.0
ADRB3	66.0	0.0	0.0	0.0	0.0	0.0	0.0	1.0	0.0	0.0	2.0	0.0	3.0	0.0	1.0	3.0	0.0	2.0	0.0	1.0	2.0	0.0	0.0	1.0	2.0	9.0	0.0	2.0	5.0	0.0	8.0	7.0	16.0	0.0	0.0	0.0	0.0	0.0	0.0	0.0	0.0	0.0	0.0	0.0	0.0	0.0	1.0	0.0	0.0
ADRBK1	144.0	0.0	0.0	0.0	0.0	1.0	0.0	0.0	0.0	0.0	20.0	0.0	3.0	0.0	6.0	2.0	0.0	7.0	1.0	5.0	2.0	0.0	0.0	2.0	1.0	17.0	0.0	9.0	7.0	2.0	12.0	5.0	30.0	0.0	2.0	0.0	0.0	0.0	0.0	1.0	0.0	0.0	0.0	0.0	0.0	1.0	0.0	0.0	0.0
ADRBK2	149.0	0.0	0.0	0.0	0.0	0.0	0.0	1.0	1.0	1.0	17.0	0.0	5.0	0.0	3.0	3.0	1.0	5.0	3.0	2.0	3.0	0.0	0.0	5.0	4.0	31.0	1.0	4.0	1.0	1.0	7.0	9.0	30.0	0.0	1.0	0.0	0.0	0.0	0.0	0.0	0.0	0.0	0.0	0.0	0.0	0.0	2.0	0.0	0.0
ADRM1	77.0	0.0	0.0	0.0	0.0	0.0	0.0	1.0	0.0	0.0	8.0	0.0	1.0	0.0	9.0	4.0	0.0	3.0	0.0	2.0	1.0	0.0	0.0	2.0	1.0	13.0	0.0	3.0	5.0	1.0	2.0	2.0	11.0	0.0	1.0	1.0	0.0	0.0	0.0	1.0	0.0	0.0	0.0	0.0	0.0	0.0	1.0	0.0	0.0
ADSL	105.0	0.0	0.0	0.0	0.0	1.0	0.0	0.0	0.0	0.0	12.0	0.0	0.0	0.0	4.0	2.0	0.0	3.0	2.0	0.0	5.0	0.0	0.0	2.0	1.0	18.0	0.0	10.0	5.0	0.0	4.0	3.0	24.0	0.0	1.0	1.0	0.0	0.0	0.0	1.0	0.0	0.0	0.0	0.0	0.0	0.0	0.0	0.0	0.0
ADSS	100.0	0.0	0.0	0.0	0.0	0.0	0.0	0.0	0.0	0.0	8.0	0.0	2.0	0.0	6.0	3.0	0.0	4.0	0.0	1.0	4.0	0.0	1.0	0.0	1.0	20.0	0.0	8.0	5.0	0.0	3.0	12.0	12.0	0.0	2.0	0.0	0.0	0.0	0.0	0.0	0.0	0.0	1.0	1.0	1.0	0.0	0.0	0.0	0.0
ADSSL1	111.0	0.0	0.0	0.0	0.0	0.0	0.0	0.0	0.0	0.0	18.0	1.0	3.0	0.0	9.0	1.0	2.0	5.0	1.0	0.0	4.0	0.0	0.0	3.0	2.0	16.0	0.0	1.0	3.0	0.0	10.0	6.0	17.0	1.0	2.0	0.0	0.0	0.0	0.0	0.0	0.0	0.0	0.0	0.0	2.0	0.0	1.0	0.0	0.0
ADTRP	53.0	0.0	0.0	0.0	0.0	0.0	0.0	0.0	0.0	0.0	14.0	0.0	0.0	0.0	3.0	1.0	0.0	0.0	0.0	0.0	6.0	1.0	0.0	2.0	1.0	11.0	0.0	2.0	0.0	1.0	3.0	1.0	7.0	0.0	0.0	0.0	0.0	0.0	0.0	0.0	0.0	0.0	0.0	0.0	0.0	0.0	0.0	0.0	0.0
AE000661.1	1.0	0.0	0.0	0.0	0.0	0.0	0.0	1.0	0.0	0.0	0.0	0.0	0.0	0.0	0.0	0.0	0.0	0.0	0.0	0.0	0.0	0.0	0.0	0.0	0.0	0.0	0.0	0.0	0.0	0.0	0.0	0.0	0.0	0.0	0.0	0.0	0.0	0.0	0.0	0.0	0.0	0.0	0.0	0.0	0.0	0.0	0.0	0.0	0.0
AE000661.37	3.0	0.0	0.0	0.0	0.0	0.0	0.0	0.0	0.0	0.0	0.0	0.0	0.0	0.0	0.0	0.0	0.0	0.0	0.0	0.0	0.0	0.0	0.0	0.0	0.0	0.0	0.0	0.0	0.0	0.0	0.0	0.0	3.0	0.0	0.0	0.0	0.0	0.0	0.0	0.0	0.0	0.0	0.0	0.0	0.0	0.0	0.0	0.0	0.0
AEBP1	245.0	0.0	0.0	0.0	0.0	0.0	0.0	0.0	0.0	0.0	27.0	0.0	2.0	0.0	8.0	10.0	0.0	7.0	3.0	5.0	7.0	0.0	1.0	6.0	6.0	35.0	1.0	10.0	5.0	2.0	19.0	32.0	43.0	0.0	1.0	1.0	0.0	0.0	0.0	0.0	0.0	1.0	0.0	0.0	1.0	1.0	1.0	0.0	0.0
AEBP2	63.0	0.0	1.0	0.0	0.0	0.0	0.0	0.0	0.0	0.0	7.0	0.0	0.0	0.0	5.0	0.0	0.0	0.0	2.0	3.0	3.0	0.0	0.0	4.0	2.0	11.0	0.0	5.0	1.0	0.0	1.0	4.0	5.0	0.0	1.0	0.0	0.0	0.0	0.0	0.0	0.0	0.0	0.0	1.0	0.0	0.0	1.0	0.0	0.0
AEN	59.0	0.0	0.0	0.0	0.0	0.0	0.0	0.0	0.0	0.0	6.0	1.0	1.0	0.0	5.0	2.0	0.0	2.0	1.0	0.0	4.0	0.0	0.0	1.0	1.0	11.0	0.0	1.0	1.0	0.0	4.0	5.0	7.0	0.0	2.0	0.0	0.0	0.0	0.0	0.0	0.0	0.0	0.0	0.0	0.0	1.0	0.0	0.0	0.0
AES	28.0	0.0	0.0	0.0	0.0	0.0	0.0	0.0	0.0	0.0	7.0	0.0	1.0	0.0	3.0	0.0	0.0	2.0	0.0	0.0	2.0	0.0	0.0	0.0	0.0	5.0	0.0	0.0	0.0	0.0	0.0	2.0	3.0	0.0	0.0	0.0	0.0	0.0	0.0	0.0	0.0	1.0	0.0	0.0	0.0	0.0	1.0	0.0	0.0
AF131215.1	1.0	0.0	0.0	0.0	0.0	0.0	0.0	1.0	0.0	0.0	0.0	0.0	0.0	0.0	0.0	0.0	0.0	0.0	0.0	0.0	0.0	0.0	0.0	0.0	0.0	0.0	0.0	0.0	0.0	0.0	0.0	0.0	0.0	0.0	0.0	0.0	0.0	0.0	0.0	0.0	0.0	0.0	0.0	0.0	0.0	0.0	0.0	0.0	0.0
AF131215.5	2.0	0.0	0.0	0.0	0.0	0.0	0.0	0.0	0.0	0.0	0.0	0.0	0.0	0.0	0.0	0.0	0.0	0.0	0.0	0.0	0.0	0.0	0.0	0.0	0.0	1.0	0.0	0.0	0.0	0.0	0.0	0.0	0.0	0.0	0.0	0.0	0.0	0.0	0.0	1.0	0.0	0.0	0.0	0.0	0.0	0.0	0.0	0.0	0.0
AF165138.7	5.0	0.0	0.0	0.0	0.0	0.0	0.0	0.0	0.0	0.0	0.0	0.0	0.0	0.0	0.0	2.0	0.0	0.0	0.0	0.0	0.0	0.0	0.0	1.0	0.0	0.0	0.0	0.0	1.0	0.0	0.0	0.0	0.0	0.0	0.0	0.0	0.0	0.0	0.0	0.0	0.0	0.0	0.0	0.0	0.0	0.0	0.0	0.0	0.0
AF196779.12	7.0	0.0	0.0	0.0	0.0	0.0	0.0	0.0	0.0	0.0	0.0	0.0	0.0	0.0	0.0	0.0	0.0	0.0	0.0	1.0	0.0	0.0	0.0	0.0	0.0	3.0	0.0	0.0	0.0	0.0	1.0	1.0	1.0	0.0	0.0	0.0	0.0	0.0	0.0	0.0	0.0	0.0	0.0	0.0	0.0	0.0	0.0	0.0	0.0
AFAP1	164.0	0.0	0.0	0.0	0.0	0.0	0.0	0.0	0.0	0.0	17.0	0.0	2.0	0.0	8.0	7.0	0.0	7.0	0.0	0.0	3.0	0.0	0.0	2.0	2.0	31.0	0.0	6.0	7.0	0.0	15.0	9.0	34.0	0.0	1.0	0.0	0.0	0.0	0.0	0.0	0.0	0.0	0.0	0.0	0.0	0.0	1.0	0.0	0.0
AFAP1L1	169.0	0.0	1.0	0.0	0.0	0.0	1.0	1.0	0.0	0.0	21.0	0.0	2.0	0.0	5.0	6.0	1.0	4.0	0.0	2.0	11.0	0.0	0.0	3.0	2.0	23.0	1.0	8.0	3.0	1.0	11.0	18.0	29.0	0.0	1.0	0.0	0.0	0.0	0.0	0.0	0.0	0.0	0.0	0.0	0.0	1.0	1.0	0.0	0.0
AFAP1L2	154.0	0.0	0.0	0.0	0.0	0.0	0.0	0.0	0.0	0.0	27.0	0.0	1.0	0.0	10.0	4.0	0.0	4.0	2.0	4.0	6.0	0.0	0.0	4.0	3.0	17.0	0.0	7.0	7.0	0.0	9.0	13.0	25.0	0.0	2.0	0.0	0.0	0.0	0.0	0.0	2.0	1.0	0.0	0.0	1.0	0.0	0.0	0.0	0.0
AFF1	260.0	0.0	0.0	0.0	0.0	0.0	1.0	0.0	0.0	0.0	32.0	0.0	1.0	1.0	21.0	10.0	0.0	10.0	2.0	3.0	9.0	0.0	0.0	9.0	4.0	40.0	0.0	15.0	13.0	2.0	15.0	9.0	46.0	0.0	3.0	1.0	0.0	0.0	0.0	0.0	0.0	0.0	0.0	3.0	0.0	1.0	0.0	0.0	0.0
AFF2	567.0	0.0	1.0	0.0	0.0	2.0	0.0	2.0	0.0	0.0	70.0	0.0	16.0	0.0	19.0	14.0	2.0	17.0	3.0	7.0	25.0	0.0	2.0	4.0	7.0	60.0	1.0	36.0	16.0	6.0	44.0	80.0	83.0	1.0	13.0	0.0	0.0	0.0	0.0	1.0	1.0	2.0	1.0	1.0	1.0	0.0	5.0	0.0	0.0
AFF3	373.0	0.0	0.0	0.0	0.0	0.0	0.0	1.0	0.0	0.0	55.0	1.0	3.0	0.0	21.0	3.0	1.0	19.0	5.0	10.0	19.0	1.0	0.0	6.0	7.0	40.0	2.0	16.0	13.0	1.0	32.0	24.0	65.0	0.0	6.0	1.0	0.0	0.0	0.0	1.0	1.0	1.0	0.0	2.0	2.0	1.0	1.0	0.0	0.0
AFF4	222.0	0.0	0.0	0.0	0.0	0.0	0.0	0.0	0.0	0.0	39.0	0.0	0.0	1.0	18.0	7.0	0.0	5.0	0.0	3.0	14.0	0.0	0.0	2.0	6.0	30.0	1.0	7.0	4.0	1.0	15.0	12.0	43.0	0.0	3.0	0.0	0.0	0.0	0.0	0.0	0.0	0.0	1.0	0.0	1.0	0.0	1.0	0.0	1.0
AFG3L2	134.0	0.0	0.0	0.0	0.0	0.0	0.0	0.0	0.0	0.0	8.0	2.0	2.0	1.0	9.0	5.0	0.0	3.0	0.0	2.0	9.0	0.0	0.0	5.0	0.0	33.0	0.0	6.0	9.0	0.0	3.0	5.0	23.0	0.0	2.0	0.0	0.0	0.0	0.0	0.0	0.0	0.0	0.0	0.0	0.0	1.0	1.0	0.0	0.0
AFM	196.0	0.0	0.0	0.0	0.0	0.0	0.0	0.0	1.0	0.0	46.0	0.0	5.0	0.0	8.0	3.0	3.0	6.0	2.0	1.0	3.0	0.0	0.0	4.0	2.0	31.0	0.0	7.0	4.0	0.0	8.0	14.0	26.0	0.0	0.0	0.0	0.0	0.0	0.0	0.0	0.0	3.0	0.0	3.0	0.0	0.0	0.0	0.0	0.0
AFMID	67.0	0.0	0.0	0.0	0.0	0.0	0.0	0.0	0.0	0.0	8.0	1.0	1.0	1.0	2.0	3.0	1.0	4.0	1.0	3.0	2.0	0.0	0.0	0.0	1.0	13.0	0.0	2.0	1.0	1.0	2.0	5.0	8.0	0.0	0.0	0.0	0.0	0.0	0.0	0.0	0.0	0.0	0.0	0.0	1.0	1.0	0.0	0.0	2.0
AFP	164.0	0.0	0.0	0.0	0.0	1.0	0.0	1.0	2.0	0.0	39.0	0.0	2.0	0.0	7.0	2.0	0.0	0.0	0.0	3.0	10.0	0.0	0.0	3.0	1.0	34.0	0.0	2.0	3.0	0.0	6.0	14.0	20.0	0.0	1.0	0.0	0.0	0.0	0.0	0.0	0.0	0.0	0.0	0.0	1.0	2.0	3.0	0.0	0.0
AFTPH	155.0	1.0	0.0	0.0	0.0	0.0	0.0	2.0	1.0	0.0	20.0	0.0	2.0	0.0	10.0	7.0	1.0	5.0	1.0	2.0	6.0	0.0	0.0	5.0	1.0	24.0	1.0	11.0	5.0	1.0	12.0	6.0	21.0	0.0	2.0	0.0	0.0	0.0	0.0	0.0	0.0	0.0	0.0	0.0	1.0	0.0	3.0	0.0	0.0
AG2	1.0	0.0	0.0	0.0	0.0	0.0	0.0	0.0	0.0	0.0	0.0	0.0	0.0	0.0	0.0	1.0	0.0	0.0	0.0	0.0	0.0	0.0	0.0	0.0	0.0	0.0	0.0	0.0	0.0	0.0	0.0	0.0	0.0	0.0	0.0	0.0	0.0	0.0	0.0	0.0	0.0	0.0	0.0	0.0	0.0	0.0	0.0	0.0	0.0
AGA	88.0	0.0	0.0	0.0	0.0	0.0	0.0	1.0	1.0	0.0	12.0	0.0	0.0	0.0	5.0	3.0	0.0	2.0	0.0	1.0	6.0	0.0	0.0	2.0	1.0	15.0	0.0	2.0	5.0	0.0	7.0	10.0	9.0	0.0	1.0	0.0	0.0	0.0	0.0	0.0	0.0	0.0	0.0	0.0	1.0	0.0	1.0	0.0	0.0
AGAP1	261.0	0.0	1.0	0.0	0.0	0.0	0.0	1.0	1.0	1.0	32.0	1.0	4.0	3.0	6.0	5.0	0.0	9.0	2.0	3.0	12.0	0.0	0.0	0.0	2.0	37.0	0.0	8.0	10.0	1.0	30.0	17.0	52.0	0.0	4.0	0.0	0.0	0.0	0.0	0.0	0.0	1.0	0.0	1.0	0.0	0.0	1.0	0.0	0.0
AGAP10	9.0	0.0	0.0	0.0	0.0	0.0	0.0	0.0	0.0	0.0	0.0	0.0	0.0	1.0	0.0	0.0	0.0	0.0	0.0	0.0	0.0	0.0	0.0	0.0	0.0	0.0	0.0	0.0	2.0	0.0	0.0	0.0	6.0	0.0	0.0	0.0	0.0	0.0	0.0	0.0	0.0	0.0	0.0	0.0	0.0	0.0	0.0	0.0	0.0
AGAP2	188.0	0.0	2.0	0.0	0.0	0.0	0.0	0.0	0.0	1.0	28.0	0.0	5.0	0.0	3.0	8.0	0.0	6.0	2.0	4.0	8.0	0.0	0.0	4.0	1.0	34.0	1.0	4.0	10.0	1.0	7.0	14.0	31.0	0.0	3.0	0.0	0.0	0.0	0.0	1.0	1.0	1.0	1.0	0.0	0.0	1.0	2.0	0.0	0.0
AGAP2-AS1	23.0	0.0	0.0	0.0	0.0	0.0	2.0	0.0	0.0	0.0	1.0	0.0	0.0	0.0	1.0	1.0	0.0	1.0	0.0	0.0	1.0	0.0	0.0	0.0	0.0	2.0	0.0	0.0	0.0	0.0	2.0	0.0	9.0	0.0	1.0	0.0	0.0	0.0	0.0	0.0	1.0	0.0	0.0	0.0	0.0	0.0	0.0	0.0	0.0
AGAP3	199.0	0.0	0.0	0.0	0.0	2.0	1.0	1.0	1.0	1.0	23.0	0.0	4.0	0.0	7.0	6.0	0.0	5.0	0.0	3.0	6.0	0.0	0.0	5.0	4.0	26.0	0.0	6.0	10.0	0.0	11.0	12.0	45.0	0.0	1.0	0.0	0.0	0.0	0.0	0.0	0.0	1.0	0.0	0.0	0.0	2.0	1.0	0.0	0.0
AGAP4	36.0	0.0	0.0	0.0	0.0	0.0	0.0	0.0	0.0	0.0	3.0	0.0	0.0	0.0	0.0	1.0	0.0	1.0	2.0	1.0	2.0	0.0	0.0	0.0	1.0	9.0	1.0	0.0	1.0	0.0	3.0	4.0	3.0	0.0	1.0	0.0	0.0	0.0	0.0	0.0	0.0	0.0	0.0	0.0	1.0	0.0	0.0	0.0	0.0
AGAP5	80.0	0.0	0.0	0.0	0.0	0.0	1.0	0.0	0.0	0.0	14.0	0.0	0.0	0.0	2.0	0.0	0.0	4.0	0.0	1.0	1.0	0.0	0.0	0.0	0.0	21.0	0.0	4.0	0.0	0.0	11.0	4.0	11.0	0.0	1.0	0.0	0.0	0.0	0.0	0.0	0.0	0.0	1.0	0.0	0.0	0.0	1.0	0.0	1.0
AGAP6	126.0	0.0	0.0	0.0	0.0	0.0	0.0	0.0	1.0	0.0	14.0	0.0	3.0	0.0	4.0	0.0	0.0	3.0	1.0	2.0	3.0	0.0	0.0	0.0	5.0	34.0	1.0	2.0	3.0	1.0	13.0	5.0	20.0	0.0	3.0	0.0	0.0	0.0	0.0	0.0	0.0	0.0	0.0	1.0	0.0	0.0	0.0	0.0	0.0
AGAP7	117.0	0.0	0.0	0.0	0.0	0.0	0.0	0.0	0.0	1.0	18.0	0.0	1.0	0.0	3.0	4.0	0.0	4.0	2.0	1.0	6.0	0.0	0.0	3.0	3.0	24.0	1.0	6.0	0.0	2.0	13.0	9.0	12.0	0.0	1.0	0.0	0.0	0.0	0.0	0.0	0.0	0.0	0.0	0.0	1.0	0.0	0.0	0.0	0.0
AGAP8	26.0	0.0	0.0	0.0	0.0	0.0	0.0	0.0	0.0	0.0	5.0	0.0	0.0	0.0	1.0	0.0	0.0	0.0	0.0	0.0	1.0	0.0	0.0	0.0	2.0	7.0	0.0	0.0	1.0	0.0	2.0	1.0	1.0	0.0	2.0	0.0	0.0	0.0	0.0	0.0	0.0	0.0	0.0	0.0	0.0	0.0	0.0	0.0	0.0
AGAP9	3.0	0.0	0.0	0.0	0.0	0.0	0.0	0.0	0.0	0.0	0.0	0.0	0.0	0.0	0.0	0.0	0.0	0.0	0.0	0.0	0.0	0.0	0.0	0.0	0.0	2.0	0.0	0.0	0.0	1.0	0.0	0.0	0.0	0.0	0.0	0.0	0.0	0.0	0.0	0.0	0.0	0.0	0.0	0.0	0.0	0.0	0.0	0.0	0.0
AGBL1	367.0	0.0	0.0	0.0	0.0	0.0	0.0	0.0	0.0	1.0	84.0	0.0	12.0	0.0	14.0	13.0	1.0	15.0	2.0	1.0	17.0	0.0	0.0	2.0	5.0	41.0	0.0	18.0	9.0	5.0	24.0	34.0	34.0	0.0	4.0	0.0	0.0	0.0	0.0	1.0	0.0	0.0	0.0	4.0	3.0	1.0	1.0	0.0	0.0
AGBL2	203.0	0.0	0.0	0.0	0.0	0.0	1.0	0.0	1.0	0.0	29.0	0.0	8.0	0.0	8.0	5.0	0.0	8.0	1.0	1.0	12.0	0.0	0.0	2.0	5.0	39.0	0.0	10.0	3.0	0.0	17.0	7.0	33.0	1.0	5.0	0.0	0.0	0.0	0.0	0.0	0.0	0.0	0.0	0.0	1.0	0.0	1.0	0.0	0.0
AGBL3	106.0	0.0	0.0	0.0	0.0	0.0	0.0	1.0	0.0	0.0	5.0	0.0	2.0	0.0	0.0	5.0	0.0	0.0	2.0	2.0	0.0	1.0	0.0	0.0	0.0	32.0	0.0	12.0	3.0	2.0	3.0	1.0	23.0	0.0	2.0	0.0	1.0	0.0	0.0	0.0	0.0	0.0	1.0	0.0	0.0	0.0	3.0	0.0	0.0
AGBL4	114.0	1.0	0.0	0.0	0.0	0.0	0.0	1.0	0.0	0.0	9.0	0.0	2.0	0.0	0.0	5.0	0.0	1.0	1.0	1.0	5.0	0.0	1.0	3.0	3.0	31.0	0.0	5.0	4.0	3.0	5.0	5.0	15.0	0.0	2.0	0.0	0.0	0.0	0.0	0.0	0.0	0.0	0.0	1.0	0.0	0.0	3.0	0.0	0.0
AGBL5	203.0	0.0	1.0	0.0	0.0	0.0	0.0	1.0	1.0	0.0	17.0	0.0	0.0	1.0	12.0	5.0	0.0	6.0	3.0	4.0	7.0	0.0	0.0	1.0	4.0	34.0	2.0	9.0	6.0	1.0	16.0	5.0	50.0	0.0	7.0	0.0	0.0	0.0	0.0	0.0	0.0	1.0	0.0	1.0	2.0	0.0	0.0	0.0	0.0
AGER	50.0	0.0	0.0	0.0	0.0	0.0	0.0	0.0	0.0	0.0	4.0	0.0	0.0	0.0	1.0	0.0	0.0	3.0	0.0	2.0	0.0	0.0	0.0	0.0	2.0	9.0	0.0	1.0	1.0	0.0	5.0	4.0	12.0	0.0	1.0	0.0	0.0	0.0	0.0	0.0	0.0	0.0	0.0	0.0	0.0	0.0	0.0	1.0	0.0
AGFG1	94.0	0.0	0.0	0.0	0.0	0.0	0.0	0.0	0.0	0.0	18.0	1.0	2.0	0.0	2.0	2.0	2.0	2.0	0.0	2.0	4.0	0.0	0.0	1.0	2.0	20.0	0.0	2.0	4.0	0.0	5.0	1.0	15.0	0.0	2.0	0.0	0.0	0.0	0.0	1.0	0.0	0.0	1.0	0.0	0.0	1.0	1.0	0.0	0.0
AGFG2	100.0	0.0	0.0	0.0	0.0	0.0	0.0	0.0	0.0	0.0	27.0	0.0	0.0	0.0	5.0	3.0	0.0	2.0	0.0	3.0	2.0	0.0	0.0	0.0	2.0	12.0	0.0	9.0	4.0	0.0	7.0	5.0	13.0	0.0	1.0	0.0	0.0	0.0	0.0	0.0	0.0	0.0	0.0	0.0	0.0	0.0	0.0	0.0	0.0
AGGF1	159.0	0.0	2.0	0.0	0.0	0.0	0.0	0.0	0.0	0.0	18.0	0.0	4.0	1.0	12.0	3.0	1.0	7.0	0.0	2.0	7.0	0.0	0.0	4.0	1.0	33.0	0.0	9.0	7.0	0.0	7.0	6.0	23.0	0.0	3.0	0.0	0.0	0.0	0.0	0.0	1.0	0.0	0.0	1.0	0.0	0.0	2.0	0.0	0.0
AGK	98.0	0.0	0.0	0.0	0.0	0.0	0.0	0.0	1.0	0.0	15.0	0.0	0.0	1.0	0.0	1.0	0.0	4.0	0.0	0.0	0.0	0.0	0.0	4.0	3.0	25.0	0.0	4.0	5.0	0.0	8.0	6.0	14.0	0.0	0.0	0.0	0.0	0.0	0.0	2.0	0.0	0.0	2.0	0.0	1.0	1.0	0.0	0.0	0.0
AGL	299.0	0.0	0.0	0.0	0.0	2.0	0.0	1.0	2.0	0.0	56.0	0.0	7.0	0.0	23.0	7.0	1.0	5.0	2.0	1.0	12.0	1.0	0.0	8.0	4.0	41.0	1.0	11.0	8.0	2.0	16.0	27.0	40.0	0.0	5.0	0.0	0.0	0.0	0.0	0.0	0.0	0.0	1.0	0.0	1.0	0.0	2.0	0.0	0.0
AGMAT	70.0	0.0	0.0	0.0	0.0	0.0	0.0	0.0	0.0	0.0	18.0	0.0	1.0	0.0	1.0	0.0	0.0	2.0	1.0	1.0	2.0	0.0	0.0	2.0	0.0	10.0	0.0	4.0	0.0	0.0	4.0	6.0	14.0	0.0	0.0	0.0	0.0	0.0	0.0	2.0	0.0	0.0	0.0	0.0	0.0	0.0	0.0	0.0	0.0
AGMO	192.0	0.0	0.0	0.0	0.0	0.0	0.0	0.0	1.0	0.0	23.0	1.0	2.0	0.0	3.0	2.0	1.0	10.0	2.0	4.0	19.0	0.0	0.0	1.0	2.0	28.0	0.0	9.0	0.0	2.0	13.0	35.0	21.0	0.0	1.0	0.0	0.0	0.0	0.0	0.0	0.0	0.0	0.0	0.0	0.0	0.0	3.0	0.0	0.0
AGO1	181.0	0.0	0.0	0.0	0.0	1.0	1.0	0.0	0.0	0.0	31.0	0.0	1.0	0.0	9.0	5.0	1.0	6.0	2.0	2.0	7.0	1.0	0.0	3.0	4.0	25.0	0.0	10.0	1.0	0.0	14.0	13.0	37.0	1.0	0.0	0.0	0.0	0.0	0.0	0.0	0.0	1.0	0.0	0.0	0.0	0.0	0.0	1.0	0.0
AGO2	189.0	0.0	0.0	0.0	0.0	0.0	0.0	0.0	0.0	2.0	21.0	0.0	0.0	0.0	11.0	2.0	1.0	6.0	1.0	1.0	2.0	0.0	1.0	5.0	1.0	45.0	4.0	11.0	0.0	1.0	14.0	16.0	38.0	0.0	0.0	0.0	0.0	0.0	0.0	0.0	0.0	0.0	1.0	0.0	0.0	1.0	2.0	0.0	0.0
AGO3	156.0	0.0	0.0	0.0	0.0	0.0	0.0	0.0	0.0	0.0	18.0	0.0	0.0	0.0	16.0	4.0	0.0	13.0	1.0	3.0	7.0	0.0	0.0	5.0	2.0	25.0	0.0	9.0	1.0	0.0	5.0	11.0	31.0	0.0	0.0	0.0	0.0	0.0	0.0	0.0	0.0	0.0	0.0	1.0	2.0	0.0	1.0	0.0	0.0
AGO4	164.0	0.0	0.0	0.0	0.0	0.0	0.0	0.0	0.0	0.0	17.0	0.0	0.0	0.0	8.0	5.0	0.0	9.0	1.0	5.0	7.0	0.0	0.0	5.0	0.0	24.0	0.0	14.0	0.0	2.0	14.0	10.0	36.0	0.0	0.0	0.0	0.0	0.0	0.0	0.0	1.0	0.0	0.0	0.0	0.0	0.0	0.0	0.0	0.0
AGPAT1	60.0	0.0	0.0	0.0	0.0	0.0	0.0	0.0	0.0	0.0	4.0	0.0	2.0	0.0	2.0	1.0	0.0	4.0	0.0	0.0	3.0	0.0	0.0	3.0	1.0	7.0	0.0	1.0	2.0	0.0	4.0	7.0	15.0	0.0	2.0	0.0	0.0	0.0	0.0	0.0	0.0	0.0	0.0	0.0	0.0	0.0	0.0	0.0	0.0
AGPAT2	49.0	0.0	0.0	0.0	0.0	0.0	0.0	0.0	0.0	0.0	1.0	0.0	0.0	0.0	3.0	1.0	1.0	2.0	0.0	0.0	2.0	1.0	0.0	1.0	0.0	4.0	0.0	4.0	2.0	0.0	2.0	4.0	17.0	0.0	0.0	0.0	0.0	0.0	0.0	0.0	0.0	0.0	0.0	0.0	0.0	1.0	0.0	0.0	0.0
AGPAT3	86.0	0.0	0.0	1.0	0.0	0.0	1.0	0.0	1.0	0.0	7.0	0.0	0.0	0.0	3.0	6.0	0.0	3.0	0.0	2.0	2.0	0.0	0.0	0.0	1.0	20.0	0.0	4.0	3.0	0.0	4.0	7.0	13.0	0.0	2.0	0.0	0.0	0.0	0.0	0.0	0.0	0.0	0.0	0.0	0.0	0.0	1.0	0.0	0.0
AGPAT4	111.0	0.0	0.0	0.0	0.0	0.0	0.0	1.0	0.0	0.0	17.0	0.0	2.0	0.0	4.0	1.0	0.0	4.0	0.0	2.0	0.0	0.0	1.0	0.0	1.0	20.0	0.0	4.0	5.0	0.0	9.0	9.0	22.0	0.0	2.0	0.0	0.0	0.0	0.0	0.0	0.0	0.0	1.0	0.0	0.0	1.0	1.0	0.0	0.0
AGPAT5	71.0	0.0	0.0	0.0	0.0	0.0	0.0	0.0	0.0	0.0	8.0	0.0	1.0	0.0	1.0	3.0	0.0	0.0	0.0	1.0	3.0	0.0	0.0	4.0	0.0	14.0	0.0	3.0	4.0	0.0	9.0	2.0	12.0	1.0	1.0	0.0	0.0	0.0	0.0	0.0	0.0	0.0	0.0	1.0	1.0	0.0	0.0	0.0	0.0
AGPAT6	94.0	0.0	1.0	0.0	0.0	0.0	0.0	0.0	0.0	0.0	11.0	0.0	0.0	0.0	3.0	1.0	1.0	1.0	0.0	3.0	2.0	0.0	0.0	1.0	1.0	24.0	0.0	4.0	3.0	1.0	7.0	5.0	14.0	0.0	0.0	0.0	0.0	0.0	0.0	0.0	0.0	0.0	2.0	1.0	0.0	1.0	1.0	0.0	0.0
AGPAT9	115.0	0.0	0.0	0.0	0.0	0.0	0.0	0.0	0.0	0.0	21.0	0.0	1.0	0.0	3.0	3.0	0.0	1.0	0.0	3.0	3.0	0.0	0.0	2.0	2.0	32.0	0.0	2.0	5.0	1.0	3.0	8.0	19.0	0.0	2.0	0.0	0.0	0.0	0.0	0.0	0.0	0.0	0.0	0.0	0.0	0.0	1.0	0.0	0.0
AGPHD1	5.0	0.0	0.0	0.0	0.0	0.0	0.0	0.0	0.0	0.0	1.0	0.0	2.0	0.0	0.0	1.0	0.0	0.0	0.0	0.0	0.0	0.0	0.0	0.0	0.0	0.0	0.0	0.0	0.0	0.0	0.0	0.0	0.0	0.0	1.0	0.0	0.0	0.0	0.0	0.0	0.0	0.0	0.0	0.0	0.0	0.0	0.0	0.0	0.0
AGPS	113.0	0.0	0.0	0.0	0.0	1.0	0.0	0.0	0.0	0.0	12.0	1.0	4.0	1.0	7.0	2.0	0.0	6.0	2.0	4.0	7.0	0.0	0.0	3.0	1.0	23.0	0.0	4.0	1.0	3.0	5.0	7.0	15.0	0.0	0.0	0.0	0.0	0.0	0.0	1.0	0.0	0.0	0.0	0.0	1.0	0.0	1.0	0.0	0.0
AGR2	42.0	0.0	0.0	0.0	0.0	0.0	0.0	0.0	0.0	0.0	11.0	0.0	1.0	0.0	2.0	1.0	1.0	0.0	0.0	1.0	0.0	0.0	0.0	1.0	0.0	10.0	0.0	0.0	3.0	0.0	0.0	1.0	6.0	0.0	1.0	0.0	0.0	0.0	0.0	1.0	0.0	0.0	0.0	0.0	0.0	0.0	1.0	0.0	0.0
AGR3	45.0	0.0	0.0	0.0	0.0	0.0	0.0	1.0	0.0	0.0	6.0	0.0	1.0	0.0	7.0	2.0	0.0	1.0	1.0	2.0	1.0	0.0	0.0	0.0	0.0	6.0	0.0	0.0	2.0	0.0	5.0	1.0	6.0	0.0	0.0	0.0	0.0	0.0	0.0	0.0	0.0	0.0	0.0	0.0	0.0	0.0	0.0	0.0	0.0
AGRN	316.0	0.0	1.0	0.0	0.0	0.0	2.0	0.0	0.0	1.0	41.0	0.0	8.0	0.0	18.0	4.0	1.0	6.0	3.0	5.0	10.0	2.0	1.0	9.0	1.0	25.0	1.0	22.0	11.0	1.0	22.0	24.0	66.0	1.0	3.0	0.0	0.0	0.0	0.0	1.0	0.0	1.0	0.0	3.0	1.0	0.0	3.0	3.0	0.0
AGRP	23.0	0.0	0.0	0.0	0.0	0.0	0.0	0.0	0.0	0.0	2.0	0.0	1.0	0.0	2.0	2.0	0.0	1.0	0.0	0.0	3.0	0.0	0.0	0.0	0.0	3.0	0.0	0.0	0.0	0.0	3.0	2.0	3.0	0.0	0.0	0.0	0.0	0.0	0.0	0.0	0.0	0.0	0.0	0.0	0.0	1.0	0.0	0.0	0.0
AGT	135.0	0.0	1.0	0.0	0.0	0.0	0.0	0.0	0.0	0.0	19.0	0.0	0.0	0.0	6.0	1.0	0.0	4.0	0.0	3.0	5.0	1.0	0.0	4.0	1.0	25.0	0.0	7.0	9.0	0.0	8.0	9.0	25.0	0.0	0.0	0.0	0.0	0.0	0.0	0.0	0.0	0.0	0.0	0.0	0.0	1.0	0.0	0.0	0.0
AGTPBP1	221.0	0.0	0.0	0.0	1.0	0.0	0.0	0.0	0.0	0.0	23.0	0.0	2.0	1.0	11.0	4.0	0.0	13.0	0.0	3.0	11.0	0.0	0.0	7.0	6.0	36.0	1.0	18.0	5.0	0.0	19.0	8.0	38.0	0.0	2.0	0.0	0.0	0.0	0.0	0.0	0.0	1.0	1.0	0.0	0.0	0.0	2.0	0.0	0.0
AGTR1	140.0	0.0	0.0	0.0	0.0	0.0	0.0	0.0	0.0	0.0	23.0	0.0	3.0	0.0	3.0	2.0	0.0	13.0	0.0	3.0	12.0	0.0	0.0	1.0	0.0	16.0	0.0	8.0	4.0	0.0	3.0	19.0	16.0	0.0	0.0	0.0	0.0	0.0	0.0	0.0	0.0	2.0	0.0	0.0	0.0	0.0	1.0	0.0	0.0
AGTR2	131.0	0.0	0.0	0.0	0.0	1.0	0.0	0.0	0.0	0.0	41.0	0.0	3.0	0.0	4.0	0.0	0.0	2.0	1.0	0.0	8.0	0.0	0.0	1.0	1.0	26.0	0.0	6.0	1.0	1.0	5.0	9.0	13.0	0.0	0.0	0.0	0.0	0.0	0.0	0.0	0.0	1.0	0.0	0.0	0.0	0.0	0.0	0.0	0.0
AGTRAP	34.0	0.0	0.0	0.0	0.0	0.0	0.0	0.0	0.0	0.0	4.0	0.0	0.0	0.0	2.0	2.0	0.0	1.0	0.0	1.0	3.0	0.0	0.0	2.0	0.0	4.0	0.0	1.0	1.0	0.0	3.0	1.0	6.0	0.0	0.0	0.0	0.0	0.0	0.0	0.0	0.0	0.0	0.0	1.0	0.0	0.0	0.0	0.0	0.0
AGXT	106.0	0.0	0.0	0.0	0.0	0.0	0.0	2.0	0.0	0.0	22.0	0.0	6.0	0.0	2.0	2.0	0.0	2.0	0.0	2.0	3.0	0.0	0.0	3.0	1.0	17.0	1.0	1.0	2.0	2.0	6.0	8.0	14.0	0.0	1.0	1.0	0.0	0.0	0.0	0.0	0.0	1.0	0.0	2.0	0.0	0.0	3.0	0.0	0.0
AGXT2	201.0	0.0	0.0	0.0	0.0	0.0	0.0	0.0	1.0	0.0	56.0	0.0	8.0	0.0	4.0	2.0	0.0	5.0	0.0	0.0	8.0	1.0	0.0	2.0	6.0	32.0	0.0	5.0	5.0	1.0	10.0	19.0	19.0	0.0	3.0	2.0	0.0	0.0	0.0	1.0	0.0	0.0	0.0	1.0	0.0	1.0	0.0	0.0	0.0
AGXT2L1	9.0	0.0	0.0	0.0	0.0	0.0	0.0	2.0	0.0	0.0	3.0	0.0	2.0	0.0	1.0	0.0	0.0	0.0	0.0	0.0	0.0	0.0	0.0	0.0	0.0	0.0	0.0	0.0	0.0	0.0	0.0	0.0	0.0	0.0	0.0	0.0	0.0	0.0	0.0	0.0	0.0	0.0	0.0	0.0	0.0	0.0	0.0	0.0	0.0
AGXT2L2	4.0	0.0	0.0	0.0	0.0	0.0	0.0	0.0	0.0	0.0	2.0	0.0	0.0	0.0	0.0	1.0	0.0	0.0	0.0	0.0	0.0	0.0	0.0	0.0	0.0	0.0	0.0	0.0	0.0	0.0	1.0	0.0	0.0	0.0	0.0	0.0	0.0	0.0	0.0	0.0	0.0	0.0	0.0	0.0	0.0	0.0	0.0	0.0	0.0
AHCTF1	398.0	0.0	2.0	0.0	2.0	0.0	0.0	0.0	0.0	1.0	42.0	0.0	5.0	0.0	21.0	20.0	0.0	14.0	3.0	8.0	29.0	0.0	0.0	9.0	7.0	60.0	1.0	36.0	6.0	2.0	30.0	35.0	43.0	0.0	4.0	1.0	0.0	0.0	0.0	0.0	1.0	0.0	0.0	1.0	0.0	0.0	2.0	0.0	0.0
AHCY	89.0	0.0	0.0	0.0	0.0	0.0	0.0	0.0	0.0	0.0	13.0	0.0	2.0	0.0	2.0	1.0	0.0	1.0	0.0	1.0	2.0	0.0	0.0	3.0	0.0	19.0	0.0	7.0	2.0	1.0	4.0	4.0	18.0	0.0	2.0	1.0	0.0	0.0	0.0	0.0	0.0	0.0	0.0	1.0	0.0	1.0	1.0	0.0	0.0
AHCYL1	85.0	0.0	0.0	0.0	0.0	0.0	0.0	0.0	2.0	0.0	10.0	0.0	3.0	0.0	2.0	0.0	0.0	0.0	0.0	3.0	3.0	0.0	0.0	1.0	4.0	13.0	1.0	2.0	4.0	2.0	8.0	4.0	15.0	0.0	1.0	0.0	0.0	0.0	0.0	0.0	0.0	0.0	0.0	0.0	1.0	0.0	1.0	0.0	0.0
AHCYL2	120.0	0.0	0.0	0.0	0.0	0.0	1.0	0.0	0.0	0.0	17.0	0.0	3.0	1.0	4.0	1.0	0.0	6.0	0.0	1.0	4.0	0.0	1.0	2.0	3.0	24.0	0.0	9.0	5.0	0.0	6.0	8.0	15.0	0.0	1.0	0.0	0.0	0.0	0.0	0.0	0.0	0.0	0.0	1.0	0.0	1.0	2.0	0.0	0.0
AHDC1	273.0	0.0	1.0	0.0	0.0	1.0	0.0	0.0	1.0	0.0	41.0	0.0	4.0	0.0	10.0	12.0	0.0	20.0	1.0	2.0	11.0	0.0	0.0	5.0	0.0	28.0	0.0	9.0	13.0	2.0	17.0	18.0	60.0	0.0	2.0	0.0	0.0	0.0	0.0	0.0	0.0	0.0	0.0	1.0	0.0	2.0	2.0	0.0	0.0
AHI1	185.0	0.0	0.0	0.0	0.0	1.0	0.0	0.0	0.0	1.0	20.0	0.0	0.0	0.0	8.0	5.0	0.0	8.0	2.0	5.0	7.0	1.0	0.0	5.0	0.0	34.0	0.0	14.0	2.0	1.0	12.0	11.0	33.0	0.0	3.0	0.0	0.0	0.0	0.0	0.0	0.0	0.0	0.0	0.0	1.0	0.0	2.0	0.0	0.0
AHNAK	973.0	0.0	3.0	0.0	1.0	1.0	2.0	4.0	2.0	0.0	109.0	1.0	18.0	0.0	60.0	28.0	2.0	51.0	5.0	15.0	60.0	3.0	1.0	19.0	26.0	91.0	1.0	47.0	33.0	1.0	48.0	90.0	146.0	2.0	8.0	0.0	0.0	0.0	0.0	1.0	0.0	8.0	5.0	9.0	1.0	3.0	6.0	0.0	0.0
AHNAK2	1113.0	0.0	2.0	0.0	0.0	1.0	1.0	2.0	2.0	0.0	140.0	2.0	20.0	1.0	60.0	38.0	4.0	39.0	12.0	19.0	62.0	2.0	0.0	25.0	30.0	103.0	3.0	33.0	36.0	6.0	77.0	109.0	178.0	1.0	12.0	0.0	1.0	0.0	0.0	2.0	0.0	5.0	2.0	2.0	5.0	7.0	3.0	0.0	0.0
AHR	186.0	0.0	0.0	0.0	0.0	1.0	0.0	1.0	0.0	0.0	23.0	0.0	3.0	1.0	27.0	4.0	1.0	4.0	1.0	2.0	5.0	0.0	0.0	3.0	4.0	27.0	0.0	5.0	4.0	0.0	13.0	14.0	29.0	0.0	1.0	0.0	0.0	0.0	0.0	0.0	0.0	0.0	0.0	1.0	0.0	0.0	1.0	0.0	0.0
AHRR	183.0	0.0	0.0	0.0	0.0	0.0	0.0	1.0	0.0	0.0	24.0	0.0	5.0	0.0	5.0	4.0	1.0	4.0	0.0	3.0	14.0	0.0	0.0	2.0	1.0	31.0	1.0	6.0	7.0	0.0	8.0	15.0	38.0	0.0	4.0	0.0	0.0	0.0	0.0	0.0	0.0	0.0	0.0	0.0	0.0	0.0	0.0	0.0	0.0
AHSA1	65.0	0.0	1.0	0.0	0.0	0.0	0.0	0.0	0.0	0.0	8.0	0.0	0.0	0.0	3.0	2.0	0.0	2.0	0.0	3.0	0.0	0.0	0.0	2.0	0.0	19.0	0.0	3.0	3.0	0.0	6.0	2.0	6.0	0.0	0.0	0.0	0.0	0.0	0.0	0.0	0.0	0.0	0.0	0.0	0.0	0.0	1.0	0.0	0.0
AHSA2	22.0	0.0	0.0	0.0	0.0	0.0	0.0	0.0	0.0	0.0	7.0	0.0	1.0	0.0	2.0	1.0	0.0	0.0	0.0	0.0	1.0	0.0	0.0	1.0	0.0	4.0	0.0	0.0	1.0	0.0	1.0	1.0	0.0	0.0	1.0	0.0	0.0	0.0	0.0	0.0	0.0	0.0	0.0	0.0	0.0	0.0	1.0	0.0	0.0
AHSG	104.0	0.0	0.0	0.0	0.0	0.0	0.0	1.0	0.0	0.0	17.0	0.0	4.0	0.0	6.0	2.0	0.0	3.0	1.0	0.0	10.0	0.0	0.0	2.0	1.0	15.0	0.0	1.0	6.0	0.0	5.0	15.0	13.0	0.0	1.0	0.0	0.0	0.0	0.0	0.0	0.0	0.0	0.0	1.0	0.0	0.0	0.0	0.0	0.0
AHSP	27.0	0.0	0.0	0.0	0.0	0.0	0.0	0.0	0.0	0.0	6.0	0.0	0.0	0.0	0.0	1.0	0.0	0.0	0.0	0.0	3.0	0.0	0.0	0.0	1.0	1.0	0.0	2.0	2.0	2.0	2.0	3.0	4.0	0.0	0.0	0.0	0.0	0.0	0.0	0.0	0.0	0.0	0.0	0.0	0.0	0.0	0.0	0.0	0.0
AICDA	97.0	0.0	0.0	0.0	0.0	0.0	0.0	1.0	0.0	0.0	12.0	0.0	1.0	0.0	2.0	7.0	0.0	2.0	1.0	0.0	5.0	0.0	1.0	1.0	1.0	15.0	0.0	3.0	1.0	2.0	3.0	7.0	22.0	0.0	0.0	0.0	0.0	0.0	0.0	0.0	0.0	0.0	0.0	2.0	0.0	1.0	1.0	0.0	0.0
AIDA	55.0	0.0	0.0	0.0	0.0	0.0	0.0	0.0	0.0	0.0	5.0	0.0	1.0	0.0	1.0	0.0	0.0	3.0	0.0	1.0	3.0	0.0	0.0	1.0	0.0	13.0	0.0	2.0	0.0	1.0	3.0	3.0	11.0	0.0	1.0	0.0	0.0	0.0	0.0	0.0	0.0	0.0	0.0	0.0	0.0	0.0	0.0	0.0	0.0
AIF1	30.0	0.0	0.0	0.0	0.0	0.0	0.0	0.0	0.0	0.0	6.0	0.0	0.0	0.0	0.0	0.0	0.0	0.0	0.0	0.0	1.0	0.0	0.0	0.0	1.0	6.0	1.0	0.0	0.0	0.0	4.0	3.0	3.0	0.0	0.0	1.0	0.0	0.0	0.0	0.0	0.0	0.0	0.0	0.0	0.0	0.0	2.0	0.0	0.0
AIF1L	23.0	0.0	0.0	0.0	0.0	0.0	0.0	0.0	0.0	0.0	2.0	0.0	0.0	0.0	2.0	0.0	0.0	2.0	0.0	0.0	0.0	0.0	0.0	0.0	0.0	9.0	0.0	0.0	0.0	0.0	0.0	2.0	5.0	0.0	0.0	0.0	0.0	0.0	0.0	0.0	0.0	0.0	0.0	0.0	0.0	0.0	0.0	0.0	0.0
AIFM1	136.0	0.0	0.0	0.0	0.0	1.0	0.0	1.0	1.0	0.0	10.0	0.0	2.0	1.0	6.0	6.0	0.0	1.0	0.0	3.0	2.0	0.0	0.0	3.0	3.0	25.0	0.0	10.0	3.0	1.0	4.0	18.0	24.0	0.0	3.0	0.0	0.0	0.0	0.0	0.0	0.0	0.0	0.0	1.0	0.0	1.0	2.0	0.0	0.0
AIFM2	79.0	0.0	0.0	0.0	0.0	0.0	0.0	0.0	0.0	0.0	10.0	0.0	0.0	0.0	4.0	3.0	0.0	1.0	0.0	0.0	3.0	0.0	0.0	1.0	2.0	14.0	0.0	4.0	6.0	1.0	2.0	4.0	17.0	0.0	1.0	0.0	0.0	0.0	0.0	0.0	0.0	0.0	0.0	1.0	0.0	1.0	0.0	0.0	0.0
AIFM3	138.0	0.0	1.0	0.0	0.0	1.0	0.0	0.0	0.0	0.0	23.0	0.0	4.0	2.0	3.0	1.0	0.0	2.0	0.0	4.0	6.0	0.0	1.0	1.0	3.0	23.0	1.0	5.0	6.0	0.0	10.0	8.0	21.0	1.0	1.0	0.0	0.0	0.0	0.0	0.0	0.0	0.0	1.0	1.0	2.0	1.0	0.0	0.0	0.0
AIG1	39.0	0.0	0.0	0.0	0.0	0.0	0.0	0.0	0.0	0.0	5.0	0.0	0.0	0.0	2.0	0.0	0.0	1.0	2.0	0.0	0.0	0.0	0.0	0.0	1.0	9.0	0.0	3.0	1.0	0.0	3.0	4.0	6.0	0.0	0.0	0.0	0.0	0.0	0.0	0.0	0.0	0.0	0.0	0.0	0.0	0.0	0.0	0.0	0.0
AIM1	326.0	0.0	1.0	0.0	0.0	0.0	2.0	2.0	0.0	0.0	63.0	0.0	7.0	1.0	14.0	8.0	4.0	14.0	5.0	2.0	13.0	1.0	0.0	9.0	5.0	42.0	2.0	18.0	16.0	0.0	6.0	18.0	41.0	0.0	3.0	0.0	0.0	0.0	0.0	0.0	0.0	2.0	2.0	2.0	2.0	2.0	1.0	1.0	0.0
AIM1L	98.0	0.0	0.0	0.0	0.0	0.0	0.0	0.0	1.0	1.0	15.0	0.0	0.0	0.0	5.0	5.0	0.0	3.0	1.0	0.0	3.0	1.0	0.0	4.0	0.0	13.0	0.0	4.0	4.0	1.0	7.0	8.0	14.0	0.0	0.0	0.0	0.0	0.0	0.0	0.0	0.0	0.0	0.0	1.0	0.0	2.0	0.0	0.0	0.0
AIM2	129.0	0.0	0.0	0.0	0.0	0.0	0.0	0.0	0.0	0.0	15.0	0.0	1.0	0.0	5.0	4.0	0.0	2.0	0.0	2.0	7.0	0.0	0.0	2.0	5.0	22.0	0.0	6.0	5.0	0.0	13.0	17.0	16.0	0.0	2.0	0.0	0.0	0.0	0.0	0.0	0.0	0.0	0.0	0.0	0.0	0.0	0.0	0.0	0.0
AIMP1	61.0	0.0	0.0	0.0	0.0	0.0	0.0	0.0	0.0	0.0	7.0	0.0	1.0	0.0	2.0	1.0	0.0	2.0	4.0	0.0	5.0	1.0	0.0	0.0	0.0	16.0	0.0	3.0	0.0	0.0	2.0	4.0	9.0	0.0	1.0	0.0	0.0	0.0	0.0	0.0	0.0	0.0	0.0	0.0	0.0	0.0	0.0	0.0	0.0
AIMP2	74.0	0.0	0.0	0.0	0.0	0.0	0.0	0.0	0.0	0.0	7.0	0.0	2.0	1.0	4.0	1.0	0.0	3.0	1.0	1.0	3.0	0.0	0.0	0.0	2.0	19.0	0.0	2.0	0.0	0.0	8.0	1.0	13.0	0.0	0.0	1.0	0.0	0.0	0.0	0.0	0.0	0.0	0.0	0.0	0.0	0.0	1.0	0.0	0.0
AIP	63.0	0.0	0.0	0.0	0.0	0.0	0.0	2.0	0.0	0.0	14.0	0.0	1.0	0.0	4.0	1.0	0.0	2.0	1.0	2.0	1.0	0.0	0.0	0.0	1.0	5.0	1.0	5.0	1.0	0.0	3.0	3.0	13.0	0.0	0.0	0.0	0.0	1.0	0.0	0.0	0.0	0.0	0.0	0.0	0.0	0.0	0.0	0.0	0.0
AIPL1	102.0	0.0	1.0	0.0	0.0	0.0	0.0	0.0	0.0	0.0	25.0	0.0	3.0	0.0	3.0	6.0	0.0	1.0	0.0	0.0	4.0	0.0	0.0	2.0	1.0	15.0	1.0	3.0	3.0	0.0	2.0	9.0	16.0	0.0	2.0	0.0	0.0	0.0	0.0	0.0	0.0	0.0	0.0	0.0	0.0	0.0	0.0	0.0	0.0
AIRE	111.0	1.0	0.0	0.0	0.0	0.0	0.0	0.0	0.0	0.0	32.0	0.0	3.0	0.0	3.0	4.0	0.0	2.0	0.0	2.0	7.0	0.0	0.0	0.0	0.0	14.0	0.0	2.0	5.0	0.0	6.0	8.0	13.0	0.0	1.0	0.0	0.0	0.0	0.0	1.0	0.0	0.0	0.0	0.0	0.0	0.0	0.0	0.0	0.0
AJAP1	160.0	0.0	0.0	0.0	0.0	0.0	0.0	1.0	1.0	0.0	16.0	0.0	8.0	0.0	3.0	4.0	2.0	3.0	0.0	1.0	6.0	0.0	0.0	3.0	3.0	19.0	0.0	6.0	7.0	2.0	11.0	17.0	32.0	0.0	4.0	0.0	0.0	0.0	0.0	0.0	0.0	0.0	0.0	1.0	0.0	0.0	2.0	0.0	0.0
AJUBA	100.0	0.0	0.0	0.0	0.0	0.0	1.0	0.0	0.0	0.0	6.0	0.0	1.0	0.0	6.0	2.0	0.0	27.0	3.0	5.0	3.0	0.0	0.0	3.0	0.0	9.0	1.0	4.0	3.0	0.0	4.0	5.0	10.0	0.0	1.0	0.0	0.0	0.0	0.0	1.0	0.0	0.0	0.0	0.0	1.0	0.0	1.0	0.0	0.0
AK074396	1.0	0.0	0.0	0.0	0.0	0.0	0.0	0.0	0.0	0.0	0.0	0.0	0.0	0.0	0.0	0.0	0.0	0.0	0.0	0.0	0.0	0.0	0.0	0.0	0.0	0.0	0.0	0.0	0.0	0.0	1.0	0.0	0.0	0.0	0.0	0.0	0.0	0.0	0.0	0.0	0.0	0.0	0.0	0.0	0.0	0.0	0.0	0.0	0.0
AK097866	1.0	0.0	0.0	0.0	0.0	0.0	0.0	0.0	0.0	0.0	0.0	0.0	0.0	0.0	0.0	0.0	0.0	0.0	0.0	0.0	0.0	0.0	0.0	0.0	0.0	0.0	0.0	0.0	0.0	0.0	1.0	0.0	0.0	0.0	0.0	0.0	0.0	0.0	0.0	0.0	0.0	0.0	0.0	0.0	0.0	0.0	0.0	0.0	0.0
AK1	26.0	0.0	0.0	0.0	0.0	0.0	0.0	1.0	0.0	0.0	4.0	0.0	0.0	0.0	1.0	1.0	0.0	1.0	0.0	0.0	2.0	0.0	0.0	0.0	1.0	3.0	0.0	1.0	0.0	0.0	1.0	1.0	7.0	0.0	0.0	0.0	0.0	0.0	0.0	0.0	0.0	0.0	0.0	0.0	0.0	0.0	0.0	0.0	0.0
AK126539	1.0	0.0	0.0	0.0	0.0	0.0	0.0	0.0	0.0	0.0	0.0	0.0	0.0	0.0	0.0	0.0	0.0	0.0	0.0	0.0	0.0	0.0	0.0	0.0	0.0	0.0	0.0	0.0	0.0	0.0	1.0	0.0	0.0	0.0	0.0	0.0	0.0	0.0	0.0	0.0	0.0	0.0	0.0	0.0	0.0	0.0	0.0	0.0	0.0
AK2	37.0	0.0	0.0	0.0	0.0	0.0	1.0	0.0	1.0	0.0	6.0	0.0	0.0	0.0	2.0	1.0	0.0	1.0	0.0	1.0	1.0	0.0	0.0	2.0	1.0	5.0	0.0	0.0	3.0	0.0	1.0	2.0	6.0	0.0	1.0	0.0	0.0	0.0	0.0	0.0	0.0	0.0	0.0	0.0	0.0	0.0	0.0	0.0	0.0
AK3	40.0	0.0	0.0	0.0	0.0	0.0	0.0	0.0	0.0	0.0	1.0	0.0	1.0	0.0	0.0	1.0	0.0	0.0	1.0	1.0	0.0	0.0	0.0	2.0	3.0	9.0	0.0	2.0	1.0	0.0	6.0	0.0	8.0	0.0	1.0	0.0	0.0	0.0	0.0	0.0	0.0	0.0	1.0	0.0	0.0	0.0	0.0	0.0	0.0
AK3L1	1.0	0.0	0.0	0.0	0.0	0.0	0.0	0.0	0.0	0.0	1.0	0.0	0.0	0.0	0.0	0.0	0.0	0.0	0.0	0.0	0.0	0.0	0.0	0.0	0.0	0.0	0.0	0.0	0.0	0.0	0.0	0.0	0.0	0.0	0.0	0.0	0.0	0.0	0.0	0.0	0.0	0.0	0.0	0.0	0.0	0.0	0.0	0.0	0.0
AK4	40.0	0.0	0.0	0.0	0.0	0.0	0.0	0.0	0.0	0.0	7.0	0.0	0.0	0.0	2.0	1.0	0.0	3.0	0.0	0.0	0.0	0.0	0.0	0.0	0.0	14.0	0.0	2.0	0.0	1.0	1.0	3.0	5.0	0.0	1.0	0.0	0.0	0.0	0.0	0.0	0.0	0.0	0.0	0.0	0.0	0.0	0.0	0.0	0.0
AK5	198.0	0.0	1.0	0.0	0.0	0.0	0.0	0.0	0.0	0.0	38.0	0.0	9.0	1.0	4.0	3.0	0.0	17.0	3.0	1.0	17.0	0.0	0.0	2.0	4.0	23.0	0.0	6.0	4.0	0.0	9.0	19.0	24.0	0.0	1.0	0.0	0.0	0.0	0.0	0.0	0.0	1.0	0.0	1.0	1.0	0.0	1.0	0.0	0.0
AK7	199.0	0.0	0.0	0.0	0.0	0.0	0.0	1.0	3.0	0.0	44.0	0.0	3.0	0.0	9.0	4.0	1.0	3.0	1.0	4.0	6.0	0.0	0.0	4.0	0.0	31.0	2.0	8.0	9.0	2.0	7.0	15.0	26.0	0.0	4.0	0.0	0.0	0.0	0.0	0.0	1.0	0.0	0.0	0.0	0.0	1.0	2.0	0.0	0.0
AK8	100.0	0.0	0.0	0.0	0.0	0.0	0.0	0.0	0.0	0.0	14.0	0.0	3.0	1.0	6.0	6.0	0.0	0.0	1.0	2.0	6.0	0.0	0.0	3.0	0.0	16.0	1.0	2.0	1.0	0.0	9.0	8.0	14.0	0.0	0.0	0.0	0.0	0.0	0.0	0.0	1.0	1.0	0.0	0.0	0.0	0.0	2.0	0.0	0.0
AK9	313.0	0.0	1.0	0.0	0.0	2.0	0.0	0.0	0.0	0.0	56.0	0.0	1.0	0.0	11.0	6.0	1.0	10.0	3.0	8.0	19.0	1.0	0.0	3.0	4.0	59.0	0.0	27.0	1.0	4.0	17.0	15.0	38.0	0.0	1.0	0.0	0.0	0.0	0.0	1.0	0.0	1.0	0.0	0.0	1.0	1.0	3.0	2.0	0.0
AKAP1	172.0	0.0	0.0	0.0	0.0	0.0	0.0	0.0	0.0	1.0	33.0	0.0	4.0	0.0	10.0	6.0	0.0	8.0	2.0	1.0	6.0	0.0	0.0	3.0	2.0	29.0	0.0	4.0	9.0	2.0	5.0	17.0	19.0	0.0	3.0	0.0	0.0	0.0	0.0	0.0	0.0	0.0	0.0	0.0	1.0	1.0	0.0	0.0	0.0
AKAP10	104.0	0.0	0.0	0.0	0.0	0.0	0.0	0.0	0.0	0.0	11.0	1.0	2.0	0.0	8.0	4.0	0.0	5.0	0.0	2.0	2.0	0.0	0.0	2.0	1.0	15.0	0.0	5.0	5.0	1.0	5.0	8.0	19.0	1.0	2.0	0.0	0.0	0.0	0.0	0.0	1.0	0.0	0.0	0.0	0.0	0.0	1.0	0.0	0.0
AKAP11	285.0	0.0	1.0	0.0	0.0	0.0	1.0	3.0	1.0	0.0	36.0	0.0	1.0	0.0	17.0	8.0	2.0	9.0	0.0	5.0	15.0	0.0	0.0	5.0	4.0	50.0	1.0	19.0	4.0	0.0	19.0	18.0	50.0	2.0	2.0	0.0	0.0	0.0	0.0	0.0	0.0	1.0	1.0	0.0	1.0	0.0	1.0	0.0	0.0
AKAP12	349.0	0.0	0.0	0.0	0.0	0.0	1.0	1.0	0.0	0.0	38.0	0.0	2.0	0.0	12.0	6.0	1.0	15.0	1.0	5.0	11.0	0.0	0.0	7.0	0.0	51.0	3.0	25.0	12.0	0.0	27.0	17.0	85.0	0.0	5.0	0.0	0.0	0.0	0.0	0.0	1.0	3.0	0.0	0.0	3.0	1.0	2.0	0.0	0.0
AKAP13	506.0	1.0	0.0	1.0	0.0	1.0	0.0	2.0	0.0	1.0	65.0	1.0	12.0	0.0	27.0	7.0	0.0	17.0	5.0	11.0	33.0	2.0	0.0	9.0	9.0	63.0	1.0	28.0	8.0	4.0	40.0	32.0	73.0	1.0	9.0	1.0	0.0	0.0	0.0	1.0	0.0	2.0	1.0	5.0	2.0	2.0	2.0	0.0	0.0
AKAP14	53.0	0.0	0.0	0.0	0.0	0.0	0.0	0.0	0.0	0.0	11.0	0.0	2.0	0.0	1.0	0.0	0.0	3.0	0.0	0.0	2.0	0.0	0.0	0.0	1.0	14.0	1.0	2.0	1.0	0.0	3.0	2.0	7.0	0.0	0.0	0.0	0.0	0.0	0.0	0.0	0.0	0.0	0.0	0.0	0.0	0.0	1.0	0.0	0.0
AKAP17A	159.0	0.0	0.0	0.0	0.0	0.0	0.0	0.0	1.0	0.0	11.0	0.0	2.0	0.0	5.0	3.0	0.0	5.0	0.0	2.0	12.0	0.0	0.0	5.0	0.0	31.0	0.0	9.0	0.0	1.0	11.0	14.0	39.0	0.0	1.0	0.0	0.0	0.0	0.0	0.0	0.0	0.0	0.0	0.0	0.0	1.0	0.0	0.0	0.0
AKAP2	14.0	0.0	0.0	0.0	0.0	0.0	0.0	1.0	0.0	0.0	1.0	0.0	0.0	0.0	2.0	1.0	0.0	0.0	0.0	0.0	0.0	0.0	0.0	0.0	0.0	0.0	0.0	1.0	0.0	0.0	1.0	0.0	2.0	0.0	0.0	0.0	0.0	0.0	0.0	0.0	0.0	0.0	0.0	0.0	0.0	0.0	0.0	2.0	0.0
AKAP3	240.0	0.0	0.0	0.0	0.0	0.0	0.0	1.0	0.0	0.0	35.0	0.0	1.0	0.0	9.0	4.0	0.0	8.0	1.0	3.0	20.0	0.0	0.0	3.0	3.0	40.0	1.0	13.0	9.0	2.0	18.0	20.0	30.0	0.0	4.0	1.0	0.0	0.0	0.0	0.0	0.0	1.0	0.0	0.0	0.0	1.0	3.0	0.0	0.0
AKAP4	241.0	0.0	0.0	0.0	0.0	2.0	0.0	0.0	1.0	0.0	38.0	0.0	5.0	0.0	3.0	8.0	0.0	12.0	3.0	5.0	10.0	0.0	0.0	3.0	4.0	42.0	1.0	16.0	6.0	1.0	11.0	25.0	24.0	0.0	1.0	1.0	0.0	0.0	0.0	0.0	1.0	2.0	0.0	1.0	2.0	1.0	3.0	0.0	0.0
AKAP5	64.0	0.0	1.0	0.0	0.0	0.0	0.0	0.0	0.0	0.0	9.0	0.0	0.0	0.0	4.0	3.0	0.0	5.0	1.0	2.0	2.0	0.0	0.0	0.0	0.0	18.0	0.0	0.0	1.0	0.0	4.0	2.0	7.0	0.0	0.0	0.0	0.0	0.0	0.0	0.0	0.0	0.0	0.0	0.0	1.0	0.0	0.0	0.0	0.0
AKAP6	591.0	0.0	0.0	1.0	0.0	0.0	2.0	1.0	1.0	0.0	92.0	2.0	10.0	1.0	33.0	15.0	0.0	24.0	7.0	5.0	27.0	1.0	0.0	8.0	10.0	65.0	3.0	30.0	15.0	3.0	40.0	64.0	79.0	1.0	11.0	0.0	0.0	1.0	0.0	1.0	0.0	1.0	0.0	0.0	0.0	0.0	4.0	0.0	0.0
AKAP7	122.0	0.0	0.0	0.0	0.0	0.0	0.0	1.0	0.0	0.0	10.0	0.0	3.0	0.0	4.0	0.0	0.0	6.0	0.0	3.0	3.0	0.0	0.0	1.0	2.0	31.0	0.0	2.0	0.0	0.0	14.0	4.0	32.0	0.0	1.0	0.0	0.0	0.0	0.0	0.0	0.0	0.0	0.0	0.0	0.0	0.0	0.0	0.0	0.0
AKAP8	151.0	0.0	0.0	0.0	0.0	0.0	1.0	1.0	1.0	0.0	15.0	0.0	2.0	0.0	4.0	3.0	2.0	3.0	3.0	3.0	6.0	0.0	0.0	2.0	0.0	23.0	0.0	8.0	6.0	0.0	13.0	6.0	32.0	0.0	1.0	0.0	0.0	0.0	0.0	1.0	0.0	0.0	0.0	2.0	2.0	0.0	0.0	0.0	1.0
AKAP8L	126.0	0.0	1.0	0.0	0.0	0.0	0.0	1.0	0.0	0.0	17.0	0.0	4.0	0.0	5.0	4.0	0.0	5.0	0.0	1.0	3.0	0.0	0.0	3.0	3.0	20.0	1.0	6.0	7.0	0.0	10.0	5.0	19.0	0.0	1.0	1.0	0.0	0.0	0.0	0.0	0.0	0.0	0.0	0.0	2.0	0.0	1.0	0.0	0.0
AKAP9	688.0	0.0	2.0	0.0	1.0	1.0	0.0	2.0	2.0	1.0	102.0	1.0	14.0	0.0	55.0	14.0	1.0	33.0	10.0	6.0	35.0	0.0	1.0	17.0	11.0	82.0	0.0	45.0	18.0	4.0	46.0	44.0	92.0	0.0	6.0	0.0	0.0	0.0	0.0	1.0	0.0	1.0	2.0	5.0	1.0	1.0	3.0	1.0	0.0
AKD1	19.0	0.0	0.0	0.0	0.0	0.0	0.0	2.0	0.0	0.0	5.0	0.0	4.0	0.0	0.0	3.0	0.0	0.0	0.0	0.0	0.0	0.0	0.0	0.0	0.0	0.0	0.0	0.0	1.0	0.0	3.0	0.0	0.0	0.0	1.0	0.0	0.0	0.0	0.0	0.0	0.0	0.0	0.0	0.0	0.0	0.0	0.0	0.0	0.0
AKIP1	32.0	0.0	0.0	0.0	0.0	0.0	0.0	0.0	0.0	0.0	4.0	0.0	4.0	0.0	0.0	1.0	0.0	2.0	1.0	3.0	2.0	0.0	0.0	2.0	0.0	6.0	0.0	1.0	0.0	0.0	1.0	1.0	2.0	0.0	1.0	0.0	0.0	0.0	0.0	0.0	0.0	0.0	0.0	0.0	0.0	0.0	0.0	0.0	0.0
AKIRIN1	21.0	0.0	0.0	0.0	0.0	0.0	0.0	0.0	0.0	0.0	1.0	0.0	0.0	0.0	4.0	1.0	0.0	0.0	0.0	1.0	1.0	0.0	0.0	1.0	0.0	2.0	0.0	3.0	0.0	0.0	1.0	1.0	4.0	0.0	1.0	0.0	0.0	0.0	0.0	0.0	0.0	0.0	0.0	0.0	0.0	0.0	0.0	0.0	0.0
AKIRIN2	48.0	0.0	0.0	0.0	0.0	0.0	0.0	0.0	0.0	0.0	4.0	0.0	0.0	0.0	1.0	3.0	0.0	1.0	1.0	2.0	3.0	0.0	0.0	0.0	1.0	12.0	0.0	2.0	0.0	1.0	4.0	4.0	8.0	0.0	0.0	0.0	0.0	0.0	0.0	0.0	0.0	0.0	0.0	0.0	0.0	0.0	0.0	0.0	0.0
AKNA	269.0	0.0	1.0	0.0	0.0	0.0	0.0	0.0	1.0	0.0	52.0	0.0	5.0	1.0	19.0	6.0	2.0	9.0	3.0	6.0	9.0	1.0	0.0	7.0	6.0	28.0	1.0	15.0	5.0	3.0	11.0	23.0	40.0	0.0	3.0	0.0	0.0	0.0	0.0	0.0	0.0	2.0	0.0	0.0	1.0	1.0	0.0	0.0	0.0
AKNAD1	187.0	0.0	0.0	1.0	0.0	1.0	0.0	0.0	0.0	0.0	23.0	0.0	4.0	0.0	13.0	4.0	0.0	4.0	0.0	5.0	7.0	0.0	0.0	3.0	3.0	40.0	0.0	7.0	11.0	1.0	12.0	17.0	23.0	0.0	1.0	0.0	0.0	0.0	0.0	1.0	0.0	2.0	0.0	0.0	0.0	1.0	1.0	0.0	0.0
AKR1A1	59.0	0.0	0.0	0.0	0.0	0.0	0.0	0.0	0.0	0.0	13.0	0.0	0.0	0.0	3.0	0.0	0.0	1.0	3.0	1.0	2.0	0.0	0.0	4.0	2.0	7.0	0.0	4.0	4.0	0.0	3.0	4.0	3.0	0.0	1.0	1.0	0.0	0.0	0.0	0.0	0.0	0.0	0.0	0.0	0.0	0.0	0.0	0.0	0.0
AKR1B1	83.0	0.0	0.0	0.0	0.0	0.0	0.0	0.0	0.0	0.0	13.0	1.0	0.0	0.0	2.0	3.0	0.0	1.0	0.0	0.0	3.0	0.0	0.0	1.0	6.0	11.0	0.0	4.0	4.0	0.0	7.0	6.0	20.0	0.0	1.0	0.0	0.0	0.0	0.0	0.0	0.0	0.0	0.0	0.0	0.0	0.0	0.0	0.0	0.0
AKR1B10	109.0	0.0	0.0	0.0	0.0	0.0	0.0	1.0	1.0	0.0	28.0	0.0	3.0	0.0	2.0	2.0	0.0	4.0	0.0	2.0	2.0	0.0	0.0	1.0	1.0	15.0	0.0	2.0	2.0	0.0	7.0	13.0	16.0	0.0	0.0	0.0	0.0	0.0	0.0	0.0	1.0	0.0	0.0	0.0	0.0	0.0	1.0	0.0	0.0
AKR1B15	117.0	0.0	0.0	0.0	0.0	0.0	0.0	0.0	0.0	0.0	22.0	0.0	1.0	0.0	5.0	2.0	0.0	4.0	0.0	0.0	3.0	0.0	0.0	4.0	4.0	17.0	0.0	4.0	2.0	1.0	7.0	17.0	16.0	0.0	1.0	0.0	0.0	0.0	0.0	0.0	0.0	0.0	0.0	0.0	1.0	0.0	1.0	0.0	0.0
AKR1C1	76.0	0.0	0.0	0.0	0.0	1.0	0.0	1.0	0.0	0.0	8.0	0.0	1.0	0.0	2.0	2.0	0.0	1.0	0.0	1.0	3.0	0.0	0.0	2.0	4.0	15.0	0.0	5.0	2.0	0.0	3.0	5.0	8.0	1.0	1.0	0.0	0.0	0.0	0.0	0.0	0.0	0.0	0.0	1.0	0.0	0.0	0.0	0.0	0.0
AKR1C2	66.0	0.0	0.0	0.0	0.0	0.0	0.0	0.0	0.0	0.0	11.0	0.0	0.0	0.0	1.0	6.0	0.0	1.0	1.0	1.0	2.0	0.0	0.0	1.0	1.0	16.0	0.0	3.0	1.0	0.0	2.0	9.0	7.0	0.0	0.0	0.0	0.0	0.0	0.0	0.0	0.0	0.0	0.0	0.0	0.0	0.0	1.0	0.0	0.0
AKR1C3	83.0	0.0	0.0	0.0	0.0	1.0	0.0	1.0	0.0	0.0	25.0	0.0	0.0	0.0	5.0	1.0	0.0	1.0	0.0	0.0	0.0	0.0	0.0	3.0	1.0	12.0	0.0	3.0	4.0	0.0	4.0	6.0	8.0	0.0	2.0	0.0	0.0	0.0	0.0	1.0	0.0	0.0	0.0	0.0	1.0	0.0	0.0	0.0	0.0
AKR1C4	122.0	0.0	1.0	0.0	0.0	0.0	0.0	0.0	0.0	0.0	32.0	0.0	0.0	0.0	6.0	1.0	0.0	5.0	1.0	2.0	2.0	0.0	0.0	0.0	4.0	19.0	0.0	6.0	4.0	0.0	5.0	9.0	12.0	0.0	0.0	0.0	0.0	0.0	0.0	0.0	0.0	0.0	0.0	1.0	1.0	1.0	1.0	0.0	0.0
AKR1CL1	44.0	0.0	0.0	0.0	0.0	1.0	0.0	0.0	0.0	0.0	14.0	0.0	0.0	0.0	1.0	4.0	0.0	0.0	0.0	1.0	0.0	0.0	0.0	0.0	0.0	8.0	0.0	1.0	0.0	0.0	1.0	3.0	6.0	0.0	1.0	0.0	0.0	0.0	0.0	0.0	0.0	0.0	0.0	0.0	0.0	0.0	1.0	0.0	0.0
AKR1D1	137.0	0.0	0.0	0.0	0.0	0.0	0.0	0.0	1.0	0.0	40.0	0.0	7.0	0.0	6.0	6.0	0.0	2.0	0.0	2.0	14.0	0.0	0.0	0.0	0.0	18.0	0.0	1.0	3.0	0.0	5.0	12.0	13.0	0.0	0.0	0.0	1.0	0.0	0.0	1.0	0.0	0.0	0.0	0.0	1.0	1.0	0.0	0.0	0.0
AKR1E2	68.0	0.0	0.0	0.0	0.0	0.0	0.0	0.0	0.0	0.0	9.0	0.0	4.0	0.0	8.0	1.0	1.0	1.0	0.0	1.0	2.0	0.0	0.0	0.0	0.0	14.0	1.0	1.0	1.0	1.0	3.0	4.0	11.0	0.0	1.0	0.0	0.0	0.0	0.0	1.0	0.0	0.0	0.0	0.0	0.0	0.0	1.0	0.0	0.0
AKR7A2	56.0	0.0	0.0	0.0	0.0	0.0	0.0	0.0	0.0	0.0	6.0	0.0	2.0	0.0	2.0	4.0	0.0	1.0	1.0	0.0	3.0	0.0	0.0	0.0	1.0	10.0	0.0	0.0	1.0	0.0	8.0	7.0	6.0	0.0	1.0	0.0	0.0	0.0	0.0	0.0	0.0	1.0	0.0	0.0	0.0	0.0	0.0	0.0	0.0
AKR7A3	65.0	0.0	0.0	0.0	0.0	0.0	0.0	0.0	0.0	0.0	15.0	0.0	1.0	0.0	1.0	2.0	0.0	1.0	0.0	1.0	0.0	0.0	0.0	2.0	2.0	10.0	0.0	1.0	0.0	0.0	6.0	7.0	12.0	0.0	1.0	1.0	0.0	0.0	0.0	0.0	0.0	0.0	0.0	0.0	0.0	0.0	0.0	0.0	0.0
AKR7L	30.0	0.0	0.0	0.0	0.0	0.0	0.0	0.0	0.0	0.0	6.0	0.0	0.0	0.0	0.0	0.0	0.0	1.0	0.0	0.0	2.0	0.0	0.0	0.0	1.0	8.0	0.0	3.0	0.0	0.0	3.0	0.0	4.0	0.0	0.0	0.0	0.0	0.0	0.0	0.0	0.0	0.0	0.0	0.0	0.0	1.0	0.0	0.0	0.0
AKT1	164.0	0.0	0.0	0.0	0.0	0.0	0.0	1.0	0.0	0.0	14.0	0.0	1.0	1.0	8.0	2.0	5.0	2.0	1.0	3.0	6.0	0.0	0.0	1.0	0.0	20.0	2.0	50.0	9.0	1.0	5.0	5.0	21.0	0.0	1.0	0.0	0.0	0.0	0.0	0.0	0.0	0.0	0.0	0.0	0.0	0.0	2.0	0.0	0.0
AKT1S1	39.0	0.0	0.0	0.0	0.0	0.0	0.0	0.0	0.0	0.0	1.0	0.0	0.0	0.0	2.0	0.0	1.0	0.0	1.0	2.0	3.0	0.0	0.0	1.0	0.0	7.0	0.0	1.0	4.0	1.0	1.0	2.0	10.0	0.0	0.0	0.0	0.0	0.0	0.0	0.0	0.0	0.0	0.0	1.0	0.0	0.0	1.0	0.0	0.0
AKT2	109.0	0.0	0.0	0.0	0.0	0.0	0.0	0.0	0.0	0.0	10.0	0.0	1.0	0.0	4.0	3.0	2.0	3.0	0.0	4.0	5.0	0.0	0.0	6.0	0.0	21.0	0.0	9.0	5.0	1.0	10.0	7.0	12.0	0.0	2.0	0.0	0.0	0.0	0.0	1.0	0.0	0.0	0.0	0.0	0.0	0.0	1.0	0.0	0.0
AKT3	136.0	0.0	0.0	0.0	0.0	0.0	1.0	1.0	0.0	0.0	14.0	0.0	1.0	0.0	7.0	2.0	1.0	6.0	2.0	4.0	5.0	0.0	0.0	1.0	0.0	30.0	0.0	9.0	1.0	0.0	10.0	9.0	26.0	0.0	1.0	0.0	0.0	0.0	0.0	0.0	0.0	0.0	0.0	0.0	0.0	0.0	0.0	0.0	0.0
AKTIP	53.0	0.0	0.0	0.0	0.0	0.0	0.0	0.0	0.0	0.0	4.0	0.0	0.0	0.0	1.0	0.0	0.0	0.0	1.0	1.0	1.0	0.0	0.0	1.0	2.0	15.0	0.0	3.0	3.0	0.0	5.0	1.0	9.0	0.0	1.0	0.0	0.0	0.0	0.0	0.0	0.0	0.0	0.0	0.0	0.0	0.0	0.0	0.0	0.0
AL021546.6	3.0	0.0	0.0	0.0	0.0	0.0	0.0	0.0	0.0	0.0	0.0	0.0	0.0	0.0	0.0	0.0	0.0	0.0	0.0	0.0	0.0	0.0	0.0	0.0	0.0	2.0	0.0	0.0	0.0	0.0	0.0	0.0	1.0	0.0	0.0	0.0	0.0	0.0	0.0	0.0	0.0	0.0	0.0	0.0	0.0	0.0	0.0	0.0	0.0
AL022328.1	14.0	0.0	0.0	0.0	0.0	0.0	0.0	0.0	0.0	0.0	1.0	0.0	0.0	0.0	1.0	0.0	0.0	0.0	0.0	0.0	1.0	0.0	0.0	0.0	0.0	5.0	0.0	0.0	0.0	0.0	1.0	1.0	2.0	0.0	0.0	0.0	0.0	0.0	0.0	0.0	0.0	0.0	0.0	0.0	1.0	0.0	0.0	0.0	0.0
AL031666.2	13.0	0.0	0.0	0.0	0.0	0.0	0.0	0.0	0.0	0.0	4.0	0.0	0.0	0.0	2.0	1.0	0.0	0.0	0.0	0.0	0.0	0.0	0.0	1.0	2.0	1.0	1.0	0.0	0.0	0.0	1.0	0.0	0.0	0.0	0.0	0.0	0.0	0.0	0.0	0.0	0.0	0.0	0.0	0.0	0.0	0.0	0.0	0.0	0.0
AL033381.1	10.0	0.0	0.0	0.0	0.0	0.0	0.0	0.0	0.0	0.0	0.0	0.0	0.0	1.0	0.0	0.0	0.0	0.0	0.0	1.0	0.0	0.0	0.0	0.0	0.0	6.0	0.0	0.0	0.0	0.0	0.0	1.0	0.0	0.0	0.0	0.0	0.0	0.0	0.0	0.0	0.0	0.0	0.0	0.0	0.0	0.0	1.0	0.0	0.0
AL035252.1	3.0	0.0	0.0	0.0	0.0	0.0	0.0	0.0	0.0	0.0	0.0	0.0	0.0	0.0	0.0	0.0	0.0	0.0	0.0	0.0	0.0	0.0	0.0	0.0	0.0	3.0	0.0	0.0	0.0	0.0	0.0	0.0	0.0	0.0	0.0	0.0	0.0	0.0	0.0	0.0	0.0	0.0	0.0	0.0	0.0	0.0	0.0	0.0	0.0
AL035406.1	9.0	0.0	0.0	0.0	0.0	0.0	0.0	0.0	0.0	0.0	1.0	0.0	0.0	0.0	0.0	0.0	0.0	0.0	0.0	0.0	0.0	0.0	0.0	0.0	0.0	1.0	0.0	1.0	0.0	0.0	4.0	0.0	1.0	0.0	0.0	0.0	0.0	0.0	0.0	0.0	0.0	0.0	0.0	0.0	0.0	0.0	0.0	0.0	0.0
AL035588.1	2.0	0.0	0.0	0.0	0.0	0.0	0.0	0.0	0.0	0.0	0.0	0.0	0.0	0.0	0.0	0.0	0.0	0.0	0.0	0.0	0.0	0.0	0.0	0.0	0.0	2.0	0.0	0.0	0.0	0.0	0.0	0.0	0.0	0.0	0.0	0.0	0.0	0.0	0.0	0.0	0.0	0.0	0.0	0.0	0.0	0.0	0.0	0.0	0.0
AL049747.1	3.0	0.0	0.0	0.0	0.0	0.0	0.0	0.0	0.0	0.0	0.0	0.0	0.0	0.0	0.0	0.0	0.0	0.0	0.0	0.0	0.0	0.0	0.0	0.0	0.0	2.0	0.0	1.0	0.0	0.0	0.0	0.0	0.0	0.0	0.0	0.0	0.0	0.0	0.0	0.0	0.0	0.0	0.0	0.0	0.0	0.0	0.0	0.0	0.0
AL109749.1	2.0	0.0	0.0	0.0	0.0	0.0	0.0	0.0	0.0	0.0	0.0	0.0	0.0	0.0	0.0	0.0	0.0	0.0	0.0	0.0	0.0	0.0	0.0	0.0	0.0	0.0	0.0	0.0	0.0	0.0	1.0	0.0	0.0	0.0	0.0	0.0	0.0	0.0	0.0	0.0	0.0	0.0	0.0	0.0	0.0	0.0	0.0	0.0	0.0
AL118506.1	5.0	0.0	0.0	0.0	0.0	0.0	0.0	0.0	0.0	0.0	0.0	0.0	0.0	0.0	0.0	0.0	0.0	0.0	1.0	0.0	0.0	0.0	0.0	0.0	0.0	2.0	0.0	2.0	0.0	0.0	0.0	0.0	0.0	0.0	0.0	0.0	0.0	0.0	0.0	0.0	0.0	0.0	0.0	0.0	0.0	0.0	0.0	0.0	0.0
AL121963.1	3.0	0.0	0.0	0.0	0.0	0.0	0.0	0.0	0.0	0.0	0.0	0.0	0.0	0.0	0.0	0.0	0.0	0.0	0.0	0.0	1.0	0.0	0.0	0.0	0.0	1.0	0.0	0.0	0.0	0.0	0.0	0.0	0.0	0.0	0.0	0.0	0.0	0.0	0.0	0.0	0.0	0.0	0.0	0.0	0.0	0.0	0.0	0.0	0.0
AL133373.1	12.0	0.0	0.0	0.0	0.0	0.0	0.0	0.0	0.0	0.0	0.0	0.0	0.0	0.0	2.0	0.0	0.0	1.0	0.0	1.0	0.0	0.0	0.0	0.0	0.0	1.0	0.0	0.0	1.0	0.0	0.0	0.0	4.0	0.0	0.0	0.0	0.0	0.0	0.0	0.0	0.0	0.0	0.0	0.0	0.0	1.0	0.0	0.0	0.0
AL133481.1	12.0	0.0	0.0	0.0	0.0	0.0	0.0	0.0	0.0	0.0	2.0	0.0	0.0	0.0	0.0	0.0	0.0	0.0	0.0	0.0	0.0	0.0	0.0	0.0	0.0	5.0	0.0	1.0	0.0	0.0	0.0	0.0	2.0	0.0	0.0	0.0	0.0	0.0	0.0	0.0	0.0	0.0	0.0	0.0	0.0	1.0	0.0	0.0	0.0
AL136218.1	2.0	0.0	0.0	0.0	0.0	0.0	0.0	0.0	0.0	0.0	0.0	0.0	0.0	0.0	0.0	0.0	0.0	0.0	0.0	0.0	0.0	0.0	0.0	0.0	0.0	2.0	0.0	0.0	0.0	0.0	0.0	0.0	0.0	0.0	0.0	0.0	0.0	0.0	0.0	0.0	0.0	0.0	0.0	0.0	0.0	0.0	0.0	0.0	0.0
AL136376.1	1.0	0.0	0.0	0.0	0.0	0.0	0.0	0.0	0.0	0.0	0.0	0.0	0.0	0.0	0.0	0.0	0.0	0.0	0.0	0.0	0.0	0.0	0.0	0.0	0.0	0.0	0.0	0.0	0.0	0.0	0.0	0.0	1.0	0.0	0.0	0.0	0.0	0.0	0.0	0.0	0.0	0.0	0.0	0.0	0.0	0.0	0.0	0.0	0.0
AL136531.1	1.0	0.0	0.0	0.0	0.0	0.0	0.0	0.0	0.0	0.0	0.0	0.0	0.0	0.0	0.0	0.0	0.0	0.0	0.0	0.0	0.0	0.0	0.0	0.0	0.0	0.0	0.0	0.0	0.0	0.0	1.0	0.0	0.0	0.0	0.0	0.0	0.0	0.0	0.0	0.0	0.0	0.0	0.0	0.0	0.0	0.0	0.0	0.0	0.0
AL137026.1	2.0	0.0	0.0	0.0	0.0	0.0	0.0	0.0	0.0	0.0	0.0	0.0	0.0	0.0	1.0	0.0	0.0	0.0	0.0	0.0	0.0	0.0	0.0	0.0	0.0	0.0	0.0	0.0	0.0	0.0	0.0	1.0	0.0	0.0	0.0	0.0	0.0	0.0	0.0	0.0	0.0	0.0	0.0	0.0	0.0	0.0	0.0	0.0	0.0
AL137145.1	2.0	0.0	0.0	0.0	0.0	0.0	0.0	1.0	0.0	0.0	0.0	0.0	0.0	0.0	0.0	0.0	0.0	0.0	0.0	0.0	0.0	0.0	0.0	0.0	0.0	0.0	0.0	0.0	0.0	0.0	0.0	0.0	0.0	0.0	0.0	0.0	0.0	0.0	0.0	0.0	0.0	0.0	0.0	0.0	0.0	0.0	0.0	0.0	0.0
AL138764.1	1.0	0.0	0.0	0.0	0.0	0.0	0.0	1.0	0.0	0.0	0.0	0.0	0.0	0.0	0.0	0.0	0.0	0.0	0.0	0.0	0.0	0.0	0.0	0.0	0.0	0.0	0.0	0.0	0.0	0.0	0.0	0.0	0.0	0.0	0.0	0.0	0.0	0.0	0.0	0.0	0.0	0.0	0.0	0.0	0.0	0.0	0.0	0.0	0.0
AL157996.1	2.0	0.0	0.0	0.0	0.0	0.0	0.0	2.0	0.0	0.0	0.0	0.0	0.0	0.0	0.0	0.0	0.0	0.0	0.0	0.0	0.0	0.0	0.0	0.0	0.0	0.0	0.0	0.0	0.0	0.0	0.0	0.0	0.0	0.0	0.0	0.0	0.0	0.0	0.0	0.0	0.0	0.0	0.0	0.0	0.0	0.0	0.0	0.0	0.0
AL158091.1	1.0	0.0	0.0	0.0	0.0	0.0	0.0	0.0	0.0	0.0	0.0	0.0	0.0	0.0	0.0	1.0	0.0	0.0	0.0	0.0	0.0	0.0	0.0	0.0	0.0	0.0	0.0	0.0	0.0	0.0	0.0	0.0	0.0	0.0	0.0	0.0	0.0	0.0	0.0	0.0	0.0	0.0	0.0	0.0	0.0	0.0	0.0	0.0	0.0
AL161784.1	6.0	0.0	0.0	0.0	0.0	0.0	0.0	0.0	0.0	0.0	1.0	0.0	0.0	0.0	0.0	0.0	0.0	0.0	0.0	0.0	0.0	0.0	0.0	0.0	0.0	1.0	0.0	0.0	0.0	0.0	1.0	0.0	2.0	0.0	0.0	0.0	0.0	0.0	0.0	0.0	0.0	1.0	0.0	0.0	0.0	0.0	0.0	0.0	0.0
AL162424.1	2.0	0.0	0.0	0.0	0.0	0.0	0.0	0.0	0.0	0.0	1.0	0.0	0.0	0.0	0.0	0.0	0.0	0.0	0.0	0.0	0.0	0.0	0.0	0.0	0.0	0.0	0.0	0.0	0.0	0.0	0.0	1.0	0.0	0.0	0.0	0.0	0.0	0.0	0.0	0.0	0.0	0.0	0.0	0.0	0.0	0.0	0.0	0.0	0.0
AL163636.6	4.0	0.0	0.0	0.0	0.0	0.0	0.0	0.0	0.0	0.0	1.0	0.0	0.0	0.0	1.0	1.0	0.0	0.0	0.0	0.0	0.0	0.0	0.0	0.0	0.0	0.0	0.0	0.0	0.0	0.0	0.0	0.0	0.0	0.0	0.0	0.0	0.0	0.0	0.0	0.0	0.0	0.0	0.0	0.0	0.0	0.0	0.0	0.0	0.0
AL353354.1	1.0	0.0	0.0	0.0	0.0	0.0	0.0	0.0	0.0	0.0	0.0	0.0	0.0	0.0	0.0	0.0	0.0	0.0	1.0	0.0	0.0	0.0	0.0	0.0	0.0	0.0	0.0	0.0	0.0	0.0	0.0	0.0	0.0	0.0	0.0	0.0	0.0	0.0	0.0	0.0	0.0	0.0	0.0	0.0	0.0	0.0	0.0	0.0	0.0
AL353354.2	2.0	0.0	0.0	0.0	0.0	0.0	0.0	0.0	0.0	0.0	0.0	0.0	0.0	0.0	0.0	0.0	0.0	0.0	0.0	0.0	0.0	0.0	0.0	0.0	0.0	2.0	0.0	0.0	0.0	0.0	0.0	0.0	0.0	0.0	0.0	0.0	0.0	0.0	0.0	0.0	0.0	0.0	0.0	0.0	0.0	0.0	0.0	0.0	0.0
AL354898.1	20.0	0.0	0.0	0.0	0.0	0.0	0.0	0.0	0.0	0.0	3.0	0.0	1.0	0.0	0.0	0.0	0.0	0.0	0.0	0.0	0.0	0.0	0.0	0.0	0.0	12.0	0.0	0.0	1.0	1.0	0.0	0.0	0.0	0.0	0.0	1.0	0.0	0.0	0.0	0.0	0.0	0.0	0.0	0.0	0.0	0.0	1.0	0.0	0.0
AL355390.1	3.0	0.0	0.0	0.0	0.0	0.0	0.0	0.0	0.0	0.0	0.0	0.0	0.0	0.0	0.0	0.0	0.0	0.0	0.0	2.0	0.0	0.0	0.0	0.0	0.0	1.0	0.0	0.0	0.0	0.0	0.0	0.0	0.0	0.0	0.0	0.0	0.0	0.0	0.0	0.0	0.0	0.0	0.0	0.0	0.0	0.0	0.0	0.0	0.0
AL356356.1	6.0	0.0	0.0	0.0	0.0	0.0	0.0	0.0	0.0	0.0	0.0	0.0	0.0	0.0	0.0	0.0	0.0	0.0	0.0	2.0	0.0	0.0	0.0	0.0	0.0	3.0	0.0	0.0	0.0	1.0	0.0	0.0	0.0	0.0	0.0	0.0	0.0	0.0	0.0	0.0	0.0	0.0	0.0	0.0	0.0	0.0	0.0	0.0	0.0
AL356472.1	1.0	0.0	0.0	0.0	0.0	0.0	0.0	0.0	0.0	0.0	0.0	0.0	0.0	0.0	0.0	0.0	0.0	0.0	0.0	0.0	0.0	0.0	0.0	0.0	0.0	0.0	0.0	0.0	0.0	0.0	1.0	0.0	0.0	0.0	0.0	0.0	0.0	0.0	0.0	0.0	0.0	0.0	0.0	0.0	0.0	0.0	0.0	0.0	0.0
AL358113.1	3.0	0.0	0.0	0.0	0.0	0.0	0.0	0.0	0.0	0.0	0.0	0.0	0.0	0.0	0.0	0.0	0.0	0.0	0.0	0.0	0.0	0.0	0.0	0.0	2.0	1.0	0.0	0.0	0.0	0.0	0.0	0.0	0.0	0.0	0.0	0.0	0.0	0.0	0.0	0.0	0.0	0.0	0.0	0.0	0.0	0.0	0.0	0.0	0.0
AL358813.2	2.0	0.0	0.0	0.0	0.0	0.0	0.0	0.0	0.0	0.0	0.0	0.0	0.0	0.0	0.0	0.0	0.0	0.0	0.0	0.0	0.0	0.0	0.0	0.0	0.0	0.0	0.0	0.0	0.0	0.0	2.0	0.0	0.0	0.0	0.0	0.0	0.0	0.0	0.0	0.0	0.0	0.0	0.0	0.0	0.0	0.0	0.0	0.0	0.0
AL359075.1	2.0	0.0	0.0	0.0	0.0	0.0	0.0	0.0	0.0	0.0	0.0	0.0	0.0	0.0	0.0	0.0	0.0	0.0	0.0	0.0	0.0	0.0	0.0	0.0	0.0	0.0	0.0	0.0	0.0	0.0	2.0	0.0	0.0	0.0	0.0	0.0	0.0	0.0	0.0	0.0	0.0	0.0	0.0	0.0	0.0	0.0	0.0	0.0	0.0
AL359195.1	6.0	0.0	0.0	0.0	0.0	0.0	0.0	1.0	0.0	0.0	0.0	0.0	0.0	0.0	0.0	1.0	0.0	0.0	0.0	0.0	0.0	0.0	0.0	0.0	0.0	0.0	0.0	1.0	0.0	0.0	0.0	0.0	0.0	0.0	0.0	0.0	0.0	0.0	0.0	0.0	0.0	0.0	0.0	0.0	0.0	1.0	1.0	0.0	0.0
AL359736.1	11.0	0.0	0.0	0.0	0.0	0.0	0.0	0.0	0.0	0.0	3.0	0.0	0.0	0.0	0.0	0.0	0.0	0.0	0.0	0.0	2.0	0.0	0.0	0.0	0.0	0.0	0.0	2.0	0.0	0.0	2.0	0.0	0.0	0.0	0.0	0.0	0.0	0.0	0.0	0.0	0.0	1.0	0.0	0.0	0.0	1.0	0.0	0.0	0.0
AL359878.1	2.0	0.0	0.0	0.0	0.0	0.0	0.0	0.0	0.0	0.0	0.0	0.0	0.0	0.0	0.0	1.0	0.0	0.0	0.0	0.0	0.0	0.0	0.0	0.0	0.0	0.0	0.0	0.0	0.0	0.0	0.0	0.0	0.0	0.0	0.0	0.0	0.0	0.0	0.0	0.0	0.0	0.0	0.0	0.0	0.0	0.0	1.0	0.0	0.0
AL360004.1	6.0	0.0	0.0	0.0	0.0	0.0	0.0	0.0	0.0	0.0	0.0	0.0	0.0	0.0	0.0	1.0	0.0	0.0	0.0	2.0	0.0	0.0	0.0	0.0	0.0	3.0	0.0	0.0	0.0	0.0	0.0	0.0	0.0	0.0	0.0	0.0	0.0	0.0	0.0	0.0	0.0	0.0	0.0	0.0	0.0	0.0	0.0	0.0	0.0
AL360154.1	2.0	0.0	0.0	0.0	0.0	0.0	0.0	0.0	0.0	0.0	0.0	0.0	0.0	0.0	0.0	2.0	0.0	0.0	0.0	0.0	0.0	0.0	0.0	0.0	0.0	0.0	0.0	0.0	0.0	0.0	0.0	0.0	0.0	0.0	0.0	0.0	0.0	0.0	0.0	0.0	0.0	0.0	0.0	0.0	0.0	0.0	0.0	0.0	0.0
AL391152.1	3.0	0.0	0.0	0.0	0.0	0.0	0.0	0.0	0.0	0.0	0.0	0.0	0.0	0.0	0.0	1.0	0.0	0.0	0.0	0.0	0.0	0.0	0.0	0.0	0.0	1.0	0.0	0.0	0.0	0.0	0.0	0.0	0.0	0.0	0.0	0.0	0.0	0.0	0.0	0.0	0.0	0.0	0.0	0.0	0.0	1.0	0.0	0.0	0.0
AL391421.1	3.0	0.0	0.0	0.0	0.0	0.0	0.0	0.0	0.0	0.0	0.0	0.0	0.0	0.0	0.0	0.0	0.0	0.0	0.0	1.0	0.0	0.0	0.0	0.0	0.0	0.0	0.0	0.0	0.0	0.0	0.0	1.0	0.0	0.0	0.0	0.0	0.0	0.0	0.0	0.0	0.0	0.0	0.0	0.0	0.0	0.0	0.0	0.0	0.0
AL441883.1	6.0	0.0	0.0	0.0	0.0	0.0	0.0	0.0	0.0	0.0	0.0	0.0	1.0	0.0	0.0	2.0	0.0	0.0	0.0	0.0	0.0	0.0	0.0	2.0	0.0	1.0	0.0	0.0	0.0	0.0	0.0	0.0	0.0	0.0	0.0	0.0	0.0	0.0	0.0	0.0	0.0	0.0	0.0	0.0	0.0	0.0	0.0	0.0	0.0
AL445989.1	39.0	0.0	0.0	0.0	0.0	0.0	0.0	0.0	0.0	0.0	5.0	0.0	0.0	0.0	1.0	0.0	0.0	2.0	1.0	0.0	5.0	0.0	0.0	0.0	1.0	5.0	0.0	2.0	0.0	0.0	2.0	13.0	2.0	0.0	0.0	0.0	0.0	0.0	0.0	0.0	0.0	0.0	0.0	0.0	0.0	0.0	0.0	0.0	0.0
AL450307.1	6.0	0.0	0.0	0.0	0.0	0.0	0.0	0.0	0.0	0.0	0.0	0.0	0.0	0.0	1.0	0.0	0.0	0.0	0.0	0.0	0.0	0.0	0.0	0.0	0.0	0.0	0.0	0.0	0.0	0.0	0.0	0.0	0.0	0.0	0.0	0.0	0.0	0.0	0.0	0.0	0.0	0.0	0.0	0.0	0.0	1.0	1.0	0.0	0.0
AL512353.2	1.0	0.0	0.0	0.0	0.0	0.0	0.0	0.0	0.0	0.0	0.0	0.0	0.0	0.0	0.0	0.0	0.0	0.0	0.0	0.0	0.0	0.0	0.0	0.0	0.0	0.0	0.0	0.0	0.0	0.0	0.0	0.0	0.0	0.0	0.0	0.0	0.0	0.0	0.0	0.0	0.0	0.0	0.0	0.0	0.0	0.0	0.0	0.0	0.0
AL583828.1	30.0	0.0	0.0	0.0	0.0	0.0	0.0	0.0	0.0	0.0	3.0	0.0	0.0	0.0	2.0	0.0	0.0	0.0	0.0	2.0	0.0	0.0	0.0	0.0	1.0	12.0	0.0	3.0	1.0	0.0	1.0	1.0	3.0	0.0	0.0	0.0	0.0	0.0	0.0	0.0	0.0	0.0	0.0	0.0	0.0	0.0	0.0	0.0	0.0
AL589765.1	2.0	0.0	0.0	0.0	0.0	0.0	0.0	0.0	0.0	0.0	0.0	0.0	0.0	0.0	0.0	0.0	0.0	0.0	0.0	0.0	0.0	0.0	0.0	0.0	0.0	2.0	0.0	0.0	0.0	0.0	0.0	0.0	0.0	0.0	0.0	0.0	0.0	0.0	0.0	0.0	0.0	0.0	0.0	0.0	0.0	0.0	0.0	0.0	0.0
AL590708.2	7.0	0.0	0.0	0.0	0.0	0.0	0.0	0.0	0.0	0.0	0.0	0.0	0.0	0.0	0.0	0.0	0.0	0.0	0.0	2.0	0.0	0.0	0.0	0.0	0.0	3.0	0.0	1.0	1.0	0.0	0.0	0.0	0.0	0.0	0.0	0.0	0.0	0.0	0.0	0.0	0.0	0.0	0.0	0.0	0.0	0.0	0.0	0.0	0.0
AL590714.1	16.0	0.0	0.0	0.0	0.0	0.0	0.0	0.0	0.0	0.0	1.0	0.0	0.0	0.0	1.0	0.0	0.0	0.0	0.0	1.0	1.0	0.0	0.0	0.0	0.0	3.0	0.0	0.0	0.0	0.0	2.0	1.0	5.0	0.0	1.0	0.0	0.0	0.0	0.0	0.0	0.0	0.0	0.0	0.0	0.0	0.0	0.0	0.0	0.0
AL592183.1	1.0	0.0	0.0	0.0	0.0	0.0	0.0	0.0	0.0	0.0	0.0	0.0	0.0	0.0	0.0	0.0	0.0	0.0	0.0	0.0	0.0	0.0	0.0	0.0	0.0	0.0	0.0	0.0	1.0	0.0	0.0	0.0	0.0	0.0	0.0	0.0	0.0	0.0	0.0	0.0	0.0	0.0	0.0	0.0	0.0	0.0	0.0	0.0	0.0
AL592284.1	1.0	0.0	0.0	0.0	0.0	0.0	0.0	0.0	0.0	0.0	0.0	0.0	0.0	0.0	0.0	0.0	0.0	0.0	0.0	0.0	0.0	0.0	0.0	0.0	0.0	1.0	0.0	0.0	0.0	0.0	0.0	0.0	0.0	0.0	0.0	0.0	0.0	0.0	0.0	0.0	0.0	0.0	0.0	0.0	0.0	0.0	0.0	0.0	0.0
AL603965.1	3.0	0.0	0.0	0.0	0.0	0.0	0.0	0.0	0.0	0.0	0.0	0.0	0.0	0.0	0.0	0.0	0.0	0.0	0.0	1.0	0.0	0.0	0.0	0.0	0.0	1.0	0.0	0.0	0.0	0.0	0.0	0.0	0.0	0.0	0.0	0.0	0.0	0.0	0.0	0.0	0.0	0.0	0.0	0.0	0.0	0.0	0.0	0.0	0.0
AL627309.1	5.0	0.0	0.0	0.0	0.0	0.0	0.0	0.0	0.0	0.0	0.0	0.0	0.0	0.0	0.0	0.0	0.0	0.0	0.0	0.0	0.0	0.0	0.0	0.0	0.0	5.0	0.0	0.0	0.0	0.0	0.0	0.0	0.0	0.0	0.0	0.0	0.0	0.0	0.0	0.0	0.0	0.0	0.0	0.0	0.0	0.0	0.0	0.0	0.0
AL645608.1	5.0	0.0	0.0	0.0	0.0	0.0	0.0	0.0	0.0	0.0	1.0	0.0	0.0	0.0	0.0	0.0	0.0	0.0	0.0	0.0	0.0	0.0	0.0	0.0	0.0	3.0	0.0	0.0	0.0	0.0	0.0	1.0	0.0	0.0	0.0	0.0	0.0	0.0	0.0	0.0	0.0	0.0	0.0	0.0	0.0	0.0	0.0	0.0	0.0
AL645922.1	2.0	0.0	0.0	0.0	0.0	0.0	0.0	0.0	0.0	0.0	0.0	0.0	0.0	0.0	0.0	0.0	0.0	0.0	0.0	1.0	0.0	0.0	0.0	0.0	0.0	1.0	0.0	0.0	0.0	0.0	0.0	0.0	0.0	0.0	0.0	0.0	0.0	0.0	0.0	0.0	0.0	0.0	0.0	0.0	0.0	0.0	0.0	0.0	0.0
AL832378(DIST=4098);DAPP1(DIST=162269)	1.0	0.0	0.0	0.0	0.0	0.0	0.0	0.0	0.0	0.0	0.0	0.0	0.0	0.0	0.0	0.0	0.0	0.0	0.0	0.0	0.0	0.0	0.0	0.0	0.0	0.0	0.0	0.0	0.0	0.0	1.0	0.0	0.0	0.0	0.0	0.0	0.0	0.0	0.0	0.0	0.0	0.0	0.0	0.0	0.0	0.0	0.0	0.0	0.0
ALAD	65.0	0.0	0.0	0.0	0.0	0.0	0.0	0.0	0.0	0.0	11.0	0.0	1.0	0.0	4.0	4.0	0.0	2.0	0.0	2.0	2.0	0.0	0.0	1.0	0.0	12.0	0.0	0.0	5.0	1.0	4.0	1.0	12.0	0.0	0.0	0.0	0.0	0.0	0.0	0.0	0.0	0.0	0.0	0.0	2.0	0.0	0.0	0.0	0.0
ALAS1	124.0	0.0	0.0	0.0	0.0	0.0	0.0	4.0	0.0	0.0	7.0	0.0	1.0	0.0	14.0	6.0	0.0	2.0	0.0	3.0	1.0	0.0	0.0	2.0	1.0	25.0	1.0	4.0	5.0	0.0	6.0	3.0	28.0	0.0	1.0	1.0	0.0	0.0	0.0	2.0	0.0	0.0	0.0	0.0	0.0	1.0	1.0	0.0	0.0
ALAS2	158.0	0.0	0.0	0.0	0.0	0.0	0.0	1.0	1.0	0.0	24.0	0.0	1.0	1.0	4.0	1.0	0.0	4.0	0.0	5.0	8.0	0.0	0.0	2.0	3.0	29.0	1.0	6.0	3.0	2.0	14.0	12.0	23.0	0.0	3.0	0.0	0.0	0.0	0.0	0.0	0.0	2.0	0.0	0.0	0.0	1.0	0.0	0.0	0.0
ALB	293.0	0.0	0.0	0.0	0.0	1.0	0.0	1.0	0.0	0.0	66.0	0.0	2.0	0.0	8.0	74.0	1.0	10.0	1.0	0.0	12.0	0.0	0.0	5.0	7.0	32.0	1.0	5.0	7.0	0.0	7.0	10.0	24.0	0.0	2.0	0.0	0.0	0.0	0.0	0.0	0.0	0.0	5.0	0.0	0.0	3.0	1.0	0.0	0.0
ALCAM	171.0	0.0	0.0	0.0	0.0	0.0	0.0	0.0	1.0	0.0	31.0	0.0	5.0	0.0	7.0	2.0	1.0	7.0	1.0	3.0	7.0	0.0	0.0	1.0	1.0	22.0	1.0	9.0	4.0	1.0	17.0	10.0	22.0	0.0	3.0	1.0	0.0	0.0	0.0	0.0	0.0	0.0	1.0	0.0	0.0	1.0	3.0	0.0	0.0
ALDH16A1	182.0	1.0	0.0	0.0	0.0	1.0	0.0	1.0	0.0	0.0	23.0	0.0	7.0	1.0	13.0	6.0	1.0	3.0	0.0	2.0	6.0	0.0	0.0	7.0	1.0	23.0	0.0	4.0	8.0	2.0	10.0	12.0	40.0	0.0	2.0	1.0	0.0	0.0	0.0	1.0	0.0	0.0	1.0	0.0	0.0	0.0	0.0	0.0	0.0
ALDH18A1	154.0	0.0	0.0	0.0	0.0	0.0	0.0	0.0	0.0	0.0	24.0	0.0	4.0	0.0	3.0	1.0	1.0	2.0	1.0	1.0	8.0	0.0	0.0	1.0	1.0	31.0	0.0	10.0	4.0	0.0	12.0	8.0	31.0	0.0	1.0	0.0	0.0	0.0	0.0	1.0	0.0	1.0	0.0	0.0	1.0	0.0	1.0	0.0	0.0
ALDH1A1	112.0	0.0	0.0	0.0	0.0	0.0	0.0	0.0	0.0	0.0	12.0	1.0	1.0	0.0	6.0	2.0	0.0	2.0	0.0	3.0	1.0	0.0	0.0	1.0	1.0	19.0	0.0	8.0	6.0	3.0	8.0	10.0	18.0	0.0	0.0	0.0	0.0	0.0	0.0	0.0	0.0	0.0	0.0	0.0	0.0	0.0	1.0	0.0	0.0
ALDH1A2	150.0	0.0	0.0	0.0	0.0	0.0	0.0	0.0	0.0	0.0	34.0	0.0	1.0	0.0	6.0	2.0	0.0	7.0	3.0	2.0	10.0	0.0	0.0	1.0	1.0	17.0	0.0	0.0	5.0	0.0	10.0	10.0	27.0	0.0	2.0	0.0	0.0	0.0	0.0	0.0	1.0	0.0	0.0	0.0	0.0	1.0	3.0	0.0	0.0
ALDH1A3	122.0	0.0	0.0	0.0	0.0	0.0	0.0	0.0	0.0	1.0	9.0	1.0	0.0	0.0	3.0	4.0	1.0	1.0	0.0	1.0	2.0	0.0	0.0	0.0	1.0	26.0	0.0	10.0	7.0	1.0	10.0	5.0	25.0	0.0	3.0	0.0	0.0	0.0	0.0	0.0	0.0	1.0	0.0	1.0	0.0	0.0	1.0	0.0	0.0
ALDH1B1	142.0	1.0	0.0	0.0	0.0	0.0	1.0	0.0	2.0	0.0	26.0	0.0	2.0	0.0	6.0	3.0	0.0	4.0	1.0	1.0	5.0	0.0	0.0	5.0	5.0	18.0	0.0	4.0	3.0	1.0	10.0	11.0	26.0	0.0	1.0	0.0	0.0	0.0	0.0	0.0	0.0	0.0	0.0	0.0	0.0	0.0	3.0	0.0	0.0
ALDH1L1	287.0	0.0	3.0	1.0	0.0	1.0	0.0	3.0	0.0	0.0	50.0	1.0	4.0	0.0	4.0	7.0	1.0	9.0	2.0	3.0	10.0	0.0	0.0	6.0	9.0	35.0	1.0	14.0	15.0	3.0	13.0	24.0	45.0	1.0	3.0	0.0	1.0	0.0	0.0	0.0	0.0	1.0	1.0	1.0	1.0	0.0	3.0	0.0	0.0
ALDH1L2	166.0	0.0	0.0	0.0	0.0	0.0	0.0	0.0	0.0	0.0	18.0	0.0	4.0	0.0	8.0	5.0	0.0	8.0	1.0	2.0	7.0	1.0	1.0	2.0	0.0	30.0	0.0	13.0	1.0	1.0	10.0	6.0	32.0	0.0	2.0	0.0	0.0	0.0	0.0	0.0	0.0	0.0	0.0	0.0	2.0	0.0	1.0	1.0	0.0
ALDH2	102.0	0.0	1.0	0.0	0.0	0.0	0.0	0.0	0.0	1.0	18.0	0.0	0.0	0.0	3.0	2.0	1.0	1.0	0.0	2.0	2.0	0.0	0.0	3.0	0.0	18.0	0.0	4.0	5.0	0.0	7.0	4.0	25.0	0.0	1.0	0.0	0.0	0.0	0.0	0.0	0.0	0.0	0.0	0.0	0.0	0.0	1.0	0.0	0.0
ALDH3A1	133.0	0.0	0.0	0.0	0.0	0.0	0.0	0.0	1.0	0.0	24.0	0.0	5.0	0.0	5.0	5.0	0.0	1.0	0.0	0.0	2.0	0.0	1.0	2.0	3.0	15.0	0.0	4.0	5.0	0.0	14.0	12.0	20.0	0.0	1.0	0.0	0.0	0.0	0.0	0.0	0.0	0.0	1.0	1.0	0.0	0.0	2.0	0.0	0.0
ALDH3A2	77.0	0.0	0.0	0.0	0.0	0.0	0.0	0.0	0.0	0.0	9.0	0.0	1.0	0.0	4.0	2.0	0.0	3.0	0.0	1.0	0.0	0.0	0.0	4.0	1.0	12.0	1.0	4.0	1.0	1.0	8.0	6.0	15.0	0.0	1.0	1.0	0.0	0.0	0.0	0.0	0.0	0.0	0.0	0.0	0.0	0.0	0.0	0.0	0.0
ALDH3B1	70.0	0.0	0.0	0.0	0.0	0.0	0.0	0.0	0.0	0.0	5.0	0.0	1.0	0.0	4.0	2.0	1.0	3.0	0.0	0.0	1.0	0.0	0.0	3.0	0.0	17.0	0.0	4.0	1.0	1.0	4.0	3.0	13.0	0.0	2.0	0.0	0.0	0.0	0.0	0.0	0.0	0.0	0.0	0.0	0.0	0.0	1.0	0.0	0.0
ALDH3B2	114.0	0.0	0.0	0.0	0.0	1.0	0.0	0.0	1.0	0.0	15.0	0.0	3.0	0.0	4.0	3.0	0.0	5.0	0.0	3.0	3.0	0.0	0.0	1.0	2.0	17.0	0.0	4.0	4.0	0.0	7.0	9.0	21.0	0.0	2.0	0.0	0.0	0.0	0.0	1.0	1.0	0.0	0.0	0.0	0.0	0.0	2.0	1.0	0.0
ALDH4A1	116.0	0.0	0.0	0.0	0.0	0.0	0.0	0.0	1.0	0.0	15.0	0.0	3.0	0.0	4.0	1.0	0.0	0.0	1.0	4.0	3.0	1.0	0.0	1.0	1.0	23.0	0.0	2.0	7.0	1.0	6.0	9.0	21.0	0.0	4.0	0.0	0.0	0.0	0.0	0.0	0.0	0.0	0.0	0.0	0.0	1.0	2.0	1.0	0.0
ALDH5A1	122.0	0.0	0.0	0.0	0.0	0.0	0.0	0.0	0.0	0.0	30.0	0.0	3.0	1.0	2.0	1.0	1.0	1.0	0.0	1.0	3.0	0.0	0.0	1.0	0.0	26.0	1.0	8.0	6.0	0.0	6.0	2.0	19.0	0.0	2.0	0.0	0.0	0.0	0.0	0.0	0.0	0.0	0.0	0.0	1.0	1.0	0.0	0.0	0.0
ALDH6A1	87.0	0.0	0.0	0.0	0.0	1.0	0.0	1.0	0.0	0.0	14.0	1.0	0.0	0.0	1.0	3.0	0.0	1.0	1.0	0.0	3.0	0.0	0.0	1.0	3.0	20.0	0.0	5.0	1.0	1.0	7.0	2.0	12.0	0.0	1.0	0.0	0.0	0.0	0.0	0.0	0.0	0.0	0.0	0.0	0.0	0.0	2.0	0.0	0.0
ALDH7A1	80.0	0.0	0.0	0.0	0.0	0.0	0.0	0.0	0.0	0.0	24.0	0.0	1.0	0.0	3.0	2.0	0.0	3.0	0.0	0.0	2.0	0.0	0.0	1.0	2.0	12.0	0.0	2.0	5.0	0.0	1.0	6.0	9.0	0.0	0.0	0.0	0.0	0.0	0.0	0.0	0.0	0.0	0.0	0.0	0.0	0.0	1.0	0.0	0.0
ALDH8A1	157.0	0.0	1.0	0.0	0.0	0.0	0.0	1.0	0.0	0.0	22.0	0.0	5.0	0.0	3.0	3.0	1.0	3.0	0.0	2.0	11.0	0.0	0.0	3.0	3.0	24.0	0.0	10.0	6.0	3.0	10.0	15.0	19.0	0.0	1.0	0.0	0.0	0.0	0.0	1.0	0.0	1.0	0.0	0.0	1.0	0.0	1.0	0.0	0.0
ALDH9A1	97.0	0.0	1.0	0.0	0.0	0.0	1.0	0.0	0.0	0.0	15.0	0.0	2.0	0.0	5.0	3.0	0.0	5.0	0.0	2.0	6.0	0.0	0.0	0.0	1.0	16.0	0.0	4.0	3.0	1.0	7.0	4.0	13.0	0.0	2.0	1.0	0.0	0.0	0.0	1.0	0.0	0.0	0.0	1.0	0.0	0.0	0.0	0.0	0.0
ALDOA	78.0	0.0	0.0	0.0	0.0	0.0	0.0	0.0	0.0	0.0	5.0	0.0	1.0	0.0	6.0	3.0	0.0	3.0	0.0	2.0	4.0	0.0	0.0	2.0	2.0	17.0	0.0	6.0	4.0	0.0	1.0	6.0	11.0	0.0	1.0	0.0	0.0	0.0	0.0	0.0	0.0	0.0	0.0	0.0	0.0	0.0	1.0	0.0	0.0
ALDOB	154.0	1.0	1.0	0.0	0.0	0.0	0.0	1.0	0.0	0.0	27.0	0.0	2.0	0.0	5.0	7.0	1.0	4.0	2.0	3.0	5.0	0.0	0.0	7.0	4.0	22.0	1.0	7.0	6.0	1.0	6.0	9.0	22.0	0.0	2.0	0.0	0.0	0.0	0.0	1.0	0.0	1.0	0.0	1.0	0.0	0.0	0.0	0.0	0.0
ALDOC	75.0	0.0	0.0	0.0	0.0	0.0	0.0	0.0	0.0	0.0	8.0	0.0	2.0	0.0	2.0	0.0	0.0	2.0	2.0	0.0	0.0	0.0	0.0	2.0	1.0	12.0	1.0	5.0	7.0	0.0	9.0	2.0	15.0	0.0	0.0	0.0	0.0	0.0	0.0	0.0	0.0	0.0	0.0	0.0	0.0	1.0	0.0	0.0	0.0
ALG1	78.0	0.0	0.0	0.0	0.0	0.0	0.0	1.0	0.0	0.0	8.0	0.0	0.0	0.0	1.0	5.0	0.0	6.0	0.0	3.0	1.0	0.0	0.0	0.0	5.0	15.0	0.0	5.0	0.0	0.0	7.0	5.0	12.0	0.0	0.0	0.0	0.0	0.0	0.0	0.0	0.0	1.0	0.0	0.0	0.0	0.0	1.0	0.0	0.0
ALG10	148.0	0.0	0.0	0.0	0.0	0.0	0.0	0.0	0.0	0.0	10.0	1.0	0.0	0.0	7.0	4.0	0.0	8.0	3.0	2.0	4.0	0.0	0.0	3.0	2.0	22.0	0.0	6.0	2.0	1.0	18.0	16.0	28.0	0.0	1.0	0.0	0.0	0.0	0.0	0.0	0.0	0.0	0.0	1.0	1.0	0.0	0.0	0.0	0.0
ALG10B	125.0	0.0	0.0	0.0	0.0	0.0	0.0	0.0	0.0	0.0	10.0	0.0	1.0	0.0	8.0	6.0	1.0	1.0	0.0	1.0	4.0	0.0	1.0	4.0	5.0	22.0	0.0	8.0	4.0	0.0	12.0	9.0	22.0	0.0	2.0	0.0	0.0	0.0	0.0	0.0	0.0	0.0	0.0	0.0	0.0	0.0	0.0	0.0	0.0
ALG11	93.0	0.0	0.0	0.0	0.0	0.0	0.0	0.0	0.0	0.0	9.0	0.0	1.0	0.0	6.0	0.0	0.0	3.0	0.0	0.0	1.0	0.0	0.0	2.0	2.0	19.0	0.0	1.0	1.0	1.0	9.0	9.0	21.0	0.0	1.0	0.0	0.0	0.0	0.0	1.0	0.0	0.0	0.0	1.0	0.0	0.0	1.0	0.0	0.0
ALG12	84.0	0.0	0.0	0.0	0.0	0.0	0.0	0.0	0.0	0.0	8.0	0.0	1.0	0.0	4.0	0.0	0.0	5.0	1.0	1.0	3.0	1.0	0.0	1.0	1.0	14.0	0.0	2.0	2.0	2.0	9.0	3.0	16.0	0.0	3.0	0.0	0.0	0.0	0.0	0.0	0.0	0.0	0.0	0.0	0.0	0.0	3.0	0.0	0.0
ALG13	240.0	0.0	1.0	0.0	0.0	1.0	0.0	0.0	0.0	0.0	36.0	0.0	2.0	0.0	5.0	3.0	3.0	3.0	0.0	10.0	17.0	0.0	0.0	5.0	3.0	55.0	1.0	12.0	6.0	0.0	8.0	17.0	38.0	0.0	1.0	0.0	0.0	0.0	0.0	0.0	0.0	0.0	0.0	0.0	1.0	1.0	2.0	0.0	0.0
ALG14	44.0	0.0	0.0	0.0	0.0	0.0	0.0	0.0	1.0	0.0	6.0	0.0	1.0	0.0	3.0	0.0	0.0	0.0	0.0	1.0	0.0	0.0	0.0	1.0	0.0	11.0	0.0	3.0	1.0	1.0	3.0	2.0	8.0	0.0	0.0	0.0	0.0	0.0	0.0	1.0	0.0	0.0	0.0	0.0	0.0	0.0	0.0	0.0	0.0
ALG1L	25.0	0.0	0.0	0.0	0.0	0.0	0.0	0.0	0.0	0.0	4.0	0.0	0.0	0.0	4.0	2.0	0.0	1.0	1.0	0.0	1.0	0.0	0.0	0.0	1.0	3.0	0.0	0.0	0.0	0.0	2.0	3.0	2.0	0.0	0.0	0.0	0.0	0.0	0.0	0.0	0.0	0.0	0.0	0.0	0.0	0.0	0.0	0.0	0.0
ALG2	70.0	0.0	0.0	0.0	0.0	0.0	0.0	0.0	0.0	0.0	10.0	0.0	0.0	0.0	5.0	1.0	0.0	3.0	0.0	0.0	4.0	0.0	0.0	1.0	3.0	13.0	0.0	6.0	2.0	0.0	4.0	3.0	9.0	0.0	0.0	0.0	0.0	0.0	0.0	1.0	1.0	0.0	0.0	0.0	0.0	0.0	1.0	0.0	0.0
ALG3	70.0	0.0	0.0	0.0	0.0	0.0	0.0	0.0	0.0	0.0	13.0	0.0	1.0	0.0	1.0	3.0	2.0	1.0	0.0	0.0	3.0	0.0	0.0	1.0	0.0	14.0	0.0	4.0	1.0	1.0	4.0	7.0	7.0	0.0	0.0	0.0	0.0	0.0	0.0	0.0	0.0	1.0	1.0	0.0	1.0	0.0	1.0	0.0	0.0
ALG5	75.0	0.0	0.0	0.0	0.0	0.0	0.0	0.0	0.0	0.0	8.0	1.0	0.0	0.0	2.0	3.0	0.0	2.0	0.0	1.0	4.0	0.0	0.0	3.0	1.0	16.0	0.0	6.0	2.0	1.0	5.0	3.0	11.0	1.0	1.0	0.0	0.0	0.0	0.0	0.0	0.0	0.0	0.0	0.0	0.0	0.0	0.0	0.0	0.0
ALG6	86.0	0.0	0.0	0.0	0.0	0.0	0.0	1.0	0.0	0.0	4.0	0.0	2.0	0.0	3.0	4.0	0.0	4.0	2.0	3.0	3.0	0.0	0.0	3.0	1.0	21.0	0.0	7.0	3.0	1.0	5.0	1.0	12.0	0.0	0.0	0.0	0.0	0.0	0.0	0.0	0.0	1.0	0.0	0.0	1.0	0.0	0.0	0.0	0.0
ALG8	102.0	0.0	0.0	0.0	0.0	0.0	0.0	0.0	0.0	0.0	15.0	0.0	3.0	0.0	3.0	3.0	0.0	1.0	0.0	2.0	7.0	0.0	0.0	1.0	1.0	25.0	0.0	4.0	4.0	0.0	4.0	4.0	17.0	0.0	0.0	0.0	0.0	1.0	0.0	0.0	0.0	0.0	0.0	0.0	0.0	2.0	2.0	0.0	0.0
ALG9	64.0	1.0	1.0	0.0	0.0	0.0	0.0	0.0	0.0	0.0	13.0	0.0	0.0	1.0	3.0	2.0	0.0	1.0	0.0	1.0	2.0	0.0	0.0	2.0	2.0	13.0	0.0	2.0	1.0	0.0	2.0	4.0	7.0	0.0	1.0	0.0	0.0	0.0	0.0	0.0	0.0	0.0	0.0	0.0	0.0	0.0	0.0	0.0	0.0
ALK	459.0	0.0	0.0	0.0	0.0	0.0	1.0	1.0	0.0	0.0	88.0	1.0	9.0	0.0	16.0	15.0	1.0	15.0	4.0	6.0	20.0	0.0	0.0	6.0	9.0	50.0	1.0	20.0	10.0	5.0	22.0	44.0	78.0	0.0	3.0	0.0	0.0	0.0	0.0	0.0	0.0	2.0	0.0	2.0	1.0	0.0	5.0	0.0	0.0
ALKBH1	89.0	0.0	0.0	0.0	0.0	0.0	0.0	0.0	0.0	0.0	13.0	0.0	1.0	0.0	6.0	3.0	1.0	5.0	1.0	1.0	4.0	0.0	0.0	0.0	2.0	12.0	1.0	5.0	5.0	0.0	8.0	9.0	4.0	0.0	1.0	0.0	0.0	0.0	0.0	0.0	0.0	0.0	0.0	0.0	0.0	1.0	1.0	0.0	0.0
ALKBH2	61.0	0.0	0.0	0.0	0.0	0.0	0.0	0.0	0.0	0.0	6.0	0.0	1.0	0.0	0.0	3.0	0.0	3.0	1.0	0.0	2.0	0.0	0.0	2.0	1.0	11.0	0.0	3.0	3.0	1.0	2.0	2.0	15.0	0.0	1.0	1.0	0.0	0.0	0.0	0.0	0.0	0.0	0.0	1.0	0.0	0.0	1.0	0.0	0.0
ALKBH3	65.0	0.0	0.0	0.0	0.0	0.0	0.0	0.0	0.0	0.0	11.0	0.0	0.0	0.0	3.0	1.0	0.0	3.0	2.0	1.0	4.0	0.0	0.0	1.0	0.0	13.0	0.0	3.0	3.0	0.0	5.0	4.0	9.0	0.0	0.0	0.0	0.0	0.0	0.0	0.0	0.0	0.0	0.0	0.0	0.0	0.0	0.0	0.0	0.0
ALKBH4	65.0	0.0	0.0	0.0	0.0	0.0	0.0	0.0	0.0	0.0	10.0	0.0	0.0	0.0	2.0	2.0	0.0	2.0	1.0	1.0	2.0	0.0	0.0	0.0	1.0	11.0	0.0	1.0	5.0	0.0	4.0	2.0	13.0	0.0	1.0	0.0	0.0	0.0	0.0	0.0	1.0	0.0	0.0	0.0	1.0	2.0	0.0	1.0	0.0
ALKBH5	57.0	0.0	0.0	0.0	0.0	0.0	0.0	0.0	0.0	0.0	1.0	0.0	0.0	0.0	7.0	3.0	0.0	4.0	1.0	0.0	2.0	0.0	1.0	2.0	0.0	6.0	1.0	5.0	3.0	0.0	4.0	5.0	9.0	0.0	1.0	0.0	0.0	0.0	0.0	0.0	0.0	0.0	0.0	0.0	0.0	0.0	0.0	0.0	0.0
ALKBH6	45.0	0.0	1.0	0.0	0.0	0.0	0.0	0.0	0.0	0.0	5.0	0.0	0.0	0.0	2.0	0.0	1.0	1.0	0.0	0.0	4.0	0.0	0.0	1.0	1.0	11.0	0.0	0.0	0.0	0.0	3.0	3.0	8.0	0.0	2.0	0.0	0.0	0.0	0.0	0.0	0.0	0.0	0.0	0.0	0.0	0.0	1.0	0.0	0.0
ALKBH7	38.0	0.0	0.0	0.0	0.0	0.0	0.0	0.0	0.0	1.0	4.0	0.0	0.0	0.0	1.0	1.0	0.0	1.0	1.0	1.0	0.0	0.0	0.0	1.0	0.0	6.0	0.0	3.0	2.0	0.0	3.0	1.0	8.0	0.0	1.0	0.0	0.0	0.0	0.0	0.0	0.0	0.0	0.0	0.0	0.0	0.0	0.0	0.0	0.0
ALKBH8	88.0	0.0	0.0	0.0	0.0	0.0	0.0	0.0	0.0	0.0	12.0	1.0	1.0	0.0	3.0	2.0	0.0	2.0	0.0	1.0	4.0	0.0	0.0	3.0	2.0	19.0	3.0	5.0	2.0	1.0	5.0	5.0	9.0	0.0	6.0	0.0	0.0	0.0	0.0	0.0	0.0	0.0	0.0	0.0	0.0	0.0	0.0	0.0	0.0
ALLC	134.0	0.0	0.0	0.0	0.0	0.0	0.0	0.0	0.0	0.0	21.0	0.0	3.0	0.0	3.0	3.0	0.0	7.0	3.0	3.0	11.0	0.0	0.0	3.0	1.0	19.0	0.0	6.0	3.0	1.0	7.0	11.0	17.0	0.0	1.0	1.0	0.0	0.0	0.0	0.0	0.0	0.0	0.0	0.0	0.0	0.0	0.0	0.0	0.0
ALMS1	689.0	0.0	1.0	0.0	1.0	2.0	1.0	1.0	3.0	0.0	110.0	0.0	23.0	2.0	47.0	19.0	0.0	25.0	3.0	10.0	48.0	3.0	0.0	12.0	12.0	71.0	5.0	34.0	23.0	4.0	49.0	58.0	80.0	0.0	4.0	1.0	0.0	0.0	0.0	0.0	0.0	2.0	2.0	0.0	2.0	0.0	3.0	0.0	0.0
ALOX12	139.0	0.0	0.0	0.0	1.0	0.0	0.0	0.0	1.0	0.0	22.0	1.0	1.0	1.0	4.0	7.0	0.0	3.0	3.0	1.0	2.0	0.0	0.0	5.0	2.0	24.0	1.0	6.0	2.0	0.0	7.0	12.0	21.0	0.0	1.0	0.0	0.0	0.0	0.0	0.0	0.0	1.0	1.0	1.0	1.0	0.0	1.0	0.0	0.0
ALOX12B	154.0	0.0	0.0	0.0	0.0	0.0	0.0	1.0	0.0	0.0	25.0	0.0	0.0	0.0	2.0	5.0	2.0	4.0	1.0	2.0	3.0	0.0	0.0	4.0	1.0	28.0	1.0	5.0	4.0	1.0	14.0	10.0	25.0	0.0	0.0	0.0	0.0	0.0	0.0	0.0	1.0	2.0	0.0	0.0	0.0	0.0	3.0	0.0	0.0
ALOX15	137.0	0.0	0.0	0.0	0.0	0.0	0.0	0.0	0.0	0.0	28.0	1.0	1.0	0.0	9.0	3.0	0.0	0.0	0.0	0.0	8.0	0.0	2.0	2.0	3.0	20.0	0.0	10.0	4.0	0.0	8.0	8.0	20.0	0.0	1.0	0.0	0.0	0.0	0.0	0.0	0.0	0.0	0.0	0.0	0.0	2.0	2.0	0.0	0.0
ALOX15B	154.0	0.0	0.0	0.0	0.0	0.0	1.0	0.0	0.0	0.0	27.0	0.0	6.0	0.0	3.0	5.0	0.0	6.0	1.0	3.0	6.0	0.0	0.0	2.0	1.0	29.0	0.0	6.0	5.0	1.0	8.0	9.0	27.0	0.0	0.0	0.0	0.0	0.0	0.0	0.0	0.0	1.0	0.0	0.0	0.0	1.0	2.0	0.0	0.0
ALOX5	199.0	0.0	1.0	0.0	0.0	0.0	0.0	0.0	0.0	0.0	39.0	0.0	1.0	1.0	7.0	7.0	1.0	5.0	0.0	4.0	7.0	0.0	0.0	3.0	1.0	32.0	0.0	5.0	4.0	2.0	14.0	21.0	35.0	0.0	0.0	0.0	0.0	0.0	0.0	0.0	0.0	0.0	0.0	0.0	3.0	0.0	0.0	0.0	0.0
ALOX5AP	35.0	0.0	0.0	0.0	0.0	0.0	0.0	0.0	0.0	0.0	10.0	0.0	0.0	0.0	0.0	0.0	0.0	0.0	0.0	0.0	1.0	0.0	0.0	0.0	0.0	9.0	0.0	1.0	4.0	1.0	2.0	2.0	4.0	0.0	0.0	0.0	0.0	0.0	0.0	0.0	0.0	0.0	0.0	0.0	0.0	0.0	1.0	0.0	0.0
ALOXE3	173.0	0.0	2.0	0.0	0.0	0.0	0.0	1.0	0.0	0.0	35.0	0.0	2.0	0.0	8.0	3.0	1.0	7.0	1.0	2.0	4.0	0.0	1.0	5.0	3.0	24.0	0.0	9.0	3.0	0.0	8.0	13.0	26.0	0.0	3.0	1.0	0.0	0.0	0.0	0.0	0.0	0.0	0.0	1.0	1.0	2.0	2.0	0.0	0.0
ALPI	162.0	0.0	1.0	0.0	0.0	1.0	1.0	0.0	1.0	0.0	32.0	0.0	7.0	0.0	7.0	3.0	0.0	5.0	0.0	2.0	8.0	0.0	0.0	4.0	2.0	21.0	0.0	2.0	8.0	0.0	9.0	14.0	20.0	0.0	1.0	1.0	0.0	0.0	0.0	0.0	0.0	1.0	0.0	0.0	1.0	0.0	1.0	0.0	0.0
ALPK1	267.0	0.0	0.0	0.0	0.0	1.0	1.0	1.0	0.0	0.0	41.0	0.0	2.0	0.0	8.0	8.0	2.0	8.0	0.0	5.0	13.0	0.0	0.0	3.0	4.0	38.0	0.0	13.0	6.0	0.0	20.0	29.0	45.0	0.0	1.0	0.0	0.0	0.0	0.0	2.0	0.0	1.0	0.0	1.0	2.0	0.0	1.0	0.0	0.0
ALPK2	524.0	0.0	0.0	0.0	0.0	0.0	1.0	3.0	0.0	0.0	128.0	1.0	20.0	0.0	24.0	10.0	2.0	16.0	2.0	12.0	35.0	0.0	0.0	13.0	8.0	66.0	1.0	15.0	11.0	2.0	24.0	44.0	59.0	0.0	4.0	0.0	0.0	0.0	0.0	1.0	0.0	0.0	1.0	0.0	0.0	0.0	4.0	1.0	0.0
ALPK3	398.0	0.0	1.0	0.0	0.0	0.0	4.0	2.0	1.0	0.0	78.0	0.0	8.0	1.0	17.0	2.0	5.0	15.0	3.0	5.0	27.0	0.0	1.0	10.0	6.0	56.0	1.0	13.0	13.0	3.0	20.0	20.0	55.0	0.0	5.0	1.0	0.0	0.0	0.0	0.0	0.0	0.0	1.0	1.0	1.0	3.0	0.0	0.0	0.0
ALPL	128.0	0.0	1.0	0.0	0.0	0.0	0.0	0.0	0.0	1.0	25.0	0.0	1.0	1.0	4.0	2.0	0.0	6.0	0.0	1.0	3.0	1.0	0.0	5.0	1.0	19.0	0.0	5.0	1.0	0.0	12.0	3.0	24.0	0.0	2.0	0.0	0.0	0.0	0.0	0.0	0.0	2.0	0.0	1.0	0.0	0.0	0.0	0.0	0.0
ALPP	164.0	0.0	0.0	0.0	0.0	0.0	0.0	1.0	0.0	0.0	24.0	0.0	4.0	1.0	4.0	5.0	1.0	5.0	2.0	2.0	8.0	0.0	0.0	2.0	1.0	18.0	0.0	7.0	7.0	0.0	13.0	16.0	24.0	0.0	5.0	0.0	0.0	0.0	0.0	0.0	1.0	0.0	0.0	2.0	0.0	2.0	0.0	0.0	0.0
ALPPL2	131.0	0.0	0.0	0.0	0.0	0.0	0.0	0.0	0.0	0.0	31.0	0.0	4.0	0.0	1.0	4.0	1.0	8.0	0.0	1.0	5.0	0.0	0.0	2.0	1.0	15.0	0.0	3.0	6.0	0.0	8.0	7.0	19.0	0.0	3.0	0.0	0.0	0.0	0.0	0.0	0.0	0.0	0.0	0.0	0.0	1.0	1.0	1.0	0.0
ALS2	287.0	0.0	0.0	0.0	0.0	0.0	3.0	0.0	0.0	0.0	47.0	1.0	5.0	0.0	8.0	5.0	1.0	7.0	0.0	5.0	19.0	0.0	0.0	6.0	5.0	45.0	0.0	14.0	7.0	0.0	18.0	26.0	44.0	0.0	4.0	1.0	0.0	0.0	0.0	0.0	0.0	2.0	0.0	1.0	1.0	0.0	2.0	0.0	0.0
ALS2CL	173.0	0.0	0.0	0.0	0.0	0.0	0.0	1.0	0.0	0.0	31.0	0.0	0.0	1.0	4.0	3.0	1.0	3.0	1.0	3.0	3.0	0.0	0.0	4.0	0.0	27.0	1.0	6.0	7.0	1.0	11.0	12.0	36.0	0.0	3.0	1.0	0.0	0.0	0.0	1.0	0.0	2.0	0.0	0.0	1.0	0.0	4.0	0.0	0.0
ALS2CR11	158.0	0.0	0.0	0.0	0.0	0.0	0.0	0.0	0.0	0.0	25.0	0.0	1.0	0.0	7.0	4.0	0.0	3.0	0.0	5.0	3.0	0.0	0.0	3.0	1.0	38.0	1.0	10.0	4.0	0.0	9.0	7.0	22.0	0.0	1.0	0.0	0.0	0.0	0.0	0.0	0.0	0.0	0.0	0.0	0.0	0.0	2.0	0.0	0.0
ALS2CR12	97.0	0.0	0.0	0.0	0.0	0.0	0.0	1.0	0.0	0.0	13.0	0.0	1.0	0.0	8.0	1.0	1.0	4.0	1.0	1.0	1.0	0.0	0.0	4.0	2.0	17.0	0.0	3.0	1.0	2.0	5.0	8.0	15.0	0.0	1.0	1.0	0.0	0.0	0.0	0.0	0.0	0.0	0.0	0.0	0.0	0.0	1.0	0.0	0.0
ALS2CR4	1.0	0.0	0.0	0.0	0.0	0.0	0.0	0.0	0.0	0.0	0.0	0.0	0.0	0.0	0.0	0.0	0.0	0.0	0.0	0.0	0.0	0.0	0.0	0.0	0.0	0.0	0.0	0.0	0.0	0.0	0.0	0.0	0.0	0.0	0.0	0.0	0.0	0.0	0.0	0.0	0.0	0.0	0.0	0.0	0.0	0.0	0.0	0.0	0.0
ALS2CR8	9.0	0.0	0.0	0.0	0.0	0.0	0.0	0.0	0.0	0.0	2.0	0.0	2.0	0.0	0.0	0.0	0.0	0.0	0.0	0.0	0.0	0.0	0.0	0.0	0.0	0.0	0.0	0.0	0.0	0.0	1.0	0.0	0.0	0.0	4.0	0.0	0.0	0.0	0.0	0.0	0.0	0.0	0.0	0.0	0.0	0.0	0.0	0.0	0.0
ALX1	124.0	0.0	0.0	0.0	0.0	1.0	1.0	1.0	0.0	0.0	5.0	0.0	5.0	0.0	7.0	3.0	0.0	6.0	2.0	2.0	8.0	0.0	0.0	0.0	3.0	22.0	0.0	6.0	5.0	2.0	9.0	15.0	9.0	0.0	1.0	0.0	0.0	0.0	0.0	0.0	0.0	0.0	0.0	0.0	1.0	0.0	0.0	0.0	0.0
ALX3	62.0	0.0	0.0	0.0	0.0	0.0	0.0	0.0	0.0	0.0	16.0	0.0	1.0	1.0	1.0	1.0	2.0	2.0	0.0	1.0	3.0	0.0	0.0	2.0	1.0	7.0	0.0	0.0	2.0	0.0	8.0	2.0	5.0	0.0	2.0	0.0	0.0	0.0	0.0	1.0	0.0	0.0	0.0	0.0	1.0	0.0	0.0	0.0	0.0
ALX4	160.0	0.0	1.0	0.0	0.0	0.0	0.0	1.0	0.0	0.0	14.0	0.0	4.0	0.0	5.0	3.0	0.0	6.0	0.0	3.0	9.0	0.0	0.0	3.0	0.0	26.0	1.0	4.0	3.0	1.0	18.0	12.0	36.0	0.0	3.0	0.0	0.0	0.0	0.0	0.0	0.0	0.0	0.0	0.0	0.0	0.0	1.0	0.0	0.0
ALYREF	41.0	0.0	0.0	0.0	0.0	0.0	0.0	0.0	0.0	1.0	2.0	0.0	0.0	0.0	11.0	0.0	0.0	1.0	0.0	0.0	3.0	0.0	0.0	2.0	0.0	10.0	0.0	1.0	0.0	0.0	1.0	1.0	8.0	0.0	0.0	0.0	0.0	0.0	0.0	0.0	0.0	0.0	0.0	0.0	0.0	0.0	0.0	0.0	0.0
AMAC1	3.0	0.0	0.0	0.0	0.0	0.0	0.0	0.0	0.0	0.0	2.0	0.0	0.0	0.0	0.0	0.0	0.0	0.0	0.0	0.0	0.0	0.0	0.0	0.0	0.0	1.0	0.0	0.0	0.0	0.0	0.0	0.0	0.0	0.0	0.0	0.0	0.0	0.0	0.0	0.0	0.0	0.0	0.0	0.0	0.0	0.0	0.0	0.0	0.0
AMAC1L2	11.0	0.0	0.0	0.0	0.0	0.0	0.0	0.0	0.0	0.0	2.0	0.0	0.0	0.0	1.0	0.0	0.0	1.0	0.0	0.0	0.0	0.0	0.0	0.0	0.0	2.0	0.0	0.0	0.0	0.0	0.0	0.0	0.0	0.0	5.0	0.0	0.0	0.0	0.0	0.0	0.0	0.0	0.0	0.0	0.0	0.0	0.0	0.0	0.0
AMAC1L3	13.0	0.0	0.0	0.0	0.0	0.0	0.0	0.0	0.0	0.0	1.0	0.0	0.0	0.0	0.0	0.0	0.0	0.0	0.0	0.0	0.0	0.0	0.0	0.0	0.0	2.0	0.0	0.0	0.0	0.0	1.0	0.0	0.0	0.0	5.0	0.0	0.0	0.0	0.0	0.0	0.0	0.0	0.0	0.0	0.0	0.0	0.0	0.0	0.0
AMACR	110.0	0.0	0.0	0.0	0.0	1.0	0.0	0.0	0.0	0.0	6.0	0.0	11.0	0.0	9.0	3.0	0.0	3.0	0.0	1.0	4.0	0.0	0.0	2.0	1.0	12.0	0.0	6.0	4.0	3.0	7.0	10.0	17.0	0.0	3.0	0.0	0.0	0.0	0.0	0.0	0.0	1.0	0.0	1.0	0.0	1.0	1.0	0.0	0.0
AMBN	140.0	0.0	0.0	0.0	0.0	0.0	0.0	3.0	0.0	0.0	36.0	0.0	5.0	0.0	6.0	3.0	1.0	2.0	1.0	0.0	10.0	0.0	0.0	4.0	3.0	20.0	0.0	6.0	3.0	0.0	5.0	8.0	15.0	0.0	1.0	0.0	0.0	0.0	0.0	0.0	0.0	0.0	0.0	0.0	0.0	0.0	1.0	1.0	0.0
AMBP	92.0	0.0	0.0	0.0	0.0	0.0	0.0	0.0	0.0	0.0	28.0	0.0	1.0	1.0	0.0	1.0	2.0	2.0	0.0	1.0	2.0	0.0	0.0	3.0	3.0	16.0	0.0	2.0	2.0	0.0	1.0	5.0	12.0	0.0	2.0	0.0	0.0	0.0	0.0	0.0	0.0	0.0	0.0	0.0	0.0	0.0	2.0	0.0	0.0
AMBRA1	294.0	0.0	0.0	0.0	0.0	1.0	2.0	1.0	0.0	1.0	56.0	0.0	3.0	0.0	22.0	6.0	0.0	9.0	2.0	5.0	8.0	1.0	0.0	4.0	4.0	46.0	1.0	12.0	13.0	1.0	22.0	9.0	39.0	0.0	2.0	0.0	0.0	0.0	0.0	0.0	1.0	0.0	1.0	1.0	0.0	1.0	0.0	0.0	0.0
AMD1	77.0	0.0	0.0	0.0	0.0	0.0	0.0	0.0	0.0	0.0	6.0	0.0	1.0	0.0	0.0	0.0	0.0	5.0	1.0	3.0	1.0	0.0	0.0	5.0	2.0	14.0	1.0	4.0	2.0	1.0	9.0	2.0	16.0	0.0	1.0	0.0	0.0	0.0	0.0	0.0	0.0	0.0	0.0	0.0	0.0	0.0	0.0	0.0	0.0
AMDHD1	108.0	0.0	0.0	0.0	0.0	0.0	1.0	0.0	0.0	0.0	19.0	0.0	2.0	0.0	3.0	2.0	1.0	2.0	1.0	2.0	6.0	1.0	0.0	4.0	0.0	19.0	0.0	7.0	6.0	1.0	3.0	8.0	16.0	1.0	0.0	0.0	0.0	0.0	0.0	0.0	0.0	0.0	0.0	0.0	0.0	0.0	0.0	0.0	0.0
AMDHD2	81.0	0.0	0.0	0.0	0.0	0.0	0.0	0.0	0.0	0.0	13.0	0.0	0.0	1.0	6.0	0.0	0.0	5.0	0.0	1.0	7.0	0.0	0.0	2.0	0.0	12.0	0.0	2.0	2.0	0.0	5.0	4.0	16.0	0.0	0.0	1.0	0.0	0.0	0.0	0.0	0.0	0.0	0.0	0.0	0.0	0.0	0.0	0.0	0.0
AMELX	66.0	0.0	0.0	0.0	0.0	0.0	0.0	0.0	0.0	0.0	12.0	0.0	1.0	0.0	1.0	1.0	0.0	2.0	0.0	1.0	4.0	0.0	0.0	0.0	1.0	9.0	0.0	5.0	0.0	1.0	2.0	12.0	6.0	0.0	0.0	0.0	0.0	0.0	0.0	0.0	0.0	0.0	0.0	0.0	1.0	1.0	0.0	0.0	0.0
AMELY	15.0	0.0	0.0	0.0	0.0	0.0	1.0	0.0	0.0	0.0	4.0	0.0	1.0	0.0	0.0	1.0	0.0	0.0	0.0	0.0	1.0	0.0	0.0	0.0	0.0	0.0	0.0	0.0	0.0	0.0	2.0	4.0	1.0	0.0	0.0	0.0	0.0	0.0	0.0	0.0	0.0	0.0	0.0	0.0	0.0	0.0	0.0	0.0	0.0
AMER1	394.0	0.0	0.0	0.0	0.0	0.0	0.0	0.0	2.0	0.0	46.0	0.0	0.0	1.0	12.0	9.0	0.0	10.0	1.0	7.0	18.0	0.0	0.0	5.0	4.0	51.0	0.0	19.0	1.0	0.0	18.0	47.0	123.0	0.0	2.0	0.0	0.0	0.0	0.0	0.0	1.0	1.0	0.0	0.0	0.0	1.0	4.0	1.0	0.0
AMER2	165.0	0.0	0.0	0.0	0.0	0.0	0.0	0.0	0.0	0.0	15.0	0.0	0.0	0.0	10.0	8.0	0.0	7.0	1.0	0.0	10.0	0.0	0.0	5.0	1.0	30.0	1.0	3.0	2.0	1.0	13.0	19.0	33.0	0.0	1.0	0.0	0.0	0.0	0.0	0.0	0.0	0.0	0.0	0.0	0.0	0.0	1.0	0.0	0.0
AMER3	348.0	0.0	0.0	0.0	0.0	0.0	0.0	0.0	2.0	0.0	72.0	0.0	4.0	0.0	14.0	14.0	1.0	7.0	4.0	4.0	31.0	1.0	0.0	4.0	5.0	36.0	1.0	14.0	4.0	2.0	17.0	54.0	36.0	0.0	2.0	0.0	0.0	0.0	0.0	2.0	0.0	1.0	0.0	0.0	3.0	0.0	2.0	0.0	0.0
AMFR	110.0	0.0	0.0	1.0	0.0	0.0	0.0	0.0	1.0	0.0	16.0	0.0	2.0	0.0	4.0	3.0	0.0	4.0	0.0	0.0	4.0	0.0	0.0	2.0	2.0	21.0	0.0	2.0	1.0	0.0	6.0	11.0	15.0	0.0	3.0	0.0	0.0	0.0	0.0	1.0	1.0	0.0	1.0	0.0	0.0	0.0	1.0	0.0	0.0
AMH	37.0	0.0	0.0	0.0	0.0	0.0	0.0	1.0	0.0	0.0	1.0	1.0	3.0	0.0	4.0	2.0	0.0	1.0	0.0	0.0	0.0	0.0	0.0	1.0	0.0	4.0	0.0	1.0	3.0	0.0	3.0	1.0	7.0	0.0	2.0	0.0	0.0	0.0	0.0	0.0	0.0	0.0	0.0	0.0	0.0	1.0	1.0	0.0	0.0
AMHR2	141.0	1.0	0.0	0.0	0.0	0.0	0.0	1.0	0.0	0.0	39.0	0.0	1.0	0.0	3.0	6.0	0.0	2.0	0.0	2.0	6.0	0.0	0.0	5.0	2.0	17.0	1.0	5.0	1.0	1.0	6.0	8.0	22.0	0.0	2.0	0.0	0.0	0.0	0.0	1.0	1.0	0.0	0.0	0.0	1.0	0.0	0.0	0.0	0.0
AMICA1	103.0	0.0	0.0	0.0	0.0	0.0	1.0	1.0	0.0	0.0	29.0	0.0	0.0	0.0	2.0	3.0	0.0	0.0	0.0	1.0	4.0	0.0	0.0	3.0	0.0	9.0	1.0	5.0	0.0	0.0	11.0	9.0	17.0	1.0	1.0	0.0	0.0	0.0	0.0	1.0	0.0	0.0	0.0	0.0	0.0	0.0	0.0	0.0	0.0
AMIGO1	91.0	0.0	0.0	0.0	0.0	0.0	0.0	0.0	0.0	0.0	18.0	0.0	1.0	0.0	2.0	0.0	0.0	2.0	1.0	1.0	9.0	0.0	0.0	1.0	2.0	14.0	0.0	2.0	1.0	0.0	4.0	4.0	16.0	0.0	1.0	0.0	0.0	0.0	0.0	0.0	0.0	1.0	0.0	1.0	1.0	0.0	3.0	0.0	0.0
AMIGO2	108.0	0.0	0.0	0.0	0.0	0.0	0.0	0.0	0.0	0.0	31.0	0.0	1.0	0.0	7.0	1.0	0.0	1.0	1.0	0.0	0.0	0.0	0.0	3.0	1.0	19.0	0.0	7.0	0.0	1.0	4.0	5.0	21.0	0.0	1.0	1.0	0.0	0.0	0.0	1.0	0.0	0.0	0.0	0.0	0.0	1.0	0.0	0.0	0.0
AMIGO3	115.0	0.0	0.0	0.0	0.0	0.0	0.0	0.0	0.0	0.0	8.0	0.0	0.0	0.0	11.0	3.0	0.0	5.0	0.0	1.0	0.0	1.0	0.0	1.0	0.0	25.0	0.0	3.0	3.0	2.0	10.0	2.0	35.0	0.0	0.0	1.0	0.0	0.0	0.0	0.0	0.0	0.0	0.0	0.0	0.0	0.0	1.0	0.0	0.0
AMMECR1	77.0	0.0	0.0	1.0	0.0	1.0	0.0	0.0	1.0	0.0	4.0	0.0	0.0	0.0	7.0	3.0	0.0	1.0	0.0	1.0	1.0	0.0	0.0	0.0	0.0	19.0	0.0	4.0	1.0	0.0	5.0	6.0	16.0	0.0	1.0	0.0	0.0	0.0	0.0	0.0	0.0	0.0	0.0	0.0	1.0	1.0	1.0	0.0	0.0
AMMECR1L	72.0	0.0	0.0	0.0	0.0	0.0	0.0	0.0	1.0	0.0	9.0	0.0	1.0	0.0	3.0	1.0	1.0	1.0	0.0	1.0	2.0	0.0	0.0	0.0	2.0	11.0	0.0	4.0	3.0	0.0	4.0	5.0	16.0	0.0	2.0	0.0	0.0	0.0	0.0	0.0	0.0	0.0	0.0	0.0	0.0	1.0	0.0	0.0	0.0
AMN	47.0	0.0	0.0	0.0	0.0	0.0	1.0	0.0	0.0	0.0	8.0	0.0	0.0	0.0	5.0	0.0	0.0	2.0	0.0	0.0	2.0	0.0	0.0	1.0	0.0	6.0	0.0	1.0	2.0	0.0	2.0	2.0	12.0	0.0	0.0	0.0	0.0	0.0	0.0	0.0	0.0	0.0	0.0	0.0	0.0	0.0	1.0	0.0	0.0
AMN1	44.0	0.0	0.0	0.0	0.0	0.0	0.0	0.0	0.0	0.0	8.0	0.0	0.0	0.0	4.0	0.0	0.0	0.0	0.0	0.0	2.0	0.0	0.0	1.0	0.0	13.0	0.0	1.0	1.0	0.0	1.0	3.0	7.0	0.0	1.0	0.0	0.0	0.0	0.0	0.0	0.0	0.0	0.0	0.0	0.0	0.0	0.0	0.0	0.0
AMOT	270.0	0.0	2.0	0.0	1.0	0.0	0.0	0.0	0.0	0.0	24.0	0.0	9.0	1.0	13.0	3.0	0.0	10.0	6.0	5.0	12.0	0.0	0.0	3.0	2.0	45.0	4.0	9.0	5.0	0.0	18.0	27.0	51.0	0.0	4.0	1.0	0.0	0.0	0.0	1.0	0.0	0.0	0.0	0.0	0.0	0.0	3.0	0.0	0.0
AMOTL1	201.0	0.0	0.0	0.0	0.0	0.0	1.0	1.0	1.0	0.0	14.0	1.0	0.0	0.0	11.0	6.0	1.0	7.0	2.0	2.0	10.0	0.0	0.0	6.0	3.0	33.0	0.0	9.0	5.0	1.0	17.0	9.0	42.0	0.0	3.0	1.0	0.0	0.0	0.0	2.0	0.0	0.0	1.0	0.0	0.0	0.0	1.0	0.0	0.0
AMOTL2	186.0	0.0	0.0	0.0	0.0	0.0	1.0	0.0	1.0	1.0	19.0	2.0	2.0	0.0	12.0	3.0	1.0	5.0	0.0	6.0	5.0	3.0	1.0	3.0	2.0	29.0	0.0	6.0	10.0	2.0	22.0	5.0	21.0	0.0	2.0	2.0	0.0	0.0	0.0	0.0	0.0	0.0	0.0	1.0	1.0	0.0	1.0	1.0	0.0
AMPD1	282.0	0.0	1.0	0.0	0.0	0.0	0.0	0.0	2.0	0.0	62.0	1.0	4.0	0.0	10.0	7.0	0.0	7.0	1.0	4.0	10.0	0.0	0.0	2.0	6.0	35.0	0.0	13.0	8.0	2.0	15.0	31.0	35.0	0.0	7.0	1.0	0.0	0.0	0.0	1.0	0.0	0.0	1.0	1.0	0.0	0.0	1.0	0.0	0.0
AMPD2	154.0	0.0	1.0	0.0	0.0	0.0	0.0	2.0	2.0	0.0	19.0	0.0	1.0	1.0	7.0	5.0	2.0	0.0	2.0	2.0	4.0	0.0	0.0	4.0	2.0	20.0	0.0	6.0	8.0	0.0	15.0	8.0	35.0	0.0	1.0	0.0	0.0	0.0	0.0	1.0	0.0	0.0	0.0	2.0	0.0	1.0	0.0	0.0	0.0
AMPD3	208.0	0.0	1.0	0.0	0.0	0.0	0.0	2.0	0.0	0.0	45.0	0.0	0.0	0.0	7.0	3.0	2.0	2.0	0.0	2.0	9.0	1.0	0.0	1.0	1.0	29.0	0.0	11.0	5.0	0.0	21.0	3.0	41.0	0.0	3.0	0.0	0.0	0.0	0.0	0.0	0.0	1.0	0.0	0.0	0.0	1.0	2.0	0.0	0.0
AMPH	290.0	0.0	0.0	0.0	0.0	0.0	0.0	1.0	0.0	0.0	38.0	0.0	8.0	0.0	8.0	10.0	0.0	12.0	2.0	3.0	26.0	1.0	0.0	5.0	3.0	35.0	2.0	11.0	1.0	2.0	21.0	37.0	38.0	0.0	3.0	1.0	0.0	0.0	0.0	0.0	0.0	0.0	1.0	0.0	2.0	0.0	2.0	0.0	0.0
AMT	74.0	0.0	0.0	0.0	0.0	0.0	0.0	0.0	0.0	0.0	11.0	0.0	0.0	0.0	5.0	0.0	1.0	2.0	1.0	0.0	0.0	0.0	0.0	3.0	0.0	9.0	0.0	3.0	8.0	0.0	9.0	3.0	8.0	0.0	0.0	0.0	0.0	0.0	0.0	0.0	0.0	0.0	0.0	0.0	0.0	0.0	1.0	0.0	0.0
AMTN	61.0	0.0	0.0	0.0	0.0	0.0	0.0	0.0	0.0	0.0	24.0	0.0	1.0	0.0	3.0	3.0	0.0	3.0	0.0	1.0	7.0	0.0	0.0	0.0	0.0	5.0	0.0	0.0	3.0	0.0	2.0	4.0	2.0	0.0	1.0	0.0	0.0	0.0	0.0	0.0	0.0	0.0	0.0	0.0	1.0	0.0	0.0	0.0	0.0
AMY1A	29.0	0.0	0.0	0.0	0.0	0.0	0.0	0.0	0.0	0.0	5.0	0.0	1.0	0.0	2.0	0.0	0.0	1.0	1.0	1.0	1.0	0.0	0.0	1.0	0.0	5.0	0.0	2.0	1.0	0.0	1.0	4.0	1.0	0.0	0.0	0.0	0.0	0.0	0.0	0.0	0.0	0.0	0.0	0.0	0.0	0.0	0.0	0.0	0.0
AMY1B	15.0	0.0	0.0	0.0	0.0	0.0	0.0	0.0	0.0	0.0	3.0	0.0	0.0	0.0	0.0	1.0	0.0	0.0	0.0	0.0	3.0	0.0	0.0	0.0	0.0	4.0	0.0	0.0	0.0	0.0	1.0	1.0	1.0	0.0	0.0	0.0	0.0	0.0	0.0	0.0	0.0	0.0	0.0	0.0	0.0	0.0	0.0	0.0	0.0
AMY1C	49.0	0.0	0.0	0.0	0.0	0.0	0.0	0.0	0.0	0.0	12.0	0.0	0.0	0.0	0.0	5.0	0.0	2.0	1.0	1.0	5.0	0.0	0.0	2.0	0.0	6.0	0.0	1.0	0.0	0.0	2.0	5.0	4.0	0.0	0.0	0.0	0.0	0.0	0.0	0.0	0.0	0.0	0.0	0.0	0.0	0.0	0.0	0.0	0.0
AMY2A	138.0	0.0	0.0	0.0	0.0	0.0	0.0	0.0	0.0	0.0	22.0	0.0	1.0	0.0	3.0	5.0	1.0	6.0	1.0	3.0	11.0	0.0	0.0	1.0	0.0	28.0	0.0	5.0	3.0	1.0	7.0	9.0	19.0	0.0	3.0	0.0	0.0	0.0	0.0	0.0	0.0	0.0	0.0	0.0	0.0	1.0	0.0	0.0	0.0
AMY2B	196.0	0.0	1.0	0.0	0.0	0.0	0.0	0.0	1.0	0.0	16.0	0.0	3.0	0.0	10.0	2.0	0.0	9.0	5.0	2.0	14.0	0.0	0.0	4.0	4.0	38.0	1.0	4.0	3.0	2.0	20.0	19.0	23.0	0.0	0.0	0.0	0.0	0.0	0.0	0.0	1.0	1.0	0.0	0.0	0.0	0.0	1.0	0.0	0.0
AMZ1	139.0	0.0	0.0	0.0	0.0	1.0	0.0	0.0	0.0	1.0	25.0	0.0	2.0	0.0	4.0	4.0	0.0	3.0	0.0	2.0	5.0	0.0	0.0	1.0	0.0	14.0	0.0	5.0	13.0	0.0	12.0	8.0	30.0	0.0	0.0	0.0	0.0	0.0	0.0	0.0	0.0	1.0	0.0	1.0	1.0	0.0	0.0	0.0	0.0
AMZ2	75.0	0.0	1.0	0.0	0.0	0.0	0.0	0.0	1.0	0.0	4.0	0.0	0.0	0.0	8.0	3.0	0.0	1.0	1.0	1.0	1.0	0.0	0.0	1.0	0.0	19.0	1.0	3.0	3.0	0.0	7.0	2.0	11.0	0.0	1.0	0.0	0.0	0.0	0.0	0.0	0.0	0.0	0.0	1.0	0.0	0.0	1.0	0.0	0.0
ANAPC1	264.0	0.0	0.0	0.0	0.0	0.0	0.0	2.0	0.0	1.0	56.0	0.0	1.0	1.0	21.0	8.0	0.0	9.0	1.0	5.0	12.0	0.0	0.0	5.0	2.0	46.0	0.0	16.0	8.0	1.0	15.0	17.0	25.0	0.0	4.0	0.0	0.0	0.0	0.0	1.0	0.0	1.0	0.0	0.0	0.0	0.0	0.0	0.0	0.0
ANAPC10	27.0	0.0	0.0	0.0	0.0	0.0	0.0	0.0	0.0	0.0	2.0	0.0	1.0	0.0	1.0	2.0	0.0	0.0	0.0	1.0	1.0	0.0	0.0	1.0	0.0	7.0	0.0	2.0	0.0	0.0	3.0	0.0	3.0	0.0	0.0	0.0	0.0	0.0	0.0	0.0	0.0	0.0	0.0	0.0	1.0	1.0	0.0	0.0	0.0
ANAPC11	11.0	0.0	0.0	0.0	0.0	0.0	0.0	0.0	0.0	0.0	2.0	0.0	0.0	0.0	0.0	1.0	0.0	0.0	0.0	0.0	0.0	0.0	0.0	0.0	0.0	2.0	0.0	2.0	0.0	0.0	1.0	1.0	2.0	0.0	0.0	0.0	0.0	0.0	0.0	0.0	0.0	0.0	0.0	0.0	0.0	0.0	0.0	0.0	0.0
ANAPC13	17.0	0.0	0.0	0.0	0.0	0.0	0.0	0.0	0.0	0.0	1.0	0.0	0.0	0.0	0.0	0.0	0.0	0.0	1.0	1.0	2.0	0.0	0.0	0.0	0.0	4.0	1.0	2.0	0.0	0.0	1.0	1.0	3.0	0.0	0.0	0.0	0.0	0.0	0.0	0.0	0.0	0.0	0.0	0.0	0.0	0.0	0.0	0.0	0.0
ANAPC15	24.0	0.0	0.0	0.0	0.0	1.0	0.0	0.0	0.0	0.0	0.0	0.0	0.0	0.0	2.0	0.0	0.0	0.0	0.0	1.0	4.0	0.0	0.0	0.0	0.0	9.0	0.0	0.0	0.0	0.0	4.0	0.0	2.0	0.0	0.0	0.0	0.0	0.0	0.0	0.0	0.0	0.0	0.0	0.0	0.0	0.0	0.0	0.0	0.0
ANAPC16	19.0	0.0	0.0	0.0	0.0	0.0	0.0	0.0	0.0	0.0	7.0	0.0	0.0	0.0	3.0	0.0	0.0	0.0	0.0	0.0	0.0	0.0	0.0	0.0	1.0	3.0	0.0	1.0	0.0	0.0	0.0	2.0	1.0	0.0	0.0	0.0	0.0	0.0	0.0	0.0	0.0	0.0	0.0	0.0	0.0	1.0	0.0	0.0	0.0
ANAPC2	163.0	0.0	0.0	0.0	0.0	0.0	0.0	0.0	1.0	0.0	26.0	0.0	3.0	0.0	8.0	7.0	0.0	0.0	1.0	3.0	6.0	0.0	0.0	3.0	0.0	19.0	3.0	5.0	8.0	1.0	11.0	9.0	30.0	0.0	4.0	2.0	1.0	0.0	0.0	0.0	1.0	1.0	0.0	1.0	0.0	1.0	1.0	0.0	0.0
ANAPC4	127.0	0.0	0.0	1.0	0.0	0.0	0.0	0.0	0.0	0.0	26.0	0.0	0.0	0.0	8.0	2.0	0.0	3.0	0.0	1.0	5.0	0.0	0.0	4.0	3.0	20.0	0.0	7.0	7.0	1.0	6.0	7.0	15.0	0.0	1.0	0.0	0.0	0.0	0.0	0.0	1.0	0.0	0.0	0.0	0.0	0.0	1.0	0.0	0.0
ANAPC5	145.0	0.0	0.0	0.0	0.0	0.0	0.0	0.0	2.0	0.0	14.0	0.0	2.0	1.0	12.0	2.0	1.0	1.0	3.0	3.0	6.0	0.0	0.0	4.0	3.0	26.0	0.0	9.0	10.0	0.0	8.0	10.0	15.0	0.0	2.0	0.0	0.0	0.0	0.0	0.0	0.0	1.0	0.0	0.0	0.0	0.0	1.0	0.0	0.0
ANAPC7	102.0	0.0	0.0	0.0	1.0	0.0	1.0	0.0	0.0	0.0	20.0	1.0	1.0	0.0	7.0	4.0	0.0	1.0	0.0	2.0	4.0	0.0	0.0	1.0	2.0	14.0	0.0	7.0	3.0	1.0	8.0	3.0	16.0	0.0	1.0	1.0	0.0	0.0	0.0	0.0	0.0	0.0	0.0	0.0	0.0	0.0	0.0	0.0	0.0
ANG	22.0	0.0	1.0	0.0	0.0	0.0	0.0	0.0	0.0	0.0	7.0	0.0	1.0	0.0	0.0	1.0	0.0	0.0	1.0	1.0	1.0	0.0	0.0	1.0	0.0	4.0	0.0	0.0	1.0	0.0	0.0	0.0	2.0	0.0	0.0	0.0	0.0	0.0	0.0	0.0	0.0	0.0	0.0	0.0	0.0	0.0	0.0	0.0	0.0
ANGEL1	136.0	0.0	0.0	0.0	0.0	0.0	0.0	0.0	0.0	0.0	25.0	0.0	2.0	0.0	5.0	2.0	0.0	5.0	0.0	2.0	9.0	0.0	0.0	3.0	2.0	23.0	0.0	6.0	3.0	0.0	7.0	14.0	18.0	0.0	0.0	0.0	0.0	0.0	0.0	0.0	1.0	0.0	2.0	0.0	0.0	0.0	2.0	0.0	0.0
ANGEL2	98.0	0.0	1.0	0.0	0.0	0.0	0.0	4.0	0.0	0.0	9.0	1.0	2.0	0.0	2.0	2.0	0.0	4.0	1.0	0.0	3.0	0.0	0.0	0.0	0.0	22.0	0.0	6.0	5.0	1.0	1.0	11.0	16.0	0.0	0.0	0.0	0.0	0.0	0.0	0.0	1.0	1.0	1.0	1.0	0.0	0.0	0.0	0.0	0.0
ANGPT1	204.0	0.0	0.0	0.0	0.0	0.0	0.0	1.0	0.0	0.0	79.0	0.0	4.0	0.0	2.0	5.0	0.0	3.0	1.0	1.0	4.0	0.0	1.0	2.0	3.0	19.0	1.0	11.0	5.0	4.0	18.0	14.0	13.0	0.0	3.0	0.0	0.0	0.0	0.0	0.0	0.0	0.0	1.0	1.0	0.0	0.0	1.0	0.0	0.0
ANGPT2	109.0	0.0	0.0	0.0	0.0	0.0	0.0	0.0	0.0	0.0	6.0	0.0	3.0	0.0	4.0	0.0	2.0	4.0	0.0	1.0	5.0	0.0	0.0	2.0	2.0	24.0	0.0	3.0	3.0	1.0	7.0	11.0	22.0	0.0	0.0	1.0	0.0	0.0	0.0	0.0	0.0	0.0	0.0	0.0	1.0	0.0	2.0	0.0	0.0
ANGPT4	157.0	0.0	0.0	0.0	0.0	1.0	0.0	0.0	1.0	1.0	27.0	0.0	2.0	0.0	8.0	4.0	0.0	8.0	1.0	1.0	10.0	0.0	0.0	2.0	1.0	21.0	0.0	11.0	0.0	0.0	6.0	17.0	19.0	0.0	0.0	1.0	0.0	0.0	0.0	1.0	0.0	1.0	1.0	0.0	1.0	1.0	1.0	0.0	0.0
ANGPTL1	119.0	0.0	0.0	0.0	0.0	0.0	0.0	0.0	0.0	0.0	19.0	0.0	4.0	1.0	3.0	3.0	1.0	1.0	1.0	2.0	6.0	1.0	0.0	2.0	2.0	20.0	0.0	11.0	0.0	0.0	3.0	5.0	24.0	0.0	2.0	0.0	0.0	0.0	0.0	0.0	0.0	0.0	1.0	0.0	0.0	0.0	0.0	0.0	0.0
ANGPTL2	105.0	0.0	1.0	0.0	1.0	0.0	0.0	0.0	1.0	0.0	19.0	0.0	1.0	1.0	3.0	2.0	1.0	2.0	0.0	0.0	3.0	0.0	0.0	0.0	1.0	21.0	0.0	1.0	3.0	2.0	4.0	3.0	24.0	0.0	2.0	0.0	0.0	0.0	0.0	0.0	0.0	0.0	0.0	0.0	0.0	2.0	0.0	0.0	0.0
ANGPTL3	83.0	0.0	0.0	0.0	0.0	1.0	0.0	0.0	0.0	0.0	12.0	0.0	0.0	0.0	6.0	4.0	1.0	3.0	1.0	0.0	2.0	0.0	0.0	2.0	0.0	18.0	1.0	6.0	3.0	0.0	4.0	8.0	7.0	0.0	1.0	0.0	0.0	0.0	0.0	0.0	0.0	0.0	0.0	0.0	0.0	0.0	1.0	0.0	0.0
ANGPTL4	83.0	0.0	0.0	0.0	0.0	0.0	0.0	0.0	0.0	0.0	19.0	0.0	1.0	0.0	5.0	3.0	1.0	2.0	1.0	0.0	4.0	0.0	0.0	2.0	2.0	10.0	0.0	3.0	0.0	2.0	4.0	5.0	9.0	0.0	0.0	0.0	0.0	0.0	0.0	1.0	0.0	0.0	0.0	0.0	1.0	0.0	2.0	0.0	0.0
ANGPTL5	106.0	0.0	0.0	0.0	0.0	0.0	0.0	0.0	1.0	0.0	26.0	0.0	4.0	0.0	3.0	0.0	0.0	2.0	1.0	1.0	6.0	0.0	0.0	2.0	1.0	17.0	0.0	5.0	1.0	0.0	6.0	8.0	14.0	0.0	0.0	0.0	0.0	0.0	0.0	0.0	0.0	0.0	0.0	0.0	0.0	0.0	1.0	0.0	0.0
ANGPTL6	70.0	0.0	0.0	0.0	0.0	0.0	0.0	0.0	0.0	0.0	8.0	0.0	3.0	1.0	4.0	3.0	1.0	3.0	2.0	0.0	2.0	0.0	0.0	2.0	1.0	10.0	0.0	1.0	3.0	0.0	6.0	3.0	14.0	0.0	1.0	0.0	0.0	0.0	0.0	0.0	0.0	0.0	0.0	0.0	0.0	0.0	0.0	0.0	0.0
ANGPTL7	64.0	0.0	0.0	0.0	0.0	0.0	0.0	1.0	0.0	0.0	11.0	0.0	0.0	0.0	0.0	1.0	1.0	2.0	0.0	0.0	1.0	0.0	0.0	3.0	0.0	11.0	1.0	1.0	3.0	0.0	4.0	3.0	16.0	0.0	1.0	1.0	0.0	0.0	0.0	0.0	0.0	0.0	0.0	0.0	1.0	0.0	0.0	0.0	0.0
ANHX	39.0	0.0	1.0	0.0	0.0	0.0	2.0	0.0	0.0	0.0	4.0	0.0	1.0	0.0	2.0	1.0	0.0	0.0	1.0	5.0	0.0	0.0	0.0	0.0	0.0	15.0	1.0	0.0	3.0	1.0	0.0	0.0	0.0	0.0	0.0	0.0	0.0	0.0	0.0	0.0	0.0	1.0	0.0	0.0	0.0	0.0	0.0	0.0	0.0
ANK1	554.0	0.0	1.0	0.0	0.0	1.0	1.0	1.0	1.0	1.0	105.0	0.0	7.0	0.0	28.0	13.0	2.0	9.0	2.0	6.0	26.0	0.0	1.0	8.0	9.0	60.0	1.0	26.0	26.0	5.0	37.0	56.0	80.0	0.0	6.0	1.0	0.0	0.0	0.0	0.0	0.0	1.0	2.0	0.0	1.0	1.0	3.0	0.0	0.0
ANK2	968.0	1.0	2.0	0.0	0.0	0.0	2.0	3.0	4.0	1.0	129.0	0.0	20.0	0.0	57.0	26.0	3.0	37.0	9.0	14.0	67.0	1.0	0.0	16.0	15.0	77.0	3.0	36.0	43.0	6.0	55.0	145.0	126.0	0.0	8.0	4.0	1.0	0.0	0.0	2.0	1.0	0.0	3.0	3.0	5.0	0.0	2.0	0.0	0.0
ANK3	977.0	0.0	0.0	1.0	0.0	2.0	0.0	1.0	2.0	0.0	265.0	0.0	20.0	1.0	49.0	26.0	0.0	19.0	6.0	13.0	32.0	2.0	0.0	22.0	9.0	93.0	3.0	42.0	30.0	7.0	68.0	58.0	134.0	0.0	9.0	0.0	1.0	2.0	0.0	2.0	1.0	3.0	0.0	4.0	3.0	2.0	5.0	0.0	0.0
ANKAR	254.0	0.0	0.0	0.0	0.0	1.0	0.0	1.0	1.0	1.0	33.0	0.0	5.0	0.0	17.0	10.0	1.0	8.0	0.0	3.0	13.0	0.0	0.0	4.0	4.0	41.0	0.0	13.0	15.0	0.0	15.0	18.0	30.0	0.0	2.0	0.0	0.0	0.0	0.0	1.0	0.0	0.0	1.0	1.0	1.0	0.0	2.0	0.0	0.0
ANKDD1A	56.0	0.0	0.0	0.0	0.0	0.0	0.0	0.0	0.0	0.0	10.0	0.0	0.0	0.0	5.0	2.0	0.0	2.0	1.0	0.0	2.0	0.0	0.0	2.0	0.0	9.0	0.0	2.0	6.0	0.0	2.0	1.0	7.0	0.0	2.0	0.0	0.0	0.0	0.0	0.0	0.0	0.0	0.0	0.0	0.0	0.0	1.0	0.0	0.0
ANKDD1B	15.0	0.0	1.0	0.0	0.0	0.0	0.0	0.0	0.0	0.0	0.0	0.0	0.0	0.0	0.0	1.0	0.0	0.0	0.0	1.0	0.0	0.0	0.0	0.0	0.0	8.0	0.0	2.0	0.0	0.0	0.0	0.0	0.0	0.0	0.0	0.0	0.0	0.0	0.0	0.0	0.0	0.0	0.0	0.0	0.0	0.0	1.0	0.0	0.0
ANKEF1	192.0	0.0	0.0	1.0	0.0	1.0	0.0	0.0	0.0	0.0	48.0	0.0	0.0	0.0	9.0	4.0	1.0	4.0	2.0	0.0	7.0	0.0	0.0	2.0	1.0	28.0	0.0	9.0	1.0	1.0	11.0	21.0	24.0	1.0	1.0	0.0	0.0	0.0	0.0	1.0	0.0	2.0	1.0	0.0	0.0	0.0	1.0	0.0	0.0
ANKFN1	261.0	0.0	0.0	0.0	1.0	0.0	0.0	0.0	0.0	0.0	64.0	0.0	5.0	0.0	14.0	6.0	0.0	6.0	1.0	7.0	19.0	0.0	0.0	2.0	3.0	29.0	0.0	11.0	8.0	0.0	8.0	25.0	36.0	0.0	3.0	0.0	0.0	0.0	0.0	0.0	0.0	1.0	0.0	0.0	1.0	2.0	1.0	0.0	0.0
ANKFY1	187.0	0.0	1.0	0.0	0.0	0.0	0.0	1.0	0.0	0.0	14.0	0.0	2.0	0.0	12.0	8.0	0.0	6.0	2.0	3.0	7.0	0.0	0.0	2.0	2.0	29.0	0.0	11.0	7.0	0.0	17.0	11.0	36.0	0.0	1.0	0.0	1.0	0.0	0.0	0.0	0.0	0.0	1.0	1.0	1.0	0.0	1.0	0.0	0.0
ANKH	119.0	0.0	0.0	0.0	0.0	0.0	0.0	1.0	0.0	0.0	19.0	0.0	1.0	0.0	8.0	2.0	0.0	9.0	3.0	1.0	5.0	1.0	0.0	6.0	0.0	16.0	0.0	8.0	3.0	0.0	8.0	8.0	13.0	0.0	0.0	0.0	0.0	0.0	0.0	0.0	0.0	0.0	0.0	0.0	1.0	0.0	1.0	0.0	0.0
ANKHD1	423.0	0.0	1.0	0.0	0.0	0.0	0.0	0.0	1.0	0.0	62.0	0.0	1.0	0.0	35.0	13.0	0.0	14.0	5.0	8.0	18.0	0.0	0.0	10.0	8.0	61.0	3.0	23.0	18.0	3.0	22.0	28.0	64.0	0.0	1.0	0.0	0.0	0.0	0.0	0.0	0.0	1.0	1.0	3.0	0.0	0.0	3.0	0.0	0.0
ANKHD1-EIF4EBP3	9.0	0.0	0.0	0.0	0.0	0.0	0.0	0.0	0.0	0.0	5.0	0.0	3.0	0.0	0.0	0.0	0.0	0.0	0.0	0.0	0.0	0.0	0.0	0.0	0.0	0.0	0.0	0.0	1.0	0.0	0.0	0.0	0.0	0.0	0.0	0.0	0.0	0.0	0.0	0.0	0.0	0.0	0.0	0.0	0.0	0.0	0.0	0.0	0.0
ANKHD1;ANKHD1-EIF4EBP3	1.0	0.0	0.0	0.0	0.0	0.0	0.0	0.0	0.0	0.0	0.0	0.0	0.0	0.0	0.0	0.0	0.0	0.0	0.0	0.0	0.0	0.0	0.0	0.0	0.0	0.0	0.0	0.0	0.0	0.0	1.0	0.0	0.0	0.0	0.0	0.0	0.0	0.0	0.0	0.0	0.0	0.0	0.0	0.0	0.0	0.0	0.0	0.0	0.0
ANKIB1	205.0	0.0	0.0	0.0	0.0	0.0	0.0	0.0	0.0	0.0	29.0	0.0	8.0	0.0	14.0	5.0	0.0	6.0	2.0	2.0	11.0	0.0	0.0	5.0	1.0	37.0	1.0	9.0	6.0	0.0	11.0	19.0	23.0	1.0	2.0	0.0	0.0	0.0	0.0	0.0	0.0	0.0	0.0	0.0	1.0	1.0	3.0	0.0	0.0
ANKK1	171.0	0.0	1.0	0.0	0.0	0.0	0.0	1.0	0.0	1.0	29.0	0.0	9.0	0.0	3.0	3.0	0.0	4.0	2.0	0.0	5.0	0.0	0.0	5.0	1.0	29.0	0.0	8.0	3.0	3.0	9.0	15.0	24.0	0.0	4.0	1.0	0.0	0.0	0.0	0.0	1.0	0.0	0.0	0.0	0.0	0.0	3.0	0.0	0.0
ANKLE1	100.0	1.0	0.0	0.0	0.0	0.0	1.0	0.0	0.0	0.0	20.0	0.0	1.0	0.0	3.0	2.0	2.0	2.0	0.0	2.0	2.0	1.0	0.0	0.0	1.0	16.0	0.0	4.0	6.0	0.0	10.0	2.0	17.0	0.0	1.0	0.0	0.0	0.0	0.0	0.0	0.0	0.0	0.0	0.0	1.0	0.0	0.0	0.0	0.0
ANKLE2	202.0	0.0	1.0	0.0	0.0	1.0	0.0	1.0	0.0	0.0	15.0	0.0	8.0	0.0	16.0	2.0	0.0	7.0	0.0	4.0	15.0	0.0	0.0	6.0	5.0	31.0	1.0	12.0	8.0	1.0	15.0	13.0	30.0	0.0	2.0	1.0	0.0	0.0	0.0	0.0	0.0	0.0	0.0	0.0	0.0	0.0	0.0	0.0	0.0
ANKMY1	205.0	0.0	0.0	0.0	0.0	0.0	0.0	1.0	1.0	0.0	33.0	0.0	2.0	0.0	7.0	5.0	2.0	6.0	4.0	1.0	9.0	0.0	0.0	3.0	1.0	35.0	0.0	6.0	9.0	1.0	14.0	17.0	36.0	0.0	3.0	0.0	0.0	0.0	0.0	0.0	0.0	2.0	1.0	1.0	0.0	0.0	1.0	1.0	0.0
ANKMY2	85.0	0.0	0.0	0.0	0.0	0.0	0.0	0.0	0.0	0.0	16.0	0.0	0.0	0.0	3.0	3.0	0.0	4.0	1.0	0.0	6.0	0.0	0.0	3.0	1.0	13.0	0.0	3.0	3.0	1.0	2.0	9.0	12.0	0.0	2.0	0.0	0.0	0.0	0.0	0.0	0.0	0.0	0.0	0.0	0.0	0.0	0.0	0.0	0.0
ANKRA2	55.0	0.0	1.0	0.0	0.0	0.0	0.0	1.0	0.0	0.0	13.0	0.0	0.0	0.0	2.0	1.0	0.0	0.0	1.0	0.0	1.0	0.0	0.0	2.0	0.0	8.0	0.0	2.0	1.0	1.0	1.0	4.0	8.0	1.0	2.0	0.0	0.0	0.0	0.0	0.0	0.0	0.0	0.0	0.0	0.0	0.0	2.0	0.0	0.0
ANKRD1	84.0	0.0	0.0	0.0	0.0	0.0	0.0	0.0	0.0	0.0	10.0	1.0	2.0	0.0	1.0	3.0	0.0	2.0	0.0	1.0	0.0	0.0	0.0	2.0	1.0	12.0	0.0	4.0	5.0	1.0	8.0	7.0	17.0	0.0	2.0	0.0	0.0	0.0	0.0	0.0	0.0	0.0	0.0	0.0	0.0	0.0	0.0	0.0	0.0
ANKRD10	64.0	0.0	1.0	1.0	0.0	0.0	0.0	0.0	0.0	0.0	8.0	0.0	1.0	0.0	1.0	1.0	0.0	3.0	0.0	0.0	1.0	0.0	0.0	2.0	1.0	13.0	0.0	2.0	1.0	0.0	5.0	2.0	13.0	0.0	1.0	0.0	0.0	0.0	0.0	0.0	0.0	0.0	0.0	1.0	0.0	1.0	1.0	0.0	0.0
ANKRD11	544.0	2.0	1.0	0.0	0.0	4.0	3.0	2.0	1.0	0.0	73.0	0.0	2.0	1.0	35.0	17.0	2.0	23.0	5.0	6.0	22.0	0.0	0.0	11.0	7.0	65.0	0.0	31.0	20.0	3.0	43.0	17.0	107.0	1.0	5.0	0.0	0.0	0.0	0.0	0.0	0.0	3.0	0.0	3.0	1.0	3.0	2.0	1.0	0.0
ANKRD12	395.0	0.0	1.0	0.0	0.0	0.0	0.0	2.0	0.0	0.0	52.0	0.0	6.0	1.0	22.0	21.0	0.0	9.0	4.0	7.0	17.0	1.0	1.0	6.0	6.0	49.0	1.0	29.0	16.0	2.0	26.0	27.0	58.0	0.0	4.0	0.0	0.0	0.0	0.0	0.0	0.0	2.0	2.0	2.0	1.0	2.0	3.0	0.0	0.0
ANKRD13A	104.0	0.0	0.0	0.0	0.0	0.0	0.0	1.0	0.0	0.0	11.0	0.0	1.0	0.0	5.0	7.0	0.0	2.0	1.0	0.0	3.0	0.0	0.0	2.0	0.0	21.0	0.0	3.0	9.0	1.0	7.0	3.0	19.0	0.0	1.0	0.0	0.0	0.0	0.0	1.0	0.0	0.0	0.0	0.0	0.0	0.0	3.0	0.0	0.0
ANKRD13B	105.0	0.0	0.0	0.0	0.0	0.0	0.0	0.0	1.0	0.0	7.0	0.0	2.0	0.0	2.0	6.0	0.0	1.0	0.0	3.0	4.0	0.0	0.0	0.0	1.0	27.0	0.0	6.0	1.0	0.0	12.0	4.0	22.0	0.0	1.0	0.0	0.0	0.0	0.0	0.0	0.0	1.0	0.0	0.0	0.0	0.0	0.0	0.0	0.0
ANKRD13C	120.0	0.0	0.0	0.0	0.0	0.0	0.0	0.0	0.0	0.0	24.0	0.0	0.0	0.0	3.0	1.0	0.0	3.0	0.0	3.0	6.0	0.0	0.0	1.0	4.0	32.0	0.0	3.0	6.0	0.0	4.0	3.0	19.0	0.0	2.0	0.0	0.0	0.0	0.0	0.0	0.0	1.0	1.0	1.0	0.0	0.0	0.0	0.0	0.0
ANKRD13D	106.0	0.0	0.0	0.0	0.0	0.0	0.0	0.0	0.0	0.0	13.0	0.0	0.0	0.0	6.0	2.0	1.0	5.0	1.0	4.0	5.0	0.0	0.0	3.0	1.0	11.0	0.0	4.0	5.0	2.0	6.0	7.0	26.0	0.0	1.0	0.0	0.0	0.0	0.0	0.0	0.0	0.0	0.0	0.0	0.0	0.0	1.0	0.0	0.0
ANKRD16	60.0	0.0	0.0	0.0	0.0	0.0	0.0	0.0	0.0	0.0	9.0	0.0	0.0	0.0	4.0	3.0	0.0	2.0	0.0	1.0	1.0	0.0	0.0	2.0	3.0	9.0	0.0	5.0	0.0	0.0	2.0	7.0	9.0	0.0	0.0	0.0	0.0	0.0	0.0	0.0	0.0	1.0	0.0	0.0	0.0	0.0	0.0	0.0	0.0
ANKRD17	479.0	0.0	1.0	0.0	0.0	0.0	0.0	2.0	0.0	0.0	54.0	0.0	6.0	1.0	20.0	10.0	0.0	26.0	3.0	5.0	24.0	0.0	1.0	9.0	5.0	61.0	1.0	24.0	16.0	3.0	22.0	42.0	60.0	0.0	6.0	0.0	0.0	0.0	0.0	1.0	0.0	2.0	0.0	4.0	2.0	2.0	4.0	0.0	0.0
ANKRD18A	110.0	0.0	0.0	0.0	0.0	0.0	1.0	0.0	0.0	0.0	11.0	0.0	3.0	0.0	1.0	4.0	0.0	2.0	0.0	2.0	0.0	0.0	0.0	3.0	0.0	41.0	0.0	12.0	0.0	0.0	2.0	1.0	17.0	0.0	1.0	0.0	0.0	0.0	0.0	1.0	0.0	1.0	0.0	0.0	0.0	0.0	0.0	0.0	0.0
ANKRD18B	47.0	0.0	0.0	0.0	0.0	0.0	0.0	0.0	0.0	0.0	2.0	0.0	0.0	0.0	1.0	6.0	0.0	0.0	1.0	1.0	0.0	0.0	0.0	0.0	0.0	18.0	0.0	4.0	0.0	1.0	0.0	0.0	8.0	0.0	0.0	0.0	0.0	0.0	0.0	2.0	0.0	0.0	0.0	0.0	0.0	2.0	0.0	0.0	0.0
ANKRD2	60.0	0.0	0.0	0.0	0.0	0.0	0.0	1.0	0.0	0.0	6.0	0.0	0.0	0.0	5.0	0.0	0.0	0.0	1.0	0.0	2.0	0.0	0.0	2.0	1.0	11.0	0.0	3.0	3.0	1.0	0.0	1.0	16.0	0.0	0.0	0.0	0.0	0.0	0.0	1.0	0.0	0.0	0.0	1.0	1.0	0.0	1.0	0.0	0.0
ANKRD20A1	61.0	0.0	0.0	0.0	0.0	0.0	0.0	0.0	0.0	0.0	8.0	0.0	0.0	0.0	2.0	2.0	0.0	4.0	0.0	0.0	0.0	0.0	0.0	0.0	2.0	24.0	0.0	1.0	1.0	1.0	2.0	5.0	7.0	0.0	0.0	0.0	0.0	0.0	0.0	0.0	0.0	0.0	1.0	0.0	0.0	0.0	0.0	0.0	0.0
ANKRD20A2	19.0	0.0	0.0	0.0	0.0	0.0	0.0	0.0	0.0	0.0	1.0	0.0	0.0	0.0	0.0	0.0	0.0	0.0	0.0	2.0	0.0	0.0	0.0	0.0	0.0	9.0	0.0	2.0	0.0	0.0	2.0	0.0	2.0	0.0	0.0	0.0	0.0	0.0	0.0	0.0	0.0	0.0	0.0	0.0	0.0	0.0	0.0	0.0	0.0
ANKRD20A3	9.0	0.0	0.0	0.0	0.0	0.0	0.0	0.0	0.0	0.0	2.0	0.0	0.0	0.0	0.0	0.0	0.0	1.0	0.0	0.0	1.0	0.0	0.0	0.0	0.0	4.0	0.0	1.0	0.0	0.0	0.0	0.0	0.0	0.0	0.0	0.0	0.0	0.0	0.0	0.0	0.0	0.0	0.0	0.0	0.0	0.0	0.0	0.0	0.0
ANKRD20A4	86.0	0.0	0.0	0.0	0.0	0.0	0.0	0.0	0.0	0.0	10.0	0.0	1.0	1.0	2.0	1.0	0.0	2.0	1.0	1.0	4.0	0.0	0.0	0.0	1.0	32.0	0.0	3.0	1.0	1.0	3.0	9.0	4.0	0.0	2.0	0.0	0.0	0.0	0.0	0.0	0.0	0.0	1.0	0.0	0.0	0.0	0.0	0.0	0.0
ANKRD22	51.0	0.0	0.0	0.0	0.0	0.0	0.0	0.0	0.0	0.0	16.0	0.0	0.0	0.0	0.0	2.0	0.0	0.0	0.0	1.0	1.0	0.0	0.0	1.0	0.0	12.0	0.0	1.0	1.0	0.0	3.0	3.0	7.0	0.0	1.0	0.0	0.0	0.0	0.0	0.0	0.0	0.0	0.0	0.0	0.0	0.0	0.0	0.0	0.0
ANKRD23	68.0	0.0	1.0	0.0	0.0	0.0	0.0	0.0	0.0	0.0	6.0	0.0	0.0	0.0	5.0	1.0	0.0	1.0	1.0	1.0	1.0	0.0	0.0	3.0	0.0	18.0	0.0	0.0	5.0	0.0	6.0	3.0	11.0	0.0	1.0	1.0	0.0	0.0	0.0	0.0	0.0	0.0	0.0	0.0	0.0	0.0	1.0	0.0	0.0
ANKRD24	175.0	0.0	0.0	0.0	0.0	0.0	0.0	1.0	0.0	0.0	28.0	0.0	10.0	0.0	4.0	6.0	1.0	3.0	5.0	3.0	8.0	1.0	0.0	1.0	2.0	30.0	1.0	10.0	1.0	0.0	8.0	13.0	23.0	0.0	8.0	0.0	0.0	0.0	0.0	1.0	0.0	0.0	0.0	0.0	1.0	0.0	2.0	0.0	0.0
ANKRD26	339.0	0.0	1.0	0.0	0.0	0.0	1.0	1.0	0.0	0.0	28.0	0.0	4.0	1.0	22.0	11.0	1.0	12.0	4.0	5.0	20.0	0.0	0.0	6.0	4.0	62.0	0.0	20.0	9.0	1.0	25.0	27.0	53.0	0.0	3.0	0.0	0.0	0.0	0.0	1.0	0.0	1.0	0.0	1.0	2.0	0.0	2.0	0.0	0.0
ANKRD27	224.0	0.0	2.0	0.0	0.0	0.0	1.0	1.0	0.0	1.0	22.0	0.0	8.0	0.0	11.0	5.0	0.0	6.0	1.0	2.0	11.0	0.0	0.0	6.0	5.0	42.0	0.0	12.0	7.0	1.0	8.0	17.0	42.0	0.0	0.0	0.0	0.0	0.0	0.0	0.0	0.0	0.0	0.0	2.0	0.0	1.0	2.0	1.0	0.0
ANKRD28	173.0	0.0	0.0	0.0	0.0	0.0	0.0	0.0	1.0	0.0	20.0	0.0	1.0	0.0	11.0	6.0	0.0	1.0	2.0	1.0	2.0	0.0	0.0	1.0	2.0	42.0	1.0	15.0	6.0	1.0	12.0	10.0	29.0	0.0	1.0	0.0	0.0	0.0	0.0	0.0	0.0	1.0	0.0	0.0	1.0	0.0	1.0	0.0	0.0
ANKRD29	54.0	0.0	0.0	0.0	0.0	0.0	0.0	0.0	0.0	0.0	12.0	0.0	0.0	0.0	3.0	2.0	0.0	2.0	1.0	0.0	0.0	0.0	0.0	1.0	3.0	12.0	0.0	2.0	1.0	0.0	4.0	3.0	6.0	0.0	0.0	0.0	0.0	0.0	0.0	0.0	0.0	0.0	0.0	0.0	0.0	0.0	0.0	0.0	0.0
ANKRD30A	667.0	1.0	1.0	1.0	0.0	5.0	2.0	1.0	3.0	0.0	155.0	0.0	18.0	0.0	27.0	18.0	2.0	21.0	2.0	7.0	52.0	0.0	1.0	8.0	8.0	64.0	1.0	25.0	20.0	9.0	26.0	88.0	55.0	0.0	8.0	1.0	0.0	0.0	0.0	0.0	0.0	1.0	0.0	0.0	2.0	1.0	0.0	0.0	0.0
ANKRD30B	389.0	0.0	1.0	0.0	0.0	0.0	0.0	1.0	3.0	0.0	38.0	0.0	25.0	2.0	8.0	13.0	0.0	13.0	6.0	8.0	27.0	0.0	0.0	4.0	3.0	66.0	1.0	14.0	0.0	2.0	12.0	61.0	37.0	0.0	11.0	1.0	0.0	0.0	0.0	2.0	0.0	1.0	0.0	2.0	3.0	4.0	1.0	0.0	0.0
ANKRD30BL	44.0	0.0	0.0	0.0	0.0	0.0	2.0	0.0	0.0	0.0	5.0	0.0	0.0	1.0	2.0	1.0	0.0	3.0	0.0	0.0	1.0	0.0	0.0	1.0	0.0	10.0	1.0	1.0	0.0	4.0	1.0	2.0	4.0	0.0	0.0	0.0	0.0	0.0	0.0	0.0	0.0	1.0	0.0	0.0	2.0	0.0	0.0	0.0	0.0
ANKRD31	91.0	0.0	0.0	0.0	0.0	0.0	0.0	0.0	0.0	0.0	12.0	0.0	4.0	0.0	2.0	4.0	0.0	0.0	1.0	3.0	0.0	0.0	0.0	2.0	0.0	41.0	0.0	10.0	0.0	0.0	2.0	0.0	2.0	1.0	1.0	0.0	0.0	0.0	0.0	1.0	0.0	0.0	0.0	1.0	0.0	1.0	0.0	0.0	0.0
ANKRD32	151.0	0.0	0.0	0.0	0.0	0.0	0.0	0.0	0.0	0.0	17.0	0.0	2.0	1.0	3.0	8.0	0.0	2.0	2.0	3.0	8.0	0.0	0.0	2.0	2.0	36.0	0.0	9.0	6.0	2.0	10.0	3.0	25.0	0.0	2.0	0.0	0.0	0.0	0.0	1.0	0.0	0.0	1.0	0.0	0.0	0.0	1.0	0.0	0.0
ANKRD33	91.0	0.0	0.0	0.0	0.0	0.0	0.0	0.0	0.0	0.0	20.0	0.0	3.0	0.0	2.0	2.0	0.0	2.0	0.0	0.0	4.0	0.0	0.0	1.0	1.0	11.0	1.0	1.0	3.0	0.0	7.0	9.0	12.0	0.0	1.0	0.0	0.0	0.0	0.0	0.0	0.0	0.0	0.0	0.0	0.0	0.0	1.0	0.0	0.0
ANKRD33B	18.0	0.0	0.0	0.0	0.0	0.0	0.0	0.0	0.0	0.0	4.0	1.0	3.0	0.0	0.0	0.0	0.0	0.0	0.0	0.0	0.0	1.0	0.0	0.0	0.0	0.0	0.0	1.0	0.0	0.0	1.0	0.0	3.0	0.0	1.0	0.0	0.0	0.0	0.0	0.0	0.0	0.0	0.0	0.0	0.0	0.0	2.0	0.0	0.0
ANKRD34A	125.0	0.0	1.0	0.0	0.0	0.0	1.0	0.0	1.0	0.0	17.0	0.0	0.0	1.0	6.0	3.0	0.0	3.0	0.0	4.0	9.0	0.0	0.0	3.0	0.0	22.0	0.0	5.0	2.0	0.0	9.0	14.0	18.0	0.0	1.0	0.0	0.0	0.0	0.0	0.0	0.0	0.0	1.0	0.0	0.0	0.0	0.0	0.0	0.0
ANKRD34B	153.0	0.0	1.0	0.0	0.0	0.0	0.0	1.0	1.0	0.0	27.0	1.0	3.0	0.0	8.0	4.0	0.0	5.0	0.0	1.0	14.0	0.0	0.0	5.0	1.0	20.0	1.0	7.0	5.0	1.0	6.0	12.0	14.0	0.0	3.0	0.0	0.0	0.0	0.0	0.0	0.0	1.0	0.0	0.0	1.0	0.0	2.0	0.0	0.0
ANKRD34C	69.0	0.0	1.0	0.0	0.0	0.0	0.0	0.0	0.0	0.0	4.0	1.0	1.0	0.0	0.0	3.0	0.0	1.0	2.0	2.0	0.0	0.0	0.0	2.0	1.0	23.0	0.0	8.0	0.0	1.0	2.0	0.0	10.0	0.0	1.0	0.0	0.0	0.0	0.0	0.0	0.0	2.0	0.0	0.0	2.0	0.0	0.0	0.0	0.0
ANKRD35	257.0	0.0	1.0	0.0	0.0	0.0	1.0	0.0	0.0	0.0	45.0	1.0	4.0	0.0	14.0	4.0	2.0	5.0	0.0	3.0	16.0	0.0	0.0	8.0	9.0	34.0	0.0	7.0	14.0	2.0	14.0	15.0	37.0	0.0	5.0	0.0	0.0	0.0	0.0	1.0	0.0	1.0	1.0	0.0	1.0	1.0	2.0	0.0	0.0
ANKRD36	224.0	0.0	0.0	0.0	1.0	0.0	3.0	0.0	2.0	0.0	12.0	0.0	9.0	0.0	10.0	9.0	3.0	6.0	2.0	4.0	6.0	0.0	0.0	6.0	7.0	49.0	2.0	18.0	6.0	5.0	10.0	17.0	21.0	0.0	4.0	1.0	0.0	0.0	0.0	0.0	0.0	0.0	1.0	0.0	0.0	1.0	0.0	0.0	0.0
ANKRD36C	159.0	0.0	0.0	0.0	0.0	0.0	0.0	0.0	0.0	0.0	20.0	0.0	0.0	0.0	5.0	9.0	0.0	3.0	1.0	4.0	5.0	0.0	0.0	6.0	1.0	44.0	1.0	14.0	2.0	2.0	5.0	5.0	23.0	0.0	0.0	0.0	0.0	0.0	0.0	0.0	0.0	0.0	0.0	1.0	2.0	2.0	0.0	0.0	0.0
ANKRD37	22.0	0.0	0.0	0.0	0.0	0.0	0.0	0.0	0.0	0.0	0.0	0.0	0.0	0.0	3.0	1.0	0.0	1.0	0.0	1.0	1.0	0.0	0.0	0.0	0.0	6.0	0.0	3.0	0.0	0.0	0.0	3.0	2.0	0.0	0.0	0.0	0.0	0.0	0.0	0.0	0.0	0.0	0.0	0.0	0.0	0.0	0.0	0.0	0.0
ANKRD39	34.0	0.0	0.0	0.0	0.0	0.0	0.0	0.0	0.0	0.0	5.0	0.0	1.0	0.0	1.0	0.0	0.0	1.0	0.0	0.0	1.0	0.0	0.0	1.0	0.0	6.0	0.0	1.0	0.0	0.0	2.0	4.0	6.0	1.0	1.0	0.0	0.0	0.0	0.0	0.0	0.0	0.0	0.0	0.0	0.0	0.0	0.0	0.0	0.0
ANKRD40	81.0	0.0	0.0	0.0	0.0	0.0	0.0	0.0	0.0	0.0	11.0	0.0	0.0	0.0	7.0	2.0	0.0	1.0	1.0	0.0	1.0	0.0	0.0	0.0	0.0	10.0	0.0	7.0	3.0	0.0	9.0	5.0	14.0	0.0	2.0	0.0	0.0	0.0	0.0	0.0	0.0	0.0	0.0	0.0	0.0	1.0	1.0	0.0	0.0
ANKRD42	95.0	0.0	1.0	0.0	0.0	0.0	0.0	1.0	0.0	0.0	13.0	0.0	1.0	0.0	4.0	0.0	2.0	3.0	1.0	1.0	3.0	0.0	0.0	2.0	2.0	21.0	0.0	2.0	4.0	0.0	9.0	9.0	10.0	0.0	0.0	0.0	0.0	0.0	0.0	0.0	0.0	0.0	1.0	0.0	0.0	1.0	0.0	0.0	0.0
ANKRD43	1.0	0.0	0.0	0.0	0.0	0.0	0.0	0.0	0.0	0.0	1.0	0.0	0.0	0.0	0.0	0.0	0.0	0.0	0.0	0.0	0.0	0.0	0.0	0.0	0.0	0.0	0.0	0.0	0.0	0.0	0.0	0.0	0.0	0.0	0.0	0.0	0.0	0.0	0.0	0.0	0.0	0.0	0.0	0.0	0.0	0.0	0.0	0.0	0.0
ANKRD44	195.0	0.0	0.0	0.0	0.0	0.0	0.0	1.0	1.0	0.0	23.0	1.0	3.0	0.0	9.0	5.0	1.0	7.0	1.0	3.0	9.0	1.0	0.0	5.0	4.0	37.0	1.0	8.0	4.0	0.0	12.0	22.0	30.0	0.0	0.0	0.0	0.0	0.0	0.0	0.0	0.0	0.0	0.0	0.0	0.0	0.0	2.0	0.0	0.0
ANKRD45	93.0	0.0	0.0	0.0	0.0	0.0	0.0	0.0	0.0	0.0	28.0	0.0	0.0	0.0	2.0	1.0	0.0	3.0	0.0	0.0	6.0	0.0	0.0	0.0	1.0	18.0	0.0	4.0	1.0	0.0	5.0	10.0	12.0	0.0	0.0	0.0	0.0	0.0	0.0	0.0	0.0	0.0	0.0	0.0	1.0	0.0	0.0	0.0	0.0
ANKRD46	42.0	0.0	0.0	0.0	0.0	1.0	0.0	0.0	0.0	0.0	7.0	0.0	0.0	0.0	2.0	1.0	0.0	1.0	0.0	0.0	4.0	0.0	0.0	1.0	0.0	6.0	0.0	3.0	0.0	0.0	1.0	3.0	7.0	0.0	1.0	0.0	0.0	0.0	0.0	0.0	0.0	0.0	0.0	1.0	0.0	0.0	0.0	0.0	0.0
ANKRD49	49.0	0.0	0.0	0.0	0.0	0.0	0.0	1.0	0.0	0.0	4.0	0.0	0.0	0.0	3.0	0.0	0.0	2.0	1.0	0.0	3.0	0.0	0.0	1.0	1.0	12.0	0.0	2.0	2.0	0.0	4.0	0.0	8.0	0.0	1.0	0.0	0.0	0.0	0.0	0.0	0.0	0.0	0.0	0.0	0.0	0.0	0.0	0.0	0.0
ANKRD5	12.0	0.0	0.0	0.0	0.0	0.0	0.0	0.0	0.0	0.0	6.0	0.0	2.0	0.0	1.0	0.0	0.0	0.0	0.0	0.0	0.0	0.0	0.0	0.0	0.0	0.0	0.0	1.0	0.0	0.0	0.0	0.0	0.0	0.0	0.0	0.0	0.0	0.0	0.0	0.0	0.0	0.0	0.0	0.0	0.0	0.0	0.0	0.0	0.0
ANKRD50	326.0	2.0	0.0	0.0	0.0	0.0	1.0	0.0	1.0	1.0	35.0	1.0	6.0	0.0	14.0	8.0	0.0	13.0	5.0	4.0	17.0	0.0	0.0	5.0	3.0	57.0	0.0	13.0	10.0	5.0	23.0	19.0	43.0	1.0	5.0	0.0	0.0	0.0	0.0	0.0	0.0	1.0	0.0	1.0	2.0	0.0	3.0	0.0	0.0
ANKRD52	176.0	0.0	0.0	0.0	0.0	0.0	0.0	1.0	0.0	0.0	16.0	1.0	2.0	1.0	12.0	7.0	0.0	8.0	2.0	1.0	9.0	0.0	0.0	3.0	2.0	29.0	0.0	5.0	9.0	0.0	11.0	5.0	37.0	0.0	1.0	0.0	0.0	0.0	0.0	1.0	0.0	2.0	0.0	1.0	1.0	0.0	1.0	0.0	0.0
ANKRD53	79.0	0.0	0.0	0.0	0.0	0.0	0.0	0.0	0.0	0.0	7.0	0.0	0.0	0.0	5.0	2.0	0.0	2.0	0.0	2.0	3.0	0.0	0.0	0.0	1.0	18.0	0.0	0.0	7.0	0.0	5.0	8.0	14.0	0.0	0.0	0.0	0.0	0.0	0.0	0.0	0.0	0.0	0.0	0.0	0.0	0.0	1.0	0.0	0.0
ANKRD54	44.0	0.0	0.0	0.0	0.0	0.0	0.0	0.0	1.0	0.0	7.0	0.0	0.0	0.0	2.0	1.0	0.0	1.0	1.0	0.0	1.0	0.0	0.0	0.0	1.0	10.0	1.0	6.0	0.0	0.0	3.0	2.0	6.0	0.0	0.0	0.0	0.0	0.0	0.0	0.0	0.0	0.0	0.0	0.0	0.0	0.0	0.0	0.0	0.0
ANKRD55	151.0	0.0	0.0	0.0	0.0	0.0	1.0	1.0	0.0	0.0	19.0	0.0	3.0	0.0	10.0	6.0	0.0	2.0	0.0	0.0	8.0	0.0	0.0	2.0	2.0	21.0	2.0	4.0	2.0	0.0	11.0	16.0	30.0	0.0	1.0	1.0	0.0	0.0	0.0	0.0	0.0	1.0	0.0	0.0	1.0	0.0	0.0	0.0	0.0
ANKRD56	2.0	0.0	0.0	0.0	0.0	0.0	0.0	1.0	0.0	0.0	1.0	0.0	0.0	0.0	0.0	0.0	0.0	0.0	0.0	0.0	0.0	0.0	0.0	0.0	0.0	0.0	0.0	0.0	0.0	0.0	0.0	0.0	0.0	0.0	0.0	0.0	0.0	0.0	0.0	0.0	0.0	0.0	0.0	0.0	0.0	0.0	0.0	0.0	0.0
ANKRD57	2.0	0.0	0.0	0.0	0.0	0.0	0.0	0.0	0.0	0.0	0.0	0.0	0.0	0.0	0.0	0.0	0.0	0.0	0.0	0.0	0.0	0.0	0.0	0.0	0.0	0.0	0.0	0.0	0.0	0.0	0.0	0.0	0.0	0.0	0.0	0.0	0.0	0.0	0.0	0.0	0.0	0.0	0.0	0.0	0.0	0.0	0.0	0.0	0.0
ANKRD58	2.0	0.0	0.0	0.0	0.0	0.0	0.0	0.0	0.0	0.0	0.0	0.0	1.0	0.0	0.0	0.0	0.0	0.0	0.0	0.0	0.0	0.0	0.0	0.0	0.0	0.0	0.0	0.0	0.0	0.0	0.0	0.0	0.0	0.0	0.0	0.0	0.0	0.0	0.0	0.0	0.0	0.0	0.0	0.0	0.0	0.0	0.0	0.0	0.0
ANKRD6	150.0	0.0	0.0	0.0	0.0	0.0	0.0	0.0	0.0	1.0	19.0	0.0	6.0	0.0	6.0	3.0	0.0	4.0	0.0	0.0	10.0	0.0	0.0	3.0	2.0	28.0	1.0	11.0	5.0	1.0	10.0	5.0	25.0	0.0	2.0	0.0	0.0	0.0	0.0	0.0	0.0	1.0	0.0	0.0	0.0	0.0	2.0	0.0	0.0
ANKRD60	8.0	0.0	0.0	0.0	0.0	0.0	0.0	0.0	0.0	0.0	2.0	0.0	0.0	0.0	1.0	1.0	0.0	0.0	0.0	0.0	0.0	0.0	0.0	0.0	0.0	0.0	0.0	0.0	1.0	0.0	1.0	0.0	0.0	0.0	0.0	1.0	0.0	0.0	0.0	0.0	0.0	0.0	0.0	0.0	0.0	0.0	1.0	0.0	0.0
ANKRD61	2.0	0.0	0.0	0.0	0.0	0.0	0.0	0.0	0.0	0.0	1.0	0.0	0.0	0.0	0.0	0.0	0.0	0.0	0.0	0.0	0.0	0.0	0.0	0.0	0.0	0.0	0.0	0.0	0.0	0.0	0.0	0.0	0.0	0.0	0.0	0.0	0.0	0.0	0.0	0.0	0.0	0.0	0.0	0.0	0.0	0.0	0.0	0.0	0.0
ANKRD62	77.0	0.0	0.0	0.0	0.0	0.0	0.0	0.0	0.0	0.0	5.0	0.0	1.0	1.0	2.0	3.0	0.0	0.0	0.0	2.0	1.0	0.0	0.0	0.0	0.0	35.0	1.0	7.0	0.0	1.0	7.0	0.0	1.0	0.0	0.0	0.0	0.0	0.0	0.0	0.0	0.0	2.0	2.0	1.0	0.0	0.0	1.0	0.0	0.0
ANKRD63	7.0	0.0	0.0	0.0	0.0	0.0	0.0	0.0	0.0	0.0	1.0	0.0	0.0	0.0	1.0	2.0	0.0	0.0	0.0	0.0	0.0	0.0	0.0	1.0	0.0	0.0	0.0	2.0	0.0	0.0	0.0	0.0	0.0	0.0	0.0	0.0	0.0	0.0	0.0	0.0	0.0	0.0	0.0	0.0	0.0	0.0	0.0	0.0	0.0
ANKRD66	19.0	0.0	0.0	0.0	0.0	0.0	0.0	0.0	0.0	0.0	2.0	0.0	0.0	0.0	0.0	2.0	0.0	0.0	1.0	0.0	0.0	0.0	0.0	1.0	0.0	5.0	0.0	2.0	0.0	0.0	0.0	0.0	3.0	0.0	0.0	0.0	0.0	0.0	0.0	0.0	0.0	0.0	0.0	1.0	1.0	1.0	0.0	0.0	0.0
ANKRD7	87.0	0.0	0.0	0.0	0.0	0.0	0.0	1.0	0.0	0.0	9.0	0.0	1.0	0.0	2.0	5.0	0.0	2.0	0.0	0.0	8.0	0.0	0.0	4.0	2.0	15.0	0.0	2.0	0.0	1.0	5.0	13.0	12.0	0.0	0.0	0.0	0.0	0.0	0.0	0.0	0.0	0.0	0.0	2.0	1.0	1.0	0.0	0.0	0.0
ANKRD9	21.0	0.0	0.0	0.0	0.0	0.0	0.0	0.0	0.0	0.0	1.0	0.0	1.0	0.0	0.0	1.0	0.0	0.0	0.0	0.0	1.0	0.0	0.0	0.0	0.0	2.0	0.0	1.0	1.0	0.0	2.0	0.0	10.0	0.0	1.0	0.0	0.0	0.0	0.0	0.0	0.0	0.0	0.0	0.0	0.0	0.0	0.0	0.0	0.0
ANKS1A	194.0	0.0	0.0	0.0	0.0	0.0	0.0	1.0	1.0	0.0	24.0	0.0	4.0	1.0	14.0	10.0	2.0	5.0	2.0	6.0	7.0	0.0	0.0	2.0	5.0	32.0	0.0	6.0	11.0	1.0	10.0	6.0	30.0	0.0	2.0	0.0	0.0	0.0	0.0	0.0	0.0	0.0	1.0	0.0	0.0	2.0	1.0	0.0	0.0
ANKS1B	345.0	0.0	0.0	0.0	0.0	0.0	0.0	0.0	0.0	0.0	55.0	1.0	9.0	0.0	10.0	7.0	1.0	14.0	2.0	3.0	38.0	0.0	0.0	9.0	2.0	38.0	3.0	14.0	12.0	1.0	18.0	36.0	42.0	0.0	6.0	1.0	0.0	0.0	0.0	0.0	0.0	1.0	1.0	0.0	0.0	1.0	1.0	0.0	0.0
ANKS3	98.0	0.0	0.0	0.0	0.0	0.0	0.0	0.0	0.0	0.0	16.0	1.0	1.0	0.0	5.0	5.0	0.0	3.0	2.0	2.0	3.0	0.0	0.0	1.0	0.0	16.0	0.0	2.0	0.0	1.0	7.0	4.0	13.0	0.0	2.0	0.0	0.0	0.0	0.0	0.0	0.0	1.0	0.0	0.0	1.0	0.0	2.0	1.0	0.0
ANKS4B	116.0	0.0	0.0	0.0	0.0	0.0	0.0	2.0	0.0	0.0	27.0	0.0	5.0	1.0	7.0	1.0	0.0	3.0	0.0	0.0	6.0	0.0	3.0	4.0	2.0	16.0	0.0	5.0	2.0	0.0	6.0	10.0	10.0	0.0	1.0	1.0	0.0	0.0	0.0	0.0	0.0	0.0	0.0	0.0	0.0	0.0	0.0	0.0	0.0
ANKS6	172.0	0.0	0.0	0.0	0.0	0.0	1.0	0.0	0.0	0.0	14.0	0.0	9.0	0.0	6.0	2.0	0.0	3.0	1.0	1.0	5.0	0.0	0.0	6.0	4.0	27.0	0.0	10.0	5.0	0.0	16.0	7.0	34.0	0.0	3.0	0.0	0.0	0.0	0.0	0.0	0.0	0.0	0.0	1.0	0.0	0.0	2.0	0.0	0.0
ANKUB1	62.0	0.0	0.0	0.0	0.0	0.0	0.0	0.0	0.0	0.0	6.0	0.0	1.0	0.0	0.0	3.0	0.0	1.0	1.0	4.0	0.0	0.0	0.0	0.0	0.0	21.0	0.0	3.0	2.0	0.0	1.0	0.0	13.0	0.0	1.0	0.0	0.0	0.0	0.0	2.0	0.0	0.0	0.0	0.0	1.0	0.0	0.0	0.0	0.0
ANKZF1	128.0	0.0	0.0	0.0	0.0	0.0	0.0	0.0	0.0	0.0	10.0	0.0	1.0	0.0	11.0	4.0	0.0	8.0	0.0	1.0	5.0	0.0	0.0	2.0	6.0	21.0	0.0	2.0	6.0	1.0	4.0	8.0	21.0	0.0	3.0	0.0	0.0	0.0	0.0	0.0	1.0	0.0	0.0	1.0	1.0	1.0	1.0	0.0	0.0
ANLN	215.0	0.0	0.0	0.0	0.0	0.0	0.0	1.0	1.0	0.0	32.0	0.0	3.0	0.0	13.0	8.0	0.0	10.0	1.0	5.0	8.0	0.0	0.0	3.0	2.0	38.0	0.0	10.0	6.0	3.0	8.0	17.0	31.0	0.0	2.0	0.0	0.0	0.0	0.0	0.0	0.0	0.0	0.0	0.0	2.0	0.0	2.0	0.0	0.0
ANO1	230.0	0.0	0.0	0.0	0.0	2.0	0.0	1.0	0.0	0.0	39.0	0.0	7.0	1.0	11.0	6.0	0.0	11.0	1.0	3.0	14.0	0.0	0.0	4.0	2.0	32.0	0.0	10.0	6.0	1.0	13.0	23.0	24.0	0.0	1.0	0.0	0.0	0.0	0.0	0.0	0.0	0.0	1.0	0.0	0.0	1.0	2.0	0.0	0.0
ANO10	134.0	0.0	0.0	0.0	0.0	0.0	0.0	0.0	0.0	1.0	21.0	0.0	1.0	1.0	7.0	2.0	0.0	4.0	0.0	1.0	4.0	0.0	0.0	4.0	1.0	29.0	1.0	5.0	7.0	0.0	13.0	6.0	16.0	0.0	1.0	1.0	0.0	0.0	0.0	0.0	0.0	0.0	0.0	0.0	0.0	1.0	0.0	0.0	0.0
ANO2	338.0	0.0	2.0	0.0	0.0	1.0	1.0	1.0	0.0	0.0	91.0	0.0	3.0	0.0	9.0	5.0	0.0	7.0	1.0	5.0	11.0	0.0	0.0	2.0	7.0	49.0	0.0	11.0	7.0	1.0	17.0	35.0	39.0	0.0	3.0	0.0	0.0	0.0	0.0	0.0	0.0	0.0	0.0	1.0	3.0	1.0	5.0	0.0	0.0
ANO3	326.0	0.0	1.0	0.0	0.0	1.0	0.0	1.0	1.0	0.0	56.0	0.0	11.0	0.0	11.0	7.0	2.0	9.0	1.0	4.0	26.0	0.0	0.0	5.0	2.0	36.0	0.0	8.0	10.0	1.0	21.0	37.0	44.0	0.0	7.0	1.0	0.0	0.0	0.0	0.0	1.0	1.0	1.0	1.0	0.0	1.0	0.0	0.0	0.0
ANO4	411.0	0.0	0.0	0.0	0.0	0.0	0.0	0.0	0.0	0.0	108.0	0.0	9.0	0.0	15.0	13.0	1.0	19.0	1.0	5.0	31.0	0.0	0.0	2.0	3.0	39.0	0.0	19.0	15.0	1.0	20.0	40.0	42.0	0.0	3.0	0.0	0.0	0.0	0.0	0.0	0.0	2.0	0.0	0.0	0.0	1.0	1.0	0.0	0.0
ANO5	337.0	0.0	2.0	0.0	0.0	1.0	0.0	0.0	0.0	0.0	44.0	0.0	10.0	1.0	12.0	5.0	1.0	22.0	3.0	4.0	31.0	0.0	0.0	5.0	6.0	42.0	0.0	16.0	13.0	0.0	20.0	30.0	43.0	0.0	3.0	0.0	0.0	0.0	0.0	1.0	0.0	0.0	0.0	0.0	1.0	0.0	3.0	0.0	0.0
ANO6	192.0	0.0	0.0	0.0	0.0	1.0	0.0	1.0	0.0	0.0	16.0	0.0	2.0	1.0	11.0	6.0	0.0	2.0	2.0	7.0	10.0	1.0	0.0	2.0	7.0	31.0	2.0	9.0	6.0	0.0	13.0	16.0	29.0	0.0	3.0	0.0	0.0	0.0	0.0	1.0	0.0	1.0	2.0	0.0	1.0	1.0	3.0	0.0	0.0
ANO7	215.0	2.0	3.0	0.0	0.0	0.0	0.0	1.0	0.0	0.0	32.0	0.0	6.0	1.0	6.0	7.0	1.0	8.0	0.0	6.0	5.0	0.0	0.0	0.0	2.0	30.0	2.0	4.0	3.0	1.0	19.0	28.0	35.0	0.0	2.0	0.0	0.0	0.0	0.0	1.0	1.0	0.0	1.0	1.0	0.0	0.0	0.0	0.0	0.0
ANO8	172.0	0.0	0.0	0.0	0.0	0.0	0.0	0.0	1.0	0.0	17.0	0.0	4.0	0.0	12.0	3.0	1.0	3.0	0.0	4.0	8.0	1.0	0.0	2.0	4.0	28.0	0.0	12.0	5.0	3.0	13.0	3.0	37.0	0.0	2.0	0.0	0.0	0.0	0.0	0.0	0.0	1.0	0.0	1.0	1.0	0.0	0.0	1.0	0.0
ANO9	176.0	0.0	0.0	0.0	0.0	2.0	0.0	2.0	1.0	0.0	27.0	0.0	2.0	0.0	11.0	9.0	1.0	7.0	0.0	4.0	2.0	0.0	0.0	2.0	1.0	30.0	0.0	7.0	5.0	1.0	15.0	5.0	26.0	0.0	2.0	1.0	0.0	0.0	0.0	0.0	0.0	2.0	0.0	1.0	1.0	0.0	1.0	0.0	0.0
ANP32A	56.0	0.0	0.0	0.0	0.0	0.0	0.0	0.0	0.0	0.0	6.0	0.0	0.0	0.0	6.0	3.0	1.0	2.0	1.0	1.0	1.0	0.0	0.0	1.0	0.0	9.0	0.0	3.0	2.0	0.0	7.0	5.0	5.0	0.0	0.0	0.0	0.0	0.0	0.0	0.0	0.0	0.0	0.0	1.0	0.0	0.0	1.0	0.0	0.0
ANP32B	32.0	0.0	0.0	0.0	0.0	0.0	0.0	0.0	0.0	0.0	0.0	0.0	0.0	0.0	2.0	0.0	0.0	0.0	0.0	1.0	1.0	0.0	0.0	0.0	0.0	11.0	0.0	4.0	2.0	1.0	1.0	0.0	7.0	0.0	0.0	0.0	0.0	0.0	0.0	0.0	0.0	0.0	0.0	0.0	0.0	0.0	0.0	0.0	0.0
ANP32D	40.0	0.0	0.0	0.0	0.0	0.0	0.0	0.0	0.0	0.0	11.0	0.0	0.0	0.0	1.0	0.0	0.0	1.0	0.0	0.0	1.0	0.0	0.0	3.0	0.0	9.0	0.0	2.0	2.0	0.0	2.0	1.0	4.0	0.0	0.0	0.0	0.0	0.0	0.0	0.0	0.0	0.0	0.0	0.0	0.0	0.0	0.0	0.0	0.0
ANP32E	69.0	0.0	0.0	0.0	0.0	0.0	0.0	0.0	0.0	0.0	2.0	0.0	3.0	0.0	4.0	2.0	0.0	4.0	1.0	1.0	5.0	3.0	0.0	2.0	0.0	15.0	0.0	7.0	2.0	0.0	5.0	3.0	7.0	1.0	0.0	0.0	0.0	0.0	0.0	0.0	0.0	0.0	0.0	0.0	1.0	0.0	0.0	0.0	0.0
ANPEP	248.0	0.0	0.0	0.0	0.0	0.0	1.0	2.0	0.0	0.0	49.0	0.0	4.0	1.0	8.0	3.0	2.0	2.0	0.0	1.0	13.0	1.0	0.0	9.0	4.0	42.0	0.0	12.0	4.0	0.0	14.0	13.0	41.0	0.0	3.0	0.0	0.0	0.0	0.0	1.0	0.0	1.0	0.0	2.0	0.0	2.0	2.0	1.0	0.0
ANTXR1	152.0	0.0	0.0	0.0	0.0	0.0	0.0	0.0	1.0	0.0	22.0	0.0	2.0	0.0	2.0	3.0	0.0	4.0	0.0	2.0	5.0	0.0	0.0	2.0	4.0	22.0	0.0	3.0	3.0	2.0	17.0	16.0	30.0	0.0	2.0	0.0	0.0	0.0	0.0	0.0	0.0	0.0	0.0	0.0	0.0	0.0	1.0	0.0	0.0
ANTXR2	116.0	0.0	0.0	0.0	0.0	0.0	0.0	0.0	0.0	0.0	17.0	0.0	6.0	0.0	1.0	3.0	1.0	1.0	0.0	0.0	4.0	0.0	0.0	2.0	2.0	29.0	0.0	3.0	1.0	0.0	8.0	10.0	19.0	0.0	0.0	0.0	0.0	0.0	0.0	1.0	0.0	0.0	0.0	1.0	0.0	2.0	1.0	1.0	0.0
ANTXRL	34.0	0.0	0.0	0.0	0.0	0.0	0.0	0.0	0.0	0.0	2.0	1.0	0.0	1.0	1.0	5.0	0.0	0.0	0.0	2.0	0.0	0.0	0.0	0.0	0.0	14.0	0.0	5.0	2.0	0.0	0.0	0.0	0.0	0.0	0.0	0.0	0.0	0.0	0.0	0.0	0.0	0.0	0.0	0.0	0.0	0.0	0.0	0.0	0.0
ANUBL1	6.0	0.0	0.0	0.0	0.0	0.0	0.0	0.0	0.0	0.0	0.0	0.0	0.0	0.0	2.0	0.0	0.0	0.0	0.0	0.0	0.0	0.0	0.0	0.0	0.0	0.0	0.0	0.0	0.0	0.0	2.0	0.0	0.0	0.0	1.0	0.0	0.0	0.0	0.0	0.0	0.0	0.0	0.0	0.0	0.0	0.0	0.0	0.0	0.0
ANXA1	85.0	0.0	0.0	0.0	0.0	0.0	0.0	0.0	2.0	0.0	15.0	0.0	0.0	0.0	4.0	1.0	0.0	2.0	0.0	0.0	1.0	0.0	0.0	1.0	2.0	16.0	0.0	7.0	1.0	0.0	4.0	2.0	12.0	0.0	3.0	0.0	0.0	0.0	0.0	0.0	0.0	2.0	0.0	1.0	1.0	0.0	1.0	0.0	0.0
ANXA10	97.0	0.0	0.0	0.0	0.0	0.0	0.0	0.0	0.0	0.0	26.0	0.0	1.0	0.0	3.0	1.0	0.0	1.0	1.0	1.0	1.0	0.0	0.0	4.0	1.0	19.0	0.0	4.0	3.0	0.0	6.0	8.0	11.0	0.0	0.0	0.0	0.0	0.0	0.0	0.0	1.0	1.0	0.0	0.0	0.0	0.0	0.0	0.0	0.0
ANXA11	99.0	0.0	0.0	0.0	0.0	0.0	0.0	1.0	0.0	0.0	15.0	0.0	5.0	0.0	4.0	0.0	1.0	4.0	2.0	1.0	2.0	1.0	0.0	2.0	0.0	19.0	1.0	4.0	1.0	1.0	4.0	5.0	16.0	0.0	5.0	0.0	0.0	0.0	0.0	0.0	0.0	0.0	0.0	0.0	1.0	0.0	0.0	0.0	0.0
ANXA13	108.0	0.0	0.0	0.0	0.0	0.0	0.0	0.0	0.0	0.0	17.0	0.0	0.0	0.0	6.0	4.0	0.0	1.0	0.0	1.0	5.0	1.0	0.0	1.0	2.0	22.0	1.0	7.0	4.0	0.0	12.0	4.0	18.0	0.0	0.0	0.0	0.0	0.0	0.0	0.0	0.0	0.0	0.0	0.0	0.0	0.0	0.0	0.0	0.0
ANXA2	72.0	0.0	0.0	0.0	0.0	0.0	0.0	1.0	0.0	1.0	13.0	0.0	0.0	0.0	3.0	2.0	0.0	0.0	0.0	2.0	2.0	0.0	0.0	1.0	2.0	11.0	1.0	2.0	2.0	1.0	8.0	7.0	8.0	0.0	1.0	0.0	0.0	0.0	0.0	0.0	0.0	0.0	0.0	0.0	0.0	1.0	0.0	0.0	0.0
ANXA2R	24.0	0.0	0.0	0.0	0.0	0.0	0.0	0.0	0.0	0.0	1.0	0.0	3.0	0.0	1.0	1.0	0.0	3.0	0.0	1.0	1.0	0.0	0.0	0.0	0.0	5.0	0.0	0.0	0.0	0.0	0.0	4.0	2.0	0.0	0.0	0.0	0.0	0.0	0.0	0.0	0.0	0.0	0.0	0.0	1.0	0.0	0.0	0.0	0.0
ANXA3	79.0	0.0	0.0	0.0	0.0	0.0	0.0	0.0	0.0	0.0	12.0	0.0	1.0	0.0	3.0	8.0	0.0	2.0	0.0	1.0	3.0	0.0	0.0	4.0	1.0	13.0	1.0	6.0	2.0	0.0	2.0	7.0	8.0	0.0	0.0	0.0	0.0	0.0	0.0	1.0	0.0	0.0	0.0	0.0	0.0	0.0	0.0	0.0	0.0
ANXA4	71.0	0.0	1.0	0.0	0.0	0.0	0.0	0.0	0.0	0.0	5.0	0.0	1.0	0.0	3.0	1.0	0.0	3.0	2.0	1.0	3.0	0.0	0.0	2.0	0.0	14.0	0.0	5.0	4.0	0.0	5.0	4.0	9.0	0.0	0.0	0.0	0.0	0.0	0.0	0.0	0.0	1.0	0.0	0.0	0.0	1.0	2.0	0.0	0.0
ANXA5	75.0	0.0	0.0	0.0	1.0	1.0	0.0	0.0	0.0	0.0	10.0	0.0	0.0	0.0	6.0	0.0	0.0	0.0	2.0	1.0	3.0	0.0	0.0	0.0	2.0	18.0	0.0	4.0	4.0	0.0	3.0	5.0	10.0	0.0	0.0	0.0	0.0	0.0	0.0	0.0	0.0	1.0	0.0	0.0	1.0	0.0	1.0	0.0	0.0
ANXA6	135.0	0.0	0.0	0.0	0.0	1.0	0.0	0.0	0.0	0.0	19.0	0.0	2.0	0.0	8.0	5.0	0.0	5.0	0.0	2.0	4.0	0.0	0.0	3.0	0.0	23.0	0.0	6.0	6.0	0.0	6.0	9.0	27.0	0.0	3.0	0.0	0.0	0.0	0.0	0.0	0.0	0.0	1.0	0.0	0.0	0.0	1.0	0.0	0.0
ANXA7	90.0	0.0	1.0	0.0	0.0	0.0	0.0	0.0	1.0	0.0	17.0	0.0	1.0	0.0	6.0	2.0	1.0	4.0	1.0	1.0	4.0	0.0	0.0	2.0	1.0	15.0	0.0	5.0	1.0	1.0	4.0	4.0	13.0	0.0	2.0	0.0	0.0	0.0	0.0	0.0	0.0	0.0	0.0	0.0	0.0	0.0	0.0	0.0	0.0
ANXA8L1	4.0	0.0	0.0	0.0	0.0	0.0	0.0	0.0	0.0	0.0	0.0	0.0	0.0	0.0	0.0	0.0	0.0	0.0	0.0	0.0	0.0	0.0	0.0	0.0	0.0	1.0	0.0	1.0	0.0	0.0	0.0	1.0	0.0	0.0	0.0	0.0	0.0	0.0	0.0	0.0	0.0	0.0	0.0	0.0	0.0	0.0	0.0	0.0	0.0
ANXA8L2	18.0	0.0	0.0	0.0	0.0	0.0	0.0	0.0	0.0	0.0	1.0	1.0	0.0	0.0	0.0	0.0	0.0	0.0	0.0	0.0	0.0	0.0	0.0	0.0	0.0	6.0	0.0	1.0	0.0	0.0	3.0	0.0	3.0	0.0	1.0	0.0	0.0	0.0	0.0	0.0	1.0	1.0	0.0	0.0	0.0	0.0	0.0	0.0	0.0
ANXA9	93.0	0.0	0.0	0.0	0.0	0.0	0.0	0.0	1.0	0.0	22.0	0.0	1.0	0.0	8.0	3.0	0.0	0.0	0.0	1.0	3.0	0.0	0.0	1.0	0.0	18.0	0.0	4.0	3.0	0.0	5.0	3.0	16.0	0.0	0.0	0.0	0.0	0.0	0.0	0.0	0.0	0.0	0.0	1.0	0.0	0.0	0.0	0.0	0.0
AOAH	172.0	0.0	0.0	0.0	0.0	0.0	1.0	0.0	0.0	0.0	49.0	0.0	4.0	0.0	10.0	4.0	1.0	3.0	0.0	3.0	11.0	0.0	0.0	2.0	5.0	19.0	1.0	9.0	3.0	0.0	7.0	16.0	14.0	0.0	2.0	0.0	0.0	0.0	0.0	0.0	0.0	0.0	0.0	0.0	1.0	1.0	0.0	0.0	0.0
AOC1	229.0	0.0	1.0	0.0	0.0	0.0	0.0	0.0	2.0	0.0	47.0	0.0	4.0	0.0	8.0	2.0	4.0	5.0	1.0	4.0	14.0	0.0	0.0	6.0	6.0	34.0	0.0	4.0	1.0	2.0	18.0	21.0	30.0	0.0	2.0	0.0	0.0	0.0	0.0	0.0	0.0	0.0	0.0	0.0	0.0	0.0	1.0	0.0	0.0
AOC2	164.0	0.0	0.0	0.0	0.0	0.0	0.0	0.0	0.0	0.0	22.0	1.0	2.0	0.0	8.0	7.0	0.0	5.0	3.0	1.0	7.0	0.0	0.0	4.0	8.0	25.0	0.0	5.0	3.0	2.0	10.0	7.0	27.0	0.0	5.0	0.0	0.0	0.0	0.0	1.0	0.0	0.0	0.0	1.0	0.0	0.0	2.0	0.0	0.0
AOC3	170.0	0.0	0.0	0.0	0.0	0.0	0.0	2.0	0.0	0.0	29.0	0.0	0.0	1.0	7.0	3.0	0.0	6.0	2.0	4.0	8.0	0.0	0.0	3.0	5.0	24.0	0.0	6.0	6.0	2.0	11.0	11.0	28.0	0.0	3.0	0.0	0.0	0.0	0.0	1.0	0.0	1.0	0.0	0.0	1.0	1.0	0.0	0.0	0.0
AOX1	340.0	0.0	2.0	0.0	0.0	0.0	0.0	0.0	0.0	0.0	77.0	0.0	7.0	0.0	9.0	13.0	1.0	11.0	2.0	4.0	22.0	0.0	0.0	3.0	7.0	47.0	0.0	13.0	8.0	0.0	16.0	33.0	33.0	0.0	5.0	0.0	0.0	1.0	0.0	0.0	0.0	0.0	1.0	1.0	0.0	1.0	1.0	0.0	0.0
AP000275.65	35.0	0.0	0.0	0.0	0.0	0.0	0.0	0.0	0.0	0.0	9.0	0.0	0.0	0.0	0.0	3.0	0.0	1.0	0.0	0.0	2.0	0.0	0.0	0.0	0.0	13.0	0.0	0.0	0.0	0.0	3.0	1.0	3.0	0.0	0.0	0.0	0.0	0.0	0.0	0.0	0.0	0.0	0.0	0.0	0.0	0.0	0.0	0.0	0.0
AP000295.9	10.0	0.0	0.0	0.0	0.0	0.0	0.0	0.0	0.0	0.0	1.0	0.0	0.0	0.0	2.0	0.0	0.0	1.0	0.0	0.0	0.0	0.0	0.0	0.0	0.0	1.0	0.0	1.0	0.0	0.0	0.0	1.0	3.0	0.0	0.0	0.0	0.0	0.0	0.0	0.0	0.0	0.0	0.0	0.0	0.0	0.0	0.0	0.0	0.0
AP000304.12	9.0	0.0	1.0	0.0	0.0	0.0	0.0	0.0	0.0	0.0	2.0	0.0	0.0	0.0	0.0	0.0	0.0	0.0	0.0	0.0	0.0	0.0	0.0	0.0	1.0	2.0	0.0	0.0	0.0	0.0	0.0	0.0	2.0	0.0	0.0	0.0	0.0	0.0	0.0	0.0	0.0	0.0	0.0	0.0	0.0	0.0	0.0	0.0	0.0
AP000322.53	4.0	0.0	0.0	0.0	0.0	0.0	0.0	0.0	0.0	0.0	0.0	0.0	0.0	0.0	0.0	0.0	0.0	0.0	0.0	1.0	0.0	0.0	0.0	0.0	0.0	1.0	0.0	0.0	0.0	0.0	0.0	0.0	0.0	0.0	0.0	0.0	0.0	0.0	0.0	0.0	1.0	0.0	0.0	0.0	0.0	0.0	0.0	0.0	0.0
AP000349.1	17.0	0.0	0.0	0.0	0.0	0.0	0.0	0.0	0.0	0.0	5.0	0.0	0.0	0.0	0.0	1.0	0.0	0.0	1.0	0.0	0.0	0.0	0.0	1.0	0.0	4.0	0.0	0.0	0.0	0.0	1.0	1.0	2.0	0.0	0.0	0.0	0.0	0.0	0.0	0.0	0.0	0.0	0.0	0.0	0.0	0.0	0.0	0.0	0.0
AP000350.10	16.0	0.0	0.0	0.0	0.0	0.0	0.0	0.0	0.0	0.0	4.0	0.0	0.0	0.0	0.0	0.0	0.0	0.0	0.0	0.0	1.0	0.0	0.0	1.0	0.0	2.0	0.0	1.0	0.0	0.0	1.0	0.0	3.0	0.0	0.0	0.0	0.0	0.0	0.0	0.0	0.0	1.0	0.0	0.0	0.0	0.0	0.0	0.0	0.0
AP000350.4	10.0	0.0	0.0	0.0	0.0	0.0	0.0	0.0	0.0	0.0	0.0	0.0	0.0	0.0	1.0	0.0	0.0	0.0	0.0	0.0	0.0	0.0	0.0	0.0	0.0	6.0	0.0	0.0	1.0	0.0	0.0	0.0	1.0	0.0	0.0	0.0	0.0	0.0	0.0	0.0	0.0	0.0	0.0	0.0	0.0	0.0	0.0	0.0	0.0
AP000679.2	2.0	0.0	0.0	0.0	0.0	0.0	0.0	0.0	0.0	0.0	0.0	0.0	0.0	0.0	1.0	0.0	0.0	0.0	0.0	0.0	0.0	0.0	0.0	0.0	0.0	0.0	0.0	0.0	0.0	0.0	0.0	0.0	0.0	0.0	0.0	0.0	0.0	0.0	0.0	0.0	0.0	0.0	0.0	0.0	0.0	0.0	0.0	0.0	0.0
AP000695.1	3.0	0.0	0.0	0.0	0.0	0.0	0.0	0.0	0.0	0.0	3.0	0.0	0.0	0.0	0.0	0.0	0.0	0.0	0.0	0.0	0.0	0.0	0.0	0.0	0.0	0.0	0.0	0.0	0.0	0.0	0.0	0.0	0.0	0.0	0.0	0.0	0.0	0.0	0.0	0.0	0.0	0.0	0.0	0.0	0.0	0.0	0.0	0.0	0.0
AP000708.1	7.0	0.0	0.0	0.0	0.0	0.0	0.0	0.0	0.0	0.0	1.0	0.0	0.0	0.0	0.0	0.0	0.0	0.0	1.0	0.0	0.0	0.0	0.0	0.0	0.0	2.0	0.0	0.0	0.0	1.0	0.0	0.0	2.0	0.0	0.0	0.0	0.0	0.0	0.0	0.0	0.0	0.0	0.0	0.0	0.0	0.0	0.0	0.0	0.0
AP000721.4	9.0	0.0	0.0	0.0	0.0	0.0	0.0	0.0	0.0	0.0	1.0	0.0	0.0	1.0	1.0	0.0	0.0	0.0	0.0	1.0	0.0	0.0	0.0	0.0	0.0	0.0	0.0	0.0	0.0	0.0	0.0	0.0	3.0	1.0	0.0	0.0	0.0	0.0	0.0	0.0	0.0	0.0	0.0	0.0	0.0	0.0	0.0	0.0	0.0
AP000758.1	3.0	0.0	0.0	0.0	0.0	0.0	0.0	0.0	0.0	0.0	0.0	0.0	0.0	0.0	0.0	0.0	0.0	0.0	0.0	0.0	1.0	0.0	0.0	0.0	0.0	1.0	0.0	0.0	0.0	1.0	0.0	0.0	0.0	0.0	0.0	0.0	0.0	0.0	0.0	0.0	0.0	0.0	0.0	0.0	0.0	0.0	0.0	0.0	0.0
AP000783.1	7.0	0.0	0.0	0.0	0.0	0.0	0.0	0.0	0.0	0.0	0.0	0.0	0.0	0.0	1.0	1.0	0.0	0.0	0.0	0.0	0.0	0.0	0.0	0.0	0.0	4.0	0.0	0.0	0.0	0.0	0.0	0.0	0.0	0.0	0.0	0.0	0.0	0.0	0.0	0.0	0.0	0.0	0.0	1.0	0.0	0.0	0.0	0.0	0.0
AP000889.3	23.0	0.0	0.0	0.0	0.0	0.0	0.0	0.0	0.0	0.0	0.0	0.0	0.0	0.0	3.0	1.0	0.0	0.0	0.0	1.0	2.0	0.0	0.0	0.0	0.0	2.0	1.0	1.0	0.0	1.0	3.0	0.0	5.0	0.0	2.0	0.0	0.0	0.0	0.0	0.0	0.0	0.0	1.0	0.0	0.0	0.0	0.0	0.0	0.0
AP001011.2	1.0	0.0	0.0	0.0	0.0	0.0	0.0	0.0	0.0	0.0	0.0	0.0	0.0	0.0	0.0	0.0	0.0	0.0	0.0	0.0	0.0	0.0	0.0	0.0	0.0	0.0	0.0	1.0	0.0	0.0	0.0	0.0	0.0	0.0	0.0	0.0	0.0	0.0	0.0	0.0	0.0	0.0	0.0	0.0	0.0	0.0	0.0	0.0	0.0
AP001107.5-1	1.0	0.0	0.0	0.0	0.0	0.0	0.0	0.0	0.0	0.0	0.0	0.0	0.0	0.0	1.0	0.0	0.0	0.0	0.0	0.0	0.0	0.0	0.0	0.0	0.0	0.0	0.0	0.0	0.0	0.0	0.0	0.0	0.0	0.0	0.0	0.0	0.0	0.0	0.0	0.0	0.0	0.0	0.0	0.0	0.0	0.0	0.0	0.0	0.0
AP001468.1	2.0	0.0	0.0	0.0	0.0	0.0	0.0	0.0	0.0	0.0	0.0	0.0	0.0	0.0	0.0	0.0	0.0	0.0	0.0	0.0	0.0	0.0	0.0	0.0	0.0	0.0	0.0	0.0	0.0	0.0	0.0	0.0	0.0	0.0	0.0	0.0	0.0	0.0	0.0	0.0	0.0	0.0	0.0	0.0	0.0	2.0	0.0	0.0	0.0
AP001631.10	4.0	0.0	0.0	0.0	0.0	0.0	0.0	0.0	0.0	0.0	0.0	0.0	0.0	0.0	1.0	0.0	0.0	0.0	0.0	0.0	0.0	0.0	0.0	0.0	0.0	0.0	0.0	0.0	0.0	0.0	1.0	0.0	0.0	0.0	0.0	0.0	0.0	0.0	0.0	0.0	0.0	0.0	0.0	0.0	0.0	0.0	1.0	0.0	0.0
AP001816.1	1.0	0.0	0.0	0.0	0.0	0.0	0.0	0.0	0.0	0.0	0.0	0.0	0.0	0.0	0.0	0.0	0.0	0.0	0.0	0.0	0.0	0.0	0.0	0.0	0.0	1.0	0.0	0.0	0.0	0.0	0.0	0.0	0.0	0.0	0.0	0.0	0.0	0.0	0.0	0.0	0.0	0.0	0.0	0.0	0.0	0.0	0.0	0.0	0.0
AP001924.1	1.0	0.0	0.0	0.0	0.0	0.0	0.0	0.0	0.0	0.0	0.0	0.0	0.0	0.0	0.0	0.0	0.0	0.0	0.0	0.0	0.0	0.0	0.0	0.0	0.0	0.0	0.0	0.0	0.0	0.0	1.0	0.0	0.0	0.0	0.0	0.0	0.0	0.0	0.0	0.0	0.0	0.0	0.0	0.0	0.0	0.0	0.0	0.0	0.0
AP003062.1	4.0	0.0	0.0	0.0	0.0	0.0	0.0	0.0	0.0	0.0	0.0	0.0	0.0	0.0	2.0	0.0	0.0	0.0	0.0	0.0	0.0	0.0	0.0	0.0	0.0	0.0	0.0	0.0	1.0	0.0	0.0	0.0	0.0	0.0	0.0	0.0	0.0	0.0	0.0	0.0	0.0	0.0	0.0	0.0	0.0	1.0	0.0	0.0	0.0
AP003068.23	8.0	0.0	0.0	0.0	0.0	0.0	1.0	0.0	0.0	0.0	0.0	0.0	0.0	0.0	0.0	0.0	0.0	0.0	0.0	1.0	0.0	0.0	0.0	0.0	0.0	5.0	0.0	0.0	0.0	1.0	0.0	0.0	0.0	0.0	0.0	0.0	0.0	0.0	0.0	0.0	0.0	0.0	0.0	0.0	0.0	0.0	0.0	0.0	0.0
AP003733.1	7.0	0.0	0.0	0.0	0.0	0.0	0.0	0.0	0.0	0.0	0.0	0.0	1.0	1.0	0.0	0.0	0.0	0.0	0.0	1.0	0.0	0.0	0.0	0.0	0.0	2.0	0.0	2.0	0.0	0.0	0.0	0.0	0.0	0.0	0.0	0.0	0.0	0.0	0.0	0.0	0.0	0.0	0.0	0.0	0.0	0.0	0.0	0.0	0.0
AP005380.2	1.0	0.0	0.0	0.0	0.0	0.0	0.0	1.0	0.0	0.0	0.0	0.0	0.0	0.0	0.0	0.0	0.0	0.0	0.0	0.0	0.0	0.0	0.0	0.0	0.0	0.0	0.0	0.0	0.0	0.0	0.0	0.0	0.0	0.0	0.0	0.0	0.0	0.0	0.0	0.0	0.0	0.0	0.0	0.0	0.0	0.0	0.0	0.0	0.0
AP1AR	46.0	0.0	0.0	0.0	0.0	0.0	0.0	0.0	0.0	0.0	8.0	0.0	0.0	0.0	1.0	0.0	0.0	2.0	0.0	1.0	0.0	0.0	0.0	1.0	2.0	13.0	0.0	2.0	1.0	0.0	2.0	0.0	7.0	0.0	0.0	0.0	0.0	0.0	0.0	1.0	0.0	0.0	1.0	0.0	1.0	0.0	1.0	0.0	0.0
AP1B1	182.0	0.0	0.0	0.0	0.0	0.0	0.0	0.0	0.0	0.0	33.0	0.0	0.0	0.0	16.0	3.0	0.0	4.0	2.0	3.0	5.0	1.0	0.0	3.0	6.0	30.0	0.0	10.0	7.0	1.0	12.0	13.0	22.0	0.0	3.0	0.0	0.0	0.0	0.0	0.0	0.0	0.0	1.0	1.0	1.0	0.0	1.0	0.0	0.0
AP1G1	166.0	0.0	0.0	0.0	0.0	0.0	1.0	0.0	0.0	0.0	20.0	0.0	1.0	0.0	8.0	6.0	0.0	10.0	1.0	0.0	7.0	0.0	0.0	5.0	1.0	33.0	1.0	9.0	5.0	1.0	9.0	15.0	25.0	0.0	2.0	0.0	0.0	0.0	0.0	0.0	0.0	0.0	0.0	0.0	0.0	0.0	0.0	0.0	0.0
AP1G2	173.0	0.0	1.0	0.0	0.0	0.0	0.0	0.0	0.0	1.0	16.0	0.0	2.0	0.0	8.0	4.0	0.0	6.0	1.0	2.0	6.0	0.0	0.0	4.0	7.0	30.0	0.0	14.0	8.0	1.0	14.0	6.0	28.0	0.0	1.0	0.0	0.0	0.0	0.0	1.0	0.0	0.0	0.0	1.0	0.0	1.0	3.0	0.0	0.0
AP1M1	106.0	0.0	0.0	0.0	0.0	0.0	0.0	0.0	0.0	0.0	17.0	0.0	0.0	1.0	2.0	3.0	0.0	1.0	3.0	3.0	2.0	0.0	0.0	1.0	2.0	17.0	0.0	3.0	3.0	1.0	7.0	7.0	23.0	0.0	1.0	1.0	0.0	0.0	0.0	0.0	0.0	1.0	0.0	1.0	1.0	0.0	0.0	0.0	0.0
AP1M2	81.0	0.0	0.0	0.0	0.0	0.0	1.0	0.0	1.0	0.0	9.0	0.0	0.0	0.0	2.0	2.0	0.0	0.0	1.0	1.0	4.0	1.0	0.0	1.0	2.0	18.0	0.0	4.0	6.0	0.0	5.0	7.0	10.0	0.0	0.0	0.0	0.0	0.0	0.0	1.0	0.0	0.0	0.0	1.0	0.0	0.0	0.0	0.0	0.0
AP1S1	62.0	1.0	0.0	0.0	0.0	0.0	0.0	1.0	0.0	0.0	4.0	0.0	0.0	0.0	0.0	0.0	0.0	2.0	1.0	0.0	3.0	1.0	0.0	1.0	0.0	18.0	0.0	0.0	4.0	0.0	7.0	1.0	13.0	0.0	0.0	0.0	0.0	0.0	0.0	0.0	0.0	1.0	0.0	0.0	2.0	0.0	1.0	0.0	0.0
AP1S2	34.0	0.0	0.0	0.0	0.0	0.0	0.0	0.0	0.0	0.0	2.0	0.0	1.0	0.0	2.0	1.0	0.0	2.0	0.0	0.0	0.0	0.0	0.0	0.0	2.0	14.0	0.0	0.0	1.0	0.0	4.0	1.0	3.0	0.0	0.0	0.0	0.0	0.0	0.0	0.0	0.0	0.0	0.0	0.0	0.0	0.0	1.0	0.0	0.0
AP1S3	40.0	0.0	0.0	0.0	0.0	0.0	0.0	0.0	1.0	0.0	6.0	0.0	2.0	0.0	0.0	1.0	0.0	0.0	0.0	2.0	6.0	0.0	0.0	0.0	0.0	6.0	0.0	1.0	1.0	0.0	1.0	3.0	6.0	0.0	1.0	0.0	0.0	0.0	0.0	1.0	0.0	0.0	0.0	0.0	0.0	0.0	0.0	0.0	0.0
AP2A1	159.0	0.0	0.0	0.0	0.0	0.0	0.0	0.0	1.0	0.0	14.0	1.0	2.0	0.0	7.0	6.0	0.0	5.0	0.0	6.0	6.0	0.0	0.0	4.0	2.0	28.0	0.0	11.0	6.0	0.0	16.0	7.0	26.0	0.0	1.0	1.0	0.0	0.0	0.0	1.0	0.0	2.0	0.0	0.0	0.0	0.0	1.0	0.0	0.0
AP2A2	187.0	0.0	0.0	0.0	0.0	0.0	0.0	1.0	1.0	1.0	19.0	0.0	1.0	0.0	5.0	7.0	1.0	6.0	0.0	4.0	2.0	0.0	0.0	5.0	2.0	33.0	0.0	12.0	7.0	0.0	15.0	9.0	46.0	0.0	4.0	0.0	0.0	0.0	0.0	0.0	0.0	0.0	0.0	0.0	0.0	1.0	1.0	0.0	0.0
AP2B1	175.0	0.0	0.0	0.0	0.0	0.0	0.0	0.0	0.0	0.0	20.0	0.0	3.0	0.0	16.0	8.0	1.0	6.0	4.0	6.0	6.0	1.0	0.0	4.0	3.0	26.0	2.0	10.0	2.0	2.0	9.0	10.0	26.0	0.0	1.0	0.0	0.0	0.0	0.0	0.0	0.0	0.0	0.0	2.0	0.0	0.0	1.0	0.0	0.0
AP2M1	94.0	0.0	1.0	0.0	0.0	0.0	0.0	0.0	1.0	0.0	7.0	0.0	1.0	0.0	4.0	3.0	0.0	1.0	0.0	2.0	2.0	0.0	0.0	1.0	2.0	18.0	0.0	3.0	3.0	0.0	8.0	9.0	18.0	1.0	2.0	1.0	0.0	0.0	0.0	0.0	0.0	1.0	0.0	0.0	0.0	1.0	1.0	0.0	0.0
AP2S1	16.0	0.0	0.0	0.0	0.0	0.0	0.0	0.0	0.0	0.0	4.0	0.0	0.0	0.0	1.0	0.0	0.0	0.0	0.0	0.0	0.0	0.0	0.0	0.0	1.0	3.0	0.0	2.0	0.0	0.0	1.0	0.0	3.0	0.0	0.0	0.0	0.0	0.0	0.0	0.0	0.0	0.0	1.0	0.0	0.0	0.0	0.0	0.0	0.0
AP3B1	215.0	0.0	0.0	0.0	0.0	0.0	0.0	0.0	1.0	0.0	23.0	0.0	9.0	0.0	17.0	7.0	4.0	6.0	1.0	6.0	10.0	0.0	0.0	5.0	2.0	37.0	1.0	15.0	0.0	1.0	15.0	9.0	34.0	0.0	4.0	0.0	0.0	0.0	0.0	1.0	0.0	0.0	0.0	1.0	0.0	0.0	0.0	0.0	0.0
AP3B2	247.0	1.0	0.0	0.0	0.0	0.0	1.0	1.0	0.0	1.0	34.0	0.0	2.0	1.0	12.0	15.0	0.0	9.0	2.0	1.0	13.0	0.0	0.0	3.0	0.0	30.0	0.0	8.0	9.0	2.0	18.0	20.0	43.0	0.0	6.0	0.0	0.0	0.0	0.0	1.0	0.0	3.0	0.0	2.0	1.0	1.0	2.0	0.0	0.0
AP3D1	200.0	0.0	0.0	0.0	0.0	2.0	0.0	0.0	0.0	1.0	19.0	0.0	2.0	0.0	11.0	8.0	1.0	6.0	2.0	4.0	14.0	0.0	0.0	6.0	2.0	22.0	0.0	6.0	7.0	1.0	11.0	13.0	41.0	1.0	3.0	0.0	0.0	0.0	0.0	0.0	1.0	2.0	0.0	0.0	1.0	2.0	0.0	0.0	0.0
AP3M1	70.0	0.0	0.0	0.0	0.0	0.0	0.0	1.0	1.0	0.0	4.0	0.0	0.0	0.0	4.0	2.0	1.0	2.0	0.0	0.0	4.0	0.0	0.0	1.0	1.0	12.0	1.0	7.0	5.0	0.0	4.0	4.0	9.0	0.0	3.0	0.0	0.0	0.0	0.0	0.0	0.0	0.0	0.0	1.0	0.0	0.0	1.0	0.0	0.0
AP3M2	99.0	0.0	0.0	0.0	0.0	0.0	0.0	0.0	0.0	0.0	9.0	1.0	1.0	0.0	1.0	6.0	1.0	1.0	0.0	0.0	3.0	0.0	0.0	2.0	1.0	23.0	0.0	4.0	2.0	0.0	13.0	5.0	17.0	0.0	1.0	0.0	0.0	0.0	0.0	0.0	0.0	0.0	0.0	1.0	0.0	0.0	2.0	0.0	0.0
AP3S1	54.0	0.0	0.0	0.0	0.0	0.0	0.0	0.0	0.0	0.0	11.0	0.0	0.0	0.0	1.0	4.0	0.0	1.0	0.0	2.0	0.0	0.0	0.0	1.0	0.0	11.0	0.0	1.0	0.0	0.0	3.0	5.0	8.0	0.0	2.0	0.0	0.0	0.0	0.0	0.0	0.0	0.0	1.0	1.0	0.0	0.0	1.0	0.0	0.0
AP3S2	15.0	0.0	0.0	0.0	0.0	0.0	0.0	0.0	0.0	0.0	2.0	0.0	0.0	0.0	3.0	1.0	0.0	0.0	0.0	0.0	0.0	0.0	0.0	1.0	0.0	1.0	1.0	1.0	0.0	0.0	1.0	0.0	1.0	0.0	1.0	0.0	0.0	0.0	0.0	0.0	0.0	0.0	1.0	0.0	0.0	0.0	0.0	0.0	0.0
AP4B1	149.0	0.0	0.0	0.0	0.0	1.0	1.0	0.0	0.0	0.0	15.0	1.0	1.0	0.0	6.0	2.0	0.0	6.0	0.0	4.0	5.0	2.0	0.0	4.0	3.0	35.0	0.0	5.0	7.0	1.0	10.0	6.0	22.0	0.0	2.0	0.0	0.0	0.0	0.0	0.0	1.0	0.0	0.0	0.0	0.0	1.0	1.0	0.0	0.0
AP4E1	194.0	0.0	0.0	0.0	0.0	1.0	1.0	0.0	1.0	0.0	35.0	0.0	3.0	0.0	9.0	7.0	1.0	6.0	2.0	5.0	7.0	0.0	0.0	6.0	1.0	32.0	0.0	12.0	5.0	0.0	16.0	10.0	23.0	0.0	3.0	0.0	0.0	0.0	0.0	0.0	0.0	0.0	0.0	0.0	0.0	0.0	1.0	0.0	0.0
AP4M1	111.0	0.0	0.0	0.0	0.0	0.0	0.0	1.0	0.0	0.0	9.0	0.0	1.0	1.0	2.0	0.0	0.0	4.0	0.0	1.0	5.0	0.0	0.0	3.0	1.0	21.0	0.0	11.0	6.0	1.0	12.0	6.0	20.0	0.0	2.0	0.0	0.0	0.0	0.0	0.0	0.0	0.0	0.0	0.0	1.0	0.0	1.0	0.0	0.0
AP4S1	32.0	0.0	0.0	0.0	0.0	0.0	0.0	0.0	0.0	0.0	2.0	0.0	0.0	0.0	2.0	0.0	0.0	0.0	0.0	0.0	2.0	0.0	0.0	0.0	0.0	5.0	1.0	4.0	1.0	0.0	0.0	4.0	9.0	0.0	0.0	0.0	0.0	0.0	0.0	0.0	0.0	0.0	0.0	0.0	0.0	1.0	0.0	0.0	0.0
AP5B1	81.0	0.0	0.0	0.0	0.0	1.0	0.0	0.0	0.0	0.0	7.0	0.0	0.0	0.0	5.0	2.0	2.0	4.0	0.0	1.0	3.0	0.0	0.0	2.0	0.0	11.0	1.0	7.0	1.0	2.0	8.0	2.0	15.0	0.0	1.0	0.0	0.0	0.0	0.0	0.0	0.0	1.0	0.0	0.0	0.0	0.0	1.0	0.0	0.0
AP5M1	84.0	0.0	0.0	0.0	0.0	0.0	1.0	0.0	0.0	0.0	5.0	0.0	0.0	0.0	4.0	5.0	0.0	8.0	1.0	0.0	5.0	0.0	0.0	5.0	0.0	16.0	1.0	5.0	1.0	1.0	4.0	5.0	11.0	0.0	2.0	0.0	0.0	0.0	0.0	0.0	0.0	0.0	0.0	0.0	0.0	0.0	2.0	0.0	0.0
AP5S1	43.0	0.0	0.0	0.0	0.0	0.0	0.0	0.0	1.0	0.0	5.0	0.0	0.0	0.0	0.0	0.0	0.0	1.0	0.0	1.0	2.0	0.0	0.0	1.0	1.0	6.0	0.0	3.0	0.0	0.0	1.0	3.0	12.0	0.0	1.0	0.0	0.0	0.0	0.0	1.0	0.0	1.0	0.0	0.0	0.0	0.0	0.0	0.0	0.0
AP5Z1	148.0	0.0	0.0	0.0	0.0	0.0	0.0	0.0	0.0	0.0	11.0	0.0	0.0	0.0	4.0	5.0	1.0	7.0	0.0	2.0	7.0	0.0	0.0	4.0	1.0	26.0	0.0	7.0	2.0	0.0	12.0	13.0	37.0	0.0	1.0	0.0	0.0	0.0	0.0	0.0	0.0	1.0	0.0	0.0	1.0	0.0	1.0	0.0	0.0
APAF1	213.0	0.0	0.0	0.0	0.0	2.0	1.0	0.0	0.0	0.0	19.0	0.0	2.0	0.0	9.0	10.0	3.0	13.0	4.0	4.0	11.0	0.0	0.0	4.0	2.0	41.0	0.0	14.0	8.0	1.0	9.0	13.0	30.0	1.0	1.0	0.0	0.0	0.0	0.0	0.0	0.0	0.0	0.0	1.0	1.0	0.0	2.0	0.0	0.0
APBA1	253.0	0.0	1.0	0.0	0.0	0.0	0.0	0.0	1.0	0.0	40.0	0.0	2.0	0.0	6.0	6.0	2.0	15.0	1.0	1.0	12.0	1.0	0.0	1.0	3.0	32.0	0.0	10.0	7.0	1.0	19.0	13.0	58.0	1.0	3.0	0.0	1.0	1.0	0.0	1.0	0.0	0.0	0.0	0.0	1.0	0.0	0.0	0.0	1.0
APBA2	287.0	0.0	1.0	0.0	0.0	0.0	0.0	0.0	0.0	1.0	29.0	0.0	10.0	0.0	13.0	12.0	0.0	5.0	0.0	5.0	24.0	1.0	0.0	4.0	4.0	28.0	1.0	17.0	5.0	0.0	19.0	25.0	49.0	0.0	8.0	1.0	0.0	0.0	0.0	0.0	0.0	0.0	0.0	1.0	3.0	0.0	0.0	0.0	0.0
APBA3	97.0	0.0	0.0	0.0	0.0	0.0	0.0	0.0	0.0	0.0	18.0	1.0	2.0	0.0	3.0	1.0	1.0	6.0	1.0	3.0	1.0	0.0	0.0	0.0	0.0	15.0	0.0	2.0	6.0	0.0	1.0	6.0	20.0	0.0	1.0	0.0	0.0	0.0	0.0	0.0	1.0	0.0	0.0	0.0	0.0	0.0	1.0	0.0	0.0
APBB1	180.0	0.0	0.0	0.0	0.0	0.0	0.0	0.0	0.0	1.0	27.0	0.0	2.0	0.0	6.0	7.0	2.0	5.0	2.0	4.0	7.0	0.0	0.0	1.0	2.0	27.0	0.0	7.0	8.0	2.0	11.0	10.0	36.0	0.0	1.0	0.0	0.0	0.0	0.0	0.0	0.0	0.0	0.0	0.0	0.0	1.0	2.0	0.0	0.0
APBB1IP	206.0	0.0	0.0	0.0	0.0	1.0	0.0	0.0	0.0	0.0	45.0	1.0	8.0	0.0	8.0	6.0	0.0	9.0	0.0	6.0	22.0	0.0	0.0	1.0	3.0	20.0	1.0	7.0	6.0	2.0	8.0	21.0	24.0	0.0	0.0	0.0	0.0	0.0	0.0	0.0	0.0	0.0	0.0	0.0	0.0	0.0	0.0	0.0	0.0
APBB2	153.0	0.0	0.0	0.0	0.0	0.0	1.0	1.0	1.0	0.0	33.0	0.0	2.0	0.0	1.0	3.0	0.0	2.0	2.0	3.0	5.0	0.0	0.0	4.0	1.0	22.0	1.0	4.0	10.0	0.0	13.0	11.0	20.0	0.0	1.0	0.0	0.0	0.0	0.0	0.0	0.0	0.0	0.0	0.0	0.0	0.0	2.0	0.0	0.0
APBB3	117.0	0.0	0.0	0.0	0.0	0.0	0.0	1.0	0.0	0.0	13.0	0.0	1.0	0.0	5.0	6.0	0.0	0.0	1.0	1.0	1.0	0.0	0.0	1.0	1.0	23.0	0.0	3.0	6.0	0.0	9.0	4.0	29.0	0.0	3.0	0.0	0.0	0.0	0.0	0.0	0.0	0.0	1.0	0.0	1.0	0.0	1.0	0.0	0.0
APC	1326.0	0.0	1.0	0.0	1.0	0.0	0.0	1.0	1.0	2.0	85.0	1.0	3.0	0.0	31.0	17.0	3.0	26.0	5.0	9.0	26.0	3.0	1.0	11.0	10.0	73.0	0.0	25.0	51.0	6.0	67.0	46.0	766.0	0.0	8.0	2.0	0.0	0.0	0.0	2.0	2.0	0.0	1.0	6.0	3.0	1.0	2.0	0.0	0.0
APC2	199.0	0.0	0.0	0.0	0.0	0.0	3.0	1.0	0.0	0.0	28.0	0.0	5.0	0.0	10.0	8.0	1.0	7.0	2.0	3.0	8.0	1.0	0.0	5.0	0.0	13.0	1.0	7.0	7.0	1.0	19.0	9.0	39.0	0.0	2.0	0.0	0.0	0.0	0.0	1.0	0.0	1.0	0.0	0.0	0.0	0.0	3.0	0.0	0.0
APCDD1	138.0	0.0	1.0	0.0	0.0	0.0	0.0	0.0	0.0	0.0	16.0	0.0	3.0	1.0	8.0	1.0	0.0	2.0	3.0	0.0	4.0	0.0	0.0	4.0	0.0	25.0	0.0	6.0	6.0	0.0	8.0	7.0	27.0	1.0	5.0	0.0	0.0	0.0	0.0	0.0	0.0	1.0	0.0	0.0	0.0	0.0	4.0	0.0	0.0
APCDD1L	131.0	0.0	0.0	0.0	0.0	0.0	0.0	0.0	0.0	0.0	19.0	0.0	3.0	0.0	4.0	2.0	0.0	3.0	0.0	1.0	3.0	0.0	0.0	2.0	2.0	11.0	0.0	4.0	5.0	2.0	16.0	8.0	35.0	0.0	3.0	0.0	0.0	0.0	0.0	1.0	0.0	0.0	0.0	0.0	1.0	1.0	0.0	0.0	0.0
APCS	114.0	0.0	0.0	0.0	0.0	0.0	0.0	0.0	0.0	0.0	37.0	0.0	1.0	0.0	5.0	3.0	0.0	2.0	0.0	2.0	9.0	0.0	0.0	0.0	3.0	9.0	0.0	3.0	7.0	0.0	2.0	15.0	8.0	0.0	0.0	0.0	0.0	0.0	0.0	1.0	0.0	0.0	0.0	0.0	1.0	0.0	1.0	0.0	0.0
APEH	118.0	0.0	0.0	0.0	0.0	0.0	1.0	1.0	0.0	1.0	18.0	0.0	0.0	0.0	4.0	2.0	0.0	2.0	1.0	2.0	4.0	0.0	0.0	3.0	5.0	23.0	0.0	6.0	5.0	2.0	7.0	5.0	19.0	0.0	1.0	0.0	0.0	0.0	0.0	0.0	1.0	1.0	1.0	0.0	0.0	0.0	0.0	0.0	0.0
APEX1	75.0	0.0	0.0	0.0	0.0	0.0	0.0	0.0	0.0	0.0	9.0	0.0	7.0	0.0	2.0	4.0	0.0	1.0	0.0	1.0	1.0	0.0	0.0	1.0	2.0	7.0	0.0	7.0	2.0	1.0	4.0	4.0	13.0	0.0	0.0	0.0	0.0	0.0	0.0	1.0	0.0	1.0	0.0	0.0	1.0	0.0	0.0	0.0	0.0
APEX2	107.0	0.0	0.0	0.0	0.0	0.0	0.0	0.0	1.0	1.0	8.0	0.0	2.0	0.0	2.0	3.0	0.0	1.0	1.0	2.0	7.0	0.0	0.0	0.0	1.0	29.0	0.0	11.0	3.0	0.0	4.0	11.0	11.0	0.0	0.0	0.0	0.0	0.0	0.0	1.0	0.0	1.0	0.0	0.0	0.0	0.0	2.0	0.0	0.0
APH1A	51.0	1.0	0.0	0.0	0.0	0.0	1.0	0.0	0.0	0.0	5.0	0.0	1.0	0.0	2.0	1.0	0.0	4.0	1.0	2.0	3.0	0.0	0.0	1.0	0.0	8.0	0.0	4.0	0.0	0.0	1.0	5.0	5.0	0.0	1.0	0.0	0.0	0.0	0.0	0.0	0.0	0.0	0.0	0.0	0.0	2.0	0.0	0.0	0.0
APH1B	51.0	0.0	0.0	0.0	0.0	0.0	0.0	0.0	0.0	0.0	3.0	0.0	1.0	0.0	3.0	1.0	0.0	0.0	0.0	2.0	1.0	0.0	0.0	1.0	0.0	5.0	0.0	4.0	2.0	1.0	5.0	0.0	13.0	0.0	0.0	0.0	0.0	0.0	0.0	0.0	0.0	0.0	0.0	0.0	0.0	0.0	3.0	0.0	0.0
API5	96.0	0.0	0.0	0.0	0.0	0.0	0.0	0.0	0.0	0.0	9.0	0.0	0.0	0.0	4.0	1.0	0.0	3.0	0.0	1.0	4.0	0.0	0.0	3.0	1.0	20.0	0.0	8.0	7.0	0.0	8.0	8.0	13.0	1.0	2.0	0.0	0.0	0.0	0.0	0.0	0.0	1.0	0.0	0.0	0.0	0.0	0.0	0.0	0.0
APIP	50.0	0.0	0.0	0.0	0.0	0.0	0.0	0.0	1.0	0.0	6.0	0.0	0.0	0.0	3.0	2.0	0.0	0.0	0.0	1.0	2.0	0.0	0.0	1.0	1.0	10.0	0.0	0.0	0.0	0.0	9.0	1.0	9.0	0.0	0.0	0.0	0.0	0.0	0.0	0.0	0.0	0.0	0.0	0.0	0.0	0.0	1.0	0.0	0.0
APITD1	17.0	0.0	0.0	0.0	0.0	0.0	0.0	0.0	0.0	0.0	2.0	0.0	1.0	0.0	0.0	0.0	0.0	3.0	0.0	0.0	1.0	0.0	0.0	0.0	1.0	3.0	0.0	1.0	0.0	0.0	1.0	1.0	2.0	0.0	0.0	0.0	0.0	0.0	0.0	0.0	0.0	0.0	0.0	0.0	0.0	0.0	0.0	0.0	0.0
APITD1-CORT	9.0	0.0	0.0	0.0	0.0	0.0	0.0	0.0	0.0	0.0	0.0	0.0	1.0	0.0	1.0	0.0	0.0	0.0	0.0	0.0	1.0	0.0	0.0	0.0	0.0	1.0	0.0	0.0	0.0	0.0	1.0	0.0	3.0	0.0	0.0	0.0	0.0	0.0	0.0	0.0	0.0	0.0	0.0	0.0	0.0	0.0	0.0	0.0	0.0
APLF	110.0	0.0	0.0	0.0	0.0	0.0	0.0	0.0	0.0	0.0	13.0	0.0	1.0	2.0	5.0	4.0	0.0	9.0	0.0	2.0	4.0	0.0	0.0	2.0	1.0	19.0	0.0	9.0	5.0	0.0	3.0	7.0	16.0	0.0	2.0	0.0	0.0	0.0	0.0	0.0	0.0	0.0	1.0	1.0	0.0	0.0	0.0	0.0	0.0
APLN	20.0	1.0	0.0	0.0	0.0	0.0	0.0	0.0	0.0	0.0	1.0	0.0	0.0	0.0	0.0	0.0	0.0	0.0	0.0	0.0	2.0	0.0	0.0	0.0	0.0	4.0	1.0	2.0	0.0	0.0	0.0	0.0	5.0	0.0	1.0	0.0	0.0	0.0	0.0	0.0	0.0	0.0	0.0	0.0	1.0	0.0	1.0	0.0	0.0
APLNR	167.0	0.0	2.0	0.0	0.0	0.0	0.0	0.0	0.0	0.0	35.0	0.0	2.0	0.0	8.0	2.0	0.0	3.0	5.0	4.0	14.0	0.0	0.0	2.0	0.0	24.0	0.0	7.0	5.0	1.0	11.0	14.0	21.0	0.0	0.0	0.0	0.0	0.0	0.0	0.0	0.0	0.0	0.0	0.0	0.0	0.0	1.0	0.0	0.0
APLP1	198.0	0.0	0.0	0.0	0.0	0.0	0.0	0.0	0.0	0.0	31.0	0.0	1.0	0.0	11.0	1.0	1.0	8.0	3.0	4.0	8.0	0.0	0.0	3.0	2.0	38.0	1.0	8.0	6.0	0.0	14.0	6.0	40.0	0.0	1.0	0.0	0.0	0.0	0.0	0.0	1.0	0.0	0.0	0.0	0.0	1.0	3.0	0.0	2.0
APLP2	150.0	0.0	0.0	0.0	0.0	0.0	0.0	0.0	0.0	0.0	19.0	0.0	2.0	0.0	8.0	1.0	0.0	7.0	1.0	3.0	3.0	0.0	0.0	1.0	2.0	24.0	0.0	7.0	7.0	1.0	12.0	16.0	19.0	0.0	3.0	1.0	0.0	0.0	0.0	1.0	0.0	0.0	0.0	1.0	0.0	1.0	1.0	0.0	0.0
APMAP	100.0	0.0	1.0	0.0	0.0	0.0	1.0	0.0	0.0	0.0	12.0	0.0	1.0	0.0	4.0	3.0	0.0	3.0	0.0	1.0	4.0	0.0	0.0	2.0	3.0	15.0	0.0	6.0	1.0	0.0	6.0	10.0	19.0	1.0	1.0	0.0	0.0	0.0	0.0	1.0	0.0	1.0	0.0	1.0	0.0	0.0	0.0	0.0	0.0
APOA1	58.0	0.0	0.0	0.0	0.0	0.0	1.0	0.0	1.0	0.0	7.0	0.0	3.0	0.0	3.0	4.0	0.0	0.0	0.0	1.0	2.0	0.0	0.0	0.0	0.0	8.0	0.0	3.0	1.0	1.0	9.0	4.0	7.0	0.0	0.0	0.0	0.0	0.0	0.0	0.0	0.0	0.0	0.0	1.0	0.0	0.0	0.0	0.0	0.0
APOA1BP	57.0	1.0	0.0	0.0	0.0	0.0	0.0	1.0	0.0	0.0	6.0	0.0	6.0	0.0	3.0	2.0	0.0	1.0	0.0	1.0	2.0	0.0	0.0	0.0	0.0	10.0	0.0	2.0	5.0	0.0	3.0	0.0	9.0	0.0	1.0	1.0	0.0	0.0	0.0	0.0	0.0	0.0	0.0	1.0	0.0	0.0	1.0	0.0	0.0
APOA2	22.0	0.0	0.0	0.0	0.0	0.0	0.0	0.0	0.0	0.0	3.0	0.0	0.0	0.0	3.0	0.0	0.0	0.0	0.0	0.0	0.0	0.0	2.0	0.0	1.0	3.0	0.0	2.0	0.0	0.0	0.0	0.0	6.0	0.0	0.0	0.0	0.0	0.0	0.0	0.0	0.0	0.0	0.0	0.0	0.0	0.0	0.0	0.0	0.0
APOA4	138.0	1.0	0.0	0.0	0.0	0.0	0.0	0.0	0.0	2.0	21.0	0.0	3.0	0.0	4.0	4.0	1.0	5.0	2.0	1.0	11.0	0.0	0.0	1.0	2.0	15.0	0.0	3.0	4.0	0.0	10.0	20.0	20.0	0.0	2.0	0.0	0.0	0.0	0.0	0.0	0.0	0.0	1.0	0.0	0.0	1.0	2.0	0.0	0.0
APOA5	104.0	0.0	0.0	0.0	0.0	0.0	0.0	1.0	0.0	0.0	13.0	1.0	3.0	1.0	7.0	3.0	0.0	4.0	1.0	0.0	3.0	0.0	0.0	2.0	1.0	13.0	0.0	4.0	2.0	1.0	5.0	10.0	19.0	0.0	1.0	0.0	0.0	0.0	0.0	0.0	1.0	0.0	0.0	0.0	0.0	0.0	1.0	0.0	0.0
APOB	1229.0	0.0	3.0	0.0	0.0	3.0	0.0	0.0	5.0	0.0	242.0	0.0	26.0	2.0	46.0	74.0	4.0	50.0	12.0	12.0	77.0	1.0	0.0	15.0	24.0	87.0	3.0	55.0	34.0	6.0	70.0	149.0	126.0	0.0	20.0	3.0	0.0	0.0	0.0	3.0	2.0	4.0	5.0	3.0	5.0	1.0	6.0	0.0	0.0
APOB(DIST=98048);LOC645949(DIST=545313)	1.0	0.0	0.0	0.0	0.0	0.0	0.0	0.0	0.0	0.0	0.0	0.0	0.0	0.0	0.0	0.0	0.0	0.0	0.0	0.0	0.0	0.0	0.0	0.0	0.0	0.0	0.0	0.0	0.0	0.0	1.0	0.0	0.0	0.0	0.0	0.0	0.0	0.0	0.0	0.0	0.0	0.0	0.0	0.0	0.0	0.0	0.0	0.0	0.0
APOB48R	4.0	0.0	0.0	0.0	0.0	0.0	0.0	0.0	0.0	0.0	1.0	0.0	0.0	0.0	0.0	0.0	0.0	1.0	0.0	0.0	0.0	0.0	0.0	0.0	0.0	1.0	0.0	0.0	0.0	0.0	0.0	0.0	0.0	0.0	0.0	0.0	0.0	0.0	0.0	0.0	0.0	0.0	0.0	0.0	0.0	0.0	0.0	0.0	0.0
APOBEC1	100.0	0.0	0.0	0.0	0.0	0.0	0.0	0.0	0.0	0.0	17.0	0.0	5.0	0.0	2.0	2.0	0.0	1.0	1.0	1.0	10.0	0.0	0.0	1.0	2.0	20.0	0.0	3.0	5.0	1.0	8.0	3.0	14.0	0.0	0.0	0.0	0.0	0.0	0.0	0.0	0.0	0.0	0.0	0.0	0.0	0.0	1.0	0.0	0.0
APOBEC2	71.0	0.0	0.0	0.0	0.0	0.0	0.0	0.0	0.0	0.0	13.0	0.0	0.0	0.0	2.0	1.0	1.0	0.0	0.0	0.0	2.0	0.0	0.0	1.0	0.0	17.0	0.0	3.0	3.0	1.0	3.0	5.0	12.0	0.0	0.0	1.0	0.0	0.0	0.0	0.0	0.0	0.0	0.0	0.0	0.0	0.0	1.0	0.0	0.0
APOBEC3A	36.0	0.0	0.0	0.0	0.0	0.0	0.0	0.0	0.0	0.0	8.0	1.0	0.0	0.0	1.0	4.0	0.0	1.0	0.0	0.0	2.0	0.0	0.0	0.0	1.0	6.0	0.0	1.0	0.0	0.0	1.0	3.0	6.0	0.0	0.0	0.0	0.0	0.0	0.0	0.0	0.0	0.0	0.0	0.0	0.0	0.0	0.0	0.0	0.0
APOBEC3B	86.0	0.0	0.0	0.0	0.0	1.0	0.0	0.0	0.0	0.0	11.0	0.0	0.0	0.0	4.0	2.0	0.0	6.0	0.0	1.0	6.0	0.0	0.0	3.0	1.0	17.0	0.0	5.0	5.0	0.0	4.0	4.0	8.0	0.0	1.0	0.0	0.0	0.0	0.0	1.0	0.0	0.0	0.0	1.0	0.0	0.0	0.0	0.0	0.0
APOBEC3C	57.0	0.0	0.0	0.0	0.0	0.0	0.0	0.0	0.0	0.0	7.0	0.0	1.0	1.0	5.0	1.0	0.0	2.0	0.0	2.0	1.0	0.0	0.0	0.0	0.0	9.0	0.0	1.0	2.0	0.0	3.0	1.0	18.0	0.0	0.0	0.0	0.0	0.0	0.0	0.0	0.0	0.0	0.0	0.0	0.0	0.0	0.0	0.0	0.0
APOBEC3D	75.0	0.0	0.0	0.0	0.0	0.0	0.0	0.0	0.0	0.0	9.0	0.0	0.0	0.0	2.0	0.0	0.0	2.0	0.0	0.0	3.0	0.0	1.0	0.0	2.0	22.0	0.0	1.0	2.0	0.0	4.0	10.0	9.0	0.0	1.0	0.0	0.0	0.0	0.0	0.0	0.0	0.0	0.0	0.0	0.0	0.0	1.0	1.0	0.0
APOBEC3F	94.0	0.0	0.0	0.0	0.0	1.0	0.0	0.0	0.0	0.0	15.0	0.0	3.0	0.0	3.0	2.0	0.0	0.0	0.0	3.0	6.0	0.0	0.0	1.0	1.0	21.0	0.0	5.0	4.0	0.0	3.0	2.0	18.0	0.0	1.0	0.0	0.0	0.0	0.0	0.0	0.0	0.0	0.0	0.0	0.0	1.0	1.0	0.0	0.0
APOBEC3G	80.0	0.0	0.0	0.0	0.0	0.0	0.0	0.0	0.0	0.0	11.0	0.0	1.0	0.0	1.0	2.0	1.0	1.0	0.0	6.0	3.0	0.0	0.0	0.0	1.0	13.0	2.0	5.0	1.0	2.0	4.0	6.0	13.0	0.0	1.0	0.0	0.0	0.0	0.0	1.0	0.0	0.0	0.0	1.0	0.0	0.0	0.0	0.0	0.0
APOBEC3H	53.0	0.0	0.0	0.0	0.0	0.0	0.0	0.0	1.0	0.0	6.0	0.0	0.0	0.0	4.0	2.0	0.0	2.0	0.0	0.0	2.0	0.0	0.0	0.0	0.0	10.0	1.0	1.0	2.0	1.0	2.0	4.0	8.0	0.0	1.0	0.0	0.0	0.0	0.0	0.0	0.0	0.0	0.0	0.0	0.0	0.0	0.0	1.0	0.0
APOBEC4	84.0	0.0	0.0	0.0	0.0	1.0	0.0	1.0	0.0	0.0	7.0	0.0	3.0	0.0	7.0	3.0	0.0	0.0	0.0	2.0	2.0	0.0	0.0	3.0	1.0	14.0	0.0	3.0	1.0	0.0	2.0	10.0	13.0	0.0	2.0	0.0	0.0	0.0	0.0	0.0	0.0	0.0	1.0	1.0	0.0	0.0	1.0	0.0	0.0
APOBR	221.0	0.0	0.0	0.0	0.0	0.0	0.0	1.0	0.0	0.0	58.0	0.0	4.0	0.0	7.0	7.0	1.0	3.0	1.0	4.0	9.0	1.0	0.0	2.0	1.0	33.0	1.0	17.0	5.0	2.0	6.0	23.0	22.0	0.0	1.0	1.0	0.0	0.0	0.0	0.0	1.0	1.0	0.0	0.0	0.0	2.0	2.0	0.0	0.0
APOC1	20.0	0.0	0.0	0.0	0.0	0.0	0.0	0.0	0.0	0.0	2.0	0.0	1.0	0.0	0.0	3.0	0.0	1.0	0.0	0.0	1.0	0.0	0.0	0.0	0.0	4.0	0.0	1.0	1.0	0.0	0.0	2.0	4.0	0.0	0.0	0.0	0.0	0.0	0.0	0.0	0.0	0.0	0.0	0.0	0.0	0.0	0.0	0.0	0.0
APOC2	18.0	0.0	0.0	0.0	0.0	0.0	0.0	0.0	0.0	0.0	1.0	0.0	0.0	0.0	1.0	2.0	0.0	0.0	0.0	0.0	2.0	0.0	0.0	0.0	0.0	3.0	0.0	1.0	0.0	0.0	2.0	4.0	1.0	0.0	0.0	0.0	0.0	0.0	0.0	0.0	0.0	0.0	0.0	0.0	0.0	0.0	0.0	0.0	0.0
APOC3	21.0	0.0	0.0	0.0	0.0	0.0	0.0	0.0	0.0	0.0	2.0	0.0	0.0	0.0	1.0	2.0	0.0	0.0	0.0	0.0	5.0	0.0	0.0	0.0	0.0	1.0	0.0	1.0	2.0	1.0	1.0	3.0	0.0	0.0	0.0	0.0	0.0	0.0	0.0	1.0	0.0	0.0	0.0	0.0	0.0	0.0	0.0	0.0	0.0
APOC4	24.0	0.0	0.0	0.0	0.0	0.0	0.0	0.0	0.0	0.0	5.0	0.0	4.0	0.0	1.0	0.0	0.0	0.0	0.0	0.0	0.0	0.0	0.0	1.0	0.0	3.0	0.0	1.0	0.0	0.0	3.0	3.0	3.0	0.0	0.0	0.0	0.0	0.0	0.0	0.0	0.0	0.0	0.0	0.0	0.0	0.0	0.0	0.0	0.0
APOC4-APOC2	2.0	0.0	0.0	0.0	0.0	0.0	0.0	0.0	0.0	0.0	0.0	0.0	0.0	0.0	0.0	0.0	0.0	0.0	0.0	0.0	0.0	0.0	0.0	0.0	0.0	0.0	0.0	0.0	0.0	0.0	0.0	0.0	2.0	0.0	0.0	0.0	0.0	0.0	0.0	0.0	0.0	0.0	0.0	0.0	0.0	0.0	0.0	0.0	0.0
APOD	53.0	0.0	1.0	0.0	0.0	0.0	0.0	0.0	0.0	0.0	5.0	0.0	0.0	0.0	2.0	1.0	0.0	2.0	0.0	3.0	1.0	0.0	0.0	2.0	1.0	10.0	0.0	2.0	0.0	0.0	5.0	4.0	10.0	0.0	1.0	0.0	0.0	0.0	0.0	0.0	0.0	0.0	0.0	0.0	1.0	0.0	0.0	0.0	0.0
APOE	41.0	0.0	1.0	0.0	0.0	0.0	0.0	0.0	1.0	0.0	4.0	0.0	2.0	0.0	3.0	1.0	0.0	0.0	1.0	0.0	0.0	0.0	0.0	0.0	0.0	2.0	0.0	0.0	4.0	0.0	4.0	2.0	9.0	0.0	0.0	0.0	0.0	0.0	0.0	0.0	0.0	1.0	2.0	0.0	0.0	0.0	2.0	0.0	0.0
APOF	62.0	0.0	1.0	0.0	0.0	0.0	0.0	0.0	0.0	0.0	12.0	0.0	0.0	0.0	1.0	3.0	0.0	0.0	0.0	0.0	5.0	0.0	0.0	1.0	0.0	11.0	1.0	6.0	0.0	0.0	4.0	0.0	10.0	0.0	1.0	0.0	0.0	0.0	0.0	0.0	0.0	0.0	0.0	0.0	1.0	0.0	1.0	0.0	0.0
APOH	100.0	0.0	0.0	0.0	0.0	0.0	0.0	1.0	0.0	0.0	23.0	0.0	2.0	0.0	2.0	4.0	0.0	2.0	1.0	2.0	6.0	0.0	0.0	4.0	0.0	21.0	1.0	3.0	2.0	1.0	4.0	6.0	7.0	0.0	1.0	1.0	0.0	0.0	0.0	0.0	0.0	0.0	0.0	0.0	0.0	1.0	1.0	0.0	0.0
APOL1	77.0	0.0	0.0	0.0	0.0	1.0	0.0	0.0	0.0	0.0	19.0	0.0	1.0	0.0	3.0	0.0	0.0	3.0	0.0	0.0	1.0	0.0	0.0	0.0	0.0	14.0	0.0	3.0	1.0	0.0	3.0	2.0	15.0	0.0	1.0	0.0	0.0	0.0	0.0	0.0	0.0	0.0	0.0	1.0	0.0	0.0	0.0	0.0	0.0
APOL2	68.0	0.0	0.0	0.0	1.0	0.0	0.0	2.0	0.0	0.0	7.0	0.0	3.0	0.0	5.0	1.0	1.0	1.0	1.0	0.0	2.0	0.0	0.0	1.0	0.0	15.0	0.0	3.0	5.0	0.0	2.0	3.0	11.0	0.0	1.0	0.0	0.0	0.0	0.0	0.0	0.0	0.0	1.0	0.0	0.0	0.0	0.0	0.0	0.0
APOL3	85.0	0.0	0.0	0.0	0.0	1.0	0.0	0.0	0.0	0.0	22.0	0.0	1.0	0.0	3.0	0.0	0.0	2.0	1.0	1.0	2.0	0.0	0.0	2.0	2.0	17.0	1.0	3.0	3.0	1.0	6.0	6.0	9.0	0.0	2.0	0.0	0.0	0.0	0.0	0.0	0.0	0.0	0.0	0.0	0.0	0.0	0.0	0.0	0.0
APOL4	58.0	0.0	1.0	0.0	0.0	0.0	0.0	0.0	0.0	0.0	11.0	0.0	0.0	0.0	1.0	0.0	0.0	2.0	1.0	0.0	4.0	0.0	0.0	1.0	0.0	10.0	0.0	0.0	5.0	0.0	3.0	7.0	7.0	0.0	1.0	0.0	0.0	0.0	0.0	0.0	0.0	0.0	0.0	0.0	0.0	1.0	2.0	0.0	0.0
APOL5	100.0	0.0	1.0	0.0	0.0	0.0	0.0	0.0	0.0	0.0	23.0	0.0	4.0	1.0	5.0	0.0	1.0	3.0	0.0	1.0	3.0	0.0	0.0	3.0	1.0	16.0	0.0	3.0	3.0	0.0	5.0	7.0	14.0	0.0	1.0	0.0	0.0	0.0	0.0	0.0	0.0	0.0	0.0	0.0	0.0	1.0	2.0	0.0	0.0
APOL6	71.0	0.0	0.0	0.0	0.0	0.0	0.0	0.0	0.0	0.0	12.0	0.0	0.0	0.0	1.0	3.0	1.0	2.0	0.0	0.0	1.0	0.0	0.0	2.0	0.0	16.0	0.0	3.0	2.0	0.0	6.0	5.0	13.0	0.0	0.0	0.0	0.0	0.0	0.0	0.0	0.0	0.0	0.0	0.0	1.0	0.0	0.0	0.0	0.0
APOLD1	35.0	0.0	0.0	0.0	0.0	0.0	0.0	0.0	0.0	0.0	1.0	0.0	0.0	0.0	3.0	1.0	0.0	1.0	0.0	0.0	1.0	0.0	0.0	2.0	1.0	7.0	0.0	2.0	2.0	0.0	1.0	5.0	7.0	0.0	0.0	0.0	0.0	0.0	0.0	0.0	0.0	0.0	0.0	0.0	0.0	0.0	0.0	0.0	0.0
APOM	25.0	0.0	0.0	0.0	0.0	0.0	0.0	0.0	0.0	0.0	4.0	0.0	0.0	0.0	2.0	1.0	0.0	1.0	0.0	0.0	0.0	0.0	0.0	0.0	0.0	8.0	0.0	1.0	0.0	0.0	2.0	0.0	4.0	0.0	0.0	0.0	0.0	0.0	0.0	0.0	0.0	0.0	0.0	1.0	0.0	0.0	0.0	0.0	0.0
APOO	52.0	0.0	0.0	0.0	0.0	0.0	0.0	0.0	1.0	0.0	8.0	0.0	2.0	0.0	2.0	1.0	0.0	3.0	0.0	0.0	4.0	0.0	0.0	1.0	2.0	8.0	0.0	5.0	2.0	0.0	0.0	2.0	8.0	0.0	1.0	0.0	0.0	0.0	0.0	0.0	0.0	0.0	0.0	0.0	0.0	0.0	0.0	0.0	0.0
APOOL	53.0	0.0	0.0	0.0	0.0	0.0	0.0	0.0	0.0	0.0	5.0	0.0	2.0	0.0	1.0	2.0	0.0	0.0	0.0	0.0	2.0	0.0	0.0	2.0	1.0	16.0	0.0	5.0	3.0	0.0	1.0	6.0	2.0	0.0	1.0	0.0	0.0	0.0	0.0	0.0	0.0	0.0	0.0	1.0	0.0	0.0	0.0	0.0	0.0
APOPT1	22.0	0.0	0.0	0.0	0.0	0.0	0.0	1.0	0.0	0.0	2.0	0.0	2.0	0.0	2.0	2.0	0.0	0.0	0.0	0.0	2.0	0.0	0.0	0.0	0.0	1.0	0.0	0.0	0.0	0.0	2.0	0.0	6.0	0.0	0.0	0.0	0.0	0.0	0.0	0.0	0.0	0.0	0.0	0.0	0.0	0.0	0.0	0.0	0.0
APP	192.0	1.0	0.0	0.0	0.0	0.0	0.0	0.0	0.0	0.0	34.0	0.0	1.0	0.0	6.0	7.0	0.0	8.0	1.0	0.0	7.0	0.0	0.0	1.0	3.0	34.0	0.0	15.0	4.0	1.0	14.0	17.0	32.0	0.0	1.0	0.0	0.0	0.0	0.0	0.0	0.0	0.0	1.0	0.0	0.0	0.0	0.0	0.0	0.0
APPBP2	101.0	0.0	1.0	0.0	0.0	1.0	0.0	1.0	0.0	0.0	8.0	0.0	2.0	0.0	5.0	5.0	0.0	2.0	2.0	0.0	8.0	0.0	1.0	1.0	1.0	15.0	0.0	8.0	2.0	0.0	6.0	15.0	11.0	0.0	0.0	0.0	0.0	0.0	0.0	0.0	0.0	1.0	0.0	1.0	0.0	0.0	1.0	0.0	0.0
APPL1	135.0	0.0	0.0	0.0	0.0	1.0	0.0	1.0	0.0	0.0	11.0	0.0	0.0	0.0	6.0	6.0	1.0	0.0	2.0	2.0	1.0	0.0	0.0	1.0	0.0	34.0	0.0	9.0	5.0	1.0	11.0	4.0	27.0	0.0	2.0	0.0	0.0	0.0	0.0	0.0	0.0	0.0	1.0	0.0	0.0	0.0	1.0	0.0	0.0
APPL2	120.0	0.0	0.0	0.0	0.0	0.0	0.0	0.0	0.0	0.0	8.0	0.0	0.0	0.0	7.0	1.0	0.0	10.0	1.0	2.0	9.0	0.0	0.0	5.0	1.0	21.0	0.0	6.0	6.0	1.0	10.0	4.0	22.0	0.0	1.0	1.0	0.0	0.0	0.0	0.0	0.0	1.0	0.0	0.0	0.0	1.0	1.0	0.0	0.0
APRT	31.0	0.0	0.0	0.0	0.0	0.0	0.0	0.0	0.0	0.0	6.0	0.0	1.0	0.0	2.0	1.0	0.0	1.0	0.0	1.0	2.0	0.0	0.0	0.0	0.0	4.0	0.0	2.0	3.0	0.0	3.0	2.0	1.0	0.0	0.0	0.0	0.0	0.0	0.0	1.0	0.0	0.0	0.0	0.0	0.0	0.0	1.0	0.0	0.0
APTX	57.0	0.0	0.0	0.0	0.0	0.0	0.0	0.0	0.0	0.0	6.0	0.0	0.0	0.0	3.0	1.0	0.0	1.0	0.0	1.0	1.0	0.0	0.0	1.0	1.0	12.0	0.0	8.0	3.0	0.0	2.0	2.0	12.0	0.0	1.0	0.0	0.0	0.0	0.0	0.0	0.0	0.0	0.0	0.0	0.0	0.0	0.0	0.0	0.0
AQP1	68.0	0.0	0.0	0.0	0.0	0.0	0.0	0.0	0.0	0.0	13.0	0.0	0.0	0.0	3.0	4.0	0.0	1.0	0.0	0.0	2.0	0.0	0.0	3.0	1.0	11.0	0.0	1.0	2.0	1.0	2.0	4.0	15.0	0.0	0.0	0.0	0.0	0.0	0.0	0.0	0.0	0.0	0.0	0.0	0.0	0.0	1.0	0.0	0.0
AQP10	111.0	0.0	0.0	0.0	0.0	0.0	0.0	1.0	0.0	0.0	14.0	0.0	5.0	0.0	3.0	2.0	0.0	4.0	0.0	2.0	5.0	0.0	0.0	1.0	0.0	13.0	0.0	4.0	4.0	1.0	7.0	16.0	18.0	0.0	3.0	0.0	0.0	1.0	0.0	1.0	0.0	0.0	0.0	0.0	0.0	0.0	0.0	0.0	0.0
AQP11	39.0	0.0	0.0	0.0	0.0	0.0	1.0	0.0	0.0	0.0	5.0	0.0	0.0	0.0	4.0	3.0	0.0	2.0	0.0	0.0	3.0	0.0	1.0	1.0	2.0	6.0	0.0	1.0	0.0	0.0	1.0	1.0	5.0	0.0	0.0	0.0	0.0	0.0	0.0	0.0	0.0	0.0	0.0	1.0	0.0	0.0	0.0	0.0	0.0
AQP12A	49.0	0.0	1.0	0.0	0.0	0.0	0.0	0.0	0.0	0.0	6.0	0.0	1.0	0.0	0.0	1.0	0.0	1.0	2.0	1.0	4.0	0.0	0.0	0.0	0.0	12.0	0.0	4.0	1.0	1.0	2.0	5.0	4.0	0.0	0.0	0.0	0.0	0.0	0.0	0.0	0.0	1.0	0.0	0.0	0.0	0.0	1.0	0.0	0.0
AQP12B	64.0	0.0	0.0	0.0	0.0	0.0	1.0	1.0	0.0	0.0	7.0	0.0	6.0	0.0	0.0	1.0	0.0	2.0	0.0	0.0	4.0	0.0	0.0	3.0	1.0	11.0	0.0	1.0	1.0	1.0	3.0	9.0	8.0	0.0	0.0	0.0	0.0	0.0	0.0	0.0	0.0	1.0	0.0	0.0	0.0	0.0	0.0	0.0	0.0
AQP2	70.0	0.0	0.0	0.0	0.0	1.0	0.0	0.0	0.0	0.0	13.0	0.0	0.0	0.0	5.0	4.0	0.0	0.0	1.0	3.0	1.0	0.0	0.0	1.0	3.0	6.0	0.0	2.0	5.0	0.0	5.0	2.0	11.0	0.0	0.0	0.0	0.0	0.0	0.0	0.0	0.0	0.0	0.0	0.0	1.0	0.0	1.0	0.0	0.0
AQP3	44.0	0.0	0.0	0.0	0.0	0.0	0.0	0.0	0.0	0.0	6.0	0.0	0.0	0.0	2.0	1.0	0.0	0.0	0.0	0.0	2.0	0.0	0.0	2.0	0.0	7.0	0.0	1.0	1.0	1.0	5.0	3.0	6.0	0.0	3.0	0.0	0.0	0.0	0.0	0.0	1.0	0.0	0.0	0.0	0.0	1.0	0.0	0.0	0.0
AQP4	80.0	0.0	1.0	0.0	0.0	0.0	0.0	0.0	0.0	0.0	16.0	0.0	0.0	0.0	4.0	4.0	1.0	3.0	0.0	0.0	8.0	0.0	0.0	1.0	2.0	7.0	0.0	2.0	2.0	0.0	6.0	3.0	12.0	0.0	2.0	0.0	0.0	0.0	0.0	0.0	0.0	1.0	0.0	0.0	0.0	2.0	0.0	0.0	0.0
AQP5	55.0	0.0	1.0	0.0	0.0	0.0	0.0	0.0	0.0	0.0	5.0	0.0	0.0	0.0	6.0	3.0	1.0	1.0	0.0	1.0	3.0	0.0	0.0	0.0	2.0	8.0	0.0	4.0	1.0	0.0	5.0	2.0	5.0	0.0	1.0	0.0	0.0	0.0	0.0	0.0	0.0	0.0	0.0	0.0	0.0	0.0	1.0	0.0	0.0
AQP6	81.0	0.0	0.0	0.0	0.0	0.0	0.0	0.0	0.0	0.0	18.0	0.0	1.0	0.0	4.0	3.0	1.0	6.0	0.0	0.0	4.0	0.0	0.0	1.0	2.0	9.0	0.0	4.0	5.0	0.0	6.0	3.0	10.0	0.0	0.0	0.0	0.0	0.0	0.0	0.0	0.0	1.0	0.0	0.0	0.0	0.0	1.0	0.0	0.0
AQP7	95.0	0.0	0.0	0.0	0.0	0.0	0.0	1.0	2.0	0.0	8.0	0.0	2.0	1.0	10.0	1.0	0.0	5.0	1.0	0.0	2.0	0.0	0.0	1.0	1.0	17.0	1.0	2.0	0.0	0.0	5.0	8.0	17.0	0.0	0.0	1.0	0.0	0.0	0.0	0.0	0.0	0.0	0.0	0.0	1.0	0.0	0.0	0.0	1.0
AQP8	89.0	0.0	0.0	0.0	0.0	0.0	0.0	0.0	0.0	0.0	14.0	0.0	3.0	0.0	2.0	0.0	0.0	4.0	0.0	2.0	6.0	0.0	0.0	0.0	2.0	9.0	0.0	2.0	3.0	0.0	13.0	4.0	19.0	0.0	1.0	0.0	0.0	0.0	0.0	0.0	0.0	0.0	0.0	0.0	0.0	0.0	1.0	1.0	0.0
AQP9	99.0	0.0	0.0	0.0	0.0	0.0	0.0	0.0	0.0	0.0	23.0	0.0	1.0	0.0	4.0	0.0	1.0	4.0	0.0	0.0	5.0	0.0	0.0	1.0	0.0	18.0	0.0	0.0	5.0	0.0	4.0	9.0	20.0	0.0	1.0	0.0	0.0	0.0	0.0	0.0	0.0	0.0	0.0	0.0	0.0	1.0	0.0	0.0	0.0
AQPEP	283.0	0.0	0.0	0.0	0.0	1.0	1.0	0.0	0.0	0.0	55.0	0.0	8.0	0.0	7.0	10.0	0.0	10.0	1.0	5.0	14.0	0.0	0.0	8.0	3.0	38.0	0.0	9.0	5.0	3.0	19.0	28.0	42.0	0.0	0.0	0.0	0.0	0.0	0.0	0.0	0.0	1.0	0.0	0.0	4.0	1.0	3.0	0.0	0.0
AQR	275.0	0.0	0.0	0.0	0.0	0.0	1.0	0.0	0.0	0.0	40.0	0.0	7.0	0.0	16.0	12.0	2.0	7.0	2.0	7.0	14.0	0.0	0.0	6.0	5.0	46.0	0.0	10.0	12.0	2.0	25.0	19.0	28.0	0.0	5.0	0.0	0.0	0.0	0.0	1.0	1.0	0.0	0.0	0.0	1.0	0.0	1.0	0.0	0.0
AR	326.0	0.0	0.0	0.0	0.0	0.0	0.0	1.0	1.0	0.0	33.0	0.0	8.0	0.0	5.0	6.0	0.0	6.0	1.0	6.0	6.0	0.0	0.0	2.0	4.0	35.0	2.0	15.0	67.0	1.0	30.0	20.0	51.0	0.0	5.0	0.0	0.0	0.0	0.0	0.0	0.0	0.0	2.0	0.0	0.0	1.0	2.0	1.0	0.0
ARAF	156.0	0.0	0.0	0.0	0.0	0.0	2.0	0.0	0.0	0.0	11.0	0.0	3.0	0.0	4.0	4.0	0.0	3.0	1.0	1.0	2.0	0.0	0.0	3.0	2.0	39.0	2.0	11.0	5.0	1.0	12.0	9.0	25.0	0.0	2.0	0.0	0.0	0.0	0.0	0.0	0.0	0.0	3.0	0.0	0.0	0.0	2.0	0.0	0.0
ARAP1	260.0	0.0	0.0	0.0	0.0	0.0	1.0	0.0	0.0	0.0	27.0	0.0	4.0	0.0	16.0	9.0	3.0	7.0	0.0	3.0	5.0	0.0	0.0	7.0	3.0	38.0	0.0	14.0	11.0	0.0	14.0	22.0	58.0	1.0	4.0	1.0	0.0	0.0	0.0	0.0	0.0	0.0	0.0	1.0	0.0	0.0	1.0	0.0	0.0
ARAP2	395.0	0.0	1.0	0.0	0.0	1.0	1.0	3.0	0.0	0.0	91.0	0.0	6.0	0.0	16.0	7.0	1.0	7.0	4.0	5.0	13.0	0.0	1.0	8.0	4.0	52.0	0.0	11.0	6.0	4.0	25.0	44.0	53.0	0.0	1.0	0.0	0.0	0.0	0.0	0.0	0.0	5.0	0.0	1.0	3.0	0.0	1.0	0.0	0.0
ARAP3	297.0	0.0	0.0	1.0	0.0	0.0	0.0	2.0	1.0	2.0	38.0	0.0	3.0	1.0	8.0	6.0	2.0	8.0	2.0	5.0	14.0	0.0	0.0	6.0	5.0	49.0	0.0	17.0	11.0	0.0	16.0	17.0	56.0	0.0	1.0	0.0	0.0	0.0	0.0	1.0	1.0	0.0	0.0	1.0	1.0	0.0	4.0	0.0	0.0
ARC	109.0	0.0	0.0	0.0	0.0	0.0	1.0	0.0	0.0	0.0	13.0	0.0	3.0	0.0	1.0	7.0	1.0	3.0	3.0	1.0	8.0	0.0	0.0	1.0	2.0	9.0	0.0	2.0	3.0	1.0	9.0	7.0	25.0	0.0	1.0	0.0	0.0	0.0	0.0	1.0	0.0	0.0	0.0	0.0	1.0	0.0	1.0	0.0	0.0
ARCN1	79.0	0.0	1.0	0.0	0.0	0.0	0.0	0.0	0.0	0.0	8.0	0.0	0.0	0.0	6.0	0.0	2.0	3.0	0.0	3.0	1.0	0.0	0.0	2.0	2.0	11.0	1.0	3.0	2.0	2.0	7.0	4.0	14.0	0.0	2.0	0.0	0.0	0.0	0.0	0.0	0.0	0.0	0.0	0.0	0.0	0.0	1.0	0.0	0.0
ARD1B	1.0	0.0	0.0	0.0	0.0	0.0	0.0	0.0	0.0	0.0	0.0	0.0	0.0	0.0	0.0	0.0	0.0	0.0	0.0	0.0	0.0	0.0	0.0	0.0	0.0	0.0	0.0	0.0	0.0	0.0	0.0	0.0	0.0	0.0	1.0	0.0	0.0	0.0	0.0	0.0	0.0	0.0	0.0	0.0	0.0	0.0	0.0	0.0	0.0
AREG	40.0	0.0	0.0	0.0	0.0	0.0	0.0	0.0	0.0	0.0	16.0	0.0	1.0	0.0	2.0	0.0	0.0	0.0	0.0	0.0	2.0	0.0	0.0	0.0	0.0	4.0	0.0	2.0	1.0	0.0	1.0	2.0	2.0	0.0	0.0	1.0	0.0	0.0	0.0	0.0	0.0	1.0	0.0	0.0	0.0	1.0	1.0	0.0	0.0
AREGB	24.0	0.0	0.0	0.0	0.0	0.0	0.0	0.0	0.0	0.0	10.0	0.0	0.0	0.0	0.0	1.0	0.0	0.0	0.0	0.0	1.0	0.0	0.0	1.0	0.0	7.0	0.0	0.0	0.0	0.0	1.0	0.0	2.0	0.0	0.0	0.0	0.0	0.0	0.0	0.0	0.0	0.0	0.0	0.0	1.0	0.0	0.0	0.0	0.0
AREL1	138.0	0.0	0.0	0.0	0.0	1.0	0.0	0.0	1.0	0.0	16.0	0.0	0.0	0.0	12.0	5.0	1.0	6.0	0.0	4.0	3.0	1.0	0.0	2.0	2.0	30.0	0.0	7.0	0.0	0.0	9.0	11.0	17.0	1.0	2.0	0.0	0.0	0.0	0.0	0.0	0.0	0.0	1.0	0.0	0.0	0.0	1.0	0.0	0.0
ARF1	53.0	0.0	0.0	0.0	0.0	0.0	0.0	0.0	0.0	0.0	3.0	0.0	1.0	0.0	0.0	1.0	0.0	1.0	0.0	0.0	3.0	1.0	0.0	1.0	0.0	14.0	0.0	5.0	1.0	1.0	7.0	2.0	10.0	0.0	1.0	0.0	0.0	0.0	0.0	0.0	0.0	0.0	0.0	0.0	0.0	0.0	0.0	0.0	0.0
ARF3	22.0	0.0	1.0	0.0	0.0	0.0	0.0	0.0	0.0	0.0	1.0	0.0	1.0	0.0	1.0	0.0	0.0	0.0	0.0	0.0	0.0	0.0	0.0	1.0	1.0	5.0	0.0	2.0	0.0	0.0	1.0	1.0	5.0	0.0	0.0	0.0	0.0	0.0	0.0	0.0	0.0	0.0	0.0	0.0	0.0	0.0	1.0	0.0	0.0
ARF4	31.0	0.0	0.0	0.0	0.0	0.0	0.0	0.0	0.0	0.0	2.0	0.0	0.0	0.0	1.0	1.0	0.0	3.0	1.0	0.0	0.0	0.0	0.0	0.0	0.0	6.0	1.0	1.0	0.0	0.0	3.0	1.0	8.0	0.0	1.0	0.0	0.0	0.0	0.0	0.0	0.0	0.0	0.0	0.0	0.0	0.0	0.0	0.0	0.0
ARF5	33.0	0.0	0.0	0.0	0.0	0.0	0.0	0.0	0.0	0.0	1.0	0.0	1.0	0.0	1.0	0.0	0.0	0.0	1.0	0.0	5.0	0.0	0.0	1.0	2.0	8.0	0.0	1.0	2.0	0.0	1.0	1.0	8.0	0.0	0.0	0.0	0.0	0.0	0.0	0.0	0.0	0.0	0.0	0.0	0.0	0.0	0.0	0.0	0.0
ARF6	31.0	0.0	0.0	0.0	0.0	0.0	0.0	0.0	0.0	0.0	6.0	0.0	1.0	0.0	2.0	0.0	0.0	3.0	0.0	2.0	0.0	0.0	0.0	1.0	2.0	7.0	0.0	0.0	0.0	1.0	1.0	2.0	2.0	0.0	0.0	0.0	0.0	0.0	0.0	0.0	0.0	0.0	0.0	0.0	0.0	0.0	0.0	0.0	0.0
ARFGAP1	92.0	0.0	0.0	0.0	0.0	0.0	0.0	0.0	0.0	0.0	12.0	0.0	1.0	0.0	4.0	2.0	1.0	4.0	0.0	3.0	3.0	0.0	0.0	2.0	0.0	21.0	0.0	3.0	1.0	0.0	7.0	6.0	18.0	0.0	1.0	0.0	0.0	0.0	0.0	0.0	0.0	0.0	0.0	0.0	1.0	0.0	0.0	0.0	0.0
ARFGAP2	124.0	0.0	0.0	0.0	0.0	0.0	0.0	0.0	0.0	0.0	9.0	0.0	0.0	0.0	7.0	6.0	1.0	2.0	0.0	1.0	4.0	0.0	0.0	3.0	2.0	24.0	1.0	4.0	5.0	0.0	18.0	11.0	16.0	0.0	1.0	0.0	0.0	0.0	0.0	0.0	1.0	0.0	2.0	0.0	0.0	1.0	0.0	0.0	0.0
ARFGAP3	107.0	0.0	0.0	0.0	0.0	0.0	0.0	0.0	0.0	0.0	22.0	0.0	1.0	0.0	8.0	2.0	0.0	4.0	0.0	1.0	3.0	0.0	0.0	0.0	0.0	16.0	0.0	4.0	2.0	0.0	9.0	6.0	22.0	0.0	1.0	0.0	0.0	0.0	0.0	0.0	0.0	0.0	0.0	2.0	0.0	1.0	0.0	0.0	0.0
ARFGEF1	361.0	0.0	0.0	0.0	0.0	0.0	1.0	0.0	1.0	0.0	41.0	0.0	4.0	0.0	18.0	12.0	0.0	14.0	0.0	6.0	19.0	0.0	0.0	6.0	2.0	46.0	0.0	31.0	8.0	1.0	32.0	26.0	65.0	0.0	2.0	0.0	0.0	0.0	0.0	1.0	0.0	5.0	0.0	3.0	0.0	3.0	2.0	0.0	0.0
ARFGEF2	359.0	0.0	1.0	0.0	0.0	1.0	1.0	0.0	0.0	0.0	47.0	0.0	2.0	0.0	20.0	12.0	4.0	15.0	3.0	8.0	7.0	1.0	0.0	9.0	5.0	50.0	1.0	19.0	12.0	1.0	34.0	21.0	66.0	0.0	2.0	2.0	0.0	0.0	0.0	1.0	0.0	0.0	0.0	0.0	2.0	0.0	0.0	0.0	0.0
ARFIP1	60.0	0.0	0.0	0.0	0.0	0.0	0.0	0.0	0.0	0.0	11.0	0.0	0.0	0.0	3.0	2.0	0.0	0.0	1.0	1.0	1.0	0.0	0.0	1.0	3.0	13.0	0.0	2.0	0.0	0.0	0.0	5.0	11.0	0.0	2.0	0.0	0.0	0.0	0.0	1.0	0.0	0.0	0.0	0.0	0.0	0.0	1.0	0.0	0.0
ARFIP2	62.0	0.0	0.0	0.0	0.0	0.0	0.0	0.0	1.0	0.0	5.0	0.0	1.0	0.0	3.0	2.0	2.0	0.0	0.0	1.0	2.0	0.0	0.0	3.0	0.0	10.0	1.0	3.0	3.0	0.0	4.0	8.0	7.0	0.0	1.0	0.0	0.0	0.0	0.0	0.0	0.0	0.0	0.0	0.0	0.0	0.0	0.0	0.0	0.0
ARFRP1	47.0	0.0	0.0	0.0	0.0	0.0	0.0	0.0	0.0	0.0	3.0	1.0	2.0	0.0	4.0	2.0	0.0	1.0	0.0	0.0	2.0	0.0	0.0	2.0	0.0	8.0	0.0	4.0	1.0	0.0	2.0	2.0	9.0	0.0	0.0	0.0	0.0	0.0	0.0	1.0	0.0	0.0	0.0	0.0	0.0	0.0	1.0	0.0	0.0
ARG1	63.0	0.0	1.0	0.0	0.0	0.0	0.0	0.0	0.0	0.0	12.0	0.0	1.0	0.0	4.0	1.0	0.0	1.0	0.0	1.0	4.0	0.0	0.0	2.0	1.0	9.0	0.0	2.0	1.0	0.0	3.0	5.0	9.0	0.0	2.0	0.0	0.0	0.0	0.0	0.0	0.0	0.0	0.0	0.0	0.0	0.0	0.0	0.0	0.0
ARG2	54.0	0.0	0.0	0.0	0.0	0.0	0.0	0.0	0.0	0.0	4.0	0.0	0.0	0.0	5.0	1.0	0.0	1.0	0.0	0.0	1.0	0.0	0.0	0.0	2.0	17.0	0.0	2.0	1.0	1.0	4.0	1.0	10.0	0.0	2.0	0.0	0.0	0.0	0.0	0.0	0.0	1.0	0.0	0.0	0.0	0.0	0.0	0.0	0.0
ARGFX	101.0	0.0	0.0	0.0	0.0	0.0	0.0	0.0	0.0	0.0	31.0	0.0	0.0	0.0	4.0	6.0	0.0	4.0	1.0	2.0	7.0	0.0	0.0	1.0	3.0	10.0	2.0	2.0	4.0	0.0	2.0	9.0	8.0	0.0	1.0	0.0	0.0	0.0	0.0	0.0	0.0	0.0	0.0	0.0	1.0	0.0	0.0	0.0	0.0
ARGLU1	65.0	0.0	0.0	0.0	0.0	1.0	0.0	0.0	0.0	0.0	5.0	0.0	0.0	1.0	4.0	1.0	0.0	1.0	1.0	2.0	2.0	0.0	0.0	0.0	0.0	17.0	0.0	3.0	0.0	0.0	5.0	6.0	14.0	0.0	0.0	0.0	0.0	0.0	0.0	0.0	0.0	1.0	0.0	0.0	0.0	0.0	0.0	0.0	0.0
ARHGAP1	62.0	0.0	0.0	0.0	0.0	0.0	0.0	0.0	0.0	0.0	11.0	0.0	0.0	0.0	1.0	1.0	0.0	4.0	0.0	0.0	2.0	0.0	0.0	1.0	1.0	7.0	0.0	3.0	3.0	0.0	10.0	4.0	10.0	0.0	0.0	0.0	0.0	0.0	0.0	0.0	0.0	1.0	0.0	0.0	0.0	0.0	1.0	0.0	0.0
ARHGAP10	170.0	0.0	0.0	0.0	1.0	0.0	0.0	0.0	0.0	0.0	27.0	0.0	2.0	0.0	4.0	11.0	0.0	6.0	1.0	1.0	3.0	0.0	1.0	2.0	1.0	32.0	0.0	4.0	4.0	0.0	5.0	7.0	34.0	0.0	2.0	0.0	0.0	0.0	0.0	0.0	0.0	1.0	0.0	1.0	0.0	1.0	4.0	0.0	0.0
ARHGAP11A	189.0	0.0	0.0	0.0	0.0	1.0	0.0	0.0	0.0	0.0	22.0	0.0	1.0	0.0	10.0	4.0	0.0	6.0	0.0	5.0	13.0	0.0	0.0	5.0	0.0	27.0	0.0	9.0	7.0	0.0	7.0	18.0	37.0	0.0	1.0	0.0	0.0	0.0	0.0	0.0	0.0	0.0	0.0	0.0	1.0	1.0	2.0	0.0	0.0
ARHGAP11B	39.0	0.0	0.0	0.0	0.0	0.0	0.0	0.0	0.0	0.0	3.0	0.0	0.0	0.0	3.0	2.0	0.0	0.0	1.0	0.0	1.0	0.0	0.0	0.0	0.0	12.0	0.0	0.0	3.0	1.0	3.0	3.0	4.0	0.0	2.0	0.0	0.0	0.0	0.0	0.0	0.0	0.0	0.0	0.0	0.0	0.0	0.0	0.0	0.0
ARHGAP12	158.0	0.0	0.0	0.0	0.0	0.0	0.0	0.0	0.0	0.0	20.0	0.0	0.0	0.0	11.0	0.0	1.0	5.0	0.0	2.0	7.0	0.0	0.0	1.0	1.0	29.0	2.0	11.0	10.0	0.0	9.0	14.0	23.0	0.0	3.0	0.0	0.0	0.0	0.0	0.0	0.0	0.0	1.0	0.0	0.0	0.0	1.0	0.0	0.0
ARHGAP15	179.0	0.0	1.0	0.0	0.0	0.0	0.0	0.0	0.0	0.0	33.0	0.0	6.0	0.0	5.0	4.0	1.0	8.0	0.0	0.0	10.0	0.0	0.0	1.0	2.0	25.0	0.0	5.0	4.0	3.0	12.0	20.0	25.0	0.0	5.0	0.0	0.0	0.0	0.0	0.0	0.0	0.0	1.0	0.0	2.0	0.0	1.0	0.0	0.0
ARHGAP17	200.0	0.0	0.0	0.0	0.0	0.0	0.0	1.0	0.0	1.0	26.0	1.0	5.0	0.0	6.0	5.0	0.0	12.0	0.0	3.0	18.0	0.0	0.0	1.0	2.0	41.0	1.0	7.0	5.0	2.0	12.0	11.0	31.0	0.0	5.0	0.0	0.0	0.0	0.0	0.0	0.0	0.0	0.0	1.0	0.0	0.0	1.0	0.0	0.0
ARHGAP18	147.0	0.0	1.0	0.0	0.0	0.0	0.0	0.0	1.0	0.0	27.0	0.0	1.0	0.0	7.0	2.0	1.0	4.0	0.0	2.0	7.0	0.0	0.0	2.0	2.0	24.0	0.0	10.0	4.0	0.0	8.0	8.0	21.0	1.0	3.0	0.0	0.0	0.0	0.0	0.0	1.0	1.0	0.0	0.0	0.0	0.0	2.0	0.0	0.0
ARHGAP19	85.0	0.0	1.0	0.0	0.0	0.0	0.0	0.0	0.0	0.0	16.0	0.0	2.0	0.0	1.0	1.0	0.0	2.0	0.0	1.0	4.0	0.0	0.0	1.0	0.0	20.0	0.0	4.0	0.0	2.0	4.0	9.0	12.0	0.0	3.0	0.0	0.0	0.0	0.0	0.0	0.0	0.0	0.0	0.0	0.0	0.0	0.0	0.0	0.0
ARHGAP19-SLIT1	26.0	0.0	0.0	0.0	0.0	0.0	0.0	0.0	0.0	0.0	3.0	0.0	0.0	0.0	7.0	0.0	0.0	1.0	1.0	0.0	1.0	0.0	0.0	0.0	0.0	0.0	0.0	0.0	2.0	0.0	0.0	2.0	7.0	0.0	0.0	0.0	0.0	0.0	0.0	0.0	0.0	0.0	0.0	0.0	0.0	0.0	1.0	0.0	0.0
ARHGAP20	263.0	0.0	0.0	0.0	0.0	0.0	0.0	2.0	0.0	0.0	29.0	0.0	2.0	0.0	17.0	6.0	0.0	11.0	1.0	2.0	9.0	0.0	0.0	8.0	5.0	46.0	0.0	11.0	11.0	1.0	19.0	19.0	39.0	0.0	2.0	0.0	0.0	0.0	0.0	0.0	0.0	0.0	0.0	1.0	1.0	1.0	1.0	0.0	0.0
ARHGAP21	365.0	0.0	1.0	0.0	0.0	0.0	0.0	1.0	0.0	0.0	55.0	0.0	2.0	1.0	20.0	3.0	0.0	8.0	3.0	5.0	14.0	0.0	0.0	6.0	8.0	62.0	1.0	19.0	13.0	4.0	14.0	28.0	60.0	1.0	8.0	0.0	0.0	0.0	0.0	1.0	1.0	0.0	0.0	2.0	2.0	0.0	2.0	0.0	0.0
ARHGAP22	206.0	0.0	1.0	0.0	1.0	0.0	0.0	0.0	1.0	0.0	42.0	0.0	3.0	1.0	5.0	9.0	0.0	3.0	0.0	1.0	6.0	0.0	0.0	4.0	2.0	38.0	0.0	3.0	15.0	0.0	13.0	9.0	41.0	0.0	0.0	0.0	0.0	0.0	0.0	1.0	1.0	0.0	0.0	0.0	0.0	0.0	1.0	0.0	0.0
ARHGAP23	100.0	0.0	0.0	0.0	0.0	0.0	1.0	0.0	0.0	0.0	3.0	0.0	3.0	1.0	2.0	7.0	0.0	0.0	1.0	4.0	0.0	1.0	0.0	5.0	0.0	26.0	1.0	7.0	3.0	6.0	2.0	0.0	16.0	1.0	3.0	0.0	0.0	0.0	0.0	2.0	0.0	0.0	0.0	0.0	0.0	1.0	0.0	0.0	0.0
ARHGAP24	170.0	0.0	0.0	0.0	0.0	0.0	0.0	0.0	0.0	0.0	24.0	0.0	4.0	0.0	5.0	8.0	0.0	3.0	1.0	1.0	5.0	0.0	0.0	6.0	1.0	35.0	0.0	8.0	3.0	0.0	17.0	13.0	24.0	0.0	3.0	1.0	0.0	0.0	0.0	0.0	0.0	0.0	0.0	1.0	0.0	0.0	0.0	0.0	0.0
ARHGAP25	192.0	0.0	0.0	0.0	0.0	0.0	0.0	0.0	0.0	0.0	40.0	0.0	5.0	0.0	8.0	7.0	0.0	2.0	0.0	1.0	6.0	0.0	0.0	4.0	0.0	30.0	0.0	6.0	13.0	0.0	7.0	19.0	30.0	0.0	1.0	0.0	0.0	0.0	0.0	0.0	0.0	0.0	0.0	0.0	1.0	0.0	1.0	0.0	0.0
ARHGAP26	162.0	0.0	0.0	0.0	0.0	0.0	1.0	1.0	1.0	0.0	36.0	1.0	0.0	0.0	7.0	2.0	2.0	7.0	2.0	1.0	5.0	0.0	0.0	11.0	2.0	26.0	0.0	8.0	5.0	0.0	9.0	5.0	17.0	0.0	1.0	0.0	0.0	0.0	0.0	0.0	0.0	1.0	0.0	1.0	1.0	0.0	1.0	0.0	0.0
ARHGAP27	146.0	0.0	0.0	0.0	0.0	0.0	0.0	0.0	0.0	0.0	21.0	1.0	1.0	0.0	6.0	2.0	0.0	9.0	0.0	3.0	4.0	0.0	0.0	2.0	2.0	22.0	0.0	4.0	6.0	0.0	12.0	10.0	27.0	1.0	1.0	0.0	0.0	0.0	0.0	1.0	1.0	3.0	0.0	1.0	0.0	1.0	1.0	0.0	0.0
ARHGAP28	206.0	0.0	0.0	0.0	0.0	0.0	0.0	2.0	0.0	0.0	36.0	0.0	2.0	0.0	8.0	7.0	0.0	7.0	0.0	2.0	6.0	0.0	0.0	4.0	3.0	33.0	1.0	8.0	1.0	6.0	21.0	11.0	28.0	0.0	4.0	1.0	0.0	0.0	0.0	0.0	0.0	0.0	1.0	0.0	0.0	0.0	1.0	0.0	0.0
ARHGAP29	299.0	0.0	1.0	0.0	0.0	0.0	1.0	0.0	1.0	0.0	79.0	0.0	3.0	2.0	16.0	5.0	2.0	14.0	4.0	3.0	12.0	0.0	0.0	6.0	1.0	31.0	0.0	17.0	8.0	1.0	14.0	18.0	38.0	0.0	2.0	0.0	0.0	0.0	0.0	1.0	0.0	0.0	0.0	3.0	0.0	2.0	3.0	0.0	0.0
ARHGAP30	304.0	1.0	2.0	0.0	0.0	0.0	1.0	0.0	1.0	0.0	63.0	0.0	9.0	0.0	16.0	5.0	1.0	11.0	4.0	3.0	13.0	0.0	0.0	7.0	4.0	38.0	0.0	9.0	9.0	0.0	22.0	17.0	47.0	0.0	3.0	0.0	1.0	0.0	0.0	0.0	1.0	0.0	0.0	1.0	0.0	1.0	3.0	0.0	0.0
ARHGAP31	362.0	0.0	1.0	0.0	0.0	1.0	0.0	0.0	1.0	0.0	46.0	1.0	3.0	1.0	21.0	12.0	1.0	16.0	3.0	8.0	22.0	0.0	0.0	6.0	8.0	47.0	1.0	21.0	11.0	5.0	21.0	27.0	57.0	0.0	4.0	1.0	0.0	0.0	0.0	0.0	0.0	3.0	0.0	0.0	0.0	0.0	4.0	0.0	0.0
ARHGAP32	390.0	0.0	1.0	0.0	0.0	0.0	1.0	0.0	0.0	1.0	60.0	0.0	2.0	1.0	28.0	11.0	1.0	8.0	1.0	7.0	19.0	2.0	0.0	9.0	7.0	57.0	0.0	10.0	15.0	2.0	22.0	37.0	48.0	0.0	6.0	0.0	0.0	0.0	0.0	0.0	0.0	3.0	0.0	3.0	1.0	0.0	5.0	0.0	0.0
ARHGAP33	246.0	1.0	0.0	0.0	0.0	0.0	0.0	0.0	0.0	0.0	34.0	0.0	4.0	1.0	9.0	6.0	2.0	6.0	3.0	1.0	18.0	0.0	0.0	3.0	1.0	34.0	0.0	6.0	7.0	1.0	27.0	22.0	49.0	0.0	1.0	0.0	0.0	0.0	0.0	0.0	0.0	3.0	0.0	1.0	1.0	1.0	0.0	0.0	0.0
ARHGAP35	420.0	0.0	1.0	0.0	0.0	1.0	1.0	0.0	1.0	0.0	31.0	0.0	5.0	0.0	26.0	12.0	0.0	14.0	4.0	6.0	29.0	1.0	0.0	8.0	10.0	102.0	3.0	23.0	11.0	2.0	20.0	34.0	46.0	0.0	4.0	1.0	0.0	0.0	0.0	2.0	0.0	0.0	0.0	2.0	2.0	1.0	4.0	0.0	0.0
ARHGAP36	290.0	0.0	0.0	0.0	0.0	0.0	0.0	1.0	1.0	0.0	49.0	0.0	8.0	0.0	6.0	7.0	1.0	9.0	2.0	5.0	22.0	0.0	0.0	2.0	9.0	46.0	2.0	8.0	10.0	2.0	12.0	35.0	32.0	1.0	4.0	0.0	0.0	0.0	0.0	1.0	0.0	0.0	1.0	0.0	0.0	1.0	1.0	0.0	0.0
ARHGAP39	219.0	0.0	0.0	0.0	0.0	1.0	1.0	0.0	0.0	0.0	37.0	0.0	7.0	0.0	12.0	12.0	0.0	6.0	0.0	0.0	9.0	0.0	0.0	2.0	1.0	21.0	1.0	4.0	10.0	2.0	23.0	14.0	41.0	0.0	2.0	0.0	0.0	0.0	0.0	0.0	0.0	0.0	0.0	0.0	0.0	1.0	2.0	0.0	0.0
ARHGAP4	181.0	1.0	0.0	0.0	0.0	0.0	0.0	0.0	0.0	0.0	18.0	0.0	6.0	0.0	4.0	1.0	4.0	7.0	1.0	7.0	6.0	0.0	0.0	2.0	1.0	36.0	2.0	9.0	4.0	0.0	6.0	15.0	42.0	0.0	1.0	0.0	0.0	0.0	0.0	0.0	0.0	0.0	0.0	1.0	0.0	0.0	2.0	0.0	0.0
ARHGAP40	21.0	0.0	0.0	0.0	0.0	0.0	0.0	0.0	0.0	0.0	4.0	0.0	4.0	0.0	0.0	0.0	0.0	0.0	0.0	0.0	0.0	0.0	0.0	1.0	0.0	0.0	0.0	2.0	0.0	0.0	1.0	0.0	4.0	0.0	0.0	1.0	0.0	0.0	0.0	0.0	0.0	0.0	0.0	1.0	0.0	1.0	1.0	0.0	0.0
ARHGAP42	81.0	0.0	0.0	0.0	0.0	0.0	0.0	1.0	0.0	0.0	1.0	0.0	2.0	0.0	0.0	3.0	0.0	0.0	0.0	5.0	0.0	0.0	0.0	5.0	0.0	31.0	2.0	8.0	1.0	0.0	2.0	0.0	16.0	0.0	1.0	0.0	0.0	0.0	0.0	0.0	0.0	1.0	0.0	0.0	0.0	0.0	0.0	0.0	0.0
ARHGAP44	177.0	0.0	0.0	0.0	0.0	0.0	0.0	0.0	0.0	0.0	56.0	0.0	0.0	0.0	8.0	7.0	0.0	4.0	0.0	4.0	7.0	0.0	1.0	2.0	2.0	28.0	0.0	1.0	1.0	0.0	10.0	9.0	25.0	0.0	1.0	0.0	0.0	0.0	0.0	0.0	0.0	0.0	0.0	0.0	2.0	0.0	0.0	0.0	0.0
ARHGAP5	348.0	0.0	1.0	0.0	0.0	0.0	0.0	1.0	0.0	0.0	47.0	0.0	8.0	2.0	17.0	10.0	0.0	10.0	5.0	7.0	12.0	0.0	1.0	6.0	3.0	52.0	2.0	23.0	8.0	2.0	26.0	20.0	56.0	1.0	6.0	0.0	0.0	0.0	0.0	1.0	0.0	0.0	1.0	3.0	0.0	1.0	3.0	1.0	1.0
ARHGAP6	253.0	0.0	0.0	0.0	0.0	1.0	0.0	0.0	0.0	0.0	44.0	0.0	3.0	0.0	9.0	5.0	0.0	8.0	0.0	8.0	10.0	0.0	0.0	4.0	0.0	39.0	1.0	11.0	10.0	0.0	15.0	29.0	31.0	0.0	2.0	0.0	0.0	0.0	0.0	0.0	0.0	0.0	0.0	0.0	2.0	1.0	3.0	0.0	0.0
ARHGAP8	62.0	0.0	0.0	0.0	0.0	0.0	0.0	0.0	0.0	0.0	13.0	0.0	0.0	0.0	0.0	3.0	0.0	2.0	0.0	0.0	2.0	0.0	0.0	2.0	2.0	13.0	0.0	2.0	1.0	1.0	4.0	3.0	10.0	0.0	0.0	0.0	0.0	0.0	0.0	1.0	0.0	0.0	0.0	0.0	0.0	0.0	0.0	0.0	0.0
ARHGAP9	189.0	0.0	0.0	0.0	1.0	0.0	0.0	1.0	0.0	0.0	25.0	0.0	4.0	0.0	12.0	4.0	0.0	6.0	2.0	2.0	8.0	0.0	0.0	2.0	1.0	25.0	0.0	12.0	6.0	1.0	12.0	16.0	31.0	0.0	3.0	1.0	0.0	0.0	0.0	1.0	1.0	0.0	0.0	0.0	0.0	1.0	2.0	0.0	0.0
ARHGDIA	47.0	0.0	0.0	0.0	0.0	0.0	0.0	0.0	0.0	1.0	3.0	0.0	0.0	0.0	4.0	4.0	0.0	3.0	0.0	0.0	2.0	0.0	0.0	2.0	0.0	6.0	0.0	4.0	0.0	0.0	4.0	1.0	6.0	0.0	1.0	0.0	0.0	0.0	0.0	0.0	0.0	0.0	0.0	1.0	0.0	0.0	1.0	0.0	0.0
ARHGDIB	56.0	0.0	0.0	0.0	0.0	0.0	0.0	1.0	1.0	0.0	8.0	0.0	0.0	0.0	1.0	1.0	0.0	2.0	0.0	0.0	4.0	0.0	0.0	1.0	0.0	13.0	0.0	3.0	2.0	0.0	2.0	2.0	11.0	0.0	0.0	0.0	0.0	0.0	0.0	0.0	0.0	0.0	0.0	1.0	0.0	0.0	0.0	0.0	0.0
ARHGDIG	19.0	0.0	0.0	0.0	0.0	0.0	0.0	0.0	0.0	0.0	7.0	0.0	0.0	0.0	0.0	0.0	0.0	0.0	0.0	0.0	1.0	0.0	0.0	1.0	0.0	2.0	0.0	0.0	0.0	0.0	2.0	2.0	2.0	0.0	1.0	0.0	0.0	0.0	0.0	0.0	0.0	0.0	0.0	0.0	0.0	0.0	0.0	0.0	0.0
ARHGEF1	201.0	0.0	0.0	0.0	0.0	0.0	0.0	0.0	0.0	0.0	20.0	0.0	3.0	0.0	11.0	2.0	1.0	8.0	2.0	1.0	8.0	0.0	0.0	4.0	5.0	33.0	1.0	11.0	13.0	0.0	15.0	7.0	44.0	0.0	3.0	0.0	0.0	0.0	0.0	0.0	0.0	0.0	1.0	0.0	1.0	0.0	0.0	0.0	0.0
ARHGEF10	277.0	0.0	0.0	0.0	0.0	0.0	1.0	0.0	0.0	1.0	38.0	0.0	7.0	0.0	12.0	11.0	0.0	3.0	0.0	1.0	8.0	0.0	0.0	1.0	5.0	41.0	0.0	11.0	14.0	2.0	26.0	15.0	51.0	0.0	4.0	1.0	0.0	0.0	0.0	0.0	0.0	1.0	1.0	1.0	0.0	0.0	4.0	0.0	0.0
ARHGEF10L	233.0	0.0	1.0	0.0	0.0	0.0	1.0	2.0	0.0	0.0	29.0	0.0	1.0	0.0	12.0	13.0	1.0	10.0	0.0	4.0	9.0	0.0	0.0	4.0	1.0	39.0	0.0	10.0	9.0	0.0	19.0	13.0	39.0	0.0	2.0	0.0	0.0	0.0	0.0	0.0	0.0	1.0	0.0	1.0	1.0	0.0	2.0	0.0	0.0
ARHGEF11	330.0	0.0	0.0	0.0	0.0	0.0	0.0	0.0	0.0	0.0	60.0	1.0	2.0	0.0	9.0	8.0	0.0	4.0	1.0	6.0	16.0	0.0	0.0	4.0	5.0	45.0	2.0	21.0	12.0	0.0	22.0	29.0	55.0	0.0	6.0	0.0	0.0	0.0	0.0	0.0	1.0	1.0	0.0	1.0	2.0	1.0	1.0	0.0	0.0
ARHGEF12	288.0	0.0	0.0	0.0	0.0	1.0	1.0	0.0	0.0	0.0	41.0	0.0	3.0	1.0	16.0	14.0	0.0	9.0	1.0	4.0	12.0	0.0	0.0	4.0	4.0	51.0	0.0	14.0	10.0	2.0	19.0	25.0	37.0	1.0	6.0	0.0	0.0	0.0	0.0	0.0	0.0	0.0	0.0	2.0	0.0	0.0	1.0	0.0	0.0
ARHGEF15	249.0	0.0	1.0	0.0	1.0	0.0	0.0	1.0	1.0	0.0	40.0	0.0	0.0	0.0	7.0	8.0	1.0	6.0	2.0	4.0	8.0	0.0	1.0	4.0	6.0	43.0	0.0	8.0	11.0	2.0	23.0	16.0	39.0	0.0	3.0	1.0	0.0	0.0	0.0	1.0	0.0	1.0	0.0	1.0	0.0	1.0	1.0	0.0	0.0
ARHGEF16	114.0	0.0	0.0	0.0	0.0	0.0	0.0	0.0	1.0	0.0	17.0	0.0	0.0	1.0	6.0	1.0	0.0	1.0	1.0	3.0	3.0	0.0	0.0	0.0	0.0	19.0	0.0	3.0	6.0	1.0	8.0	4.0	27.0	0.0	2.0	0.0	0.0	0.0	0.0	0.0	0.0	1.0	0.0	1.0	0.0	1.0	1.0	0.0	0.0
ARHGEF17	382.0	1.0	0.0	0.0	0.0	0.0	0.0	0.0	0.0	2.0	61.0	1.0	0.0	1.0	12.0	15.0	1.0	12.0	8.0	3.0	11.0	1.0	0.0	11.0	3.0	47.0	1.0	16.0	13.0	1.0	28.0	28.0	78.0	0.0	7.0	0.0	0.0	0.0	0.0	1.0	0.0	1.0	0.0	1.0	0.0	0.0	2.0	0.0	0.0
ARHGEF18	225.0	0.0	0.0	0.0	0.0	1.0	1.0	1.0	0.0	0.0	18.0	0.0	3.0	0.0	13.0	6.0	1.0	7.0	5.0	4.0	6.0	1.0	0.0	3.0	2.0	38.0	1.0	6.0	11.0	1.0	17.0	8.0	52.0	0.0	3.0	0.0	0.0	0.0	0.0	0.0	0.0	0.0	0.0	3.0	2.0	1.0	1.0	0.0	1.0
ARHGEF19	140.0	0.0	0.0	0.0	0.0	0.0	0.0	0.0	0.0	1.0	25.0	0.0	6.0	0.0	9.0	4.0	1.0	6.0	2.0	3.0	7.0	0.0	0.0	0.0	3.0	16.0	0.0	3.0	3.0	0.0	8.0	8.0	24.0	0.0	3.0	0.0	0.0	0.0	0.0	0.0	0.0	0.0	0.0	0.0	0.0	1.0	1.0	0.0	0.0
ARHGEF2	228.0	0.0	0.0	0.0	0.0	0.0	1.0	2.0	3.0	0.0	36.0	0.0	2.0	0.0	9.0	9.0	2.0	5.0	2.0	8.0	9.0	0.0	0.0	2.0	2.0	36.0	1.0	13.0	9.0	1.0	14.0	9.0	39.0	0.0	0.0	1.0	0.0	0.0	0.0	1.0	0.0	0.0	0.0	2.0	0.0	0.0	1.0	0.0	0.0
ARHGEF25	133.0	0.0	0.0	0.0	0.0	0.0	0.0	0.0	0.0	0.0	17.0	0.0	6.0	0.0	7.0	1.0	0.0	3.0	0.0	0.0	6.0	0.0	0.0	4.0	0.0	26.0	0.0	6.0	2.0	2.0	8.0	13.0	20.0	0.0	1.0	0.0	0.0	0.0	0.0	1.0	0.0	1.0	0.0	0.0	0.0	0.0	3.0	0.0	0.0
ARHGEF26	205.0	0.0	0.0	0.0	0.0	0.0	0.0	0.0	0.0	0.0	27.0	0.0	4.0	1.0	7.0	7.0	1.0	6.0	2.0	1.0	16.0	0.0	0.0	1.0	3.0	46.0	0.0	8.0	1.0	1.0	13.0	8.0	37.0	0.0	3.0	2.0	0.0	0.0	0.0	0.0	0.0	1.0	0.0	0.0	0.0	0.0	2.0	0.0	0.0
ARHGEF28	238.0	0.0	1.0	0.0	0.0	2.0	0.0	0.0	0.0	0.0	39.0	0.0	0.0	2.0	8.0	11.0	1.0	10.0	2.0	3.0	6.0	1.0	1.0	13.0	2.0	47.0	0.0	13.0	5.0	0.0	8.0	10.0	26.0	1.0	2.0	2.0	0.0	0.0	0.0	0.0	0.0	2.0	0.0	0.0	3.0	0.0	1.0	0.0	0.0
ARHGEF3	121.0	0.0	1.0	0.0	0.0	1.0	0.0	0.0	0.0	0.0	10.0	0.0	3.0	0.0	8.0	4.0	0.0	0.0	0.0	2.0	1.0	0.0	0.0	5.0	2.0	21.0	0.0	2.0	6.0	1.0	7.0	11.0	21.0	0.0	3.0	0.0	0.0	0.0	0.0	2.0	0.0	0.0	0.0	0.0	1.0	1.0	1.0	0.0	0.0
ARHGEF33	78.0	0.0	0.0	0.0	0.0	0.0	0.0	0.0	0.0	0.0	3.0	0.0	3.0	1.0	1.0	5.0	0.0	0.0	0.0	3.0	0.0	0.0	0.0	0.0	0.0	30.0	0.0	7.0	0.0	1.0	0.0	0.0	20.0	0.0	1.0	0.0	0.0	0.0	0.0	0.0	0.0	0.0	0.0	0.0	0.0	1.0	0.0	0.0	0.0
ARHGEF35	46.0	0.0	0.0	0.0	0.0	0.0	0.0	0.0	0.0	0.0	14.0	0.0	1.0	0.0	3.0	0.0	0.0	1.0	0.0	0.0	4.0	0.0	0.0	2.0	0.0	9.0	0.0	1.0	1.0	0.0	2.0	4.0	1.0	0.0	0.0	0.0	0.0	0.0	0.0	0.0	0.0	0.0	0.0	0.0	0.0	0.0	0.0	0.0	0.0
ARHGEF37	131.0	0.0	0.0	0.0	0.0	0.0	0.0	2.0	0.0	0.0	19.0	0.0	0.0	0.0	9.0	2.0	0.0	1.0	0.0	3.0	4.0	0.0	0.0	2.0	1.0	25.0	0.0	3.0	5.0	0.0	7.0	12.0	25.0	0.0	2.0	0.0	1.0	0.0	0.0	0.0	0.0	0.0	0.0	2.0	1.0	0.0	1.0	0.0	0.0
ARHGEF38	76.0	0.0	0.0	0.0	0.0	0.0	0.0	1.0	0.0	0.0	6.0	0.0	3.0	0.0	2.0	3.0	1.0	2.0	1.0	1.0	3.0	0.0	0.0	2.0	2.0	16.0	0.0	3.0	2.0	2.0	6.0	3.0	6.0	0.0	1.0	0.0	0.0	0.0	0.0	0.0	0.0	0.0	1.0	2.0	1.0	1.0	1.0	0.0	0.0
ARHGEF39	55.0	0.0	0.0	0.0	0.0	1.0	0.0	0.0	0.0	0.0	5.0	0.0	0.0	0.0	0.0	1.0	0.0	0.0	0.0	1.0	3.0	0.0	0.0	2.0	1.0	12.0	0.0	5.0	1.0	0.0	4.0	1.0	9.0	0.0	0.0	0.0	0.0	0.0	0.0	0.0	0.0	0.0	0.0	2.0	0.0	1.0	2.0	0.0	0.0
ARHGEF4	170.0	0.0	1.0	0.0	0.0	1.0	0.0	0.0	1.0	0.0	23.0	0.0	3.0	0.0	3.0	7.0	1.0	6.0	0.0	2.0	8.0	0.0	0.0	4.0	2.0	25.0	0.0	10.0	7.0	0.0	11.0	14.0	23.0	0.0	2.0	0.0	0.0	0.0	0.0	1.0	0.0	0.0	1.0	0.0	2.0	1.0	2.0	0.0	0.0
ARHGEF40	245.0	0.0	0.0	0.0	0.0	0.0	1.0	0.0	0.0	1.0	32.0	0.0	9.0	2.0	7.0	6.0	3.0	6.0	1.0	3.0	11.0	0.0	1.0	5.0	5.0	43.0	0.0	15.0	0.0	1.0	16.0	18.0	39.0	0.0	3.0	0.0	0.0	0.0	0.0	1.0	0.0	0.0	0.0	0.0	1.0	1.0	2.0	0.0	0.0
ARHGEF5	199.0	0.0	1.0	0.0	0.0	0.0	0.0	0.0	0.0	0.0	57.0	0.0	2.0	0.0	6.0	6.0	0.0	4.0	1.0	3.0	7.0	0.0	1.0	3.0	3.0	33.0	1.0	9.0	4.0	0.0	9.0	8.0	15.0	0.0	3.0	0.0	0.0	0.0	0.0	0.0	0.0	0.0	1.0	0.0	1.0	0.0	0.0	0.0	0.0
ARHGEF6	215.0	0.0	1.0	0.0	0.0	0.0	0.0	0.0	2.0	0.0	24.0	0.0	4.0	0.0	7.0	7.0	1.0	7.0	2.0	2.0	6.0	0.0	0.0	4.0	1.0	46.0	0.0	9.0	3.0	0.0	12.0	29.0	40.0	0.0	1.0	0.0	0.0	0.0	0.0	0.0	0.0	1.0	0.0	0.0	0.0	1.0	0.0	0.0	0.0
ARHGEF7	188.0	0.0	0.0	0.0	0.0	0.0	0.0	0.0	0.0	0.0	17.0	0.0	0.0	0.0	12.0	8.0	1.0	3.0	1.0	3.0	5.0	0.0	0.0	6.0	4.0	39.0	1.0	8.0	5.0	0.0	14.0	8.0	39.0	2.0	5.0	0.0	0.0	0.0	0.0	1.0	0.0	0.0	0.0	1.0	0.0	0.0	0.0	0.0	0.0
ARHGEF9	153.0	0.0	0.0	0.0	0.0	1.0	0.0	0.0	2.0	0.0	11.0	0.0	3.0	0.0	4.0	2.0	0.0	6.0	2.0	7.0	8.0	0.0	0.0	1.0	4.0	33.0	1.0	11.0	3.0	0.0	7.0	14.0	23.0	0.0	1.0	0.0	0.0	0.0	0.0	0.0	0.0	0.0	0.0	0.0	0.0	1.0	3.0	0.0	0.0
ARID1A	1236.0	0.0	1.0	0.0	0.0	5.0	1.0	2.0	0.0	0.0	68.0	2.0	4.0	0.0	123.0	62.0	1.0	22.0	4.0	10.0	32.0	0.0	3.0	27.0	4.0	228.0	5.0	59.0	23.0	10.0	148.0	55.0	125.0	2.0	40.0	2.0	0.0	1.0	0.0	1.0	0.0	0.0	12.0	7.0	0.0	0.0	10.0	0.0	0.0
ARID1B	548.0	0.0	0.0	0.0	0.0	2.0	0.0	3.0	1.0	1.0	47.0	0.0	4.0	0.0	27.0	14.0	2.0	17.0	1.0	6.0	27.0	0.0	1.0	7.0	5.0	50.0	3.0	30.0	17.0	5.0	36.0	38.0	84.0	0.0	3.0	0.0	0.0	0.0	0.0	0.0	0.0	2.0	3.0	4.0	1.0	0.0	4.0	0.0	0.0
ARID2	549.0	0.0	2.0	0.0	0.0	3.0	3.0	4.0	5.0	0.0	96.0	0.0	2.0	1.0	33.0	39.0	3.0	21.0	7.0	7.0	24.0	1.0	0.0	10.0	7.0	57.0	0.0	26.0	14.0	1.0	38.0	35.0	74.0	1.0	11.0	1.0	0.0	0.0	0.0	0.0	1.0	1.0	1.0	0.0	1.0	0.0	2.0	2.0	0.0
ARID3A	87.0	0.0	0.0	0.0	0.0	0.0	0.0	0.0	0.0	0.0	14.0	1.0	0.0	1.0	1.0	3.0	1.0	3.0	1.0	2.0	1.0	0.0	0.0	3.0	0.0	14.0	0.0	2.0	2.0	0.0	8.0	2.0	17.0	0.0	2.0	0.0	0.0	0.0	0.0	0.0	1.0	1.0	0.0	1.0	2.0	0.0	0.0	0.0	0.0
ARID3B	113.0	0.0	0.0	0.0	0.0	0.0	0.0	0.0	0.0	0.0	20.0	0.0	0.0	1.0	6.0	1.0	1.0	2.0	0.0	2.0	4.0	0.0	0.0	1.0	2.0	21.0	1.0	6.0	6.0	1.0	8.0	6.0	16.0	1.0	0.0	0.0	0.0	0.0	0.0	0.0	0.0	0.0	0.0	1.0	0.0	0.0	0.0	0.0	0.0
ARID3C	92.0	0.0	1.0	0.0	1.0	0.0	0.0	0.0	0.0	0.0	11.0	0.0	9.0	0.0	3.0	2.0	0.0	2.0	0.0	0.0	3.0	0.0	0.0	2.0	0.0	13.0	0.0	7.0	3.0	1.0	3.0	9.0	13.0	0.0	3.0	0.0	0.0	0.0	0.0	0.0	0.0	0.0	0.0	0.0	0.0	0.0	1.0	0.0	0.0
ARID4A	277.0	0.0	0.0	0.0	0.0	1.0	0.0	1.0	0.0	0.0	38.0	0.0	3.0	1.0	23.0	7.0	0.0	10.0	1.0	6.0	12.0	0.0	0.0	4.0	4.0	45.0	1.0	15.0	10.0	0.0	18.0	15.0	39.0	0.0	4.0	1.0	0.0	0.0	0.0	0.0	0.0	1.0	0.0	0.0	2.0	1.0	3.0	0.0	0.0
ARID4B	267.0	1.0	0.0	0.0	0.0	1.0	0.0	0.0	1.0	0.0	20.0	0.0	1.0	1.0	15.0	5.0	0.0	8.0	1.0	2.0	11.0	0.0	1.0	4.0	4.0	64.0	2.0	20.0	9.0	4.0	24.0	17.0	34.0	0.0	1.0	0.0	0.0	0.0	0.0	0.0	0.0	0.0	1.0	0.0	0.0	0.0	3.0	1.0	0.0
ARID5A	99.0	0.0	0.0	0.0	0.0	0.0	0.0	1.0	1.0	0.0	19.0	0.0	2.0	0.0	8.0	1.0	0.0	2.0	1.0	1.0	1.0	0.0	0.0	4.0	0.0	19.0	0.0	3.0	5.0	0.0	5.0	4.0	12.0	0.0	1.0	1.0	0.0	0.0	0.0	0.0	0.0	1.0	1.0	0.0	0.0	0.0	2.0	0.0	0.0
ARID5B	335.0	0.0	0.0	0.0	0.0	1.0	2.0	1.0	0.0	0.0	40.0	0.0	1.0	0.0	12.0	8.0	0.0	13.0	2.0	3.0	14.0	0.0	3.0	5.0	1.0	76.0	1.0	11.0	7.0	0.0	21.0	12.0	46.0	0.0	2.0	0.0	0.0	0.0	0.0	0.0	0.0	0.0	2.0	2.0	1.0	0.0	3.0	0.0	0.0
ARIH1	75.0	0.0	0.0	0.0	0.0	0.0	2.0	1.0	0.0	0.0	8.0	0.0	0.0	0.0	6.0	1.0	0.0	1.0	0.0	0.0	2.0	0.0	0.0	3.0	0.0	18.0	0.0	3.0	6.0	0.0	5.0	7.0	9.0	0.0	1.0	0.0	0.0	0.0	0.0	0.0	0.0	0.0	0.0	0.0	0.0	0.0	0.0	0.0	0.0
ARIH2	109.0	0.0	1.0	0.0	0.0	0.0	0.0	0.0	0.0	0.0	17.0	0.0	0.0	0.0	13.0	6.0	0.0	1.0	0.0	4.0	4.0	0.0	0.0	0.0	2.0	15.0	0.0	4.0	4.0	2.0	10.0	2.0	14.0	0.0	2.0	0.0	0.0	0.0	0.0	0.0	0.0	1.0	0.0	0.0	0.0	0.0	1.0	0.0	0.0
ARIH2OS	46.0	0.0	0.0	0.0	0.0	0.0	0.0	0.0	0.0	0.0	14.0	0.0	0.0	0.0	6.0	1.0	1.0	1.0	1.0	1.0	0.0	0.0	0.0	2.0	0.0	3.0	0.0	1.0	2.0	0.0	0.0	2.0	6.0	0.0	1.0	0.0	0.0	0.0	0.0	1.0	0.0	0.0	1.0	0.0	0.0	0.0	0.0	0.0	0.0
ARL1	30.0	0.0	0.0	0.0	0.0	0.0	0.0	0.0	0.0	0.0	2.0	0.0	0.0	0.0	1.0	1.0	0.0	3.0	0.0	1.0	1.0	0.0	0.0	1.0	0.0	8.0	0.0	2.0	1.0	0.0	1.0	1.0	5.0	0.0	0.0	0.0	0.0	0.0	0.0	0.0	0.0	0.0	0.0	0.0	0.0	0.0	1.0	0.0	0.0
ARL10	41.0	0.0	0.0	0.0	0.0	0.0	0.0	1.0	0.0	0.0	4.0	0.0	0.0	0.0	0.0	0.0	0.0	0.0	1.0	1.0	1.0	0.0	0.0	0.0	2.0	7.0	0.0	1.0	1.0	1.0	5.0	3.0	7.0	0.0	2.0	0.0	0.0	0.0	0.0	0.0	0.0	0.0	1.0	0.0	0.0	0.0	0.0	0.0	0.0
ARL11	55.0	0.0	0.0	0.0	0.0	0.0	0.0	0.0	0.0	0.0	7.0	0.0	1.0	0.0	1.0	0.0	0.0	1.0	0.0	0.0	1.0	0.0	0.0	0.0	1.0	9.0	0.0	1.0	2.0	0.0	2.0	4.0	17.0	0.0	0.0	0.0	0.0	0.0	0.0	0.0	0.0	0.0	0.0	0.0	2.0	0.0	1.0	0.0	0.0
ARL13A	71.0	0.0	0.0	0.0	0.0	0.0	0.0	0.0	0.0	0.0	14.0	0.0	1.0	0.0	5.0	1.0	0.0	3.0	1.0	1.0	4.0	0.0	0.0	0.0	2.0	17.0	0.0	4.0	1.0	0.0	3.0	2.0	6.0	0.0	1.0	0.0	0.0	0.0	0.0	0.0	0.0	0.0	0.0	0.0	2.0	0.0	0.0	0.0	0.0
ARL13B	123.0	0.0	0.0	0.0	0.0	1.0	0.0	1.0	0.0	0.0	13.0	1.0	1.0	1.0	5.0	4.0	0.0	5.0	0.0	1.0	2.0	0.0	0.0	1.0	0.0	26.0	1.0	2.0	2.0	1.0	16.0	7.0	20.0	0.0	0.0	0.0	0.0	0.0	0.0	0.0	2.0	0.0	0.0	0.0	0.0	1.0	2.0	0.0	0.0
ARL14	42.0	0.0	0.0	0.0	0.0	0.0	0.0	0.0	0.0	0.0	6.0	0.0	2.0	0.0	3.0	2.0	1.0	1.0	0.0	0.0	0.0	0.0	0.0	0.0	1.0	11.0	0.0	0.0	3.0	0.0	2.0	2.0	6.0	0.0	0.0	1.0	0.0	0.0	0.0	0.0	0.0	0.0	0.0	0.0	0.0	0.0	0.0	0.0	0.0
ARL14EP	58.0	0.0	0.0	0.0	0.0	0.0	0.0	0.0	0.0	0.0	6.0	0.0	0.0	0.0	1.0	2.0	0.0	1.0	1.0	4.0	2.0	0.0	0.0	1.0	1.0	8.0	0.0	3.0	0.0	0.0	3.0	8.0	13.0	0.0	0.0	0.0	0.0	0.0	0.0	0.0	0.0	0.0	0.0	0.0	0.0	0.0	1.0	0.0	0.0
ARL14EPL	1.0	0.0	0.0	0.0	0.0	0.0	0.0	0.0	0.0	0.0	0.0	0.0	0.0	0.0	0.0	1.0	0.0	0.0	0.0	0.0	0.0	0.0	0.0	0.0	0.0	0.0	0.0	0.0	0.0	0.0	0.0	0.0	0.0	0.0	0.0	0.0	0.0	0.0	0.0	0.0	0.0	0.0	0.0	0.0	0.0	0.0	0.0	0.0	0.0
ARL15	36.0	0.0	0.0	0.0	0.0	0.0	0.0	0.0	0.0	0.0	3.0	0.0	0.0	0.0	3.0	0.0	0.0	0.0	1.0	0.0	1.0	0.0	0.0	0.0	2.0	12.0	0.0	1.0	0.0	1.0	1.0	6.0	3.0	0.0	1.0	0.0	0.0	0.0	0.0	0.0	0.0	0.0	0.0	0.0	0.0	0.0	0.0	0.0	0.0
ARL16	35.0	0.0	0.0	0.0	0.0	0.0	0.0	0.0	0.0	0.0	12.0	0.0	2.0	0.0	4.0	0.0	0.0	0.0	0.0	1.0	1.0	0.0	0.0	0.0	0.0	6.0	1.0	1.0	0.0	0.0	1.0	1.0	3.0	0.0	0.0	0.0	0.0	0.0	0.0	0.0	0.0	0.0	0.0	0.0	0.0	0.0	1.0	0.0	0.0
ARL17B	3.0	0.0	0.0	0.0	0.0	0.0	0.0	0.0	0.0	0.0	0.0	0.0	0.0	0.0	0.0	0.0	0.0	0.0	0.0	0.0	0.0	0.0	0.0	0.0	0.0	2.0	0.0	0.0	0.0	0.0	0.0	0.0	0.0	0.0	1.0	0.0	0.0	0.0	0.0	0.0	0.0	0.0	0.0	0.0	0.0	0.0	0.0	0.0	0.0
ARL2	31.0	0.0	1.0	0.0	0.0	0.0	0.0	0.0	0.0	0.0	4.0	0.0	0.0	0.0	0.0	0.0	0.0	1.0	0.0	0.0	0.0	0.0	0.0	2.0	1.0	9.0	0.0	2.0	1.0	0.0	0.0	5.0	5.0	0.0	0.0	0.0	0.0	0.0	0.0	0.0	0.0	0.0	0.0	0.0	0.0	0.0	0.0	0.0	0.0
ARL2BP	28.0	0.0	0.0	0.0	0.0	0.0	0.0	0.0	0.0	0.0	4.0	0.0	0.0	0.0	1.0	1.0	0.0	0.0	1.0	0.0	1.0	0.0	0.0	1.0	0.0	3.0	0.0	0.0	1.0	1.0	0.0	4.0	8.0	0.0	0.0	0.0	0.0	0.0	0.0	1.0	0.0	0.0	0.0	0.0	0.0	0.0	1.0	0.0	0.0
ARL3	28.0	0.0	0.0	0.0	0.0	0.0	0.0	0.0	0.0	0.0	5.0	0.0	0.0	0.0	1.0	3.0	1.0	1.0	0.0	1.0	0.0	0.0	0.0	0.0	0.0	4.0	0.0	2.0	1.0	0.0	1.0	1.0	3.0	0.0	0.0	0.0	0.0	0.0	0.0	0.0	0.0	0.0	0.0	0.0	0.0	0.0	0.0	0.0	0.0
ARL4A	53.0	0.0	0.0	0.0	0.0	0.0	0.0	0.0	0.0	0.0	5.0	0.0	1.0	0.0	5.0	1.0	0.0	1.0	0.0	3.0	3.0	0.0	0.0	0.0	0.0	12.0	0.0	3.0	2.0	0.0	1.0	6.0	7.0	0.0	1.0	0.0	0.0	0.0	0.0	0.0	0.0	0.0	0.0	0.0	0.0	0.0	0.0	0.0	0.0
ARL4C	32.0	0.0	0.0	0.0	0.0	0.0	1.0	0.0	0.0	0.0	4.0	1.0	0.0	0.0	4.0	0.0	0.0	2.0	0.0	0.0	1.0	0.0	0.0	0.0	2.0	3.0	0.0	0.0	2.0	0.0	2.0	2.0	4.0	0.0	1.0	0.0	0.0	0.0	0.0	0.0	0.0	1.0	0.0	1.0	0.0	0.0	0.0	0.0	0.0
ARL4D	41.0	0.0	0.0	0.0	0.0	0.0	0.0	0.0	0.0	0.0	6.0	0.0	1.0	0.0	2.0	0.0	1.0	1.0	0.0	0.0	1.0	0.0	0.0	0.0	1.0	3.0	0.0	1.0	2.0	0.0	1.0	5.0	10.0	0.0	3.0	0.0	0.0	0.0	0.0	0.0	0.0	0.0	0.0	0.0	1.0	0.0	0.0	0.0	0.0
ARL5A	35.0	0.0	0.0	0.0	0.0	0.0	0.0	0.0	0.0	0.0	3.0	0.0	1.0	0.0	2.0	0.0	0.0	2.0	0.0	1.0	2.0	0.0	0.0	0.0	0.0	11.0	0.0	2.0	1.0	0.0	3.0	2.0	5.0	0.0	0.0	0.0	0.0	0.0	0.0	0.0	0.0	0.0	0.0	0.0	0.0	0.0	0.0	0.0	0.0
ARL5B	43.0	0.0	0.0	0.0	0.0	0.0	0.0	0.0	0.0	0.0	6.0	0.0	0.0	0.0	3.0	4.0	1.0	3.0	0.0	1.0	5.0	0.0	0.0	0.0	4.0	4.0	0.0	2.0	0.0	0.0	2.0	1.0	6.0	0.0	1.0	0.0	0.0	0.0	0.0	0.0	0.0	0.0	0.0	0.0	0.0	0.0	0.0	0.0	0.0
ARL5C	13.0	0.0	0.0	0.0	0.0	0.0	0.0	0.0	0.0	0.0	1.0	0.0	0.0	0.0	1.0	1.0	0.0	0.0	0.0	0.0	0.0	0.0	0.0	0.0	0.0	5.0	0.0	1.0	0.0	1.0	0.0	0.0	3.0	0.0	0.0	0.0	0.0	0.0	0.0	0.0	0.0	0.0	0.0	0.0	0.0	0.0	0.0	0.0	0.0
ARL6	42.0	0.0	0.0	0.0	0.0	0.0	0.0	0.0	0.0	0.0	3.0	0.0	2.0	0.0	2.0	0.0	0.0	0.0	0.0	0.0	3.0	0.0	0.0	0.0	0.0	11.0	0.0	4.0	1.0	0.0	1.0	2.0	8.0	0.0	0.0	0.0	0.0	0.0	0.0	0.0	0.0	0.0	0.0	0.0	0.0	0.0	0.0	0.0	0.0
ARL6IP1	49.0	0.0	0.0	0.0	0.0	0.0	0.0	0.0	0.0	0.0	7.0	0.0	1.0	0.0	2.0	0.0	0.0	2.0	0.0	1.0	1.0	0.0	0.0	1.0	0.0	10.0	0.0	2.0	2.0	0.0	4.0	3.0	6.0	0.0	0.0	0.0	0.0	0.0	0.0	0.0	0.0	0.0	0.0	0.0	0.0	0.0	0.0	0.0	0.0
ARL6IP4	41.0	0.0	0.0	0.0	0.0	0.0	0.0	0.0	0.0	0.0	1.0	0.0	1.0	0.0	1.0	1.0	0.0	1.0	0.0	0.0	0.0	0.0	0.0	2.0	0.0	12.0	1.0	1.0	0.0	0.0	3.0	0.0	9.0	0.0	2.0	0.0	0.0	0.0	0.0	0.0	0.0	0.0	0.0	0.0	2.0	0.0	1.0	0.0	0.0
ARL6IP5	39.0	0.0	0.0	0.0	0.0	0.0	0.0	0.0	0.0	0.0	5.0	0.0	0.0	0.0	3.0	3.0	0.0	2.0	0.0	0.0	2.0	0.0	0.0	0.0	1.0	10.0	1.0	0.0	3.0	0.0	2.0	0.0	6.0	0.0	0.0	0.0	0.0	0.0	0.0	0.0	0.0	0.0	0.0	0.0	0.0	0.0	0.0	0.0	0.0
ARL6IP6	48.0	0.0	0.0	0.0	0.0	0.0	0.0	0.0	0.0	0.0	4.0	0.0	0.0	0.0	2.0	1.0	0.0	4.0	1.0	0.0	2.0	1.0	0.0	2.0	0.0	7.0	0.0	5.0	1.0	0.0	2.0	4.0	9.0	0.0	0.0	0.0	0.0	0.0	0.0	0.0	0.0	0.0	0.0	0.0	0.0	0.0	0.0	0.0	0.0
ARL8A	34.0	0.0	0.0	0.0	0.0	0.0	0.0	0.0	0.0	0.0	5.0	0.0	0.0	0.0	3.0	1.0	0.0	2.0	0.0	0.0	1.0	0.0	0.0	0.0	0.0	6.0	0.0	0.0	0.0	0.0	2.0	5.0	7.0	0.0	0.0	0.0	0.0	0.0	0.0	0.0	0.0	0.0	1.0	0.0	0.0	1.0	0.0	0.0	0.0
ARL8B	47.0	0.0	0.0	0.0	0.0	0.0	0.0	0.0	0.0	0.0	4.0	0.0	0.0	0.0	4.0	1.0	0.0	4.0	0.0	0.0	0.0	0.0	0.0	1.0	0.0	14.0	0.0	1.0	0.0	0.0	0.0	1.0	12.0	0.0	0.0	0.0	0.0	0.0	0.0	0.0	0.0	1.0	0.0	0.0	0.0	0.0	0.0	0.0	0.0
ARL9	32.0	0.0	0.0	0.0	0.0	0.0	0.0	0.0	0.0	0.0	8.0	0.0	0.0	0.0	2.0	2.0	0.0	1.0	0.0	0.0	0.0	0.0	0.0	1.0	0.0	7.0	0.0	1.0	0.0	0.0	1.0	1.0	7.0	0.0	0.0	0.0	0.0	0.0	0.0	0.0	0.0	0.0	0.0	0.0	0.0	0.0	0.0	0.0	0.0
ARMC1	69.0	0.0	0.0	0.0	0.0	0.0	0.0	0.0	0.0	0.0	10.0	0.0	2.0	0.0	2.0	0.0	1.0	1.0	1.0	1.0	5.0	0.0	0.0	2.0	1.0	11.0	0.0	3.0	0.0	0.0	3.0	4.0	15.0	0.0	1.0	0.0	0.0	0.0	0.0	0.0	0.0	0.0	0.0	0.0	0.0	1.0	1.0	0.0	0.0
ARMC10	60.0	0.0	1.0	0.0	0.0	0.0	1.0	0.0	0.0	0.0	7.0	0.0	0.0	0.0	4.0	2.0	0.0	2.0	1.0	0.0	6.0	0.0	0.0	3.0	1.0	9.0	0.0	4.0	4.0	0.0	4.0	4.0	4.0	0.0	0.0	0.0	0.0	0.0	0.0	0.0	0.0	0.0	0.0	0.0	0.0	0.0	1.0	0.0	0.0
ARMC12	84.0	0.0	0.0	0.0	0.0	0.0	0.0	0.0	0.0	0.0	19.0	0.0	0.0	0.0	3.0	1.0	1.0	0.0	0.0	1.0	0.0	0.0	0.0	0.0	1.0	16.0	0.0	3.0	1.0	0.0	8.0	8.0	14.0	0.0	3.0	0.0	0.0	0.0	0.0	0.0	0.0	0.0	0.0	0.0	0.0	0.0	1.0	0.0	0.0
ARMC2	144.0	0.0	0.0	0.0	0.0	0.0	0.0	0.0	1.0	0.0	27.0	0.0	2.0	0.0	5.0	4.0	0.0	2.0	2.0	3.0	5.0	0.0	0.0	1.0	3.0	24.0	0.0	7.0	2.0	0.0	12.0	5.0	28.0	0.0	3.0	1.0	0.0	0.0	0.0	0.0	0.0	0.0	1.0	0.0	0.0	0.0	1.0	0.0	0.0
ARMC3	244.0	0.0	0.0	0.0	0.0	1.0	1.0	0.0	0.0	0.0	31.0	0.0	4.0	0.0	13.0	5.0	2.0	5.0	2.0	2.0	9.0	0.0	0.0	5.0	2.0	31.0	0.0	9.0	5.0	0.0	21.0	35.0	38.0	1.0	5.0	0.0	0.0	0.0	0.0	2.0	0.0	0.0	0.0	0.0	0.0	0.0	1.0	0.0	0.0
ARMC4	398.0	0.0	1.0	0.0	0.0	0.0	0.0	1.0	0.0	0.0	129.0	0.0	6.0	1.0	11.0	7.0	1.0	14.0	3.0	5.0	19.0	0.0	0.0	10.0	2.0	38.0	2.0	11.0	10.0	3.0	23.0	20.0	57.0	1.0	0.0	0.0	0.0	0.0	0.0	0.0	0.0	0.0	1.0	0.0	0.0	1.0	3.0	0.0	0.0
ARMC5	210.0	0.0	0.0	0.0	0.0	0.0	0.0	1.0	0.0	0.0	34.0	1.0	3.0	1.0	8.0	5.0	1.0	5.0	0.0	5.0	8.0	0.0	0.0	5.0	1.0	24.0	0.0	8.0	15.0	1.0	10.0	24.0	34.0	0.0	0.0	1.0	0.0	0.0	0.0	0.0	0.0	0.0	1.0	1.0	4.0	0.0	0.0	0.0	0.0
ARMC6	98.0	0.0	0.0	0.0	0.0	0.0	0.0	0.0	0.0	0.0	10.0	0.0	3.0	0.0	5.0	2.0	1.0	6.0	0.0	1.0	7.0	0.0	0.0	1.0	1.0	14.0	0.0	5.0	7.0	0.0	9.0	5.0	16.0	0.0	2.0	0.0	0.0	0.0	0.0	0.0	0.0	0.0	0.0	0.0	0.0	0.0	0.0	0.0	0.0
ARMC7	38.0	0.0	0.0	0.0	0.0	0.0	0.0	0.0	0.0	0.0	5.0	0.0	0.0	0.0	3.0	1.0	0.0	2.0	0.0	0.0	2.0	0.0	0.0	0.0	0.0	4.0	0.0	4.0	2.0	0.0	1.0	3.0	4.0	0.0	3.0	0.0	0.0	0.0	0.0	0.0	0.0	0.0	0.0	0.0	0.0	0.0	1.0	0.0	0.0
ARMC8	108.0	0.0	0.0	0.0	0.0	0.0	0.0	0.0	0.0	0.0	6.0	0.0	2.0	0.0	6.0	3.0	1.0	5.0	1.0	3.0	6.0	0.0	0.0	2.0	3.0	28.0	0.0	7.0	3.0	0.0	3.0	2.0	21.0	0.0	0.0	0.0	0.0	0.0	0.0	0.0	0.0	0.0	0.0	0.0	1.0	0.0	2.0	0.0	0.0
ARMC9	141.0	0.0	0.0	0.0	0.0	2.0	0.0	0.0	0.0	0.0	22.0	0.0	9.0	0.0	4.0	6.0	0.0	4.0	1.0	1.0	2.0	0.0	0.0	4.0	2.0	17.0	1.0	7.0	6.0	0.0	9.0	7.0	23.0	0.0	3.0	0.0	0.0	0.0	0.0	0.0	0.0	0.0	1.0	0.0	0.0	0.0	0.0	0.0	0.0
ARMCX1	125.0	0.0	0.0	0.0	0.0	1.0	0.0	1.0	0.0	1.0	15.0	0.0	2.0	0.0	5.0	5.0	0.0	0.0	1.0	3.0	4.0	0.0	0.0	1.0	1.0	21.0	0.0	11.0	4.0	1.0	10.0	7.0	25.0	0.0	1.0	0.0	0.0	0.0	0.0	0.0	0.0	0.0	0.0	0.0	1.0	0.0	0.0	0.0	1.0
ARMCX2	170.0	0.0	0.0	0.0	0.0	0.0	0.0	0.0	1.0	1.0	21.0	0.0	4.0	1.0	7.0	3.0	1.0	8.0	1.0	5.0	10.0	0.0	0.0	0.0	4.0	32.0	1.0	12.0	3.0	0.0	5.0	16.0	21.0	0.0	2.0	0.0	0.0	0.0	0.0	0.0	0.0	0.0	0.0	1.0	1.0	0.0	3.0	0.0	0.0
ARMCX3	108.0	0.0	0.0	0.0	0.0	0.0	0.0	0.0	0.0	0.0	16.0	0.0	1.0	0.0	3.0	5.0	1.0	2.0	0.0	1.0	2.0	1.0	0.0	1.0	2.0	25.0	1.0	2.0	3.0	0.0	7.0	10.0	19.0	0.0	1.0	0.0	0.0	0.0	0.0	0.0	0.0	0.0	0.0	0.0	0.0	0.0	1.0	0.0	0.0
ARMCX4	21.0	0.0	1.0	0.0	0.0	0.0	0.0	1.0	0.0	0.0	0.0	0.0	1.0	0.0	0.0	2.0	0.0	1.0	0.0	0.0	0.0	0.0	0.0	0.0	0.0	11.0	0.0	2.0	0.0	0.0	0.0	0.0	0.0	0.0	1.0	0.0	0.0	0.0	0.0	0.0	0.0	0.0	0.0	0.0	0.0	0.0	0.0	0.0	0.0
ARMCX5	110.0	0.0	0.0	0.0	0.0	0.0	0.0	1.0	0.0	0.0	15.0	0.0	2.0	0.0	4.0	1.0	0.0	5.0	1.0	0.0	4.0	0.0	0.0	2.0	3.0	28.0	1.0	7.0	1.0	0.0	3.0	9.0	12.0	0.0	3.0	0.0	0.0	0.0	0.0	0.0	0.0	0.0	0.0	0.0	0.0	0.0	1.0	0.0	0.0
ARMCX5-GPRASP2	4.0	0.0	0.0	0.0	0.0	0.0	0.0	0.0	0.0	0.0	0.0	0.0	3.0	0.0	0.0	0.0	0.0	0.0	0.0	0.0	0.0	0.0	0.0	0.0	0.0	0.0	0.0	1.0	0.0	0.0	0.0	0.0	0.0	0.0	0.0	0.0	0.0	0.0	0.0	0.0	0.0	0.0	0.0	0.0	0.0	0.0	0.0	0.0	0.0
ARMCX5-GPRASP2;GPRASP2	2.0	0.0	0.0	0.0	0.0	0.0	0.0	0.0	0.0	0.0	0.0	0.0	0.0	0.0	0.0	0.0	0.0	0.0	0.0	0.0	0.0	0.0	0.0	0.0	0.0	0.0	0.0	0.0	0.0	0.0	2.0	0.0	0.0	0.0	0.0	0.0	0.0	0.0	0.0	0.0	0.0	0.0	0.0	0.0	0.0	0.0	0.0	0.0	0.0
ARMCX6	54.0	0.0	0.0	0.0	0.0	0.0	0.0	0.0	0.0	0.0	5.0	0.0	2.0	1.0	4.0	3.0	0.0	1.0	1.0	0.0	1.0	0.0	0.0	1.0	0.0	15.0	0.0	2.0	0.0	0.0	2.0	6.0	7.0	0.0	1.0	0.0	0.0	0.0	0.0	0.0	0.0	1.0	0.0	0.0	0.0	0.0	0.0	0.0	0.0
ARMS2	27.0	0.0	0.0	0.0	0.0	0.0	0.0	0.0	0.0	0.0	8.0	0.0	2.0	0.0	0.0	1.0	0.0	0.0	0.0	0.0	0.0	0.0	0.0	0.0	0.0	7.0	1.0	1.0	1.0	0.0	0.0	2.0	3.0	0.0	0.0	0.0	0.0	0.0	0.0	0.0	0.0	0.0	0.0	0.0	0.0	0.0	0.0	0.0	0.0
ARNT	147.0	0.0	0.0	1.0	0.0	0.0	0.0	1.0	1.0	0.0	23.0	0.0	4.0	0.0	12.0	2.0	0.0	9.0	3.0	1.0	4.0	0.0	0.0	2.0	2.0	25.0	1.0	8.0	8.0	1.0	11.0	6.0	13.0	0.0	1.0	1.0	0.0	0.0	0.0	0.0	0.0	0.0	0.0	1.0	0.0	1.0	0.0	0.0	0.0
ARNT2	162.0	0.0	0.0	0.0	0.0	0.0	1.0	0.0	0.0	1.0	22.0	0.0	3.0	0.0	9.0	5.0	0.0	6.0	0.0	0.0	8.0	0.0	0.0	2.0	3.0	26.0	1.0	2.0	5.0	1.0	14.0	7.0	32.0	0.0	0.0	0.0	0.0	0.0	0.0	0.0	0.0	0.0	0.0	0.0	1.0	1.0	1.0	0.0	0.0
ARNTL	126.0	0.0	0.0	0.0	0.0	0.0	0.0	0.0	0.0	0.0	22.0	0.0	0.0	0.0	8.0	0.0	0.0	3.0	1.0	3.0	4.0	0.0	0.0	2.0	2.0	26.0	0.0	3.0	4.0	0.0	11.0	6.0	27.0	0.0	1.0	0.0	0.0	0.0	0.0	0.0	0.0	0.0	0.0	0.0	0.0	0.0	1.0	0.0	0.0
ARNTL2	127.0	0.0	0.0	0.0	0.0	1.0	1.0	0.0	0.0	0.0	31.0	0.0	4.0	0.0	8.0	3.0	0.0	0.0	0.0	0.0	3.0	0.0	0.0	1.0	1.0	22.0	0.0	3.0	4.0	0.0	4.0	11.0	21.0	0.0	0.0	0.0	0.0	1.0	0.0	0.0	0.0	0.0	0.0	0.0	0.0	0.0	1.0	0.0	0.0
ARPC1A	82.0	0.0	0.0	0.0	0.0	0.0	0.0	0.0	0.0	0.0	12.0	0.0	2.0	1.0	6.0	4.0	0.0	0.0	0.0	1.0	3.0	0.0	0.0	0.0	1.0	19.0	1.0	3.0	0.0	0.0	5.0	1.0	19.0	0.0	0.0	0.0	0.0	0.0	0.0	0.0	0.0	0.0	0.0	0.0	0.0	0.0	1.0	0.0	0.0
ARPC1B	73.0	0.0	0.0	0.0	0.0	0.0	0.0	1.0	1.0	1.0	6.0	1.0	1.0	0.0	2.0	3.0	0.0	2.0	0.0	0.0	2.0	0.0	0.0	0.0	1.0	15.0	0.0	3.0	2.0	0.0	2.0	4.0	17.0	0.0	1.0	0.0	0.0	0.0	0.0	1.0	0.0	0.0	0.0	1.0	0.0	0.0	2.0	0.0	0.0
ARPC2	65.0	0.0	0.0	0.0	0.0	0.0	0.0	1.0	0.0	1.0	9.0	0.0	0.0	0.0	5.0	2.0	0.0	2.0	1.0	3.0	2.0	0.0	0.0	2.0	1.0	10.0	0.0	5.0	3.0	0.0	2.0	3.0	5.0	0.0	1.0	0.0	0.0	0.0	0.0	0.0	0.0	0.0	0.0	1.0	0.0	0.0	1.0	0.0	0.0
ARPC3	34.0	0.0	0.0	0.0	0.0	0.0	0.0	0.0	0.0	0.0	5.0	0.0	1.0	0.0	1.0	2.0	0.0	1.0	0.0	0.0	5.0	0.0	0.0	0.0	3.0	6.0	0.0	0.0	4.0	0.0	0.0	1.0	4.0	0.0	0.0	0.0	0.0	0.0	0.0	0.0	0.0	0.0	0.0	0.0	0.0	1.0	0.0	0.0	0.0
ARPC4	17.0	0.0	0.0	0.0	0.0	0.0	0.0	0.0	0.0	0.0	2.0	0.0	0.0	0.0	5.0	0.0	1.0	1.0	0.0	0.0	0.0	0.0	0.0	0.0	0.0	3.0	0.0	0.0	0.0	0.0	1.0	0.0	4.0	0.0	0.0	0.0	0.0	0.0	0.0	0.0	0.0	0.0	0.0	0.0	0.0	0.0	0.0	0.0	0.0
ARPC4-TTLL3	11.0	0.0	0.0	0.0	0.0	0.0	0.0	0.0	0.0	0.0	1.0	0.0	0.0	0.0	0.0	0.0	0.0	0.0	0.0	0.0	0.0	0.0	0.0	0.0	0.0	1.0	0.0	1.0	4.0	0.0	1.0	1.0	0.0	0.0	0.0	0.0	0.0	0.0	0.0	0.0	0.0	0.0	0.0	0.0	0.0	0.0	0.0	0.0	0.0
ARPC5	29.0	0.0	0.0	0.0	0.0	0.0	0.0	0.0	0.0	0.0	3.0	0.0	0.0	0.0	5.0	0.0	0.0	0.0	1.0	1.0	1.0	0.0	0.0	0.0	0.0	4.0	0.0	4.0	1.0	0.0	0.0	0.0	5.0	0.0	2.0	0.0	0.0	0.0	0.0	0.0	1.0	0.0	0.0	0.0	0.0	0.0	0.0	0.0	0.0
ARPC5L	16.0	0.0	0.0	0.0	0.0	0.0	0.0	0.0	0.0	0.0	1.0	0.0	0.0	0.0	0.0	0.0	0.0	0.0	0.0	0.0	1.0	0.0	0.0	0.0	0.0	2.0	0.0	1.0	2.0	0.0	1.0	0.0	5.0	0.0	1.0	0.0	0.0	0.0	0.0	0.0	0.0	0.0	0.0	0.0	0.0	0.0	1.0	0.0	0.0
ARPM1	4.0	0.0	0.0	0.0	0.0	0.0	0.0	0.0	0.0	0.0	1.0	0.0	2.0	0.0	1.0	0.0	0.0	0.0	0.0	0.0	0.0	0.0	0.0	0.0	0.0	0.0	0.0	0.0	0.0	0.0	0.0	0.0	0.0	0.0	0.0	0.0	0.0	0.0	0.0	0.0	0.0	0.0	0.0	0.0	0.0	0.0	0.0	0.0	0.0
ARPP-21	1.0	0.0	0.0	0.0	0.0	0.0	0.0	0.0	0.0	0.0	0.0	0.0	1.0	0.0	0.0	0.0	0.0	0.0	0.0	0.0	0.0	0.0	0.0	0.0	0.0	0.0	0.0	0.0	0.0	0.0	0.0	0.0	0.0	0.0	0.0	0.0	0.0	0.0	0.0	0.0	0.0	0.0	0.0	0.0	0.0	0.0	0.0	0.0	0.0
ARPP19	20.0	0.0	1.0	0.0	0.0	0.0	0.0	0.0	0.0	0.0	3.0	0.0	0.0	0.0	2.0	0.0	0.0	1.0	0.0	0.0	0.0	0.0	0.0	0.0	0.0	4.0	0.0	0.0	0.0	0.0	2.0	1.0	2.0	0.0	0.0	0.0	0.0	0.0	0.0	0.0	0.0	0.0	0.0	0.0	0.0	1.0	0.0	0.0	0.0
ARPP21	363.0	0.0	1.0	0.0	0.0	0.0	0.0	0.0	0.0	0.0	90.0	0.0	4.0	0.0	10.0	6.0	0.0	13.0	5.0	6.0	16.0	0.0	0.0	4.0	4.0	39.0	2.0	13.0	19.0	2.0	22.0	41.0	45.0	0.0	2.0	0.0	0.0	0.0	0.0	1.0	0.0	1.0	0.0	1.0	1.0	2.0	1.0	0.0	0.0
ARR3	83.0	0.0	0.0	0.0	0.0	0.0	0.0	0.0	0.0	0.0	17.0	0.0	0.0	0.0	0.0	2.0	0.0	3.0	1.0	1.0	4.0	0.0	0.0	2.0	2.0	21.0	0.0	6.0	0.0	0.0	3.0	7.0	8.0	0.0	3.0	1.0	0.0	0.0	0.0	0.0	0.0	0.0	0.0	0.0	0.0	0.0	1.0	0.0	0.0
ARRB1	94.0	0.0	0.0	0.0	0.0	0.0	0.0	1.0	0.0	0.0	13.0	0.0	0.0	0.0	5.0	3.0	2.0	2.0	2.0	1.0	4.0	0.0	0.0	2.0	2.0	13.0	0.0	3.0	3.0	1.0	4.0	4.0	16.0	0.0	2.0	0.0	0.0	0.0	0.0	0.0	0.0	1.0	0.0	1.0	1.0	1.0	2.0	0.0	0.0
ARRB2	91.0	0.0	0.0	0.0	0.0	0.0	0.0	0.0	0.0	0.0	21.0	0.0	0.0	0.0	3.0	4.0	0.0	1.0	1.0	1.0	3.0	0.0	0.0	3.0	2.0	14.0	0.0	2.0	7.0	0.0	5.0	4.0	13.0	0.0	2.0	0.0	0.0	0.0	0.0	0.0	0.0	0.0	0.0	1.0	1.0	0.0	0.0	0.0	0.0
ARRDC1	79.0	0.0	0.0	0.0	0.0	0.0	0.0	0.0	0.0	0.0	8.0	0.0	1.0	0.0	5.0	1.0	0.0	0.0	0.0	0.0	2.0	0.0	0.0	2.0	0.0	14.0	1.0	2.0	0.0	0.0	5.0	3.0	24.0	0.0	1.0	1.0	0.0	0.0	0.0	0.0	0.0	0.0	1.0	0.0	1.0	0.0	1.0	0.0	0.0
ARRDC2	79.0	0.0	0.0	0.0	0.0	0.0	0.0	0.0	0.0	0.0	11.0	0.0	1.0	0.0	1.0	0.0	1.0	3.0	0.0	0.0	4.0	0.0	0.0	1.0	1.0	7.0	1.0	7.0	6.0	2.0	6.0	6.0	17.0	0.0	1.0	0.0	0.0	0.0	0.0	0.0	0.0	0.0	0.0	0.0	0.0	0.0	0.0	0.0	0.0
ARRDC3	98.0	0.0	0.0	0.0	0.0	0.0	0.0	0.0	0.0	0.0	6.0	0.0	3.0	0.0	9.0	3.0	0.0	2.0	0.0	2.0	4.0	0.0	1.0	6.0	1.0	17.0	0.0	3.0	3.0	0.0	4.0	5.0	19.0	0.0	0.0	1.0	0.0	0.0	0.0	0.0	0.0	0.0	0.0	1.0	1.0	1.0	0.0	0.0	0.0
ARRDC4	85.0	0.0	0.0	0.0	0.0	0.0	0.0	0.0	0.0	0.0	12.0	0.0	0.0	0.0	2.0	3.0	0.0	2.0	1.0	0.0	7.0	0.0	0.0	2.0	1.0	18.0	0.0	3.0	4.0	1.0	5.0	7.0	6.0	0.0	1.0	0.0	0.0	0.0	0.0	0.0	1.0	0.0	0.0	1.0	1.0	0.0	0.0	0.0	0.0
ARRDC5	77.0	0.0	0.0	0.0	0.0	1.0	0.0	0.0	0.0	0.0	21.0	0.0	0.0	0.0	2.0	4.0	1.0	5.0	0.0	0.0	2.0	0.0	0.0	3.0	0.0	8.0	0.0	3.0	3.0	0.0	5.0	2.0	12.0	0.0	0.0	0.0	0.0	0.0	0.0	0.0	0.0	0.0	0.0	0.0	0.0	1.0	0.0	0.0	0.0
ARSA	71.0	0.0	0.0	0.0	0.0	0.0	0.0	0.0	0.0	0.0	9.0	0.0	2.0	0.0	5.0	0.0	0.0	1.0	1.0	0.0	3.0	0.0	0.0	0.0	0.0	18.0	0.0	2.0	3.0	0.0	2.0	2.0	15.0	1.0	1.0	0.0	0.0	0.0	0.0	0.0	0.0	0.0	0.0	0.0	1.0	1.0	1.0	0.0	0.0
ARSB	108.0	0.0	0.0	0.0	0.0	0.0	0.0	1.0	0.0	1.0	12.0	0.0	3.0	0.0	10.0	2.0	0.0	4.0	1.0	1.0	3.0	0.0	0.0	2.0	0.0	21.0	0.0	5.0	7.0	0.0	5.0	9.0	16.0	0.0	1.0	0.0	0.0	0.0	0.0	0.0	0.0	0.0	0.0	2.0	0.0	0.0	0.0	0.0	0.0
ARSD	117.0	0.0	0.0	0.0	0.0	0.0	0.0	0.0	1.0	0.0	13.0	0.0	7.0	0.0	6.0	4.0	0.0	7.0	0.0	1.0	2.0	0.0	0.0	1.0	0.0	24.0	1.0	4.0	4.0	0.0	4.0	8.0	16.0	0.0	1.0	1.0	0.0	0.0	0.0	0.0	0.0	2.0	0.0	1.0	0.0	1.0	2.0	0.0	0.0
ARSE	123.0	0.0	1.0	0.0	0.0	2.0	0.0	0.0	0.0	0.0	15.0	0.0	1.0	0.0	3.0	1.0	0.0	4.0	0.0	1.0	5.0	0.0	0.0	6.0	1.0	21.0	0.0	9.0	3.0	0.0	7.0	6.0	20.0	0.0	5.0	0.0	0.0	0.0	0.0	0.0	0.0	0.0	0.0	0.0	0.0	0.0	2.0	0.0	0.0
ARSF	218.0	0.0	0.0	0.0	0.0	1.0	0.0	0.0	0.0	0.0	66.0	0.0	1.0	0.0	7.0	1.0	2.0	5.0	1.0	2.0	11.0	1.0	0.0	5.0	3.0	25.0	0.0	6.0	10.0	1.0	6.0	23.0	23.0	0.0	1.0	0.0	0.0	0.0	0.0	0.0	0.0	0.0	1.0	0.0	0.0	1.0	1.0	0.0	0.0
ARSG	125.0	1.0	0.0	0.0	0.0	0.0	0.0	0.0	0.0	0.0	18.0	0.0	3.0	0.0	7.0	4.0	1.0	4.0	0.0	0.0	6.0	2.0	0.0	2.0	1.0	21.0	0.0	5.0	6.0	0.0	2.0	13.0	20.0	0.0	2.0	0.0	0.0	0.0	0.0	0.0	0.0	1.0	0.0	0.0	0.0	0.0	0.0	0.0	0.0
ARSH	126.0	0.0	0.0	0.0	0.0	0.0	0.0	1.0	0.0	0.0	27.0	0.0	4.0	1.0	4.0	3.0	1.0	2.0	1.0	0.0	7.0	0.0	0.0	1.0	0.0	22.0	0.0	7.0	4.0	0.0	3.0	17.0	12.0	1.0	1.0	0.0	0.0	0.0	0.0	0.0	0.0	0.0	0.0	0.0	0.0	0.0	0.0	0.0	0.0
ARSI	190.0	1.0	0.0	0.0	1.0	1.0	0.0	2.0	2.0	0.0	15.0	0.0	4.0	1.0	2.0	10.0	2.0	7.0	1.0	2.0	5.0	0.0	0.0	5.0	3.0	25.0	0.0	3.0	12.0	2.0	12.0	19.0	33.0	0.0	2.0	0.0	0.0	0.0	0.0	0.0	0.0	0.0	0.0	2.0	0.0	0.0	3.0	0.0	0.0
ARSJ	144.0	0.0	1.0	0.0	0.0	0.0	0.0	0.0	0.0	1.0	25.0	1.0	1.0	0.0	7.0	3.0	1.0	3.0	2.0	1.0	3.0	0.0	0.0	1.0	5.0	28.0	0.0	4.0	1.0	1.0	15.0	7.0	27.0	0.0	0.0	0.0	0.0	0.0	0.0	0.0	0.0	0.0	0.0	0.0	0.0	0.0	1.0	0.0	0.0
ARSK	104.0	0.0	0.0	0.0	0.0	1.0	0.0	0.0	0.0	0.0	9.0	0.0	2.0	0.0	5.0	2.0	3.0	6.0	0.0	2.0	6.0	0.0	0.0	2.0	0.0	22.0	0.0	8.0	0.0	0.0	7.0	6.0	13.0	0.0	2.0	0.0	0.0	0.0	0.0	0.0	0.0	0.0	0.0	1.0	0.0	0.0	0.0	0.0	0.0
ART1	99.0	0.0	0.0	0.0	0.0	0.0	0.0	0.0	1.0	0.0	22.0	0.0	2.0	0.0	4.0	2.0	0.0	8.0	0.0	1.0	1.0	0.0	0.0	0.0	2.0	13.0	0.0	3.0	1.0	1.0	10.0	2.0	15.0	0.0	3.0	0.0	0.0	0.0	0.0	1.0	0.0	1.0	0.0	0.0	0.0	0.0	0.0	0.0	0.0
ART3	88.0	0.0	0.0	0.0	0.0	0.0	0.0	0.0	0.0	0.0	22.0	0.0	3.0	0.0	4.0	1.0	0.0	2.0	0.0	0.0	7.0	0.0	0.0	1.0	1.0	16.0	0.0	2.0	0.0	0.0	5.0	7.0	12.0	0.0	0.0	0.0	0.0	0.0	0.0	0.0	0.0	0.0	0.0	0.0	1.0	0.0	0.0	0.0	0.0
ART4	84.0	0.0	0.0	0.0	0.0	0.0	0.0	0.0	0.0	0.0	16.0	0.0	0.0	0.0	0.0	4.0	0.0	4.0	0.0	4.0	6.0	0.0	0.0	1.0	1.0	16.0	0.0	1.0	2.0	0.0	7.0	3.0	14.0	0.0	0.0	1.0	0.0	0.0	0.0	0.0	0.0	0.0	0.0	1.0	0.0	0.0	0.0	0.0	0.0
ART5	86.0	0.0	0.0	0.0	0.0	0.0	0.0	1.0	0.0	0.0	12.0	0.0	8.0	1.0	1.0	1.0	1.0	1.0	1.0	1.0	3.0	0.0	0.0	0.0	1.0	10.0	0.0	0.0	4.0	0.0	3.0	9.0	19.0	0.0	1.0	0.0	0.0	0.0	0.0	1.0	0.0	0.0	1.0	0.0	1.0	1.0	0.0	0.0	0.0
ARTN	13.0	0.0	0.0	0.0	0.0	0.0	0.0	0.0	0.0	0.0	0.0	0.0	0.0	0.0	3.0	2.0	0.0	0.0	0.0	0.0	0.0	0.0	0.0	0.0	1.0	3.0	0.0	1.0	0.0	0.0	0.0	0.0	1.0	0.0	0.0	0.0	0.0	0.0	0.0	0.0	0.0	0.0	0.0	0.0	1.0	0.0	0.0	0.0	0.0
ARV1	55.0	0.0	0.0	0.0	0.0	0.0	0.0	0.0	0.0	0.0	1.0	0.0	0.0	0.0	3.0	0.0	0.0	2.0	0.0	2.0	2.0	0.0	0.0	0.0	0.0	15.0	0.0	3.0	1.0	1.0	8.0	5.0	10.0	0.0	1.0	0.0	0.0	0.0	0.0	0.0	0.0	0.0	0.0	0.0	0.0	0.0	1.0	0.0	0.0
ARVCF	175.0	0.0	0.0	0.0	0.0	0.0	0.0	0.0	0.0	1.0	23.0	0.0	1.0	0.0	14.0	3.0	3.0	5.0	2.0	3.0	8.0	0.0	0.0	4.0	0.0	21.0	0.0	6.0	7.0	2.0	20.0	6.0	26.0	1.0	2.0	0.0	0.0	0.0	0.0	1.0	0.0	1.0	0.0	0.0	0.0	1.0	2.0	0.0	0.0
ARX	56.0	0.0	0.0	0.0	0.0	0.0	0.0	0.0	0.0	0.0	7.0	0.0	2.0	0.0	3.0	3.0	1.0	1.0	1.0	2.0	2.0	0.0	0.0	0.0	0.0	8.0	0.0	4.0	0.0	0.0	2.0	5.0	12.0	0.0	0.0	0.0	0.0	0.0	0.0	0.0	0.0	0.0	0.0	0.0	0.0	0.0	2.0	0.0	0.0
AS3MT	64.0	0.0	0.0	0.0	0.0	0.0	0.0	0.0	0.0	0.0	11.0	0.0	0.0	0.0	2.0	0.0	0.0	2.0	0.0	1.0	2.0	0.0	0.0	1.0	0.0	9.0	0.0	4.0	0.0	0.0	3.0	5.0	13.0	0.0	1.0	0.0	0.0	0.0	0.0	0.0	0.0	0.0	0.0	1.0	1.0	1.0	2.0	0.0	0.0
ASAH1	69.0	0.0	0.0	0.0	0.0	1.0	0.0	0.0	0.0	1.0	8.0	0.0	0.0	0.0	7.0	1.0	0.0	1.0	0.0	0.0	3.0	1.0	0.0	1.0	0.0	14.0	1.0	2.0	2.0	0.0	5.0	4.0	11.0	0.0	2.0	0.0	0.0	0.0	0.0	0.0	0.0	0.0	0.0	0.0	0.0	0.0	1.0	0.0	0.0
ASAH2	100.0	0.0	0.0	0.0	0.0	0.0	0.0	0.0	0.0	0.0	27.0	0.0	0.0	0.0	3.0	5.0	0.0	3.0	1.0	3.0	8.0	0.0	0.0	2.0	2.0	11.0	0.0	3.0	2.0	1.0	4.0	9.0	10.0	0.0	0.0	0.0	0.0	0.0	0.0	0.0	0.0	0.0	1.0	0.0	1.0	0.0	0.0	0.0	0.0
ASAH2B	17.0	0.0	0.0	0.0	0.0	0.0	0.0	0.0	0.0	0.0	1.0	0.0	0.0	0.0	0.0	1.0	0.0	1.0	0.0	0.0	1.0	0.0	0.0	0.0	0.0	6.0	0.0	0.0	0.0	0.0	0.0	0.0	6.0	0.0	0.0	0.0	0.0	0.0	0.0	0.0	0.0	0.0	0.0	0.0	0.0	0.0	0.0	0.0	0.0
ASAH2C	2.0	0.0	0.0	0.0	0.0	0.0	0.0	0.0	0.0	0.0	1.0	0.0	0.0	0.0	0.0	0.0	0.0	0.0	0.0	0.0	0.0	0.0	0.0	0.0	0.0	0.0	0.0	0.0	0.0	0.0	0.0	0.0	0.0	0.0	1.0	0.0	0.0	0.0	0.0	0.0	0.0	0.0	0.0	0.0	0.0	0.0	0.0	0.0	0.0
ASAP1	254.0	0.0	1.0	0.0	0.0	1.0	0.0	2.0	0.0	0.0	25.0	0.0	3.0	0.0	15.0	6.0	2.0	13.0	1.0	4.0	12.0	0.0	0.0	3.0	2.0	35.0	1.0	11.0	12.0	1.0	22.0	25.0	37.0	0.0	1.0	1.0	0.0	0.0	0.0	0.0	0.0	1.0	1.0	0.0	1.0	1.0	2.0	0.0	0.0
ASAP2	230.0	0.0	0.0	0.0	0.0	0.0	0.0	0.0	0.0	0.0	29.0	0.0	3.0	0.0	12.0	9.0	1.0	7.0	0.0	1.0	14.0	0.0	1.0	10.0	2.0	35.0	0.0	12.0	8.0	0.0	17.0	15.0	36.0	0.0	2.0	1.0	0.0	0.0	0.0	1.0	0.0	1.0	0.0	0.0	0.0	0.0	2.0	0.0	0.0
ASAP3	163.0	0.0	0.0	0.0	0.0	0.0	0.0	2.0	1.0	0.0	33.0	0.0	2.0	0.0	7.0	6.0	0.0	3.0	0.0	4.0	4.0	0.0	0.0	3.0	1.0	27.0	0.0	8.0	7.0	1.0	16.0	4.0	23.0	0.0	1.0	0.0	0.0	0.0	0.0	1.0	0.0	0.0	0.0	0.0	1.0	1.0	1.0	1.0	0.0
ASB1	78.0	0.0	0.0	0.0	0.0	0.0	0.0	1.0	0.0	0.0	10.0	0.0	2.0	0.0	2.0	3.0	0.0	4.0	0.0	0.0	1.0	1.0	0.0	2.0	0.0	17.0	0.0	5.0	3.0	1.0	5.0	2.0	13.0	0.0	1.0	0.0	0.0	0.0	0.0	0.0	0.0	0.0	0.0	1.0	0.0	0.0	1.0	0.0	0.0
ASB10	136.0	0.0	0.0	0.0	0.0	0.0	0.0	0.0	0.0	1.0	34.0	0.0	4.0	0.0	4.0	8.0	2.0	3.0	0.0	4.0	2.0	1.0	0.0	2.0	2.0	14.0	0.0	3.0	3.0	0.0	11.0	10.0	13.0	0.0	2.0	0.0	0.0	0.0	0.0	1.0	0.0	0.0	1.0	0.0	0.0	2.0	0.0	0.0	1.0
ASB11	90.0	0.0	0.0	0.0	0.0	0.0	0.0	1.0	0.0	1.0	6.0	0.0	0.0	0.0	3.0	0.0	0.0	0.0	0.0	1.0	6.0	0.0	0.0	0.0	3.0	21.0	0.0	7.0	1.0	0.0	8.0	8.0	18.0	0.0	1.0	0.0	0.0	0.0	0.0	0.0	0.0	0.0	0.0	0.0	0.0	0.0	0.0	0.0	0.0
ASB12	99.0	0.0	0.0	0.0	0.0	0.0	0.0	0.0	1.0	0.0	12.0	0.0	2.0	0.0	0.0	3.0	2.0	3.0	3.0	0.0	6.0	0.0	0.0	0.0	2.0	24.0	0.0	4.0	3.0	2.0	6.0	12.0	8.0	0.0	1.0	0.0	0.0	0.0	0.0	0.0	0.0	0.0	0.0	0.0	0.0	1.0	1.0	0.0	0.0
ASB13	61.0	0.0	0.0	0.0	0.0	0.0	0.0	0.0	0.0	0.0	6.0	0.0	1.0	0.0	1.0	5.0	0.0	1.0	0.0	0.0	5.0	1.0	0.0	2.0	2.0	7.0	0.0	4.0	2.0	0.0	1.0	2.0	15.0	0.0	0.0	0.0	0.0	0.0	0.0	0.0	0.0	0.0	0.0	0.0	0.0	0.0	0.0	0.0	0.0
ASB14	75.0	0.0	0.0	0.0	0.0	0.0	1.0	1.0	0.0	0.0	11.0	0.0	1.0	0.0	2.0	1.0	0.0	0.0	0.0	0.0	1.0	0.0	0.0	0.0	0.0	31.0	0.0	2.0	3.0	0.0	4.0	1.0	13.0	0.0	0.0	0.0	0.0	0.0	0.0	0.0	0.0	1.0	0.0	0.0	0.0	0.0	0.0	0.0	0.0
ASB15	191.0	0.0	0.0	0.0	0.0	1.0	0.0	1.0	0.0	0.0	45.0	0.0	3.0	0.0	7.0	3.0	0.0	4.0	1.0	0.0	8.0	0.0	0.0	2.0	0.0	32.0	1.0	4.0	5.0	1.0	11.0	14.0	24.0	1.0	5.0	0.0	0.0	0.0	0.0	0.0	0.0	0.0	0.0	2.0	1.0	1.0	3.0	0.0	0.0
ASB16	79.0	0.0	1.0	0.0	0.0	0.0	0.0	0.0	0.0	0.0	9.0	0.0	0.0	0.0	6.0	4.0	0.0	5.0	0.0	3.0	1.0	0.0	0.0	4.0	3.0	13.0	0.0	2.0	4.0	0.0	2.0	5.0	12.0	0.0	0.0	0.0	0.0	0.0	0.0	0.0	0.0	0.0	0.0	0.0	1.0	0.0	2.0	0.0	0.0
ASB17	113.0	0.0	0.0	0.0	0.0	1.0	0.0	2.0	1.0	0.0	18.0	0.0	4.0	0.0	2.0	5.0	0.0	4.0	1.0	2.0	14.0	0.0	0.0	0.0	2.0	14.0	1.0	6.0	1.0	1.0	5.0	15.0	9.0	0.0	0.0	0.0	0.0	0.0	0.0	0.0	0.0	0.0	0.0	0.0	1.0	0.0	0.0	0.0	0.0
ASB18	66.0	0.0	0.0	0.0	0.0	0.0	0.0	1.0	0.0	0.0	5.0	0.0	3.0	0.0	1.0	4.0	0.0	1.0	1.0	0.0	3.0	1.0	0.0	1.0	2.0	9.0	1.0	2.0	2.0	0.0	5.0	3.0	16.0	0.0	2.0	0.0	0.0	0.0	0.0	0.0	0.0	0.0	0.0	0.0	0.0	1.0	1.0	0.0	0.0
ASB2	157.0	0.0	0.0	0.0	0.0	0.0	0.0	0.0	0.0	0.0	19.0	1.0	4.0	0.0	2.0	4.0	0.0	7.0	1.0	1.0	6.0	0.0	0.0	2.0	2.0	30.0	1.0	3.0	5.0	0.0	4.0	17.0	32.0	0.0	3.0	0.0	0.0	0.0	0.0	0.0	1.0	0.0	1.0	0.0	0.0	0.0	0.0	0.0	0.0
ASB3	76.0	0.0	0.0	0.0	0.0	0.0	0.0	0.0	0.0	0.0	11.0	0.0	1.0	0.0	0.0	3.0	0.0	5.0	0.0	2.0	4.0	0.0	0.0	3.0	2.0	16.0	0.0	2.0	0.0	0.0	5.0	9.0	8.0	0.0	1.0	0.0	0.0	0.0	0.0	0.0	0.0	0.0	0.0	0.0	1.0	0.0	0.0	0.0	0.0
ASB4	133.0	0.0	0.0	0.0	0.0	0.0	0.0	0.0	0.0	0.0	20.0	0.0	1.0	0.0	8.0	3.0	0.0	7.0	1.0	2.0	12.0	0.0	0.0	1.0	1.0	19.0	0.0	4.0	3.0	0.0	10.0	10.0	21.0	0.0	1.0	0.0	0.0	0.0	0.0	0.0	0.0	0.0	0.0	1.0	0.0	0.0	1.0	0.0	0.0
ASB5	173.0	0.0	0.0	0.0	0.0	1.0	0.0	0.0	1.0	0.0	32.0	0.0	7.0	0.0	1.0	1.0	0.0	4.0	2.0	2.0	18.0	0.0	0.0	0.0	1.0	21.0	0.0	6.0	1.0	1.0	14.0	20.0	29.0	0.0	1.0	0.0	0.0	0.0	0.0	0.0	1.0	0.0	0.0	0.0	0.0	0.0	1.0	1.0	0.0
ASB6	80.0	0.0	0.0	0.0	0.0	1.0	0.0	0.0	0.0	1.0	13.0	0.0	0.0	0.0	5.0	4.0	0.0	2.0	1.0	0.0	1.0	0.0	0.0	2.0	1.0	14.0	0.0	2.0	4.0	2.0	7.0	4.0	15.0	0.0	0.0	0.0	0.0	0.0	0.0	0.0	0.0	0.0	0.0	0.0	0.0	0.0	1.0	0.0	0.0
ASB7	76.0	0.0	0.0	0.0	0.0	0.0	0.0	0.0	1.0	0.0	6.0	0.0	0.0	0.0	1.0	1.0	0.0	1.0	1.0	0.0	4.0	0.0	0.0	2.0	0.0	18.0	0.0	6.0	2.0	1.0	8.0	3.0	17.0	0.0	0.0	0.0	0.0	0.0	0.0	0.0	0.0	0.0	1.0	0.0	0.0	0.0	3.0	0.0	0.0
ASB8	60.0	0.0	0.0	0.0	0.0	0.0	0.0	0.0	0.0	0.0	6.0	0.0	2.0	0.0	4.0	2.0	0.0	4.0	1.0	2.0	3.0	0.0	0.0	4.0	0.0	9.0	0.0	2.0	2.0	0.0	0.0	3.0	10.0	0.0	0.0	0.0	0.0	0.0	0.0	1.0	0.0	0.0	0.0	0.0	0.0	1.0	0.0	0.0	0.0
ASB9	82.0	0.0	0.0	0.0	1.0	0.0	0.0	0.0	1.0	0.0	13.0	0.0	1.0	0.0	1.0	3.0	0.0	2.0	0.0	2.0	8.0	0.0	0.0	0.0	0.0	17.0	0.0	6.0	1.0	0.0	4.0	7.0	5.0	0.0	2.0	0.0	0.0	0.0	0.0	0.0	0.0	0.0	0.0	1.0	0.0	0.0	0.0	0.0	0.0
ASCC1	63.0	1.0	0.0	0.0	0.0	1.0	0.0	0.0	0.0	0.0	15.0	0.0	2.0	0.0	1.0	1.0	0.0	0.0	1.0	1.0	3.0	0.0	0.0	1.0	1.0	9.0	0.0	5.0	2.0	0.0	4.0	2.0	10.0	0.0	0.0	0.0	0.0	0.0	0.0	0.0	0.0	0.0	1.0	1.0	0.0	0.0	0.0	0.0	0.0
ASCC2	155.0	0.0	1.0	0.0	0.0	0.0	0.0	1.0	0.0	0.0	22.0	0.0	1.0	0.0	8.0	5.0	0.0	1.0	0.0	1.0	6.0	0.0	0.0	2.0	1.0	25.0	1.0	8.0	8.0	2.0	14.0	8.0	28.0	0.0	1.0	0.0	0.0	0.0	0.0	0.0	0.0	0.0	1.0	0.0	1.0	1.0	2.0	0.0	0.0
ASCC3	417.0	0.0	0.0	1.0	0.0	0.0	2.0	0.0	0.0	1.0	52.0	0.0	8.0	0.0	23.0	14.0	1.0	18.0	2.0	4.0	31.0	1.0	1.0	6.0	6.0	63.0	1.0	18.0	7.0	1.0	35.0	29.0	66.0	0.0	4.0	2.0	0.0	0.0	0.0	0.0	1.0	0.0	0.0	1.0	2.0	0.0	4.0	0.0	0.0
ASCL1	57.0	0.0	0.0	0.0	0.0	0.0	0.0	0.0	0.0	0.0	7.0	0.0	3.0	0.0	3.0	2.0	0.0	5.0	0.0	2.0	4.0	0.0	0.0	0.0	0.0	4.0	1.0	1.0	0.0	0.0	7.0	1.0	10.0	0.0	1.0	1.0	0.0	0.0	0.0	0.0	0.0	0.0	1.0	0.0	0.0	1.0	1.0	0.0	0.0
ASCL2	4.0	0.0	0.0	0.0	0.0	0.0	0.0	0.0	0.0	0.0	0.0	0.0	0.0	0.0	0.0	1.0	0.0	0.0	0.0	0.0	0.0	0.0	0.0	0.0	0.0	0.0	0.0	0.0	0.0	0.0	0.0	1.0	1.0	0.0	0.0	0.0	0.0	0.0	0.0	0.0	0.0	0.0	0.0	0.0	0.0	0.0	0.0	0.0	0.0
ASCL3	39.0	0.0	0.0	0.0	0.0	0.0	0.0	0.0	0.0	0.0	5.0	0.0	1.0	0.0	1.0	1.0	0.0	1.0	0.0	0.0	2.0	0.0	0.0	1.0	0.0	5.0	0.0	3.0	1.0	0.0	1.0	7.0	6.0	0.0	0.0	0.0	0.0	0.0	0.0	1.0	0.0	0.0	0.0	0.0	0.0	0.0	1.0	0.0	0.0
ASCL4	56.0	0.0	0.0	0.0	0.0	0.0	1.0	0.0	0.0	0.0	3.0	0.0	2.0	0.0	1.0	1.0	0.0	0.0	0.0	0.0	8.0	0.0	0.0	1.0	0.0	6.0	0.0	2.0	3.0	0.0	10.0	1.0	16.0	0.0	0.0	0.0	0.0	0.0	0.0	0.0	0.0	0.0	0.0	0.0	0.0	0.0	0.0	0.0	0.0
ASCL5	2.0	0.0	0.0	0.0	0.0	0.0	0.0	0.0	0.0	0.0	0.0	0.0	0.0	0.0	0.0	0.0	0.0	0.0	0.0	0.0	0.0	0.0	0.0	1.0	0.0	0.0	0.0	0.0	1.0	0.0	0.0	0.0	0.0	0.0	0.0	0.0	0.0	0.0	0.0	0.0	0.0	0.0	0.0	0.0	0.0	0.0	0.0	0.0	0.0
ASF1A	29.0	0.0	0.0	0.0	0.0	0.0	0.0	0.0	0.0	0.0	2.0	0.0	0.0	0.0	3.0	1.0	0.0	0.0	0.0	1.0	0.0	0.0	0.0	0.0	0.0	7.0	0.0	3.0	0.0	3.0	1.0	0.0	7.0	0.0	0.0	0.0	0.0	0.0	0.0	0.0	0.0	0.0	0.0	0.0	0.0	0.0	1.0	0.0	0.0
ASF1B	49.0	0.0	0.0	0.0	0.0	1.0	0.0	0.0	0.0	0.0	9.0	0.0	1.0	0.0	2.0	1.0	0.0	4.0	2.0	0.0	0.0	0.0	1.0	0.0	3.0	9.0	0.0	3.0	0.0	0.0	2.0	2.0	5.0	0.0	2.0	0.0	0.0	0.0	0.0	0.0	0.0	0.0	0.0	0.0	0.0	0.0	1.0	0.0	0.0
ASGR1	43.0	0.0	0.0	0.0	0.0	0.0	0.0	0.0	0.0	0.0	3.0	0.0	0.0	0.0	3.0	3.0	0.0	1.0	0.0	1.0	2.0	0.0	0.0	1.0	1.0	9.0	0.0	0.0	2.0	1.0	6.0	1.0	4.0	0.0	1.0	0.0	0.0	0.0	0.0	0.0	0.0	0.0	0.0	0.0	0.0	0.0	1.0	0.0	0.0
ASGR2	74.0	0.0	0.0	0.0	0.0	0.0	0.0	0.0	0.0	0.0	15.0	0.0	1.0	0.0	3.0	0.0	0.0	2.0	0.0	1.0	2.0	0.0	0.0	2.0	0.0	15.0	0.0	3.0	3.0	0.0	3.0	6.0	7.0	0.0	2.0	0.0	0.0	0.0	0.0	0.0	0.0	0.0	0.0	0.0	0.0	1.0	1.0	0.0	0.0
ASH1L	570.0	0.0	1.0	0.0	1.0	0.0	1.0	1.0	0.0	0.0	75.0	0.0	6.0	2.0	42.0	15.0	3.0	15.0	4.0	8.0	26.0	0.0	0.0	10.0	6.0	69.0	0.0	38.0	17.0	1.0	46.0	47.0	103.0	0.0	6.0	0.0	0.0	0.0	0.0	1.0	0.0	1.0	2.0	0.0	1.0	0.0	3.0	0.0	0.0
ASH2L	128.0	0.0	0.0	0.0	0.0	0.0	0.0	0.0	0.0	0.0	20.0	0.0	1.0	0.0	3.0	6.0	0.0	4.0	0.0	2.0	6.0	0.0	1.0	4.0	4.0	27.0	0.0	9.0	4.0	1.0	9.0	4.0	12.0	0.0	3.0	0.0	0.0	0.0	0.0	0.0	0.0	0.0	1.0	0.0	0.0	0.0	3.0	0.0	0.0
ASIC1	117.0	0.0	0.0	0.0	0.0	0.0	0.0	0.0	0.0	2.0	18.0	0.0	0.0	0.0	7.0	2.0	0.0	1.0	2.0	0.0	6.0	0.0	0.0	0.0	5.0	21.0	0.0	4.0	1.0	1.0	6.0	5.0	27.0	0.0	2.0	0.0	0.0	0.0	0.0	0.0	0.0	0.0	0.0	1.0	1.0	0.0	2.0	0.0	0.0
ASIC2	152.0	0.0	0.0	0.0	0.0	0.0	0.0	0.0	0.0	1.0	31.0	0.0	0.0	0.0	7.0	3.0	0.0	7.0	1.0	5.0	11.0	0.0	0.0	3.0	2.0	14.0	0.0	4.0	2.0	1.0	6.0	16.0	25.0	0.0	2.0	0.0	0.0	0.0	0.0	2.0	0.0	0.0	0.0	2.0	0.0	0.0	2.0	0.0	0.0
ASIC3	118.0	0.0	0.0	0.0	0.0	0.0	0.0	0.0	1.0	0.0	13.0	0.0	0.0	0.0	3.0	2.0	0.0	5.0	1.0	5.0	4.0	0.0	0.0	1.0	1.0	18.0	0.0	10.0	1.0	1.0	6.0	8.0	30.0	0.0	3.0	0.0	0.0	0.0	0.0	0.0	0.0	0.0	1.0	0.0	0.0	0.0	1.0	0.0	0.0
ASIC4	174.0	0.0	1.0	0.0	0.0	0.0	0.0	0.0	0.0	0.0	21.0	0.0	0.0	0.0	6.0	8.0	0.0	3.0	2.0	0.0	10.0	0.0	0.0	3.0	5.0	30.0	0.0	4.0	2.0	0.0	8.0	22.0	34.0	0.0	2.0	0.0	0.0	0.0	0.0	0.0	0.0	1.0	1.0	1.0	0.0	1.0	1.0	0.0	0.0
ASIC5	164.0	0.0	0.0	0.0	0.0	1.0	0.0	1.0	0.0	0.0	30.0	0.0	0.0	0.0	9.0	4.0	0.0	7.0	0.0	0.0	10.0	0.0	0.0	5.0	4.0	17.0	0.0	7.0	1.0	1.0	9.0	9.0	34.0	0.0	2.0	0.0	0.0	0.0	0.0	0.0	0.0	0.0	0.0	1.0	0.0	0.0	0.0	0.0	0.0
ASIP	23.0	0.0	1.0	0.0	0.0	0.0	0.0	0.0	0.0	0.0	2.0	0.0	0.0	0.0	1.0	0.0	0.0	0.0	0.0	0.0	1.0	0.0	0.0	1.0	2.0	3.0	0.0	0.0	2.0	0.0	2.0	1.0	5.0	0.0	0.0	0.0	0.0	0.0	0.0	0.0	0.0	0.0	0.0	0.0	0.0	0.0	0.0	0.0	0.0
ASL	109.0	0.0	0.0	1.0	0.0	0.0	1.0	0.0	0.0	0.0	24.0	0.0	1.0	0.0	6.0	2.0	1.0	4.0	1.0	1.0	4.0	0.0	0.0	2.0	0.0	18.0	0.0	9.0	2.0	1.0	6.0	7.0	12.0	0.0	0.0	0.0	0.0	0.0	0.0	0.0	0.0	0.0	0.0	0.0	0.0	1.0	0.0	0.0	0.0
ASMT	100.0	0.0	0.0	0.0	0.0	0.0	0.0	1.0	0.0	0.0	18.0	0.0	2.0	0.0	1.0	1.0	1.0	3.0	1.0	1.0	8.0	0.0	0.0	0.0	1.0	11.0	0.0	3.0	3.0	3.0	7.0	18.0	12.0	0.0	1.0	0.0	0.0	0.0	0.0	0.0	0.0	0.0	0.0	0.0	0.0	0.0	0.0	0.0	0.0
ASMTL	156.0	0.0	1.0	0.0	0.0	0.0	0.0	0.0	1.0	0.0	26.0	0.0	1.0	0.0	10.0	1.0	0.0	6.0	0.0	2.0	6.0	0.0	0.0	2.0	1.0	38.0	1.0	6.0	4.0	0.0	9.0	5.0	31.0	0.0	0.0	0.0	0.0	0.0	0.0	0.0	0.0	0.0	0.0	0.0	3.0	0.0	0.0	0.0	0.0
ASNA1	69.0	0.0	0.0	0.0	0.0	0.0	0.0	0.0	0.0	0.0	8.0	0.0	0.0	0.0	5.0	2.0	0.0	2.0	0.0	0.0	5.0	0.0	0.0	1.0	3.0	12.0	0.0	5.0	2.0	1.0	5.0	6.0	11.0	0.0	0.0	0.0	0.0	0.0	0.0	0.0	0.0	0.0	0.0	0.0	1.0	0.0	0.0	0.0	0.0
ASNS	144.0	0.0	1.0	0.0	0.0	0.0	0.0	0.0	1.0	0.0	32.0	0.0	2.0	0.0	2.0	4.0	1.0	8.0	2.0	1.0	5.0	0.0	0.0	1.0	3.0	27.0	0.0	9.0	6.0	1.0	7.0	12.0	11.0	0.0	1.0	0.0	0.0	0.0	0.0	0.0	0.0	0.0	1.0	1.0	0.0	0.0	0.0	0.0	0.0
ASNSD1	129.0	0.0	0.0	0.0	0.0	0.0	0.0	2.0	0.0	0.0	15.0	0.0	2.0	0.0	8.0	1.0	0.0	2.0	0.0	2.0	9.0	0.0	0.0	4.0	3.0	20.0	1.0	7.0	7.0	0.0	6.0	7.0	27.0	0.0	0.0	0.0	0.0	0.0	0.0	0.0	0.0	0.0	0.0	0.0	0.0	0.0	1.0	0.0	0.0
ASPA	91.0	0.0	1.0	0.0	0.0	1.0	0.0	0.0	0.0	0.0	10.0	0.0	2.0	0.0	4.0	0.0	0.0	4.0	1.0	2.0	4.0	0.0	0.0	1.0	1.0	22.0	0.0	5.0	2.0	0.0	4.0	7.0	16.0	0.0	0.0	0.0	0.0	0.0	0.0	0.0	0.0	0.0	0.0	0.0	0.0	1.0	1.0	0.0	0.0
ASPDH	46.0	0.0	1.0	0.0	0.0	0.0	0.0	0.0	0.0	0.0	4.0	0.0	0.0	0.0	0.0	3.0	1.0	2.0	0.0	0.0	1.0	0.0	0.0	0.0	0.0	10.0	0.0	0.0	4.0	1.0	2.0	2.0	9.0	0.0	1.0	0.0	0.0	0.0	0.0	1.0	0.0	0.0	0.0	0.0	1.0	0.0	0.0	0.0	0.0
ASPG	102.0	0.0	0.0	0.0	0.0	0.0	0.0	0.0	0.0	0.0	15.0	0.0	5.0	0.0	5.0	1.0	3.0	4.0	1.0	2.0	2.0	0.0	0.0	1.0	0.0	20.0	0.0	6.0	4.0	0.0	7.0	4.0	19.0	0.0	0.0	0.0	0.0	0.0	0.0	0.0	1.0	0.0	0.0	0.0	1.0	0.0	0.0	0.0	0.0
ASPH	178.0	0.0	0.0	0.0	1.0	1.0	0.0	0.0	0.0	0.0	18.0	0.0	5.0	0.0	4.0	5.0	0.0	10.0	4.0	7.0	9.0	0.0	0.0	2.0	2.0	30.0	0.0	8.0	5.0	0.0	9.0	11.0	26.0	0.0	2.0	0.0	0.0	0.0	0.0	3.0	0.0	1.0	0.0	1.0	1.0	0.0	1.0	0.0	0.0
ASPHD1	94.0	0.0	0.0	0.0	0.0	0.0	0.0	0.0	0.0	0.0	15.0	1.0	0.0	0.0	4.0	2.0	0.0	2.0	0.0	1.0	3.0	0.0	0.0	0.0	1.0	12.0	1.0	4.0	8.0	0.0	6.0	8.0	17.0	0.0	0.0	0.0	0.0	0.0	0.0	0.0	0.0	0.0	0.0	0.0	0.0	0.0	1.0	0.0	0.0
ASPHD2	102.0	0.0	0.0	0.0	0.0	0.0	0.0	0.0	1.0	0.0	11.0	0.0	2.0	0.0	2.0	2.0	0.0	5.0	0.0	0.0	6.0	0.0	0.0	1.0	2.0	19.0	0.0	4.0	7.0	1.0	3.0	6.0	19.0	0.0	1.0	0.0	0.0	0.0	0.0	0.0	0.0	0.0	0.0	1.0	0.0	0.0	2.0	0.0	0.0
ASPM	734.0	0.0	0.0	0.0	0.0	1.0	1.0	2.0	4.0	2.0	75.0	0.0	22.0	0.0	29.0	21.0	0.0	34.0	6.0	9.0	44.0	1.0	0.0	4.0	10.0	82.0	5.0	36.0	24.0	2.0	46.0	103.0	112.0	0.0	10.0	2.0	1.0	0.0	0.0	1.0	0.0	0.0	1.0	2.0	3.0	5.0	5.0	1.0	0.0
ASPN	91.0	0.0	0.0	0.0	0.0	0.0	0.0	0.0	0.0	0.0	7.0	0.0	3.0	0.0	3.0	4.0	0.0	4.0	2.0	3.0	3.0	0.0	0.0	0.0	1.0	16.0	0.0	4.0	2.0	0.0	8.0	3.0	22.0	0.0	1.0	0.0	0.0	0.0	0.0	0.0	0.0	2.0	0.0	0.0	0.0	0.0	2.0	0.0	0.0
ASPRV1	116.0	0.0	0.0	0.0	0.0	0.0	0.0	0.0	0.0	0.0	18.0	0.0	1.0	0.0	2.0	3.0	0.0	3.0	0.0	1.0	7.0	0.0	0.0	3.0	4.0	13.0	0.0	5.0	7.0	0.0	7.0	6.0	22.0	0.0	2.0	0.0	0.0	0.0	0.0	0.0	0.0	1.0	1.0	0.0	2.0	0.0	2.0	0.0	0.0
ASPSCR1	103.0	0.0	0.0	0.0	0.0	0.0	0.0	0.0	1.0	0.0	25.0	0.0	2.0	0.0	6.0	4.0	0.0	6.0	1.0	0.0	3.0	0.0	0.0	2.0	0.0	14.0	1.0	3.0	3.0	0.0	7.0	4.0	14.0	0.0	1.0	0.0	0.0	0.0	0.0	1.0	0.0	0.0	0.0	0.0	0.0	0.0	2.0	0.0	0.0
ASRGL1	62.0	0.0	1.0	0.0	0.0	0.0	0.0	1.0	0.0	0.0	9.0	0.0	0.0	0.0	5.0	2.0	2.0	1.0	3.0	0.0	1.0	0.0	0.0	0.0	2.0	8.0	0.0	1.0	4.0	1.0	4.0	5.0	6.0	0.0	1.0	0.0	0.0	0.0	0.0	0.0	0.0	1.0	0.0	0.0	0.0	0.0	0.0	0.0	0.0
ASS1	107.0	0.0	0.0	0.0	0.0	1.0	0.0	1.0	0.0	0.0	27.0	1.0	0.0	0.0	2.0	4.0	0.0	2.0	0.0	2.0	3.0	0.0	0.0	1.0	3.0	15.0	0.0	5.0	2.0	1.0	11.0	6.0	16.0	0.0	0.0	0.0	0.0	0.0	0.0	0.0	0.0	0.0	0.0	0.0	0.0	0.0	0.0	0.0	0.0
ASTE1	133.0	0.0	0.0	0.0	0.0	0.0	0.0	0.0	0.0	0.0	11.0	0.0	0.0	0.0	4.0	3.0	0.0	9.0	0.0	2.0	6.0	0.0	0.0	3.0	2.0	30.0	0.0	6.0	3.0	2.0	15.0	5.0	25.0	0.0	0.0	0.0	0.0	0.0	0.0	0.0	0.0	0.0	0.0	0.0	1.0	0.0	2.0	0.0	0.0
ASTL	148.0	0.0	0.0	0.0	0.0	0.0	0.0	0.0	0.0	0.0	25.0	0.0	1.0	0.0	4.0	8.0	0.0	2.0	1.0	1.0	4.0	0.0	0.0	1.0	2.0	17.0	0.0	5.0	9.0	0.0	12.0	19.0	22.0	0.0	0.0	0.0	0.0	0.0	0.0	0.0	0.0	0.0	0.0	1.0	0.0	0.0	1.0	0.0	0.0
ASTN1	643.0	0.0	0.0	0.0	0.0	0.0	1.0	0.0	0.0	1.0	127.0	0.0	15.0	1.0	24.0	20.0	0.0	16.0	4.0	8.0	43.0	0.0	1.0	3.0	5.0	54.0	1.0	31.0	20.0	8.0	33.0	106.0	78.0	0.0	13.0	0.0	0.0	0.0	0.0	0.0	0.0	3.0	0.0	1.0	1.0	0.0	2.0	0.0	0.0
ASTN2	519.0	0.0	5.0	1.0	1.0	1.0	0.0	0.0	0.0	0.0	105.0	0.0	10.0	0.0	12.0	6.0	4.0	19.0	5.0	2.0	33.0	0.0	0.0	9.0	6.0	47.0	2.0	15.0	9.0	5.0	37.0	75.0	74.0	0.0	11.0	1.0	0.0	0.0	0.0	1.0	0.0	0.0	0.0	0.0	1.0	0.0	3.0	0.0	0.0
ASUN	142.0	0.0	0.0	0.0	0.0	1.0	1.0	1.0	1.0	0.0	21.0	0.0	1.0	0.0	10.0	3.0	1.0	1.0	0.0	2.0	3.0	0.0	0.0	4.0	2.0	28.0	1.0	8.0	0.0	0.0	10.0	10.0	22.0	0.0	3.0	0.0	0.0	0.0	0.0	0.0	0.0	0.0	0.0	0.0	1.0	0.0	1.0	0.0	0.0
ASXL1	383.0	0.0	0.0	0.0	0.0	1.0	0.0	1.0	0.0	0.0	35.0	0.0	5.0	0.0	28.0	13.0	1.0	16.0	9.0	4.0	20.0	0.0	0.0	8.0	2.0	48.0	0.0	22.0	13.0	2.0	24.0	20.0	71.0	1.0	2.0	1.0	0.0	0.0	0.0	1.0	0.0	2.0	0.0	0.0	0.0	1.0	0.0	1.0	0.0
ASXL2	336.0	1.0	0.0	0.0	0.0	0.0	0.0	1.0	0.0	0.0	54.0	0.0	3.0	0.0	37.0	12.0	1.0	10.0	3.0	3.0	18.0	0.0	0.0	8.0	4.0	43.0	2.0	21.0	17.0	2.0	13.0	21.0	38.0	0.0	3.0	1.0	0.0	0.0	0.0	1.0	1.0	2.0	0.0	0.0	0.0	0.0	2.0	0.0	0.0
ASXL3	691.0	0.0	1.0	0.0	0.0	0.0	2.0	1.0	1.0	1.0	170.0	0.0	3.0	0.0	24.0	19.0	2.0	33.0	6.0	8.0	37.0	2.0	1.0	5.0	10.0	66.0	0.0	30.0	9.0	8.0	35.0	109.0	44.0	0.0	6.0	0.0	1.0	1.0	0.0	1.0	0.0	1.0	2.0	1.0	7.0	2.0	5.0	0.0	0.0
ASZ1	137.0	0.0	0.0	0.0	0.0	0.0	0.0	0.0	0.0	0.0	36.0	0.0	2.0	0.0	6.0	4.0	0.0	8.0	0.0	0.0	1.0	0.0	0.0	1.0	0.0	20.0	0.0	6.0	7.0	0.0	4.0	12.0	17.0	0.0	1.0	0.0	0.0	0.0	0.0	0.0	0.0	0.0	0.0	1.0	1.0	0.0	0.0	0.0	0.0
ATAD1	58.0	0.0	0.0	0.0	0.0	0.0	1.0	0.0	0.0	0.0	4.0	0.0	2.0	0.0	2.0	2.0	0.0	1.0	1.0	1.0	3.0	0.0	0.0	3.0	0.0	13.0	0.0	3.0	1.0	0.0	2.0	4.0	14.0	0.0	0.0	0.0	0.0	0.0	0.0	0.0	0.0	0.0	0.0	0.0	0.0	0.0	0.0	0.0	0.0
ATAD2	354.0	1.0	1.0	0.0	0.0	0.0	0.0	1.0	0.0	0.0	36.0	1.0	2.0	0.0	29.0	10.0	2.0	12.0	8.0	8.0	23.0	0.0	0.0	5.0	6.0	59.0	0.0	19.0	9.0	1.0	31.0	22.0	43.0	0.0	3.0	0.0	0.0	0.0	0.0	1.0	0.0	1.0	0.0	0.0	0.0	2.0	3.0	0.0	0.0
ATAD2B	272.0	0.0	1.0	0.0	0.0	0.0	0.0	2.0	0.0	1.0	39.0	1.0	3.0	0.0	8.0	9.0	0.0	10.0	2.0	4.0	8.0	2.0	0.0	7.0	2.0	56.0	0.0	25.0	5.0	2.0	12.0	13.0	35.0	0.0	4.0	1.0	0.0	0.0	0.0	0.0	0.0	1.0	1.0	1.0	1.0	2.0	3.0	0.0	0.0
ATAD3A	89.0	0.0	0.0	0.0	0.0	0.0	0.0	1.0	1.0	1.0	7.0	0.0	1.0	0.0	2.0	2.0	1.0	2.0	1.0	1.0	4.0	0.0	0.0	0.0	1.0	23.0	1.0	3.0	3.0	0.0	5.0	3.0	17.0	0.0	1.0	0.0	0.0	0.0	0.0	0.0	0.0	0.0	1.0	0.0	0.0	1.0	0.0	0.0	0.0
ATAD3B	135.0	1.0	1.0	0.0	1.0	0.0	0.0	1.0	0.0	0.0	16.0	0.0	4.0	0.0	6.0	3.0	0.0	3.0	1.0	2.0	3.0	0.0	0.0	2.0	0.0	27.0	0.0	3.0	4.0	1.0	8.0	10.0	25.0	1.0	1.0	0.0	0.0	0.0	0.0	0.0	0.0	0.0	0.0	1.0	0.0	1.0	0.0	0.0	0.0
ATAD3C	81.0	1.0	0.0	0.0	0.0	0.0	0.0	0.0	0.0	0.0	14.0	0.0	1.0	0.0	1.0	1.0	0.0	2.0	1.0	1.0	3.0	0.0	0.0	0.0	0.0	17.0	1.0	1.0	4.0	0.0	6.0	6.0	15.0	0.0	2.0	0.0	0.0	0.0	0.0	0.0	0.0	0.0	1.0	0.0	0.0	0.0	0.0	0.0	0.0
ATAD4	2.0	0.0	0.0	0.0	0.0	0.0	0.0	0.0	0.0	0.0	0.0	0.0	0.0	0.0	1.0	0.0	0.0	0.0	0.0	0.0	0.0	0.0	0.0	0.0	0.0	0.0	0.0	0.0	0.0	0.0	0.0	0.0	0.0	0.0	1.0	0.0	0.0	0.0	0.0	0.0	0.0	0.0	0.0	0.0	0.0	0.0	0.0	0.0	0.0
ATAD5	322.0	1.0	1.0	0.0	0.0	0.0	0.0	2.0	1.0	0.0	27.0	0.0	2.0	0.0	36.0	7.0	3.0	16.0	0.0	4.0	10.0	1.0	0.0	7.0	6.0	57.0	1.0	18.0	12.0	0.0	17.0	21.0	53.0	0.0	3.0	0.0	0.0	0.0	0.0	2.0	0.0	1.0	2.0	0.0	2.0	1.0	2.0	0.0	0.0
ATAT1	49.0	0.0	0.0	0.0	0.0	0.0	0.0	0.0	0.0	0.0	4.0	0.0	0.0	0.0	2.0	0.0	0.0	2.0	0.0	1.0	1.0	0.0	0.0	0.0	2.0	14.0	0.0	1.0	0.0	1.0	4.0	0.0	16.0	0.0	0.0	0.0	0.0	0.0	0.0	0.0	0.0	0.0	0.0	0.0	0.0	0.0	0.0	0.0	0.0
ATBF1	1.0	0.0	0.0	0.0	0.0	0.0	0.0	0.0	0.0	0.0	0.0	0.0	0.0	0.0	1.0	0.0	0.0	0.0	0.0	0.0	0.0	0.0	0.0	0.0	0.0	0.0	0.0	0.0	0.0	0.0	0.0	0.0	0.0	0.0	0.0	0.0	0.0	0.0	0.0	0.0	0.0	0.0	0.0	0.0	0.0	0.0	0.0	0.0	0.0
ATCAY	114.0	1.0	0.0	0.0	0.0	1.0	0.0	0.0	0.0	0.0	23.0	0.0	0.0	0.0	2.0	3.0	0.0	5.0	2.0	1.0	2.0	0.0	0.0	2.0	0.0	22.0	0.0	5.0	0.0	0.0	2.0	5.0	23.0	0.0	2.0	1.0	0.0	0.0	0.0	0.0	0.0	0.0	0.0	0.0	0.0	0.0	1.0	0.0	0.0
ATE1	92.0	0.0	0.0	0.0	0.0	0.0	0.0	0.0	0.0	0.0	9.0	0.0	3.0	0.0	8.0	1.0	1.0	2.0	1.0	0.0	2.0	0.0	0.0	0.0	1.0	18.0	1.0	3.0	3.0	0.0	6.0	6.0	17.0	0.0	1.0	0.0	0.0	0.0	0.0	0.0	0.0	0.0	1.0	0.0	0.0	0.0	4.0	0.0	0.0
ATF1	58.0	0.0	0.0	0.0	1.0	0.0	1.0	0.0	0.0	0.0	7.0	0.0	0.0	0.0	2.0	1.0	0.0	4.0	0.0	0.0	0.0	0.0	0.0	0.0	3.0	11.0	0.0	4.0	4.0	0.0	2.0	1.0	11.0	0.0	2.0	0.0	0.0	0.0	0.0	0.0	0.0	0.0	0.0	1.0	0.0	0.0	0.0	0.0	0.0
ATF2	110.0	0.0	0.0	0.0	0.0	0.0	0.0	0.0	1.0	0.0	15.0	0.0	0.0	0.0	2.0	2.0	0.0	1.0	0.0	1.0	4.0	0.0	0.0	5.0	2.0	24.0	0.0	9.0	5.0	0.0	7.0	11.0	13.0	0.0	2.0	1.0	0.0	0.0	0.0	0.0	0.0	0.0	0.0	0.0	0.0	0.0	0.0	0.0	0.0
ATF3	44.0	0.0	0.0	0.0	0.0	0.0	0.0	0.0	0.0	0.0	6.0	0.0	1.0	0.0	0.0	1.0	0.0	0.0	0.0	0.0	3.0	0.0	1.0	1.0	1.0	11.0	0.0	6.0	2.0	0.0	2.0	2.0	3.0	0.0	1.0	0.0	0.0	0.0	0.0	0.0	0.0	0.0	0.0	0.0	0.0	0.0	0.0	0.0	0.0
ATF4	88.0	0.0	0.0	0.0	0.0	0.0	0.0	0.0	0.0	0.0	17.0	0.0	0.0	0.0	6.0	6.0	0.0	5.0	1.0	2.0	5.0	0.0	0.0	3.0	0.0	13.0	0.0	6.0	2.0	0.0	1.0	4.0	5.0	0.0	0.0	0.0	0.0	0.0	0.0	0.0	0.0	0.0	1.0	3.0	1.0	1.0	0.0	0.0	0.0
ATF5	87.0	1.0	0.0	0.0	0.0	0.0	0.0	0.0	0.0	0.0	23.0	0.0	1.0	0.0	1.0	2.0	0.0	2.0	1.0	1.0	1.0	0.0	0.0	2.0	0.0	18.0	0.0	6.0	2.0	0.0	2.0	3.0	19.0	0.0	1.0	0.0	0.0	0.0	0.0	0.0	0.0	0.0	0.0	0.0	0.0	0.0	1.0	0.0	0.0
ATF6	151.0	0.0	0.0	0.0	0.0	0.0	0.0	0.0	0.0	0.0	19.0	0.0	2.0	0.0	11.0	4.0	0.0	4.0	2.0	2.0	4.0	0.0	0.0	1.0	3.0	34.0	0.0	13.0	4.0	1.0	5.0	12.0	23.0	0.0	0.0	0.0	0.0	0.0	0.0	0.0	0.0	0.0	0.0	0.0	1.0	1.0	0.0	0.0	0.0
ATF6B	108.0	0.0	0.0	0.0	0.0	0.0	0.0	0.0	0.0	1.0	23.0	0.0	1.0	0.0	6.0	2.0	2.0	2.0	0.0	2.0	4.0	0.0	0.0	4.0	1.0	15.0	0.0	5.0	4.0	0.0	5.0	7.0	16.0	0.0	3.0	0.0	0.0	0.0	0.0	0.0	0.0	0.0	1.0	0.0	0.0	0.0	1.0	0.0	0.0
ATF7	92.0	0.0	0.0	0.0	0.0	0.0	1.0	0.0	0.0	0.0	14.0	0.0	1.0	0.0	5.0	1.0	0.0	5.0	0.0	0.0	3.0	0.0	0.0	4.0	2.0	16.0	0.0	3.0	2.0	3.0	5.0	5.0	16.0	0.0	1.0	0.0	0.0	0.0	0.0	0.0	0.0	1.0	0.0	0.0	0.0	1.0	2.0	0.0	0.0
ATF7IP	303.0	0.0	0.0	0.0	0.0	0.0	0.0	1.0	1.0	1.0	34.0	0.0	4.0	0.0	13.0	12.0	0.0	7.0	3.0	8.0	20.0	0.0	1.0	7.0	3.0	48.0	0.0	10.0	11.0	2.0	22.0	29.0	40.0	0.0	1.0	2.0	0.0	0.0	0.0	0.0	0.0	0.0	0.0	1.0	3.0	0.0	2.0	0.0	0.0
ATF7IP2	151.0	1.0	0.0	0.0	0.0	0.0	0.0	1.0	0.0	0.0	35.0	0.0	0.0	0.0	11.0	1.0	0.0	2.0	1.0	3.0	3.0	0.0	0.0	5.0	3.0	32.0	0.0	3.0	3.0	0.0	12.0	2.0	17.0	0.0	3.0	0.0	0.0	0.0	0.0	0.0	1.0	0.0	1.0	0.0	0.0	0.0	1.0	0.0	0.0
ATG10	51.0	0.0	0.0	0.0	0.0	0.0	0.0	1.0	0.0	0.0	3.0	0.0	1.0	0.0	0.0	3.0	0.0	0.0	0.0	2.0	3.0	0.0	0.0	1.0	0.0	13.0	0.0	0.0	4.0	0.0	3.0	4.0	12.0	0.0	1.0	0.0	0.0	0.0	0.0	0.0	0.0	0.0	0.0	0.0	0.0	0.0	0.0	0.0	0.0
ATG12	28.0	0.0	0.0	0.0	0.0	0.0	0.0	0.0	0.0	0.0	4.0	0.0	0.0	0.0	1.0	2.0	1.0	0.0	0.0	0.0	2.0	0.0	0.0	0.0	0.0	2.0	0.0	1.0	1.0	0.0	2.0	1.0	6.0	0.0	0.0	0.0	0.0	0.0	0.0	0.0	0.0	0.0	0.0	0.0	0.0	0.0	0.0	0.0	0.0
ATG13	83.0	0.0	2.0	0.0	0.0	0.0	0.0	0.0	0.0	0.0	10.0	0.0	0.0	1.0	4.0	3.0	0.0	5.0	1.0	2.0	5.0	0.0	0.0	6.0	1.0	12.0	0.0	2.0	0.0	0.0	6.0	6.0	12.0	0.0	0.0	0.0	0.0	0.0	0.0	0.0	0.0	0.0	0.0	0.0	0.0	0.0	2.0	0.0	0.0
ATG14	96.0	0.0	0.0	0.0	0.0	0.0	1.0	1.0	0.0	0.0	13.0	0.0	2.0	0.0	7.0	5.0	1.0	3.0	0.0	0.0	5.0	0.0	0.0	3.0	2.0	14.0	0.0	2.0	2.0	0.0	7.0	5.0	16.0	0.0	2.0	0.0	0.0	0.0	0.0	0.0	0.0	0.0	0.0	0.0	0.0	1.0	0.0	0.0	0.0
ATG16L1	123.0	0.0	0.0	0.0	0.0	0.0	0.0	0.0	0.0	0.0	15.0	1.0	1.0	0.0	4.0	4.0	1.0	5.0	0.0	0.0	6.0	0.0	0.0	0.0	0.0	31.0	0.0	7.0	3.0	0.0	4.0	9.0	26.0	0.0	0.0	0.0	0.0	0.0	0.0	0.0	0.0	0.0	0.0	0.0	0.0	0.0	0.0	0.0	0.0
ATG16L2	73.0	0.0	0.0	0.0	0.0	0.0	0.0	0.0	1.0	0.0	9.0	0.0	0.0	0.0	3.0	3.0	0.0	1.0	0.0	0.0	2.0	0.0	0.0	1.0	3.0	18.0	0.0	9.0	1.0	0.0	4.0	4.0	8.0	0.0	3.0	0.0	0.0	0.0	0.0	0.0	0.0	1.0	0.0	0.0	0.0	0.0	0.0	0.0	0.0
ATG2A	367.0	0.0	0.0	0.0	0.0	0.0	0.0	1.0	1.0	1.0	60.0	0.0	13.0	0.0	17.0	6.0	1.0	6.0	0.0	7.0	13.0	0.0	0.0	10.0	4.0	36.0	1.0	17.0	13.0	3.0	22.0	22.0	82.0	0.0	2.0	1.0	0.0	0.0	0.0	0.0	0.0	2.0	2.0	4.0	0.0	2.0	3.0	0.0	0.0
ATG2B	359.0	1.0	1.0	1.0	0.0	0.0	0.0	0.0	0.0	0.0	49.0	1.0	13.0	0.0	18.0	15.0	2.0	13.0	4.0	8.0	19.0	0.0	0.0	10.0	2.0	50.0	2.0	17.0	11.0	2.0	18.0	30.0	49.0	1.0	2.0	0.0	0.0	0.0	0.0	0.0	0.0	0.0	0.0	2.0	2.0	3.0	2.0	0.0	0.0
ATG3	60.0	0.0	0.0	0.0	0.0	0.0	0.0	0.0	0.0	0.0	5.0	0.0	0.0	0.0	2.0	3.0	0.0	1.0	1.0	2.0	6.0	0.0	0.0	1.0	1.0	11.0	0.0	4.0	2.0	0.0	3.0	6.0	9.0	1.0	0.0	0.0	0.0	0.0	0.0	0.0	0.0	1.0	0.0	0.0	1.0	0.0	0.0	0.0	0.0
ATG4A	84.0	0.0	0.0	0.0	0.0	0.0	0.0	0.0	0.0	0.0	15.0	0.0	0.0	0.0	2.0	2.0	0.0	2.0	0.0	1.0	3.0	0.0	0.0	1.0	0.0	20.0	0.0	5.0	1.0	0.0	8.0	7.0	10.0	0.0	0.0	0.0	0.0	0.0	0.0	0.0	0.0	1.0	0.0	0.0	0.0	0.0	2.0	0.0	0.0
ATG4B	64.0	0.0	0.0	0.0	0.0	2.0	0.0	0.0	0.0	0.0	8.0	0.0	6.0	0.0	3.0	3.0	0.0	0.0	1.0	0.0	0.0	0.0	0.0	2.0	0.0	18.0	0.0	2.0	2.0	1.0	1.0	1.0	8.0	0.0	0.0	0.0	0.0	0.0	0.0	0.0	0.0	0.0	0.0	1.0	0.0	0.0	2.0	0.0	0.0
ATG4C	109.0	0.0	0.0	0.0	0.0	0.0	0.0	0.0	0.0	0.0	16.0	0.0	0.0	0.0	9.0	1.0	0.0	1.0	0.0	1.0	9.0	0.0	0.0	6.0	1.0	24.0	1.0	5.0	2.0	0.0	6.0	7.0	10.0	0.0	0.0	0.0	0.0	0.0	0.0	0.0	0.0	0.0	0.0	1.0	1.0	0.0	1.0	0.0	0.0
ATG4D	98.0	0.0	0.0	0.0	0.0	0.0	0.0	0.0	0.0	0.0	9.0	0.0	1.0	0.0	9.0	1.0	0.0	4.0	0.0	1.0	8.0	0.0	0.0	2.0	2.0	11.0	0.0	8.0	5.0	0.0	6.0	6.0	19.0	1.0	1.0	0.0	0.0	0.0	0.0	0.0	0.0	0.0	0.0	0.0	1.0	0.0	0.0	0.0	0.0
ATG5	63.0	0.0	2.0	0.0	0.0	2.0	0.0	0.0	0.0	0.0	7.0	0.0	0.0	0.0	4.0	4.0	0.0	0.0	2.0	1.0	1.0	0.0	0.0	1.0	1.0	9.0	1.0	2.0	4.0	0.0	5.0	3.0	10.0	0.0	1.0	0.0	0.0	0.0	0.0	0.0	0.0	0.0	0.0	0.0	0.0	0.0	1.0	0.0	0.0
ATG7	132.0	0.0	0.0	0.0	0.0	0.0	0.0	1.0	0.0	0.0	21.0	0.0	0.0	1.0	6.0	3.0	1.0	3.0	2.0	0.0	8.0	0.0	0.0	7.0	2.0	20.0	0.0	8.0	6.0	1.0	9.0	8.0	15.0	0.0	1.0	0.0	0.0	0.0	0.0	0.0	0.0	0.0	1.0	2.0	0.0	2.0	2.0	0.0	0.0
ATG9A	145.0	0.0	0.0	0.0	0.0	0.0	0.0	1.0	0.0	1.0	14.0	0.0	0.0	1.0	6.0	4.0	2.0	3.0	0.0	2.0	5.0	1.0	0.0	2.0	1.0	28.0	0.0	7.0	6.0	2.0	12.0	9.0	30.0	0.0	2.0	0.0	0.0	0.0	0.0	0.0	0.0	1.0	0.0	1.0	0.0	0.0	1.0	0.0	0.0
ATG9B	81.0	0.0	0.0	0.0	0.0	0.0	1.0	0.0	0.0	0.0	13.0	0.0	4.0	0.0	0.0	3.0	0.0	0.0	0.0	3.0	4.0	0.0	0.0	1.0	1.0	12.0	0.0	1.0	2.0	0.0	5.0	11.0	17.0	0.0	0.0	0.0	0.0	0.0	0.0	0.0	0.0	0.0	0.0	0.0	0.0	0.0	0.0	0.0	0.0
ATHL1	126.0	0.0	0.0	0.0	0.0	0.0	0.0	1.0	0.0	0.0	25.0	0.0	1.0	0.0	5.0	5.0	0.0	1.0	0.0	2.0	3.0	0.0	0.0	1.0	0.0	28.0	2.0	8.0	1.0	0.0	9.0	8.0	19.0	0.0	3.0	0.0	0.0	0.0	0.0	0.0	0.0	0.0	0.0	0.0	0.0	0.0	1.0	0.0	0.0
ATIC	122.0	1.0	0.0	0.0	0.0	0.0	0.0	1.0	0.0	0.0	12.0	0.0	2.0	1.0	4.0	3.0	0.0	7.0	0.0	1.0	6.0	1.0	1.0	3.0	3.0	20.0	0.0	4.0	5.0	1.0	5.0	9.0	24.0	0.0	3.0	0.0	0.0	0.0	0.0	0.0	0.0	0.0	1.0	0.0	0.0	0.0	2.0	0.0	0.0
ATL1	109.0	0.0	0.0	0.0	0.0	0.0	0.0	0.0	0.0	0.0	24.0	0.0	0.0	0.0	5.0	3.0	0.0	2.0	0.0	1.0	4.0	0.0	0.0	1.0	1.0	20.0	1.0	1.0	2.0	1.0	3.0	4.0	22.0	0.0	1.0	0.0	0.0	0.0	0.0	0.0	0.0	0.0	1.0	1.0	0.0	0.0	1.0	0.0	0.0
ATL2	90.0	0.0	0.0	0.0	0.0	0.0	0.0	0.0	0.0	0.0	13.0	1.0	6.0	0.0	6.0	3.0	1.0	1.0	0.0	1.0	6.0	0.0	0.0	3.0	2.0	13.0	0.0	3.0	2.0	0.0	6.0	10.0	6.0	0.0	0.0	0.0	0.0	0.0	0.0	0.0	0.0	1.0	0.0	2.0	0.0	0.0	1.0	1.0	0.0
ATL3	94.0	0.0	0.0	0.0	0.0	0.0	0.0	0.0	0.0	0.0	11.0	0.0	0.0	0.0	4.0	7.0	0.0	5.0	0.0	4.0	2.0	0.0	0.0	2.0	2.0	16.0	0.0	8.0	6.0	0.0	3.0	7.0	14.0	0.0	0.0	0.0	0.0	0.0	0.0	0.0	0.0	0.0	0.0	0.0	0.0	1.0	0.0	0.0	0.0
ATM	904.0	0.0	1.0	0.0	0.0	2.0	1.0	2.0	1.0	0.0	57.0	4.0	7.0	0.0	61.0	29.0	6.0	17.0	6.0	9.0	27.0	0.0	2.0	18.0	10.0	96.0	1.0	37.0	54.0	6.0	52.0	66.0	133.0	1.0	21.0	1.0	0.0	0.0	0.0	1.0	1.0	3.0	3.0	6.0	4.0	2.0	3.0	0.0	0.0
ATMIN	131.0	0.0	0.0	0.0	0.0	0.0	0.0	1.0	1.0	0.0	17.0	0.0	0.0	0.0	10.0	3.0	2.0	7.0	0.0	2.0	3.0	0.0	0.0	3.0	1.0	23.0	1.0	4.0	6.0	3.0	9.0	10.0	15.0	0.0	4.0	1.0	0.0	0.0	0.0	0.0	0.0	2.0	0.0	1.0	0.0	0.0	0.0	0.0	0.0
ATN1	243.0	0.0	0.0	0.0	0.0	0.0	0.0	1.0	1.0	0.0	21.0	0.0	5.0	0.0	22.0	5.0	3.0	14.0	1.0	6.0	14.0	1.0	3.0	2.0	3.0	30.0	1.0	14.0	4.0	2.0	12.0	9.0	51.0	0.0	4.0	0.0	0.0	0.0	0.0	0.0	0.0	0.0	1.0	0.0	0.0	1.0	1.0	1.0	0.0
ATOH1	105.0	0.0	0.0	0.0	0.0	0.0	0.0	0.0	0.0	0.0	13.0	0.0	1.0	1.0	2.0	3.0	0.0	2.0	0.0	1.0	3.0	0.0	0.0	2.0	1.0	11.0	0.0	4.0	4.0	0.0	9.0	18.0	17.0	0.0	3.0	0.0	0.0	0.0	0.0	0.0	1.0	0.0	0.0	0.0	0.0	0.0	1.0	0.0	0.0
ATOH7	17.0	0.0	0.0	0.0	0.0	0.0	0.0	0.0	0.0	0.0	5.0	0.0	1.0	0.0	1.0	1.0	0.0	0.0	0.0	0.0	0.0	0.0	0.0	1.0	0.0	3.0	0.0	0.0	0.0	1.0	0.0	1.0	1.0	0.0	1.0	0.0	0.0	0.0	0.0	0.0	0.0	0.0	0.0	0.0	0.0	1.0	0.0	0.0	0.0
ATOH8	47.0	0.0	0.0	0.0	0.0	0.0	0.0	0.0	0.0	0.0	6.0	1.0	4.0	0.0	3.0	3.0	0.0	0.0	0.0	1.0	2.0	0.0	0.0	0.0	2.0	6.0	0.0	0.0	2.0	0.0	4.0	6.0	4.0	0.0	0.0	0.0	0.0	0.0	0.0	0.0	0.0	1.0	0.0	0.0	0.0	0.0	1.0	0.0	0.0
ATOX1	3.0	0.0	0.0	0.0	0.0	0.0	0.0	0.0	0.0	0.0	0.0	0.0	0.0	0.0	1.0	1.0	0.0	0.0	0.0	0.0	0.0	0.0	0.0	0.0	0.0	0.0	0.0	0.0	0.0	0.0	0.0	0.0	0.0	0.0	0.0	0.0	0.0	0.0	0.0	0.0	0.0	0.0	0.0	0.0	0.0	0.0	0.0	0.0	0.0
ATP10A	529.0	0.0	0.0	0.0	0.0	1.0	0.0	0.0	3.0	0.0	36.0	0.0	12.0	1.0	24.0	19.0	0.0	24.0	4.0	12.0	49.0	0.0	0.0	6.0	5.0	59.0	1.0	19.0	13.0	5.0	53.0	29.0	119.0	0.0	9.0	1.0	0.0	0.0	0.0	1.0	0.0	2.0	2.0	0.0	0.0	0.0	1.0	0.0	0.0
ATP10B	406.0	0.0	0.0	0.0	0.0	1.0	0.0	1.0	2.0	0.0	61.0	0.0	7.0	1.0	7.0	26.0	1.0	17.0	1.0	3.0	29.0	0.0	2.0	3.0	3.0	55.0	3.0	29.0	14.0	4.0	24.0	37.0	34.0	0.0	3.0	0.0	0.0	0.0	0.0	1.0	0.0	1.0	0.0	3.0	1.0	0.0	2.0	0.0	0.0
ATP10D	391.0	0.0	0.0	0.0	0.0	2.0	0.0	0.0	0.0	1.0	72.0	1.0	5.0	0.0	14.0	8.0	0.0	8.0	7.0	8.0	26.0	1.0	0.0	9.0	3.0	53.0	0.0	18.0	12.0	3.0	29.0	38.0	39.0	0.0	5.0	0.0	0.0	0.0	0.0	0.0	0.0	1.0	0.0	3.0	0.0	2.0	2.0	0.0	0.0
ATP11A	266.0	0.0	2.0	0.0	0.0	0.0	0.0	2.0	0.0	0.0	29.0	0.0	9.0	0.0	11.0	1.0	0.0	7.0	0.0	5.0	12.0	1.0	0.0	8.0	2.0	41.0	0.0	17.0	11.0	1.0	13.0	14.0	58.0	0.0	1.0	0.0	0.0	0.0	0.0	0.0	0.0	1.0	1.0	4.0	1.0	0.0	1.0	0.0	0.0
ATP11B	252.0	0.0	0.0	0.0	0.0	0.0	0.0	0.0	0.0	0.0	31.0	0.0	3.0	0.0	12.0	9.0	0.0	4.0	5.0	8.0	13.0	0.0	0.0	3.0	5.0	43.0	0.0	10.0	12.0	1.0	14.0	16.0	46.0	1.0	2.0	0.0	0.0	0.0	0.0	0.0	1.0	0.0	1.0	2.0	1.0	0.0	3.0	0.0	0.0
ATP11C	275.0	0.0	0.0	0.0	0.0	0.0	0.0	1.0	1.0	0.0	40.0	0.0	6.0	0.0	4.0	4.0	2.0	10.0	2.0	2.0	14.0	0.0	0.0	6.0	7.0	58.0	2.0	10.0	9.0	1.0	12.0	27.0	37.0	0.0	0.0	0.0	0.0	0.0	0.0	0.0	0.0	1.0	0.0	0.0	2.0	0.0	3.0	0.0	0.0
ATP12A	293.0	0.0	0.0	0.0	1.0	0.0	0.0	2.0	2.0	0.0	48.0	0.0	5.0	0.0	20.0	8.0	1.0	11.0	2.0	1.0	12.0	0.0	0.0	6.0	5.0	37.0	0.0	9.0	10.0	1.0	20.0	24.0	43.0	0.0	11.0	1.0	0.0	0.0	0.0	0.0	0.0	1.0	0.0	2.0	0.0	0.0	1.0	0.0	0.0
ATP13A1	202.0	0.0	1.0	0.0	0.0	0.0	2.0	0.0	0.0	0.0	25.0	0.0	1.0	0.0	8.0	12.0	0.0	0.0	1.0	4.0	11.0	0.0	0.0	4.0	3.0	35.0	0.0	9.0	10.0	1.0	14.0	9.0	28.0	0.0	1.0	1.0	0.0	0.0	0.0	0.0	0.0	0.0	0.0	1.0	1.0	1.0	2.0	0.0	0.0
ATP13A2	222.0	1.0	1.0	1.0	0.0	0.0	0.0	0.0	0.0	0.0	36.0	0.0	4.0	1.0	16.0	6.0	0.0	2.0	2.0	3.0	15.0	1.0	0.0	6.0	4.0	24.0	0.0	2.0	6.0	1.0	18.0	15.0	40.0	0.0	0.0	1.0	0.0	0.0	0.0	0.0	0.0	1.0	0.0	3.0	1.0	0.0	1.0	0.0	0.0
ATP13A3	246.0	0.0	0.0	0.0	0.0	0.0	0.0	0.0	1.0	0.0	38.0	0.0	2.0	0.0	18.0	7.0	0.0	12.0	2.0	1.0	10.0	1.0	0.0	6.0	2.0	43.0	0.0	9.0	7.0	1.0	21.0	12.0	35.0	0.0	2.0	0.0	0.0	0.0	0.0	0.0	0.0	0.0	2.0	2.0	0.0	1.0	3.0	0.0	0.0
ATP13A4	340.0	0.0	1.0	0.0	1.0	0.0	1.0	1.0	0.0	0.0	92.0	1.0	3.0	0.0	12.0	14.0	0.0	22.0	2.0	7.0	14.0	0.0	0.0	5.0	4.0	38.0	1.0	16.0	9.0	1.0	14.0	21.0	31.0	0.0	5.0	0.0	0.0	0.0	0.0	1.0	1.0	1.0	0.0	3.0	0.0	1.0	1.0	0.0	0.0
ATP13A5	355.0	0.0	1.0	0.0	0.0	1.0	0.0	0.0	0.0	1.0	102.0	0.0	9.0	0.0	10.0	14.0	0.0	11.0	1.0	7.0	24.0	0.0	0.0	3.0	2.0	40.0	0.0	10.0	11.0	0.0	15.0	23.0	44.0	0.0	4.0	0.0	0.0	0.0	0.0	0.0	0.0	1.0	0.0	0.0	1.0	1.0	1.0	0.0	0.0
ATP1A1	188.0	0.0	0.0	0.0	0.0	0.0	0.0	0.0	0.0	1.0	15.0	1.0	3.0	0.0	9.0	9.0	2.0	5.0	1.0	2.0	2.0	0.0	0.0	8.0	2.0	36.0	0.0	12.0	6.0	2.0	19.0	9.0	30.0	0.0	1.0	0.0	0.0	0.0	0.0	0.0	0.0	0.0	0.0	1.0	0.0	2.0	2.0	0.0	0.0
ATP1A2	330.0	0.0	1.0	0.0	0.0	0.0	0.0	1.0	1.0	1.0	49.0	0.0	7.0	2.0	12.0	7.0	2.0	10.0	1.0	2.0	21.0	0.0	0.0	8.0	6.0	42.0	1.0	18.0	10.0	6.0	23.0	30.0	42.0	0.0	6.0	1.0	0.0	0.0	0.0	2.0	0.0	1.0	0.0	0.0	1.0	0.0	2.0	0.0	0.0
ATP1A3	277.0	0.0	1.0	0.0	0.0	0.0	0.0	0.0	1.0	0.0	62.0	0.0	5.0	0.0	9.0	7.0	1.0	12.0	1.0	4.0	16.0	0.0	0.0	6.0	3.0	36.0	0.0	13.0	6.0	0.0	18.0	21.0	36.0	0.0	2.0	1.0	0.0	0.0	0.0	0.0	1.0	1.0	1.0	0.0	1.0	2.0	0.0	0.0	0.0
ATP1A4	306.0	0.0	0.0	0.0	0.0	0.0	1.0	0.0	0.0	0.0	40.0	1.0	12.0	0.0	11.0	6.0	2.0	3.0	0.0	4.0	19.0	0.0	0.0	4.0	4.0	47.0	0.0	15.0	10.0	2.0	24.0	32.0	43.0	0.0	3.0	0.0	0.0	0.0	0.0	0.0	2.0	0.0	0.0	0.0	1.0	1.0	1.0	0.0	0.0
ATP1B1	73.0	0.0	0.0	0.0	0.0	0.0	0.0	0.0	0.0	0.0	6.0	0.0	0.0	0.0	2.0	1.0	0.0	2.0	0.0	1.0	4.0	0.0	0.0	8.0	2.0	14.0	0.0	4.0	0.0	1.0	5.0	9.0	7.0	0.0	1.0	0.0	0.0	0.0	0.0	0.0	0.0	0.0	1.0	1.0	0.0	0.0	0.0	0.0	0.0
ATP1B2	67.0	0.0	1.0	0.0	0.0	0.0	0.0	0.0	0.0	0.0	9.0	0.0	0.0	0.0	5.0	0.0	0.0	2.0	0.0	0.0	3.0	0.0	0.0	0.0	1.0	15.0	0.0	2.0	5.0	0.0	5.0	1.0	14.0	0.0	0.0	0.0	0.0	0.0	0.0	0.0	0.0	0.0	0.0	0.0	0.0	0.0	1.0	0.0	0.0
ATP1B3	56.0	0.0	0.0	0.0	0.0	0.0	0.0	0.0	0.0	0.0	10.0	0.0	0.0	0.0	3.0	2.0	0.0	5.0	0.0	2.0	1.0	0.0	0.0	0.0	0.0	12.0	0.0	2.0	0.0	0.0	3.0	0.0	8.0	0.0	2.0	0.0	0.0	0.0	0.0	0.0	0.0	0.0	1.0	1.0	0.0	0.0	0.0	1.0	0.0
ATP1B4	141.0	0.0	0.0	0.0	0.0	0.0	0.0	0.0	1.0	1.0	22.0	0.0	7.0	0.0	2.0	1.0	2.0	6.0	1.0	2.0	6.0	0.0	0.0	6.0	0.0	24.0	0.0	7.0	3.0	1.0	8.0	13.0	21.0	0.0	0.0	0.0	0.0	0.0	0.0	0.0	0.0	0.0	0.0	0.0	1.0	0.0	1.0	0.0	0.0
ATP2A1	249.0	0.0	1.0	0.0	0.0	0.0	0.0	0.0	0.0	0.0	38.0	0.0	2.0	0.0	11.0	4.0	0.0	6.0	2.0	4.0	7.0	0.0	0.0	4.0	5.0	48.0	0.0	12.0	6.0	3.0	18.0	11.0	42.0	0.0	4.0	1.0	0.0	0.0	0.0	0.0	1.0	0.0	2.0	0.0	2.0	1.0	2.0	0.0	0.0
ATP2A2	199.0	0.0	0.0	0.0	0.0	0.0	0.0	0.0	1.0	0.0	42.0	0.0	2.0	0.0	15.0	7.0	1.0	5.0	1.0	4.0	11.0	0.0	0.0	4.0	2.0	27.0	1.0	6.0	6.0	3.0	7.0	14.0	29.0	0.0	6.0	0.0	0.0	0.0	0.0	0.0	0.0	1.0	0.0	0.0	2.0	0.0	0.0	0.0	0.0
ATP2A3	233.0	0.0	2.0	0.0	0.0	0.0	0.0	0.0	0.0	1.0	44.0	1.0	2.0	0.0	10.0	4.0	0.0	7.0	1.0	2.0	7.0	0.0	0.0	4.0	2.0	37.0	0.0	5.0	7.0	1.0	12.0	16.0	49.0	0.0	0.0	1.0	0.0	0.0	0.0	1.0	1.0	0.0	0.0	2.0	1.0	0.0	0.0	0.0	0.0
ATP2B1	239.0	0.0	0.0	0.0	0.0	0.0	1.0	1.0	0.0	0.0	34.0	0.0	2.0	0.0	11.0	5.0	0.0	6.0	3.0	4.0	14.0	0.0	0.0	2.0	2.0	37.0	1.0	20.0	2.0	2.0	21.0	13.0	36.0	0.0	10.0	0.0	1.0	0.0	0.0	0.0	1.0	2.0	2.0	0.0	0.0	0.0	1.0	0.0	0.0
ATP2B2	389.0	1.0	1.0	0.0	0.0	0.0	0.0	1.0	0.0	0.0	80.0	1.0	1.0	1.0	13.0	13.0	2.0	8.0	2.0	4.0	12.0	0.0	0.0	2.0	6.0	39.0	1.0	17.0	12.0	2.0	27.0	42.0	78.0	0.0	9.0	0.0	0.0	0.0	0.0	0.0	0.0	1.0	0.0	0.0	0.0	1.0	0.0	0.0	0.0
ATP2B3	330.0	0.0	0.0	0.0	0.0	1.0	0.0	0.0	0.0	0.0	37.0	0.0	4.0	0.0	4.0	6.0	1.0	15.0	1.0	3.0	11.0	0.0	0.0	4.0	2.0	59.0	1.0	22.0	9.0	2.0	26.0	40.0	58.0	0.0	2.0	0.0	0.0	0.0	0.0	0.0	0.0	0.0	0.0	0.0	4.0	0.0	1.0	0.0	0.0
ATP2B4	252.0	0.0	0.0	0.0	0.0	0.0	0.0	2.0	0.0	0.0	34.0	0.0	3.0	1.0	16.0	7.0	3.0	7.0	2.0	4.0	5.0	0.0	1.0	2.0	6.0	33.0	1.0	10.0	22.0	3.0	20.0	13.0	45.0	0.0	1.0	2.0	0.0	0.0	0.0	0.0	0.0	0.0	0.0	1.0	0.0	0.0	2.0	0.0	0.0
ATP2C1	200.0	0.0	0.0	0.0	0.0	0.0	0.0	0.0	0.0	0.0	27.0	0.0	3.0	0.0	8.0	5.0	0.0	10.0	3.0	3.0	12.0	0.0	0.0	3.0	2.0	37.0	1.0	11.0	1.0	4.0	12.0	14.0	32.0	0.0	3.0	0.0	0.0	0.0	0.0	0.0	0.0	0.0	0.0	0.0	1.0	1.0	1.0	0.0	0.0
ATP2C2	199.0	0.0	0.0	0.0	0.0	0.0	0.0	0.0	0.0	0.0	41.0	0.0	1.0	1.0	7.0	6.0	1.0	5.0	0.0	1.0	3.0	0.0	0.0	2.0	3.0	31.0	1.0	9.0	6.0	0.0	9.0	6.0	40.0	0.0	4.0	0.0	0.0	0.0	0.0	1.0	1.0	1.0	0.0	0.0	1.0	1.0	2.0	0.0	0.0
ATP4A	298.0	1.0	0.0	0.0	0.0	0.0	1.0	0.0	0.0	0.0	38.0	0.0	6.0	0.0	8.0	13.0	1.0	8.0	1.0	0.0	18.0	1.0	0.0	6.0	4.0	38.0	0.0	9.0	6.0	2.0	29.0	26.0	60.0	0.0	2.0	1.0	0.0	0.0	0.0	0.0	0.0	1.0	0.0	0.0	0.0	1.0	1.0	0.0	0.0
ATP4B	61.0	0.0	0.0	0.0	0.0	0.0	0.0	0.0	0.0	0.0	8.0	1.0	1.0	1.0	3.0	3.0	0.0	3.0	0.0	0.0	4.0	0.0	0.0	0.0	0.0	14.0	0.0	6.0	0.0	0.0	4.0	0.0	6.0	0.0	1.0	0.0	0.0	0.0	0.0	0.0	0.0	0.0	0.0	0.0	0.0	0.0	0.0	0.0	0.0
ATP5A1	103.0	0.0	0.0	0.0	0.0	0.0	0.0	0.0	0.0	0.0	16.0	1.0	1.0	0.0	10.0	2.0	0.0	2.0	1.0	1.0	4.0	0.0	0.0	4.0	2.0	14.0	0.0	6.0	5.0	0.0	7.0	6.0	17.0	0.0	1.0	0.0	0.0	0.0	0.0	0.0	0.0	0.0	0.0	0.0	0.0	0.0	0.0	0.0	0.0
ATP5B	96.0	0.0	0.0	0.0	0.0	0.0	0.0	0.0	0.0	0.0	12.0	0.0	1.0	0.0	7.0	9.0	0.0	2.0	1.0	1.0	6.0	1.0	0.0	3.0	0.0	13.0	0.0	6.0	3.0	0.0	8.0	4.0	14.0	0.0	1.0	0.0	0.0	0.0	0.0	1.0	0.0	0.0	0.0	0.0	0.0	0.0	0.0	0.0	0.0
ATP5C1	86.0	0.0	0.0	0.0	0.0	0.0	0.0	0.0	0.0	0.0	8.0	0.0	0.0	1.0	5.0	3.0	0.0	2.0	0.0	1.0	4.0	0.0	0.0	2.0	2.0	12.0	0.0	7.0	4.0	1.0	4.0	7.0	14.0	0.0	1.0	0.0	0.0	0.0	0.0	0.0	0.0	1.0	0.0	0.0	0.0	0.0	2.0	0.0	0.0
ATP5D	10.0	0.0	0.0	0.0	0.0	0.0	0.0	0.0	0.0	0.0	2.0	0.0	0.0	0.0	0.0	0.0	0.0	0.0	0.0	0.0	0.0	0.0	0.0	0.0	0.0	2.0	1.0	0.0	0.0	0.0	0.0	0.0	5.0	0.0	0.0	0.0	0.0	0.0	0.0	0.0	0.0	0.0	0.0	0.0	0.0	0.0	0.0	0.0	0.0
ATP5E	9.0	0.0	0.0	0.0	0.0	0.0	0.0	0.0	0.0	0.0	0.0	0.0	0.0	0.0	2.0	0.0	0.0	0.0	0.0	0.0	0.0	0.0	0.0	0.0	1.0	3.0	0.0	0.0	0.0	0.0	0.0	2.0	1.0	0.0	0.0	0.0	0.0	0.0	0.0	0.0	0.0	0.0	0.0	0.0	0.0	0.0	0.0	0.0	0.0
ATP5EP2	11.0	0.0	0.0	0.0	0.0	0.0	0.0	0.0	0.0	0.0	0.0	0.0	0.0	0.0	1.0	3.0	0.0	0.0	0.0	0.0	0.0	0.0	0.0	0.0	2.0	1.0	0.0	0.0	0.0	0.0	0.0	2.0	2.0	0.0	0.0	0.0	0.0	0.0	0.0	0.0	0.0	0.0	0.0	0.0	0.0	0.0	0.0	0.0	0.0
ATP5F1	58.0	0.0	0.0	0.0	0.0	0.0	0.0	0.0	0.0	0.0	14.0	0.0	1.0	0.0	6.0	0.0	0.0	1.0	0.0	1.0	1.0	0.0	0.0	1.0	0.0	9.0	0.0	2.0	2.0	1.0	3.0	5.0	8.0	0.0	0.0	0.0	0.0	0.0	0.0	0.0	0.0	0.0	0.0	0.0	1.0	0.0	0.0	0.0	0.0
ATP5G1	23.0	0.0	0.0	0.0	0.0	0.0	0.0	0.0	0.0	0.0	0.0	0.0	1.0	0.0	1.0	1.0	0.0	2.0	0.0	0.0	0.0	0.0	0.0	1.0	0.0	6.0	0.0	1.0	2.0	0.0	0.0	1.0	3.0	0.0	0.0	0.0	0.0	0.0	0.0	1.0	0.0	0.0	0.0	0.0	0.0	0.0	0.0	0.0	0.0
ATP5G2	35.0	0.0	0.0	0.0	0.0	0.0	0.0	0.0	0.0	0.0	4.0	0.0	1.0	0.0	2.0	2.0	0.0	1.0	0.0	0.0	4.0	0.0	0.0	2.0	1.0	3.0	0.0	1.0	0.0	0.0	1.0	3.0	5.0	0.0	0.0	0.0	0.0	0.0	0.0	1.0	0.0	0.0	1.0	0.0	0.0	0.0	0.0	0.0	0.0
ATP5G3	28.0	0.0	0.0	0.0	0.0	0.0	0.0	0.0	0.0	0.0	1.0	0.0	0.0	0.0	1.0	0.0	0.0	2.0	0.0	1.0	1.0	0.0	1.0	1.0	0.0	6.0	0.0	0.0	1.0	0.0	2.0	1.0	3.0	0.0	3.0	0.0	0.0	1.0	0.0	0.0	0.0	0.0	0.0	0.0	0.0	0.0	1.0	0.0	0.0
ATP5H	26.0	0.0	0.0	0.0	0.0	0.0	0.0	0.0	0.0	0.0	5.0	0.0	0.0	0.0	1.0	1.0	0.0	1.0	1.0	1.0	2.0	0.0	0.0	1.0	0.0	6.0	0.0	0.0	0.0	0.0	1.0	1.0	2.0	0.0	0.0	0.0	0.0	0.0	0.0	0.0	0.0	0.0	0.0	0.0	0.0	0.0	0.0	0.0	0.0
ATP5I	13.0	0.0	0.0	0.0	0.0	0.0	0.0	0.0	0.0	0.0	0.0	0.0	0.0	0.0	1.0	0.0	0.0	0.0	0.0	0.0	0.0	0.0	0.0	0.0	0.0	5.0	0.0	0.0	1.0	0.0	0.0	0.0	2.0	0.0	1.0	0.0	0.0	0.0	0.0	0.0	0.0	0.0	0.0	0.0	0.0	0.0	0.0	0.0	0.0
ATP5J	24.0	0.0	0.0	0.0	0.0	0.0	0.0	0.0	0.0	0.0	5.0	0.0	1.0	0.0	1.0	0.0	0.0	1.0	0.0	1.0	1.0	0.0	0.0	0.0	0.0	8.0	0.0	1.0	3.0	0.0	2.0	0.0	0.0	0.0	0.0	0.0	0.0	0.0	0.0	0.0	0.0	0.0	0.0	0.0	0.0	0.0	0.0	0.0	0.0
ATP5J2	15.0	0.0	0.0	0.0	0.0	0.0	0.0	0.0	0.0	0.0	2.0	0.0	0.0	0.0	0.0	0.0	0.0	0.0	0.0	0.0	2.0	0.0	0.0	0.0	0.0	2.0	0.0	0.0	0.0	0.0	1.0	1.0	3.0	0.0	1.0	0.0	0.0	0.0	0.0	0.0	0.0	1.0	0.0	0.0	0.0	0.0	0.0	0.0	0.0
ATP5J2-PTCD1	99.0	0.0	0.0	0.0	0.0	0.0	0.0	0.0	0.0	0.0	7.0	0.0	1.0	0.0	2.0	3.0	1.0	3.0	0.0	3.0	6.0	0.0	0.0	0.0	2.0	22.0	1.0	8.0	1.0	1.0	15.0	8.0	10.0	0.0	0.0	0.0	0.0	0.0	0.0	0.0	0.0	0.0	0.0	0.0	2.0	0.0	0.0	0.0	0.0
ATP5L	25.0	0.0	0.0	0.0	0.0	0.0	0.0	0.0	0.0	0.0	2.0	0.0	0.0	0.0	0.0	2.0	1.0	2.0	0.0	1.0	1.0	0.0	0.0	1.0	0.0	3.0	0.0	3.0	0.0	0.0	2.0	2.0	4.0	0.0	0.0	0.0	0.0	0.0	0.0	0.0	0.0	0.0	0.0	0.0	0.0	0.0	0.0	0.0	0.0
ATP5L2	16.0	0.0	0.0	0.0	0.0	0.0	0.0	0.0	0.0	0.0	2.0	1.0	0.0	0.0	0.0	0.0	0.0	1.0	0.0	1.0	0.0	0.0	0.0	1.0	1.0	3.0	0.0	0.0	0.0	0.0	1.0	1.0	3.0	0.0	1.0	0.0	0.0	0.0	0.0	0.0	0.0	0.0	0.0	0.0	0.0	0.0	0.0	0.0	0.0
ATP5O	24.0	0.0	0.0	0.0	0.0	0.0	0.0	0.0	0.0	0.0	6.0	0.0	0.0	0.0	1.0	1.0	0.0	0.0	0.0	0.0	1.0	0.0	0.0	0.0	0.0	1.0	0.0	2.0	2.0	0.0	0.0	1.0	5.0	0.0	1.0	0.0	0.0	0.0	0.0	0.0	0.0	0.0	1.0	0.0	0.0	0.0	1.0	0.0	0.0
ATP5S	36.0	1.0	0.0	0.0	0.0	0.0	0.0	0.0	0.0	0.0	1.0	0.0	0.0	0.0	4.0	0.0	0.0	1.0	0.0	0.0	1.0	0.0	0.0	1.0	0.0	9.0	0.0	4.0	0.0	0.0	4.0	1.0	6.0	0.0	1.0	0.0	0.0	0.0	0.0	0.0	0.0	0.0	1.0	0.0	0.0	0.0	0.0	0.0	0.0
ATP5SL	57.0	0.0	0.0	0.0	0.0	0.0	0.0	0.0	0.0	0.0	5.0	0.0	1.0	0.0	2.0	0.0	1.0	0.0	0.0	2.0	1.0	0.0	0.0	1.0	0.0	11.0	0.0	4.0	2.0	2.0	3.0	3.0	16.0	0.0	0.0	0.0	0.0	0.0	0.0	0.0	0.0	0.0	0.0	1.0	0.0	0.0	0.0	0.0	0.0
ATP6AP1	99.0	0.0	1.0	0.0	0.0	0.0	0.0	0.0	0.0	0.0	13.0	0.0	0.0	0.0	5.0	1.0	1.0	2.0	0.0	2.0	3.0	0.0	0.0	2.0	3.0	23.0	0.0	5.0	1.0	0.0	6.0	6.0	14.0	0.0	2.0	0.0	0.0	0.0	0.0	0.0	0.0	1.0	0.0	1.0	0.0	1.0	1.0	0.0	0.0
ATP6AP1L	53.0	0.0	0.0	0.0	0.0	0.0	0.0	1.0	0.0	0.0	9.0	0.0	0.0	0.0	3.0	3.0	0.0	0.0	0.0	1.0	4.0	0.0	0.0	1.0	0.0	9.0	0.0	2.0	0.0	0.0	4.0	2.0	10.0	0.0	0.0	0.0	0.0	0.0	0.0	0.0	0.0	1.0	0.0	0.0	1.0	0.0	1.0	0.0	0.0
ATP6AP2	80.0	0.0	0.0	0.0	0.0	0.0	0.0	0.0	0.0	0.0	14.0	0.0	2.0	0.0	4.0	3.0	0.0	3.0	0.0	2.0	2.0	0.0	0.0	0.0	0.0	16.0	0.0	4.0	3.0	1.0	5.0	5.0	12.0	0.0	0.0	1.0	0.0	0.0	0.0	1.0	0.0	0.0	0.0	1.0	0.0	0.0	0.0	0.0	0.0
ATP6V0A1	150.0	0.0	0.0	0.0	0.0	0.0	0.0	1.0	0.0	0.0	20.0	1.0	2.0	0.0	12.0	5.0	0.0	3.0	1.0	1.0	6.0	1.0	0.0	4.0	2.0	26.0	0.0	7.0	6.0	1.0	6.0	11.0	19.0	0.0	2.0	0.0	0.0	0.0	0.0	0.0	0.0	0.0	1.0	2.0	1.0	0.0	0.0	0.0	0.0
ATP6V0A2	150.0	0.0	0.0	0.0	0.0	1.0	0.0	1.0	0.0	0.0	19.0	0.0	3.0	1.0	6.0	2.0	0.0	3.0	1.0	1.0	16.0	0.0	0.0	3.0	4.0	29.0	0.0	5.0	7.0	2.0	7.0	6.0	22.0	0.0	2.0	0.0	0.0	0.0	0.0	0.0	0.0	0.0	0.0	1.0	1.0	0.0	2.0	0.0	0.0
ATP6V0A4	226.0	0.0	1.0	0.0	0.0	0.0	0.0	1.0	0.0	0.0	50.0	0.0	7.0	0.0	9.0	5.0	0.0	8.0	0.0	2.0	10.0	0.0	0.0	1.0	1.0	33.0	1.0	8.0	5.0	1.0	15.0	14.0	36.0	1.0	2.0	1.0	0.0	0.0	0.0	0.0	0.0	1.0	0.0	1.0	1.0	0.0	1.0	0.0	0.0
ATP6V0B	32.0	0.0	0.0	0.0	0.0	0.0	0.0	0.0	0.0	0.0	2.0	0.0	0.0	0.0	2.0	0.0	0.0	1.0	0.0	0.0	1.0	0.0	0.0	1.0	1.0	6.0	0.0	4.0	1.0	0.0	4.0	2.0	5.0	0.0	0.0	0.0	0.0	0.0	0.0	0.0	0.0	0.0	0.0	1.0	0.0	0.0	0.0	0.0	0.0
ATP6V0C	22.0	0.0	0.0	0.0	0.0	0.0	0.0	0.0	0.0	0.0	0.0	0.0	1.0	0.0	1.0	0.0	0.0	1.0	1.0	0.0	1.0	0.0	0.0	0.0	0.0	4.0	0.0	1.0	1.0	0.0	1.0	2.0	5.0	0.0	0.0	1.0	0.0	0.0	0.0	0.0	0.0	0.0	0.0	0.0	1.0	0.0	0.0	1.0	0.0
ATP6V0D1	67.0	0.0	0.0	0.0	0.0	0.0	0.0	1.0	0.0	0.0	8.0	0.0	0.0	0.0	1.0	1.0	0.0	2.0	0.0	0.0	4.0	0.0	0.0	3.0	1.0	10.0	1.0	1.0	0.0	0.0	8.0	4.0	15.0	0.0	1.0	0.0	0.0	0.0	0.0	0.0	0.0	0.0	0.0	0.0	0.0	0.0	0.0	0.0	0.0
ATP6V0D2	129.0	0.0	0.0	0.0	0.0	0.0	0.0	0.0	0.0	0.0	24.0	0.0	7.0	0.0	6.0	2.0	0.0	3.0	0.0	2.0	9.0	0.0	0.0	0.0	0.0	21.0	1.0	5.0	2.0	1.0	7.0	11.0	19.0	0.0	0.0	0.0	0.0	0.0	0.0	0.0	0.0	0.0	0.0	0.0	1.0	1.0	0.0	0.0	0.0
ATP6V0E1	9.0	0.0	0.0	0.0	0.0	0.0	1.0	0.0	0.0	0.0	3.0	0.0	0.0	0.0	1.0	1.0	0.0	0.0	0.0	0.0	0.0	0.0	0.0	0.0	0.0	0.0	0.0	2.0	0.0	0.0	1.0	0.0	0.0	0.0	0.0	0.0	0.0	0.0	0.0	0.0	0.0	0.0	0.0	0.0	0.0	0.0	0.0	0.0	0.0
ATP6V0E2	16.0	0.0	0.0	0.0	0.0	0.0	0.0	0.0	0.0	0.0	1.0	0.0	0.0	0.0	1.0	1.0	0.0	0.0	0.0	0.0	0.0	0.0	0.0	0.0	0.0	5.0	0.0	0.0	0.0	0.0	2.0	2.0	3.0	0.0	0.0	0.0	0.0	0.0	0.0	0.0	0.0	0.0	0.0	0.0	0.0	0.0	0.0	0.0	0.0
ATP6V1A	139.0	0.0	0.0	0.0	0.0	1.0	1.0	0.0	1.0	0.0	13.0	0.0	1.0	1.0	11.0	4.0	0.0	3.0	0.0	3.0	14.0	0.0	0.0	3.0	2.0	20.0	0.0	9.0	3.0	0.0	5.0	11.0	22.0	0.0	0.0	0.0	0.0	0.0	0.0	0.0	0.0	1.0	0.0	0.0	1.0	0.0	2.0	0.0	0.0
ATP6V1B1	157.0	0.0	0.0	0.0	0.0	0.0	0.0	0.0	0.0	0.0	15.0	0.0	4.0	0.0	8.0	1.0	0.0	4.0	2.0	1.0	8.0	0.0	0.0	3.0	0.0	36.0	0.0	3.0	5.0	0.0	16.0	6.0	35.0	1.0	0.0	0.0	0.0	0.0	0.0	1.0	0.0	1.0	0.0	1.0	0.0	1.0	1.0	0.0	0.0
ATP6V1B2	98.0	0.0	0.0	0.0	0.0	0.0	0.0	0.0	0.0	0.0	10.0	0.0	0.0	0.0	3.0	1.0	1.0	5.0	0.0	2.0	3.0	0.0	0.0	5.0	1.0	28.0	0.0	4.0	4.0	0.0	5.0	4.0	15.0	0.0	1.0	0.0	0.0	0.0	0.0	1.0	0.0	1.0	0.0	1.0	0.0	0.0	0.0	1.0	0.0
ATP6V1C1	81.0	0.0	0.0	0.0	0.0	0.0	0.0	1.0	0.0	0.0	6.0	0.0	0.0	0.0	4.0	2.0	1.0	4.0	0.0	0.0	5.0	0.0	0.0	1.0	0.0	15.0	0.0	4.0	2.0	0.0	4.0	6.0	15.0	0.0	1.0	1.0	0.0	0.0	0.0	0.0	0.0	0.0	0.0	3.0	0.0	0.0	0.0	0.0	0.0
ATP6V1C2	118.0	1.0	0.0	0.0	0.0	1.0	0.0	0.0	0.0	0.0	24.0	0.0	1.0	0.0	6.0	1.0	0.0	3.0	1.0	1.0	3.0	0.0	0.0	1.0	2.0	24.0	0.0	5.0	6.0	0.0	13.0	3.0	16.0	0.0	2.0	0.0	0.0	0.0	0.0	0.0	0.0	0.0	0.0	0.0	0.0	0.0	1.0	0.0	0.0
ATP6V1D	55.0	0.0	0.0	0.0	0.0	0.0	0.0	0.0	0.0	0.0	4.0	0.0	0.0	0.0	3.0	3.0	0.0	3.0	1.0	0.0	2.0	0.0	0.0	1.0	1.0	14.0	0.0	4.0	3.0	0.0	4.0	2.0	6.0	0.0	1.0	0.0	0.0	0.0	0.0	0.0	0.0	0.0	0.0	0.0	0.0	0.0	0.0	0.0	0.0
ATP6V1E1	42.0	0.0	0.0	0.0	0.0	0.0	0.0	0.0	0.0	0.0	5.0	0.0	2.0	1.0	2.0	1.0	0.0	1.0	0.0	1.0	0.0	0.0	0.0	1.0	0.0	11.0	0.0	2.0	0.0	0.0	3.0	2.0	9.0	0.0	0.0	0.0	0.0	0.0	0.0	0.0	1.0	0.0	0.0	0.0	0.0	0.0	0.0	0.0	0.0
ATP6V1E2	61.0	0.0	0.0	0.0	0.0	0.0	0.0	0.0	0.0	0.0	5.0	0.0	0.0	0.0	3.0	2.0	1.0	1.0	0.0	2.0	1.0	0.0	0.0	2.0	1.0	10.0	1.0	4.0	1.0	0.0	0.0	8.0	15.0	0.0	0.0	0.0	0.0	0.0	0.0	0.0	0.0	0.0	0.0	0.0	1.0	1.0	0.0	0.0	0.0
ATP6V1F	21.0	0.0	0.0	0.0	0.0	0.0	0.0	0.0	0.0	0.0	3.0	0.0	0.0	0.0	0.0	2.0	0.0	1.0	0.0	0.0	0.0	0.0	0.0	0.0	0.0	4.0	0.0	0.0	2.0	0.0	2.0	2.0	3.0	0.0	2.0	0.0	0.0	0.0	0.0	0.0	0.0	0.0	0.0	0.0	0.0	0.0	0.0	0.0	0.0
ATP6V1G1	25.0	0.0	0.0	0.0	0.0	0.0	1.0	0.0	0.0	0.0	3.0	0.0	0.0	0.0	0.0	1.0	0.0	0.0	0.0	0.0	1.0	0.0	0.0	0.0	0.0	7.0	0.0	2.0	0.0	0.0	0.0	0.0	6.0	0.0	0.0	0.0	0.0	0.0	0.0	0.0	0.0	0.0	1.0	0.0	0.0	0.0	1.0	0.0	0.0
ATP6V1G2	25.0	0.0	0.0	0.0	0.0	0.0	0.0	0.0	0.0	0.0	3.0	0.0	0.0	0.0	0.0	0.0	0.0	1.0	0.0	0.0	2.0	0.0	0.0	0.0	0.0	5.0	0.0	3.0	1.0	0.0	1.0	2.0	4.0	0.0	0.0	0.0	0.0	0.0	0.0	0.0	0.0	0.0	0.0	0.0	0.0	0.0	0.0	0.0	0.0
ATP6V1G2-DDX39B	4.0	0.0	0.0	0.0	0.0	0.0	0.0	0.0	0.0	0.0	0.0	0.0	0.0	0.0	1.0	0.0	0.0	0.0	0.0	0.0	0.0	0.0	0.0	0.0	0.0	0.0	0.0	0.0	0.0	0.0	0.0	0.0	3.0	0.0	0.0	0.0	0.0	0.0	0.0	0.0	0.0	0.0	0.0	0.0	0.0	0.0	0.0	0.0	0.0
ATP6V1G3	46.0	0.0	0.0	0.0	0.0	0.0	0.0	0.0	1.0	0.0	16.0	0.0	2.0	0.0	1.0	0.0	0.0	3.0	0.0	2.0	4.0	0.0	0.0	0.0	1.0	4.0	0.0	1.0	0.0	0.0	2.0	2.0	6.0	0.0	0.0	0.0	0.0	0.0	0.0	0.0	0.0	0.0	0.0	0.0	0.0	0.0	0.0	0.0	0.0
ATP6V1H	120.0	0.0	0.0	0.0	0.0	0.0	1.0	0.0	0.0	0.0	13.0	0.0	0.0	0.0	11.0	3.0	0.0	3.0	1.0	0.0	8.0	0.0	0.0	2.0	3.0	32.0	0.0	3.0	3.0	0.0	12.0	7.0	13.0	0.0	1.0	1.0	0.0	0.0	0.0	0.0	0.0	0.0	0.0	0.0	0.0	0.0	0.0	0.0	0.0
ATP7A	294.0	0.0	0.0	0.0	0.0	0.0	0.0	3.0	1.0	0.0	28.0	1.0	6.0	0.0	8.0	8.0	1.0	10.0	0.0	4.0	14.0	0.0	0.0	3.0	3.0	53.0	1.0	22.0	7.0	0.0	17.0	36.0	47.0	0.0	5.0	0.0	0.0	0.0	0.0	0.0	0.0	0.0	0.0	3.0	0.0	0.0	2.0	0.0	0.0
ATP7B	313.0	0.0	1.0	0.0	0.0	1.0	0.0	0.0	0.0	0.0	61.0	0.0	11.0	1.0	14.0	5.0	1.0	11.0	3.0	4.0	9.0	0.0	2.0	11.0	3.0	39.0	1.0	12.0	6.0	1.0	25.0	23.0	37.0	1.0	4.0	1.0	0.0	0.0	0.0	0.0	0.0	1.0	1.0	0.0	0.0	0.0	3.0	0.0	0.0
ATP8A1	275.0	0.0	0.0	0.0	0.0	1.0	0.0	2.0	1.0	0.0	61.0	0.0	6.0	0.0	16.0	12.0	0.0	18.0	4.0	1.0	15.0	1.0	0.0	2.0	3.0	39.0	0.0	9.0	5.0	3.0	11.0	12.0	32.0	1.0	7.0	0.0	0.0	0.0	0.0	1.0	0.0	3.0	0.0	0.0	1.0	0.0	1.0	0.0	0.0
ATP8A2	335.0	1.0	1.0	0.0	0.0	1.0	0.0	0.0	0.0	0.0	33.0	0.0	4.0	0.0	15.0	15.0	0.0	17.0	1.0	2.0	20.0	0.0	0.0	7.0	5.0	52.0	0.0	10.0	7.0	1.0	19.0	31.0	63.0	0.0	6.0	0.0	0.0	0.0	0.0	2.0	0.0	0.0	0.0	0.0	1.0	0.0	3.0	0.0	0.0
ATP8B1	255.0	0.0	1.0	0.0	0.0	0.0	0.0	2.0	0.0	0.0	35.0	0.0	10.0	0.0	20.0	4.0	0.0	4.0	1.0	4.0	7.0	0.0	0.0	1.0	4.0	46.0	0.0	8.0	8.0	1.0	23.0	10.0	50.0	0.0	1.0	1.0	0.0	0.0	0.0	0.0	0.0	0.0	1.0	2.0	0.0	0.0	0.0	0.0	0.0
ATP8B2	285.0	0.0	1.0	0.0	0.0	0.0	0.0	1.0	0.0	0.0	29.0	0.0	2.0	0.0	14.0	10.0	1.0	10.0	0.0	7.0	8.0	1.0	0.0	4.0	4.0	34.0	1.0	13.0	12.0	2.0	25.0	25.0	64.0	0.0	3.0	0.0	0.0	0.0	0.0	0.0	0.0	1.0	0.0	0.0	0.0	0.0	2.0	0.0	0.0
ATP8B3	256.0	0.0	0.0	0.0	0.0	0.0	0.0	1.0	0.0	0.0	42.0	0.0	8.0	1.0	11.0	6.0	1.0	7.0	3.0	4.0	11.0	0.0	1.0	9.0	1.0	28.0	0.0	14.0	7.0	4.0	18.0	16.0	37.0	0.0	4.0	0.0	0.0	0.0	0.0	0.0	0.0	0.0	0.0	1.0	1.0	1.0	1.0	0.0	0.0
ATP8B4	396.0	0.0	0.0	0.0	0.0	2.0	1.0	1.0	0.0	1.0	90.0	0.0	7.0	1.0	18.0	5.0	0.0	13.0	1.0	2.0	24.0	0.0	0.0	3.0	4.0	50.0	2.0	15.0	10.0	2.0	28.0	35.0	48.0	1.0	6.0	0.0	0.0	0.0	0.0	1.0	0.0	1.0	2.0	0.0	0.0	1.0	0.0	0.0	0.0
ATP9A	282.0	0.0	0.0	0.0	0.0	1.0	1.0	1.0	0.0	0.0	47.0	1.0	1.0	0.0	11.0	7.0	0.0	7.0	3.0	3.0	10.0	0.0	0.0	2.0	5.0	39.0	0.0	16.0	11.0	3.0	20.0	23.0	53.0	0.0	3.0	0.0	0.0	0.0	0.0	0.0	1.0	1.0	0.0	0.0	0.0	0.0	2.0	0.0	0.0
ATP9B	232.0	0.0	0.0	0.0	0.0	0.0	0.0	0.0	0.0	0.0	40.0	0.0	6.0	0.0	7.0	5.0	2.0	4.0	1.0	0.0	7.0	0.0	0.0	2.0	5.0	41.0	0.0	5.0	11.0	1.0	18.0	10.0	42.0	0.0	2.0	0.0	0.0	0.0	0.0	0.0	1.0	0.0	1.0	3.0	0.0	1.0	1.0	0.0	0.0
ATPAF1	34.0	0.0	0.0	0.0	0.0	0.0	0.0	0.0	0.0	0.0	4.0	0.0	0.0	0.0	3.0	1.0	0.0	0.0	0.0	0.0	1.0	0.0	0.0	1.0	0.0	6.0	0.0	2.0	1.0	0.0	3.0	2.0	8.0	0.0	1.0	0.0	0.0	0.0	0.0	0.0	0.0	0.0	0.0	0.0	0.0	0.0	0.0	0.0	0.0
ATPAF2	35.0	0.0	0.0	0.0	0.0	0.0	0.0	0.0	0.0	0.0	6.0	0.0	0.0	0.0	3.0	1.0	0.0	1.0	1.0	1.0	0.0	0.0	0.0	3.0	3.0	7.0	0.0	1.0	3.0	0.0	0.0	0.0	4.0	0.0	0.0	0.0	0.0	0.0	0.0	0.0	0.0	0.0	0.0	0.0	0.0	0.0	0.0	0.0	0.0
ATPBD3	1.0	0.0	0.0	0.0	0.0	0.0	0.0	0.0	0.0	0.0	0.0	0.0	0.0	0.0	1.0	0.0	0.0	0.0	0.0	0.0	0.0	0.0	0.0	0.0	0.0	0.0	0.0	0.0	0.0	0.0	0.0	0.0	0.0	0.0	0.0	0.0	0.0	0.0	0.0	0.0	0.0	0.0	0.0	0.0	0.0	0.0	0.0	0.0	0.0
ATPBD4	4.0	0.0	0.0	0.0	0.0	0.0	0.0	0.0	0.0	0.0	2.0	0.0	0.0	0.0	0.0	1.0	0.0	0.0	0.0	0.0	0.0	0.0	0.0	0.0	0.0	0.0	0.0	0.0	0.0	0.0	0.0	0.0	0.0	0.0	0.0	0.0	0.0	0.0	0.0	0.0	0.0	0.0	0.0	0.0	0.0	0.0	0.0	0.0	0.0
ATPIF1	18.0	0.0	0.0	0.0	0.0	0.0	0.0	0.0	0.0	0.0	1.0	0.0	0.0	0.0	0.0	0.0	0.0	0.0	0.0	2.0	0.0	0.0	0.0	0.0	0.0	2.0	0.0	2.0	0.0	0.0	3.0	1.0	5.0	0.0	0.0	0.0	0.0	0.0	0.0	0.0	0.0	0.0	0.0	0.0	0.0	0.0	0.0	0.0	0.0
ATR	518.0	1.0	0.0	0.0	0.0	1.0	1.0	3.0	0.0	0.0	66.0	1.0	7.0	1.0	36.0	16.0	3.0	27.0	7.0	8.0	22.0	0.0	0.0	8.0	8.0	63.0	1.0	25.0	13.0	2.0	33.0	33.0	54.0	0.0	7.0	1.0	0.0	0.0	0.0	0.0	0.0	3.0	1.0	1.0	2.0	0.0	2.0	2.0	0.0
ATRAID	30.0	0.0	0.0	0.0	0.0	0.0	0.0	0.0	0.0	0.0	2.0	0.0	0.0	0.0	1.0	0.0	0.0	1.0	0.0	0.0	2.0	1.0	0.0	1.0	1.0	6.0	1.0	4.0	0.0	0.0	3.0	0.0	6.0	0.0	0.0	0.0	0.0	0.0	0.0	0.0	0.0	0.0	0.0	0.0	0.0	0.0	0.0	0.0	0.0
ATRIP	123.0	1.0	0.0	0.0	0.0	0.0	0.0	2.0	0.0	0.0	13.0	0.0	1.0	0.0	7.0	2.0	0.0	5.0	0.0	4.0	4.0	0.0	0.0	1.0	2.0	31.0	0.0	3.0	5.0	0.0	4.0	7.0	19.0	0.0	2.0	0.0	0.0	0.0	0.0	0.0	0.0	0.0	0.0	2.0	0.0	0.0	0.0	0.0	0.0
ATRN	226.0	0.0	1.0	0.0	0.0	0.0	1.0	1.0	0.0	0.0	34.0	0.0	0.0	0.0	7.0	7.0	1.0	12.0	1.0	2.0	8.0	1.0	0.0	2.0	2.0	37.0	1.0	10.0	6.0	2.0	14.0	15.0	37.0	1.0	1.0	0.0	0.0	0.0	0.0	0.0	0.0	1.0	1.0	0.0	1.0	0.0	0.0	1.0	0.0
ATRNL1	417.0	0.0	0.0	1.0	0.0	0.0	0.0	2.0	0.0	0.0	64.0	0.0	6.0	0.0	12.0	15.0	0.0	22.0	7.0	7.0	31.0	0.0	0.0	8.0	10.0	47.0	0.0	12.0	6.0	4.0	28.0	59.0	42.0	0.0	5.0	0.0	0.0	0.0	0.0	0.0	0.0	0.0	0.0	4.0	0.0	1.0	2.0	0.0	0.0
ATRX	799.0	0.0	13.0	0.0	2.0	31.0	1.0	1.0	85.0	0.0	55.0	12.0	11.0	1.0	28.0	16.0	2.0	27.0	5.0	10.0	22.0	0.0	1.0	9.0	11.0	77.0	4.0	37.0	15.0	1.0	29.0	48.0	83.0	1.0	5.0	0.0	0.0	0.0	0.0	3.0	5.0	13.0	0.0	2.0	4.0	1.0	4.0	0.0	0.0
ATXN1	264.0	0.0	0.0	0.0	0.0	1.0	1.0	1.0	0.0	0.0	53.0	0.0	2.0	0.0	8.0	7.0	0.0	7.0	1.0	4.0	8.0	0.0	0.0	6.0	3.0	26.0	1.0	17.0	7.0	0.0	20.0	14.0	51.0	0.0	10.0	0.0	0.0	0.0	0.0	0.0	0.0	1.0	0.0	0.0	1.0	2.0	1.0	0.0	0.0
ATXN10	86.0	0.0	0.0	0.0	0.0	0.0	0.0	1.0	0.0	0.0	11.0	0.0	1.0	0.0	1.0	1.0	0.0	4.0	3.0	0.0	5.0	0.0	0.0	0.0	2.0	16.0	0.0	4.0	0.0	1.0	9.0	1.0	16.0	0.0	2.0	0.0	0.0	0.0	0.0	0.0	0.0	1.0	1.0	0.0	0.0	0.0	3.0	0.0	0.0
ATXN1L	53.0	0.0	0.0	0.0	0.0	0.0	0.0	1.0	0.0	0.0	1.0	0.0	0.0	0.0	0.0	2.0	0.0	1.0	2.0	1.0	0.0	0.0	0.0	1.0	0.0	22.0	1.0	4.0	1.0	1.0	3.0	0.0	9.0	0.0	2.0	0.0	0.0	0.0	0.0	0.0	0.0	0.0	1.0	0.0	0.0	0.0	0.0	0.0	0.0
ATXN2	214.0	0.0	0.0	0.0	0.0	0.0	0.0	0.0	0.0	0.0	32.0	0.0	5.0	0.0	12.0	6.0	2.0	7.0	2.0	4.0	4.0	0.0	0.0	8.0	4.0	42.0	1.0	16.0	7.0	1.0	13.0	15.0	23.0	0.0	0.0	0.0	0.0	0.0	0.0	0.0	0.0	0.0	0.0	0.0	0.0	0.0	1.0	1.0	0.0
ATXN2L	265.0	0.0	1.0	0.0	0.0	0.0	0.0	0.0	0.0	0.0	32.0	0.0	4.0	0.0	13.0	3.0	2.0	11.0	1.0	4.0	11.0	0.0	0.0	5.0	2.0	39.0	1.0	10.0	10.0	0.0	29.0	14.0	56.0	0.0	5.0	0.0	0.0	0.0	0.0	0.0	0.0	0.0	0.0	1.0	1.0	0.0	1.0	0.0	0.0
ATXN3	92.0	0.0	0.0	0.0	0.0	0.0	0.0	1.0	0.0	0.0	11.0	0.0	5.0	0.0	7.0	1.0	0.0	4.0	0.0	1.0	3.0	0.0	0.0	3.0	1.0	14.0	0.0	8.0	4.0	1.0	6.0	3.0	13.0	0.0	2.0	0.0	0.0	0.0	0.0	0.0	0.0	0.0	0.0	0.0	0.0	0.0	0.0	0.0	0.0
ATXN3L	99.0	0.0	0.0	0.0	0.0	1.0	0.0	1.0	0.0	0.0	11.0	0.0	1.0	0.0	3.0	0.0	0.0	1.0	0.0	4.0	7.0	0.0	1.0	1.0	3.0	21.0	0.0	4.0	1.0	0.0	6.0	10.0	19.0	0.0	0.0	0.0	0.0	0.0	0.0	0.0	0.0	0.0	0.0	1.0	1.0	0.0	1.0	0.0	0.0
ATXN7	169.0	0.0	0.0	0.0	0.0	0.0	0.0	0.0	1.0	0.0	23.0	0.0	2.0	1.0	7.0	8.0	0.0	7.0	3.0	1.0	6.0	0.0	0.0	3.0	3.0	29.0	0.0	7.0	4.0	0.0	18.0	3.0	28.0	0.0	2.0	1.0	0.0	0.0	0.0	0.0	1.0	0.0	0.0	2.0	0.0	0.0	0.0	0.0	0.0
ATXN7L1	78.0	0.0	0.0	0.0	0.0	0.0	0.0	0.0	0.0	0.0	3.0	1.0	2.0	0.0	2.0	3.0	1.0	2.0	1.0	1.0	3.0	1.0	0.0	2.0	0.0	17.0	0.0	7.0	4.0	0.0	5.0	1.0	13.0	0.0	0.0	0.0	0.0	0.0	0.0	0.0	1.0	0.0	0.0	2.0	0.0	0.0	2.0	0.0	0.0
ATXN7L2	142.0	0.0	1.0	0.0	0.0	0.0	0.0	1.0	0.0	0.0	19.0	0.0	1.0	0.0	5.0	3.0	1.0	4.0	0.0	4.0	4.0	0.0	0.0	8.0	2.0	22.0	0.0	9.0	9.0	1.0	10.0	7.0	21.0	0.0	1.0	0.0	0.0	0.0	0.0	0.0	0.0	0.0	0.0	0.0	0.0	0.0	1.0	0.0	0.0
ATXN7L3	78.0	0.0	1.0	0.0	0.0	0.0	0.0	0.0	0.0	0.0	10.0	0.0	0.0	0.0	7.0	5.0	0.0	3.0	0.0	1.0	2.0	0.0	0.0	1.0	0.0	14.0	0.0	3.0	1.0	1.0	6.0	1.0	17.0	0.0	1.0	0.0	0.0	0.0	0.0	0.0	0.0	0.0	0.0	0.0	1.0	0.0	1.0	0.0	0.0
ATXN7L3B	7.0	0.0	0.0	0.0	0.0	0.0	0.0	0.0	0.0	0.0	1.0	0.0	0.0	0.0	0.0	0.0	0.0	0.0	0.0	0.0	0.0	0.0	0.0	0.0	0.0	2.0	0.0	0.0	1.0	0.0	0.0	0.0	0.0	0.0	1.0	0.0	0.0	0.0	0.0	0.0	0.0	0.0	1.0	0.0	1.0	0.0	0.0	0.0	0.0
AUH	70.0	0.0	0.0	0.0	0.0	0.0	1.0	0.0	0.0	0.0	10.0	0.0	1.0	0.0	2.0	2.0	0.0	1.0	0.0	1.0	4.0	0.0	0.0	0.0	0.0	17.0	0.0	2.0	2.0	0.0	9.0	4.0	11.0	0.0	2.0	0.0	0.0	0.0	0.0	0.0	0.0	0.0	0.0	0.0	0.0	0.0	1.0	0.0	0.0
AUNIP	38.0	0.0	0.0	0.0	0.0	0.0	1.0	0.0	0.0	0.0	1.0	0.0	0.0	0.0	2.0	1.0	0.0	1.0	1.0	2.0	0.0	0.0	0.0	1.0	0.0	9.0	0.0	5.0	0.0	0.0	4.0	0.0	5.0	0.0	1.0	0.0	0.0	0.0	0.0	0.0	0.0	0.0	0.0	0.0	0.0	0.0	1.0	0.0	0.0
AUP1	77.0	0.0	0.0	0.0	0.0	0.0	1.0	1.0	0.0	0.0	4.0	0.0	3.0	0.0	9.0	4.0	1.0	2.0	0.0	2.0	0.0	0.0	0.0	5.0	0.0	14.0	0.0	4.0	1.0	1.0	7.0	2.0	15.0	0.0	0.0	0.0	0.0	0.0	0.0	0.0	0.0	0.0	0.0	0.0	0.0	0.0	0.0	0.0	0.0
AURKA	74.0	0.0	0.0	0.0	0.0	1.0	0.0	1.0	0.0	0.0	10.0	0.0	1.0	0.0	3.0	4.0	0.0	1.0	1.0	3.0	2.0	0.0	0.0	0.0	0.0	12.0	0.0	7.0	4.0	1.0	3.0	0.0	14.0	0.0	2.0	0.0	0.0	0.0	0.0	0.0	0.0	0.0	0.0	0.0	1.0	0.0	0.0	0.0	0.0
AURKAIP1	33.0	0.0	0.0	0.0	0.0	0.0	0.0	0.0	0.0	0.0	5.0	0.0	0.0	0.0	2.0	0.0	0.0	0.0	0.0	1.0	0.0	0.0	0.0	1.0	1.0	3.0	0.0	1.0	4.0	1.0	1.0	3.0	7.0	0.0	0.0	0.0	0.0	0.0	0.0	0.0	0.0	0.0	0.0	0.0	0.0	0.0	0.0	0.0	0.0
AURKB	64.0	0.0	0.0	0.0	0.0	0.0	0.0	0.0	0.0	0.0	6.0	0.0	1.0	0.0	2.0	0.0	0.0	3.0	0.0	0.0	1.0	1.0	0.0	1.0	1.0	10.0	0.0	3.0	2.0	0.0	7.0	4.0	12.0	0.0	2.0	0.0	0.0	0.0	0.0	1.0	0.0	0.0	0.0	0.0	1.0	0.0	0.0	0.0	0.0
AURKC	112.0	0.0	0.0	0.0	0.0	0.0	0.0	1.0	0.0	0.0	12.0	0.0	1.0	0.0	6.0	2.0	0.0	6.0	0.0	1.0	4.0	0.0	0.0	0.0	2.0	17.0	0.0	2.0	2.0	1.0	8.0	10.0	27.0	0.0	0.0	0.0	0.0	0.0	0.0	0.0	0.0	0.0	0.0	0.0	1.0	0.0	3.0	0.0	0.0
AUTS2	323.0	0.0	0.0	0.0	0.0	1.0	0.0	0.0	1.0	0.0	45.0	0.0	3.0	0.0	19.0	9.0	2.0	15.0	0.0	2.0	8.0	0.0	0.0	3.0	6.0	36.0	2.0	11.0	11.0	5.0	31.0	40.0	53.0	0.0	3.0	0.0	0.0	0.0	0.0	0.0	0.0	1.0	1.0	1.0	2.0	2.0	1.0	0.0	0.0
AVEN	65.0	0.0	0.0	0.0	0.0	0.0	0.0	0.0	0.0	0.0	8.0	0.0	4.0	0.0	1.0	0.0	0.0	2.0	0.0	0.0	6.0	0.0	0.0	2.0	0.0	15.0	0.0	3.0	2.0	0.0	6.0	5.0	8.0	0.0	0.0	0.0	0.0	0.0	0.0	0.0	0.0	0.0	0.0	0.0	0.0	1.0	1.0	0.0	0.0
AVIL	141.0	0.0	0.0	0.0	0.0	0.0	0.0	0.0	0.0	0.0	15.0	0.0	8.0	0.0	6.0	1.0	0.0	2.0	0.0	3.0	4.0	0.0	0.0	7.0	2.0	28.0	0.0	8.0	4.0	0.0	15.0	3.0	19.0	0.0	3.0	0.0	0.0	0.0	0.0	0.0	1.0	0.0	0.0	0.0	0.0	0.0	0.0	0.0	0.0
AVL9	107.0	0.0	0.0	0.0	0.0	0.0	0.0	0.0	1.0	0.0	14.0	0.0	1.0	0.0	12.0	3.0	0.0	7.0	1.0	0.0	7.0	0.0	0.0	1.0	1.0	16.0	0.0	7.0	3.0	1.0	9.0	4.0	15.0	0.0	1.0	0.0	0.0	0.0	0.0	0.0	0.0	0.0	0.0	0.0	0.0	0.0	1.0	0.0	0.0
AVP	27.0	0.0	0.0	0.0	0.0	0.0	0.0	0.0	0.0	0.0	4.0	0.0	0.0	0.0	0.0	2.0	1.0	0.0	0.0	0.0	2.0	0.0	0.0	0.0	0.0	3.0	0.0	1.0	1.0	1.0	4.0	3.0	3.0	0.0	0.0	0.0	0.0	0.0	0.0	0.0	0.0	0.0	0.0	0.0	0.0	0.0	1.0	0.0	0.0
AVPI1	34.0	0.0	0.0	0.0	0.0	0.0	0.0	0.0	0.0	0.0	4.0	0.0	1.0	0.0	3.0	1.0	0.0	1.0	0.0	1.0	0.0	0.0	0.0	2.0	1.0	4.0	0.0	4.0	0.0	0.0	3.0	0.0	8.0	0.0	1.0	0.0	0.0	0.0	0.0	0.0	0.0	0.0	0.0	0.0	0.0	0.0	0.0	0.0	0.0
AVPR1A	181.0	0.0	0.0	0.0	0.0	2.0	0.0	1.0	0.0	0.0	10.0	0.0	3.0	0.0	7.0	2.0	0.0	10.0	1.0	2.0	12.0	0.0	0.0	1.0	0.0	24.0	0.0	5.0	5.0	2.0	23.0	25.0	31.0	0.0	1.0	0.0	0.0	0.0	0.0	0.0	0.0	0.0	0.0	2.0	3.0	1.0	2.0	0.0	0.0
AVPR1B	139.0	0.0	0.0	0.0	0.0	0.0	0.0	1.0	0.0	0.0	25.0	0.0	1.0	1.0	7.0	4.0	0.0	6.0	0.0	1.0	8.0	0.0	0.0	2.0	4.0	16.0	0.0	9.0	5.0	0.0	5.0	9.0	27.0	0.0	0.0	0.0	0.0	0.0	0.0	0.0	0.0	0.0	0.0	0.0	0.0	1.0	0.0	0.0	0.0
AVPR2	98.0	0.0	0.0	0.0	0.0	0.0	2.0	0.0	0.0	0.0	3.0	0.0	0.0	1.0	3.0	1.0	0.0	3.0	2.0	3.0	9.0	0.0	0.0	1.0	1.0	18.0	0.0	4.0	4.0	1.0	9.0	7.0	19.0	0.0	2.0	0.0	0.0	0.0	0.0	0.0	0.0	0.0	0.0	0.0	0.0	0.0	1.0	0.0	0.0
AWAT1	80.0	0.0	0.0	0.0	0.0	0.0	1.0	0.0	0.0	0.0	17.0	0.0	2.0	0.0	2.0	0.0	0.0	3.0	1.0	1.0	3.0	0.0	0.0	0.0	2.0	15.0	2.0	5.0	1.0	2.0	2.0	7.0	12.0	0.0	1.0	0.0	0.0	0.0	0.0	0.0	0.0	0.0	0.0	0.0	0.0	0.0	1.0	0.0	0.0
AWAT2	83.0	0.0	0.0	0.0	0.0	0.0	1.0	0.0	0.0	0.0	13.0	0.0	1.0	0.0	4.0	2.0	0.0	1.0	1.0	0.0	2.0	0.0	0.0	0.0	2.0	28.0	0.0	5.0	3.0	0.0	3.0	4.0	8.0	0.0	0.0	0.0	0.0	0.0	0.0	0.0	0.0	0.0	0.0	0.0	0.0	0.0	1.0	0.0	0.0
AXDND1	300.0	0.0	2.0	0.0	0.0	0.0	1.0	1.0	1.0	0.0	64.0	0.0	4.0	0.0	18.0	10.0	0.0	10.0	0.0	2.0	22.0	2.0	0.0	6.0	3.0	35.0	1.0	9.0	1.0	2.0	14.0	31.0	46.0	0.0	2.0	0.0	0.0	0.0	0.0	1.0	0.0	0.0	0.0	0.0	0.0	2.0	1.0	0.0	0.0
AXIN1	259.0	0.0	0.0	0.0	0.0	0.0	0.0	1.0	0.0	1.0	21.0	0.0	4.0	0.0	7.0	53.0	2.0	11.0	1.0	0.0	7.0	0.0	1.0	5.0	4.0	30.0	0.0	10.0	8.0	1.0	18.0	10.0	40.0	0.0	9.0	0.0	0.0	0.0	0.0	1.0	0.0	1.0	0.0	0.0	0.0	0.0	2.0	0.0	0.0
AXIN2	256.0	0.0	0.0	0.0	0.0	0.0	1.0	1.0	1.0	0.0	12.0	0.0	2.0	0.0	18.0	10.0	1.0	7.0	0.0	3.0	7.0	0.0	0.0	3.0	1.0	36.0	0.0	9.0	9.0	1.0	27.0	11.0	80.0	0.0	3.0	0.0	0.0	0.0	0.0	0.0	0.0	0.0	0.0	0.0	0.0	2.0	4.0	0.0	0.0
AXL	272.0	0.0	3.0	0.0	0.0	0.0	2.0	2.0	0.0	0.0	60.0	0.0	2.0	2.0	6.0	5.0	1.0	7.0	1.0	2.0	5.0	0.0	0.0	5.0	4.0	42.0	0.0	9.0	12.0	1.0	24.0	7.0	42.0	0.0	6.0	0.0	1.0	2.0	0.0	0.0	0.0	0.0	0.0	1.0	2.0	0.0	3.0	0.0	0.0
AZGP1	107.0	0.0	0.0	0.0	0.0	0.0	0.0	0.0	0.0	0.0	18.0	0.0	0.0	0.0	8.0	1.0	1.0	3.0	2.0	0.0	3.0	0.0	0.0	4.0	3.0	16.0	0.0	4.0	3.0	0.0	4.0	9.0	15.0	0.0	2.0	1.0	0.0	0.0	0.0	0.0	0.0	1.0	0.0	1.0	0.0	0.0	0.0	0.0	0.0
AZI1	220.0	0.0	1.0	0.0	0.0	1.0	0.0	1.0	0.0	2.0	24.0	1.0	11.0	0.0	14.0	6.0	0.0	5.0	0.0	0.0	7.0	0.0	0.0	6.0	3.0	19.0	1.0	11.0	11.0	2.0	15.0	12.0	45.0	0.0	2.0	0.0	0.0	0.0	0.0	0.0	1.0	2.0	0.0	1.0	0.0	2.0	1.0	0.0	0.0
AZI2	64.0	0.0	1.0	0.0	0.0	0.0	0.0	0.0	0.0	0.0	3.0	0.0	0.0	0.0	6.0	1.0	0.0	1.0	0.0	3.0	2.0	0.0	0.0	1.0	2.0	15.0	0.0	4.0	0.0	3.0	3.0	6.0	7.0	0.0	0.0	0.0	0.0	0.0	0.0	0.0	0.0	0.0	0.0	1.0	0.0	0.0	0.0	0.0	0.0
AZIN1	81.0	0.0	0.0	0.0	1.0	0.0	0.0	0.0	0.0	0.0	6.0	0.0	0.0	0.0	5.0	3.0	0.0	6.0	0.0	2.0	2.0	2.0	0.0	0.0	0.0	17.0	0.0	5.0	3.0	0.0	5.0	5.0	11.0	0.0	3.0	0.0	0.0	0.0	0.0	0.0	0.0	0.0	0.0	0.0	0.0	0.0	2.0	0.0	0.0
AZIN2	2.0	0.0	0.0	0.0	0.0	0.0	0.0	0.0	0.0	0.0	0.0	0.0	0.0	0.0	0.0	0.0	0.0	0.0	0.0	0.0	0.0	0.0	0.0	0.0	0.0	0.0	0.0	2.0	0.0	0.0	0.0	0.0	0.0	0.0	0.0	0.0	0.0	0.0	0.0	0.0	0.0	0.0	0.0	0.0	0.0	0.0	0.0	0.0	0.0
AZU1	65.0	0.0	0.0	0.0	0.0	1.0	0.0	0.0	0.0	0.0	14.0	0.0	0.0	0.0	2.0	3.0	0.0	0.0	1.0	1.0	4.0	0.0	0.0	2.0	1.0	7.0	0.0	1.0	1.0	1.0	5.0	4.0	6.0	0.0	2.0	0.0	0.0	0.0	0.0	0.0	0.0	1.0	0.0	0.0	0.0	0.0	0.0	0.0	0.0
B2M	210.0	0.0	0.0	0.0	0.0	0.0	0.0	0.0	0.0	0.0	8.0	0.0	0.0	0.0	3.0	1.0	0.0	6.0	0.0	5.0	5.0	0.0	0.0	3.0	0.0	15.0	0.0	5.0	0.0	2.0	24.0	9.0	58.0	0.0	0.0	0.0	0.0	0.0	0.0	0.0	0.0	0.0	1.0	0.0	0.0	0.0	0.0	0.0	0.0
B3GALNT1	90.0	0.0	0.0	0.0	0.0	0.0	0.0	0.0	0.0	1.0	22.0	0.0	1.0	0.0	2.0	1.0	0.0	3.0	0.0	2.0	2.0	0.0	0.0	2.0	1.0	19.0	0.0	3.0	4.0	0.0	8.0	2.0	11.0	0.0	0.0	0.0	0.0	0.0	0.0	0.0	0.0	0.0	0.0	2.0	1.0	1.0	0.0	0.0	0.0
B3GALNT2	77.0	0.0	0.0	0.0	0.0	0.0	0.0	0.0	0.0	0.0	11.0	0.0	1.0	0.0	1.0	2.0	0.0	1.0	0.0	2.0	1.0	0.0	0.0	2.0	1.0	17.0	0.0	4.0	3.0	0.0	9.0	4.0	12.0	0.0	1.0	0.0	0.0	0.0	0.0	1.0	0.0	0.0	0.0	0.0	0.0	1.0	0.0	0.0	0.0
B3GALT1	111.0	0.0	0.0	0.0	0.0	1.0	0.0	0.0	1.0	0.0	37.0	0.0	1.0	1.0	2.0	1.0	0.0	2.0	1.0	2.0	7.0	0.0	0.0	0.0	1.0	23.0	0.0	4.0	1.0	0.0	3.0	11.0	8.0	0.0	2.0	1.0	0.0	0.0	0.0	0.0	0.0	0.0	0.0	0.0	0.0	0.0	0.0	0.0	0.0
B3GALT2	94.0	0.0	0.0	1.0	0.0	0.0	0.0	1.0	0.0	0.0	7.0	0.0	0.0	0.0	3.0	1.0	0.0	1.0	1.0	1.0	5.0	0.0	0.0	2.0	2.0	23.0	0.0	4.0	3.0	0.0	8.0	5.0	20.0	1.0	1.0	0.0	0.0	0.0	0.0	0.0	0.0	0.0	0.0	0.0	1.0	1.0	0.0	0.0	0.0
B3GALT4	74.0	0.0	0.0	0.0	0.0	0.0	1.0	0.0	0.0	0.0	6.0	0.0	0.0	0.0	6.0	0.0	0.0	3.0	1.0	2.0	4.0	0.0	0.0	3.0	1.0	13.0	0.0	6.0	2.0	0.0	8.0	2.0	10.0	1.0	1.0	1.0	0.0	0.0	0.0	1.0	0.0	0.0	0.0	0.0	1.0	0.0	0.0	0.0	0.0
B3GALT5	77.0	0.0	0.0	0.0	0.0	0.0	0.0	1.0	0.0	0.0	8.0	0.0	2.0	0.0	5.0	4.0	0.0	2.0	0.0	1.0	3.0	0.0	0.0	0.0	0.0	12.0	0.0	4.0	4.0	0.0	6.0	6.0	12.0	1.0	0.0	0.0	0.0	0.0	0.0	0.0	0.0	0.0	0.0	1.0	1.0	0.0	1.0	0.0	0.0
B3GALT6	28.0	0.0	0.0	0.0	0.0	0.0	0.0	0.0	0.0	0.0	7.0	0.0	2.0	0.0	1.0	1.0	0.0	1.0	0.0	0.0	1.0	0.0	0.0	0.0	0.0	0.0	0.0	0.0	3.0	0.0	2.0	1.0	7.0	0.0	0.0	0.0	0.0	0.0	0.0	0.0	0.0	0.0	0.0	0.0	0.0	0.0	1.0	0.0	0.0
B3GALTL	114.0	0.0	1.0	0.0	0.0	0.0	0.0	1.0	0.0	0.0	22.0	0.0	0.0	0.0	3.0	1.0	1.0	3.0	0.0	1.0	5.0	0.0	0.0	1.0	1.0	27.0	0.0	2.0	6.0	0.0	13.0	4.0	18.0	0.0	0.0	0.0	0.0	0.0	0.0	0.0	0.0	0.0	0.0	0.0	0.0	0.0	2.0	0.0	0.0
B3GAT1	136.0	0.0	1.0	0.0	0.0	0.0	0.0	0.0	0.0	0.0	19.0	0.0	2.0	0.0	1.0	2.0	2.0	2.0	2.0	1.0	9.0	0.0	0.0	3.0	1.0	19.0	1.0	2.0	5.0	1.0	11.0	11.0	31.0	0.0	5.0	0.0	0.0	0.0	0.0	0.0	0.0	0.0	0.0	0.0	0.0	1.0	2.0	0.0	0.0
B3GAT2	92.0	0.0	0.0	0.0	0.0	0.0	0.0	1.0	0.0	0.0	9.0	0.0	3.0	1.0	5.0	4.0	0.0	3.0	3.0	0.0	8.0	0.0	0.0	2.0	1.0	10.0	0.0	1.0	0.0	0.0	8.0	11.0	15.0	0.0	1.0	0.0	0.0	0.0	0.0	0.0	0.0	0.0	0.0	0.0	1.0	1.0	0.0	0.0	0.0
B3GAT3	67.0	0.0	0.0	0.0	0.0	0.0	0.0	0.0	0.0	0.0	8.0	0.0	0.0	0.0	3.0	1.0	1.0	5.0	0.0	2.0	3.0	0.0	0.0	2.0	3.0	9.0	0.0	2.0	4.0	0.0	4.0	4.0	13.0	0.0	2.0	0.0	0.0	0.0	0.0	0.0	0.0	0.0	0.0	0.0	0.0	0.0	0.0	0.0	0.0
B3GNT1	87.0	0.0	0.0	0.0	0.0	0.0	0.0	1.0	0.0	0.0	11.0	0.0	1.0	0.0	5.0	6.0	0.0	2.0	1.0	1.0	0.0	0.0	0.0	3.0	1.0	16.0	0.0	2.0	4.0	0.0	7.0	4.0	13.0	0.0	0.0	0.0	0.0	0.0	0.0	1.0	0.0	0.0	0.0	1.0	0.0	0.0	1.0	0.0	0.0
B3GNT2	76.0	0.0	1.0	0.0	0.0	0.0	0.0	0.0	0.0	0.0	8.0	0.0	2.0	0.0	6.0	1.0	0.0	1.0	2.0	1.0	2.0	0.0	1.0	2.0	1.0	8.0	0.0	2.0	2.0	0.0	3.0	5.0	15.0	0.0	3.0	0.0	0.0	0.0	0.0	0.0	0.0	1.0	1.0	0.0	0.0	0.0	1.0	0.0	0.0
B3GNT3	99.0	0.0	0.0	0.0	0.0	1.0	0.0	1.0	0.0	0.0	19.0	0.0	3.0	0.0	1.0	2.0	1.0	8.0	1.0	2.0	10.0	0.0	0.0	1.0	1.0	11.0	0.0	4.0	3.0	0.0	5.0	11.0	10.0	0.0	1.0	0.0	0.0	0.0	0.0	0.0	0.0	0.0	0.0	0.0	0.0	0.0	1.0	0.0	0.0
B3GNT4	105.0	0.0	0.0	0.0	0.0	0.0	0.0	0.0	0.0	0.0	17.0	0.0	0.0	0.0	4.0	3.0	0.0	1.0	0.0	0.0	3.0	0.0	0.0	0.0	2.0	20.0	0.0	9.0	5.0	0.0	10.0	5.0	18.0	0.0	4.0	0.0	0.0	0.0	0.0	0.0	0.0	0.0	0.0	0.0	0.0	1.0	0.0	0.0	0.0
B3GNT5	91.0	0.0	0.0	0.0	0.0	2.0	0.0	0.0	0.0	0.0	11.0	0.0	1.0	0.0	3.0	5.0	1.0	1.0	1.0	4.0	1.0	0.0	0.0	1.0	3.0	23.0	0.0	3.0	2.0	0.0	11.0	4.0	12.0	0.0	1.0	0.0	0.0	0.0	0.0	0.0	0.0	0.0	0.0	0.0	0.0	0.0	0.0	0.0	0.0
B3GNT6	68.0	0.0	0.0	0.0	0.0	0.0	0.0	0.0	0.0	0.0	4.0	0.0	0.0	0.0	1.0	2.0	0.0	3.0	0.0	1.0	2.0	0.0	0.0	1.0	0.0	7.0	0.0	3.0	5.0	1.0	7.0	7.0	17.0	0.0	2.0	0.0	0.0	0.0	0.0	0.0	0.0	0.0	1.0	0.0	0.0	1.0	1.0	0.0	0.0
B3GNT7	92.0	0.0	0.0	0.0	0.0	0.0	0.0	1.0	1.0	0.0	16.0	0.0	1.0	0.0	2.0	3.0	0.0	3.0	1.0	1.0	4.0	0.0	0.0	1.0	1.0	11.0	0.0	3.0	3.0	0.0	8.0	5.0	22.0	0.0	2.0	0.0	0.0	0.0	0.0	0.0	0.0	0.0	0.0	0.0	0.0	0.0	0.0	0.0	0.0
B3GNT8	67.0	0.0	0.0	0.0	0.0	0.0	0.0	0.0	0.0	0.0	11.0	0.0	0.0	0.0	4.0	0.0	0.0	3.0	1.0	2.0	5.0	0.0	0.0	2.0	0.0	9.0	0.0	1.0	2.0	0.0	4.0	2.0	12.0	0.0	0.0	0.0	0.0	0.0	0.0	0.0	0.0	0.0	0.0	0.0	0.0	0.0	0.0	0.0	0.0
B3GNT9	50.0	0.0	0.0	0.0	0.0	0.0	0.0	0.0	0.0	0.0	2.0	0.0	1.0	0.0	2.0	0.0	0.0	0.0	0.0	1.0	1.0	0.0	0.0	1.0	0.0	12.0	0.0	1.0	0.0	0.0	3.0	1.0	16.0	0.0	0.0	0.0	0.0	0.0	0.0	0.0	0.0	0.0	1.0	0.0	0.0	1.0	1.0	0.0	0.0
B3GNTL1	78.0	0.0	0.0	0.0	0.0	0.0	0.0	0.0	1.0	0.0	20.0	1.0	0.0	0.0	5.0	2.0	1.0	1.0	0.0	0.0	1.0	0.0	0.0	2.0	0.0	13.0	0.0	1.0	1.0	0.0	2.0	3.0	12.0	0.0	2.0	0.0	0.0	0.0	0.0	1.0	0.0	1.0	0.0	0.0	0.0	0.0	1.0	0.0	0.0
B4GALNT1	146.0	0.0	1.0	0.0	0.0	0.0	0.0	0.0	0.0	0.0	18.0	0.0	1.0	0.0	3.0	5.0	1.0	3.0	0.0	0.0	2.0	0.0	0.0	0.0	2.0	23.0	0.0	3.0	10.0	2.0	11.0	10.0	31.0	0.0	3.0	0.0	0.0	0.0	0.0	0.0	5.0	0.0	0.0	1.0	0.0	0.0	0.0	0.0	0.0
B4GALNT2	165.0	0.0	1.0	0.0	0.0	0.0	0.0	0.0	1.0	1.0	45.0	0.0	2.0	0.0	9.0	4.0	1.0	4.0	0.0	0.0	5.0	1.0	0.0	3.0	3.0	18.0	0.0	8.0	5.0	1.0	11.0	11.0	15.0	0.0	1.0	0.0	0.0	0.0	0.0	0.0	0.0	1.0	0.0	0.0	0.0	0.0	4.0	0.0	0.0
B4GALNT3	209.0	0.0	1.0	0.0	0.0	1.0	1.0	0.0	0.0	0.0	45.0	0.0	1.0	0.0	11.0	14.0	1.0	7.0	0.0	1.0	10.0	1.0	0.0	4.0	2.0	24.0	2.0	9.0	9.0	0.0	13.0	12.0	22.0	0.0	1.0	0.0	0.0	0.0	0.0	1.0	0.0	0.0	1.0	0.0	0.0	0.0	2.0	0.0	0.0
B4GALNT4	212.0	0.0	0.0	0.0	0.0	0.0	0.0	0.0	0.0	0.0	32.0	0.0	7.0	0.0	10.0	4.0	0.0	5.0	0.0	1.0	4.0	0.0	0.0	2.0	1.0	30.0	0.0	9.0	7.0	1.0	19.0	18.0	46.0	0.0	5.0	0.0	0.0	0.0	0.0	0.0	0.0	0.0	0.0	0.0	0.0	2.0	2.0	0.0	0.0
B4GALT1	62.0	0.0	0.0	0.0	0.0	0.0	0.0	1.0	0.0	0.0	5.0	0.0	1.0	0.0	5.0	0.0	0.0	2.0	0.0	2.0	3.0	0.0	0.0	2.0	1.0	8.0	0.0	3.0	5.0	1.0	3.0	1.0	12.0	0.0	1.0	0.0	0.0	0.0	0.0	0.0	0.0	0.0	1.0	0.0	0.0	0.0	0.0	0.0	0.0
B4GALT2	85.0	0.0	0.0	0.0	0.0	0.0	0.0	0.0	0.0	0.0	7.0	0.0	0.0	0.0	1.0	2.0	0.0	4.0	0.0	0.0	2.0	1.0	0.0	2.0	2.0	13.0	0.0	0.0	7.0	0.0	10.0	5.0	22.0	0.0	0.0	0.0	0.0	0.0	0.0	0.0	0.0	0.0	0.0	0.0	0.0	1.0	0.0	0.0	0.0
B4GALT3	92.0	0.0	0.0	0.0	0.0	0.0	0.0	1.0	0.0	0.0	5.0	0.0	1.0	0.0	6.0	2.0	0.0	1.0	1.0	2.0	3.0	0.0	1.0	2.0	0.0	22.0	0.0	4.0	4.0	0.0	2.0	3.0	24.0	0.0	0.0	0.0	0.0	0.0	0.0	1.0	0.0	1.0	1.0	0.0	0.0	1.0	0.0	0.0	0.0
B4GALT4	85.0	0.0	0.0	0.0	0.0	0.0	0.0	0.0	0.0	1.0	16.0	0.0	1.0	0.0	5.0	1.0	0.0	2.0	1.0	1.0	6.0	0.0	0.0	0.0	0.0	17.0	0.0	3.0	1.0	0.0	5.0	4.0	13.0	0.0	1.0	0.0	0.0	0.0	0.0	0.0	0.0	0.0	0.0	0.0	0.0	0.0	1.0	0.0	0.0
B4GALT5	85.0	0.0	1.0	0.0	0.0	0.0	0.0	0.0	0.0	0.0	7.0	0.0	2.0	0.0	1.0	2.0	0.0	5.0	0.0	2.0	2.0	0.0	0.0	2.0	4.0	10.0	0.0	8.0	1.0	0.0	5.0	8.0	14.0	0.0	2.0	1.0	0.0	0.0	0.0	0.0	0.0	0.0	0.0	1.0	2.0	1.0	0.0	0.0	0.0
B4GALT6	97.0	0.0	0.0	0.0	0.0	0.0	0.0	0.0	0.0	0.0	8.0	0.0	2.0	0.0	3.0	4.0	0.0	2.0	2.0	1.0	5.0	0.0	0.0	0.0	1.0	18.0	0.0	2.0	3.0	0.0	7.0	7.0	16.0	0.0	4.0	0.0	0.0	0.0	0.0	0.0	0.0	0.0	0.0	0.0	0.0	0.0	1.0	0.0	0.0
B4GALT7	49.0	0.0	0.0	0.0	0.0	0.0	0.0	0.0	0.0	0.0	1.0	0.0	1.0	1.0	2.0	3.0	0.0	4.0	0.0	0.0	1.0	1.0	0.0	0.0	1.0	9.0	0.0	4.0	0.0	0.0	6.0	1.0	12.0	0.0	0.0	0.0	0.0	0.0	0.0	0.0	0.0	0.0	0.0	0.0	0.0	0.0	1.0	0.0	0.0
B9D1	27.0	0.0	0.0	0.0	0.0	1.0	0.0	0.0	0.0	0.0	5.0	0.0	0.0	0.0	1.0	1.0	0.0	1.0	0.0	1.0	1.0	0.0	0.0	1.0	0.0	6.0	0.0	0.0	3.0	1.0	1.0	0.0	3.0	0.0	0.0	0.0	0.0	0.0	0.0	0.0	0.0	0.0	0.0	0.0	0.0	0.0	0.0	0.0	0.0
B9D2	57.0	0.0	0.0	0.0	0.0	0.0	0.0	0.0	0.0	0.0	14.0	0.0	0.0	0.0	3.0	1.0	0.0	0.0	1.0	0.0	3.0	0.0	0.0	1.0	2.0	4.0	0.0	1.0	0.0	1.0	6.0	2.0	13.0	0.0	4.0	0.0	0.0	0.0	0.0	0.0	0.0	0.0	0.0	0.0	0.0	0.0	0.0	0.0	0.0
BAALC	32.0	0.0	0.0	0.0	0.0	0.0	0.0	0.0	0.0	0.0	7.0	0.0	0.0	0.0	1.0	0.0	0.0	1.0	0.0	0.0	1.0	0.0	0.0	0.0	1.0	4.0	0.0	3.0	1.0	0.0	1.0	6.0	3.0	0.0	2.0	0.0	0.0	0.0	0.0	0.0	0.0	0.0	0.0	0.0	0.0	0.0	0.0	0.0	0.0
BAAT	151.0	0.0	0.0	0.0	0.0	0.0	1.0	1.0	1.0	0.0	40.0	0.0	1.0	0.0	5.0	2.0	0.0	3.0	1.0	3.0	7.0	0.0	0.0	3.0	2.0	21.0	1.0	8.0	4.0	0.0	5.0	11.0	17.0	0.0	1.0	0.0	0.0	0.0	0.0	0.0	0.0	0.0	0.0	0.0	1.0	0.0	2.0	0.0	0.0
BABAM1	51.0	0.0	0.0	0.0	0.0	0.0	0.0	0.0	0.0	0.0	7.0	0.0	0.0	0.0	4.0	0.0	0.0	1.0	1.0	0.0	2.0	0.0	0.0	1.0	1.0	11.0	0.0	3.0	1.0	0.0	3.0	2.0	7.0	0.0	1.0	0.0	0.0	0.0	0.0	0.0	0.0	0.0	0.0	1.0	0.0	0.0	1.0	0.0	0.0
BACE1	100.0	0.0	1.0	0.0	0.0	0.0	0.0	1.0	0.0	0.0	13.0	0.0	2.0	0.0	1.0	6.0	0.0	1.0	0.0	3.0	1.0	0.0	0.0	3.0	1.0	18.0	0.0	3.0	6.0	0.0	3.0	6.0	18.0	0.0	2.0	0.0	0.0	0.0	0.0	0.0	0.0	0.0	1.0	1.0	0.0	1.0	2.0	0.0	0.0
BACE2	117.0	0.0	1.0	0.0	0.0	0.0	0.0	0.0	0.0	0.0	16.0	0.0	1.0	0.0	5.0	6.0	0.0	0.0	0.0	0.0	5.0	0.0	0.0	2.0	3.0	22.0	0.0	4.0	4.0	1.0	10.0	8.0	20.0	0.0	1.0	0.0	0.0	0.0	0.0	0.0	0.0	0.0	0.0	0.0	0.0	0.0	2.0	0.0	0.0
BACH1	169.0	0.0	0.0	0.0	0.0	0.0	0.0	0.0	1.0	0.0	19.0	0.0	2.0	1.0	2.0	6.0	3.0	4.0	1.0	5.0	7.0	0.0	0.0	6.0	1.0	38.0	2.0	4.0	6.0	0.0	10.0	11.0	24.0	0.0	5.0	0.0	0.0	0.0	0.0	1.0	0.0	0.0	0.0	0.0	1.0	0.0	1.0	0.0	0.0
BACH2	257.0	0.0	0.0	0.0	0.0	1.0	0.0	1.0	0.0	0.0	35.0	0.0	1.0	0.0	16.0	4.0	0.0	6.0	0.0	3.0	11.0	0.0	0.0	2.0	2.0	32.0	0.0	21.0	10.0	0.0	19.0	31.0	43.0	0.0	1.0	0.0	0.0	0.0	0.0	1.0	0.0	0.0	0.0	1.0	2.0	0.0	2.0	0.0	0.0
BAD	28.0	0.0	0.0	0.0	0.0	0.0	0.0	0.0	0.0	0.0	2.0	0.0	0.0	0.0	2.0	0.0	1.0	1.0	0.0	1.0	0.0	0.0	0.0	0.0	1.0	4.0	0.0	3.0	1.0	0.0	4.0	0.0	3.0	0.0	2.0	0.0	0.0	0.0	0.0	0.0	0.0	0.0	1.0	0.0	0.0	0.0	0.0	0.0	0.0
BAG1	45.0	0.0	0.0	0.0	0.0	0.0	0.0	0.0	0.0	0.0	6.0	0.0	7.0	0.0	4.0	0.0	0.0	2.0	0.0	0.0	1.0	0.0	0.0	1.0	1.0	7.0	0.0	3.0	0.0	0.0	3.0	2.0	5.0	0.0	1.0	0.0	0.0	0.0	0.0	0.0	0.0	0.0	0.0	0.0	0.0	0.0	1.0	0.0	0.0
BAG2	29.0	0.0	0.0	0.0	0.0	0.0	0.0	0.0	0.0	0.0	4.0	0.0	0.0	1.0	2.0	0.0	1.0	1.0	0.0	1.0	2.0	0.0	0.0	0.0	0.0	6.0	0.0	2.0	0.0	1.0	0.0	1.0	5.0	0.0	0.0	0.0	0.0	0.0	0.0	0.0	0.0	0.0	0.0	0.0	0.0	0.0	0.0	0.0	0.0
BAG3	118.0	0.0	0.0	0.0	1.0	0.0	0.0	1.0	0.0	0.0	19.0	0.0	0.0	0.0	5.0	2.0	0.0	6.0	0.0	1.0	1.0	0.0	0.0	0.0	3.0	22.0	0.0	1.0	3.0	0.0	13.0	3.0	24.0	2.0	2.0	0.0	0.0	1.0	0.0	0.0	0.0	0.0	0.0	1.0	0.0	1.0	1.0	1.0	0.0
BAG4	105.0	0.0	0.0	0.0	0.0	1.0	0.0	0.0	0.0	0.0	18.0	0.0	2.0	1.0	5.0	4.0	0.0	6.0	0.0	1.0	4.0	0.0	0.0	1.0	1.0	19.0	1.0	9.0	1.0	0.0	8.0	1.0	14.0	0.0	1.0	0.0	0.0	0.0	0.0	1.0	0.0	1.0	0.0	0.0	1.0	0.0	0.0	0.0	0.0
BAG5	71.0	0.0	0.0	0.0	0.0	0.0	0.0	0.0	0.0	0.0	4.0	0.0	3.0	1.0	5.0	6.0	0.0	3.0	1.0	4.0	3.0	0.0	0.0	0.0	2.0	17.0	1.0	3.0	1.0	0.0	4.0	4.0	8.0	0.0	1.0	0.0	0.0	0.0	0.0	0.0	0.0	0.0	0.0	0.0	0.0	0.0	0.0	0.0	0.0
BAG6	177.0	0.0	1.0	0.0	0.0	0.0	0.0	0.0	0.0	0.0	28.0	1.0	2.0	1.0	5.0	3.0	0.0	3.0	1.0	4.0	9.0	0.0	1.0	3.0	1.0	30.0	0.0	8.0	3.0	1.0	10.0	8.0	40.0	0.0	3.0	0.0	0.0	0.0	0.0	1.0	0.0	1.0	0.0	2.0	1.0	0.0	0.0	0.0	0.0
BAGE3	1.0	0.0	0.0	0.0	0.0	0.0	0.0	0.0	0.0	0.0	0.0	0.0	1.0	0.0	0.0	0.0	0.0	0.0	0.0	0.0	0.0	0.0	0.0	0.0	0.0	0.0	0.0	0.0	0.0	0.0	0.0	0.0	0.0	0.0	0.0	0.0	0.0	0.0	0.0	0.0	0.0	0.0	0.0	0.0	0.0	0.0	0.0	0.0	0.0
BAHCC1	26.0	0.0	0.0	0.0	0.0	0.0	1.0	2.0	0.0	0.0	2.0	0.0	2.0	0.0	0.0	4.0	0.0	0.0	0.0	0.0	0.0	0.0	0.0	0.0	0.0	1.0	0.0	3.0	0.0	0.0	4.0	0.0	0.0	0.0	4.0	0.0	0.0	0.0	0.0	0.0	0.0	0.0	0.0	0.0	0.0	0.0	0.0	0.0	1.0
BAHD1	164.0	1.0	0.0	0.0	1.0	1.0	0.0	0.0	0.0	0.0	21.0	1.0	4.0	1.0	7.0	4.0	0.0	1.0	0.0	2.0	4.0	0.0	0.0	4.0	3.0	25.0	0.0	5.0	8.0	0.0	14.0	10.0	34.0	0.0	3.0	0.0	0.0	0.0	0.0	0.0	0.0	0.0	0.0	1.0	0.0	1.0	2.0	0.0	0.0
BAI1	342.0	0.0	0.0	0.0	0.0	1.0	0.0	2.0	1.0	0.0	36.0	0.0	3.0	1.0	6.0	8.0	1.0	8.0	3.0	9.0	22.0	0.0	1.0	4.0	4.0	35.0	0.0	14.0	20.0	4.0	35.0	35.0	62.0	0.0	8.0	1.0	0.0	0.0	0.0	3.0	0.0	1.0	0.0	2.0	0.0	0.0	2.0	0.0	0.0
BAI2	316.0	0.0	0.0	0.0	0.0	0.0	0.0	3.0	0.0	0.0	54.0	0.0	4.0	0.0	11.0	7.0	2.0	8.0	3.0	8.0	17.0	0.0	0.0	4.0	6.0	47.0	1.0	10.0	10.0	4.0	20.0	22.0	58.0	0.0	5.0	0.0	0.0	0.0	0.0	0.0	0.0	0.0	0.0	0.0	2.0	0.0	2.0	0.0	0.0
BAI3	745.0	1.0	1.0	0.0	0.0	0.0	0.0	2.0	0.0	0.0	144.0	1.0	15.0	1.0	19.0	17.0	2.0	29.0	10.0	5.0	74.0	0.0	0.0	8.0	8.0	60.0	2.0	26.0	30.0	5.0	54.0	94.0	90.0	0.0	8.0	0.0	0.0	1.0	0.0	1.0	0.0	1.0	0.0	1.0	2.0	0.0	3.0	0.0	0.0
BAIAP2	120.0	0.0	1.0	1.0	0.0	0.0	0.0	1.0	0.0	0.0	19.0	0.0	2.0	0.0	8.0	3.0	1.0	1.0	2.0	1.0	7.0	0.0	0.0	3.0	0.0	21.0	0.0	8.0	3.0	0.0	5.0	4.0	22.0	0.0	2.0	0.0	0.0	0.0	0.0	0.0	0.0	1.0	0.0	1.0	0.0	0.0	0.0	0.0	0.0
BAIAP2L1	134.0	0.0	1.0	0.0	0.0	1.0	0.0	1.0	0.0	0.0	14.0	0.0	1.0	0.0	7.0	3.0	0.0	3.0	1.0	3.0	3.0	0.0	0.0	0.0	3.0	21.0	1.0	8.0	4.0	0.0	7.0	7.0	34.0	0.0	3.0	1.0	0.0	0.0	0.0	0.0	0.0	0.0	0.0	0.0	1.0	0.0	0.0	0.0	0.0
BAIAP2L2	87.0	0.0	0.0	0.0	0.0	0.0	0.0	0.0	0.0	0.0	5.0	0.0	5.0	0.0	1.0	1.0	0.0	2.0	1.0	1.0	3.0	0.0	0.0	0.0	3.0	12.0	0.0	4.0	5.0	0.0	6.0	5.0	18.0	0.0	2.0	0.0	0.0	0.0	0.0	1.0	0.0	0.0	0.0	0.0	1.0	1.0	3.0	1.0	0.0
BAIAP3	225.0	0.0	0.0	0.0	0.0	0.0	0.0	3.0	1.0	0.0	39.0	0.0	4.0	0.0	8.0	2.0	1.0	9.0	1.0	6.0	15.0	1.0	1.0	4.0	1.0	32.0	1.0	11.0	9.0	0.0	19.0	21.0	26.0	0.0	2.0	0.0	0.0	0.0	0.0	1.0	0.0	0.0	0.0	0.0	0.0	0.0	2.0	0.0	0.0
BAK1	57.0	0.0	0.0	0.0	0.0	0.0	0.0	0.0	0.0	0.0	7.0	0.0	0.0	0.0	2.0	2.0	0.0	2.0	0.0	0.0	1.0	0.0	0.0	3.0	1.0	16.0	1.0	3.0	0.0	1.0	3.0	4.0	9.0	0.0	1.0	0.0	0.0	0.0	0.0	0.0	0.0	0.0	0.0	0.0	0.0	0.0	0.0	0.0	0.0
BAMBI	67.0	0.0	0.0	0.0	0.0	0.0	0.0	2.0	0.0	0.0	3.0	1.0	2.0	0.0	6.0	1.0	0.0	2.0	0.0	0.0	4.0	0.0	0.0	1.0	1.0	10.0	0.0	2.0	3.0	2.0	4.0	7.0	10.0	0.0	1.0	0.0	0.0	0.0	0.0	0.0	0.0	0.0	0.0	0.0	0.0	0.0	1.0	0.0	1.0
BANF1	20.0	0.0	0.0	0.0	0.0	0.0	0.0	0.0	0.0	0.0	0.0	0.0	0.0	0.0	1.0	0.0	0.0	0.0	1.0	0.0	0.0	0.0	0.0	0.0	1.0	4.0	0.0	3.0	1.0	0.0	2.0	1.0	4.0	0.0	1.0	0.0	0.0	0.0	0.0	0.0	0.0	0.0	0.0	0.0	0.0	0.0	0.0	0.0	0.0
BANF2	21.0	0.0	0.0	0.0	0.0	0.0	0.0	0.0	0.0	0.0	4.0	0.0	1.0	0.0	1.0	0.0	0.0	0.0	0.0	0.0	0.0	0.0	0.0	0.0	0.0	6.0	0.0	1.0	3.0	1.0	1.0	0.0	3.0	0.0	0.0	0.0	0.0	0.0	0.0	0.0	0.0	0.0	0.0	0.0	0.0	0.0	0.0	0.0	0.0
BANK1	222.0	0.0	1.0	0.0	0.0	0.0	0.0	0.0	0.0	0.0	56.0	0.0	3.0	0.0	5.0	7.0	0.0	3.0	3.0	4.0	15.0	0.0	0.0	2.0	3.0	38.0	0.0	12.0	6.0	3.0	10.0	12.0	28.0	0.0	2.0	0.0	0.0	0.0	0.0	0.0	0.0	0.0	0.0	0.0	0.0	0.0	0.0	0.0	0.0
BANP	115.0	1.0	0.0	0.0	0.0	0.0	0.0	0.0	0.0	0.0	15.0	0.0	1.0	0.0	5.0	1.0	0.0	6.0	2.0	1.0	4.0	0.0	0.0	1.0	3.0	18.0	0.0	3.0	3.0	0.0	4.0	9.0	32.0	0.0	2.0	0.0	0.0	0.0	0.0	0.0	0.0	0.0	0.0	0.0	0.0	1.0	1.0	0.0	0.0
BAP1	326.0	0.0	0.0	0.0	0.0	0.0	25.0	0.0	0.0	22.0	22.0	0.0	0.0	0.0	16.0	22.0	1.0	6.0	2.0	8.0	5.0	1.0	1.0	54.0	5.0	29.0	0.0	17.0	7.0	0.0	15.0	10.0	19.0	0.0	2.0	1.0	0.0	0.0	0.0	0.0	0.0	0.0	17.0	7.0	1.0	1.0	2.0	0.0	0.0
BARD1	180.0	0.0	0.0	0.0	0.0	0.0	0.0	0.0	0.0	0.0	21.0	0.0	1.0	0.0	13.0	5.0	0.0	8.0	2.0	2.0	7.0	0.0	0.0	2.0	2.0	27.0	1.0	5.0	9.0	2.0	19.0	18.0	16.0	0.0	4.0	1.0	1.0	0.0	0.0	0.0	0.0	0.0	0.0	0.0	0.0	1.0	2.0	0.0	0.0
BARHL1	69.0	0.0	0.0	0.0	0.0	0.0	0.0	0.0	0.0	0.0	7.0	0.0	0.0	0.0	5.0	1.0	0.0	2.0	0.0	0.0	2.0	0.0	0.0	0.0	0.0	11.0	0.0	1.0	6.0	1.0	8.0	5.0	16.0	0.0	1.0	0.0	0.0	0.0	0.0	0.0	0.0	0.0	0.0	0.0	0.0	0.0	1.0	0.0	0.0
BARHL2	129.0	0.0	1.0	0.0	0.0	0.0	0.0	0.0	0.0	0.0	11.0	0.0	5.0	0.0	4.0	1.0	0.0	5.0	0.0	4.0	5.0	0.0	0.0	0.0	3.0	24.0	0.0	5.0	5.0	1.0	13.0	9.0	26.0	0.0	2.0	0.0	0.0	0.0	0.0	0.0	0.0	0.0	0.0	0.0	0.0	1.0	0.0	0.0	0.0
BARX1	21.0	0.0	0.0	0.0	0.0	1.0	0.0	0.0	0.0	0.0	2.0	0.0	0.0	0.0	1.0	0.0	0.0	0.0	0.0	0.0	2.0	0.0	0.0	0.0	0.0	2.0	1.0	1.0	2.0	0.0	2.0	0.0	6.0	0.0	0.0	0.0	0.0	0.0	0.0	0.0	0.0	0.0	0.0	0.0	0.0	0.0	1.0	0.0	0.0
BARX2	85.0	0.0	0.0	0.0	0.0	0.0	0.0	1.0	0.0	0.0	26.0	0.0	1.0	0.0	3.0	2.0	0.0	1.0	0.0	1.0	4.0	0.0	0.0	1.0	2.0	10.0	0.0	3.0	7.0	0.0	3.0	3.0	9.0	0.0	1.0	0.0	0.0	0.0	0.0	0.0	0.0	0.0	0.0	1.0	1.0	0.0	1.0	0.0	0.0
BASP1	72.0	0.0	0.0	0.0	0.0	0.0	0.0	0.0	0.0	0.0	11.0	0.0	3.0	0.0	2.0	10.0	0.0	0.0	1.0	0.0	2.0	0.0	0.0	0.0	0.0	6.0	0.0	1.0	4.0	0.0	5.0	9.0	11.0	0.0	2.0	0.0	0.0	0.0	0.0	0.0	0.0	0.0	0.0	0.0	0.0	0.0	1.0	0.0	0.0
BAT1	4.0	0.0	0.0	0.0	0.0	0.0	0.0	0.0	0.0	0.0	4.0	0.0	0.0	0.0	0.0	0.0	0.0	0.0	0.0	0.0	0.0	0.0	0.0	0.0	0.0	0.0	0.0	0.0	0.0	0.0	0.0	0.0	0.0	0.0	0.0	0.0	0.0	0.0	0.0	0.0	0.0	0.0	0.0	0.0	0.0	0.0	0.0	0.0	0.0
BAT2	8.0	0.0	0.0	0.0	0.0	0.0	0.0	1.0	0.0	0.0	7.0	0.0	0.0	0.0	0.0	0.0	0.0	0.0	0.0	0.0	0.0	0.0	0.0	0.0	0.0	0.0	0.0	0.0	0.0	0.0	0.0	0.0	0.0	0.0	0.0	0.0	0.0	0.0	0.0	0.0	0.0	0.0	0.0	0.0	0.0	0.0	0.0	0.0	0.0
BAT2D1	1.0	0.0	0.0	0.0	0.0	0.0	0.0	0.0	0.0	0.0	0.0	0.0	0.0	0.0	0.0	0.0	0.0	0.0	0.0	0.0	0.0	0.0	0.0	0.0	0.0	0.0	0.0	0.0	0.0	0.0	0.0	0.0	0.0	0.0	1.0	0.0	0.0	0.0	0.0	0.0	0.0	0.0	0.0	0.0	0.0	0.0	0.0	0.0	0.0
BAT2L1	14.0	0.0	0.0	0.0	0.0	0.0	0.0	0.0	0.0	0.0	5.0	0.0	0.0	0.0	0.0	0.0	0.0	0.0	0.0	0.0	0.0	0.0	0.0	0.0	0.0	0.0	0.0	5.0	0.0	0.0	0.0	0.0	0.0	0.0	2.0	0.0	0.0	0.0	0.0	0.0	0.0	0.0	0.0	0.0	0.0	0.0	0.0	0.0	0.0
BAT2L2	11.0	0.0	0.0	0.0	0.0	0.0	0.0	1.0	0.0	0.0	6.0	0.0	0.0	0.0	0.0	0.0	0.0	0.0	0.0	0.0	0.0	0.0	0.0	0.0	0.0	0.0	0.0	1.0	0.0	0.0	0.0	0.0	0.0	0.0	1.0	0.0	0.0	0.0	0.0	0.0	0.0	0.0	0.0	0.0	0.0	0.0	0.0	0.0	0.0
BAT3	7.0	0.0	0.0	0.0	0.0	0.0	0.0	1.0	0.0	0.0	4.0	0.0	1.0	0.0	0.0	0.0	0.0	0.0	0.0	0.0	0.0	0.0	0.0	0.0	0.0	0.0	0.0	0.0	0.0	0.0	0.0	0.0	0.0	0.0	0.0	0.0	0.0	0.0	0.0	0.0	0.0	0.0	0.0	0.0	0.0	0.0	0.0	0.0	0.0
BAT4	1.0	0.0	0.0	0.0	0.0	0.0	0.0	0.0	0.0	0.0	1.0	0.0	0.0	0.0	0.0	0.0	0.0	0.0	0.0	0.0	0.0	0.0	0.0	0.0	0.0	0.0	0.0	0.0	0.0	0.0	0.0	0.0	0.0	0.0	0.0	0.0	0.0	0.0	0.0	0.0	0.0	0.0	0.0	0.0	0.0	0.0	0.0	0.0	0.0
BAT5	2.0	0.0	0.0	0.0	0.0	0.0	0.0	0.0	0.0	0.0	1.0	0.0	0.0	0.0	0.0	0.0	0.0	0.0	0.0	0.0	0.0	0.0	0.0	0.0	0.0	0.0	0.0	0.0	0.0	0.0	0.0	0.0	0.0	0.0	1.0	0.0	0.0	0.0	0.0	0.0	0.0	0.0	0.0	0.0	0.0	0.0	0.0	0.0	0.0
BATF	49.0	0.0	0.0	1.0	1.0	0.0	0.0	0.0	0.0	0.0	13.0	0.0	0.0	0.0	2.0	2.0	0.0	1.0	0.0	1.0	0.0	0.0	0.0	0.0	0.0	8.0	0.0	3.0	1.0	1.0	4.0	0.0	8.0	0.0	0.0	0.0	0.0	0.0	0.0	0.0	0.0	0.0	0.0	0.0	0.0	0.0	0.0	0.0	0.0
BATF2	46.0	0.0	1.0	0.0	0.0	0.0	0.0	1.0	0.0	0.0	13.0	0.0	0.0	0.0	3.0	1.0	0.0	0.0	0.0	0.0	1.0	0.0	0.0	0.0	0.0	2.0	1.0	2.0	0.0	0.0	3.0	9.0	8.0	0.0	0.0	0.0	0.0	0.0	0.0	0.0	0.0	0.0	0.0	0.0	0.0	0.0	0.0	0.0	0.0
BATF3	29.0	0.0	0.0	0.0	0.0	0.0	0.0	0.0	0.0	0.0	6.0	0.0	1.0	0.0	3.0	0.0	0.0	0.0	0.0	1.0	1.0	0.0	0.0	0.0	0.0	6.0	0.0	2.0	1.0	0.0	0.0	2.0	6.0	0.0	0.0	0.0	0.0	0.0	0.0	0.0	0.0	0.0	0.0	0.0	0.0	0.0	0.0	0.0	0.0
BAX	57.0	0.0	0.0	0.0	0.0	1.0	0.0	0.0	0.0	0.0	4.0	0.0	1.0	0.0	1.0	4.0	0.0	0.0	1.0	0.0	2.0	0.0	0.0	1.0	0.0	10.0	0.0	5.0	0.0	1.0	3.0	3.0	13.0	0.0	0.0	1.0	0.0	0.0	0.0	0.0	0.0	0.0	0.0	0.0	0.0	1.0	1.0	0.0	0.0
BAZ1A	249.0	0.0	0.0	0.0	0.0	0.0	0.0	1.0	0.0	0.0	33.0	1.0	4.0	0.0	14.0	10.0	1.0	7.0	2.0	4.0	16.0	0.0	0.0	1.0	5.0	46.0	1.0	17.0	3.0	0.0	16.0	13.0	41.0	0.0	1.0	0.0	0.0	0.0	0.0	0.0	0.0	1.0	0.0	0.0	1.0	0.0	4.0	0.0	0.0
BAZ1B	249.0	0.0	0.0	0.0	0.0	1.0	0.0	0.0	0.0	0.0	27.0	0.0	2.0	0.0	13.0	7.0	0.0	7.0	2.0	7.0	12.0	0.0	0.0	7.0	3.0	37.0	0.0	17.0	13.0	1.0	11.0	20.0	45.0	0.0	3.0	0.0	1.0	0.0	0.0	0.0	0.0	0.0	0.0	0.0	0.0	0.0	3.0	0.0	0.0
BAZ2A	296.0	0.0	1.0	0.0	0.0	0.0	1.0	0.0	1.0	1.0	47.0	0.0	3.0	0.0	19.0	20.0	0.0	7.0	2.0	6.0	10.0	0.0	0.0	8.0	1.0	40.0	0.0	16.0	12.0	3.0	18.0	9.0	48.0	0.0	1.0	0.0	0.0	0.0	0.0	1.0	0.0	0.0	1.0	2.0	1.0	0.0	2.0	1.0	0.0
BAZ2B	431.0	0.0	1.0	0.0	0.0	0.0	2.0	1.0	1.0	0.0	46.0	0.0	3.0	0.0	29.0	21.0	0.0	19.0	2.0	5.0	27.0	0.0	0.0	15.0	7.0	61.0	1.0	29.0	17.0	5.0	31.0	30.0	43.0	2.0	2.0	0.0	0.0	0.0	0.0	1.0	0.0	1.0	0.0	1.0	2.0	1.0	2.0	0.0	0.0
BBC3	35.0	0.0	0.0	0.0	0.0	0.0	0.0	0.0	0.0	0.0	6.0	0.0	1.0	0.0	3.0	0.0	1.0	1.0	0.0	0.0	3.0	0.0	0.0	2.0	0.0	5.0	0.0	2.0	0.0	1.0	1.0	3.0	3.0	0.0	0.0	0.0	0.0	0.0	0.0	0.0	0.0	0.0	0.0	0.0	0.0	0.0	1.0	0.0	0.0
BBIP1	1.0	0.0	0.0	0.0	0.0	0.0	0.0	0.0	0.0	0.0	0.0	0.0	0.0	0.0	0.0	0.0	0.0	0.0	0.0	0.0	0.0	0.0	0.0	0.0	0.0	0.0	0.0	1.0	0.0	0.0	0.0	0.0	0.0	0.0	0.0	0.0	0.0	0.0	0.0	0.0	0.0	0.0	0.0	0.0	0.0	0.0	0.0	0.0	0.0
BBOX1	103.0	0.0	0.0	0.0	0.0	0.0	1.0	1.0	0.0	1.0	19.0	0.0	3.0	0.0	5.0	3.0	0.0	3.0	0.0	1.0	3.0	0.0	0.0	3.0	0.0	8.0	0.0	6.0	1.0	1.0	4.0	19.0	14.0	0.0	0.0	0.0	0.0	1.0	0.0	1.0	0.0	1.0	0.0	0.0	0.0	0.0	0.0	0.0	0.0
BBS1	88.0	0.0	0.0	0.0	0.0	0.0	1.0	0.0	0.0	0.0	15.0	0.0	0.0	0.0	2.0	1.0	0.0	4.0	2.0	4.0	1.0	0.0	1.0	4.0	2.0	22.0	1.0	3.0	6.0	1.0	5.0	2.0	4.0	0.0	1.0	0.0	0.0	0.0	0.0	0.0	0.0	0.0	0.0	0.0	0.0	0.0	0.0	0.0	0.0
BBS10	131.0	0.0	0.0	0.0	0.0	1.0	0.0	1.0	0.0	0.0	14.0	0.0	0.0	1.0	8.0	6.0	0.0	7.0	0.0	2.0	3.0	0.0	0.0	1.0	1.0	30.0	0.0	9.0	5.0	1.0	9.0	8.0	13.0	0.0	1.0	0.0	0.0	0.0	0.0	0.0	0.0	0.0	0.0	1.0	1.0	0.0	0.0	0.0	0.0
BBS12	162.0	0.0	0.0	0.0	0.0	0.0	0.0	2.0	0.0	0.0	22.0	0.0	1.0	0.0	7.0	2.0	1.0	5.0	2.0	4.0	7.0	0.0	0.0	2.0	2.0	28.0	0.0	5.0	7.0	1.0	14.0	12.0	25.0	0.0	2.0	0.0	0.0	0.0	0.0	0.0	0.0	0.0	0.0	0.0	0.0	0.0	1.0	0.0	0.0
BBS2	136.0	0.0	0.0	0.0	1.0	0.0	0.0	0.0	0.0	0.0	21.0	0.0	2.0	0.0	7.0	7.0	0.0	4.0	0.0	4.0	4.0	0.0	0.0	1.0	2.0	30.0	0.0	5.0	3.0	1.0	4.0	6.0	30.0	0.0	1.0	0.0	0.0	0.0	0.0	0.0	0.0	0.0	1.0	0.0	0.0	0.0	1.0	0.0	0.0
BBS4	95.0	0.0	0.0	0.0	0.0	0.0	0.0	0.0	0.0	0.0	11.0	0.0	3.0	0.0	3.0	3.0	0.0	4.0	1.0	1.0	6.0	0.0	0.0	1.0	0.0	14.0	0.0	5.0	8.0	1.0	8.0	3.0	16.0	0.0	3.0	0.0	0.0	0.0	0.0	0.0	0.0	1.0	0.0	0.0	1.0	0.0	0.0	0.0	0.0
BBS5	66.0	0.0	0.0	0.0	0.0	0.0	0.0	1.0	0.0	0.0	4.0	0.0	1.0	0.0	3.0	3.0	0.0	4.0	1.0	1.0	1.0	0.0	0.0	1.0	1.0	15.0	0.0	4.0	2.0	1.0	3.0	7.0	9.0	0.0	2.0	0.0	0.0	0.0	0.0	0.0	0.0	0.0	0.0	0.0	0.0	0.0	2.0	0.0	0.0
BBS7	149.0	0.0	0.0	0.0	0.0	2.0	0.0	2.0	0.0	0.0	23.0	0.0	0.0	0.0	6.0	8.0	1.0	3.0	1.0	1.0	8.0	0.0	0.0	1.0	2.0	23.0	0.0	4.0	5.0	2.0	9.0	17.0	20.0	0.0	2.0	0.0	0.0	0.0	0.0	0.0	0.0	0.0	1.0	0.0	0.0	0.0	1.0	0.0	0.0
BBS9	252.0	0.0	1.0	0.0	0.0	0.0	0.0	0.0	0.0	0.0	43.0	1.0	0.0	0.0	14.0	4.0	0.0	13.0	1.0	1.0	15.0	0.0	0.0	3.0	5.0	31.0	2.0	12.0	6.0	2.0	24.0	14.0	39.0	0.0	1.0	0.0	0.0	0.0	0.0	0.0	1.0	1.0	0.0	0.0	2.0	1.0	1.0	0.0	0.0
BBX	219.0	0.0	0.0	0.0	0.0	0.0	0.0	0.0	0.0	1.0	18.0	0.0	6.0	0.0	12.0	3.0	1.0	9.0	1.0	3.0	14.0	0.0	0.0	4.0	7.0	40.0	1.0	13.0	8.0	0.0	17.0	18.0	30.0	0.0	2.0	0.0	0.0	0.0	0.0	0.0	0.0	0.0	0.0	0.0	0.0	1.0	1.0	0.0	0.0
BC002534(DIST=20657);ABHD16B(DIST=17549)	1.0	0.0	0.0	0.0	0.0	0.0	0.0	0.0	0.0	0.0	0.0	0.0	0.0	0.0	0.0	0.0	0.0	0.0	0.0	0.0	0.0	0.0	0.0	0.0	0.0	0.0	0.0	0.0	0.0	0.0	1.0	0.0	0.0	0.0	0.0	0.0	0.0	0.0	0.0	0.0	0.0	0.0	0.0	0.0	0.0	0.0	0.0	0.0	0.0
BC033837	1.0	0.0	0.0	0.0	0.0	0.0	0.0	0.0	0.0	0.0	0.0	0.0	0.0	0.0	0.0	0.0	0.0	0.0	0.0	0.0	0.0	0.0	0.0	0.0	0.0	0.0	0.0	0.0	0.0	0.0	1.0	0.0	0.0	0.0	0.0	0.0	0.0	0.0	0.0	0.0	0.0	0.0	0.0	0.0	0.0	0.0	0.0	0.0	0.0
BCAM	168.0	0.0	0.0	0.0	0.0	0.0	0.0	0.0	1.0	0.0	41.0	0.0	4.0	0.0	5.0	3.0	0.0	3.0	0.0	1.0	5.0	0.0	0.0	5.0	4.0	20.0	0.0	1.0	5.0	2.0	16.0	7.0	30.0	0.0	5.0	0.0	0.0	0.0	0.0	1.0	0.0	0.0	0.0	0.0	0.0	1.0	1.0	0.0	0.0
BCAN	264.0	0.0	0.0	0.0	0.0	0.0	1.0	0.0	1.0	0.0	34.0	0.0	4.0	0.0	7.0	12.0	1.0	12.0	1.0	6.0	20.0	0.0	0.0	7.0	5.0	37.0	0.0	13.0	6.0	1.0	17.0	30.0	32.0	0.0	3.0	0.0	0.0	0.0	0.0	0.0	2.0	0.0	1.0	1.0	1.0	1.0	1.0	0.0	0.0
BCAP29	67.0	0.0	0.0	0.0	0.0	0.0	0.0	0.0	0.0	0.0	7.0	0.0	0.0	0.0	4.0	2.0	0.0	2.0	0.0	1.0	2.0	0.0	0.0	1.0	0.0	14.0	0.0	1.0	0.0	1.0	7.0	6.0	14.0	0.0	0.0	0.0	0.0	0.0	0.0	0.0	0.0	0.0	0.0	0.0	1.0	0.0	0.0	0.0	0.0
BCAP31	57.0	0.0	0.0	0.0	0.0	0.0	0.0	0.0	0.0	0.0	8.0	0.0	0.0	0.0	1.0	2.0	1.0	2.0	1.0	2.0	3.0	0.0	0.0	0.0	1.0	15.0	1.0	7.0	0.0	0.0	0.0	5.0	5.0	0.0	1.0	0.0	0.0	0.0	0.0	0.0	0.0	0.0	0.0	0.0	0.0	0.0	0.0	0.0	0.0
BCAR1	183.0	0.0	0.0	0.0	0.0	0.0	0.0	0.0	0.0	0.0	25.0	0.0	4.0	0.0	8.0	3.0	0.0	6.0	2.0	0.0	11.0	0.0	0.0	3.0	4.0	31.0	0.0	12.0	5.0	2.0	14.0	9.0	31.0	0.0	2.0	2.0	0.0	0.0	0.0	1.0	0.0	0.0	0.0	2.0	1.0	0.0	1.0	0.0	0.0
BCAR3	166.0	0.0	1.0	0.0	0.0	0.0	0.0	0.0	0.0	0.0	26.0	0.0	1.0	1.0	7.0	3.0	1.0	7.0	0.0	3.0	7.0	0.0	0.0	5.0	0.0	27.0	0.0	7.0	10.0	0.0	10.0	4.0	29.0	0.0	0.0	0.0	0.0	0.0	0.0	0.0	1.0	0.0	0.0	2.0	0.0	0.0	1.0	0.0	0.0
BCAS1	180.0	0.0	0.0	0.0	0.0	0.0	0.0	0.0	0.0	1.0	36.0	0.0	7.0	0.0	6.0	6.0	0.0	7.0	0.0	2.0	7.0	0.0	0.0	3.0	3.0	18.0	1.0	12.0	4.0	0.0	15.0	16.0	19.0	0.0	2.0	0.0	0.0	0.0	0.0	0.0	0.0	0.0	1.0	1.0	0.0	0.0	1.0	0.0	0.0
BCAS2	43.0	0.0	0.0	0.0	0.0	0.0	0.0	0.0	0.0	0.0	6.0	0.0	0.0	0.0	3.0	0.0	0.0	4.0	0.0	0.0	4.0	0.0	0.0	2.0	0.0	6.0	0.0	4.0	1.0	0.0	5.0	2.0	5.0	0.0	0.0	0.0	0.0	0.0	0.0	0.0	0.0	0.0	0.0	0.0	0.0	0.0	0.0	0.0	0.0
BCAS3	209.0	0.0	0.0	0.0	0.0	0.0	0.0	0.0	0.0	0.0	36.0	0.0	4.0	0.0	10.0	4.0	0.0	4.0	1.0	3.0	11.0	1.0	0.0	2.0	3.0	29.0	0.0	8.0	7.0	0.0	18.0	16.0	38.0	0.0	1.0	0.0	0.0	0.0	1.0	0.0	0.0	1.0	0.0	1.0	0.0	2.0	3.0	0.0	0.0
BCAS4	43.0	0.0	0.0	0.0	0.0	0.0	0.0	0.0	1.0	0.0	5.0	0.0	1.0	0.0	1.0	1.0	0.0	1.0	0.0	1.0	2.0	0.0	0.0	2.0	0.0	7.0	0.0	2.0	1.0	1.0	4.0	2.0	9.0	0.0	0.0	0.0	0.0	0.0	0.0	0.0	0.0	0.0	0.0	0.0	0.0	0.0	0.0	0.0	0.0
BCAT1	119.0	0.0	0.0	0.0	0.0	0.0	0.0	0.0	0.0	0.0	28.0	0.0	1.0	0.0	5.0	5.0	1.0	3.0	2.0	2.0	7.0	0.0	0.0	1.0	0.0	16.0	0.0	5.0	2.0	0.0	6.0	7.0	17.0	0.0	3.0	2.0	0.0	0.0	0.0	0.0	0.0	0.0	0.0	0.0	2.0	0.0	0.0	0.0	0.0
BCAT2	69.0	0.0	0.0	0.0	0.0	0.0	0.0	0.0	0.0	0.0	10.0	0.0	1.0	0.0	5.0	2.0	0.0	2.0	1.0	2.0	2.0	0.0	0.0	0.0	1.0	11.0	1.0	6.0	1.0	0.0	10.0	3.0	6.0	0.0	2.0	0.0	0.0	0.0	0.0	0.0	0.0	0.0	0.0	0.0	0.0	2.0	0.0	0.0	0.0
BCCIP	71.0	0.0	1.0	0.0	0.0	0.0	0.0	0.0	0.0	0.0	7.0	0.0	0.0	0.0	3.0	1.0	0.0	2.0	0.0	3.0	4.0	0.0	0.0	2.0	0.0	17.0	0.0	7.0	5.0	1.0	2.0	2.0	13.0	0.0	1.0	0.0	0.0	0.0	0.0	0.0	0.0	0.0	0.0	0.0	0.0	0.0	0.0	0.0	0.0
BCDIN3D	49.0	1.0	0.0	0.0	0.0	0.0	0.0	0.0	0.0	0.0	4.0	0.0	0.0	0.0	3.0	2.0	0.0	0.0	1.0	2.0	2.0	1.0	0.0	0.0	0.0	13.0	0.0	3.0	0.0	0.0	0.0	3.0	10.0	0.0	1.0	0.0	0.0	0.0	0.0	0.0	0.0	0.0	1.0	0.0	0.0	0.0	0.0	0.0	0.0
BCHE	301.0	0.0	0.0	0.0	0.0	0.0	0.0	0.0	0.0	0.0	24.0	0.0	5.0	0.0	10.0	5.0	3.0	5.0	3.0	3.0	34.0	1.0	0.0	3.0	4.0	41.0	0.0	12.0	7.0	5.0	23.0	48.0	34.0	0.0	7.0	1.0	0.0	0.0	0.0	0.0	0.0	0.0	1.0	1.0	2.0	0.0	3.0	0.0	0.0
BCKDHA	96.0	0.0	0.0	0.0	0.0	0.0	0.0	1.0	0.0	0.0	13.0	0.0	0.0	0.0	6.0	2.0	1.0	2.0	0.0	1.0	2.0	0.0	0.0	3.0	0.0	17.0	0.0	4.0	4.0	0.0	5.0	1.0	27.0	0.0	0.0	0.0	0.0	0.0	0.0	0.0	0.0	0.0	0.0	1.0	0.0	2.0	0.0	1.0	0.0
BCKDHB	82.0	0.0	0.0	0.0	0.0	0.0	0.0	0.0	0.0	0.0	11.0	0.0	1.0	0.0	4.0	0.0	0.0	5.0	1.0	0.0	3.0	0.0	0.0	0.0	1.0	15.0	0.0	2.0	1.0	0.0	2.0	15.0	14.0	0.0	1.0	0.0	0.0	0.0	0.0	0.0	0.0	0.0	0.0	0.0	0.0	0.0	1.0	0.0	0.0
BCKDK	103.0	0.0	0.0	0.0	0.0	1.0	0.0	0.0	0.0	0.0	11.0	0.0	0.0	1.0	0.0	2.0	2.0	6.0	0.0	1.0	1.0	0.0	0.0	1.0	0.0	17.0	0.0	8.0	7.0	1.0	9.0	2.0	28.0	0.0	0.0	0.0	0.0	0.0	0.0	0.0	0.0	0.0	0.0	0.0	0.0	0.0	1.0	0.0	0.0
BCL10	107.0	0.0	0.0	0.0	0.0	0.0	0.0	0.0	0.0	0.0	10.0	0.0	1.0	0.0	4.0	0.0	0.0	1.0	0.0	1.0	2.0	0.0	0.0	2.0	0.0	11.0	0.0	6.0	2.0	0.0	3.0	7.0	12.0	0.0	1.0	0.0	0.0	0.0	0.0	0.0	0.0	0.0	0.0	0.0	0.0	1.0	0.0	0.0	0.0
BCL11A	308.0	0.0	0.0	0.0	0.0	0.0	0.0	0.0	0.0	0.0	59.0	0.0	3.0	0.0	8.0	13.0	2.0	7.0	2.0	1.0	12.0	0.0	0.0	4.0	3.0	43.0	0.0	7.0	11.0	2.0	29.0	34.0	39.0	0.0	5.0	0.0	0.0	0.0	0.0	2.0	0.0	0.0	0.0	0.0	1.0	0.0	2.0	0.0	0.0
BCL11B	249.0	0.0	0.0	0.0	0.0	1.0	0.0	0.0	1.0	0.0	60.0	1.0	0.0	0.0	5.0	12.0	0.0	4.0	0.0	0.0	5.0	2.0	1.0	2.0	0.0	28.0	0.0	11.0	10.0	1.0	13.0	29.0	38.0	0.0	5.0	0.0	0.0	0.0	0.0	0.0	0.0	0.0	0.0	0.0	1.0	1.0	4.0	0.0	0.0
BCL2	188.0	0.0	0.0	0.0	0.0	0.0	0.0	0.0	0.0	0.0	7.0	0.0	1.0	0.0	1.0	1.0	0.0	1.0	0.0	0.0	0.0	0.0	0.0	0.0	0.0	4.0	0.0	0.0	1.0	0.0	6.0	6.0	4.0	0.0	0.0	0.0	0.0	0.0	0.0	0.0	0.0	0.0	0.0	1.0	0.0	0.0	1.0	0.0	0.0
BCL2A1	41.0	0.0	0.0	0.0	0.0	0.0	0.0	0.0	0.0	0.0	3.0	0.0	0.0	0.0	1.0	0.0	0.0	2.0	1.0	0.0	3.0	0.0	0.0	4.0	2.0	7.0	0.0	3.0	1.0	0.0	2.0	1.0	8.0	0.0	1.0	0.0	0.0	0.0	0.0	0.0	0.0	0.0	0.0	0.0	0.0	0.0	0.0	0.0	0.0
BCL2L1	52.0	0.0	0.0	0.0	0.0	0.0	0.0	0.0	0.0	0.0	3.0	0.0	0.0	0.0	3.0	1.0	0.0	0.0	1.0	0.0	2.0	0.0	0.0	0.0	5.0	9.0	0.0	4.0	0.0	0.0	2.0	2.0	12.0	0.0	0.0	0.0	0.0	0.0	0.0	0.0	0.0	1.0	0.0	0.0	2.0	0.0	1.0	0.0	0.0
BCL2L10	24.0	0.0	0.0	0.0	0.0	0.0	0.0	0.0	0.0	0.0	3.0	0.0	1.0	0.0	1.0	0.0	0.0	0.0	0.0	0.0	1.0	0.0	0.0	2.0	0.0	3.0	0.0	1.0	2.0	0.0	1.0	1.0	6.0	0.0	1.0	0.0	0.0	0.0	0.0	0.0	0.0	0.0	0.0	0.0	0.0	0.0	0.0	0.0	0.0
BCL2L11	82.0	0.0	0.0	0.0	0.0	0.0	1.0	0.0	0.0	0.0	11.0	0.0	2.0	0.0	6.0	2.0	0.0	1.0	1.0	3.0	0.0	1.0	0.0	0.0	1.0	14.0	1.0	7.0	4.0	0.0	4.0	5.0	11.0	0.0	1.0	0.0	0.0	0.0	0.0	0.0	0.0	0.0	0.0	0.0	1.0	0.0	2.0	0.0	0.0
BCL2L12	54.0	0.0	1.0	0.0	0.0	0.0	0.0	0.0	0.0	0.0	17.0	0.0	2.0	0.0	3.0	1.0	2.0	0.0	0.0	1.0	2.0	0.0	0.0	0.0	1.0	7.0	0.0	2.0	1.0	1.0	0.0	2.0	9.0	0.0	0.0	0.0	0.0	0.0	0.0	0.0	0.0	1.0	0.0	0.0	0.0	0.0	0.0	0.0	0.0
BCL2L13	75.0	0.0	0.0	0.0	0.0	0.0	0.0	0.0	0.0	0.0	6.0	0.0	1.0	0.0	6.0	2.0	0.0	3.0	0.0	1.0	2.0	0.0	0.0	2.0	1.0	12.0	1.0	7.0	3.0	0.0	7.0	8.0	8.0	0.0	1.0	0.0	0.0	0.0	0.0	0.0	0.0	0.0	0.0	0.0	0.0	0.0	1.0	0.0	0.0
BCL2L14	61.0	0.0	0.0	0.0	0.0	0.0	0.0	0.0	0.0	0.0	8.0	2.0	2.0	0.0	2.0	0.0	1.0	2.0	0.0	0.0	1.0	0.0	0.0	2.0	3.0	11.0	0.0	2.0	0.0	1.0	5.0	2.0	11.0	1.0	0.0	0.0	0.0	0.0	0.0	0.0	0.0	0.0	0.0	0.0	0.0	0.0	0.0	0.0	0.0
BCL2L15	31.0	0.0	0.0	0.0	0.0	0.0	0.0	0.0	0.0	0.0	5.0	0.0	1.0	0.0	1.0	1.0	0.0	0.0	0.0	0.0	2.0	0.0	0.0	1.0	1.0	9.0	0.0	2.0	1.0	0.0	1.0	2.0	3.0	0.0	0.0	0.0	0.0	0.0	0.0	0.0	0.0	0.0	0.0	0.0	0.0	0.0	0.0	0.0	0.0
BCL2L2	35.0	0.0	0.0	0.0	0.0	0.0	0.0	0.0	0.0	0.0	4.0	0.0	10.0	0.0	1.0	0.0	0.0	0.0	0.0	0.0	1.0	0.0	0.0	0.0	0.0	3.0	0.0	0.0	1.0	1.0	3.0	3.0	4.0	0.0	0.0	0.0	0.0	0.0	0.0	0.0	0.0	0.0	0.0	0.0	0.0	0.0	0.0	0.0	0.0
BCL2L2-PABPN1	23.0	0.0	0.0	0.0	0.0	0.0	0.0	0.0	0.0	0.0	5.0	0.0	0.0	0.0	0.0	0.0	0.0	1.0	0.0	0.0	0.0	0.0	0.0	0.0	1.0	6.0	0.0	0.0	0.0	0.0	4.0	2.0	3.0	0.0	0.0	0.0	0.0	0.0	0.0	0.0	0.0	0.0	0.0	0.0	1.0	0.0	0.0	0.0	0.0
BCL3	86.0	0.0	0.0	0.0	0.0	0.0	0.0	0.0	0.0	0.0	14.0	0.0	2.0	0.0	3.0	4.0	0.0	3.0	1.0	1.0	1.0	0.0	0.0	1.0	3.0	7.0	2.0	3.0	0.0	0.0	7.0	5.0	19.0	0.0	2.0	0.0	0.0	0.0	0.0	0.0	0.0	0.0	2.0	0.0	1.0	0.0	2.0	0.0	0.0
BCL6	262.0	0.0	0.0	0.0	0.0	0.0	0.0	2.0	1.0	0.0	23.0	0.0	1.0	0.0	3.0	5.0	1.0	7.0	1.0	1.0	6.0	0.0	0.0	4.0	3.0	35.0	2.0	8.0	5.0	0.0	12.0	17.0	41.0	0.0	3.0	0.0	0.0	0.0	0.0	3.0	0.0	1.0	0.0	1.0	0.0	0.0	0.0	0.0	0.0
BCL6B	133.0	0.0	0.0	0.0	0.0	0.0	0.0	0.0	0.0	0.0	26.0	0.0	6.0	0.0	3.0	0.0	0.0	5.0	0.0	1.0	8.0	1.0	0.0	1.0	1.0	29.0	0.0	4.0	2.0	0.0	11.0	6.0	23.0	0.0	1.0	0.0	0.0	0.0	0.0	0.0	0.0	0.0	0.0	0.0	0.0	0.0	1.0	0.0	0.0
BCL7A	94.0	0.0	1.0	0.0	0.0	0.0	0.0	0.0	0.0	0.0	3.0	0.0	0.0	0.0	1.0	1.0	1.0	0.0	0.0	0.0	1.0	0.0	0.0	1.0	0.0	11.0	0.0	3.0	2.0	0.0	4.0	2.0	10.0	0.0	0.0	0.0	0.0	0.0	0.0	0.0	0.0	0.0	0.0	0.0	0.0	0.0	0.0	0.0	0.0
BCL7B	34.0	0.0	0.0	0.0	0.0	0.0	0.0	1.0	0.0	0.0	7.0	0.0	0.0	0.0	1.0	1.0	0.0	0.0	0.0	0.0	1.0	0.0	0.0	0.0	2.0	7.0	0.0	1.0	1.0	1.0	2.0	0.0	5.0	0.0	0.0	0.0	0.0	0.0	0.0	1.0	0.0	0.0	0.0	1.0	1.0	0.0	0.0	0.0	0.0
BCL7C	67.0	0.0	0.0	0.0	0.0	0.0	0.0	0.0	0.0	0.0	15.0	0.0	1.0	1.0	0.0	0.0	0.0	0.0	0.0	1.0	2.0	0.0	0.0	0.0	0.0	11.0	0.0	3.0	6.0	0.0	11.0	1.0	11.0	0.0	0.0	0.0	0.0	0.0	0.0	0.0	0.0	0.0	0.0	0.0	1.0	0.0	0.0	0.0	0.0
BCL9	352.0	0.0	0.0	0.0	0.0	0.0	1.0	0.0	0.0	0.0	51.0	0.0	1.0	0.0	18.0	11.0	2.0	12.0	5.0	7.0	9.0	0.0	0.0	8.0	6.0	43.0	1.0	23.0	13.0	0.0	27.0	25.0	71.0	0.0	3.0	0.0	0.0	1.0	0.0	0.0	0.0	3.0	0.0	1.0	0.0	1.0	2.0	0.0	0.0
BCL9L	334.0	0.0	1.0	0.0	0.0	0.0	0.0	1.0	1.0	0.0	44.0	1.0	5.0	2.0	10.0	5.0	1.0	6.0	1.0	3.0	17.0	0.0	0.0	9.0	5.0	42.0	0.0	7.0	11.0	2.0	31.0	25.0	87.0	0.0	1.0	0.0	0.0	0.0	0.0	0.0	0.0	0.0	0.0	1.0	0.0	2.0	2.0	0.0	0.0
BCLAF1	507.0	0.0	3.0	0.0	0.0	0.0	0.0	2.0	2.0	0.0	117.0	1.0	5.0	1.0	19.0	14.0	1.0	16.0	3.0	3.0	38.0	0.0	0.0	6.0	7.0	55.0	2.0	17.0	26.0	0.0	32.0	54.0	41.0	0.0	10.0	1.0	0.0	0.0	0.0	0.0	0.0	2.0	1.0	2.0	2.0	1.0	1.0	0.0	0.0
BCMO1	141.0	0.0	1.0	0.0	0.0	0.0	0.0	0.0	0.0	0.0	34.0	1.0	2.0	0.0	4.0	3.0	0.0	3.0	2.0	0.0	8.0	0.0	0.0	2.0	3.0	17.0	0.0	7.0	2.0	1.0	5.0	6.0	24.0	0.0	1.0	0.0	0.0	0.0	0.0	1.0	1.0	0.0	0.0	0.0	0.0	0.0	3.0	0.0	0.0
BCO2	135.0	0.0	0.0	0.0	0.0	0.0	0.0	1.0	0.0	0.0	20.0	0.0	2.0	0.0	9.0	2.0	1.0	2.0	2.0	0.0	4.0	1.0	0.0	1.0	2.0	19.0	0.0	9.0	2.0	1.0	9.0	14.0	25.0	0.0	1.0	0.0	0.0	0.0	0.0	0.0	0.0	0.0	1.0	0.0	1.0	0.0	2.0	0.0	0.0
BCOR	466.0	0.0	0.0	3.0	1.0	2.0	2.0	6.0	3.0	1.0	50.0	2.0	6.0	3.0	16.0	7.0	2.0	7.0	4.0	11.0	17.0	0.0	2.0	6.0	7.0	86.0	0.0	19.0	2.0	2.0	36.0	35.0	66.0	0.0	3.0	0.0	0.0	1.0	0.0	0.0	1.0	2.0	3.0	1.0	2.0	1.0	6.0	2.0	0.0
BCORL1	443.0	0.0	0.0	0.0	0.0	3.0	0.0	0.0	1.0	0.0	36.0	0.0	5.0	0.0	15.0	9.0	1.0	14.0	2.0	7.0	17.0	1.0	1.0	8.0	11.0	72.0	1.0	22.0	6.0	1.0	32.0	57.0	88.0	1.0	5.0	1.0	0.0	0.0	0.0	0.0	1.0	2.0	0.0	1.0	2.0	2.0	3.0	0.0	0.0
BCR	236.0	0.0	0.0	0.0	1.0	1.0	0.0	0.0	0.0	0.0	45.0	0.0	4.0	0.0	5.0	3.0	3.0	3.0	1.0	5.0	10.0	0.0	1.0	7.0	4.0	32.0	0.0	5.0	8.0	1.0	15.0	16.0	33.0	0.0	2.0	0.0	0.0	0.0	0.0	0.0	1.0	0.0	0.0	0.0	1.0	0.0	2.0	0.0	0.0
BCS1L	72.0	0.0	1.0	0.0	0.0	0.0	0.0	0.0	0.0	0.0	6.0	0.0	1.0	0.0	2.0	1.0	0.0	2.0	1.0	2.0	0.0	0.0	0.0	0.0	1.0	14.0	1.0	4.0	6.0	0.0	5.0	0.0	19.0	0.0	2.0	0.0	0.0	0.0	0.0	0.0	0.0	1.0	0.0	0.0	0.0	0.0	2.0	0.0	0.0
BDH1	74.0	0.0	0.0	0.0	1.0	0.0	0.0	0.0	0.0	0.0	12.0	0.0	1.0	0.0	0.0	2.0	2.0	1.0	2.0	1.0	5.0	0.0	0.0	1.0	1.0	13.0	0.0	3.0	6.0	0.0	6.0	4.0	9.0	0.0	1.0	0.0	0.0	0.0	0.0	0.0	0.0	0.0	1.0	0.0	0.0	0.0	0.0	0.0	0.0
BDH2	41.0	0.0	0.0	0.0	0.0	0.0	0.0	0.0	0.0	0.0	6.0	0.0	1.0	0.0	4.0	0.0	0.0	2.0	0.0	0.0	0.0	0.0	0.0	1.0	0.0	10.0	0.0	2.0	0.0	0.0	0.0	3.0	8.0	0.0	1.0	0.0	0.0	0.0	0.0	1.0	0.0	1.0	0.0	0.0	0.0	1.0	0.0	0.0	0.0
BDKRB1	120.0	0.0	0.0	0.0	0.0	0.0	0.0	1.0	0.0	0.0	18.0	1.0	1.0	0.0	4.0	3.0	0.0	3.0	0.0	3.0	7.0	0.0	0.0	1.0	3.0	14.0	0.0	6.0	9.0	1.0	10.0	6.0	19.0	0.0	0.0	0.0	0.0	0.0	0.0	1.0	0.0	0.0	0.0	1.0	0.0	0.0	2.0	0.0	0.0
BDKRB2	134.0	0.0	0.0	0.0	0.0	0.0	0.0	0.0	0.0	0.0	33.0	0.0	2.0	0.0	3.0	6.0	0.0	3.0	0.0	0.0	5.0	0.0	1.0	3.0	6.0	21.0	0.0	4.0	4.0	0.0	5.0	5.0	21.0	0.0	1.0	0.0	0.0	0.0	0.0	0.0	0.0	1.0	0.0	0.0	1.0	0.0	1.0	0.0	0.0
BDNF	78.0	0.0	0.0	0.0	0.0	0.0	0.0	1.0	0.0	0.0	12.0	0.0	1.0	0.0	3.0	2.0	0.0	2.0	0.0	0.0	1.0	0.0	0.0	1.0	0.0	12.0	0.0	3.0	0.0	1.0	11.0	4.0	17.0	0.0	4.0	0.0	0.0	0.0	0.0	0.0	0.0	0.0	0.0	1.0	0.0	0.0	0.0	0.0	0.0
BDP1	418.0	0.0	0.0	0.0	0.0	0.0	0.0	3.0	1.0	0.0	44.0	0.0	7.0	4.0	37.0	17.0	5.0	7.0	7.0	6.0	18.0	0.0	0.0	9.0	4.0	52.0	2.0	18.0	12.0	2.0	32.0	45.0	54.0	0.0	4.0	0.0	0.0	0.0	0.0	0.0	0.0	0.0	0.0	1.0	2.0	1.0	3.0	1.0	0.0
BEAN1	19.0	0.0	0.0	0.0	0.0	0.0	0.0	0.0	0.0	0.0	0.0	0.0	2.0	0.0	0.0	0.0	0.0	0.0	1.0	0.0	0.0	0.0	0.0	1.0	0.0	7.0	0.0	0.0	0.0	0.0	0.0	0.0	7.0	0.0	0.0	0.0	0.0	0.0	0.0	0.0	0.0	0.0	0.0	0.0	0.0	0.0	0.0	0.0	0.0
BECN1	78.0	0.0	0.0	0.0	0.0	0.0	0.0	1.0	0.0	0.0	9.0	0.0	2.0	0.0	4.0	3.0	1.0	2.0	0.0	1.0	3.0	2.0	0.0	0.0	2.0	12.0	0.0	3.0	4.0	0.0	9.0	2.0	10.0	0.0	2.0	0.0	0.0	0.0	0.0	1.0	0.0	0.0	0.0	0.0	1.0	0.0	0.0	0.0	0.0
BEGAIN	106.0	0.0	0.0	0.0	0.0	0.0	0.0	0.0	0.0	0.0	14.0	0.0	2.0	0.0	3.0	0.0	0.0	5.0	2.0	4.0	2.0	0.0	0.0	0.0	0.0	15.0	0.0	5.0	8.0	0.0	7.0	4.0	18.0	0.0	2.0	0.0	0.0	0.0	0.0	0.0	0.0	0.0	1.0	0.0	2.0	1.0	1.0	0.0	0.0
BEND2	230.0	0.0	1.0	0.0	0.0	1.0	0.0	0.0	0.0	0.0	40.0	0.0	6.0	0.0	6.0	2.0	1.0	14.0	3.0	1.0	10.0	0.0	0.0	1.0	3.0	42.0	0.0	11.0	2.0	1.0	8.0	22.0	35.0	0.0	7.0	0.0	0.0	0.0	0.0	0.0	0.0	0.0	0.0	1.0	0.0	0.0	2.0	0.0	0.0
BEND3	194.0	1.0	0.0	0.0	0.0	0.0	0.0	0.0	0.0	1.0	17.0	0.0	1.0	0.0	11.0	8.0	0.0	5.0	3.0	8.0	8.0	0.0	0.0	1.0	3.0	23.0	0.0	5.0	5.0	1.0	18.0	12.0	47.0	0.0	4.0	0.0	1.0	0.0	0.0	0.0	0.0	0.0	0.0	0.0	3.0	0.0	1.0	0.0	0.0
BEND4	158.0	1.0	1.0	0.0	0.0	0.0	0.0	0.0	0.0	0.0	42.0	1.0	6.0	0.0	3.0	6.0	0.0	1.0	1.0	2.0	12.0	0.0	0.0	3.0	0.0	22.0	0.0	5.0	4.0	0.0	11.0	12.0	12.0	0.0	7.0	0.0	0.0	0.0	0.0	0.0	0.0	1.0	0.0	1.0	0.0	0.0	0.0	0.0	0.0
BEND5	102.0	0.0	0.0	0.0	0.0	0.0	0.0	0.0	0.0	0.0	12.0	0.0	2.0	0.0	1.0	4.0	0.0	3.0	4.0	1.0	1.0	0.0	0.0	2.0	0.0	23.0	0.0	3.0	5.0	0.0	5.0	5.0	27.0	0.0	0.0	0.0	0.0	0.0	0.0	0.0	0.0	0.0	0.0	0.0	0.0	0.0	0.0	0.0	0.0
BEND6	91.0	0.0	0.0	0.0	0.0	0.0	0.0	0.0	0.0	0.0	12.0	0.0	0.0	0.0	6.0	2.0	1.0	3.0	0.0	0.0	5.0	0.0	0.0	1.0	2.0	14.0	0.0	4.0	6.0	0.0	4.0	14.0	9.0	0.0	1.0	0.0	0.0	0.0	0.0	0.0	0.0	0.0	0.0	1.0	0.0	0.0	0.0	0.0	0.0
BEND7	97.0	0.0	0.0	0.0	0.0	0.0	1.0	0.0	1.0	0.0	17.0	0.0	0.0	0.0	3.0	2.0	0.0	3.0	1.0	3.0	5.0	0.0	0.0	1.0	2.0	20.0	2.0	6.0	3.0	1.0	4.0	5.0	12.0	0.0	2.0	0.0	0.0	0.0	0.0	0.0	0.0	0.0	1.0	0.0	0.0	0.0	0.0	0.0	0.0
BEST1	105.0	0.0	0.0	0.0	0.0	0.0	1.0	1.0	0.0	0.0	10.0	0.0	4.0	0.0	6.0	2.0	0.0	0.0	0.0	6.0	2.0	0.0	0.0	5.0	1.0	16.0	0.0	3.0	2.0	0.0	7.0	5.0	19.0	0.0	4.0	0.0	0.0	0.0	0.0	0.0	0.0	0.0	0.0	1.0	1.0	1.0	0.0	0.0	0.0
BEST2	108.0	0.0	0.0	0.0	0.0	0.0	0.0	0.0	0.0	0.0	19.0	0.0	2.0	0.0	5.0	1.0	0.0	3.0	0.0	3.0	3.0	0.0	0.0	1.0	1.0	15.0	1.0	6.0	2.0	0.0	6.0	9.0	19.0	0.0	2.0	0.0	0.0	0.0	0.0	0.0	0.0	0.0	0.0	0.0	0.0	0.0	1.0	0.0	0.0
BEST3	238.0	0.0	1.0	0.0	0.0	0.0	0.0	0.0	0.0	1.0	62.0	0.0	3.0	0.0	9.0	5.0	1.0	10.0	1.0	6.0	10.0	0.0	1.0	2.0	0.0	30.0	0.0	9.0	6.0	1.0	17.0	22.0	28.0	0.0	3.0	0.0	0.0	0.0	0.0	0.0	0.0	0.0	0.0	1.0	0.0	1.0	3.0	1.0	0.0
BEST4	57.0	0.0	0.0	0.0	0.0	0.0	0.0	0.0	0.0	0.0	7.0	0.0	0.0	0.0	7.0	0.0	0.0	2.0	0.0	1.0	1.0	0.0	0.0	1.0	1.0	11.0	1.0	1.0	2.0	0.0	5.0	3.0	11.0	0.0	1.0	0.0	0.0	0.0	0.0	0.0	0.0	1.0	0.0	0.0	0.0	0.0	0.0	0.0	0.0
BET1	25.0	0.0	0.0	0.0	0.0	0.0	0.0	0.0	0.0	0.0	6.0	0.0	1.0	0.0	0.0	0.0	0.0	0.0	0.0	0.0	0.0	0.0	0.0	0.0	0.0	9.0	0.0	1.0	0.0	0.0	3.0	3.0	1.0	0.0	0.0	0.0	0.0	0.0	0.0	0.0	0.0	0.0	0.0	0.0	0.0	0.0	0.0	0.0	0.0
BET1L	15.0	0.0	0.0	0.0	0.0	0.0	0.0	0.0	0.0	0.0	4.0	0.0	0.0	0.0	0.0	0.0	0.0	0.0	0.0	0.0	1.0	0.0	0.0	1.0	0.0	3.0	0.0	1.0	0.0	0.0	1.0	1.0	3.0	0.0	0.0	0.0	0.0	0.0	0.0	0.0	0.0	0.0	0.0	0.0	0.0	0.0	0.0	0.0	0.0
BET3L	1.0	0.0	0.0	0.0	0.0	0.0	0.0	0.0	0.0	0.0	0.0	0.0	0.0	0.0	0.0	0.0	0.0	0.0	0.0	0.0	0.0	0.0	0.0	0.0	0.0	0.0	0.0	0.0	0.0	0.0	0.0	0.0	0.0	0.0	0.0	0.0	0.0	0.0	0.0	0.0	0.0	0.0	0.0	0.0	0.0	0.0	0.0	0.0	0.0
BEX1	53.0	0.0	0.0	0.0	0.0	0.0	0.0	0.0	0.0	0.0	8.0	0.0	4.0	0.0	2.0	1.0	1.0	0.0	1.0	0.0	3.0	0.0	0.0	1.0	1.0	12.0	0.0	0.0	1.0	1.0	3.0	3.0	9.0	0.0	0.0	0.0	0.0	0.0	0.0	0.0	0.0	0.0	0.0	0.0	1.0	0.0	0.0	0.0	0.0
BEX2	36.0	0.0	0.0	0.0	0.0	0.0	0.0	0.0	0.0	0.0	5.0	0.0	0.0	0.0	0.0	0.0	0.0	1.0	0.0	0.0	0.0	0.0	0.0	0.0	1.0	6.0	0.0	3.0	0.0	0.0	5.0	4.0	5.0	0.0	1.0	0.0	0.0	0.0	0.0	0.0	0.0	1.0	0.0	0.0	0.0	0.0	0.0	0.0	0.0
BEX4	29.0	0.0	0.0	0.0	0.0	0.0	0.0	0.0	0.0	0.0	1.0	0.0	0.0	0.0	0.0	2.0	0.0	1.0	0.0	0.0	1.0	0.0	0.0	0.0	0.0	11.0	0.0	2.0	0.0	0.0	2.0	1.0	2.0	0.0	0.0	0.0	0.0	0.0	0.0	0.0	0.0	0.0	0.0	0.0	1.0	0.0	0.0	0.0	0.0
BEX5	40.0	0.0	0.0	0.0	0.0	0.0	0.0	0.0	0.0	0.0	8.0	0.0	0.0	0.0	0.0	0.0	0.0	2.0	0.0	2.0	1.0	0.0	0.0	0.0	0.0	12.0	0.0	0.0	0.0	0.0	3.0	0.0	7.0	0.0	0.0	0.0	0.0	0.0	0.0	0.0	0.0	0.0	0.0	0.0	2.0	0.0	1.0	0.0	0.0
BFAR	81.0	0.0	1.0	0.0	0.0	0.0	0.0	0.0	0.0	0.0	7.0	0.0	1.0	0.0	8.0	1.0	0.0	0.0	0.0	3.0	1.0	1.0	0.0	2.0	3.0	18.0	0.0	3.0	2.0	0.0	7.0	3.0	12.0	0.0	2.0	0.0	0.0	0.0	0.0	0.0	0.0	0.0	0.0	0.0	1.0	0.0	1.0	0.0	0.0
BFSP1	148.0	0.0	0.0	0.0	0.0	0.0	1.0	0.0	1.0	0.0	17.0	1.0	3.0	0.0	9.0	2.0	0.0	5.0	0.0	2.0	6.0	0.0	0.0	1.0	5.0	24.0	0.0	8.0	8.0	0.0	5.0	7.0	28.0	0.0	1.0	0.0	0.0	0.0	0.0	0.0	0.0	0.0	1.0	1.0	0.0	0.0	2.0	1.0	0.0
BFSP2	126.0	0.0	1.0	0.0	0.0	2.0	0.0	0.0	1.0	0.0	20.0	0.0	2.0	0.0	8.0	5.0	1.0	4.0	1.0	1.0	10.0	0.0	0.0	0.0	1.0	16.0	0.0	2.0	5.0	0.0	6.0	8.0	21.0	0.0	4.0	0.0	0.0	0.0	0.0	0.0	0.0	0.0	0.0	0.0	0.0	0.0	1.0	0.0	0.0
BGLAP	16.0	0.0	0.0	0.0	0.0	0.0	0.0	0.0	0.0	0.0	0.0	0.0	0.0	0.0	2.0	0.0	0.0	0.0	0.0	0.0	2.0	0.0	0.0	0.0	0.0	4.0	0.0	0.0	1.0	0.0	1.0	2.0	3.0	0.0	0.0	0.0	0.0	0.0	0.0	0.0	0.0	1.0	0.0	0.0	0.0	0.0	0.0	0.0	0.0
BGN	98.0	0.0	0.0	0.0	0.0	0.0	0.0	0.0	0.0	0.0	20.0	0.0	1.0	0.0	3.0	0.0	2.0	1.0	0.0	4.0	2.0	0.0	0.0	0.0	1.0	21.0	1.0	4.0	2.0	1.0	2.0	8.0	20.0	0.0	0.0	0.0	0.0	0.0	0.0	0.0	0.0	0.0	0.0	0.0	0.0	0.0	2.0	0.0	0.0
BHLHA15	23.0	0.0	0.0	0.0	0.0	0.0	0.0	0.0	0.0	0.0	4.0	0.0	1.0	0.0	3.0	0.0	0.0	0.0	0.0	1.0	0.0	0.0	0.0	0.0	0.0	3.0	0.0	0.0	0.0	0.0	1.0	0.0	7.0	0.0	2.0	0.0	0.0	0.0	0.0	0.0	0.0	0.0	0.0	0.0	0.0	0.0	0.0	0.0	0.0
BHLHA9	2.0	0.0	0.0	0.0	0.0	0.0	0.0	0.0	0.0	0.0	0.0	0.0	0.0	0.0	0.0	0.0	0.0	0.0	0.0	0.0	0.0	0.0	0.0	0.0	0.0	0.0	0.0	0.0	0.0	0.0	0.0	0.0	0.0	0.0	0.0	0.0	0.0	0.0	0.0	0.0	0.0	0.0	0.0	0.0	0.0	0.0	2.0	0.0	0.0
BHLHB9	148.0	0.0	0.0	0.0	0.0	0.0	0.0	0.0	0.0	0.0	17.0	0.0	2.0	0.0	5.0	5.0	0.0	7.0	0.0	1.0	5.0	0.0	0.0	5.0	5.0	34.0	0.0	4.0	1.0	0.0	11.0	17.0	17.0	0.0	1.0	0.0	0.0	0.0	0.0	0.0	0.0	0.0	0.0	0.0	1.0	0.0	1.0	0.0	0.0
BHLHE22	82.0	0.0	0.0	0.0	0.0	0.0	0.0	1.0	0.0	0.0	7.0	0.0	1.0	0.0	4.0	5.0	0.0	5.0	0.0	1.0	2.0	0.0	0.0	0.0	0.0	6.0	0.0	2.0	3.0	2.0	10.0	6.0	18.0	0.0	1.0	1.0	0.0	0.0	0.0	0.0	0.0	0.0	0.0	0.0	0.0	3.0	1.0	0.0	0.0
BHLHE23	27.0	0.0	1.0	0.0	0.0	0.0	0.0	0.0	0.0	0.0	2.0	0.0	2.0	0.0	0.0	1.0	0.0	1.0	0.0	0.0	0.0	0.0	0.0	0.0	0.0	1.0	0.0	2.0	1.0	0.0	5.0	4.0	5.0	1.0	1.0	0.0	0.0	0.0	0.0	0.0	0.0	0.0	0.0	0.0	0.0	0.0	0.0	0.0	0.0
BHLHE40	86.0	0.0	0.0	0.0	0.0	0.0	0.0	1.0	0.0	0.0	11.0	0.0	0.0	0.0	5.0	2.0	0.0	2.0	0.0	2.0	3.0	0.0	0.0	4.0	1.0	14.0	0.0	4.0	5.0	0.0	3.0	3.0	13.0	0.0	3.0	0.0	0.0	0.0	0.0	0.0	0.0	0.0	0.0	3.0	0.0	0.0	1.0	0.0	1.0
BHLHE41	46.0	0.0	0.0	0.0	0.0	0.0	0.0	0.0	0.0	0.0	1.0	0.0	0.0	0.0	5.0	4.0	0.0	3.0	0.0	1.0	2.0	0.0	0.0	2.0	0.0	5.0	0.0	2.0	0.0	0.0	3.0	1.0	10.0	0.0	2.0	0.0	0.0	0.0	0.0	0.0	0.0	0.0	0.0	0.0	0.0	0.0	1.0	0.0	0.0
BHMT	112.0	0.0	0.0	0.0	0.0	0.0	0.0	0.0	0.0	0.0	22.0	0.0	5.0	0.0	1.0	0.0	0.0	2.0	1.0	1.0	8.0	0.0	0.0	7.0	4.0	17.0	1.0	4.0	5.0	0.0	4.0	10.0	12.0	0.0	1.0	1.0	0.0	0.0	0.0	0.0	0.0	0.0	0.0	0.0	0.0	0.0	0.0	0.0	0.0
BHMT2	98.0	0.0	0.0	0.0	0.0	0.0	0.0	0.0	0.0	0.0	16.0	0.0	0.0	0.0	5.0	6.0	0.0	5.0	1.0	0.0	3.0	0.0	0.0	1.0	0.0	16.0	0.0	4.0	1.0	1.0	4.0	8.0	16.0	0.0	2.0	0.0	0.0	0.0	0.0	0.0	0.0	0.0	0.0	0.0	0.0	0.0	1.0	0.0	0.0
BICC1	276.0	0.0	1.0	0.0	1.0	0.0	0.0	0.0	0.0	1.0	36.0	0.0	2.0	0.0	8.0	3.0	1.0	13.0	0.0	2.0	8.0	0.0	0.0	5.0	6.0	36.0	2.0	9.0	9.0	3.0	25.0	34.0	48.0	0.0	3.0	0.0	0.0	1.0	0.0	0.0	0.0	0.0	0.0	1.0	1.0	0.0	1.0	0.0	0.0
BICD1	190.0	0.0	1.0	0.0	1.0	0.0	0.0	2.0	1.0	1.0	28.0	0.0	1.0	0.0	4.0	5.0	1.0	13.0	0.0	3.0	5.0	0.0	1.0	5.0	1.0	23.0	0.0	9.0	11.0	1.0	19.0	22.0	22.0	0.0	2.0	0.0	0.0	0.0	0.0	0.0	0.0	1.0	0.0	0.0	0.0	0.0	1.0	0.0	0.0
BICD2	186.0	0.0	0.0	1.0	0.0	0.0	0.0	0.0	1.0	0.0	21.0	0.0	0.0	0.0	10.0	9.0	1.0	9.0	4.0	5.0	5.0	0.0	0.0	1.0	1.0	25.0	0.0	1.0	8.0	1.0	15.0	12.0	43.0	0.0	1.0	0.0	0.0	0.0	0.0	1.0	0.0	0.0	0.0	0.0	0.0	0.0	1.0	0.0	0.0
BID	48.0	0.0	0.0	0.0	0.0	0.0	0.0	0.0	0.0	0.0	1.0	0.0	0.0	0.0	5.0	3.0	0.0	4.0	1.0	0.0	2.0	0.0	0.0	1.0	0.0	10.0	0.0	6.0	2.0	0.0	3.0	2.0	7.0	0.0	0.0	0.0	0.0	0.0	0.0	0.0	0.0	0.0	0.0	0.0	0.0	1.0	0.0	0.0	0.0
BIK	32.0	0.0	0.0	0.0	0.0	0.0	0.0	0.0	0.0	0.0	8.0	0.0	0.0	0.0	1.0	0.0	0.0	1.0	0.0	1.0	0.0	0.0	0.0	0.0	2.0	7.0	0.0	3.0	1.0	0.0	0.0	1.0	3.0	0.0	1.0	0.0	0.0	0.0	0.0	0.0	0.0	0.0	0.0	0.0	0.0	1.0	0.0	0.0	0.0
BIN1	118.0	0.0	0.0	0.0	0.0	0.0	0.0	0.0	1.0	0.0	18.0	0.0	3.0	0.0	5.0	5.0	0.0	4.0	1.0	3.0	3.0	0.0	0.0	2.0	2.0	20.0	0.0	4.0	4.0	0.0	7.0	9.0	14.0	0.0	2.0	0.0	0.0	0.0	0.0	0.0	0.0	0.0	1.0	2.0	0.0	0.0	1.0	0.0	0.0
BIN2	140.0	1.0	0.0	0.0	0.0	0.0	0.0	0.0	0.0	0.0	44.0	0.0	3.0	0.0	6.0	4.0	0.0	2.0	1.0	2.0	6.0	0.0	0.0	3.0	3.0	18.0	0.0	4.0	4.0	0.0	5.0	10.0	15.0	1.0	2.0	0.0	0.0	0.0	0.0	1.0	0.0	0.0	0.0	0.0	1.0	0.0	0.0	0.0	0.0
BIN3	48.0	0.0	1.0	0.0	0.0	0.0	0.0	0.0	0.0	0.0	7.0	0.0	1.0	0.0	1.0	0.0	0.0	2.0	1.0	0.0	2.0	0.0	0.0	0.0	0.0	9.0	0.0	0.0	2.0	0.0	5.0	0.0	11.0	0.0	0.0	0.0	0.0	0.0	0.0	0.0	0.0	0.0	1.0	0.0	0.0	0.0	1.0	0.0	0.0
BIRC2	110.0	0.0	0.0	0.0	0.0	0.0	0.0	0.0	0.0	0.0	11.0	0.0	1.0	0.0	5.0	4.0	0.0	3.0	1.0	2.0	3.0	0.0	0.0	4.0	2.0	24.0	1.0	4.0	4.0	2.0	6.0	2.0	17.0	0.0	3.0	0.0	0.0	0.0	0.0	0.0	1.0	0.0	1.0	2.0	0.0	0.0	0.0	0.0	0.0
BIRC3	123.0	0.0	0.0	0.0	0.0	0.0	0.0	0.0	0.0	0.0	18.0	0.0	1.0	0.0	4.0	0.0	0.0	3.0	0.0	1.0	4.0	0.0	0.0	4.0	4.0	21.0	0.0	4.0	2.0	0.0	13.0	6.0	21.0	0.0	0.0	0.0	0.0	0.0	0.0	0.0	1.0	0.0	1.0	1.0	0.0	0.0	0.0	0.0	0.0
BIRC5	34.0	0.0	0.0	0.0	0.0	0.0	0.0	0.0	0.0	0.0	3.0	0.0	0.0	0.0	4.0	1.0	0.0	0.0	0.0	3.0	1.0	0.0	0.0	1.0	0.0	3.0	0.0	2.0	2.0	0.0	4.0	2.0	5.0	0.0	0.0	0.0	0.0	0.0	0.0	0.0	0.0	0.0	0.0	0.0	0.0	0.0	1.0	0.0	0.0
BIRC6	861.0	3.0	2.0	0.0	1.0	0.0	1.0	3.0	1.0	0.0	106.0	0.0	3.0	0.0	64.0	33.0	3.0	29.0	6.0	13.0	50.0	1.0	1.0	23.0	10.0	77.0	1.0	48.0	25.0	7.0	53.0	73.0	89.0	1.0	11.0	3.0	0.0	1.0	0.0	1.0	0.0	1.0	5.0	7.0	0.0	0.0	5.0	0.0	0.0
BIRC7	82.0	0.0	0.0	1.0	0.0	0.0	0.0	0.0	0.0	0.0	10.0	0.0	2.0	0.0	4.0	9.0	0.0	2.0	0.0	0.0	5.0	0.0	0.0	0.0	0.0	7.0	0.0	4.0	3.0	0.0	6.0	8.0	14.0	0.0	2.0	0.0	0.0	1.0	0.0	0.0	0.0	0.0	0.0	0.0	1.0	1.0	0.0	1.0	0.0
BIRC8	119.0	0.0	0.0	0.0	0.0	0.0	0.0	0.0	0.0	0.0	25.0	0.0	4.0	0.0	3.0	6.0	0.0	2.0	2.0	2.0	7.0	0.0	0.0	0.0	4.0	16.0	1.0	4.0	3.0	0.0	6.0	17.0	10.0	0.0	1.0	0.0	0.0	0.0	0.0	0.0	0.0	1.0	0.0	0.0	0.0	0.0	1.0	0.0	0.0
BIVM	25.0	0.0	0.0	0.0	0.0	0.0	0.0	0.0	0.0	0.0	1.0	0.0	0.0	0.0	3.0	1.0	0.0	1.0	0.0	0.0	2.0	0.0	0.0	0.0	0.0	3.0	0.0	0.0	0.0	0.0	3.0	1.0	7.0	0.0	0.0	0.0	0.0	0.0	0.0	0.0	0.0	0.0	0.0	0.0	0.0	0.0	0.0	0.0	0.0
BIVM-ERCC5	214.0	0.0	1.0	0.0	0.0	0.0	1.0	0.0	0.0	0.0	35.0	0.0	1.0	0.0	2.0	3.0	0.0	7.0	1.0	6.0	13.0	0.0	0.0	5.0	4.0	49.0	1.0	14.0	1.0	1.0	14.0	17.0	29.0	0.0	1.0	0.0	0.0	0.0	0.0	1.0	0.0	0.0	0.0	0.0	0.0	0.0	1.0	0.0	0.0
BLACE	8.0	0.0	0.0	0.0	0.0	0.0	0.0	0.0	0.0	0.0	0.0	0.0	0.0	0.0	1.0	1.0	0.0	0.0	0.0	0.0	0.0	0.0	0.0	0.0	0.0	0.0	0.0	1.0	1.0	0.0	0.0	0.0	0.0	0.0	0.0	0.0	0.0	0.0	0.0	0.0	0.0	0.0	0.0	0.0	0.0	2.0	1.0	0.0	0.0
BLCAP	18.0	0.0	0.0	0.0	0.0	0.0	0.0	0.0	0.0	0.0	3.0	0.0	0.0	0.0	0.0	0.0	0.0	0.0	0.0	0.0	1.0	0.0	0.0	0.0	0.0	5.0	0.0	1.0	1.0	0.0	1.0	1.0	4.0	0.0	1.0	0.0	0.0	0.0	0.0	0.0	0.0	0.0	0.0	0.0	0.0	0.0	0.0	0.0	0.0
BLID	40.0	0.0	0.0	0.0	0.0	0.0	0.0	0.0	0.0	0.0	4.0	0.0	2.0	0.0	2.0	2.0	1.0	0.0	0.0	1.0	2.0	0.0	0.0	0.0	1.0	9.0	0.0	2.0	0.0	0.0	1.0	7.0	3.0	0.0	1.0	0.0	0.0	0.0	0.0	0.0	0.0	0.0	0.0	0.0	0.0	0.0	1.0	0.0	0.0
[truncated: 19,560 more rows]
[truncated: 26 more columns]
