# Supplementary material for: Cancer gene mutation frequencies for the U.S. population
Source: Nat Commun. 2021 Oct 13;12:5961. doi: 10.1038/s41467-021-26213-y (PMC8514428; doi:10.1038/s41467-021-26213-y)
Supplement: Supplementary file 8 — Supplementary Software 1 [file 41467_2021_26213_MOESM8_ESM.zip › Supplementary Software 1/Genomics_Analysis/reference_data_files/MutationsPipelines_CompareWithDavid.ipynb]

# %% [code]
import os
import pandas as pd 
import numpy as np
from IPython.display import clear_output

# %% [code]
cwd0=os.getcwd()
cwd_interim=os.path.join(cwd0,'interim_files/')
cwd_refdata=os.path.join(cwd0,'reference_data_files/')

# %% [markdown]
### Compare with David's samples counted

# %% [code]
df_david=pd.read_csv(os.path.join(cwd_refdata,'ALL_CASES_LIST_PID.txt'),sep='\t',dtype=str)

# %% [code]
df_david['stidSID']=[df_david.STUDY_ID.loc[idx]+'_'+df_david.SAMPLE_ID.loc[idx] for idx in df_david.index]

# %% [code]
df_mutfiles=pd.read_csv(os.path.join(cwd_interim,'df_mutfiles.csv'),sep='\t',index_col='Hugo_Symbol')

# %% [code]
df_gm=df_mutfiles[['STUDY_ID','Tumor_Sample_Barcode']].copy()
df_gm.drop_duplicates(keep='first',inplace=True)

# %% [markdown]
###### All studies match in number of cases included in each study.

# %% [code]
[[stdid,len(df_gm[df_gm['STUDY_ID']==stdid]),len(df_gm[df_gm['STUDY_ID']==stdid])-len(df_david[df_david['STUDY_ID']==stdid])] for stdid in set(df_gm.STUDY_ID) if len(df_gm[df_gm['STUDY_ID']==stdid])-len(df_david[df_david['STUDY_ID']==stdid])!=0]

# %% [markdown]
#### Compare Counts with David

# %% [code]
df_David_counts=pd.read_csv(os.path.join(cwd_refdata,'All_counts_DM.txt'),sep='\t',index_col='Hugo_Symbol').astype(int)

# %% [code]
len(df_David_counts)

# %% [code]
df_David_counts=df_David_counts[df_David_counts.drop(columns=['0','All']).sum(axis='columns')>0.]

# %% [code]
len(df_David_counts)

# %% [raw]
#Uncomment to manually compare using diff/winmerge/notepad++ etc
df_David_counts.drop(columns=['0','All']).to_csv(os.path.join(cwd_refdata,'All_counts_26Apr_1.txt'),sep='\t',index_label='Hugo_Symbol')

# %% [code]
df_Genomics=pd.read_excel(os.path.join(cwd_interim,'df_Out_preGeneRename.xlsx'),index_col='Hugo_Symbol').astype(int)

# %% [code]
colist=df_Genomics.columns.sort_values()
colist=[colist[-1]]+list(colist[:-1])
df_Genomics=df_Genomics[colist]

# %% [code]
indexlist= list(df_Genomics.index)
indexlist=[idx for idx in indexlist if idx in df_David_counts.index]

# %% [raw]
df_Genomics.drop(columns='All').to_csv(os.path.join(cwd_interim,'df_Out_preGeneRename_David_compare.txt'),sep='\t')

# %% [code]
len(df_Genomics),len(df_David_counts),len(indexlist)

# %% [code]
diff_ser=(df_David_counts.drop(columns=['0','All']).loc[indexlist]-df_Genomics.drop(columns=['All']).loc[indexlist])

# %% [code]
diff_ser=diff_ser[diff_ser.sum(axis=1)!=0.0]

# %% [code]
[col for col in df_Genomics.columns if col not in df_David_counts.columns]

# %% [markdown]
## The two results exactly agree.

# %% [code]
mismatch_cols=diff_ser.columns[diff_ser.sum()>0]
diff_ser[mismatch_cols]

# %% [code]
diff_ser.sum().sum()

# %% [markdown]
## There are no genes counted in one result not present in the other 

# %% [code]
listortho=[idx for idx in df_Genomics.index if idx not in df_David_counts.index]

# %% [code]
listortho
