# Supplementary material for: Cancer gene mutation frequencies for the U.S. population
Source: Nat Commun. 2021 Oct 13;12:5961. doi: 10.1038/s41467-021-26213-y (PMC8514428; doi:10.1038/s41467-021-26213-y)
Supplement: Supplementary file 8 — Supplementary Software 1 [file 41467_2021_26213_MOESM8_ESM.zip › Supplementary Software 1/Genomics_Analysis/reference_data_files/Table2_v6.xlsx]

## Sheet: Sheet1
Study_ID	Study Name	Reference	PMID	Cbioportal Link	Year
angs_project_painter_2018	The Angiosarcoma Project - Count Me In (Nature Medicine, 2020)	Painter et al. Nat Med 2020	32042194	https://www.cbioportal.org/study?id=angs_project_painter_2018	2020
acc_tcga_pan_can_atlas_2018	Adrenocortical Carcinoma (TCGA, PanCancer Atlas)	TCGA, Cell 2018	29625055	https://www.cbioportal.org/study?id=acc_tcga_pan_can_atlas_2018	2018
laml_tcga_pan_can_atlas_2018	Acute Myeloid Leukemia (TCGA, PanCancer Atlas)	TCGA, Cell 2018	29625055	https://www.cbioportal.org/study?id=laml_tcga_pan_can_atlas_2018	2018
gbm_tcga_pan_can_atlas_2018	Glioblastoma Multiforme (TCGA, PanCancer Atlas)	TCGA, Cell 2018	29625055	https://www.cbioportal.org/study?id=gbm_tcga_pan_can_atlas_2018	2018
tgct_tcga_pan_can_atlas_2018	Testicular Germ Cell Tumors (TCGA, PanCancer Atlas)	TCGA, Cell 2018	29625055	https://www.cbioportal.org/study?id=tgct_tcga_pan_can_atlas_2018	2018
thym_tcga_pan_can_atlas_2018	Thymoma (TCGA, PanCancer Atlas)	TCGA, Cell 2018	29625055	https://www.cbioportal.org/study?id=thym_tcga_pan_can_atlas_2018	2018
vsc_cuk_2018	Squamous Cell Carcinoma of the Vulva (CUK, Exp Mol Med 2018)	Han et al. Exp Mol Med 2018	29422544	https://www.cbioportal.org/study?id=vsc_cuk_2018	2018
meso_tcga_pan_can_atlas_2018	Mesothelioma (TCGA, PanCancer Atlas)	TCGA, Cell 2018	29625055	https://www.cbioportal.org/study?id=meso_tcga_pan_can_atlas_2018	2018
uvm_tcga_pan_can_atlas_2018	Uveal Melanoma (TCGA, PanCancer Atlas)	TCGA, Cell 2018	29625055	https://www.cbioportal.org/study?id=uvm_tcga_pan_can_atlas_2018	2018
kich_tcga_pan_can_atlas_2018	Kidney Chromophobe (TCGA, PanCancer Atlas)	TCGA, Cell 2018	29625055	https://www.cbioportal.org/study?id=kich_tcga_pan_can_atlas_2018	2018
pcpg_tcga_pan_can_atlas_2018	Pheochromocytoma and Paraganglioma (TCGA, PanCancer Atlas)	TCGA, Cell 2018	29625055	https://www.cbioportal.org/study?id=pcpg_tcga_pan_can_atlas_2018	2018
ucs_tcga_pan_can_atlas_2018	Uterine Carcinosarcoma (TCGA, PanCancer Atlas)	TCGA, Cell 2018	29625055	https://www.cbioportal.org/study?id=ucs_tcga_pan_can_atlas_2018	2018
dlbc_tcga_pan_can_atlas_2018	Diffuse Large B-Cell Lymphoma (TCGA, PanCancer Atlas)	TCGA, Cell 2018	29625055	https://www.cbioportal.org/study?id=dlbc_tcga_pan_can_atlas_2018	2018
aml_target_2018_pub	Pediatric Acute Myeloid Leukemia (TARGET, 2018)	Bolouri et al. Nat Med. 2018	29227476	https://www.cbioportal.org/study?id=aml_target_2018_pub	2018
chol_tcga_pan_can_atlas_2018	Cholangiocarcinoma (TCGA, PanCancer Atlas)	TCGA, Cell 2018	29625055	https://www.cbioportal.org/study?id=chol_tcga_pan_can_atlas_2018	2018
dlbcl_dfci_2018	Diffuse Large B cell Lymphoma (DFCI, Nat Med 2018)	Chapuy et al. Nat Med 2018	29713087	https://www.cbioportal.org/study?id=dlbcl_dfci_2018	2018
prad_p1000	Prostate Adenocarcinoma (MSKCC/DFCI, Nature Genetics 2018)	Armenia et al. Nat Genet 2018	29610475	https://www.cbioportal.org/study?id=prad_p1000	2018
coadread_tcga_pan_can_atlas_2018	Colorectal Adenocarcinoma (TCGA, PanCancer Atlas)	TCGA, Cell 2018	29625055	https://www.cbioportal.org/study?id=coadread_tcga_pan_can_atlas_2018	2018
paad_tcga_pan_can_atlas_2018	Pancreatic Adenocarcinoma (TCGA, PanCancer Atlas)	TCGA, Cell 2018	29625055	https://www.cbioportal.org/study?id=paad_tcga_pan_can_atlas_2018	2018
brca_tcga_pan_can_atlas_2018	Breast Invasive Carcinoma (TCGA, PanCancer Atlas)	TCGA, Cell 2018	29625055	https://www.cbioportal.org/study?id=brca_tcga_pan_can_atlas_2018	2018
esca_tcga_pan_can_atlas_2018	Esophageal Adenocarcinoma (TCGA, PanCancer Atlas)	TCGA, Cell 2018	29625055	https://www.cbioportal.org/study?id=esca_tcga_pan_can_atlas_2018	2018
ov_tcga_pan_can_atlas_2018	Ovarian Serous Cystadenocarcinoma (TCGA, PanCancer Atlas)	TCGA, Cell 2018	29625055	https://www.cbioportal.org/study?id=ov_tcga_pan_can_atlas_2018	2018
prad_tcga_pan_can_atlas_2018	Prostate Adenocarcinoma (TCGA, PanCancer Atlas)	TCGA, Cell 2018	29625055	https://www.cbioportal.org/study?id=prad_tcga_pan_can_atlas_2018	2018
kirc_tcga_pan_can_atlas_2018	Kidney Renal Clear Cell Carcinoma (TCGA, PanCancer Atlas)	TCGA, Cell 2018	29625055	https://www.cbioportal.org/study?id=kirc_tcga_pan_can_atlas_2018	2018
lusc_tcga_pan_can_atlas_2018	Lung Squamous Cell Carcinoma (TCGA, PanCancer Atlas)	TCGA, Cell 2018	29625055	https://www.cbioportal.org/study?id=lusc_tcga_pan_can_atlas_2018	2018
skcm_tcga_pan_can_atlas_2018	Skin Cutaneous Melanoma (TCGA, PanCancer Atlas)	TCGA, Cell 2018	29625055	https://www.cbioportal.org/study?id=skcm_tcga_pan_can_atlas_2018	2018
stad_tcga_pan_can_atlas_2018	Stomach Adenocarcinoma (TCGA, PanCancer Atlas)	TCGA, Cell 2018	29625055	https://www.cbioportal.org/study?id=stad_tcga_pan_can_atlas_2018	2018
lihc_tcga_pan_can_atlas_2018	Liver Hepatocellular Carcinoma (TCGA, PanCancer Atlas)	TCGA, Cell 2018	29625055	https://www.cbioportal.org/study?id=lihc_tcga_pan_can_atlas_2018	2018
luad_tcga_pan_can_atlas_2018	Lung Adenocarcinoma (TCGA, PanCancer Atlas)	TCGA, Cell 2018	29625055	https://www.cbioportal.org/study?id=luad_tcga_pan_can_atlas_2018	2018
cesc_tcga_pan_can_atlas_2018	Cervical Squamous Cell Carcinoma (TCGA, PanCancer Atlas)	TCGA, Cell 2018	29625055	https://www.cbioportal.org/study?id=cesc_tcga_pan_can_atlas_2018	2018
hnsc_tcga_pan_can_atlas_2018	Head and Neck Squamous Cell Carcinoma (TCGA, PanCancer Atlas)	TCGA, Cell 2018	29625055	https://www.cbioportal.org/study?id=hnsc_tcga_pan_can_atlas_2018	2018
ucec_tcga_pan_can_atlas_2018	Uterine Corpus Endometrial Carcinoma (TCGA, PanCancer Atlas)	TCGA, Cell 2018	29625055	https://www.cbioportal.org/study?id=ucec_tcga_pan_can_atlas_2018	2018
kirp_tcga_pan_can_atlas_2018	Kidney Renal Papillary Cell Carcinoma (TCGA, PanCancer Atlas)	TCGA, Cell 2018	29625055	https://www.cbioportal.org/study?id=kirp_tcga_pan_can_atlas_2018	2018
sarc_tcga_pan_can_atlas_2018	Sarcoma (TCGA, PanCancer Atlas)	TCGA, Cell 2018	29625055	https://www.cbioportal.org/study?id=sarc_tcga_pan_can_atlas_2018	2018
thca_tcga_pan_can_atlas_2018	Thyroid Carcinoma (TCGA, PanCancer Atlas)	TCGA, Cell 2018	29625055	https://www.cbioportal.org/study?id=thca_tcga_pan_can_atlas_2018	2018
mel_tsam_liang_2017	Acral Melanoma (TGEN, Genome Res 2017)	Liang et al. Genome Res 2017	28373299	https://www.cbioportal.org/study?id=mel_tsam_liang_2017	2017
dlbcl_duke_2017	Diffuse Large B-Cell Lymphoma (Duke, Cell 2017)	Reddy et al. Cell 2017	28985567	https://www.cbioportal.org/study?id=dlbcl_duke_2017	2017
stes_tcga_pub	Esophageal Carcinoma (TCGA, Nature 2017)	TCGA, Nature 2017	28052061	https://www.cbioportal.org/study?id=stes_tcga_pub	2017
panet_arcnet_2017	Pancreatic Neuroendocrine Tumors (Multi-Institute, Nature 2017)	Scarpa et al. Nature 2017	28199314	https://www.cbioportal.org/study?id=panet_arcnet_2017	2017
wt_target_2018_pub	Pediatric Wilms' Tumor (TARGET, 2018)	Gadd et al. Nat Genet. 2017	28825729	https://www.cbioportal.org/study?id=wt_target_2018_pub	2018
prad_cpcg_2017	Prostate Adenocarcinoma (CPC-GENE, Nature 2017)	Fraser et al. Nature 2017	28068672	https://www.cbioportal.org/study?id=prad_cpcg_2017	2017
all_phase2_target_2018_pub	Pediatric Acute Lymphoid Leukemia - Phase II (TARGET, 2018)	Liu et al. Nat Genet. 2017	28671688	https://www.cbioportal.org/study?id=all_phase2_target_2018_pub	2018
prad_eururol_2017	Prostate Adenocarcinoma (SMMU, Eur Urol 2017)	Shancheng et al. Eur Urol 2017	28927585	https://www.cbioportal.org/study?id=prad_eururol_2017	2017
blca_tcga_pub_2017	Bladder Cancer (TCGA, Cell 2017)	Robertson et al. Cell 2017	28988769	https://www.cbioportal.org/study?id=blca_tcga_pub_2017	2017
sclc_cancercell_gardner_2017	Small-Cell Lung Cancer (Multi-Institute, Cancer Cell 2017)	Gardner et al. Cancer Cell 2017	28196596	https://www.cbioportal.org/study?id=sclc_cancercell_gardner_2017	2017
uccc_nih_2017	Uterine Clear Cell Carcinoma (NIH, Cancer 2017)	Le Gallo et al. Cancer 2017	28485815	https://www.cbioportal.org/study?id=uccc_nih_2017	2017
brca_mbcproject_wagle_2017	The Metastatic Breast Cancer Project (Provisional, February 2020)	Wagle et al. J. of Clinical Oncology 2017		https://www.cbioportal.org/study?id=brca_mbcproject_wagle_2017	2017
mbl_sickkids_2016	Medulloblastoma (Sickkids, Nature 2016)	Morrissy et al. Nature 2016	26760213	https://www.cbioportal.org/study?id=mbl_sickkids_2016	2016
coadread_dfci_2016	Colorectal Adenocarcinoma (DFCI, Cell Reports 2016)	Giannakis et al. Cell Reports 2016	27149842	https://www.cbioportal.org/study?id=coadread_dfci_2016	2016
blca_cornell_2016	Urothelial Carcinoma (Cornell/Trento, Nat Gen 2016)	Faltas and Prandi, Nature Genetics 2016	27749842	https://www.cbioportal.org/study?id=blca_cornell_2016	2016
all_stjude_2016	Acute Lymphoblastic Leukemia (St Jude, Nat Genet 2016)	Zhang et al. Nat Genet 2016	27776115	https://www.cbioportal.org/study?id=all_stjude_2016	2016
mrt_bcgsc_2016	Rhabdoid Cancer (BCGSC, Cancer Cell 2016)	E. Chun et al. Cancer Cell 2016	26977886	https://www.cbioportal.org/study?id=mrt_bcgsc_2016	2016
um_qimr_2016	Uveal Melanoma (QIMR, Oncotarget 2016)	Johansson et al. Oncotarget 2016	26683228	https://www.cbioportal.org/study?id=um_qimr_2016	2016
nepc_wcm_2016	Neuroendocrine Prostate Cancer (Multi-Institute, Nat Med 2016)	Beltran et al. Nat Med 2016	26855148	https://www.cbioportal.org/study?id=nepc_wcm_2016	2016
skcm_ucla_2016	Metastatic Melanoma (UCLA, Cell 2016)	Hugo et al. Cell 2016	26997480	https://www.cbioportal.org/study?id=mel_ucla_2016	2016
mel_ucla_2016	Metastatic Melanoma (UCLA, Cell 2016)	Hugo et al. Cell 2016	26997480	https://www.cbioportal.org/study?id=mel_ucla_2016	2016
paad_qcmg_uq_2016	Pancreatic Adenocarcinoma (QCMG, Nature 2016)	Bailey et al. Nature 2016	26909576	https://www.cbioportal.org/study?id=paad_qcmg_uq_2016	2016
rt_target_2018_pub	Pediatric Rhabdoid Tumor (TARGET, 2018)	Chun et al. Cancer Cell. 2016	26977886	https://www.cbioportal.org/study?id=rt_target_2018_pub	2018
nsclc_tcga_broad_2016	Pan-Lung Cancer (TCGA, Nat Genet 2016)	TCGA, Nat Genet 2016	27158780	https://www.cbioportal.org/study?id=nsclc_tcga_broad_2016	2016
brca_igr_2015	Metastatic Breast Cancer (INSERM, PLoS Med 2016)	Lefebvre et al. PLoS Med 2016	28027327	https://www.cbioportal.org/study?id=brca_igr_2015	2016
lgggbm_tcga_pub	Merged Cohort of LGG and GBM (TCGA, Cell 2016)	TCGA, Cell 2016	26824661	https://www.cbioportal.org/study?id=lgggbm_tcga_pub	2016
prad_fhcrc	Prostate Adenocarcinoma (Fred Hutchinson CRC, Nat Med 2016)	Kumar et al. Nat Med 2016	26928463	https://www.cbioportal.org/study?id=prad_fhcrc	2016
luad_mskcc_2015	Lung Adenocarcinoma (MSKCC, Science 2015)	Rizvi et al. Science 2015	25765070	https://www.cbioportal.org/study?id=luad_mskcc_2015	2015
egc_tmucih_2015	Gastric Adenocarcinoma (TMUCIH, PNAS 2015)	Chen et al. PNAS 2015	25583476	https://www.cbioportal.org/study?id=egc_tmucih_2015	2015
sclc_ucologne_2015	Small Cell Lung Cancer (U Cologne, Nature 2015)	George et al. Nature 2015	26168399	https://www.cbioportal.org/study?id=sclc_ucologne_2015	2015
desm_broad_2015	Desmoplastic Melanoma (Broad Institute, Nat Genet 2015)	Shain et al. Nat Genet 2015	26343386	https://www.cbioportal.org/study?id=desm_broad_2015	2015
ctcl_columbia_2015	Cutaneous T Cell Lymphoma (Columbia U, Nat Genet 2015)	Da Silva Almeida et al. Nat Genet 2015	26551667	https://www.cbioportal.org/study?id=ctcl_columbia_2015	2015
prad_su2c_2015	Metastatic Prostate Cancer (SU2C/PCF Dream Team, Cell 2015)	Robinson et al. Cell 2015	26000489	https://www.cbioportal.org/study?id=prad_su2c_2015	2015
cll_iuopa_2015	Chronic Lymphocytic Leukemia (IUOPA, Nature 2015)	Puente et al. Nature 2015	26200345	https://www.cbioportal.org/study?id=cll_iuopa_2015	2015
paad_utsw_2015	Pancreatic Cancer (UTSW, Nat Commun 2015)	Witkiewicz et al. Nat Commun 2015	25855536	https://www.cbioportal.org/study?id=paad_utsw_2015	2015
bfn_duke_nus_2015	Breast Fibroepithelial Tumors (Duke-NUS, Nat Genet 2015)	Tan et al. Nat Genet 2015	26437033	https://www.cbioportal.org/study?id=bfn_duke_nus_2015	2015
acyc_mda_2015	Adenoid Cystic Carcinoma (MDA, Clin Cancer Res 2015)	Mitani et al. Clin Cancer Res 2015	26631609	https://www.cbioportal.org/study?id=acyc_mda_2015	2015
all_stjude_2015	Acute Lymphoblastic Leukemia (St Jude, Nat Genet 2015)	Andersson et al. Nat Genet 2015	25730765	https://www.cbioportal.org/study?id=all_stjude_2015	2015
nbl_ucologne_2015	Neuroblastoma (Broad, Nature 2015)	Peifer et al. Nature 2015	26466568	https://www.cbioportal.org/study?id=nbl_ucologne_2015	2015
acbc_mskcc_2015	Adenoid Cystic Carcinoma of the Breast (MSKCC, J Pathol. 2015)	Martelotto et al. J Pathol 2015	26095796	https://www.cbioportal.org/study?id=acbc_mskcc_2015	2015
pcnsl_mayo_2015	Primary Central Nervous System Lymphoma (Mayo Clinic, Clin Cancer Res 2015)	Braggio et al. Clin Cancer Res 2015	25991819	https://www.cbioportal.org/study?id=pcnsl_mayo_2015	2015
plmeso_nyu_2015	Pleural Mesothelioma (NYU, Cancer Res 2015)	Guo et al. Cancer Res 2015	25488749	https://www.cbioportal.org/study?id=plmeso_nyu_2015	2015
rms_nih_2014	Rhabdomyosarcoma (NIH, Cancer Discov 2014)	Shern et al. Cancer Discov 2014	24436047	https://www.cbioportal.org/study?id=rms_nih_2014	2014
escc_ucla_2014	Esophageal Squamous Cell Carcinoma (UCLA, Nat Genet 2014)	Lin et al. Nat Genet 2014	24686850	https://www.cbioportal.org/study?id=escc_ucla_2014	2014
lgg_ucsf_2014	Low-Grade Gliomas (UCSF, Science 2014)	Johnson et al. Science 2014	24336570	https://www.cbioportal.org/study?id=lgg_ucsf_2014	2014
ccrcc_irc_2014	Kidney Renal Clear Cell Carcinoma (IRC, Nat Genet 2014)	Gerlinger et al. Nat Genet 2014	24487277	https://www.cbioportal.org/study?id=ccrcc_irc_2014	2014
mm_broad	Multiple Myeloma (Broad, Cancer Cell 2014)	Lohr et al. Cancer Cell 2014	24434212	https://www.cbioportal.org/study?id=mm_broad	2014
nccrcc_genentech_2014	Renal Non-Clear Cell Carcinoma (Genentech, Nat Genet 2014)	Durinck et al. Nat Genet 2014	25401301	https://www.cbioportal.org/study?id=nccrcc_genentech_2014	2014
npc_nusingapore	Nasopharyngeal Carcinoma (Singapore, Nat Genet 2014)	Lin et al. Nat Genet 2014	24952746	https://www.cbioportal.org/study?id=npc_nusingapore	2014
gbc_shanghai_2014	Gallbladder Carcinoma (Shanghai, Nat Genet 2014)	Maolan Li et al. Nat Genet 2014	24997986	https://www.cbioportal.org/study?id=gbc_shanghai_2014	2014
es_iocurie_2014	Ewing Sarcoma (Institut Curie, Cancer Discov 2014)	Tirode et al. Cancer Discov 2014	25223734	https://www.cbioportal.org/study?id=es_iocurie_2014	2014
es_dfarber_broad_2014	Pediatric Ewing Sarcoma (DFCI, Cancer Discov 2014)	Crompton et al. Cancer Discov 2014	25186949	https://www.cbioportal.org/study?id=es_dfarber_broad_2014	2014
paac_jhu_2014	Acinar Cell Carcinoma of the Pancreas (JHU, J Pathol 2014)	Jiao et al. J Pathol 2014	24293293	https://www.cbioportal.org/study?id=paac_jhu_2014	2014
tet_nci_2014	Thymic Epithelial Tumors (NCI, Nat Genet 2014)	Petrini at el. Nat Genet 2014	24974848	https://www.cbioportal.org/study?id=tet_nci_2014	2014
blca_dfarber_mskcc_2014	Bladder Urothelial Carcinoma (DFCI/MSKCC, Cancer Discov 2014)	Van Allen et al. Cancer Discov 2014	25096233	https://www.cbioportal.org/study?id=blca_dfarber_mskcc_2014	2014
lihc_amc_prv	Liver Hepatocellular Carcinoma (AMC, Hepatology 2014)	Ahn et al. Hepatology 2014	24798001	https://www.cbioportal.org/study?id=lihc_amc_prv	2014
stad_pfizer_uhongkong	Stomach Adenocarcinoma (Pfizer and UHK, Nat Genet 2014)	Wang et al. Nat Genet 2014	24816253	https://www.cbioportal.org/study?id=stad_pfizer_uhongkong	2014
stad_utokyo	Stomach Adenocarcinoma (U Tokyo, Nat Genet 2014)	Kakiuchi et al. Nat Genet 2014	24816255	https://www.cbioportal.org/study?id=stad_utokyo	2014
escc_icgc	Esophageal Squamous Cell Carcinoma (ICGC, Nature 2014)	Song et al. Nature 2014	24670651	https://www.cbioportal.org/study?id=escc_icgc	2014
mpnst_mskcc	Malignant Peripheral Nerve Sheath Tumor (MSKCC, Nat Genet 2014)	Lee et al. Nat Genet 2014	25240281	https://www.cbioportal.org/study?id=mpnst_mskcc	2014
ucs_jhu_2014	Uterine Carcinosarcoma (Johns Hopkins, Nat Commun 2014)	Jones et al. Nat Commun 2014	25233892	https://www.cbioportal.org/study?id=ucs_jhu_2014	2014
ccrcc_utokyo_2013	Renal Clear Cell Carcinoma (UTokyo, Nat Genet 2013)	Sato et al. Nat Genet 2013	23797736	https://www.cbioportal.org/study?id=ccrcc_utokyo_2013	2013
hnsc_mdanderson_2013	Oral Squamous Cell Carcinoma (MD Anderson, Cancer Discov 2013)	Pickering et al. Cancer Discov 2013	23619168	https://www.cbioportal.org/study?id=hnsc_mdanderson_2013	2013
acyc_sanger_2013	Adenoid Cystic Carcinoma (Sanger/MDA, JCI 2013)	Stephens et al. JCI 2013	23778141	https://www.cbioportal.org/study?id=acyc_sanger_2013	2013
blca_bgi	Bladder Urothelial Carcinoma (BGI, Nat Genet 2013)	Guo et al. Nat Genet 2013	24121792	https://www.cbioportal.org/study?id=blca_bgi	2013
acyc_mskcc_2013	Adenoid Cystic Carcinoma (MSKCC, Nat Genet 2013)	Ho et al. Nat Genet 2013	23685749	https://www.cbioportal.org/study?id=acyc_mskcc_2013	2013
nbl_target_2018_pub	Pediatric Neuroblastoma (TARGET, 2018)	Pugh et al. Nat Genet. 2013	23334666	https://www.cbioportal.org/study?id=nbl_target_2018_pub	2018
nbl_broad_2013	Neuroblastoma (Broad, Nat Genet 2013)	Pugh et al. Nat Genet 2013	23334666	https://www.cbioportal.org/study?id=nbl_broad_2013	2013
past_dkfz_heidelberg_2013	Pilocytic Astrocytoma (ICGC, Nature Genetics 2013)	Jones et al. Nature Genetics 2013	23817572	https://www.cbioportal.org/study?id=past_dkfz_heidelberg_2013	2013
mcl_idibips_2013	Mantle Cell Lymphoma (IDIBIPS, PNAS 2013)	BeÃ et al. PNAS 2013	24145436	https://www.cbioportal.org/study?id=mcl_idibips_2013	2013
chol_nccs_2013	Cholangiocarcinoma (National Cancer Centre of Singapore, Nat Genet 2013)	Chan-on et al. Nat Genet 2013	24185513	https://www.cbioportal.org/study?id=chol_nccs_2013	2013
lcll_broad_2013	Chronic Lymphocytic Leukemia (Broad, Cell 2013)	Landau et al. Cell 2013	23415222	https://www.cbioportal.org/study?id=lcll_broad_2013	2013
chol_jhu_2013	Intrahepatic Cholangiocarcinoma (JHU, Nat Genet 2013)	Jiao et al. Nat Genet 2013	24185509	https://www.cbioportal.org/study?id=chol_jhu_2013	2013
panet_shanghai_2013	Insulinoma (Shanghai, Nat Commun 2013)	Cao et al. Nat Commun 2013	24326773	https://www.cbioportal.org/study?id=panet_shanghai_2013	2013
all_stjude_2013	Hypodiploid Acute Lymphoid Leukemia (St Jude, Nat Genet 2013)	Holmfeldt et al. Nat Genet 2013	23334668	https://www.cbioportal.org/study?id=all_stjude_2013	2013
hcc_inserm_fr_2015	Hepatocellular Carcinomas (INSERM, Nat Genet 2015)	Schulze et al. Nat Genet 2013	25822088	https://www.cbioportal.org/study?id=hcc_inserm_fr_2015	2015
nhl_bcgsc_2013	Diffuse Large B-cell Lymphoma (BCGSC, Blood 2013)	Morin et al. Blood 2013	23699601	https://www.cbioportal.org/study?id=nhl_bcgsc_2013	2013
prad_broad_2013	Prostate Adenocarcinoma (Broad/Cornell, Cell 2013)	Baca et al. Cell 2013	23622249	https://www.cbioportal.org/study?id=prad_broad_2013	2013
skcm_broad	Skin Cutaneous Melanoma (Broad, Cell 2012)	Hodis et al. Cell 2012	22817889	https://www.cbioportal.org/study?id=skcm_broad	2012
skcm_broad_brafresist_2012	Skin Cutaneous Melanoma(Broad, Cancer Discov 2014)	Van Allen et al. Cancer Discov. 2012	24265153	https://www.cbioportal.org/study?id=skcm_broad_brafresist_2012	2012
sclc_clcgp	Small Cell Lung Cancer (CLCGP, Nat Genet 2012)	Peifer et al. Nat Genet 2012	22941188	https://www.cbioportal.org/study?id=sclc_clcgp	2012
sclc_jhu	Small Cell Lung Cancer (Johns Hopkins, Nat Genet 2012)	Rudin et al. Nat Genet 2012	22941189	https://www.cbioportal.org/study?id=sclc_jhu	2012
skcm_yale	Skin Cutaneous Melanoma (Yale, Nat Genet 2012)	Krauthammer et al. Nat Genet 2012	22842228	https://www.cbioportal.org/study?id=skcm_yale	2012
lihc_riken	Liver Hepatocellular Carcinoma (RIKEN, Nat Genet 2012)	Fujimoto et al. Nat Genet 2012	22634756	https://www.cbioportal.org/study?id=lihc_riken	2012
brca_sanger	Breast Invasive Carcinoma (Sanger, Nature 2012)	Stephens et al. Nature 2012	22722201	https://www.cbioportal.org/study?id=brca_sanger	2012
brca_broad	Breast Invasive Carcinoma (Broad, Nature 2012)	Banerji et al. Nature 2012	22722202	https://www.cbioportal.org/study?id=brca_broad	2012
prad_mich	Metastatic Prostate Adenocarcinoma (MCTP, Nature 2012)	Grasso et al. Nature 2012	22722839	https://www.cbioportal.org/study?id=prad_mich	2012
nbl_amc_2012	Neuroblastoma (AMC Amsterdam, Nature 2012)	Molenaar et al. Nature 2012	22367537	https://www.cbioportal.org/study?id=nbl_amc_2012	2012
luad_broad	Lung Adenocarcinoma (Broad, Cell 2012)	Imielinksi et al. Cell 2012	22980975	https://www.cbioportal.org/study?id=luad_broad	2012
skcm_broad_dfarber	Melanoma (Broad/Dana Farber, Nature 2012)	Berger et al. Nature 2012	22622578	https://www.cbioportal.org/study?id=skcm_broad_dfarber	2012
prad_broad	Prostate Adenocarcinoma (Broad/Cornell, Nat Genet 2012)	Barbieri et al. Nat Genet 2012	22610119	https://www.cbioportal.org/study?id=prad_broad	2012
mbl_pcgp	Medulloblastoma (PCGP, Nature 2012)	Robinson et al. Nature 2012	22722829	https://www.cbioportal.org/study?id=mbl_pcgp	2012
mbl_icgc	Medulloblastoma (ICGC, Nature 2012)	Jones et al. Nature 2012	22832583	https://www.cbioportal.org/study?id=mbl_icgc	2012
mbl_broad_2012	Medulloblastoma (Broad, Nature 2012)	Pugh et al. Nature 2012	22820256	https://www.cbioportal.org/study?id=mbl_broad_2012	2012
kirc_bgi	Kidney Renal Clear Cell Carcinoma (BGI, Nat Genet 2012)	Guo et al. Nat Genet 2012	22138691	https://www.cbioportal.org/study?id=kirc_bgi	2012
paad_icgc	Pancreatic Adenocarcinoma (ICGC, Nature 2012)	Biankin et al. Nature 2012	23103869	https://www.cbioportal.org/study?id=paad_icgc	2012
brca_bccrc	Breast Invasive Carcinoma (British Columbia, Nature 2012)	Shah et al. Nature 2012	22495314	https://www.cbioportal.org/study?id=brca_bccrc	2012
dlbc_broad_2012	Diffuse Large B-Cell Lymphoma (Broad, PNAS 2012)	Lohr et al. PNAS 2012	22343534	https://www.cbioportal.org/study?id=dlbc_broad_2012	2012
coadread_genentech	Colorectal Adenocarcinoma (Genentech, Nature 2012)	Seshagiri et al. Nature 2012	22895193	https://www.cbioportal.org/study?id=coadread_genentech	2012
stad_uhongkong	Stomach Adenocarcinoma (UHK, Nat Genet 2011)	Wang et al. Nat Genet 2011	22037554	https://www.cbioportal.org/study?id=stad_uhongkong	2011
panet_jhu_2011	Pancreatic Neuroendocrine Tumors (Johns Hopkins University, Science 2011)	Jiao et al. Science 2011	21252315	https://www.cbioportal.org/study?id=panet_jhu_2011	2011
cllsll_icgc_2011	Chronic lymphocytic leukemia (ICGC, Nature Genetics 2011)	Quesada et al. Nature Genetics 2011	22158541	https://www.cbioportal.org/study?id=cllsll_icgc_2011	2011
hnsc_broad	Head and Neck Squamous Cell Carcinoma (Broad, Science 2011)	Stransky et al. Science 2011	21798893	https://www.cbioportal.org/study?id=hnsc_broad	2011
mds_tokyo_2011	Myelodysplasia (UTokyo, Nature 2011)	Yoshida et al. Nature 2011	21909114	https://www.cbioportal.org/study?id=mds_tokyo_2011	2011
nhl_bcgsc_2011	Non-Hodgkin Lymphoma (BCGSC, Nature 2011)	Morin et al. Nature 2011	21796119	https://www.cbioportal.org/study?id=nhl_bcgsc_2011	2011
hnsc_jhu	Head and Neck Squamous Cell Carcinoma (Johns Hopkins, Science 2011)	Agrawal et al. Science 2011	21798897	https://www.cbioportal.org/study?id=hnsc_jhu	2011
