# Supplementary material for: Cancer gene mutation frequencies for the U.S. population
Source: Nat Commun. 2021 Oct 13;12:5961. doi: 10.1038/s41467-021-26213-y (PMC8514428; doi:10.1038/s41467-021-26213-y)
Supplement: Supplementary file 8 — Supplementary Software 1 [file 41467_2021_26213_MOESM8_ESM.zip › Supplementary Software 1/input_matrices/Lists_CT1and2.txt]

Consensus_Tier1	Consensus_Tier2
ABI1	A1CF
ABL1	ACSL6
ABL2	AKAP9
ACKR3	AKT3
ACSL3	ALDH2
ACVR1	ANK1
ACVR2A	ARAF
MLLT4	ARHGAP5
AFF1	ARHGEF10
AFF3	ARHGEF10L
AFF4	ASXL2
AKT1	BAZ1A
AKT2	BCL2L12
ALK	BCLAF1
AMER1	BIRC6
APC	BMP5
APOBEC3B	C15orf65
AR	CASP3
ARHGAP26	CASP9
ARHGEF12	CCNC
ARID1A	CCR4
ARID1B	CCR7
ARID2	CD209
ARNT	CD28
ASPSCR1	CDH10
ASXL1	CDH17
ATF1	CDKN1A
ATIC	CEP89
ATM	CHD2
ATP1A1	CHIC2
ATP2B3	CHST11
ATR	CLP1
ATRX	CNBD1
AXIN1	CNTNAP2
AXIN2	COL3A1
B2M	COX6C
BAP1	CPEB3
BARD1	CRNKL1
BAX	CSF1R
BCL10	CSMD3
BCL11A	CTNNA2
BCL11B	CTNND1
BCL2	CTNND2
BCL3	CUL3
BCL6	CYP2C8
BCL7A	CYSLTR2
BCL9	DCAF12L2
BCL9L	DCC
BCOR	DGCR8
BCORL1
BCR	ECT2L
BIRC3	EED
BLM	EIF1AX
BMPR1A	ELF3
BRAF	ELN
BRCA1	EPHA3
BRCA2	EPHA7
BRD3	FAM131B
BRD4	FAM135B
BRIP1	FAM47C
BTG1	FAT3
BTK	FBLN2
BUB1B	FEN1
CACNA1D	FKBP9
CALR	FLNA
CAMTA1	FNBP1
CANT1	FOXR1
CARD11	GLI1
CARS	GMPS
CASP8	GPC5
CBFA2T3	GRM3
CBFB	HMGN2P46
CBL	ID3
CBLB	IGF2BP2
CBLC	ISX
CCDC6	ITGAV
CCNB1IP1	JAZF1
CCND1	KAT7
CCND2	KIAA1549
CCND3	KNSTRN
CCNE1	LARP4B
CD274	LCP1
CD74	LEPROTL1
CD79A	LHFP
CD79B	LSM14A
CDC73	MACC1
CDH1	MALAT1
CDH11	MB21D2
CDK12	MDS2
CDK4	MGMT
CDK6	MNX1
CDKN1B	MUC16
CDKN2A	MUC4
CDKN2C	N4BP2
CDX2	NACA
CEBPA	NBEA
CHCHD7	NCKIPSD
CHD4	NTHL1
CHEK2	OMD
CIC	PABPC1
CIITA	PCBP1
CLIP1	PMS1
CLTC	POLG
CLTCL1	PRDM2
CNBP	PRKCB
CNOT3	PRPF40B
CNTRL	PTPN6
COL1A1	PTPRD
COL2A1	PWWP2A
CREB1	RAD17
CREB3L1	RALGDS
CREB3L2	RFWD3
CREBBP	RGPD3
CRLF2	RGS7
CRTC1	ROBO2
CRTC3	S100A7
CSF3R	SEPT5
CTCF	SEPT6
CTNNB1	SEPT9
CUX1	SETD1B
CXCR4	SETDB1
CYLD	SGK1
DAXX	KIAA1598
DCTN1	SIRPA
DDB2	SIX2
DDIT3	SKI
DDR2	SMC1A
DDX10	SNX29
DDX3X	SOX21
DDX5	SPECC1
DDX6	SRGAP3
DEK	STAG1
DICER1	TEC
DNAJB1	TFPT
DNM2	TFRC
DNMT3A	THRAP3
DROSHA	TNC
EBF1	USP44
EGFR	VAV1
EIF3E	VTI1A
EIF4A2	WNK2
ELF4	ZCCHC8
ELK4	ZEB1
ELL	ZMYM3
EML4	ZNF429
EP300	ZNF479
EPAS1	ZNRF3
EPS15
ERBB2
ERBB3
ERBB4
ERC1
ERCC2
ERCC3
ERCC4
ERCC5
ERG
ESR1
ETNK1
ETV1
ETV4
ETV5
ETV6
EWSR1
EXT1
EXT2
EZH2
EZR
FANCA
FANCC
FANCD2
FANCE
FANCF
FANCG
FAS
FAT1
FAT4
FBXO11
FBXW7
FCGR2B
FCRL4
FES
FEV
FGFR1
FGFR1OP
FGFR2
FGFR3
FGFR4
FH
FHIT
FIP1L1
FLCN
FLI1
FLT3
FLT4
FOXA1
FOXL2
FOXO1
FOXO3
FOXO4
FOXP1
FSTL3
FUBP1
FUS
GAS7
GATA1
GATA2
GATA3
GNA11
GNAQ
GNAS
GOLGA5
GOPC
GPC3
GPHN
GRIN2A
H3F3A
H3F3B
HERPUD1
HEY1
HIF1A
HIP1
HIST1H3B
HIST1H4I
HLA-A
HLF
HMGA1
HMGA2
HNF1A
HNRNPA2B1
HOOK3
HOXA11
HOXA13
HOXA9
HOXC11
HOXC13
HOXD11
HOXD13
HRAS
HSP90AA1
HSP90AB1
IDH1
IDH2
IKBKB
IKZF1
IL2
IL21R
IL6ST
IL7R
IRF4
IRS4
ITK
JAK1
JAK2
JAK3
JUN
KAT6A
KAT6B
KCNJ5
KDM5A
KDM5C
KDM6A
KDR
KDSR
KEAP1
KIF5B
KIT
KLF4
KLF6
KLK2
KMT2A
KMT2C
KMT2D
CASC5
KRAS
KTN1
LASP1
LATS1
LATS2
LCK
LEF1
LIFR
LMNA
LMO1
LMO2
LPP
LRIG3
LRP1B
LYL1
LZTR1
MAF
MAFB
MALT1
MAML2
MAP2K1
MAP2K2
MAP2K4
MAP3K1
MAP3K13
MAPK1
MAX
MDM2
MDM4
MECOM
MED12
MEN1
MET
MITF
MLF1
MLH1
MLLT1
MLLT10
MLLT11
MLLT3
MLLT6
MN1
MPL
MKL1
MSH2
MSH6
MSI2
MSN
MTCP1
MTOR
MUC1
MUTYH
MYB
MYC
MYCL
MYCN
MYD88
MYH11
MYH9
MYO5A
MYOD1
NAB2
NBN
NCOA1
NCOA2
NCOA4
NCOR1
NCOR2
NDRG1
NF1
NF2
NFATC2
NFE2L2
NFIB
NFKB2
NFKBIE
NIN
NKX2-1
NONO
NOTCH1
NOTCH2
NPM1
NR4A3
NRAS
NRG1
NSD1
WHSC1
WHSC1L1
NT5C2
NTRK1
NTRK3
NUMA1
NUP214
NUP98
NUTM1
NUTM2B
NUTM2D
OLIG2
P2RY8
PAFAH1B2
PALB2
PATZ1
PAX3
PAX5
PAX7
PAX8
PBRM1
PBX1
PCM1
PDCD1LG2
PDE4DIP
PDGFB
PDGFRA
PDGFRB
PER1
PHF6
PHOX2B
PICALM
PIK3CA
PIK3CB
PIK3R1
PIM1
PLAG1
PLCG1
PML
PMS2
POLD1
POLE
POLQ
POT1
POU2AF1
POU5F1
PPARG
PPFIBP1
PPM1D
PPP2R1A
PPP6C
PRCC
PRDM1
PRDM16
PREX2
PRF1
PRKACA
PRKAR1A
PRRX1
PSIP1
PTCH1
PTEN
PTK6
PTPN11
PTPN13
PTPRB
PTPRC
PTPRK
PTPRT
QKI
RABEP1
RAC1
RAD21
RAD51B
RAF1
RANBP2
RAP1GDS1
RARA
RB1
RBM10
RBM15
RECQL4
REL
RET
RHOA
RHOH
RMI2
RNF213
RNF43
ROS1
RPL10
RPL22
RPL5
RPN1
RSPO2
RSPO3
RUNX1
RUNX1T1
SALL4
SBDS
SDC4
SDHA
SDHAF2
SDHB
SDHC
SDHD
SET
SETBP1
SETD2
SF3B1
SFPQ
SFRP4
SH2B3
SH3GL1
SIX1
SLC34A2
SLC45A3
SMAD2
SMAD3
SMAD4
SMARCA4
SMARCB1
SMARCD1
SMARCE1
SMO
SND1
SOCS1
SOX2
SPEN
SPOP
SRC
SRSF2
SRSF3
SS18
SS18L1
SSX1
SSX4
STAG2
STAT3
STAT5B
STAT6
STIL
STK11
STRN
SUFU
SUZ12
SYK
TAF15
TAL1
TAL2
TBL1XR1
TBX3
TCEA1
TCF12
TCF3
TCF7L2
TCL1A
FAM46C
TERT
TET1
TET2
TFE3
TFEB
TFG
TGFBR2
TLX1
TLX3
TMEM127
TMPRSS2
TNFAIP3
TNFRSF14
TNFRSF17
TOP1
TP53
TP63
TPM3
TPM4
TPR
TRA
TRAF7
TRIM24
TRIM27
TRIM33
TRIP11
TRRAP
TSC1
TSC2
TSHR
U2AF1
UBR5
USP6
USP8
VHL
WAS
C2orf44
WIF1
WRN
WT1
WWTR1
XPA
XPC
XPO1
YWHAE
ZBTB16
ZFHX3
ZMYM2
ZNF331
ZNF384
ZNF521
ZRSR2
