# Supplementary material for: Cancer gene mutation frequencies for the U.S. population
Source: Nat Commun. 2021 Oct 13;12:5961. doi: 10.1038/s41467-021-26213-y (PMC8514428; doi:10.1038/s41467-021-26213-y)
Supplement: Supplementary file 8 — Supplementary Software 1 [file 41467_2021_26213_MOESM8_ESM.zip › Supplementary Software 1/input_matrices/List_Ras_Kinome.txt]

symbol	Protein Length	Kinome	DING	Ontogen	Foundation	RAS_Pathway
BRCA2	3418		BRCA2	BRCA2	BRCA2	BRCA2
NF1	2839		NF1	NF1	NF1	NF1
MTOR	2549		MTOR	MTOR	MTOR	MTOR
ROS1	2347	ROS1			ROS1	ROS1
PLCE1	2302					PLCE1
PLXNB1	2135					PLXNB1
RALGAPA1	2036					RALGAPA1
RALGAPA2	1873					RALGAPA2
BRCA1	1863		BRCA1	BRCA1	BRCA1	BRCA1
TSC2	1807		TSC2		TSC2	TSC2
TIAM2	1701					TIAM2
SCRIB	1630					SCRIB
ALK	1620	ALK	ALK	ALK	ALK	ALK
PREX2	1606					PREX2
TIAM1	1591					TIAM1
ARHGAP35	1499		ARHGAP35	ARHGAP35		ARHGAP35
RAPGEF2	1499					RAPGEF2
FANCA	1455				FANCA	FANCA
MET	1390	MET	MET	MET	MET	MET
ROCK2	1388	ROCK2				ROCK2
INSR	1382	INSR				INSR
ROCK1	1354	ROCK1				ROCK1
IRS2	1338			IRS2	IRS2	IRS2
RPTOR	1335				RPTOR	RPTOR
SOS1	1333		SOS1	SOS1		SOS1
SOS2	1332			SOS2		SOS2
INSRR	1297	INSRR				INSRR
RASGRF1	1273					RASGRF1
ERBB2	1255	ERBB2	ERBB2	ERBB2	ERBB2	ERBB2
BRIP1	1249				BRIP1	BRIP1
APAF1	1248			APAF1		APAF1
IRS1	1242					IRS1
RASGRF2	1237					RASGRF2
EGFR	1210	EGFR	EGFR	EGFR	EGFR	EGFR
DAB2IP	1189					DAB2IP
TSC1	1164		TSC1	TSC1	TSC1	TSC1
RASAL2	1139					RASAL2
PDGFRB	1106	PDGFRB			PDGFRB	PDGFRB
PIK3CG	1102		PIK3CG			PIK3CG
PDGFRA	1089	PDGFRA	PDGFRA		PDGFRA	PDGFRA
BUB1	1085	BUB1				BUB1
RAPGEF1	1077					RAPGEF1
PIK3CA	1068		PIK3CA	PIK3CA	PIK3CA	PIK3CA
RASA1	1047		RASA1	RASA1		RASA1
PIK3CD	1044					PIK3CD
CNKSR2	1034					CNKSR2
RASAL3	1011					RASAL3
FLT3	993	FLT3	FLT3	FLT3	FLT3	FLT3
ARHGEF2	986			ARHGEF2		ARHGEF2
CBLB	982					CBLB
EXOC4	974					EXOC4
NFKB1	968					NFKB1
KSR2	950	KSR2				KSR2
RB1	928		RB1	RB1	RB1	RB1
EXOC2	924					EXOC2
INPP4B	924				INPP4B	INPP4B
KSR1	923	KSR1				KSR1
ECT2	914					ECT2
RALGDS	914					RALGDS
E2F7	911					E2F7
CBL	906				CBL	CBL
EXOC1	894					EXOC1
PIK3R5	880					PIK3R5
MCM4	863					MCM4
RASA2	850			RASA2		RASA2
VAV1	845					VAV1
RASA3	834					RASA3
FGFR1	822	FGFR1	FGFR1	FGFR1	FGFR1	FGFR1
FGFR2	821	FGFR2	FGFR2	FGFR2	FGFR2	FGFR2
MCM6	821					MCM6
MCM3	808			MCM3		MCM3
FGFR3	806	FGFR3	FGFR3	FGFR3	FGFR3	FGFR3
EXOC6	804					EXOC6
RASAL1	804					RASAL1
FGFR4	802	FGFR4			FGFR4	FGFR4
RASGRP1	797			RASGRP1		RASGRP1
BARD1	777				BARD1	BARD1
RGL2	777					RGL2
RGL1	768					RGL1
BRAF	766	BRAF	BRAF	BRAF	BRAF	BRAF
PIK3R6	754					PIK3R6
EXOC3	745					EXOC3
RPS6KA6	745	RPS6KA6				RPS6KA6
RPS6KA3	740	RPS6KA3	RPS6KA3			RPS6KA3
EXOC7	735					EXOC7
RPS6KA1	735	RPS6KA1				RPS6KA1
MCM5	734					MCM5
RPS6KA2	733	RPS6KA2				RPS6KA2
TBK1	729	TBK1				TBK1
PIK3R2	728		PIK3R2			PIK3R2
EXOC8	725					EXOC8
PIK3R1	724		PIK3R1	PIK3R1	PIK3R1	PIK3R1
CNKSR1	720					CNKSR1
MCM7	719					MCM7
RGL3	710					RGL3
EXOC5	708					EXOC5
RASGRP3	690					RASGRP3
RASGRP4	673					RASGRP4
RALBP1	655					RALBP1
RAF1	648	RAF1	RAF1		RAF1	RAF1
MYB	640			MYB	MYB	MYB
TP73	636					TP73
SHC4	630					SHC4
RASGRP2	609					RASGRP2
ARAF	606	ARAF	ARAF		ARAF	ARAF
NFE2L2	605		NFE2L2	NFE2L2	NFE2L2	NFE2L2
PTPN11	597		PTPN11	PTPN11	PTPN11	PTPN11
GRB10	594					GRB10
SHC3	594					SHC3
PAK4	591	PAK4				PAK4
SHC1	583					SHC1
SHC2	582					SHC2
SHOC2	582					SHOC2
PRKAG2	569					PRKAG2
NOX1	564					NOX1
CDC6	560					CDC6
PAK3	559	PAK3				PAK3
PRKAA1	559	PRKAA1				PRKAA1
FANCC	558				FANCC	FANCC
PDPK1	556	PDPK1				PDPK1
PRKAA2	552	PRKAA2				PRKAA2
ERF	548					ERF
PAK1	545	PAK1				PAK1
RPS6KB1	525	RPS6KB1				RPS6KB1
CDC25A	524					CDC25A
PAK2	524	PAK2				PAK2
RASSF10	507					RASSF10
YAP1	504					YAP1
MDM2	491				MDM2	MDM2
STK3	491	STK3				STK3
PRKAG3	489					PRKAG3
STK4	487	STK4		STK4		STK4
RPS6KB2	482	RPS6KB2				RPS6KB2
AKT2	481	AKT2			AKT2	AKT2
AKT1	480	AKT1	AKT1	AKT1	AKT1	AKT1
AKT3	479	AKT3			AKT3	AKT3
CASP8	479		CASP8	CASP8	CASP8	CASP8
CBLC	474					CBLC
ETS2	469					ETS2
CCNA1	465					CCNA1
E2F3	465					E2F3
PIK3R3	461			PIK3R3		PIK3R3
TFDP2	446			TFDP2		TFDP2
SPRED1	444					SPRED1
ETS1	441					ETS1
MYC	439		MYC	MYC	MYC	MYC
E2F1	437					E2F1
E2F2	437					E2F2
FNTB	437					FNTB
RASSF9	435					RASSF9
STK11	433	STK11	STK11	STK11	STK11	STK11
CCNA2	432					CCNA2
ELK1	428					ELK1
RASSF8	419					RASSF8
RAD52	418				RAD52	RAD52
RASSF5	418					RASSF5
SPRED2	418					SPRED2
SPRED3	410					SPRED3
TFDP1	410			TFDP1		TFDP1
PTEN	403		PTEN	PTEN	PTEN	PTEN
CYTH2	400					CYTH2
MAP2K2	400	MAP2K2			MAP2K2	MAP2K2
DUSP4	394					DUSP4
MAP2K1	393	MAP2K1	MAP2K1	MAP2K1	MAP2K1	MAP2K1
TP53	393		TP53	TP53	TP53	TP53
DUSP5	384					DUSP5
SAV1	383					SAV1
DUSP6	381					DUSP6
FOS	380					FOS
FNTA	379					FNTA
MAPK3	379	MAPK3				MAPK3
RASSF7	373					RASSF7
RASSF6	369					RASSF6
DUSP1	367					DUSP1
MAPK1	360	MAPK1	MAPK1		MAPK1	MAPK1
RASSF1	344					RASSF1
JUN	331				JUN	JUN
PRKAG1	331					PRKAG1
PPP1CA	330					PPP1CA
RCE1	329					RCE1
CDK6	326	CDK6			CDK6	CDK6
MLST8	326					MLST8
RASSF2	326					RASSF2
RASSF4	321					RASSF4
SPRY1	319					SPRY1
SPRY2	315					SPRY2
DUSP2	314					DUSP2
TYMS	313					TYMS
UNG	313					UNG
CASP7	303					CASP7
CDK4	303	CDK4	CDK4	CDK4	CDK4	CDK4
SPRY4	299					SPRY4
CDK2	298	CDK2				CDK2
CCND1	295		CCND1	CCND1	CCND1	CCND1
CCND3	292				CCND3	CCND3
CCND2	289				CCND2	CCND2
SPRY3	288					SPRY3
ICMT	284					ICMT
CASP3	277					CASP3
PRKAB2	272					PRKAB2
FOSL1	271					FOSL1
PRKAB1	270					PRKAB1
RASSF3	238					RASSF3
TK1	234					TK1
GRB2	217					GRB2
MRAS	208					MRAS
RALA	206					RALA
RALB	206					RALB
RHOB	196		RHOB			RHOB
RHOA	193		RHOA	RHOA		RHOA
RHOC	193					RHOC
RAC1	192		RAC1	RAC1	RAC1	RAC1
RAC2	192					RAC2
RAC3	192					RAC3
HRAS	189		HRAS	HRAS	HRAS	HRAS
KRAS	189		KRAS	KRAS	KRAS	KRAS
NRAS	189		NRAS	NRAS	NRAS	NRAS
DHFR	187					DHFR
PEBP1	187					PEBP1
DUSP3	185					DUSP3
RHEB	184		RHEB	RHEB		RHEB
CDKN1A	164		CDKN1A	CDKN1A	CDKN1A	CDKN1A
PIN1	163					PIN1
PEA15	130					PEA15
EIF4EBP2	120					EIF4EBP2
EIF4EBP1	118					EIF4EBP1
EIF4EBP3	100					EIF4EBP3
TTN	34350	TTN
MUC16	14507
SYNE1	8797
MUC19	8384
OBSCN	7968	OBSCN
DST	7570
MACF1	7388		MACF1	MACF1
FSIP2	6907
SYNE2	6885
NEB	6669
ADGRV1	6306
AHNAK	5890			AHNAK
AHNAK2	5795
MUC5B	5762
MUC5AC	5654
HMCN1	5635
MDN1	5596
KMT2D	5537		KMT2D		KMT2D
MUC12	5478
FCGBP	5405
NBPF20	5207
RNF213	5207
USH2A	5202
UBR4	5183
MUC2	5179
SSPO	5150
PCLO	5142
HYDIN	5121
EPPK1	5088
HMCN2	5059
ABCA13	5058
RYR1	5038
KIAA1109	5005
FAT4	4981
RYR2	4967
KMT2C	4911		KMT2C
RYR3	4870
HERC1	4861
BIRC6	4857
HERC2	4834
DNHD1	4753
STARD9	4700
PLEC	4684
MYCBP2	4678
LRP2	4655
DYNC1H1	4646
DNAH5	4624
LRP1B	4599
FAT1	4588		FAT1	FAT1
SACS	4579
APOB	4563		APOB
FAT3	4557
LPA	4548
LRP1	4544
DNAH11	4516
MUC17	4493
DNAH8	4490
DNAH9	4486
DNAH10	4471
DNAH17	4462
DNAH2	4427
HSPG2	4391
VPS13D	4388
ANK3	4377			ANK3
HUWE1	4374		HUWE1
FAT2	4349			FAT2
DYNC2H1	4307
PKD1	4303	PKD1
DNAH1	4265
TNXB	4244
PKHD1L1	4243
ALMS1	4168
DNAH6	4158
PRKDC	4128	PRKDC
DNAH3	4116
PKHD1	4074
CMYA5	4069
FLG	4061
DNAH7	4024
VPS13B	4022
FRAS1	4008
HECTD4	3996
KMT2A	3969		KMT2A		KMT2A
ANK2	3957
BSN	3926
ZNF469	3925
AKAP9	3907			AKAP9
TRRAP	3859	TRRAP
LYST	3801
VPS13C	3753
CSMD3	3707
ZFHX3	3703		ZFHX3	ZFHX3
LAMA5	3695
DMD	3685		DMD
SPTBN5	3674
SPEN	3664				SPEN
SMG1	3661	SMG1
CUBN	3623
SVEP1	3571			SVEP1
ZFHX4	3567
CSMD1	3564
USP34	3546
MYO15A	3530
WDFY3	3526
DNAH14	3507
CSMD2	3487
ASPM	3477			ASPM
RELN	3460
UTRN	3433
SZT2	3432
VCAN	3396
XIRP2	3374
CDH23	3354
PCNT	3336
LAMA3	3333
MUC3A	3323
CELSR3	3312
DCHS1	3298
SPEG	3267	SPEG
GOLGB1	3259
UNC80	3258
MKI67	3256
SRCAP	3230
RANBP2	3224
CFAP47	3187
WDFY4	3184
COL6A3	3177
VPS13A	3174
FREM2	3169
EYS	3165
EP400	3159
HTT	3142
REV3L	3130
LAMA2	3122			LAMA2
CEP350	3117
CENPF	3114
TRIO	3097	TRIO		TRIO
CFAP54	3096
DNAH12	3092
PRUNE2	3088
ADGRG4	3080
LAMA1	3075
COL12A1	3063
ATM	3056	ATM	ATM	ATM	ATM
BOD1L1	3051
BPTF	3046			BPTF
DMXL2	3036
DMXL1	3027
MGA	3026		MGA	MGA
CELSR1	3014
FRYL	3013
FRY	3013
CHD7	2997
KALRN	2985	KALRN		KALRN
CRYBG3	2970
ASH1L	2969			ASH1L
TNRC18	2968
ZZEF1	2961
TACC2	2948
NBEA	2946
COL7A1	2944
TRANK1	2925
OTOG	2925
CELSR2	2923
DCHS2	2916
FBN2	2912
CHD9	2897			CHD9
PRRC2C	2896
WDR87	2873
DSP	2871
FBN1	2871
LRBA	2863
HRNR	2850
PKD1L1	2849
MEGF8	2845
APC	2843		APC	APC	APC
PDZD2	2839
MXRA5	2828
VWF	2813
AKAP13	2813
ZAN	2812
FBN3	2809
NIPBL	2804		NIPBL
MAP1A	2803
UBR5	2799
TEX15	2789
UTP20	2785
TENM2	2774
TENM4	2769
TG	2768
ITPR1	2758
NBEAL2	2754
PIEZO2	2752
SRRM2	2752
FLNC	2725
TENM1	2725
ZNF292	2723			ZNF292
HIVEP1	2718
CFAP46	2715
CHD6	2715			CHD6
KMT2B	2715		KMT2B
CENPE	2701
ITPR2	2701
TENM3	2699
NSD1	2696		NSD1	NSD1
NBEAL1	2694
SETX	2677
ITPR3	2671
GCN1	2671
ANKRD11	2663
HELZ2	2649
FLNA	2647		FLNA
ATR	2644	ATR	ATR	ATR	ATR
BAHCC1	2639
UNC79	2635
TEP1	2627
BDP1	2624
MAST4	2623	MAST4
IGSF10	2623
USP24	2620
COL6A5	2615
HECTD1	2610
ANKRD17	2603
FLNB	2602
ABCA12	2595
POLQ	2590		POLQ
CHD8	2581		CHD8	CHD8
EPG5	2579
ZFHX2	2572
USP9X	2570		USP9X
STAB1	2570
MYO18B	2567
SETD2	2564		SETD2	SETD2	SETD2
SPTBN4	2564
USP9Y	2555
NOTCH1	2555		NOTCH1	NOTCH1	NOTCH1
STAB2	2551
FRAP1	2549	FRAP1
MYO9A	2548
ANKHD1	2542
TLN2	2542
TLN1	2541
JMJD1C	2540
ZFYVE26	2539
CEP192	2537
ACAN	2530
LRRK2	2527	LRRK2
PIEZO1	2521
CUL9	2517
NCOR2	2514			NCOR2
FASN	2511
CACNA1A	2506		CACNA1A
ZNF462	2506
ATRX	2492		ATRX	ATRX	ATRX
IGF2R	2491
NAV2	2488
PTPN13	2485
TTC28	2481
CEP290	2479			CEP290
SPTAN1	2472		SPTAN1	SPTAN1
RIF1	2472
NOTCH2	2471		NOTCH2	NOTCH2	NOTCH2
MAP1B	2468
PKD1L2	2459
ACACB	2458
CCDC168	2452
HIVEP2	2446
SPG11	2443
CREBBP	2442		CREBBP	CREBBP	CREBBP
CEP250	2442
NCOR1	2440		NCOR1	NCOR1
MUC6	2439		MUC6
ABCA2	2435
SON	2426
GVINP1	2422
SPTA1	2419		SPTA1
EP300	2414		EP300	EP300	EP300
DMBT1	2413
HIVEP3	2406
RP1L1	2400
FLG2	2391
SPTBN2	2390
FN1	2386			FN1
NAV3	2385
WNK1	2382	WNK1		WNK1
CACNA1G	2377
CNOT1	2376			CNOT1
NBAS	2371
GPR179	2367
TRIOBP	2365
SPTBN1	2364
TPR	2363
SEC16A	2357
ZDBF2	2354
CACNA1H	2353
C2CD3	2353
FAM186A	2351
F8	2351			F8
ACACA	2346			ACACA
PDE4DIP	2346
CACNA1B	2339
PRPF8	2335			PRPF8
OTOGL	2332
PTPRQ	2332
CNTRL	2325
CSPG4	2322
NOTCH3	2321				NOTCH3
BRWD1	2320			BRWD1
AKAP6	2319
PTPRZ1	2315
CACNA1E	2313
APC2	2303
WNK2	2297	WNK2
POLE	2286		POLE		POLE
ARID1A	2285		ARID1A	ARID1A	ARID1A
ZNF318	2279
ABCA4	2273
URB1	2271
AHCTF1	2266			AHCTF1
ICE1	2266
COL6A6	2263
ABCA1	2261
PKDREJ	2253
ASXL3	2248
ZNF407	2248
DNAJC13	2243
GON4L	2241
DIDO1	2240
ARID1B	2236			ARID1B
KIAA0100	2235
GOLGA4	2230
PRRC2B	2229
RTTN	2226
CAD	2225			CAD
F5	2224
SPAG17	2223
CACNA1I	2223
CACNA1C	2221
CABIN1	2220
MYO7A	2215
SVIL	2214
UNC13C	2214
SORL1	2214
SDK1	2213
MED13L	2210
KNTC1	2209
ASCC3	2202
TNC	2201
INTS1	2190
DOCK10	2186
FREM1	2179
MED12	2177		MED12	MED12	MED12
MED13	2174
SDK2	2172
ALPK2	2170	ALPK2
MUC4	2169
BAZ2B	2168			BAZ2B
CACNA1D	2161
SHANK1	2161
PRRC2A	2157
MYO9B	2157
RP1	2156
MALRD1	2156
TECTA	2155
PRR14L	2151
YLPM1	2146
ABCA7	2146
MED12L	2145
HEATR1	2144
DOCK7	2140
FREM3	2139
SPTB	2137
SNRNP200	2136
TET1	2136
ESPL1	2120
MYO7B	2116
NUMA1	2115
GTF3C1	2109
KIF26B	2108
ZGRF1	2104
KIAA2026	2103
PI4KA	2102
DOCK8	2099
PIKFYVE	2098
TDRD6	2096
NUP214	2090
NIN	2090
MDC1	2089
ARHGAP32	2087
DYSF	2080
ATG2B	2078
NACA	2078
DOCK11	2073
KAT6B	2073			KAT6B
HEATR5B	2071
MPDZ	2070
DOCK9	2069
AGRN	2068
LOXHD1	2067
NCOA6	2063
ARHGEF17	2063
ANKRD12	2062
MYOF	2061
MYO10	2058
FER1L5	2057
MYO18A	2054
DSCAML1	2053
FANCM	2048
DOCK6	2047
HEATR5A	2040
CR1	2039
PHF3	2039
PRR12	2036
HCFC1	2035			HCFC1
EVPL	2033
CKAP5	2032
DOCK3	2030
CCDC88C	2028
CIT	2027	CIT
TTC3	2025
PCM1	2024
TRPM6	2022	TRPM6
CROCC	2017
SCN5A	2016
LRRK1	2015	LRRK1
DSCAM	2012
NUP205	2012
SCN1A	2009
SMCHD1	2005
SCN2A	2005
KAT6A	2004
NOTCH4	2003
TET2	2002		TET2	TET2	TET2
MICAL3	2002
CHD3	2000		CHD3	CHD3
SCN3A	2000
PTPRB	1997
OTOF	1997
SHROOM3	1996
MYH14	1995			MYH14
TRIP12	1992
TANC2	1990
ZFC3H1	1989
EXPH5	1989
SCN9A	1988
C2orf16	1984
MYH7B	1983
CASP8AP2	1982
MCM3AP	1980
SCN8A	1980
TRIP11	1979
ZNF638	1978			ZNF638
CACNA1F	1977
MYH10	1976			MYH10
MYH11	1972			MYH11
TP53BP1	1972			TP53BP1
POLR2A	1970
EML5	1969
DOCK4	1966
SETD1B	1966
TNRC6A	1962
MYH9	1960		MYH9	MYH9
TCF20	1960
ARHGAP21	1958
EML6	1958
SCN10A	1956
PCDH15	1955
CHD5	1954
THADA	1953
KIAA1549	1950
GREB1	1949
PTPRS	1948
MYH15	1946
ANAPC1	1944
TCHH	1943
KIAA1217	1943
HELZ	1942
ANKRD36	1941
WDR81	1941
MYH2	1941
MYH3	1940
MYH1	1939
MYH6	1939
MYH4	1939
ATG2A	1938
MYH13	1938
MYH8	1937
MYH7	1935
ADAMTS9	1935
TDRD15	1934
LCT	1927
CFAP65	1925
PLXND1	1925
GREB1L	1923
DICER1	1922		DICER1	DICER1
DLG5	1919
ZNFX1	1918
MYLK	1914	MYLK
RLF	1914
PTPRD	1912		PTPRD
CHD4	1912		CHD4	CHD4
AK9	1911
ADAMTS20	1910
TICRR	1910
NCKAP5	1909
DENND4C	1909
PLXNB3	1909
ALPK3	1907	ALPK3
PTPRF	1907			PTPRF
MIA3	1907
RAI1	1906
VWA8	1905
LRP4	1905
BAZ2A	1905
MTCL1	1905
AKAP11	1901
NYNRIN	1898
OBSL1	1896
PLXNA1	1896			PLXNA1
PLXNA2	1894
FNDC1	1894
PLXNA4	1894
CDK5RAP2	1893
NUP210L	1888
UBR3	1888
NUP210	1887
CPAMD8	1885
TMEM131	1883
ZNF106	1883
KIF26A	1882
ANK1	1881
NAV1	1877
CACNA1S	1873
ANKRD31	1873
TAF1	1872	TAF1	TAF1	TAF1
PLXNA3	1871
PDCD11	1871
CCDC88A	1871
DOCK5	1870
SBF1	1868
NLRC5	1866
TRPM7	1865	TRPM7
DOCK1	1865
DENND4A	1863
TANC1	1861
COL27A1	1860
PCSK5	1860			PCSK5
GBF1	1859
KMT2E	1858
MYO16	1858
MGAM	1857
FER1L6	1857
MYO5A	1855
CFAP44	1854
BTAF1	1849
KIAA1549L	1849
SBF2	1849
ARFGEF1	1849			ARFGEF1
MYO5B	1848
ZNF236	1845
ATAD5	1844
PSME4	1843
XIRP1	1843
PLXNB2	1838		PLXNB2	PLXNB2
COL5A1	1838		COL5A1
ZSWIM8	1837
SCN4A	1836
ARID2	1835		ARID2	ARID2
SLX4	1834
TNRC6B	1833
DOCK2	1830
ZNF646	1829
CHD2	1828
MAP2	1827
SI	1827
TAF1L	1826	TAF1L
KIF13B	1826
LAMA4	1823
ITGB4	1822
SPEF2	1822
LTBP2	1821
PHIP	1821
KIF20B	1820
TUBGCP6	1819
NUP98	1817			NUP98
KIF1B	1816
FRMPD3	1810
COL11A1	1806
KIAA1671	1806
KIF13A	1805
SIPA1L1	1804
BRWD3	1802
PARP14	1801
FOCAD	1801
WNK3	1800	WNK3
MAST2	1798	MAST2
LAMB2	1798
COL14A1	1796
FER1L4	1794
RBBP6	1792
PAPPA2	1791
SCN11A	1791
LAMB1	1786
ARFGEF2	1785			ARFGEF2
DCDC1	1783
AKAP12	1782
SIPA1L3	1781
ANKRD36C	1778
STRC	1775
MUC22	1773
STRCP1	1772
KIDINS220	1771
N4BP2	1770
LTN1	1766
RGPD8	1765
RGPD5	1765
ADAMTSL1	1762
LAMB4	1761
KDM3B	1761
CASZ1	1759
RGPD3	1758
RGPD4	1758
PPL	1756
RGPD2	1756
BCOR	1755		BCOR	BCOR	BCOR
UBR2	1755
DLEC1	1755
COL18A1	1754
NUP188	1749
KNDC1	1749
UBR1	1749
IFT172	1749
RGPD1	1748
TJP1	1748			TJP1
WDR90	1748
PEAK1	1746
COL5A3	1745
C4A	1744
C4B	1744
MYO5C	1742
NWD2	1742
NALCN	1738
COL11A2	1736
SGK269	1735	SGK269
QSER1	1735
TNS1	1735
CDC42BPA	1732	CDC42BPA
PKD1L3	1732
TRPM3	1732
SHANK3	1731
NRAP	1730
TNKS1BP1	1729
SUPT6H	1726
PARP4	1724
LY75	1722
LRRIQ1	1722
FMN2	1722
SIPA1L2	1722
LTBP1	1721
ITSN1	1721			ITSN1
POLR1A	1720
PRDM2	1718
PHLPP1	1717
MON2	1717
COL24A1	1714
COL4A2	1712
DDX60	1712
CDC42BPB	1711	CDC42BPB
BCORL1	1711				BCORL1
CHD1	1710
CEP152	1710
ANKRD26	1710
SIGLEC1	1709
KIAA1210	1709
RICTOR	1708				RICTOR
SETD1A	1707
DDX60L	1706
XRN1	1706			XRN1
ARHGEF28	1705
ARAP2	1704
ABCA3	1704
UNC13A	1703
CCDC180	1701
LRRC37A2	1700
LRRC37A	1700
SPHKAP	1700
CUL7	1698
ITSN2	1697
PLCH1	1693
RIMS1	1692
TOPAZ1	1692
ADAMTSL3	1691
COL4A6	1691
KDM5A	1690				KDM5A
COL4A4	1690
KIF1A	1690		KIF1A
TNRC6C	1690
PBRM1	1689		PBRM1	PBRM1	PBRM1
ZNF142	1687
RREB1	1687
PIK3C2A	1686
ADAMTS7	1686
COL4A5	1685
MYOM1	1685
USP54	1684
GCC2	1684
SHPRH	1683
LMO7	1683
SCN7A	1682
ZNF831	1677
C5	1676
CLTC	1675			CLTC
MROH2A	1674
KIF21A	1674
CAMTA1	1673
COL4A3	1670
COL4A1	1669
ZC3H13	1668
ADGB	1667
CFAP43	1665
PPRC1	1664
C3	1663
CTTNBP2	1663
QRICH2	1663
TET3	1660
PREX1	1659
IQGAP1	1657
ALS2	1657
THSD7A	1657
WIZ	1651
NHS	1651
ROBO1	1651
EIF2AK4	1649	EIF2AK4
PHRF1	1649
KIF14	1648
SMARCA4	1647		SMARCA4	SMARCA4	SMARCA4
MADD	1647
KDM6B	1643
ABCA5	1642
MROH1	1641
CLTCL1	1640
RIMBP3C	1639
RIMBP3B	1639
RIMBP3	1639
KIF21B	1637
PTPN23	1636
PIK3C2B	1634			PIK3C2B	PIK3C2B
LRRC37A3	1634
IQGAP3	1631
PAPPA	1627
TOP2B	1626
COL22A1	1626
ABCA9	1624
LTBP4	1624
RNF17	1623
NES	1621
TARBP1	1621
CC2D2A	1620
KIAA0556	1618
ABCA6	1617
MYO3A	1616	MYO3A
DNMT1	1616
SHROOM2	1616
LRP5	1615
LRP6	1613			LRP6
NHSL1	1610
ADCY10	1610
LAMC1	1609
MAP3K4	1608	MAP3K4	MAP3K4	MAP3K4
CIC	1608		CIC	CIC	CIC
THSD7B	1608
HECW1	1606
COL16A1	1604
USP32	1604
DEPDC5	1603
AHDC1	1603
TRPM1	1603
CAMSAP1	1602
RAPGEF6	1601
EIF4G1	1599			EIF4G1
ARHGEF5	1597
SETBP1	1596		SETBP1
ADAMTS12	1594
RB1CC1	1594
THOC2	1593
UNC13B	1591
SMARCA2	1590
VWDE	1590
SAMD9	1589
CEP170B	1589
PEG3	1588
GLI2	1586
EIF4G3	1585			EIF4G3
MROH2B	1585
CEP170	1584
SAMD9L	1584
NRK	1582	NRK
ABCA8	1581
ABCC8	1581
MED1	1581
GLI3	1580
FRMPD1	1578
DNMBP	1577
SPATA31D1	1576
DIP2B	1576
IQGAP2	1575
LAMC3	1575
SSC5D	1573
SYNJ1	1573
HECW2	1572
DIP2A	1571
MAST1	1570	MAST1
PLXNC1	1568
KCP	1568
RERE	1566
SYNM	1565
NWD1	1564
TTC37	1564
NACAD	1562
NEURL4	1562
ERCC6L2	1561
KDM5C	1560		KDM5C	KDM5C	KDM5C
BAZ1A	1556
INO80	1556
DIP2C	1556
PCF11	1555
UGGT1	1555
CDC42BPG	1551	CDC42BPG
DUOX1	1551
ABCC9	1549
ZMYM4	1548
DUOX2	1548
ABCC2	1545
ARAP3	1544			ARAP3
ARHGEF12	1544
KDM5B	1544
ABCA10	1543
TULP4	1543
MEGF6	1541
ASXL1	1541		ASXL1	ASXL1	ASXL1
ZFYVE16	1539
KDM5D	1539
HMGXB3	1538
CLASP1	1538
DOT1L	1537				DOT1L
LRRC7	1537
SLIT1	1534
KIAA0586	1533
AGL	1532
NFAT5	1531
TOP2A	1531
ABCC1	1531
ERICH3	1530
MYO15B	1530
SYCP2	1530
SLIT2	1529
DLC1	1528
ABCC3	1527
URB2	1524
DISP1	1524
SLIT3	1523
EHBP1L1	1523
ARHGEF11	1522
TOPBP1	1522
ARHGEF40	1519
WDR62	1518
RUSC2	1516
UGGT2	1516
FAM135A	1515
MAPKBP1	1514
CDC2L5	1512	CDC2L5
MAP3K1	1512	MAP3K1	MAP3K1	MAP3K1	MAP3K1
EPRS	1512
CDK13	1512
ZNF608	1512
GEMIN5	1508
PRDM15	1507
CUX1	1505			CUX1
NISCH	1504
LMTK2	1503	LMTK2
EFCAB5	1503
TRPM2	1503
ABCC6	1503
ARHGAP5	1502
GPATCH8	1502
EFCAB6	1501
CPS1	1500
ATP7A	1500
ATP10A	1499
COL5A2	1499
BCL9L	1499
NCAPD3	1498
GOLGA3	1498
TEX14	1497	TEX14
COL17A1	1497
SYNJ2	1496
DENND4B	1496
RALGAPB	1494
MBD5	1494
ERCC6	1493
PLEKHH2	1493
SHROOM4	1493
ABCC10	1492
MAGI1	1491
ARHGAP23	1491
CRKRS	1490	CRKRS
CDK12	1490		CDK12	CDK12	CDK12
WDR7	1490
CAMSAP2	1489
TCOF1	1488
IQSEC2	1488
COL2A1	1487
CUX2	1486
AQR	1485			AQR
GRIN2B	1484
CECR2	1484
ZNF518A	1483
BAZ1B	1483
PZP	1482
MAGI3	1481
CFTR	1480
PXDN	1479
MRC2	1479
GAPVD1	1478
FYCO1	1478
CCDC88B	1476
NUP153	1475
A2M	1474
NLRP1	1473
SHANK2	1470
SNAPC4	1469
C1orf167	1468
RAD54L2	1467
COL3A1	1466
ATP7B	1465
MYOM2	1465
UHRF1BP1L	1464
COL1A1	1464			COL1A1
GRIN2A	1464
NCOA2	1464
PXDNL	1463
PLA2R1	1463
SCAF11	1463
POLA1	1462
NKTR	1462
FGD5	1462
IFT140	1462
ATP10B	1461
RPRD2	1461
NEO1	1461
PRX	1461
LMTK3	1460	LMTK3
CEP164	1460
PLB1	1458
ATAD2B	1458
NBPF12	1457
MRC1	1456
MAGI2	1455			MAGI2
A2ML1	1454
MED14	1454
CCDC18	1454
LRRC9	1453
CD163L1	1453
MLH3	1453			MLH3
PTPRM	1452
FANCD2	1451
CCDC141	1450
ARAP1	1450
RGS12	1447
DCC	1447
PTCH1	1447		PTCH1	PTCH1	PTCH1
PDS5B	1447		PDS5B
PTPRU	1446			PTPRU
PIK3C2G	1445				PIK3C2G
PTPRG	1445
TNS3	1445
CD109	1445
SPATA31E1	1445
ARHGAP31	1444
CPSF1	1443
SETD5	1442
PTPRT	1441
NCOA1	1441
RSF1	1441
UHRF1BP1	1440
PTPRK	1439
AKNA	1439
CLIP1	1438
ABCC5	1437
MYOM3	1437
NUP160	1436
HFM1	1435
C10orf71	1435
ASXL2	1435		ASXL2
TRAPPC8	1435
NOS1	1434
ANKAR	1434
PPIP5K1	1433
WRN	1432
TRO	1431
CASKIN1	1431
DAPK1	1430	DAPK1
FGD6	1430
YTHDC2	1430
ATRN	1429
ANKRD50	1429
VPS8	1428
CCDC144A	1427
NPAT	1427
ADAMTS13	1427
BCL9	1426
NPHP4	1426
ATP10D	1426
ZFYVE9	1425
NCOA3	1424
SOGA1	1423
RIC1	1423
SSH2	1423
FHOD3	1422
YEATS2	1422
FMN1	1419
SMG6	1419
BLM	1417			BLM
PLCH2	1416
UACA	1416
SNED1	1413
FHAD1	1412
MIA2	1412
ZNF609	1411
TECPR2	1411
EEA1	1411
RIMS2	1411
POGZ	1410
RRBP1	1410
SgK223	1406	SgK223
USP6	1406			USP6
CRB1	1406
FAM135B	1406
CNTLN	1405
PRG4	1404
NAIP	1403
CEP162	1403
DISP2	1401
KDM6A	1401		KDM6A	KDM6A	KDM6A
NCAPD2	1401
EDC4	1401
KIF27	1401
MST1R	1400	MST1R			MST1R
SCAPER	1400
ANKRD30A	1397
GPRASP1	1395
CCNB3	1395
KIAA0232	1395
LRPPRC	1394			LRPPRC
SBNO1	1393
RPAP1	1393
RAB3GAP2	1393
ANKRD30B	1392
NUP155	1391
POLR3A	1390
ATAD2	1390
COL15A1	1388
KIF15	1388
DHX57	1386
ROBO3	1386
PLEKHG2	1386
CCDC7	1385
PLEKHG1	1385
CNTNAP1	1384			CNTNAP1
PALLD	1383
EIF3A	1382
TDRD9	1382
ABCC11	1382
NINL	1382
HEG1	1381
CPD	1380
ATRNL1	1379
TONSL	1378
ROBO2	1378			ROBO2
PHLDB1	1377
ZMYM2	1377		ZMYM2	ZMYM2
NID2	1375
PNPLA6	1375
USP47	1375
AATK	1374	AATK
MAP3K5	1374	MAP3K5
DROSHA	1374
ZMYM3	1370		ZMYM3
ARHGEF10	1369
MTUS2	1369
DHX29	1369
KIF24	1368
MED23	1368			MED23
IGF1R	1367	IGF1R			IGF1R
COL1A2	1366
SBNO2	1366
PLEKHH1	1364
FLT4	1363	FLT4
RFX7	1363
BRD4	1362	BRD4			BRD4
ARHGEF18	1361
CEMIP	1361
TNIK	1360	TNIK
MSH6	1360		MSH6		MSH6
ABCC12	1359
NPC1L1	1359
PIK3R4	1358	PIK3R4
RTL1	1358
TNR	1358
KTN1	1357
PLIN4	1357
KDR	1356	KDR		KDR	KDR
TMEM94	1356
PARD3	1356
ADCY9	1353
ANKRD36B	1353
IBTK	1353
CADPS	1353
KANK1	1352
USP31	1352
ZNF804B	1349
PITPNM2	1349
IGSF9B	1349
UTY	1347
NFASC	1347
SPATA31A1	1347
SPATA31A3	1347
UBN2	1347
SPATA31A7	1347
PCDH11X	1347
ZNF541	1346
KIF7	1343
SPATA31A6	1343
SYNGAP1	1343
ERBB3	1342	ERBB3	ERBB3	ERBB3	ERBB3
WDR19	1342
ZNF335	1342
MYO3B	1341	MYO3B
ACIN1	1341
PCDH11Y	1340
ASTN2	1339
CLSPN	1339			CLSPN
FLT1	1338	FLT1			FLT1
PFAS	1338
AOX1	1338
CENPJ	1338
PTPRJ	1337
PDS5A	1337
GRIN2D	1336		GRIN2D
IGSF1	1336
KDM2B	1336
SH3TC1	1336
WDR33	1336
MAPK8IP3	1336
FAM205A	1335
XDH	1333
MINK1	1332	MINK1
IL16	1332
CNTNAP2	1331
NPHP3	1330
NCKAP5L	1330
YSK4	1328	YSK4
MAP3K19	1328
MYBBP1A	1328
FANCI	1328			FANCI
TNKS	1327
ZNF644	1327
CCDC171	1326
ABCC4	1325
ZMYM6	1325
ZBED9	1325
USP42	1324
SALL1	1324
PASK	1323	PASK
MROH7	1323
PHLPP2	1323
FRMPD4	1322
EMSY	1322				EMSY
WDR17	1322
KIAA0999	1321	KIAA0999
TTBK1	1321	TTBK1
NCAN	1321
SPAG9	1321
ABCB11	1321
SIK3	1321
KDM3A	1321
MN1	1320
MYPN	1320
TTC21A	1320
NEDD4	1319
USP19	1318
UMODL1	1318
MROH5	1318
PNPLA7	1317
KIF16B	1317
TTC21B	1316
STK36	1315	STK36
RPGRIP1L	1315
RNF123	1314
SYNRG	1314
MAP3K15	1313	MAP3K15
ITIH6	1313
ATXN2	1313
ARID4B	1312			ARID4B
RAD50	1312
SCAF1	1312
GAK	1311	GAK
AFF2	1311
ZNF521	1311
CDHR2	1310
MAST3	1309	MAST3
CLUH	1309
FRMPD2	1309
ERBB4	1308	ERBB4	ERBB4		ERBB4
EVC2	1308
CNTNAP4	1308
PTPRC	1306		PTPRC
ACE	1306
CNTNAP5	1306
SF3B1	1304		SF3B1	SF3B1	SF3B1
NRCAM	1304
LTBP3	1303
ZC3H4	1303
ASTN1	1302
UBE4B	1302
CGNL1	1302
ZNF532	1301
DSPP	1301
ZNF536	1300
ATP8B3	1300
SALL3	1300
NFRKB	1299
GIGYF2	1299
TNN	1299
TBC1D4	1298
AMBRA1	1298
EHMT1	1298
RRP12	1297
CADPS2	1296
CLASP2	1294			CLASP2
VWA3B	1294
MYO6	1294
SORBS1	1292
UBE2O	1292
KIAA0754	1291
SETDB1	1291			SETDB1
PER1	1290			PER1
PLCG1	1290		PLCG1	PLCG1
MAP3K6	1288	MAP3K6
OPLAH	1288
SH3TC2	1288
CNTNAP3B	1288
CNTNAP3	1288
SMC4	1288
ARHGAP33	1287
STIL	1287
CDON	1287
DENND5A	1287
ABCB4	1286
RPGRIP1	1286
CRB2	1285
ZNF423	1284
COL20A1	1284
PEX1	1283
RAB11FIP1	1283
BMS1	1282
TTLL5	1281
TRPS1	1281
ZNF208	1280
ABCB1	1280
SCAP	1279
ARHGEF10L	1279
KIAA1107	1279
NPC1	1278
PAPLN	1278
DCTN1	1278
CYFIP2	1278
PRDM16	1276
ULK4	1275	ULK4
KIAA0825	1275
MYBPC3	1274
MEI1	1274
CACHD1	1274
DENND5B	1274
SYMPK	1274
SIN3A	1273		SIN3A	SIN3A
DIAPH1	1272
UPF2	1272
BCR	1271	BCR			BCR
DGKK	1271
PLEKHG4B	1271
SCAF8	1271
DHX9	1270		DHX9	DHX9
ATF7IP	1270		ATF7IP
MTUS1	1270
FLII	1269
SEC24B	1268
HDLBP	1268
NOMO2	1267
ZNF592	1267
TBC1D9	1266
PLCG2	1265
FAM193A	1265
MTR	1265
VARS	1264
RGS22	1264
IARS	1262
COBL	1261
ADCY5	1261
ARHGAP29	1261			ARHGAP29
TRAPPC10	1259
AUTS2	1259
NEK1	1258	NEK1
INPPL1	1258		INPPL1	INPPL1
STAG1	1258			STAG1
IRS4	1257
PPFIA2	1257
ARID4A	1257			ARID4A
L1CAM	1257
ABCB5	1257
TBC1D32	1257
CSPP1	1256
GNPTAB	1256
PER2	1255
MUC1	1255
SUCO	1254
CYFIP1	1253
PHLDB2	1253
ZNF729	1252
ATP8B1	1251
ADCY8	1251
CNGB1	1251
IGFN1	1251
REV1	1251
ERCC6L	1250
TBC1D9B	1250
RAPH1	1250
IGDCC4	1250
CFAP57	1250
TPP2	1249
INF2	1249
POM121	1249			POM121
CAMSAP3	1249
MAGEL2	1249
ANKS1B	1248
LRRC53	1247
SASH1	1247
RBP3	1247
NID1	1247
SKIV2L	1246
JARID2	1246
TTBK2	1244	TTBK2
ALPK1	1244	ALPK1
PITPNM1	1244
WNK4	1243	WNK4
PPIP5K2	1243
ATP2B2	1243
MMS22L	1243
ZFAT	1243
SFI1	1242
VWA5B2	1242
NPHS1	1241
SLC4A2	1241
ATP2B4	1241
IMPG2	1241
IFT122	1241
MAP4K4	1239	MAP4K4
POLG	1239
ZBTB40	1239
EDRF1	1238
JAG2	1238
CCDC144CP	1237
ZNF687	1237
CFAP61	1237
MUC3B	1237
PCDH9	1237
CAND2	1236
KCNMA1	1236
SLK	1235	SLK
TAOK2	1235	TAOK2		TAOK2
PHKA2	1235
SMC1B	1235
BRD8	1235
USP40	1235
PLCB3	1234
KIF4B	1234
SMC1A	1233		SMC1A	SMC1A
GRIN2C	1233
KIAA1211	1233
KIF4A	1232
SLC4A3	1232
ANO8	1232
CFH	1231
STAG2	1231		STAG2	STAG2	STAG2
EHBP1	1231
POLRMT	1230		POLRMT
MECOM	1230		MECOM	MECOM
KCNT1	1230
CAND1	1230
POM121C	1229
MMRN1	1228
RBM20	1227
CDAN1	1227
DHX38	1227
AFF3	1226
ADAR	1226
ATP13A3	1226
AGTPBP1	1226
NHSL2	1225
STAG3	1225
CTNND2	1225
COPA	1224
ADAMTS16	1224
WDR11	1224
PHKA1	1223
ADAMTS14	1223
NOMO3	1222
NOMO1	1222
VCPIP1	1222
SORCS3	1222
REXO1	1221
ADAMTS18	1221
EIF5B	1220
SEC31A	1220			SEC31A
ATP2B1	1220
DHX8	1220
ATP2B3	1220
VWA5B1	1220
DGKH	1220
PLEKHG3	1219
FKBP15	1219
RTEL1	1219
JAG1	1218
ATP13A5	1218
GSE1	1217
SF3B3	1217
CTC1	1217
SMC3	1217		SMC3
TRIM66	1216
PTPRO	1216				PTPRO
MAMDC4	1216
SPOCD1	1216
PLCB1	1216			PLCB1
HIPK3	1215	HIPK3
GPR158	1215
ZSWIM6	1215
HDAC6	1215
ZEB2	1214
BRPF1	1214
DGKD	1214
NBPF1	1214
SMARCC2	1214
TRPM4	1214
SLC4A7	1214
FILIP1	1213
GRM5	1212
SLC12A2	1212
DSEL	1212
GRID2IP	1211
ADAMTS2	1211
MOV10L1	1211
HIPK1	1210	HIPK1
AFF1	1210
EHMT2	1210
ATP8B2	1209
PPP1R26	1209
ZNF804A	1209
CHL1	1208
RECQL4	1208
DZIP3	1208
TIMELESS	1208
EGF	1207
ADAMTS19	1207
ADAMTS3	1205
PARD3B	1205
BRPF3	1205
FNDC3B	1204
COBLL1	1204
INTS2	1204
XPO5	1204
ATP13A1	1204
NOS3	1203
HCN4	1203
PTCH2	1203
CAMTA2	1202
PPFIA1	1202
PAN2	1202
CASKIN2	1202
PER3	1201
NLRP5	1200
KIAA1755	1200
TRERF1	1200			TRERF1
TTLL4	1199
TAF2	1199
HIPK2	1198	HIPK2
DENND3	1198
RGS3	1198			RGS3
MTMR3	1198
FNDC3A	1198
SMC2	1197
CGN	1197
ATP13A4	1196
AHI1	1196
KCNH7	1196
ZBTB38	1195
MTMR4	1195
IGSF3	1194
PPFIA3	1194
GRM1	1194
SYDE2	1194
DHX30	1194
LAMC2	1193
SPAG5	1193
DIAPH3	1193
WWC2	1192
ATP8B4	1192
AGAP2	1192
PKP4	1192
TBCD	1192
RTN4	1192			RTN4
ZNF91	1191
PLEKHG4	1191
RC3H2	1191
ARHGAP20	1191
ATN1	1190
KIAA1614	1190
WAPL	1190
TJP2	1190			TJP2
HR	1189
ZC3H6	1189
INPP5D	1189
SPATA31C1	1188
ARID5B	1188		ARID5B	ARID5B
C6orf132	1188
FBXO38	1188
ATP8A2	1188
ITGA11	1188
TYK2	1187	TYK2
BAIAP3	1187
PTPN14	1187
ERCC5	1186
PUM1	1186
PALB2	1186				PALB2
MYT1L	1186
ZMYND8	1186
STXBP5L	1186
PPFIA4	1185
PLCB2	1185
ZSWIM5	1185
VWA3A	1184
CILP	1184
FBLN2	1184
PCDH12	1184
MPHOSPH9	1183
SRCIN1	1183
ABL2	1182	ABL2		ABL2
IQSEC3	1182
ITGA2	1181
ITGA7	1181
HEATR6	1181
WDR35	1181
KIAA2012	1180
TDRD1	1180
ATP13A2	1180
ITGAE	1179
ITGA1	1179
FAM83H	1179
GLG1	1179
SEC31B	1179
IGSF9	1179
PC	1178
ZCCHC2	1178
SLC9C1	1177
TDRD12	1177
C20orf194	1177
ATP11B	1177
LARS	1176
PLCB4	1175		PLCB4
POLR2B	1174			POLR2B
PTPN21	1174
CTR9	1173
SLF2	1173
NEK10	1172	NEK10
THBS2	1172
LAMB3	1172
ZBED4	1171
THBS1	1170
ITGAL	1170
RBM33	1170
ZNF862	1169
ANKFY1	1169
ADCY6	1168
TBC1D1	1168
SORCS1	1168
ITGA10	1167
NOL8	1167
FNIP1	1166
TNKS2	1166
LEPR	1165
TECPR1	1165
TRPM5	1165
NRDE2	1164
ATP8A1	1164
FHOD1	1164
ITGAX	1163
ZNF516	1163
AFF4	1163			AFF4
SIN3B	1162
TTF2	1162
KDM2A	1162
BMP2K	1161	BMP2K
NPIPB11	1161
ITGAD	1161
PCDH17	1159
RAD51AP2	1159
KCNH2	1159
HEPHL1	1159
CATSPERG	1159
SORCS2	1159
NRIP1	1158
DUSP27	1158
AEBP1	1158
HEPH	1158
HERC2P3	1158
DHX37	1157
CD163	1156
CILP2	1156
MAML2	1156
NUP133	1156		NUP133
NPAP1	1156
JAK1	1154	JAK1	JAK1		JAK1
PDZD8	1154
CCDC136	1154
CARD11	1154		CARD11		CARD11
AP3D1	1153
NOS2	1153
OTOA	1153
ITGAM	1152
MAP4	1152
STXBP5	1151
ZFPM2	1151
XPO4	1151
SEMA5B	1151
MYRF	1151
MAN2A2	1150
PPP2R3A	1150
PRTG	1150
CCAR1	1150			CCAR1
CACNA2D2	1150
SLC12A6	1150
KCNU1	1149
WDR66	1149
RFC1	1148		RFC1
SGSM1	1148
PCDH19	1148
TRAPPC9	1148
ATP9B	1147
SCAF4	1147		SCAF4
SREBF1	1147
PRDM10	1147
ANKRD24	1146
NOL6	1146
ADCY3	1144
MAN2A1	1144
DHX34	1143
NCAPG2	1143
FHDC1	1143
MCM9	1143
MAGEC1	1142
COL19A1	1142
CCDC40	1142
ZMYM1	1142
ENAM	1142
C16orf96	1141
MYBPC1	1141
SREBF2	1141
MYBPC2	1141
PDE3A	1141
TTC17	1141
TBC1D8	1140
DDB1	1140
CEP135	1140
FAM184A	1140
MEGF10	1140
RBL2	1139
SLC12A5	1139
TIE1	1138	TIE1
NPIPB4	1138
MAML3	1138
MCF2L	1137
MSH3	1137		MSH3		MSH3
ST5	1137
CACNA2D4	1137
SMG7	1137
SLC4A5	1137
ALG13	1137
AP4E1	1137
MYO1B	1136
FILIP1L	1135
AMER1	1135		AMER1		AMER1
KCNT2	1135
POLR1B	1135
PCDH18	1135			PCDH18
SPATA31C2	1134
VCL	1134
ATP11A	1134
OVCH1	1134
ANKS1A	1134
UBN1	1134
NPIPB5	1133
RC3H1	1133
SH3PXD2A	1133
TRAPPC11	1133
FBF1	1133
POLR3B	1133
JAK2	1132	JAK2	JAK2		JAK2
TERT	1132				TERT
BAG6	1132
SEL1L3	1132
MIS18BP1	1132
NUTM1	1132				NUTM1
ATP11C	1132
BTBD7	1132
INPP5F	1132
ADNP2	1131
LATS1	1130	LATS1	LATS1
ABL1	1130	ABL1	ABL1		ABL1
ITGA6	1130
CIITA	1130			CIITA
PELP1	1130
WDHD1	1129
UPF1	1129
ASAP1	1129
HPS5	1129
TP53BP2	1128
NCKAP1	1128			NCKAP1
GRIP1	1128
TRIM33	1127	TRIM33
NCKAP1L	1127
CAPRIN2	1127
TEX2	1127
PLCL2	1127
COL28A1	1125
XPO6	1125
JAK3	1124	JAK3	JAK3		JAK3
TEK	1124	TEK			TEK
MICAL2	1124
ZEB1	1124
SLC9C2	1124
ANLN	1124
RBM6	1123
USP43	1123
USP36	1123
PPP1R3A	1122
HDAC5	1122
MYT1	1121	MYT1
PLEKHA7	1121
WDR6	1121
TBC1D8B	1120
NFX1	1120
TRPA1	1119
ADCY1	1119			ADCY1
UBAP2	1119
LRIG3	1119
SLC38A10	1119
USP8	1118
DSG2	1118
SLC4A10	1118
FAM120A	1118
DGKZ	1117
SPECC1L	1117
ADAMTS6	1117
[truncated: 16,908 more rows]
