# Supplementary material for: Cancer gene mutation frequencies for the U.S. population
Source: Nat Commun. 2021 Oct 13;12:5961. doi: 10.1038/s41467-021-26213-y (PMC8514428; doi:10.1038/s41467-021-26213-y)
Supplement: Supplementary file 8 — Supplementary Software 1 [file 41467_2021_26213_MOESM8_ESM.zip › Supplementary Software 1/input_matrices/README_File_Descriptions.txt]

TCGA2013_Kandoth_Supplementary_Table_4.txt contains validation data from Kandoth et al with citation included in the manuscript.
TCGA_2018_Bailey.txt contains validation data from Bailey et al with citation in manuscript.
Lists_CT1and2.txt contain consensus tier 1 and 2 gene lists cited in the manuscript. Consensus lists was obtained from COSMIC with the citation in manuscript.
List_Ras_Kinome.txt contain RAS pathway and kinome gene lists cited in the manuscript. 
Homo_sapiens_gene_info_GM.txt was the file shared in cbioportal docs which we have used to identify redundant gene names. The file was obtained from the following link and then a few rows at the end of the file with inconsistent information were deleted. ftp://ftp.ncbi.nih.gov/gene/DATA/GENE_INFO/Mammalia/Homo_sapiens.gene_info.gz
