# Supplementary material for: Cancer gene mutation frequencies for the U.S. population
Source: Nat Commun. 2021 Oct 13;12:5961. doi: 10.1038/s41467-021-26213-y (PMC8514428; doi:10.1038/s41467-021-26213-y)
Supplement: Supplementary file 8 — Supplementary Software 1 [file 41467_2021_26213_MOESM8_ESM.zip › Supplementary Software 1/interim_tmp_files/df_Incdstats.csv]

Hugo_Symbol	Incidence	CL97.5%	CL2.5%	Mean
TP53	34.54324145929325	35.10182009843892	33.92176575158199	34.51548537441301
TTN	30.26116989291077	30.790254266949713	29.636435687871685	30.219681797959794
MUC16	19.983005468037383	20.500592358332806	19.38726997018607	19.948182060276746
CSMD3	13.573394745371123	14.041778232412323	13.043659238626836	13.553527789918855
PIK3CA	13.489120923162847	13.95118128010156	12.996033269102641	13.475251860083256
LRP1B	13.082747012419985	13.533392673766956	12.585558841301074	13.058869741326799
RYR2	13.008859831885704	13.461804197464058	12.487888262590719	12.98729699707809
SYNE1	12.833705280234486	13.294973123477671	12.278075134027722	12.792348838995993
USH2A	11.917341490529823	12.397303808182837	11.39477921241335	11.8921721357052
FLG	11.535770903281028	12.007629158494906	11.00841198992991	11.50641845587028
ZFHX4	10.933816504966343	11.390144863392482	10.453466628519777	10.916623765959175
KRAS	10.542235494241137	10.883163540114495	10.16382224688506	10.521604790103646
PCLO	10.198681504146451	10.61191494944461	9.7184246744147	10.171462673582354
APC	10.091415075380954	10.40973431708256	9.741943242906565	10.076936713300396
DNAH5	9.776819164008717	10.188144648482991	9.322713479082992	9.750771692918764
FAT4	9.464156650278422	9.883027645255076	8.982050925802026	9.440536576537589
CSMD1	9.436661577566184	9.85447587456932	8.97301791248712	9.415733931987845
MUC17	9.323821881721312	9.772431522789121	8.866281895055513	9.30676847811407
FAT3	9.323453643701665	9.768820651729971	8.851992514646755	9.3012644938542
KMT2D	9.171580167290186	9.602765350214124	8.708837024032565	9.153297077814875
XIRP2	9.159335415481806	9.575098198520628	8.683681079114553	9.137284958403212
KMT2C	9.12537611196549	9.56827390642068	8.632563925916969	9.100313958261351
OBSCN	9.068904607256192	9.495474369902313	8.604981372371691	9.049174336516566
SPTA1	8.99427251575652	9.439852049506964	8.533808593550487	8.979109753129302
HMCN1	8.81354064430141	9.252762668062664	8.32413587825216	8.793548755342796
RYR1	8.685569856596354	9.111634195905241	8.234863608453	8.672387018384882
PCDH15	8.286203672165016	8.713094177225592	7.856185491349856	8.26825877299857
RYR3	8.274477369947501	8.691655975518698	7.803870205441585	8.251439713621235
APOB	8.257833893710053	8.649472420733062	7.796121946718744	8.242540844973808
NEB	7.788668534514629	8.221655616180996	7.340704977348469	7.76732779944456
DNAH9	7.751946520246479	8.155513225912474	7.322531651577979	7.729739308060201
GPR98	7.681989025541845	8.080926850084499	7.265595675030712	7.675337471227266
PKHD1L1	7.65301416005464	8.029285769607938	7.222351615947953	7.633780867200023
BRAF	7.6458274431767155	7.970832321381747	7.288798390450645	7.635166742543438
ABCA13	7.585592135662045	7.994237076409828	7.151730707547713	7.5720664818969565
CSMD2	7.560511207484148	7.957618521353459	7.126024397299566	7.534961777628095
LRP2	7.395842567375778	7.785578568656009	6.964038665347244	7.382483431087106
AHNAK2	7.331698798062268	7.724870720964219	6.903143483733571	7.319538302876639
DNAH8	7.254325380235331	7.642045161376113	6.810171656630776	7.23692181657864
DNAH7	7.193239397123046	7.571217828208824	6.769965020923263	7.175940484777593
DMD	7.137359556606332	7.516745078638244	6.682902213777843	7.108452044529687
DNAH11	7.036172804729603	7.411707071906449	6.6206564536751715	7.019834430742853
ARID1A	6.955533515271821	7.31243243449704	6.5747298090537765	6.936059258144891
ANK2	6.878125903799271	7.279602558542699	6.4477618672446795	6.866051760862488
MUC5B	6.873207585561063	7.277788667597786	6.434991418803684	6.847106224183846
COL11A1	6.870878109074632	7.269890188878524	6.448019010755258	6.8570714881778265
RELN	6.798793006875939	7.177839990730808	6.379520662976153	6.787290686394437
NAV3	6.652867994636987	7.035754958680801	6.228205575863963	6.6335970737578664
FAT1	6.640570199325327	7.032158310383258	6.213012673000416	6.61789834917371
MACF1	6.628079139198786	7.0390423227961065	6.211354894604653	6.621893075196318
PKHD1	6.616484035406132	7.021441497193888	6.210681130604928	6.601907860544126
ANK3	6.577392445066329	6.949890450517171	6.188135272698801	6.559167002489349
DNAH3	6.556065057339031	6.95144441527116	6.138351409332686	6.546977284652272
AHNAK	6.549059237607602	6.944936747884517	6.107891984414788	6.525176443002747
SYNE2	6.504911277582205	6.903174407553085	6.1026716124672005	6.491508301380242
PAPPA2	6.391760038241041	6.762405546350999	5.986103506401136	6.381913044801249
CACNA1E	6.378463108771047	6.78167308152196	5.977790134073978	6.372096697500351
FAT2	6.328694677581416	6.637085417519424	5.220103159730334	6.007720547752097
FAM135B	6.256219128912839	6.633117746297927	5.8705123705082904	6.246178851216506
SI	6.245307690209838	6.604224162225077	5.836786489676136	6.219162352186571
CUBN	6.207475953128698	6.579688903347149	5.8079782226187655	6.185438948064838
MXRA5	6.158028478430237	6.558017757841675	5.782053213930971	6.148922643270402
RP1	6.143360800688973	6.4950476680721465	5.7451876714264065	6.130194796520392
DST	6.12553032086709	6.507380890551145	5.720007169199411	6.104308092256322
ZNF536	6.105110146850628	6.486183250164576	5.714146330929414	6.093922692339553
HYDIN	5.989898509217192	6.349166096408217	5.6032155389331795	5.974453648624305
PTEN	5.972533582468673	6.303834665401698	5.638231757963732	5.971340201827494
HERC2	5.9675958894320775	6.3420830912783	5.555394706463937	5.954838448548776
FCGBP	5.952120949972859	6.3207486087922735	5.567641502643574	5.938354962066095
LAMA2	5.9250137307971675	6.296074297124902	5.51420658203503	5.918446676861736
DNAH10	5.918342843681425	6.285103459214254	5.533948371787602	5.900193040876926
GPR112	5.842427291695362	6.220874412313477	5.454157336078985	5.828999712762779
DCHS2	5.831646539816004	6.21974308574581	5.425387909378805	5.821472375199827
MDN1	5.781045217989568	6.147227591320069	5.364855430260887	5.760474254848555
PLEC	5.742611344760814	6.113926839241873	5.344044876922615	5.737912765595487
FMN2	5.723129553091839	6.094094546414557	5.331801147221403	5.70822440047547
FBN2	5.719104061935817	6.093520965441867	5.3206038990012585	5.702748392721647
C1ORF173	5.701447664083901	6.07075656950721	5.326252526373652	5.693024507086502
KIAA1109	5.658154568938591	6.023747538513872	5.270164388324653	5.651917486586687
COL6A3	5.657686706820143	6.010108930762844	5.285628710329858	5.644453666719224
TG	5.643046789724671	6.019807026156059	5.260405659418646	5.630054940627039
SACS	5.626034847308894	5.963719876266878	5.247807520037366	5.608845196409923
TENM1	5.61717513862856	5.963579195850839	5.255948418499047	5.608004211908612
FLG2	5.6100748101103095	5.988940034548144	5.215880891463062	5.600257102968624
VCAN	5.583042079620935	5.9421199796751285	5.19353830178899	5.56400960837518
SPHKAP	5.565304858054318	5.909950527161103	5.199531105239207	5.557361389334287
UNC13C	5.513233884959807	5.853370838141105	5.141318627352998	5.497695627829775
ATM	5.485843991235565	5.8518698703139735	5.101303715630403	5.4793463379905525
COL22A1	5.479894145643553	5.8430127184497564	5.110426361147607	5.475247293840978
ZFHX3	5.447603397832736	5.802788208824052	5.058391612353939	5.419119195815725
THSD7B	5.421612847253731	5.750051946015773	5.064624158883309	5.408931975559088
DSCAM	5.410341815248958	5.75793457271064	5.03018645332028	5.399465493995335
HUWE1	5.402436535856023	5.765287851372751	5.0336255677429005	5.39341145306147
HRNR	5.397388064819722	5.771766089548514	5.008663416996647	5.388203314702652
PEG3	5.397381953222211	5.761258550141693	5.030584217100617	5.3828094761108805
PTPRD	5.395394491833341	5.771469588580076	4.992189265181094	5.376592653306934
COL12A1	5.377990712405966	5.740586198064906	5.00019041460628	5.369164103490749
RP1L1	5.372526474650368	5.7244829145803955	4.997607105452212	5.356670305012216
MUC4	5.361992499879246	5.715969318714055	4.988070023013991	5.348828212772403
BIRC6	5.347053480527618	5.708817981111497	4.997803124306694	5.342502272678554
NRXN1	5.338961308633878	5.6737265547758176	4.94419651356	5.320913079558419
DNAH17	5.33843025982096	5.682811350665	4.97653188154084	5.325820307112697
SVEP1	5.338066957462717	5.7229841211972605	4.955497452484018	5.33713999771281
TNR	5.3160905132762535	5.662603937162324	4.964406248976929	5.307027990378249
CREBBP	5.29506183529215	5.57621618104697	4.217863629317012	4.962319929141008
LRP1	5.288097415568028	5.636498282395003	4.911758138840444	5.281479526676796
ADGRB3	5.268117788854272	5.615796947523312	4.898941479992892	5.245956709180267
LAMA1	5.262016408706445	5.604826352185538	4.892200365007703	5.251061877767487
DNAH2	5.253004612077334	5.599353611692798	4.902900381222061	5.245312379651568
VPS13B	5.235909813309012	5.597519257516208	4.8607095735388945	5.212812032133051
CDH10	5.235603551242032	5.552971087257291	4.850338089846785	5.218256994199162
CNTNAP5	5.16974979633266	5.5168225902778785	4.812142716129139	5.159213639914375
ASPM	5.143740942179509	5.500532526558141	4.768057760873749	5.130537334149094
TENM3	5.072469240333107	5.41962962857121	4.714817114164198	5.064503807949103
GRIN2A	5.067036090136672	5.4351147480159865	4.696643381185892	5.0475841524149345
FLNC	5.064546446788674	5.3961761641354515	4.687068715459649	5.037412787319625
FRAS1	5.062514117615473	5.408751064410645	4.711611055194197	5.056241123096098
UBR4	5.049405011993372	5.39447626240416	4.690883056809695	5.038731378984891
MAGEC1	5.046619777326818	5.377501955144587	4.695298451119831	5.0348277270276975
SDK1	5.02824439772527	5.376692825454519	4.648903686502929	5.008239105545095
ZNF831	5.022392760093469	5.366064303214712	4.660370652915283	5.013559592098006
FREM2	4.996209483723004	5.3472242372179934	4.652602089857028	4.985464375666794
ADAMTS12	4.977790457118976	5.327655020081054	4.615034682715355	4.970159064741808
NF1	4.968048323219221	5.2941018389512084	4.602195551998505	4.95448332959007
MYO18B	4.964152928970438	5.31047231376659	4.5999336075306	4.950472777473242
ZNF804A	4.956628609453363	5.29680709927724	4.604569989862952	4.951929106199909
PXDNL	4.95511918448235	5.3098798755897265	4.57860604979794	4.943961940146043
BSN	4.948739932226908	5.29070531597463	4.591036522858788	4.941566749682394
MYH1	4.944824563408067	5.276008181796043	4.596960548029937	4.935449922159829
CNTNAP2	4.942331762183794	5.28096313707092	4.580635111689623	4.933516255554767
PDE4DIP	4.921739146002911	5.278615480199229	4.554510372404455	4.9125514669029124
PTPRT	4.910528806207838	5.2388371428827325	4.555700453182674	4.904348135777452
MYH2	4.897785200528585	5.242118940275917	4.543032895355214	4.894222275328695
DCC	4.890506634764937	5.22798373396858	4.5252647804673085	4.88408000740207
SCN10A	4.889156488645749	5.228622163389134	4.546394671406707	4.882195691021757
PLXNA4	4.874762054197392	5.22917771036574	4.502826638979279	4.864048472877879
TRRAP	4.866119871644777	5.226103474648766	4.524960541560182	4.861208053247957
NALCN	4.853705978037573	5.204678983904576	4.512598058483286	4.844462389877251
TAF1L	4.8370758650975	5.2034728969318085	4.472438947615544	4.835151559892424
LRRK2	4.830899139301104	5.167011548371277	4.45976118895794	4.803273012205509
STAB2	4.823076379626809	5.1680880748697575	4.47013719078828	4.811141510014634
CMYA5	4.821078290871193	5.151380906083939	4.4665469538787885	4.8087109153333625
RNF213	4.813736604609673	5.138821199810926	4.441278780302435	4.797053642548269
MYCBP2	4.801273857991822	5.1513962100289135	4.453782778083372	4.797089771671048
PRUNE2	4.793825378113146	5.151941114886538	4.436375263653796	4.793582009110409
KALRN	4.785957000810981	5.113565215159963	4.450914532267421	4.773786512095443
ADAMTS20	4.776770906929041	5.100357175794979	4.417560132767238	4.760882059049713
ALMS1	4.751015191469192	5.089638306886979	4.397031922645124	4.739378492653669
MGAM	4.744212371876634	5.06648593875724	4.407297688374407	4.738995727948489
DYNC1H1	4.699692164672014	5.051489631904262	4.3570528476697135	4.69723562019828
ASTN1	4.689785179260938	5.018164520044549	4.332811536290633	4.67464507069982
ANKRD30A	4.687613392160406	5.022865824584637	4.335673558518816	4.67498949919501
ASXL3	4.67953453457595	5.000863001975612	4.33587515161733	4.660875651251708
LRRC7	4.676485051995517	5.009155392724916	4.327021158633699	4.66882796660693
PREX2	4.659294167418638	4.987855166637371	4.305043885295884	4.646935043927204
FBN3	4.658217907874771	4.977457623259815	4.3264368715094585	4.65173987626715
PRDM9	4.64783115021477	4.992994422800294	4.294904232266349	4.643798353461154
MYH8	4.633951162145646	4.980843444488813	4.290053244775541	4.633691770702586
SRCAP	4.619288772285448	4.94346216630027	4.272683862714672	4.601408660394178
UNC79	4.6181402688752575	4.955463281041062	4.249789109524868	4.595304610107421
AKAP9	4.615395833006185	4.935422438250365	4.242093781716531	4.590816509745413
SCN1A	4.603593378945253	4.9295913774797535	4.242756264386429	4.583872454787918
TPTE	4.590214349129466	4.918837246676757	4.24918091674534	4.582434887166803
HCN1	4.5840044251916705	4.922432896172826	4.2405663196251435	4.5747030097265196
PRKDC	4.569358663788296	4.89916497997603	4.202575338992544	4.55948210909135
MYH4	4.560123658039572	4.891027116231401	4.23259776073291	4.556119538493469
NBEA	4.558397505845577	4.897274719254079	4.221534868457282	4.5633341371109655
HSPG2	4.5579732893154565	4.892855788780487	4.206619036684756	4.5480119157929275
COL5A1	4.551255729165718	4.888228549896109	4.198983814906104	4.540104290717741
COL6A6	4.551165272254813	4.875663893899016	4.213182811446326	4.544013290386141
RIMS2	4.547488369822404	4.908301110299584	4.214746774209645	4.542538477319803
HERC1	4.508964901514064	4.85483396775657	4.144876848429289	4.496069148591045
ZNF208	4.504443245297515	4.8480237104931945	4.1813036905211725	4.499998471689356
DYNC2H1	4.503318978028947	4.834406916502048	4.145316217025476	4.490148028543289
NPAP1	4.496880148492581	4.8174510586322725	4.165926229091234	4.487677099056509
SPEN	4.474577618266371	4.8043518910710254	4.123482439755154	4.463964984237457
DOCK2	4.459018675236308	4.7753653115598995	4.0890445941872535	4.451613502611017
PKD1L1	4.440716209666686	4.773800569599379	4.088270295234392	4.4325297291155055
DYSF	4.432668421776034	4.762856985697294	4.084991357769649	4.420405574126239
SCN5A	4.429028233332589	4.769980008659297	4.109679310277423	4.426567364002534
PCDH11X	4.415908836493653	4.760834534290358	4.064321047589875	4.4102172764383205
LYST	4.411074560784832	4.736100629063821	4.054972552728471	4.399218905950111
PCDH17	4.409607430966853	4.756449227867056	4.069313025316419	4.40760701802493
MYH7	4.4060816397868265	4.744378161705588	4.060158061680611	4.39844953942665
ABCA12	4.398014841418251	4.714532339541578	4.076487658790207	4.390675078609303
COL7A1	4.391182584177133	4.702605733743863	4.037066575202709	4.37595719958107
HECW1	4.389344222205993	4.728589921109845	4.033039020193096	4.385114548192205
ERBB4	4.386455937368441	4.707300501425708	4.028221668475557	4.377163099201869
KMT2A	4.3818459302535855	4.700453596361448	4.032924272690731	4.373745868496677
DIDO1	4.37429910373136	4.705025215861448	4.04910182007789	4.366933278516062
SCN11A	4.369933259628317	4.704263645027538	4.062162983150995	4.363785786391212
TMEM132D	4.365265988345402	4.68897806287847	4.025391808769194	4.351848676676266
MYO15A	4.338142676915824	4.675293484660747	3.976379655651975	4.326236311830315
ZAN	4.3366834652418165	4.660536310147811	4.016077493792251	4.330654229719095
MROH2B	4.3354991589929135	4.654112153161825	4.012851434456122	4.325423707420843
RB1	4.320582254937904	4.629311123543671	4.022589780356357	4.314277405973086
CACNA1C	4.318988485441784	4.659728586054864	3.989592387945501	4.31777846579234
VWF	4.307794774939256	4.634726654533991	3.9769418792117173	4.300523333436984
MKI67	4.301773509198237	4.6131641462437	3.9586718699240873	4.293408333327999
SPEG	4.292827737263138	4.624748827861753	3.9647657844135655	4.283506457983571
TENM2	4.2887073020138695	4.617888711088985	3.941450872273457	4.279210986969281
ADCY8	4.2824135531961804	4.618903953610919	3.9424234699941922	4.26948445780786
ZNF804B	4.270756621426581	4.61667337271208	3.929390073567346	4.262694633474026
SCN3A	4.254417483434995	4.578128621598045	3.920424968535806	4.2459951512639815
SALL1	4.249420205137504	4.585602922596573	3.9201510963470003	4.243314872229999
CDH9	4.248907358161464	4.5645129165806875	3.909846382486538	4.237614084785939
VPS13D	4.247394343972678	4.5739599766970676	3.910328743671666	4.2349006386609584
LPHN3	4.242390281229326	4.5732161921661465	3.9003299065622152	4.237920023429653
EYS	4.224913019153307	4.559990375643688	3.8639146091201697	4.208320626047509
WDFY3	4.2176596072072625	4.550248323379184	3.894982159826161	4.211252848159264
BRCA2	4.216017094535656	4.5313785153167565	3.889217219497036	4.201682411071854
PCDH10	4.194088021437568	4.524045006438567	3.863084446388679	4.1859666596412985
FSIP2	4.188750232473385	4.5106949134972005	3.866271047149713	4.181735479278423
PDZD2	4.186012359229131	4.515457575199575	3.8388964038362303	4.176324767235252
FAM47C	4.178889731689275	4.522247510536038	3.8596741674674844	4.177263143343656
UTRN	4.173475003626654	4.489490354684869	3.837881296370023	4.166302520192218
FBXW7	4.171491760970514	4.473493122553483	3.85718638844332	4.165673426999987
CRB1	4.158357717581914	4.47212355775129	3.8365539225396503	4.148349645434421
LAMA3	4.15581885783506	4.4790827107806255	3.823880771903058	4.147113030425802
CARD11	4.1512451249765085	4.428784584030116	3.0938105336490502	3.8527802579005934
DNAH1	4.141819593513109	4.459380639134887	3.8104015321067144	4.134458989713775
FBN1	4.124935805524125	4.456403146613022	3.7779790690026958	4.1117724507940085
CHD6	4.122765214037007	4.4540380079108	3.7856560200581826	4.113546168498537
LAMA5	4.119159362315351	4.43672922483343	3.7710642595750885	4.09786505291248
CDH23	4.117698126208815	4.4452021057627835	3.7837342087991157	4.107355887217506
PCNT	4.109658513582018	4.4205842626126515	3.720602836789815	4.095056480778552
IGSF10	4.0932779676562125	4.392803036331618	3.7681035562335454	4.08347332182685
SCN2A	4.092290753018501	4.401252289337898	3.751327360638607	4.07452388112541
DCHS1	4.087712125492271	4.435818275231991	3.7462844848675534	4.076915838927935
PTPRB	4.084766766917051	4.395115991841685	3.762428608171933	4.0786354880338385
SPAG17	4.079680997462333	4.377452092161748	3.7280552245021035	4.057626827144773
ACAN	4.079392069225274	4.396197474722392	3.7475767378876252	4.076439673662706
LCT	4.074221416119318	4.3890373195538865	3.7074194358094994	4.057919212220804
DSP	4.072731502785421	4.38329408183055	3.755989990723007	4.063073104038836
CTNND2	4.071243295362548	4.4078834173031085	3.7506680767493576	4.066549365502285
EP400	4.070901365114968	4.366271931431382	3.737944512884579	4.054040830661546
NCKAP5	4.065837569809049	4.388145853133754	3.752425175876023	4.061481084310785
MYO3A	4.063368995596043	4.3877542618646554	3.730570184616109	4.0467150023460015
AKAP6	4.058687060503382	4.377573888638248	3.7141342693677193	4.043188272485449
ROBO2	4.048053070180865	4.380694747803045	3.729106055004566	4.046615971806849
F8	4.038084453051484	4.341828827644559	3.6993275282563856	4.018252498118142
VPS13C	4.0331766568415635	4.36528008688438	3.6764338505275496	4.018313472433801
DSCAML1	4.028763448939119	4.328550409522304	3.7034208364741303	4.015706789333029
SLIT2	4.026734543089092	4.328251436202664	3.7009472453611165	4.016126936178566
ROS1	4.022964574132066	4.324222193297705	3.696122239063243	4.01187222834417
MYO16	4.013304061782125	4.326192455675725	3.678669126431366	4.00119985251777
USP34	4.008686840539577	4.33203486712913	3.677912252339593	4.00789931834786
CHD7	4.004510175571401	4.31800673705883	3.6527256370542793	3.9901078191951784
TCHH	3.9993812670489826	4.340376651922501	3.6570587020984893	3.991500834877012
GRIN2B	3.9854989913169865	4.299976424409764	3.665163573357797	3.973077940520527
DMBT1	3.980364662831098	4.2682737631516	3.6556238662981633	3.963074901571672
AFF2	3.979431162656757	4.298749038703734	3.6440911424722966	3.9700192814742694
OTOGL	3.9786666936579618	4.292831437060976	3.6499784317359563	3.9713279722195707
ATRX	3.975141833563701	4.284732422358467	3.637330564205341	3.9636545248128785
TEX15	3.962481010216138	4.287238677709122	3.628416582631876	3.957081666519108
F5	3.9543170234686995	4.265317988572927	3.6205872708429534	3.939289894880124
TRPS1	3.9485092618024837	4.259122348009274	3.60792255904086	3.9303135339603172
SRRM2	3.9471422233258093	4.2648683630054665	3.621733763903589	3.938031977071364
ZDBF2	3.9427033150291604	4.2577946741728026	3.6326589780895175	3.938171313043212
TNXB	3.942488405879381	4.250765404594743	3.611730269505674	3.9330151465914813
TRIO	3.9399708910645974	4.259304966871736	3.6058526588947872	3.9265618313141606
TECTA	3.9320369949091027	4.245555470102097	3.618847917752751	3.9235871049855593
UBR5	3.9277775782012734	4.228944219264218	3.5808486357061833	3.9054746431375253
ASH1L	3.9268404405541912	4.247705848895114	3.598062773632598	3.9187066732076383
TNN	3.9221245186904374	4.251792499809489	3.587840027692184	3.913209345402907
PTPRZ1	3.9151890672356298	4.2450985041248455	3.600342294585752	3.9105573563855622
TRPM6	3.900841036674061	4.2126209212504016	3.5666123230872815	3.891405393706633
ADAMTS16	3.9001015743562286	4.213040200221475	3.572615823265838	3.8953575313497417
COL14A1	3.8982217634359175	4.206989084262545	3.571878686654949	3.888035448208064
SCN9A	3.8970084709901003	4.213464108967377	3.5855149085872857	3.8887469709844154
FRY	3.8907832650257044	4.200817175855051	3.580329295643621	3.8842255151627763
THSD7A	3.890314938997537	4.19944024556669	3.557540217097016	3.8838617976415835
SPEF2	3.8891597922750125	4.214900965340819	3.5706484751037344	3.8884657139650143
MYH13	3.883010544279803	4.1986838024316535	3.5605163543135165	3.878499495278334
DOCK3	3.8687675262107057	4.188587225390141	3.545911891902	3.8596203441145898
KCNT2	3.86856632757771	4.174295940937288	3.5503785553318594	3.8571295342341574
SORCS1	3.8685033852261	4.191533845198588	3.534230757935625	3.8644815941287507
CHL1	3.8569974057230865	4.10139038248555	2.8040547685274033	3.5249845453759794
CTNNA2	3.8569510438725416	4.18886873003014	3.52030872379925	3.851378682129029
COL3A1	3.8473384169900657	4.150638917289654	3.526907443259184	3.8404419971697172
RIMS1	3.8471368050669996	4.1440928374628445	3.5166939901522216	3.835343735992915
ZFPM2	3.833760494659593	4.162369981463993	3.5012152532507548	3.8272996323876423
TSHZ3	3.833691922181244	4.164331794540235	3.5172810772582	3.827502197387755
OTOF	3.8315108128564312	4.152809681218583	3.491777254130705	3.8227911539009765
FER1L6	3.8303021317496175	4.153204935507292	3.5069906525566847	3.8226289947309224
KIAA2022	3.822791205909942	4.126711258131987	3.509845372377736	3.8114731660737062
CDH18	3.820172449344042	4.151861141368036	3.4899094693923267	3.811549536537346
ANK1	3.8201127722943586	4.124872989887094	3.487270769320296	3.8086402531596084
NOTCH1	3.8144046511960896	4.114010836162115	3.519974601659946	3.80532305630895
POLQ	3.8124514027229752	4.130683235716824	3.4827102993693573	3.7996223908663977
TENM4	3.8097283115596263	4.120961367399814	3.468628692039344	3.7984703659077796
CPS1	3.807142286882241	4.0964789165895885	3.471686118705918	3.7916207542609697
GLI3	3.803875366559753	4.113208574966186	3.4732290405991	3.7965214968771925
MGA	3.7993799820296457	4.097157584435475	3.4845070136651826	3.7894202865356412
COL4A4	3.7984381326526715	4.095595464377079	3.5111573997638077	3.795823740267032
MUC2	3.795844554598829	4.108902318668357	3.4679314752034758	3.785585899656265
GPR158	3.790384744878016	4.090673586388589	3.48386954094641	3.781704713465011
HECTD4	3.7903257911095856	4.095714420108546	3.469877836436205	3.777321795516112
FNDC1	3.789671986933923	4.100585237953794	3.4727184892297727	3.7838234346018917
LRRIQ1	3.7874869178715906	4.112381823492746	3.4582155104326606	3.781963362511373
CACNA1A	3.7868761319250863	4.0961441757565655	3.4688845263347226	3.780423556619712
EP300	3.7858781124903795	4.0774032317516875	3.4837969997176037	3.782982495493446
TACC2	3.7852092159105606	4.084340089671278	3.487256221230131	3.7841610578038134
EPPK1	3.7799024257571854	4.093539493012361	3.456090045112125	3.772826078264
MYH6	3.7666112776194685	4.073032791148548	3.453087511393575	3.7621350929813406
FAM47A	3.7647097546824777	4.07335492008855	3.4476404004241483	3.758028209223439
BRINP3	3.7566648587943416	4.057393758761573	3.4334272213689734	3.7519606662760627
NOS1	3.752446694752211	4.059735376954188	3.452215204855454	3.7445391068546905
CNTN5	3.743021616402748	4.046313432413469	3.430349258478455	3.735956726002064
PPP1R3A	3.7232274019720895	4.02225349352429	3.4020555451424945	3.7149769620051902
CACNA1B	3.7224884710353146	4.022467985126102	3.4000842762161843	3.7151005559345194
GRM8	3.7200838650971617	4.0082444618225	3.381333682920511	3.703528822698953
KMT2B	3.719089882418224	4.004616596850654	3.4055777224822674	3.7119369476755
NCOR1	3.7145859688484744	4.025140265170513	3.389112063602994	3.7066418485174504
FLNA	3.7104203469438315	4.036005652826133	3.3967828845713295	3.7056848165534957
LPA	3.7091076098586155	4.014556864591992	3.378880308495087	3.6971184374755377
CDH8	3.708990565973235	4.004381804889501	3.3844317167274665	3.7038077481456235
SETD2	3.701216566994402	4.000649131121247	3.394015977136709	3.688706868685142
KCNB2	3.6992006586607866	4.006126035524171	3.3702057269533383	3.6850121298504024
NIPBL	3.697753937364955	3.9889309644907125	3.375856131736697	3.6878497568304773
ALPK2	3.67420892827238	3.975994183421665	3.334224811974717	3.6570490587204976
GOLGB1	3.673665574817882	3.991276427472285	3.3617440837617085	3.669872968276112
SMARCA4	3.6736332319028153	3.9892939143209754	3.3734239831842867	3.6729849310258196
CELSR1	3.649575257386651	3.9372632410648523	3.341803399822045	3.6389864682402036
GRID2	3.648895175772393	3.9355587626402144	3.3318683021809967	3.641422966404704
ASTN2	3.645562884563083	3.9560242630879077	3.3287314426567196	3.6354008205885853
TRIOBP	3.630758459029243	3.9214514352998617	3.300617029196634	3.6140725945359615
HIVEP3	3.629775958297933	3.940952842336622	3.2951706448551925	3.6135961596243993
MAP2	3.6288491231876856	3.9450238636471338	3.2985280989671177	3.620174821095887
CDH12	3.628747629276649	3.9383801324280423	3.31047329946	3.6239638819318634
ADAMTS18	3.626716592860229	3.9117594233539332	3.309294163126419	3.615274239322361
CHD4	3.6078947140107016	3.897597936764737	3.287203790759314	3.5978162576393924
CNTNAP4	3.6071880174948756	3.9167019404204835	3.2818683125135033	3.600409717839938
SPTB	3.6068700620831957	3.896872905961992	3.3018811788409472	3.600376203734957
PKD1	3.597997550320057	3.9043604703607775	3.2851238447965256	3.5908574693685313
PAPPA	3.5962874077158995	3.897595397813627	3.2890476717590693	3.5876090949826622
COL5A2	3.59056719390297	3.8772346807284337	3.2846369567685985	3.5822579675317914
CELSR3	3.584657295504795	3.8882119773185786	3.2699223512294813	3.580191811615936
EPHA5	3.579364884949201	3.873279197238197	3.2561252434106516	3.5728629053210827
FN1	3.573249262192401	3.8761624723584354	3.2482216120640035	3.5657805076776556
KIF2B	3.5719278621564357	3.8689982929514546	3.251061553182073	3.5637429675275842
MTOR	3.5686634982330254	3.8549340035941757	3.256017577363976	3.5588983646467844
MTUS2	3.557277163490717	3.846437158693342	3.2452126546737525	3.5501340410157627
NCOR2	3.5568375972144275	3.869595473007965	3.2399690706439688	3.5474002013885
NLRP3	3.551450898206785	3.867139733515596	3.241988069167934	3.5382393486896224
MED12	3.546668333575128	3.8685192909758874	3.2320379117651146	3.5409931134654196
MYT1L	3.5448048527277107	3.825808547914049	3.220851032386613	3.5271681423171777
FREM1	3.5333261681233528	3.8285148924795815	3.2329546524903976	3.5272588743030915
NRXN3	3.529523065641115	3.8484410038858785	3.2243748369141563	3.5247425955289846
RANBP2	3.5254610962846273	3.8482472445294666	3.2134064398492046	3.521753164274942
NBAS	3.514147353281668	3.824733301776131	3.194075010372596	3.5093189149114483
ROBO1	3.508883258271474	3.8079865422860686	3.2005053770221865	3.4992169212890403
ATP10A	3.50852564583293	3.834703740909966	3.204616761635087	3.5044849398404896
EPHA3	3.503425297096827	3.807945296874905	3.1949938230158543	3.4970811843140557
MED12L	3.5000579517916517	3.8145309436450052	3.1926769992940724	3.4975037499643133
ANKRD11	3.4953927736994865	3.809305489842588	3.1902275563921765	3.4960783104098017
NAV2	3.4929773483197883	3.775433525547696	3.1791059207942824	3.475861109278432
ARID2	3.492687019847636	3.7882598595105588	3.193430374716309	3.4806331337895884
ACACB	3.48733198088207	3.7809749302277442	3.181967213019346	3.4795638319286857
ZNF423	3.4871758332721985	3.7959043059467	3.173430805296316	3.476299829749778
TRANK1	3.4853757472941242	3.749228601064449	3.179586649767958	3.4677781642222296
NLRP5	3.4849291653074848	3.7687835777448306	3.1706708219067794	3.4787540156963277
FLNB	3.4824408320566707	3.774126864996706	3.1872109739641576	3.4760640080742986
ZNF521	3.4805300290252945	3.7921328847002176	3.1709897672350142	3.4758807458369265
GRM1	3.479551082882725	3.7941604302875795	3.1732862619305036	3.471857891865516
CNTN6	3.477399611322201	3.778483625811875	3.167756364372004	3.4690551208014497
PLCE1	3.4773740009656446	3.779884323432465	3.165982050539573	3.471005596268511
VPS13A	3.4768822614194486	3.773577665134549	3.1427822099066893	3.4671518236336842
ADAMTSL3	3.4722271019884037	3.7815561447900836	3.159418235350868	3.4595924380514065
CHD5	3.4670316191181048	3.7664965692563657	3.145300518900442	3.4583753700754283
COL4A5	3.4632155273469114	3.759926847793388	3.158808477738137	3.451745989802207
SCN7A	3.461862583395948	3.7640337483683237	3.1462759304725094	3.451851338491236
DCDC1	3.4609225458874753	3.7795510126844274	3.1709402122111676	3.457311131475404
LPHN2	3.452121394039303	3.756499596862339	3.132086126782929	3.436407166787301
DMXL2	3.45194267016731	3.748315974698728	3.1426029590175246	3.4439721347060384
SETBP1	3.4451683773360644	3.7383616613626223	3.127447495321123	3.441043884684906
CENPF	3.4291277546880474	3.7233591770535	3.1400713440713512	3.4263368490011725
GTF3C1	3.4287911722689004	3.7282774381717037	3.11014537234846	3.420179885675422
C6	3.418893924570087	3.699668077877335	3.1333058634437125	3.416243450443489
TMEM132B	3.414252876087673	3.723773444683755	3.0792749214134205	3.4038228227542513
BCLAF1	3.413669916416136	3.704350315273879	3.1071361774331936	3.405420288789281
CPAMD8	3.4006470873237125	3.7107101197442023	3.0929914965712633	3.3998037337159763
ITPR2	3.397413980760061	3.7117759961038193	3.106037263375016	3.3923006272266663
BRWD3	3.3966739817233025	3.694095251515677	3.0708709912522982	3.386721802917394
CFH	3.3872732805169545	3.686732960287184	3.0909486554894547	3.3762744755236165
TLN2	3.385373810918599	3.6923904365684814	3.080461992578326	3.3864471199880213
CHD8	3.3844295524611727	3.673494420095264	3.0772605235887758	3.370001473331488
SAMD9L	3.380442044076844	3.677131776986292	3.080396726948593	3.3730356333967664
CD163L1	3.378811668890956	3.6596403456637647	3.082452914794159	3.3732203186420264
DMXL1	3.37725017980846	3.6764386528560444	3.079723373349898	3.3763260807200486
MAP1A	3.3761386199275525	3.6653367399630272	3.0500254123423067	3.350035416440955
PLCH1	3.3748450883903547	3.6705100434375417	3.0802741819470842	3.3699011580822678
ABCB5	3.374291309499782	3.6898366795971054	3.060060379099805	3.3676307802297414
CACNA1H	3.373519422790311	3.671135686143212	3.0704438652851147	3.3731113066920844
ZNF292	3.369463894041553	3.6644399872691276	3.072286054376872	3.3664705366907937
POLE	3.365367170696951	3.650796780568057	3.0600828841386365	3.361252927631784
COL5A3	3.3648446462028074	3.6462283666048823	3.065136817940673	3.3559976486377043
SPATA31D1	3.3633051371255664	3.6747125018763502	3.0388683755172776	3.3619035741630023
SZT2	3.3630188122543108	3.6581109676526653	3.067459684933177	3.355008983582745
ZNF462	3.3538782852185873	3.6553258703026232	3.05190520680447	3.3490296846748415
MYLK	3.3510367935640355	3.653475057685792	3.039169389887314	3.342539311379537
CTNNB1	3.347523360469408	3.6269719715125075	3.0536990616496227	3.339068217093378
EPHA6	3.346334239591938	3.641291479582972	3.048758092490113	3.3401571438244853
EGFR	3.3429235176911978	3.62962324594867	3.04315010419794	3.337486501087456
IGSF1	3.3416100037061622	3.6302872616316217	3.044906329353437	3.338908193000203
PCDHB7	3.340772947910673	3.651623345282502	3.034985994153793	3.338139018280509
MYO7B	3.336006524545481	3.630577926337938	3.0480186476777735	3.32738961170222
PCDHB8	3.335997014476432	3.638275365757317	3.034519573823148	3.322989385721088
AKAP13	3.3310280505072614	3.6139870291775584	3.018372188077337	3.31885236702059
COL19A1	3.3301635472697177	3.632612818958113	3.02463123914047	3.3255627126967866
KDR	3.3261884678119755	3.626361256540746	3.0176810741612585	3.3163386938819897
CEP350	3.325708377923652	3.6015637563683383	3.0063962142910636	3.311477171581434
LAMB4	3.3230954055374897	3.628934451852354	3.0191974270746464	3.316788937738689
KCNH7	3.3218478635336197	3.6157344340117836	3.020778397396554	3.3123832107774813
TIAM1	3.3131418748351846	3.6286989743333664	3.0196958526757434	3.3167687884817085
NSD1	3.3112373401412434	3.5875116092469996	3.0254947069509037	3.3088696954851593
DOCK10	3.3066724997395673	3.5941566231147957	2.997333293007965	3.2898149149047664
USP9X	3.3060336170936107	3.5994730999655045	3.0015533711550813	3.300543909682415
PCNXL2	3.3006084541812495	3.5902806382608152	2.999195401133731	3.2901703725535136
COL4A1	3.298504142478594	3.605331586338221	3.003564535457965	3.291556004104094
FRYL	3.297431632047049	3.5898135683765817	2.9934217815923816	3.2929818427494637
TNC	3.2973783089208903	3.594281730912549	3.0086808085680903	3.298154408258154
SLIT3	3.2922503947394746	3.580439911377307	2.985997252793719	3.2792726034338573
SLITRK3	3.2867077833832603	3.5662904307904513	2.9804587107829486	3.281775995473608
DUSP27	3.286371214082816	3.570338564850249	2.9679602948933526	3.278989482763627
TAF1	3.2802406684990895	3.564727238736489	2.979777014394755	3.27509061778939
PCDH18	3.271869404291039	3.5705244733005874	2.9751760272371635	3.2654750795176897
SORL1	3.265148806267424	3.552323613753966	2.9811192718780877	3.259702976334865
ABCB1	3.2649529151836996	3.548855830813054	2.974517132309093	3.2640618509476766
ABCC9	3.2644721994025248	3.5579771052094156	2.9771781391217216	3.2578765712455326
IGF2R	3.2593585499670876	3.5480470073304513	2.9414426249770456	3.247656619678866
SDK2	3.256293828337504	3.542378687872202	2.958512882034379	3.2490528878631277
PPFIA2	3.2542344499941485	3.5537232362165203	2.950852153792903	3.248678435329179
SMAD4	3.248197869787443	3.5165973669765798	2.9590809824518205	3.2376919370638086
PXDN	3.2469122951004596	3.5236248501286798	2.944335676848954	3.23645179075841
LTBP1	3.245850623231436	3.546638164726756	2.932479454607291	3.2450566455780034
CACNA1G	3.2420751766265647	3.5299968792772622	2.925035028581238	3.225278149973781
TRHDE	3.236360437412327	3.501054975330925	2.92760306663888	3.2253500338760968
SMG1	3.2360079775473802	3.5309086559922194	2.9300734380461138	3.2299266476940653
MEGF8	3.2359894669842917	3.5222645597597246	2.9441966924023144	3.229500667880905
ABCA4	3.2289474367300377	3.515397209350332	2.9324666826672963	3.2208955625463385
GPR179	3.2217202515059107	3.5010337922168193	2.9221860116702887	3.2185394161457235
ARID1B	3.220964351221715	3.50419170814707	2.92908443633748	3.2162420995185346
PTPRC	3.2178214876858244	3.509131704796714	2.9231105520193554	3.210610397612928
LAMA4	3.2126534943442717	3.5171555913984096	2.919463061629193	3.2071952776120294
MYH15	3.212295036099749	3.503592859011757	2.9185801978549106	3.2068561602992074
LRBA	3.2120182647431514	3.48900749092049	2.9238400347608406	3.2048551441144695
HIVEP1	3.211805954462226	3.4961834237094984	2.9108717736346117	3.2044463938482908
PTCHD2	3.2096200470129705	3.4918259768064406	2.9110083976025156	3.195729199559136
HECW2	3.209321919236921	3.5070818794621306	2.9174774798531975	3.2081066445245905
KDM6A	3.208359776669508	3.496325844561774	2.910526518705929	3.204582420191948
KIAA0947	3.2083372868848903	3.48798438403935	2.9295029538248247	3.203181818715767
LRFN5	3.2079398589414643	3.492604617629396	2.921006507542465	3.2018228941581883
ITPR1	3.202252862139998	3.4782686003889767	2.8945594223537996	3.192116543542371
HTT	3.1989803282173184	3.4972388152314755	2.9109529939053025	3.1976087585914774
C5ORF42	3.1951938328021083	3.484444129752637	2.897148722745263	3.1842757581132175
KCNH5	3.195075354999423	3.480212028208768	2.9081161618864084	3.1862265352363264
MYH11	3.1945186757715898	3.491939392095147	2.9002705705367533	3.1902649877610374
STAB1	3.1939931039420784	3.4736338762960557	2.8875252082479674	3.182294407647832
TRPM3	3.1931737090138625	3.468085020749242	2.893021572946092	3.1773689755660417
CDKN2A	3.1914345448615626	3.458067256780371	2.9124579620412816	3.1851381287962557
PIK3CG	3.188927428414395	3.4836233067587012	2.8979965401363423	3.188000886704383
NLRP8	3.1864707328882824	3.466112355589983	2.8898500922804433	3.1763740252618815
SLC8A1	3.185784783953328	3.4657242677817144	2.8920214606302297	3.1767943809974755
CUL9	3.184340738129385	3.4702448332087803	2.879311224179937	3.1787844686202424
DLC1	3.182225016649476	3.469636749939556	2.8702698043228647	3.1694395370620927
ZNF99	3.1795372162401714	3.454108560599165	2.8937641006690966	3.173059418492012
SVIL	3.178477356503456	3.464378759308154	2.896091558153569	3.174150549701213
REV3L	3.173494440557275	3.45005496392027	2.8849804353271504	3.168080905577782
NLRP4	3.1690232486598675	3.444669502001293	2.8697999352189356	3.159060448866859
CACNA1S	3.1690227831155515	3.460768928633809	2.861464659493124	3.1587671906151598
TLL1	3.166440254046041	3.447124958410773	2.8661761332878304	3.163365886314785
NRK	3.166208753053859	3.450079446587481	2.893549354725057	3.1590378351150648
PLCB4	3.1599691831640437	3.449700190037158	2.8875238466223743	3.1555264788905815
UNC5D	3.1575116318521648	3.4438040258599387	2.851712958123242	3.1408687365809147
HIVEP2	3.1536638137581785	3.4556982128110474	2.856117879908168	3.1487075311544404
KIAA1211	3.152426077492116	3.4524533268171216	2.8537962619793236	3.146245187394758
GCN1	3.1465075833299454	3.443585198104077	2.852459351973854	3.146121882419112
BPTF	3.146314522884161	3.4371953391075625	2.852457435176958	3.1412123172301807
TPR	3.1439990470623917	3.4372951610843323	2.832120068123328	3.1392984698887143
NOTCH4	3.1436210434362546	3.428661540736426	2.8440902760340787	3.1350365251513095
CD163	3.143269495852529	3.4197875233936963	2.855577907191296	3.1307456443964683
PCDH9	3.1426409453736226	3.426405406133518	2.823725961203277	3.132509201410066
CNOT1	3.140123671345376	3.4343043594285954	2.8423892999513756	3.134725810096782
ADAMTSL1	3.1397567016883725	3.432701823608292	2.857077225025455	3.1389134689698137
CELSR2	3.1389706272180558	3.4267206188312977	2.845776510729038	3.1282637893923977
GRM3	3.136629589118853	3.4157166061811557	2.853074922736168	3.132508687912893
SETX	3.1347384025218883	3.405564591359479	2.830936748566864	3.1292919074018912
PTPRR	3.1260582379130075	3.3905373577464544	2.8470851656978478	3.1149761374031804
SPTBN1	3.1260130190202866	3.389259605624871	2.820799997588931	3.108833239650159
TRPA1	3.125042497785381	3.4259622574647	2.80807464811049	3.118246487857041
ITPR3	3.119337583846648	3.4028537248746193	2.8190579831343916	3.1090314237030934
GRIK2	3.117705038611008	3.393144297170332	2.8337459263119587	3.1157011101409546
GRM7	3.1156253529814797	3.38869642785109	2.815698074364364	3.1042360930068678
GRM5	3.1154810089758773	3.3934632464679457	2.821146370725499	3.109997064709565
XIRP1	3.114440262353901	3.3902454725886018	2.8073237658054015	3.101292072448334
TLR4	3.1115000578311824	3.4098525610657386	2.8339315876538174	3.1064300198042045
CCDC108	3.108266641831447	3.3864261449583415	2.810299478809861	3.098823744137706
ALK	3.108191421241125	3.4025438067201477	2.8296878232431992	3.1058617770101202
COL1A2	3.1052875512277756	3.407500217576927	2.806595250690298	3.0982160570814097
KIF21B	3.1000247327973653	3.3780580857416034	2.8007212302155784	3.0907459139289966
ATR	3.098779404538642	3.369392305412639	2.79224064118798	3.085124602919021
SPTBN4	3.093171308624277	3.3725677923571418	2.81168325042791	3.085821439676238
RIMBP2	3.0924242825588917	3.3875610505217426	2.799984942407505	3.0800794497526316
NFASC	3.091319242410474	3.3596007912315606	2.79294682225956	3.0832741300129585
PCDHA2	3.090819372036211	3.3904708162698607	2.792826328409093	3.0856475675346564
SORCS3	3.089681739785448	3.3889880401481847	2.7991685598455196	3.089531694719366
CENPE	3.0886392507181153	3.3611576008449413	2.7994650583458096	3.0801707237476452
COL24A1	3.083910630893463	3.3714675704071153	2.7980341336710404	3.0804599331071922
SAMD9	3.07992771742283	3.3737609243810978	2.800009773342728	3.074451921841545
MYOM2	3.074873188302454	3.3720532572153417	2.7848938069934035	3.0676298621266307
TEP1	3.0734574256700573	3.3410506935427637	2.786187419450151	3.062267325710418
SHANK1	3.0577168514684363	3.352260878517578	2.7581544596860637	3.052305881795878
ADAMTS9	3.0538868448934444	3.3344479483144394	2.7491868930992984	3.037668453476139
FAM83B	3.0508219124779705	3.328466454233993	2.783403702915207	3.0487209111332225
TPO	3.0503385543977743	3.3283083649329077	2.765047917375801	3.0379583667738723
KIF26B	3.0431972163441077	3.3311971880296993	2.7604283878740015	3.031961656763687
SCN4A	3.0404511180791403	3.3372711665549755	2.736497497616315	3.034429130139423
SPTAN1	3.0400039599695017	3.3317848047010243	2.7486255577916854	3.036504338382072
WBSCR17	3.039823165629746	3.317453955019307	2.749872701423569	3.0324191048670337
MUC6	3.036907817471023	3.3134060540963355	2.749747091173051	3.030759690739966
FRMPD1	3.034982278519648	3.314660952395347	2.74853375783065	3.027449220471175
MYO9A	3.034123131672344	3.31180690547317	2.7397611921322476	3.0276079352793275
NOTCH2	3.0220862838552796	3.304996566810814	2.7398770121210014	3.0160265129202934
BCORL1	3.0160763278848632	3.306379877145436	2.7221051204442506	3.0068904348877066
PCDHA6	3.013944327575861	3.308666710459199	2.7269595053125575	3.0061051203583773
DOCK4	3.0125825721206465	3.2803780491390615	2.717647979888812	3.0057953500817196
SPTBN2	3.0110429721466376	3.2784427044626554	2.709088908646154	3.001463179681768
HDAC9	3.009395559433542	3.293852378719263	2.7245269557307585	2.999933155219214
PLXNA2	3.0077946643402345	3.297918498873773	2.728545268663067	3.0052882194072392
NCAM2	3.007555325934935	3.290375131926301	2.7237952822026466	2.9985107353573577
FSTL5	3.007279250328786	3.283517663297177	2.7271034132869296	2.9991709440539718
SLITRK1	3.0064385025780838	3.282590439675018	2.712542608707483	3.002237992606049
ADCY2	3.0046424368199776	3.2888317417420536	2.7088171603515625	2.999242839868373
ADAMTS2	3.00346862061579	3.280056700111794	2.7157773959025797	2.9874491217821304
MYO10	3.0025894537758724	3.285574469815261	2.717732245916095	2.993086079312392
STXBP5L	2.9997785368136234	3.2696154913509243	2.7149515802351813	2.9979633235914163
TNS1	2.998689110449232	3.2870866293728525	2.7179655107736713	2.9891892457054228
MORC1	2.997773918466062	3.290153755951285	2.7122203534016025	2.9912065893771382
PLCB1	2.9967127998169105	3.2616477361170615	2.7027756072117897	2.9868065669931125
NLRP12	2.9965590708814767	3.276330945319187	2.713913200242406	2.9947408432029006
CAMTA1	2.9950599818129024	3.269872819981393	2.7167774596278447	2.9871150237898765
UTP20	2.993045325772713	3.2851969933135807	2.7107375085278265	2.9896390247599136
GREB1	2.992979326648752	3.2556886226225736	2.7102928059573492	2.9797599746099745
BOD1L1	2.988161302077228	3.271634704214104	2.706554789052573	2.9842503313213973
ANKRD17	2.987014622823716	3.275313982882149	2.6947244086345807	2.9862722843119145
GLI2	2.9860683170792917	3.270890661755387	2.6979593727908378	2.970146089868721
MAP1B	2.982670943710293	3.283988402087108	2.68291277002683	2.976457722411563
TRPM2	2.982531733150978	3.259769140600317	2.68814799188173	2.965719359735832
DOP1B	2.9801628687908317	3.2383194473833767	2.6831073324303314	2.9674359783457156
ZC3H13	2.9792722531395954	3.2562247712755488	2.682650466725769	2.969276432803393
DNHD1	2.9790526291357438	3.2819760075560436	2.6773540671582823	2.9757078334415556
TSHZ2	2.9758130648821193	3.261367386184676	2.6793926115182627	2.966956742872236
KIAA1217	2.974359599600666	3.244983144039759	2.7017228648703773	2.9709641162983784
MDGA2	2.973121605810681	3.261426589972002	2.682740923741847	2.9688271907973944
CACNA1D	2.97252337024086	3.250587725695411	2.702402305203792	2.9721669554676464
FCRL5	2.971849646167244	3.2774731604420384	2.6886244819964378	2.968744063164298
NOTCH3	2.970063322325123	3.250098274053976	2.695059379975196	2.9656548310192283
RBP3	2.957901719264495	3.234773784497879	2.6504450124669163	2.9381255190198763
PCDHA8	2.957382481804206	3.233798743008062	2.66948555426599	2.9470501399582485
WDR17	2.954898590041478	3.246998017031579	2.670488683108651	2.951160609868189
TET1	2.9546657533052674	3.238144093466668	2.685322424534607	2.9531029313417685
CDH1	2.953758449631444	3.25164129290878	2.6637559478563144	2.9551419726343964
PCDHA1	2.9534558683980685	3.2225992021995205	2.6676293796578845	2.9409027528429044
MECOM	2.9447931603660016	3.2113008939089	2.672126002196971	2.938663558532807
FRMPD4	2.94468313061869	3.2293601264875473	2.6545721895925816	2.935806798882777
HEPH	2.943734188079245	3.2196909329737693	2.6435300251973106	2.9397831185604315
PCSK5	2.935442969542819	3.20795327237355	2.651919753469797	2.922842746974648
SIPA1L1	2.930794782354247	3.205194462194755	2.663663010518656	2.9280949855477174
SLITRK5	2.929591593507381	3.2146696093758034	2.6361283722412816	2.9229400502234584
EPHA7	2.927927989628996	3.1973337239783404	2.653374402628802	2.9212901764729753
USP29	2.9274960925028024	3.187114471571633	2.6497015533678305	2.923012108324427
PTPRK	2.9269604797772053	3.1826785920686596	2.6497598138010483	2.923294853463963
PLXNB2	2.9268236852952967	3.1934279056982526	2.640947648156152	2.918192130707831
SEMA5A	2.9236447039981543	3.211992285319117	2.623871792205306	2.916697912375309
SIGLEC1	2.9234600921701333	3.1944415292943056	2.6135059173007478	2.9055856190437708
DCAF4L2	2.923435532531811	3.2042738765877163	2.641701684548369	2.9216671443412197
COL4A6	2.9227056917522836	3.200818970414233	2.624148271007308	2.9087074993393154
MYH9	2.920469109815678	3.190971020987118	2.6187046529685634	2.9063678134752
TMPRSS15	2.919377738818447	3.2090595671225293	2.6242500680686556	2.9128644785977325
CAD	2.918666479455311	3.2011727079234533	2.6381843547637165	2.9132144844151715
C3	2.916078421788055	3.191775661632992	2.6425015676458297	2.913578235026559
SIPA1L3	2.915719877861791	3.193249802679447	2.6289957322364828	2.910969632279528
PBRM1	2.913847674373126	3.168323079375641	2.6595555959803554	2.913342821411192
GRIN3A	2.9122468277464795	3.164143752304594	2.627568661166091	2.9051497868706697
NID2	2.911147641759493	3.214446602494544	2.618169943624428	2.904751857592723
SIPA1L2	2.909872944027115	3.182250882436462	2.620601083204456	2.90018225854397
DPP10	2.9088681954902227	3.1921224699252524	2.612388904394178	2.9037426595217877
INSRR	2.9081225849407795	3.1969430669740215	2.6247961187847806	2.9085434138859583
ZEB2	2.9069806315891706	3.201215550374942	2.626264564278375	2.902428940213291
MYH3	2.90594489949041	3.1832636487343153	2.6328285518717185	2.903493668243871
CACNA1I	2.9056924863592055	3.1642314020934936	2.6100760454652345	2.8981548228597114
FASN	2.9019162185255034	3.1826812767679047	2.620417857031857	2.897449115596674
NRAS	2.900575520223109	3.1300050875355327	2.64748148674687	2.8892911745115635
PKD1L2	2.8989886136347884	3.1659455702836987	2.6226684366993007	2.895316759227549
KIAA1549	2.8925403448111697	3.1486559857982885	2.6003512819440098	2.884761487089504
PCDHA12	2.8905994628007146	3.1624533500814636	2.6080422108281085	2.8885535959429958
EPHB1	2.8902834935956236	3.166542796860989	2.602198968389632	2.883974042642396
PREX1	2.890209539668702	3.1636975921880754	2.6155213008046427	2.8841138397925863
PDE3A	2.8851878719967505	3.145152607267559	2.590189747091186	2.8771334577256003
ACACA	2.8836060783888047	3.1581726497700426	2.6015646815632274	2.8765915846824663
ST18	2.8814724599709423	3.14040649786937	2.595439206922103	2.8781529008223794
ZNF479	2.881223731051072	3.1660298995182905	2.602594033969855	2.8803130236236942
UNC13A	2.8808550626826417	3.1647861666075	2.6044652552226566	2.881904684131997
ZFYVE26	2.8800841307918543	3.158533331560795	2.600342295578797	2.868625009711852
NDST4	2.874073243229992	3.1437104986676467	2.575811161538216	2.8719261249679593
NLRP13	2.8730862447111165	3.1465364412136387	2.593953116724386	2.8701267197404996
SLITRK2	2.8714128649616084	3.1636109035178968	2.577463522927545	2.8654845922566854
SPTBN5	2.8713296662837786	3.146865317731608	2.5846055191168875	2.862224738412536
ANO4	2.869309633025072	3.1407760384909156	2.6001496089436036	2.86409101352942
KIF1A	2.8658983220705307	3.145747084774449	2.5901688658246265	2.8626749388238864
CHD9	2.8644558998265515	3.133836552907831	2.583573509585185	2.852361590437794
ARHGAP35	2.862658045882375	3.137829550514435	2.587048467756558	2.857265850338028
RIF1	2.8618765393227217	3.136786462803555	2.5786037807956617	2.8555889930868914
MAGI2	2.8591144137437436	3.123724890097096	2.581053841650947	2.8564758083471897
PCDHA3	2.8587373257633346	3.123570638283819	2.5760513164160406	2.8437784422945285
DOCK11	2.8566983302454108	3.1330576421208662	2.5836034437510684	2.853972651640193
KIF4B	2.8514455147519637	3.121440469713884	2.558933677992807	2.838336626100483
LTBP2	2.8503537669884196	3.1176738002169793	2.5692957198730744	2.8446900732271687
LRRC4C	2.8444776540374006	3.1105595371288888	2.5731792519497776	2.840320794364902
CR1	2.844108330883135	3.115174530926798	2.5550202045447046	2.8353177240831235
THBS2	2.8416482602483875	3.122037566244774	2.5459293325138534	2.8339241663203056
SHANK2	2.8402841967060404	3.098184041900167	2.5447844956868595	2.826643951806141
ERBB2	2.8396993856961696	3.114561338005772	2.53871902366254	2.8234752081088135
COL4A2	2.839280324206396	3.120846942317356	2.551929822934022	2.83217683244142
CNTN4	2.8392496088270787	3.0986022118965217	2.5846528760049514	2.8350517794023142
ABCA8	2.8364798748582896	3.1112195822946176	2.555296608388556	2.830621236597118
JMJD1C	2.8357364242637084	3.0842381198002586	2.5596398209575253	2.8246615577158773
ERBB3	2.835456549956665	3.115032214468427	2.5563065228106594	2.831983708568632
ANKHD1	2.8341707454813445	3.11920321898355	2.551304335584229	2.8303554863002445
AMER1	2.833136794741686	3.1226135365099172	2.5624064809826863	2.8293440191881367
RUNX1T1	2.8330271086729133	3.100440588013069	2.548946259954001	2.823611064536644
POM121L12	2.8314664202048725	3.1180642619958205	2.5438030644166703	2.825127272248249
COL27A1	2.830572630043156	3.110128046897001	2.5510538079598293	2.8297244292211503
DGKI	2.8300180089276252	3.1105175980669832	2.535603779253363	2.8190609216819564
PCDHGA2	2.8282471585083693	3.1070288697495356	2.546504621703228	2.822776961141586
EXPH5	2.8252165627568675	3.1016588108892487	2.5509820832114736	2.8171895742884363
CFTR	2.823726355341205	3.0995190809415427	2.5457482596628305	2.81961910613504
KIAA1549L	2.8231831981213786	3.0917439418089927	2.533016959745704	2.8163092412981183
MYO7A	2.8118019525589593	3.0900643591343058	2.528170713892734	2.8028411760572203
ITGA8	2.8107079838076157	3.101475577305129	2.5362473555326837	2.81058757812716
MYPN	2.810079356581181	3.0845467284901824	2.5155590701952346	2.807065499223657
ZZEF1	2.8073967490590435	3.079027717571101	2.531312097116568	2.7941289228849215
ABCC8	2.8064671224713242	3.0989148190301083	2.529497240607451	2.801885967440413
BAZ2B	2.8061089964413632	3.0850551029014883	2.5243838091268587	2.7982153888527037
C2ORF16	2.8037838556062797	3.0822052086588303	2.5249898248183356	2.79622769003466
PCDHA4	2.8033237707044716	3.0842995734380327	2.5243300683720693	2.797193471565147
ZBBX	2.803182918603391	3.0729724972214894	2.521932020397274	2.7957478910617293
GRIA1	2.802317656268797	3.0773254723508523	2.5268741064289086	2.792287175509245
RGPD4	2.8000595899903233	3.070138625951475	2.530830634042493	2.795559855057639
NLRP7	2.7989254512494415	3.082096653914588	2.5094431085092	2.7942528702991165
MAP3K1	2.798055503221079	3.076455048478925	2.514205543614308	2.794051934607989
COL15A1	2.7956370904527983	3.083953079095651	2.5045492591506378	2.791361859908492
KIAA1210	2.7955012040159546	3.083947458914154	2.5280657117987535	2.7981019674230736
DPYD	2.794384893927151	3.071667503470938	2.5320334961909707	2.7917002026423945
FANCM	2.7893084543856106	3.060635229274161	2.5013541657606853	2.7839795987446103
NES	2.7888039104549214	3.066880303487429	2.503364963032544	2.787771206474058
EVPL	2.787190544319355	3.053297087719524	2.5101168429725718	2.780252746289997
PLXNA1	2.7868363079877874	3.055163501187097	2.499140953507984	2.782413512963647
CTTNBP2	2.7860087525702606	3.0734675290145987	2.4911501560438873	2.781795674966903
CCDC141	2.7823789160002055	3.0613701050580038	2.529950434660306	2.7816440727558542
NELL1	2.7819074591038144	3.049455587365178	2.486078825349916	2.7675194841775017
BRWD1	2.781225722990687	3.056484215284	2.4989828432773735	2.7730652198018544
GATA3	2.7802129313333066	3.0667198152170854	2.494071714549733	2.7789723963524366
SALL3	2.7796596740226724	3.047955323783989	2.4957047177726683	2.7647036629825488
KIAA1462	2.778829785183927	3.04247554815067	2.502818388013631	2.771573679339288
CDH6	2.7770077451067894	3.065503323596111	2.51554479785703	2.7739202400285667
PKDREJ	2.7740839962129025	3.03567369572203	2.482539136465807	2.7612992200409825
KIF21A	2.7739179135283525	3.0648847504604184	2.4982056732576208	2.767931182051855
IGSF9B	2.7734154425384596	3.0492154301460728	2.4950077217505258	2.7655497669455396
TRPC4	2.773392326119344	3.0495594471654557	2.4975910904770133	2.76476763530129
NLRC5	2.7729093087625762	3.0494473637487696	2.50378362974408	2.7702349781309503
CHD3	2.772646778875717	3.0369103887253557	2.4898942405496105	2.7605545068283566
KIAA2018	2.7723265849683996	3.05519307498004	2.497945158212702	2.770160612664558
NRXN2	2.77194503527249	3.0354229975302673	2.488302056417449	2.764219423785055
TDRD6	2.77185819137227	3.0533697874231183	2.482477439990048	2.7687411357734564
CDK12	2.770806645959843	3.0449080701210036	2.4799055388053035	2.7619421282317766
PTPN13	2.7678080904343636	3.0298985722788476	2.489497921320182	2.750891275488694
CIT	2.764948836105411	3.030864885562946	2.4670457806670014	2.7510467112647876
NRAP	2.764577299918068	3.0312947943284443	2.490758653629832	2.763522870782098
ASCC3	2.76269316128188	3.0485540590320532	2.498526490041143	2.7620521991348737
GRID1	2.76226911910473	3.036766125881711	2.4789802044514864	2.760411252242101
FLT1	2.7614453648310375	3.036853555100412	2.4850997092113594	2.760905653953858
PCDHA7	2.7553075648282173	3.0316443773064745	2.4770113566484544	2.749356283868503
NLRP14	2.7547210720508364	3.0149431926603483	2.4669708392942065	2.7409159744155724
CUX2	2.7539104197857096	3.033168862704246	2.4689558040342146	2.7421077219702035
MAST4	2.7508689620470586	3.0311998013617307	2.4748725703997074	2.7461939709200007
EPB41L3	2.7505720473569326	3.0240617278024056	2.4670401363307417	2.7450182910656005
SCAND3	2.75036602317445	3.0078637679084315	2.4815169496313314	2.743574949231946
BDP1	2.7502093220338852	3.0081521394378545	2.4713463407146627	2.739634612951809
EGFLAM	2.749002342454133	3.0127048803258125	2.4764562535250745	2.734728066540304
TLN1	2.7486145315758534	3.0184792135898424	2.4761411582156003	2.745602265705755
PCNX	2.7476273228988686	3.0218806546073087	2.4628873453252984	2.7472639026694408
BCOR	2.746493438892235	3.0021392649214413	2.4800156814173975	2.740103271344139
MYH14	2.746135675915239	3.0053666760907993	2.471474093066393	2.737078905211559
WNK3	2.7424761912249753	3.014411738550771	2.475943263600656	2.7375593552337962
PATJ	2.740596140378392	3.0068079192065476	2.456554744384344	2.732373601217145
NLGN4X	2.740436222157279	3.0116942768308723	2.4461212037221576	2.7353756483407525
MMP16	2.738854429398348	3.0352020952973198	2.4517386924221123	2.7288208099993274
PDZRN4	2.737851125502935	3.013272645335099	2.4542562044687743	2.727125912358013
ADAM29	2.7359566654374072	3.0149065741796113	2.4413310068109477	2.7301785861055925
CTNNA3	2.734478434399945	2.9855947139282097	2.478963430073357	2.729661149138438
ATP2B2	2.7337427143338333	3.0002811295754923	2.4546752718543385	2.7208994929701995
TIAM2	2.7336314355671285	3.0064783823005516	2.474656628810286	2.7310616714886526
PLCL1	2.732886776121942	2.9908083623684885	2.4524923941357484	2.7234982658175824
CUX1	2.732334065256738	2.998875346190002	2.4658787413377805	2.726259554168063
FAM47B	2.729097378045787	3.004699747769551	2.4419815690191355	2.720047032009406
DNAH6	2.726957601005168	2.9808335776794364	2.4603231657439446	2.7230578720959664
ABCA1	2.725376385863113	3.0068817521963034	2.4295762186633754	2.7129113046133253
PCDHB3	2.722025498807743	2.9980483416673	2.4473327540313075	2.7191314769719184
ABCA6	2.721150969017405	3.001136089507778	2.4100118318735984	2.70308442911375
MYH7B	2.7199919643997825	2.9848129891655844	2.452115874590677	2.716225735155004
CASR	2.719334009581271	2.9864377252642433	2.4507902697896404	2.714240311929945
HECTD1	2.719107684891288	3.014812149476953	2.4483656795492736	2.717857831314384
ATRNL1	2.7188483580292	3.000361913889154	2.440139643320378	2.714568594302911
EPG5	2.7173352038765173	2.984851448057092	2.451085606787504	2.7179903433890122
IRS4	2.7160544916125953	2.9849871311626526	2.420165258864547	2.700814405471842
BRINP1	2.7113860056464296	2.9791172430459945	2.437191098237915	2.7056439632070615
KCNH1	2.709882000962206	2.972349407881832	2.453227875368311	2.706945513339978
ADAMTS19	2.708631598034322	2.9769489463454075	2.440008738980098	2.7025586200759473
COL4A3	2.707217453668384	2.957260616059277	2.4502914028302603	2.7050162622376073
TNRC18	2.706836529860778	2.9776848588557194	2.438497540380054	2.7000694404474315
UNC80	2.7063144044904752	2.9614980214866558	2.4133089673031187	2.6896773294830694
NUP210L	2.704623613737797	2.9711586580497213	2.4194409882139345	2.6971678547680202
ZNF318	2.7024537456684303	2.964977526525193	2.4300639380328057	2.701251119294473
CEP192	2.7018909184535924	2.968856820974804	2.432369310701968	2.6929974616463253
NUP205	2.699258863679522	2.9541664255178994	2.4128949816684133	2.681943692604014
CNGB3	2.6988245236058397	2.9709457690041594	2.4197079543375755	2.6944948294691367
COL11A2	2.697663566633041	2.9707814220098756	2.436620863430118	2.6942814038507525
ATP8B4	2.697150371157334	2.9655410172417027	2.4251104346926797	2.6929251490228516
PTPRS	2.695962652359802	2.9802365238857758	2.409469607385434	2.6929206408028805
PZP	2.694756551264164	2.971801223900207	2.41114936979293	2.6906949268634452
MAGI1	2.6922214877354853	2.95461387178849	2.428133553314518	2.6891715295101233
PCDHB6	2.691491115449705	2.946190253671905	2.4251517811114063	2.6827831093727523
LAMB1	2.690264106513472	2.9707658951694347	2.4254809845628666	2.6924286261221133
ADCY10	2.6896189669777812	2.9501881176809293	2.4118198888199953	2.6815750023389993
NBEAL2	2.6873166942210354	2.957353897124739	2.4238554939831856	2.682759932300753
ZEB1	2.6868174766911217	2.9566402342379603	2.4186909531366014	2.6848635093572764
A2ML1	2.6866977346994463	2.9530454114844034	2.4224304709651983	2.6831292162539304
ARMC4	2.684915073243828	2.954935422216225	2.4321791978310636	2.6836264635933356
NUP210	2.684731114938656	2.9529109303200665	2.4169334749308606	2.6727425137162255
EML5	2.6825202516473476	2.951819618169748	2.387564657016496	2.6754721863546025
PDE1C	2.6810384645466825	2.94568036887662	2.4088649208030657	2.6775734814895733
ABCA9	2.6809345057068477	2.9494925375972465	2.40943727032718	2.6767929018783234
ZNF236	2.680494593674363	2.940939510001184	2.4077317321025102	2.6720782083957992
TRIP12	2.680246888875647	2.940993960252837	2.41812478185371	2.67517518694812
KLHL1	2.6767640751571604	2.9415187577013335	2.405020740356133	2.673697592395191
DSEL	2.6732280852394306	2.922576216825882	2.4054857427124388	2.6696998468487383
KEAP1	2.671190307087789	2.94253877094463	2.397134421753494	2.6624796055740525
YLPM1	2.669230713039974	2.936511985844347	2.42053007481543	2.669175170794807
NWD1	2.669193449191136	2.9207795236264444	2.412641698709309	2.664697917925585
PCDHB12	2.668438354829297	2.940511364086579	2.4008842915778286	2.6685656627691325
PCDHA5	2.662720487885364	2.940765669374341	2.38462591230005	2.6532104219403974
NTRK3	2.662395012836995	2.923851382679618	2.386054041978808	2.6576087639655617
COL6A5	2.6604975419278736	2.923578499734649	2.3931940968790686	2.650887009250475
CADPS	2.6582787968724344	2.9304670963588064	2.3935598130330002	2.6522524930059874
C12ORF55	2.657642602843201	2.9092974982715747	2.405089342748594	2.6543342341058236
XDH	2.6562539542505768	2.928715974233406	2.393638902429806	2.6546890974641206
MYOCD	2.6560390678820784	2.9163325377893194	2.397946321378695	2.657924299289302
CDH4	2.653764323975728	2.9228535959094883	2.396966349432157	2.6489509328809864
DOCK7	2.650488811164667	2.918090673295831	2.388384754263951	2.6491597126374153
OR8H2	2.650292639351782	2.864568826152478	1.6485943661311213	2.3356606460528995
ANKRD30B	2.649552671748825	2.92046027701485	2.37395412445362	2.6459384582750944
GRIA2	2.6481161334182213	2.92704163174149	2.3761546617240565	2.645659112989283
PIK3R1	2.646417486014334	2.901341179795625	2.390988913357365	2.636829751180906
CACNA2D1	2.645923011784018	2.9247540639663128	2.3701921208319554	2.6397219177468467
PIK3C2G	2.6452794445916332	2.902620835468166	2.390123805979152	2.639319475497892
PCDHA11	2.6450130117022916	2.9208219796223993	2.3745666433749624	2.639724857228661
KCNH8	2.643855230469751	2.9217062566438656	2.3678940822503822	2.638263732150991
CNTN1	2.6435948968451566	2.920406582945946	2.3731969516972264	2.6416080530684183
TP53BP1	2.6360568340522743	2.902315662024623	2.366724952258335	2.6296221151889925
DOCK8	2.635833722621727	2.8946910377678017	2.378405229646458	2.6325198307681497
SEZ6L	2.6357020161834788	2.9035734432627662	2.3532357819187286	2.628448899169433
PIKFYVE	2.6347670474481526	2.905729315451784	2.3751659383945887	2.635233370322827
HELZ2	2.633380909672646	2.894800856675269	2.353714587952919	2.625761832287479
H2BC5	2.631605844589898	2.8926268687013352	2.35429478383356	2.624842671369707
NEBL	2.6310557224025115	2.8823737259191313	2.371984586641425	2.6293271211256024
KCNU1	2.6309975145030347	2.89638081698513	2.363045086400419	2.62925225221485
SCN8A	2.6303006873965606	2.8968592439390703	2.3680165309193932	2.6276888411360133
CSPG4	2.6269497520790823	2.8877296676777897	2.359148932624397	2.623533128007996
OGDHL	2.626827924003471	2.895372255744932	2.354488473601843	2.623199657096504
NYNRIN	2.625926161544208	2.895096164843662	2.3620230385958356	2.622148176733611
CDH11	2.6257483175672087	2.895608570805636	2.367327198894349	2.6212595345255134
ARAP2	2.624977300733288	2.889004255406696	2.372162489977145	2.6187968441229015
PRRC2C	2.6235462729977015	2.8990580624680797	2.345516064834345	2.62131594903219
ALPK3	2.6218899058829574	2.8835938959259817	2.3587097823483916	2.616895794275065
CDH7	2.6201251917448536	2.862223813681373	2.3650305219227645	2.6144841081202674
HEATR1	2.6189541088080066	2.892890077692266	2.3519114581199534	2.6111798549775496
ANKRD12	2.6183791274982826	2.879225785554591	2.3367067776300656	2.609500776254124
ABCC12	2.6180686838504283	2.895487282529168	2.3385626152581946	2.613100417794899
AHCTF1	2.617095369578131	2.8843300919552997	2.3614207685719544	2.6140778051809948
KIAA1244	2.6164665340801316	2.879348854542605	2.353239814081964	2.615840178388611
PCDH19	2.6152608577333827	2.8893489122235185	2.3507189605877072	2.6136086917919137
ATP10B	2.614212221730316	2.8801550195338774	2.3392750297243543	2.612369387671613
FHOD3	2.6141952652426172	2.872624674855823	2.32127519551634	2.5991126401088267
FLT4	2.6140378902052874	2.8729870097795622	2.340485584216215	2.6081147367857302
PCDHA13	2.610525457463436	2.868199637825782	2.3384856406068857	2.605404386148992
KIAA0100	2.6065049674830596	2.8704063163236913	2.345589566876524	2.6000903351002354
C7	2.6055227404641066	2.8713919781625816	2.343402187641735	2.6050431297859555
PCDHB4	2.6045298713668257	2.8651234175116223	2.329548257585351	2.595987201710373
TSPOAP1	2.6034517948210665	2.8592061586465904	2.3344856787462387	2.598853715769377
PLXNA3	2.602350886115988	2.88009785913011	2.3185817391338106	2.5934542623522914
ARHGAP32	2.599725538275762	2.860129979131035	2.325022450612914	2.5943111415419073
RNF17	2.5985325589988824	2.847088034352852	2.3221233607900515	2.587478354709236
C20ORF26	2.5971082056599712	2.8616965262799896	2.326081344040445	2.5914775261097613
FILIP1	2.595160176935196	2.8620015279809343	2.322286707903149	2.5908018246032993
SHROOM3	2.5936368671853884	2.860142000379357	2.311876602063467	2.582820627835403
SF3B1	2.5924347548816127	2.854842025462006	2.340786033947124	2.587653489384202
LAMC3	2.5915779332692686	2.8651369392407675	2.3254959898277354	2.592813838179166
TRPM1	2.591368744096441	2.854382020020329	2.30643680913479	2.581320169502879
MED13	2.5888275906792177	2.8506930171708658	2.3165060658403696	2.5835413961556024
HFM1	2.5857078911626035	2.847561348931371	2.3218248699648423	2.5795917449281114
COL1A1	2.585287645957325	2.839469465833595	2.317054761913337	2.5787098160391118
NID1	2.585182831173282	2.8567148443751047	2.30503889277838	2.5771471811328763
PCDHGA3	2.5845602445642806	2.837768630850504	2.3194778982570505	2.5820853390687004
RTTN	2.5842297552124043	2.8490995190333273	2.318489327018895	2.578335306784421
PHF3	2.5834698080107956	2.8489565983689964	2.310327123830005	2.5770644192235377
LRP4	2.581214808795387	2.8504480410149586	2.298065684144455	2.5714345432962946
KNDC1	2.5804495340866893	2.8419860411306703	2.3024598279911106	2.5782771057969383
MMRN1	2.578928854446928	2.8441636878609873	2.305797403050857	2.567731133525682
NCOA6	2.578026910109923	2.8437568798754986	2.3005563435794816	2.5716842718329733
PCDHA9	2.5754643520539853	2.8454118174898486	2.3100067641063933	2.5727969948837894
MPDZ	2.5754000282651797	2.854090362557908	2.307557097298882	2.5649533708618706
ABCA7	2.57481046591868	2.859265051843915	2.3186320545723804	2.5752439849791715
PDGFRA	2.5746103082929395	2.8197788230063123	2.2889133895082434	2.5576539081764094
NLRP11	2.5677446280828606	2.8227874795466783	2.2840018068890027	2.555065280566695
ITGAX	2.566096971143997	2.820143813901667	2.297990095179384	2.562507745679077
COL9A1	2.5657377237821586	2.8176600289608236	2.305387763775873	2.555307413369081
ZNF91	2.5652780390072945	2.833403148544914	2.3039392223229327	2.561181648708404
CR2	2.5650118746619026	2.8211528153567604	2.3056089457350746	2.5620051436670166
AFDN	2.5609342018343484	2.8290604474874903	2.297351797931087	2.565943962255808
DSG4	2.5606670929484294	2.8281236634125473	2.2780569574105303	2.5512209163391044
MYOM3	2.559963222164155	2.826764830622684	2.289766427233109	2.556133896723286
NCAN	2.558923880560204	2.831048970060347	2.285055653059192	2.5544941681039517
ATG2A	2.5574149441106746	2.828499570241345	2.291054446069051	2.5563732096243985
KIAA0556	2.5554309354454805	2.7938847257402735	2.2662813026125717	2.542308789640159
DNAJC13	2.5542287671293358	2.827432331563338	2.2884660443087195	2.5541951672742083
SLC12A5	2.5532563681260596	2.818093847055046	2.2890658914153517	2.547611295063328
ATP10D	2.551742518058312	2.8203756696443345	2.2702042407780154	2.546356616764007
KLHL4	2.5491299329002635	2.8025731653654073	2.2950086578058055	2.545358577329276
SAGE1	2.548769337766185	2.8115983511241622	2.2797933979354377	2.544416878008289
PCDHB5	2.548120913447688	2.7873286875629093	2.2805800503057516	2.5391966106506834
SYNPO2	2.5475503879107912	2.8219317139245623	2.273705897118253	2.5455960520224563
ARPP21	2.545821427430934	2.8029300925951612	2.2781162091140224	2.5393975547713414
DOPEY1	2.5455877521343515	2.8054993477332735	2.285359999339108	2.53946914710423
A2M	2.5449803467390177	2.8025406966197335	2.28114680449438	2.5393485476322284
GNAS	2.542064063141019	2.7897888402707722	2.2547913055383493	2.5239051325870094
ZNF407	2.538681059642052	2.7999118802950282	2.2713481583208104	2.5327506269104387
CACNA1F	2.5309341926254674	2.7831525026349277	2.2642278623313166	2.520115570802006
LRRK1	2.5303749497628956	2.7892409951846027	2.2554699440487256	2.523565761012824
STAG2	2.5298590152523515	2.79322085113447	2.267983928712769	2.5270835207172917
ZNF638	2.5294994781253766	2.790508342172718	2.2514955456748456	2.5225581033833007
GRIK3	2.529452455984681	2.7964681923005426	2.2618846178940872	2.5191981764556943
MBD5	2.5292405628909083	2.7961671739573437	2.267818877803815	2.5259675195659512
LRRTM4	2.527223247434826	2.7872752547844404	2.2457708415273205	2.5156897581525337
ACTN2	2.525492309407491	2.7851429726096786	2.2617765368837563	2.5174634411603134
PRG4	2.525320272667388	2.8082949612520745	2.263248190504298	2.520296785190002
OVCH1	2.5238873688031083	2.7880420721124444	2.2547433184244863	2.5228403105740815
CASZ1	2.521049410722163	2.782469769017206	2.241043095423705	2.5148979848258453
KAT6A	2.517969743359994	2.7700261447587184	2.2629515051576607	2.5124565163427413
CCNB3	2.5164370395786215	2.7630164995643405	2.241499648922976	2.5065578371340815
KCNQ3	2.5156615419369253	2.7800115046178004	2.249836898292184	2.508840092639238
SEMA5B	2.515059752448152	2.7748791770505994	2.2282586871926346	2.512178237250697
ASXL1	2.5114018999445538	2.777244780996928	2.2333148054424425	2.496230136797031
FGA	2.5096594415545055	2.762462580382827	2.2424237151988513	2.505388393148986
NPHS1	2.5095280093165107	2.765418830547222	2.2393868828311616	2.5071751154080704
VARS1	2.5089964263388427	2.751906881035744	2.233611222325385	2.496245187185821
RBBP6	2.508325201228221	2.7628129864166664	2.2490098415578954	2.5077810347774774
UBE4B	2.5076304501446787	2.700212652955719	1.5175131844426661	2.2150722796098736
ZNF676	2.506160071781507	2.768737581497285	2.2508615555149185	2.502185501188766
SLX4	2.5060037619591693	2.76510151780623	2.2411304962879486	2.5043532208065273
DLGAP2	2.504284344026767	2.771317262309283	2.2343891384878907	2.4993838367955314
ARHGEF17	2.5036748329685405	2.7599803457436094	2.2445368842574642	2.498969892888791
MDC1	2.501968314230936	2.766780965585933	2.235028123370358	2.490959738194956
GABRG1	2.501146118277336	2.7570493066927044	2.2343848046699586	2.4959979483832746
HGF	2.5007334087978697	2.759193693954557	2.2297079730332605	2.496329764583899
ITGB4	2.499776865914521	2.7545004241655393	2.2198454827177123	2.4880705304189625
TTC3	2.4989182155846263	2.7478117630727383	2.2136788388155897	2.4812146369143138
SEC16A	2.4985481232528732	2.7553303782460152	2.2476164097204676	2.490755843353666
DIP2C	2.497991313171848	2.7548807503384265	2.244928453060937	2.491663757738296
EVC2	2.4970094173984747	2.768760693076762	2.2292433425684868	2.492064135292786
PRDM16	2.4966397246339604	2.745417371914928	2.206800495378633	2.4808250176371978
PAK7	2.4945062406014746	2.7537486910301383	2.2418096031412844	2.4943436530021015
KCNA4	2.491834494978983	2.7597460594153485	2.2223507533713183	2.4883855050629555
LRP5	2.491790672396826	2.7464261244944734	2.24070257025878	2.4881284022569172
DICER1	2.490523674394889	2.738522289064724	2.2374601863814925	2.4836254419043313
CACNA2D3	2.488659806059891	2.7382387516132547	2.2277022226850187	2.480593319416138
ITGA4	2.4875433591164358	2.75418104699256	2.198769413021129	2.482431022167009
CLSTN2	2.487434578089085	2.7305353913938326	2.2273097987137565	2.478433405440241
POTEE	2.4867891230749457	2.733041253326613	2.2157159159600956	2.4743928656594187
ZFC3H1	2.4854008073425002	2.752704678296845	2.2218736966687582	2.4746409507245026
SMARCA2	2.4852506593776527	2.7486240411694323	2.225116985159795	2.4843842471229056
ENAM	2.484237065833564	2.7378725899504506	2.225396848085254	2.477174098786225
ARHGAP21	2.482163701831212	2.742826833150684	2.209057626436103	2.473699845180606
MYOF	2.4819260558703906	2.750764632145477	2.213918826090386	2.4831319423390004
OR4A15	2.480876876758901	2.752546468755664	2.2321335670359046	2.485444612066581
MAP3K4	2.480706593953087	2.7304391169681566	2.2098383709039973	2.4747290577404355
PLXNB1	2.4805712280267316	2.735138221028382	2.209030916704061	2.4741340660542166
BRCA1	2.476265060942345	2.7238281016821673	2.187913199263055	2.4570147072929838
TRPC5	2.475437026309509	2.7376467110726725	2.20901366923131	2.470619521472144
AMER3	2.4752402401795157	2.732286947194779	2.206782945401907	2.4680279440781745
AFF3	2.4697558587987793	2.7219459762078815	2.2009564283762475	2.466630210039765
TNRC6A	2.469328653787921	2.713084587666514	2.219351022435358	2.459173165274656
PIK3C2B	2.4623202353320908	2.7345565660691222	2.1932236554398576	2.4581419661358264
MIA3	2.462081468082967	2.730833645033391	2.174762492502932	2.4577553623820623
PRPF8	2.4601451970424177	2.705411877841441	2.1911758617704944	2.4466423209231762
ADCY5	2.459860951348183	2.707317941222319	2.191644089382188	2.4536537653272537
FSCB	2.4578940255647055	2.7166513953566556	2.1788795961283243	2.4463315386602544
RGS22	2.4578708506444586	2.691941868954933	2.195883949568816	2.4414831298682413
KCND2	2.457167536755734	2.7043117614070864	2.191667971873889	2.4475767605553673
TDRD5	2.456590210858271	2.710054643537356	2.1968515722060418	2.4498092989624314
RNF43	2.456524126230639	2.7083477534493103	2.2130670885655253	2.451738127114578
SON	2.451697276521272	2.6991617772407888	2.181217036190289	2.43472868779265
ABCA10	2.450722697445425	2.7001075513625103	2.1722554188217402	2.4356758984912448
NHS	2.4503767497126137	2.7080789807475387	2.1846090014452133	2.4395726914820535
NLRP9	2.4496805851971044	2.6956411744785505	2.202603697675175	2.448285340840568
CXORF22	2.4495540164957585	2.7023925528157915	2.1911913240178893	2.444568972562616
SLITRK4	2.4495108431346226	2.712180251016902	2.19864106428977	2.4458999853478365
KMT2E	2.4492370922934796	2.708403513175815	2.1975205863577294	2.441372479634971
NUMA1	2.4482557163847543	2.7050202013851266	2.1856507381674293	2.4420543201893734
ELTD1	2.4465850321274654	2.695303027032863	2.185110859842562	2.442547882324354
GON4L	2.445928423948438	2.703466392468725	2.1922787207273196	2.4391310047857733
ADAMTS7	2.4454920686398864	2.711090225703277	2.1815854672693495	2.4418262028868845
COL2A1	2.4447430173329088	2.710351986819454	2.2023904659428486	2.4420405833023677
MYOM1	2.4444937401545808	2.70300527614336	2.1844454042744377	2.4436870284639336
DPP6	2.4442570477792516	2.7059617058538903	2.1883022280222417	2.4399864271261125
EFCAB6	2.442523901686817	2.7071371103590645	2.175392697931809	2.4389604902510382
AGBL1	2.441771458007241	2.7126176313257906	2.181644017649598	2.437997089816784
NIN	2.439590358191107	2.69002726930195	2.1739363385422994	2.433745328785327
PTPRN2	2.439249712002378	2.695510163268497	2.169092822692094	2.4363032764737693
PTPRU	2.4356007690080257	2.694202479627898	2.1750698894861813	2.428559303072083
DSG3	2.4345360400846854	2.6874725950250182	2.1800051079519234	2.4288265105334506
TNIK	2.4344315212371597	2.691047573354211	2.173909351389656	2.43024981432575
MYO9B	2.4334408456545233	2.6846968745462023	2.1706344761357896	2.4293499444923787
PCDHA10	2.43260980535257	2.6971164326500783	2.172306013716019	2.4277424183620298
HEATR5B	2.4325561391103245	2.687309688693968	2.1665553945686584	2.4299374540748704
COL21A1	2.431847055236799	2.6779847021556558	2.1842213677609874	2.4284008527247387
ARHGAP31	2.4313131918725124	2.691598097452702	2.183913656982537	2.4275264680937654
MYO5B	2.430088514030965	2.6846463986283253	2.1681200993550935	2.4231818145402855
ATG2B	2.4300669830984853	2.681670381965526	2.185756347279941	2.424342151253338
SPATA31E1	2.4256033874990766	2.6751806621382888	2.179335127691038	2.4278894488689904
EPHB6	2.4249832972851886	2.688151100301575	2.166476001262331	2.4170782734228835
CDH2	2.4244078504908453	2.6903829666396333	2.163341279881752	2.420704757472166
NLRP2	2.4239430051480824	2.685077391814435	2.1709749671664302	2.4241421624313753
ITIH6	2.423757735888228	2.6819148430263993	2.1589322139983613	2.4188545065433016
ARFGEF1	2.4201619185201464	2.6820677302292824	2.165747999748151	2.417103461185255
MAGEC3	2.4153197242007827	2.663035072754747	2.1609468369139493	2.4115659837058674
PARD3B	2.414751623434139	2.677965728205027	2.141774139484635	2.406689408495862
PCDHB2	2.4136600290897703	2.674303787574455	2.161826167598403	2.4110190238580222
PRRC2A	2.4125175503031704	2.6486983811753526	2.157881471213882	2.4045195618656225
L1CAM	2.4115304405263682	2.670781212178985	2.1463645865702796	2.399207469524443
WDR49	2.4106483774334198	2.673605550088733	2.140179875788942	2.407805933577036
C2CD3	2.409566466111141	2.6703131521303813	2.1437360880572407	2.40816263902474
PRRC2B	2.409452325836961	2.6711336539434867	2.144536291620355	2.3982065194353273
ITSN1	2.4074185201872007	2.664972811709221	2.1477164373858555	2.4027139237635327
PCDHGA1	2.4074171838528917	2.667897970343519	2.143323311501032	2.4051039797709026
CCT8L2	2.406075997359351	2.662391216141528	2.146062739139222	2.399473344709944
PRDM2	2.405709956585717	2.6590341542414047	2.1423025036181693	2.400039720134877
WNK1	2.4043300530594833	2.6588659916955275	2.1463311091884054	2.3963113880120317
ANKS1B	2.4036047639008737	2.6674306955621683	2.1508448381348746	2.4065060105930463
SLC8A3	2.403234548935234	2.6492621678633492	2.1373008743553172	2.3968761560277017
SULF1	2.399830745787922	2.648408954678109	2.119364131892579	2.3910483574610937
NCKAP1L	2.3989638551212185	2.6406246668791415	2.1251952895034765	2.3904070908237793
DLG2	2.3953968236862617	2.6608930128262718	2.1297495084099465	2.3911322609151022
HEPHL1	2.3936166814083197	2.648498685260728	2.1324321527130823	2.3906411381597383
THOC2	2.393510836739513	2.6410234002578563	2.1295925818477843	2.3871844515271192
FLRT2	2.3926956108444584	2.6412448672403563	2.1301648873474885	2.3861976691001665
STK31	2.392155262371482	2.638016010681881	2.130107718228973	2.3845236317232628
HCFC1	2.390823861622553	2.646231761821555	2.1394943490476774	2.383809096445001
COBL	2.3903244194045494	2.6260080986411105	2.135324408503958	2.3817520275880444
ATP13A5	2.3897536889667133	2.6437184746455795	2.124635877484022	2.3859846185969857
MICAL3	2.3890629127283622	2.6343044321635327	2.144401776491765	2.3807941423649663
SLC9C2	2.388292558382222	2.639835500845978	2.130743215663895	2.3841348116153314
NLRP1	2.3882804766967447	2.6469973636995463	2.133084599022102	2.3853275676340546
NUP214	2.387878909996953	2.6547076613562384	2.126481059249414	2.3833224273274944
CPED1	2.3876474504407974	2.6457611661816545	2.124385034253214	2.3806357515362517
ABCA2	2.3850016225825894	2.639447237051945	2.1203926872348235	2.3827956376652173
ABCC11	2.384354792742845	2.6414956381454253	2.11450808147773	2.381678867939136
ST6GAL2	2.3812828559115	2.655694348782413	2.134612498403795	2.383425864472745
NRG3	2.3808487111920282	2.6257508072129596	2.1200756200892448	2.372228572045473
ADAMTS3	2.3789535489157485	2.62032313301532	2.1205413612650372	2.3734269638817933
ABCB11	2.378893272705757	2.636075032614518	2.120130734665639	2.3703063035419403
TNRC6B	2.3787628924920607	2.6421739744794297	2.1116805890588797	2.375549685652535
RGAG1	2.3776222803850144	2.644064913520485	2.1127050778377803	2.375413628412671
SNTG1	2.377587471368737	2.631814373729997	2.104003984007997	2.3690665569006866
CEP250	2.3762631581806954	2.6486289424612166	2.1118693950345735	2.3715626022441803
NINL	2.3745799471287907	2.631748209733465	2.1224063729971205	2.374908047262742
PI4KA	2.3739451351632312	2.620136866093696	2.1179843420013444	2.368636111073517
DCAF12L2	2.3731605219254983	2.6269185819997594	2.120858540965884	2.369749092972426
PLXND1	2.3728262074840525	2.632303646392543	2.1074138809328544	2.37402891367872
FRMPD2	2.3724314508084596	2.6233605242662845	2.10382828903542	2.367341248348762
KIAA1755	2.3704555251607693	2.6344469774663795	2.1094410228732996	2.3727569470935004
KSR2	2.368157147201019	2.615176612658581	2.109278933837531	2.3590306285125475
SLC4A10	2.3649412054641035	2.6248986961946996	2.1007166651158387	2.3530069650256573
TANC2	2.3637865286950333	2.6188773440698863	2.1194261253340607	2.3608840582289354
BCL9	2.362750470105759	2.614007914245168	2.1168153995985604	2.3621998563380413
SETD1A	2.361328676193774	2.621041186429709	2.1041912173310804	2.3569523026198955
PLG	2.361179221459299	2.6266736834987747	2.112551214042522	2.3602845750050174
ZNF716	2.3603237158429793	2.6321105912335656	2.10923603285263	2.3598950055550514
FAM208B	2.356894093617704	2.6204804615447888	2.0883893508292872	2.3558867902784257
FAM179B	2.356128864064562	2.6151604148854046	2.10620111972703	2.3517022593665082
C2ORF71	2.355561260595414	2.6041184625548373	2.0908444824871317	2.3493455722305447
FSHR	2.355166032560389	2.594942401118344	2.085457394192997	2.346565941700459
SYCP2	2.354560970304732	2.614013155527397	2.1002209967362377	2.350026897981573
MED13L	2.353678285823045	2.5918064532507032	2.102995463188785	2.3449085361563493
GRIA4	2.353349657246258	2.587979323960216	2.0829164310376482	2.3425253777861026
PPL	2.351100791095634	2.604761437083188	2.1167000892427086	2.3467918596709416
LEPR	2.3509992630944065	2.6056003944526376	2.0888676800192516	2.3430829101800184
ABCA3	2.350940355172737	2.608602806037619	2.0807463800798702	2.342833887729948
XRN1	2.3496004864566036	2.599252191274096	2.0918591507128577	2.3446347682921496
SOGA2	2.3491963889001344	2.5916294502211787	2.0986005645799986	2.3489533410339436
LRRIQ3	2.3488778674054522	2.594324233804841	2.1065437702313514	2.344979094680779
LAMC1	2.3483621728956434	2.6194248689057016	2.072190508846194	2.3345460587963385
TCF20	2.3475647909328	2.5975551400605377	2.0758066520853187	2.340442356885013
TP63	2.347336667048274	2.590490246241058	2.1020670237286394	2.3434828286151843
PTCHD3	2.34575482660475	2.5945125152867092	2.0946939588673468	2.3397942462020263
PHLDB2	2.3456433368662295	2.6010813752002595	2.077980828073335	2.3347503588187655
SNRNP200	2.3447500153618264	2.5957710542887655	2.085079661848518	2.3389954939543145
KDM3B	2.3418959971858633	2.599972894911596	2.085935247244709	2.339440874782676
RFX6	2.34144278438669	2.5859534592539606	2.0885056754915983	2.334110735328158
SALL4	2.3400309667655437	2.5768806044378487	2.0877324270639583	2.3307414999128313
SLIT1	2.339706836310001	2.5961596191100407	2.0830845892706726	2.3401291748204938
HELZ	2.3392060981325318	2.5954382568315615	2.0903219411479625	2.3347426068916364
PTPRH	2.338488284451181	2.573475730815291	2.0632248317908286	2.3176236325398984
MEGF10	2.337309522526556	2.597076650351762	2.0715783466508655	2.331860894835565
ITGAD	2.335052115236973	2.5848388760649126	2.0716565851225184	2.330685978725678
TTC40	2.3348021440591733	2.5759111091147884	2.074006354088053	2.3250482878928485
PDZRN3	2.3326063191082835	2.6022571937348924	2.0580344572696045	2.3229926634083276
ITIH5	2.3316476681370406	2.5687416450211216	2.0879407874918776	2.3254657277492785
KDM5A	2.331479727573059	2.59106938889085	2.0775454966241043	2.32912433283634
POLR2A	2.3310409368363203	2.582958044141267	2.074712909171835	2.3236025522230106
VWA3B	2.3304745032816268	2.59020394904726	2.08458406557084	2.3254035993476605
AKAP12	2.32842294892161	2.5860510283355502	2.0710855508964285	2.323721183242109
PLEKHG4B	2.327659069007881	2.5807333035258155	2.0740134276878153	2.3171486737471434
CNKSR2	2.327054075495765	2.5742904520715078	2.0667705912566845	2.3209098195849673
PTPRM	2.326617395533309	2.5749213712284016	2.0801208447637927	2.323013957552975
ARFGEF2	2.3254214721859197	2.5699284548468886	2.071449197975029	2.319323531973163
AR	2.324846995959318	2.5909830685952997	2.067062575110587	2.324015185418247
PTPRF	2.3241400291894054	2.5661297955496254	2.0666115548105766	2.3137989760192683
RGS12	2.3231548729075193	2.580123360623763	2.0662123567545585	2.3221477340138748
ABCB4	2.321881460633148	2.563269383100617	2.0575140743989744	2.3163479594079153
GALNT13	2.3214340803910782	2.5880136049898455	2.0626283146337006	2.3178182409960693
DOCK9	2.317741088132646	2.5558085236671215	2.0636713610540145	2.3081973867052796
BNC2	2.3133246692498703	2.571547159301768	2.052143699734929	2.3071955220248737
ADGRB1	2.31174614312212	2.5632022913025247	2.0663603297749957	2.310214442907415
PCDHB11	2.311284281250626	2.561881698339232	2.048468754678381	2.3029887580513297
CASC5	2.310526387111783	2.5784930857370503	2.052220428887196	2.3065506739478807
MYH10	2.309399581269603	2.553000832958172	2.0561285890046235	2.3087093505162177
ASXL2	2.3086525928640067	2.5675870534847673	2.0554493551915147	2.3021788895348756
ANO5	2.308490961245396	2.553568312453093	2.054156042869624	2.3030257892826556
FGD5	2.307897307005149	2.566257714265879	2.056558471845925	2.305026603793465
PCDHB10	2.307362183483415	2.563169509339746	2.050576728313392	2.3004694256833007
GUCY2F	2.3063883280772375	2.555079125234271	2.0382955790524204	2.2845027811150556
WDR72	2.306161765345424	2.5479402140404597	2.0623246753580085	2.302882575017337
LAMB2	2.305464962865303	2.551463049314273	2.055680696422159	2.2995625015549797
NYAP2	2.3049875859895534	2.5485533271185683	2.0518011310367923	2.298408871502803
DGKB	2.3046510602456096	2.5621398178682018	2.0487452980757523	2.302375459454207
LIFR	2.3023326214270625	2.5517382949340663	2.0553764231954337	2.29723287487622
PTCH1	2.3017459848175736	2.5333466184521853	2.035163976647879	2.2948217016870385
KIF16B	2.3007781129454776	2.5478618243242024	2.0384785875299225	2.2918291913208786
RREB1	2.3003950415335375	2.553321363784957	2.0438349999468346	2.294573739298675
CORIN	2.2998026393658746	2.549586471776983	2.032677729641624	2.291494801231389
MCM3AP	2.2990120808408703	2.546592925136048	2.0563730636570736	2.2922938909427115
ADCY1	2.298450243287511	2.5700375728497677	2.0496152949036386	2.2986214931247146
MYO3B	2.2965205522295653	2.5525973797404977	2.047736621247539	2.295925794486443
ERC2	2.2955599927471795	2.5353392994146713	2.0605945055264563	2.2929644596981995
ZP4	2.2953104148628776	2.5546344863041184	2.026922595387314	2.280527068437109
TCEB3B	2.2950967899313075	2.53883905625472	2.0403592142981646	2.2875360969990544
NPC1L1	2.2950030192458986	2.5561087682030053	2.0434143191303336	2.2950615692530105
KIAA1429	2.29398629821979	2.555194533440748	2.024521687797279	2.2861913441209336
ADAMTS5	2.2924766247361346	2.5465720926773057	2.0378978269312333	2.2860859858597635
ADAMTS14	2.291981579610916	2.548103677466594	2.0319570637415607	2.2863738200301333
CCDC129	2.2912796010307277	2.5422493032621554	2.0303327711650625	2.28864012743908
ARHGAP5	2.291230839172622	2.548084967575014	2.0345116802181757	2.2902690109912056
CEP290	2.2909312183876485	2.531431395982007	2.046739254869519	2.2891168932668595
RGPD3	2.29050633418104	2.527289847162834	2.042279927709758	2.2770083462638175
TRPC7	2.289894882474071	2.5323276812718616	2.0298342844903887	2.2729544355007447
ADAM18	2.288939052638249	2.520633414002735	2.043008826575075	2.2821996127666533
RICTOR	2.2871147921575052	2.547733738326476	2.0320118277174797	2.2833181471872805
KCNQ5	2.2853120820638346	2.5164251603088372	2.028899246924126	2.2832106254062285
DSG1	2.2847593107715296	2.5183896949966007	2.040854156406928	2.2793757591828236
COL6A2	2.283896261742206	2.5374571767008196	2.0394431150638246	2.284891661487029
TET2	2.283473052564713	2.5216983602846637	2.013436654701675	2.265907453423645
PARD3	2.281042147212998	2.5427877474338527	2.030408711537637	2.2762618543559454
MYO18A	2.2807055696941587	2.5232113635479427	2.029305099495621	2.2765649977768336
CROCC	2.280519611622247	2.532584575161281	2.0273781324142166	2.2809364569897603
NBEAL1	2.280273182155971	2.518016059845358	2.0286568543140953	2.2749507493576866
RASGRF1	2.2798133581762183	2.531844242060571	2.027072896331801	2.275962152926868
LMTK2	2.279420743376076	2.5087346841148683	2.035419639833203	2.271834131360848
DLG5	2.278909772246056	2.526774258809838	2.0161751966413064	2.2748951065149687
KIDINS220	2.2774291989392363	2.5281590931340023	2.029672256079071	2.273967017411679
CCDC88A	2.2767442570859	2.509034774966033	2.0376884643625557	2.2731985794658076
ANO2	2.275473521589749	2.5233451943741643	2.03869738488185	2.2656874350307143
CHRM2	2.274512377203054	2.5285287118585122	2.027807257575327	2.2742751559627705
KCNMA1	2.2726876489404972	2.5314679059267604	2.0218209795715754	2.266915654284979
PLCG2	2.2720220184930056	2.5125517665923125	2.0221322805506547	2.26766947428811
CNTN3	2.2698985299861736	2.5059216183615547	2.014551308825383	2.2625766722710114
GPRC6A	2.2688363861678074	2.526906663671629	2.0143474524685745	2.265936102314762
BCL9L	2.268745917631902	2.5119221175601187	2.021007065118919	2.2622742382915786
SLITRK6	2.2678746284288973	2.49823967687331	2.019798016514257	2.2608027984419805
BCAS3	2.267361634459126	2.442996772563255	1.2707529850751638	1.9429234387289984
PLPPR4	2.262055136741717	2.520932482276134	1.9985017025859935	2.25816752374751
IL16	2.2618699002303635	2.5315430192242907	2.007578626316416	2.260956861712185
CEP170	2.2607301338763666	2.5023490883138932	2.0076838423958763	2.2557750831551417
ENPEP	2.257834238654787	2.4956946779028932	2.0253154064543115	2.254680670242029
MYO5A	2.2572096193945916	2.5061312421040545	2.0062950733679292	2.253683059889696
INTS1	2.2568860881468034	2.514866141730152	1.9962770409649773	2.252429936390342
PLB1	2.25659348686137	2.510112252066778	1.9927221988327974	2.2539032300309483
RB1CC1	2.256511096092099	2.5213257781252887	1.9978931688254917	2.253896869453318
PCDHB16	2.256061175394689	2.508935030203818	2.0036942689500425	2.2519873892957576
FOLH1	2.2546427702191263	2.5117842755106135	1.9957760884085491	2.256372476062992
ATAD2	2.251707060400478	2.5018629959607646	1.996392450678901	2.249214604153758
NRCAM	2.2505172293115696	2.4926034897972746	1.986230493056072	2.2390643157888173
WDR7	2.249753004686197	2.488453393953521	1.986512872586255	2.23940874999989
ANO3	2.2488447426062	2.5102004973835865	2.0054043120382525	2.248696639217525
TTBK1	2.2473892008254506	2.4814487193376897	2.0068727222178278	2.2446947419457297
TULP4	2.2470470836038157	2.490347533087871	1.9920901340875636	2.2421878399778237
INPPL1	2.2467867912056074	2.5127874792486447	1.9998027906376197	2.2450971687707826
SHROOM4	2.2455443867101006	2.487446942494938	1.999321068839872	2.243419000136181
FBXL7	2.2453991380271083	2.491131921950173	1.992181314662525	2.2406723787787524
SPG11	2.243980777445563	2.4869887097231174	2.0045897175279013	2.2403318389274536
GUCY1A2	2.2439356237232686	2.4867568736968484	1.9903599724548064	2.241310335454468
ANKRD26	2.2435981705025534	2.499875150552613	1.9881975790506863	2.2379629273276067
ATP2B3	2.242535943335685	2.4949145918188633	1.9798399074253172	2.2331931749994562
SELP	2.242447897642168	2.4866767552335216	2.0021975117519513	2.2421946288632895
AOX1	2.240044209750159	2.479154574537881	1.9795456788365404	2.2316238135690125
USP6	2.2394008723519616	2.4789284068858666	1.9854814264218033	2.229232730586091
DUOX2	2.2384234789678583	2.4838649152335894	1.9824160753167788	2.2311088442846985
SLC9A4	2.237960315053116	2.488130655218541	1.9935105590028162	2.2345930699054586
DDX60	2.237958437988131	2.4694901191193885	1.9828417685600384	2.231593763727834
OR4C15	2.236858667513702	2.4839562400260564	1.9795479488763073	2.2299736475009815
PIWIL1	2.2359694061447053	2.4952437574191015	1.987891808650202	2.232376374942818
POTEF	2.2325773478943036	2.4720011701758726	1.982403380157034	2.2296147092624388
ARHGEF11	2.2321493857628947	2.470344773106056	1.9860010228380511	2.2200401827022613
NAV1	2.231255643056976	2.4821020292750298	1.9792641917718703	2.227059689351503
ROR2	2.231120000437797	2.4934743148593825	1.9700384263941133	2.2293277648658796
KNTC1	2.2306223159466136	2.459560079230731	1.992538775134504	2.225206386234709
CCDC88C	2.228644639822817	2.467146054046545	1.979862550528077	2.2216022759884333
ATP1A2	2.228444217723202	2.4822146780649703	1.971244940522094	2.223990336569286
CHD2	2.22838315600446	2.467025432388461	1.9745100129766024	2.228868750867735
ATP8A2	2.2283268135442853	2.458766442880456	1.9867948438513137	2.2211674277731257
SYCP1	2.227904463102953	2.481886398815233	1.9796250727280214	2.2209652864864147
CYLC1	2.2278640219249346	2.475256016035539	1.979568136402638	2.2252660079780657
TNKS1BP1	2.227281687500702	2.476121037186817	1.9764288754943913	2.216734318114478
GPATCH8	2.227054926559031	2.481347104467537	1.97726474173898	2.2241679926273448
KIF1B	2.2242848025299167	2.456864426724938	1.9789161031172524	2.2187169328673733
ABCC1	2.2240161057524412	2.471673431328073	1.974056033455659	2.222201699935815
MYT1	2.223208398557484	2.4619864767462087	1.9772857535615644	2.21617618144704
KIAA2026	2.2229380684244116	2.4674028301613564	1.9779090197281763	2.219462959304951
UNC5C	2.222402253449005	2.4667199248122462	1.9804608081298143	2.2172027342908196
PCDHGA5	2.2221000784942215	2.4754599122562935	1.9847649523098512	2.222313843343703
RAI1	2.2215512775536737	2.460118779907473	1.9941567891908771	2.2255675003790643
AGRN	2.2215217140331873	2.4720070272478423	1.9661760672771245	2.2184389220726595
TRERF1	2.219695309776487	2.467044181585727	1.968104517909943	2.213751075088662
EIF4G3	2.2179148199855874	2.4523360722439964	1.9644370887735452	2.206443561518843
IQGAP2	2.2178784115089405	2.4714128081953928	1.9678622485932915	2.215110057822723
CIC	2.2171711483200944	2.4488012402128567	1.9684122643516886	2.2104309814555383
SHROOM2	2.216706086877059	2.4638822615640037	1.9689750797989372	2.2083078943935135
GOLGA3	2.216413985397098	2.4622691715439946	1.9625178362327123	2.211281658879482
ESPL1	2.215813822458191	2.4627951835015702	1.9581933776983342	2.212363934405879
GRIK1	2.2131726654337815	2.462341286970269	1.9530165100358559	2.2062306596572308
ATAD5	2.212606518347928	2.4631901750966487	1.9497559635751103	2.2069443390963417
LILRB1	2.211952241583613	2.463133516044019	1.9610954832074199	2.2081320552326065
LRFN2	2.2114650574072785	2.4520397692173113	1.9728627208790457	2.2068973802148317
WNK2	2.2108773311533896	2.449596006655436	1.978795121117295	2.205086008714058
EIF4G1	2.2105666810126134	2.452923523050395	1.9593435222301232	2.2054693102019978
ZNFX1	2.209933055607646	2.4499812471674094	1.9564757699435429	2.207183065718377
MIA2	2.2098118641398172	2.465570858338615	1.9637922523830547	2.2034840817660952
KANK4	2.2086975678659075	2.448977083265384	1.9521479196626228	2.1966477680142953
TIE1	2.2083992752042265	2.443002596289445	1.971853582326563	2.200357469259752
TRPV5	2.208167367102871	2.4654705188534045	1.9495501147819103	2.2092120863343188
STON1-GTF2A1L	2.207697416339316	2.4505422420339142	1.9655830594455854	2.2035570413140495
PPRC1	2.2073651048472938	2.449118272674548	1.9605028330488583	2.202535408516358
SIM1	2.2068865009363714	2.4366959266999646	1.9701395529699735	2.201226148062941
TJP1	2.2061861124590845	2.452168393302056	1.954906806488622	2.2001440401850667
TRO	2.2046547622275114	2.4380065337157353	1.9636227354864448	2.1989343488543747
DOCK1	2.204510454619617	2.438307117529692	1.963751874497164	2.198585721524336
NETO1	2.2032543739208292	2.438728231441564	1.9596648801159593	2.2017954251598977
SUPT6H	2.2027248832650095	2.447719627658364	1.9522086840571031	2.1959104228920747
SIN3A	2.2020919854508474	2.4374397818700264	1.9470534085079616	2.1925692720442784
RGS7	2.2019376858643294	2.4486787211277434	1.9613638327097749	2.198426353966075
DOCK5	2.2017168561481224	2.442499557954763	1.9546309157282562	2.198651880172523
TEX14	2.201611427851067	2.449740757259625	1.9566980623632064	2.198446852081277
CLCN1	2.2010057995121612	2.455918992757138	1.954743756750822	2.196967394593096
CNTLN	2.2006648670490367	2.4415259786813563	1.9461096019160462	2.1937727897920323
GPC5	2.20026033808055	2.4572132313973816	1.963774965135503	2.200251846663655
SHPRH	2.199555138457103	2.438145243794521	1.9625902224124867	2.1921229080333013
RALGAPB	2.1992974704744728	2.4472083085845866	1.96212087694901	2.1959949469937836
CDHR2	2.198362475618298	2.448132245776182	1.948514396607115	2.1915291472188954
ACE	2.197771065565762	2.4426457101712806	1.9401310623620938	2.1932364215323625
KPRP	2.1975014042788192	2.444172241579324	1.9317675888745536	2.1933536999902343
KIF13A	2.1959770431217147	2.438067231353111	1.9417354463249132	2.1927794589870513
RET	2.195722719557849	2.4537224447546935	1.955592182579706	2.195020146032908
TSC2	2.1953193531776214	2.432179551220294	1.942719952349419	2.187841260552167
GRM6	2.1953026148407435	2.445123638310753	1.949330880334373	2.195431490176132
PCDHGA6	2.193945057298637	2.4547534698200018	1.9566794190794927	2.1897573578815126
POTEG	2.1938061195396594	2.425219488319238	1.941335790107602	2.186494760812283
OCA2	2.1937422177073187	2.439567472145185	1.9519857347087222	2.1919611350115917
AUTS2	2.1904853452096607	2.4349897833014524	1.9358794221174034	2.1873777314764955
CCDC39	2.189695949143098	2.436861670844163	1.935675549452787	2.18673036724544
DZIP3	2.1885101982493596	2.439074888961474	1.9393647337170883	2.185039089698293
SPOP	2.188282888469645	2.431385411961703	1.9351014853775206	2.1829799175423803
PLEKHH2	2.187990479309738	2.437193756207644	1.9319038060064668	2.1851873507485244
PHRF1	2.1866439815780616	2.4193766834292636	1.9414642365407113	2.182306183633137
MATN4	2.186173404397534	2.3509788712152693	1.2013964318315455	1.8710777143711645
TRIP11	2.182617038686611	2.436015647173092	1.9432160984228903	2.175000106139135
SLCO6A1	2.181459495363786	2.415096652711482	1.9166142233400263	2.169696665302108
LRRC66	2.1811804483869466	2.44190692676825	1.938278731024593	2.177096932960839
ROBO4	2.1811669819448865	2.430311854976894	1.9291124756669709	2.1753631774115587
FCRL3	2.1808136355218317	2.430370223909308	1.9169522719805414	2.1776482161213333
ATP13A4	2.1801770370281477	2.4181193008405018	1.9355936223041954	2.179016981682919
EZH2	2.1795578731425524	2.3439947469996665	1.207628553967524	1.857161872216015
IMPG2	2.1788831211987216	2.4268230279743284	1.929100294557827	2.1743333044055304
SLC44A5	2.178268728374986	2.4219559899165666	1.9288397354394835	2.1708531710742514
TENT4A	2.178075313212756	2.4110915543363465	1.9380609227961498	2.174214836263366
SNCAIP	2.176528145763131	2.4042181636893356	1.9424100880090567	2.1747043656915612
MADD	2.1763780722735953	2.4167460032095867	1.9402553850642663	2.174184034665266
CTCF	2.1761797477981872	2.398771046030332	1.960469837577312	2.1705468423310923
CRYBG1	2.1759453790507117	2.419476462162469	1.9297269272281832	2.1720160539571842
DDX60L	2.1754444845708547	2.4167796369597694	1.9315634376199582	2.172985825272808
ZNF835	2.1754274259343402	2.4277496665059304	1.9210578565154877	2.1724793752280713
TRIM58	2.175269842561024	2.4186916475347755	1.9253099214127003	2.1773741188699844
TET3	2.174019319411761	2.4258838085022396	1.936918861780277	2.171096630744931
SBF1	2.1710097028043696	2.4193608429139757	1.9297835386764677	2.167494622209241
UBAP2	2.169912409291586	2.3403031993055183	1.183072156251809	1.8607855325751648
SEMA3D	2.1688210879014	2.4065146952494345	1.9331362874975526	2.162977475746507
PLEKHA6	2.1675743544720723	2.4292555996388776	1.927608096862566	2.1667701554313137
MKRN3	2.1666243471757096	2.4154790426149058	1.919518968142261	2.1652328950582422
KCNA5	2.1660982528768264	2.4018099813988028	1.9085087462561505	2.161415864273538
KCNJ3	2.1653370606516464	2.4197978064428973	1.9209271480419265	2.163013044250149
TNS3	2.165128698543483	2.3957113445349942	1.9244568538451212	2.1591068092118477
COL20A1	2.161521258158233	2.4049170105418853	1.896803480789531	2.1576358838129703
PCDHGB3	2.1612297262820994	2.4057643212576663	1.9132475364287058	2.1586373476237366
DCAF12L1	2.160254758607673	2.4068389859929877	1.9069192261592165	2.1502995116660015
IQGAP3	2.1596578113340335	2.409661589498118	1.9236521799307718	2.1568277588654348
POSTN	2.159313465789912	2.3945566925118125	1.9024470270282265	2.1490565501386
TUBA3C	2.159177029745283	2.4064096462196316	1.9069432980412804	2.154187696993502
BRINP2	2.1584176428886903	2.4085753415774764	1.914968345921151	2.154350959883237
PDE10A	2.1581602860127265	2.388825887989344	1.9083468988598442	2.143711572707956
RAD51AP2	2.1578403487960918	2.392947529152845	1.9114388376949538	2.1538351837819
PRR12	2.1577979820534208	2.41615910031892	1.8995080074782857	2.1464752341305977
DLEC1	2.156423172929918	2.387672834102864	1.9110989385887627	2.147504816776659
ZCCHC11	2.155903649028443	2.3949582496694437	1.9037576835648065	2.146322954477235
WWC3	2.155288073441813	2.395536203374116	1.9103849020115844	2.148027407757102
WDFY4	2.1548088003936163	2.376104818813783	1.8997719583700203	2.1369469038370528
PLXNB3	2.154288868501216	2.4073052349861057	1.9084885701320409	2.150079822150521
ITGAM	2.153310997379106	2.3885565720387594	1.893773642433303	2.139716160395433
MARF1	2.15163129466272	2.392486191827974	1.9046047221253404	2.147525913119975
SLC39A12	2.149809911075152	2.389059108501847	1.8941274767779126	2.145693620232452
KAT6B	2.149256088953384	2.3814477855570915	1.9102338704926973	2.1475332373210763
KANSL1	2.148770173514738	2.377161278885537	1.9167714511194558	2.1446023795342306
MYO1F	2.1481162218031895	2.39508047221035	1.9063489096872486	2.1465792614441006
DAPK1	2.1470843774809723	2.397839925039422	1.9089661339745287	2.140513838592686
RERE	2.1463287043167742	2.3802636381284237	1.9111651039045647	2.14275222325131
PCDHGA8	2.145962111705781	2.3844952631713667	1.902931384920573	2.144478014471252
KCNB1	2.145934300719441	2.4169568046905567	1.897570573190685	2.141974491713836
PCDH20	2.145457049738259	2.387028105499196	1.9076435123397466	2.1453848208782986
KIT	2.145455546864097	2.3878877906865372	1.904608690972184	2.145531858898591
ZNF257	2.1450493623340288	2.3967625753215636	1.880604941160712	2.1349845455604513
KDM5B	2.144345872993337	2.395737989641996	1.9093902929122084	2.137619820962333
KIF20B	2.1436690867470714	2.388125893343736	1.9051858147608147	2.1393942179647105
SLCO5A1	2.142914418808282	2.399948521643222	1.9072025732507862	2.1437048138052757
PSME4	2.1419028110898144	2.3832515184582386	1.9080563218325908	2.1419564036982157
RASGRF2	2.141359581092459	2.3901150923641055	1.8975306771742833	2.1382163691928033
MET	2.140848795713203	2.383894437114484	1.8939596443307167	2.1415139029493377
SEMA6D	2.140674673171923	2.3718621914939026	1.895160530039056	2.135945669544893
RALGAPA2	2.1405041288460884	2.3794624196343475	1.9048417969433704	2.1352191575329162
TRPM8	2.139108625158349	2.3829776457047753	1.8831142357663468	2.133130669759551
OBSL1	2.138793182800948	2.3731329566175647	1.9078426963489912	2.133716910257289
SGIP1	2.1386201228195643	2.3911663756231767	1.8787970692075942	2.1299264360705776
ABCC3	2.1368908565560623	2.3735633337003437	1.8984151608298854	2.1317663076988387
CHD1	2.136369263840491	2.391797369859506	1.9040622560338754	2.134415376135264
TANC1	2.1354859417086773	2.3814369130691095	1.9029468849111297	2.133062401288382
ADAM7	2.135028794394635	2.3717638599226847	1.9094772732652583	2.1305758957003964
ZIC1	2.134730011425677	2.3933214727417416	1.8843449690328689	2.1290559877919533
TUBGCP6	2.1339067799028455	2.35793714480293	1.8954456591745321	2.125998466497539
TMEM131	2.133288635468885	2.3760241219284706	1.8892522702176213	2.127597267300285
RAPGEF2	2.1328977862039245	2.3745278135591024	1.8898056610465734	2.129858462776481
LILRB3	2.1328164695910408	2.3654475527266654	1.892026570269422	2.1262097718582416
TRPC3	2.1322210545314517	2.374640967337327	1.9008433162862763	2.1306739702649673
ABCC5	2.1303885290835285	2.3772449741803188	1.8892649762168494	2.1262249763381416
PHIP	2.129623719742332	2.3725623708116896	1.8824808031262539	2.122784787167113
KIAA1551	2.1294193832694575	2.375046313119714	1.8872399679987564	2.1239563553419805
SCAF4	2.1289674453352436	2.3457183873345384	1.8760371838183851	2.1208293159311884
LAMB3	2.12879550447263	2.3678524310087123	1.8727095920215322	2.123653375534519
CACNA2D4	2.1280081064120613	2.374981104700391	1.8788187452353389	2.112915530641577
PLA2R1	2.125678586515464	2.3533140953633915	1.875350965017168	2.114907154285081
AXDND1	2.125678569270046	2.3775644104341227	1.886063790528914	2.1245657738456454
ITIH2	2.1253620058643805	2.3840683198530592	1.8777286794468027	2.121042750174652
PCDHB13	2.1240382481011766	2.3752720526793443	1.8719934878942859	2.111671403149804
NELL2	2.1231946741962657	2.380118209086633	1.8694831386386481	2.1198285555208694
ATP1A4	2.1209610208505953	2.372711044479184	1.8825999909295166	2.1208620179061954
DSC1	2.120473732112274	2.365479872750812	1.8989961140069807	2.125294989264474
GPR116	2.1187121736017547	2.341852960295309	1.881691326481359	2.1105115597399324
KEL	2.117004639485008	2.3382287962414146	1.8758031340205923	2.1112289771108164
THEMIS	2.1164975307139278	2.3498437070748945	1.8784288445116737	2.1138607666449634
TRIM51	2.1161452774798777	2.362217167058943	1.8720371949052808	2.1120065889731565
ADGRB2	2.115294212860964	2.3590064806427247	1.8732092073774291	2.1090694973515283
USP26	2.114020862690202	2.3479977669824534	1.8633441497137866	2.1082719998072443
F13A1	2.1126080698746095	2.360682213716674	1.874104114364586	2.1115435407475545
TCHHL1	2.1092444865317272	2.3447326410330565	1.865685508652109	2.107985706467659
DSC3	2.108783889043322	2.3508664699409962	1.8680515973714766	2.106707461866967
PCF11	2.1082154873116146	2.357464218600505	1.8733251810273206	2.106345301330317
WDR96	2.107247762123976	2.361822443208822	1.8731679349590615	2.1088220396513986
DENND4B	2.1064840707074173	2.3513975427801563	1.850733145808612	2.098498609817192
DCLK1	2.10647043985538	2.341667753102076	1.864614568175917	2.103590730680922
WDR33	2.1063138337318965	2.350565588816544	1.8636359757259915	2.0974571515790603
SLC4A3	2.1062932466778412	2.3546534995091433	1.873229059718141	2.1080766489150906
STAG1	2.105580674969302	2.3502463392803317	1.8701466359558545	2.106357021168913
ZMYM3	2.104921356866115	2.3480416448684127	1.8629030699510536	2.1008644426908534
MAP3K19	2.1037836806012797	2.337194134198917	1.8620982821074359	2.1021097097918067
SFMBT2	2.1019492801382564	2.3373556346429787	1.8612989086381755	2.0903635090381596
CABIN1	2.1018418490407833	2.3349246829286914	1.8503821761326973	2.094074577047912
MAST1	2.1016641594991317	2.3420765304997206	1.862754903790944	2.095102603290159
BCHE	2.1011453446896518	2.3464098140627776	1.8511949791403224	2.0922941693364674
GBF1	2.1005108476005114	2.3331517391713135	1.8552472942111577	2.094195073706483
KCNT1	2.099337705674111	2.3477805720830656	1.8576831765479507	2.0956641162802154
VWA8	2.099204954555577	2.3211171378032724	1.8689692654570709	2.0941120000146682
ROBO3	2.0986638367201733	2.3376031130995356	1.8510860718848885	2.0926716920746466
PTPRG	2.098589942909269	2.326503484582349	1.8694315059925855	2.093801664569792
RASAL2	2.098297574874236	2.3386442566738235	1.8429896852412684	2.0872377837520943
ADCY9	2.096327141607329	2.3476327011621914	1.8458320840323292	2.094204259829776
KRT6A	2.0952517035181946	2.336628179798178	1.853793706267386	2.092648082564978
MYBPC1	2.0948120065629485	2.3290402541106254	1.8437633674424463	2.093166817903515
PCDHAC1	2.0938265244388035	2.3274464628873868	1.855629920421364	2.0912430288242794
MCF2	2.0934617484109	2.313433085647812	1.844208129594843	2.085170553221354
RAG1	2.092983192783744	2.3361487207905096	1.8391300684423986	2.0865119469866324
ADAM2	2.091984472807997	2.3252050060410894	1.84959091507924	2.0875851118418076
NLGN1	2.0919318031816125	2.3352302367006836	1.8303440214152025	2.0789276717508667
IMPG1	2.0909415897592942	2.333597155724137	1.8630195261270308	2.08559024382444
PCDHB15	2.0847136235824397	2.312008007121144	1.8390983364923217	2.0787124303514726
DEPDC5	2.084514164515024	2.3252664700299057	1.8448465807736762	2.078614331397692
PPP1R9A	2.08448873968113	2.333395914842051	1.852222099086382	2.0882985467290864
SMCHD1	2.0832165647863965	2.331112653842137	1.8477450308983092	2.0818509690301887
GOLGA4	2.0815927155733194	2.3193307833027665	1.8437595489155594	2.0763769594419004
ACSM2B	2.0807797027594424	2.302602431461247	1.8439657473908022	2.0721872520049356
FASTKD3	2.080487494273311	2.2542646175619425	1.0937866244581842	1.768739351217905
ZNF142	2.07891707387565	2.317139804505575	1.8105885236289534	2.068664152850989
PCDHB1	2.0787045504127333	2.306952862261118	1.844425227632872	2.0744978552225475
TKTL2	2.0780404487994604	2.317038147586141	1.8358924890577426	2.0736101978445474
UGGT2	2.07733772283096	2.322752209490904	1.8309497221698139	2.0735207193336125
EPRS1	2.077130193993207	2.3197723550682	1.842816852120887	2.070681691902092
NEURL4	2.076735956885449	2.3023707435214757	1.8319511748160395	2.0674851286442792
ITSN2	2.076424757337292	2.309410985546613	1.8420404041142244	2.0725349061459126
JARID2	2.0761393399676598	2.316794111290657	1.8277799923760005	2.0689521810707774
PRKD1	2.0760394816251084	2.3056715027744974	1.8251545122876556	2.0651281441169766
CHRM3	2.0748834153358415	2.3161137339722595	1.8361646890413361	2.0696027737351996
ABCA5	2.0745113786504685	2.316923044362531	1.8303442030356016	2.0666556169161727
ZFAT	2.0733685152562202	2.320108553567422	1.8459212123422442	2.0734336098595487
MAST2	2.072557574365682	2.319104541908735	1.826826911711857	2.0664697126576135
BMPER	2.072205046089683	2.2993208393942504	1.8384440584652388	2.0642263722571617
MON2	2.0704353019662176	2.3158023480130328	1.8328754746305378	2.0682197716467927
SEMA3E	2.0697463672464744	2.307420485593656	1.8307138115000463	2.0650293416651744
IFT172	2.0696489443129575	2.3090183288103674	1.8252277684452374	2.059615160666299
HCN4	2.0690362109738776	2.3180661144011236	1.8193513771856653	2.067906569257625
KIF5A	2.068750562909361	2.3126472546150434	1.8244873427627997	2.065997014783079
PTPRO	2.0683550445936243	2.319086707115414	1.8028914727912198	2.060749467802584
TMEM132E	2.06790553177207	2.3217055496305163	1.8187989079848426	2.065366424948096
PHKA2	2.067444770280821	2.311367298983945	1.8244715388092214	2.0648630649523194
C10ORF71	2.0667897360115406	2.3075568094056886	1.8270844769837986	2.0633247719048695
LRP6	2.066697483117407	2.3054671046069855	1.8445691738709467	2.065787349290845
SLC17A6	2.0660518435180775	2.310872312683747	1.809121754550691	2.0602892198071605
GIGYF2	2.065253962863369	2.2976257281045105	1.8385788044963172	2.0639661848013686
MAGEB18	2.06455023270384	2.235840388132616	1.0992052851263625	1.7609348006593555
CEP128	2.0643133994476623	2.3080982884946843	1.8223541753030477	2.057357970509058
DISP1	2.0640560484731494	2.2954764192964756	1.826408855098709	2.063388189114012
PCDHB14	2.0627250220749946	2.2908963933466873	1.826566409532024	2.0601231873241534
USP24	2.0623411224190638	2.2904819849949014	1.8347324236703675	2.062270225975464
AGL	2.061520727420916	2.2945962992489637	1.8060153609394067	2.0536412775248865
PCDH7	2.0614150063001837	2.3065731663084024	1.8070092955485715	2.0546553389259343
ZNF560	2.0614149898268033	2.2950347532460627	1.8285380767693393	2.0549771525073655
CDK5RAP2	2.0608325119323814	2.293578418970012	1.8104203920260318	2.0583782789623295
CDH20	2.059759571022334	2.2890333369987585	1.8084566416324268	2.049209123302477
COL16A1	2.0589320781605545	2.301537842225771	1.8287698717383152	2.0599489766666776
OR4M2	2.058736645053559	2.294199822996105	1.8225894338591397	2.0568211113005184
CATSPERB	2.0583734099019346	2.2805434320882565	1.8032567087177331	2.051161444677328
SLC3A1	2.0561734611901894	2.2318729698377364	1.0894750441666947	1.7553527298114486
ELMO1	2.054703437540099	2.2927710772120724	1.8027303554198997	2.054111320903922
FAM71B	2.054162796873369	2.292629913541486	1.8055549572112974	2.0504888959863776
POLR1A	2.0534833089484352	2.293001800972904	1.8200769919322712	2.048852863614709
PTPN14	2.051008678098688	2.2769839482971217	1.8185541916797772	2.042091433691945
MROH7	2.050902364997382	2.2773347596452984	1.8198530753192639	2.0482259707421644
ZNF646	2.050794236014417	2.2862878135294142	1.8175238728238314	2.0501462376165955
OR4N2	2.0490197876378375	2.2911305921412572	1.799717285109135	2.0462890103800713
SLCO1C1	2.0488892891738946	2.27202748239334	1.8023637151392493	2.0430441483608988
ITGAL	2.048218291478172	2.282430968259574	1.8007924256384318	2.0381885127950614
XYLT1	2.045973656752075	2.2848058614161264	1.7973752442916606	2.040630916720852
CDC42BPA	2.0458858943900986	2.281894914977808	1.7959304726872805	2.0394823268108895
COL18A1	2.045683874421147	2.27407749101242	1.811390784224661	2.0395102633676037
BTBD11	2.044826471422097	2.2803216193910445	1.8140496689784253	2.0420271265419987
ZMYND8	2.0440272313540557	2.2829026322228168	1.8055316198493243	2.040324262625428
ANKRD50	2.0438662626966693	2.266500626824245	1.816593117172168	2.038636595567221
PDE11A	2.042345384746377	2.2944808655254474	1.7895624800408714	2.037251492494886
CCDC178	2.0420257210067154	2.274593742927949	1.80149065598653	2.036204653007033
SASH1	2.041296596281108	2.284989372409309	1.80023632984004	2.036372075205215
CADPS2	2.040151455852159	2.2679392006288444	1.7917944341216632	2.026343912922202
TRIM42	2.039303448476125	2.3000322496783716	1.7983530285846439	2.0361525192470125
GLI1	2.039164277739877	2.2782130282063884	1.8035625524457755	2.0356789726176028
NPAS4	2.038990999190492	2.28145575014874	1.8079973314287072	2.0348470969876007
CILP2	2.038446702310371	2.2835087657363533	1.789100297983239	2.0346174245978044
RPTN	2.0381783151836737	2.2646406785467033	1.8085416206938825	2.031031153716508
GRIP1	2.0376980833010805	2.2713610550063033	1.7938507057111428	2.0332044228931148
PCDHGB2	2.0353928831413555	2.275585976251716	1.795347582944415	2.0345496505960976
TMEM200A	2.035065556007431	2.280306392067469	1.8056413728966834	2.031028855891421
UNC13B	2.0346244097354393	2.2694475940779677	1.8063551470215826	2.032743143968498
NOS3	2.0345707337094434	2.282371763745798	1.799260616166735	2.030394230603935
COL28A1	2.0344222244910513	2.2844344794516815	1.7962185627168303	2.0298173788748697
DAB1	2.034409644918129	2.27490598389471	1.8110294679554277	2.031508968420431
CDH19	2.0340839959500565	2.2673610137427143	1.792383040379977	2.0283826981186954
AK9	2.0312785377399107	2.2560733095322325	1.8017570325145367	2.0254138039221057
SRGAP1	2.03079882890051	2.274853730660189	1.783747036586641	2.0236459756641123
GUCY2C	2.0301938380330653	2.2686610933035363	1.7883824322549822	2.023532865753452
NRG1	2.0293845150966776	2.2666178333508133	1.779736877555137	2.021707467021866
ARHGAP30	2.0289490039640388	2.257847854880617	1.7771435059351195	2.0192738978134477
CLCA4	2.028843690651505	2.2599393903186145	1.7791636849151138	2.0175704188306023
RLF	2.0284940722613887	2.264832811342537	1.7938078895161322	2.024751989380648
FLT3	2.027440577828036	2.25613623391052	1.7932023755304365	2.0240042659811412
UHRF1BP1L	2.027383194328973	2.248386824216323	1.7881421393701868	2.023181976161907
CNGB1	2.026246594565215	2.244692885551791	1.7953516497378144	2.023234300793464
WDR52	2.0251987396977587	2.2682508775565173	1.7866538012848205	2.0236669591279455
SYT10	2.0246531943445922	2.25843736096601	1.7752155173332376	2.0170233880702013
PLXNC1	2.023498043656723	2.2624097949637254	1.7849429747621361	2.0206074870523762
CAMSAP2	2.022823408958298	2.2651334104391223	1.7695744639501456	2.0120951204030897
F13B	2.022680033387001	2.2582701760503086	1.77034460551969	2.0156118154332936
ATP7B	2.022109288837958	2.2583976071512373	1.7899018064771859	2.0181002077076333
MEFV	2.0216848398879486	2.2500803344983096	1.7887107041696582	2.0178285254995494
PHKA1	2.0210107658138075	2.245004418038581	1.7836980562894127	2.0127053022531634
ATP7A	2.0209313421663193	2.2704087196468254	1.7818548379251595	2.0173558787453723
ACSS3	2.0205861252207096	2.259298690767575	1.7641030236934174	2.0151623286450127
CCDC180	2.0203793566484127	2.258532378241958	1.771598962838128	2.0156894238765126
CDC42BPB	2.0203435862883334	2.2557579609535376	1.7742047289643952	2.0138657780239817
DNMBP	2.0199661320992113	2.2606484336881074	1.7919099842534614	2.0171353586276357
PCDHGA7	2.0194751343737596	2.255935510032046	1.7732101461521843	2.0131267799647805
ARHGAP29	2.019278244351984	2.2698723984252682	1.7906446316702453	2.0171590492222546
NFE2L2	2.0181682891144486	2.2425876570566716	1.7832320233465853	2.01145565246182
TRPC6	2.0180386981066243	2.260787197123912	1.7968600862720192	2.0210965785196295
RALGAPA1	2.0178287138650255	2.2509728566860656	1.7913495709972687	2.0193711896033717
NUP98	2.0171120725191107	2.265762310702973	1.7818127499156486	2.0153543630141937
BMPR2	2.0167081984879687	2.238075917002076	1.7844547512276185	2.010504737096933
CD93	2.016442436332638	2.265794342725254	1.777886321840198	2.016050642482511
LMO7	2.016148052082269	2.2446329118084565	1.7813968414659007	2.0113826409226827
DIP2A	2.015117786195352	2.2508163841471838	1.7766105271721924	2.0105475854651167
POTEH	2.014333804304299	2.255335843632007	1.7710810838223714	2.010874304577103
MCF2L2	2.0140611679293317	2.248553535396413	1.7786771039569647	2.0127639964203614
ARHGAP36	2.0138640917465684	2.2524195155207556	1.775771849453515	2.013273842207177
PIEZO2	2.0136516303429186	2.234040625838301	1.7823090020396994	2.0078020704360684
NOS2	2.013057515782104	2.2544638997216486	1.7747124657485365	2.010023999030083
CNTRL	2.0117752955362778	2.225553276755421	1.769165951611864	2.0011340340250006
RASA1	2.0115390534747686	2.232210208682237	1.784597418266381	2.004699723019948
PEAK1	2.0105614601673625	2.2232963873473444	1.765686689550173	1.998382065191482
GIMAP8	2.0097768712827992	2.2478585410097813	1.7895025102256148	2.0143193753159423
SRGAP3	2.0096454752216135	2.2404876600531094	1.7759929056290984	2.004234643363226
KCNJ12	2.008704724217132	2.250419155651913	1.7643991121475977	2.00273432215949
GABRB3	2.007417699533718	2.2455198489714387	1.765840323308812	2.0049232112407087
GPRASP1	2.0072567782353783	2.2429641335014514	1.7727005340054443	2.0026878413912876
NCOA2	2.007194896320924	2.2483465728992003	1.774751763771539	2.004560692134476
GRIK4	2.0069888460834098	2.2329506980210594	1.7602160650598297	1.9989155476232958
GRIA3	2.0065921724869087	2.2390873710342523	1.763078266462496	1.99962417831836
BCL11A	2.0063960476901506	2.2451196223486214	1.763421313270018	2.0000257870618525
SPATA31A6	2.005662962279507	2.264652756344413	1.7656926923246026	2.0007727095513212
WDR87	2.0043105377718917	2.2299067663257914	1.77609475586644	1.9986133381682543
CKAP5	2.003968858450808	2.243509250176683	1.7771163148778195	2.0007493807070458
DOCK6	2.003225827264744	2.227304583278662	1.7734525456736643	2.00118935427984
ZBTB20	2.003107236643448	2.237173260967502	1.7849537695354956	2.0026881357786483
PARP4	2.0029808870479244	2.229002736275732	1.7658088630079398	1.9896819504443235
SYNJ1	2.0016842821209706	2.2514842640943993	1.762058793673625	1.9989311857096714
SATB2	2.001388889208336	2.2333956567958237	1.751201731406583	1.9948058269643165
GABRA2	1.999804169059031	2.2324675127934226	1.7710153107202131	1.9961266908877497
KCNQ2	1.9995586240196723	2.242709679435039	1.744451520505018	1.992529158189815
DLGAP3	1.995368954928773	2.242384963515872	1.7658732297230597	1.9952059661060872
PRKCB	1.994469062621994	2.2331297128380223	1.7562638800250852	1.9908436515835417
WSCD2	1.9941415293432776	2.2486649677186166	1.749446553771177	1.9915199331440288
SLCO1B3	1.9928603973771861	2.2122660613316003	1.7572173367213952	1.983648610767227
HHIPL2	1.9908646382382729	2.218779427252934	1.7411213039284654	1.9862494794847836
EGF	1.990071956088176	2.2146867765967	1.7611228410045099	1.9838757782182739
PASD1	1.9900101730266757	2.208801410164883	1.749837112475094	1.9825210160055828
SETD5	1.9894458245408708	2.2057717323947243	1.752895731641263	1.9825581406212445
UNC45B	1.9892890943549715	2.2229778420168973	1.7347411307168965	1.9836063832309383
NFATC2	1.9880824729307591	2.2281440868258784	1.7497641820563863	1.979609234208017
TAS1R2	1.9871823014970253	2.221377338774616	1.7555295469254377	1.983819745686495
KCNH6	1.9871222476974697	2.227929654543242	1.7274378630329472	1.969722438455285
CPXM2	1.9861248926718544	2.2298776598901373	1.762748416688316	1.9896566631031039
UMODL1	1.9854298924395386	2.2085208488308004	1.7418051217817858	1.9725258587455228
NSD2	1.9849303008582737	2.2060631955304726	1.7502146552406899	1.9772254942431684
KDM2B	1.9849021289556914	2.2182060995042834	1.753498878669098	1.9806803974250298
DACH2	1.9839877923057845	2.2360424240215893	1.7413312545514692	1.9809183916834208
ZNF608	1.9833573204731274	2.219836950166955	1.7440881192051927	1.9798929249690864
ADAM19	1.9821546901226808	2.2157538828610845	1.7286455851521494	1.9799476626835235
TEK	1.9806850504642735	2.2070426777805023	1.752071356951934	1.9770112278104708
PARP14	1.9803186723928203	2.218820665523233	1.7415782722126163	1.9755069887448031
ZNF224	1.980248523216576	2.2096948831068026	1.7523958981945338	1.973137562743655
MAGEE1	1.979206133820805	2.2024270792950995	1.7441286639494882	1.9736384514380914
CCDC40	1.9786582292450954	2.2170261608842967	1.7375201430098097	1.9709927313442417
PLEKHG2	1.9779810612724238	2.204309446425878	1.7353150030974813	1.971310735099049
PDCD11	1.9768794787494357	2.2111358030087738	1.742740845221762	1.9701172237854054
POTEC	1.97687832886828	2.218481113305274	1.742484484468296	1.9764252023046323
COL17A1	1.9768408225042655	2.197164280852909	1.7451255879582679	1.9720030140425098
NCAM1	1.9759578863557323	2.2173327782928918	1.738613896810874	1.9742075854203671
ATP4A	1.975878752611522	2.216540862692907	1.7302276451633456	1.9708191359691385
BTAF1	1.9736244677567703	2.223906319692456	1.7364353440123699	1.9680016008067238
CILP	1.9727566135327328	2.2172097902360592	1.7383160307647398	1.9700087911231674
DIP2B	1.9721307318470243	2.2034553773531136	1.7369596651351018	1.971763237658918
PLCL2	1.970714729957521	2.2148537284974408	1.7412474494811812	1.9726514495288747
PCDHGB1	1.9701662686546024	2.2106917354447275	1.7348692125882148	1.9662639255176269
LRP12	1.9700559079506657	2.1971478186416973	1.7340959089344856	1.9667274882579184
EPHA8	1.9696739929886335	2.204903517680057	1.7338548009378936	1.9669921196178006
IRS1	1.9695614119692693	2.200482374682005	1.7358292790633603	1.9643352764344173
MYBPC3	1.9691036074301644	2.2014795054199623	1.741592483348914	1.9622796226906367
HDLBP	1.9687305167076539	2.21075789077034	1.7270881665406737	1.9682693876388373
ITGA10	1.9680806362146068	2.2132642578919492	1.737088527358774	1.9636355374216627
EPHA2	1.967217232514403	2.2052167286068727	1.7420799084120084	1.9650129751327599
NEO1	1.9671114414302675	2.2070989818890667	1.726391424941151	1.967786893558316
TBX5	1.9669989385763544	2.2090572359372356	1.7270623216227632	1.9591897439626325
DOT1L	1.9669115014770575	2.204308407451056	1.7110560023778236	1.9601680083291186
TICRR	1.9658416996321457	2.1854528668121005	1.73481418223696	1.9618874796347647
GCC2	1.9640830269641336	2.2115030682171932	1.7312639368881255	1.9633152863812189
RPTOR	1.9633840885022582	2.204853623675593	1.7225918774355904	1.960259571462929
BOC	1.9618849407562446	2.204476975599545	1.7221510988083633	1.9561745587754644
QSER1	1.9618276349402572	2.2104842511410556	1.725663171022503	1.955892238148755
WDR90	1.9616944204117353	2.1918598917877348	1.7342340564863323	1.961751082923623
STAT6	1.9613575058443415	2.1007792278774637	0.9814021487843303	1.6319100176444226
ROCK1	1.9611349831167482	2.187303850023623	1.7347862209999276	1.9552560719414704
OR2M5	1.9606088949098	2.208983527181216	1.7268106159282455	1.9590307659128203
LRRTM1	1.959270150048479	2.1959813132478727	1.7255465302639537	1.9587156746889165
ADAMTS17	1.9590460773433744	2.1885506986638275	1.7245725710218816	1.9556473239068128
CYFIP2	1.959028153352301	2.1748012127413228	1.7263794622333695	1.953700849655795
C4ORF21	1.9584964046017797	2.1996141141807026	1.7276108815305211	1.9599758385887522
ATP8B2	1.9578866568294737	2.1895231950567178	1.7272494403090761	1.9530798633150175
NOL4	1.9554344345452834	2.1818900833073047	1.7147324064726837	1.9451286768468932
IL1RAPL1	1.9551561878076102	2.1766297140199815	1.7116486410668568	1.9475972046900523
AMPH	1.9550156886464993	2.1834720255358957	1.7153770607961218	1.9504343405453168
FGFR2	1.953791953809731	2.186342009642133	1.735308042998894	1.9516040760911697
PCDHGA4	1.9528351129298898	2.1902694009146826	1.729897080523906	1.950597295652818
ABCC2	1.9522349005204034	2.1967568444603685	1.7244001548773717	1.9521815141450063
INO80	1.9515188330979987	2.183789650829749	1.715084116445628	1.9468502215097232
NOD2	1.9513866246096023	2.1788724062915166	1.717042377800756	1.9490891429480095
ZIC4	1.9510820012653312	2.18900366068305	1.6969207752816047	1.9454023204836353
GABRA6	1.9509113412507273	2.1844231195027874	1.7146750345207142	1.946614983679536
SOS1	1.9509006681202135	2.1678430647738445	1.707648444432954	1.9396650218013174
LHCGR	1.9498632478811588	2.178802350410515	1.7216005234134626	1.9486153158953399
FRMPD3	1.9494514049839742	2.1702971381818355	1.7215835670772917	1.9396376282261143
PROX1	1.949404836892072	2.175297237663315	1.7064561935630946	1.9405206619974666
NLRP10	1.949223127112704	2.1960010021681002	1.7146439086716683	1.9463151004700945
LTBP4	1.9489136080204275	2.1833963549580893	1.7048864436372773	1.9417382557328315
NBPF1	1.9487593545465018	2.1905818115120805	1.712767830320776	1.9459415464097205
BNC1	1.9473654596104135	2.1761089433994556	1.7168648839834424	1.944369362559807
ATP12A	1.947008711968188	2.1712260978060614	1.689142229682217	1.938836450337157
ATF7IP	1.9452081505110588	2.1897540607882617	1.7194436109265434	1.9401666820909138
NCAPD3	1.9450996509694345	2.1897541929909514	1.7173396384964155	1.945219378385536
SETDB1	1.94489038980093	2.172816710428372	1.6926287549531729	1.9385403567274488
DSPP	1.944710896085918	2.169861972606017	1.6896851735063814	1.928091205330474
ARAP3	1.944201882102278	2.176298035266836	1.7105454367740676	1.9434662787651573
INSR	1.943955398003457	2.1743391916282016	1.7201297446099222	1.9392234784523945
ACVR2A	1.9435977519351846	2.165141156799062	1.7173599582890662	1.9418028509507663
KCNH2	1.9434969987714397	2.1738585436129663	1.7178096958411428	1.9428063674666818
ALS2	1.9433021648030704	2.18781602543138	1.7040575640130773	1.9401775637225196
CYP11B1	1.9426796284235603	2.1873091745732505	1.7153632956634906	1.9417127672018901
XKR4	1.9397497835984236	2.1731041987049773	1.7123965513290287	1.938096809701076
PLEKHA7	1.9366055050861646	2.168177819782728	1.6951106764001271	1.9353231418107912
SLC4A4	1.9365008219812945	2.173028409393865	1.6971300263616313	1.9294712446671782
DCAF8L1	1.9361431611307682	2.1532092134665537	1.705092524312447	1.9288940716498426
ZNF229	1.9340267870762473	2.1631014463487905	1.7030043354025393	1.9311866842045389
MAP3K5	1.9339111457539149	2.1611457444538233	1.7055828971534024	1.9285145863965982
SNAP91	1.93345657120706	2.162748763727017	1.715260712195451	1.9310579554776737
MARCO	1.933395995992139	2.1542645792118944	1.7013822855412264	1.932291525501349
SLC6A5	1.9329335229256634	2.172224944069096	1.6915754771498623	1.929344153071285
ALDH1L1	1.932395131822632	2.1597978835446123	1.6984659077398205	1.9242544267890629
KIAA1199	1.93159974479408	2.1422272750484694	1.7140187058651444	1.928670750765379
CCDC73	1.9311185562402629	2.151499606455687	1.7040645907792962	1.928665372161006
APBA2	1.93110478807044	2.1602198720179344	1.6986047242473492	1.9279413423831984
SCRIB	1.930122481549583	2.1580257717960123	1.6917205786203464	1.9257217897556425
MUSK	1.9299718035576148	2.1519776360129486	1.6985718702497707	1.9225870849147613
JAK1	1.9292057484978629	2.15661166575004	1.7067342806341759	1.929295761890632
CD1E	1.9290774383081521	2.166491817399772	1.6930408633741727	1.9241285884699932
SBF2	1.9282268084605547	2.156410482999884	1.7012643442571642	1.9255244539605656
CASS4	1.9279615696499366	2.1601508121270783	1.7016202221196486	1.924187811029273
CACHD1	1.9268624913699086	2.1536063875648654	1.6866837387791582	1.9191617073833334
PSD	1.925938782264685	2.1514114090735323	1.7042049548529605	1.920351518045427
CD109	1.9245902273727529	2.1397293372324167	1.6914055364685134	1.9171837593454353
GRM4	1.9245632903972898	2.1502020926399656	1.69514133365667	1.9210323562605927
CPSF1	1.922883161596636	2.1446694418374936	1.689131702701102	1.9131370279929354
ZNF98	1.922495596486061	2.1677449735366836	1.689018689313504	1.9204187434331585
KDM6B	1.9223950226453463	2.147537485571853	1.6936151550374694	1.918252624694516
CAMSAP1	1.9211469377493855	2.1570286218522203	1.6787715040061315	1.9130794764474586
FOXA1	1.9206283967677713	2.1645263827713537	1.6687353298614225	1.9168955927149904
PCNXL3	1.9197041111856648	2.1515008389610375	1.6889564000259403	1.9164284848964437
DLGAP1	1.919676669444179	2.14097327184329	1.690067290897746	1.9132062369145053
EIF3A	1.918663442583156	2.137900186716761	1.6782382810212173	1.9067593270601788
SP140	1.9183049794372888	2.151031047567659	1.6859122348013786	1.9126154932870467
SGK223	1.9181419188294708	2.1309852541400898	1.6788622251470091	1.9101029393114664
MYO5C	1.917612963042449	2.156059297858384	1.6978003361128975	1.9178108578232467
ZMYM4	1.917478497287884	2.1625667001398288	1.6956265570388194	1.9143227276983181
ATP9A	1.9173905217910385	2.151743929522953	1.6833639208862123	1.9179659847155583
DIAPH2	1.9173828759546683	2.149352299024969	1.6969984570304684	1.9102378688933521
SLC9C1	1.916934805285356	2.1422339942097133	1.6958284671539532	1.916611015720165
OR2M2	1.9168758259020757	2.1461141332426976	1.685738454788455	1.9154104849045037
JAKMIP1	1.915636047219418	2.1384092950649207	1.6908873540578668	1.9128313530280212
CARD6	1.9152314732715232	2.1543570037678172	1.6738892693570144	1.9123465853725758
SYNJ2	1.9150109153082733	2.1443444452662628	1.6845988536799776	1.908231971712868
WRN	1.9149275355708582	2.1488282631854863	1.6849470870894436	1.9097068839979252
PNPLA7	1.9147285250502806	2.1335076519361396	1.6924373514785696	1.912871933878474
ADGRE1	1.914025157407706	2.158437379199681	1.6821408729835583	1.9129454548162788
PASK	1.9129234624804068	2.1614503880762714	1.6807713838179112	1.90723837412584
ADAMTS10	1.9126779011285178	2.1463535898412465	1.6827091025979373	1.9096762541114716
CASP8	1.9123178992088854	2.1212093495907096	1.6811933026569406	1.904203912812965
ABI3BP	1.911358318840407	2.1446135644960393	1.6809897176932929	1.9085628263848664
SBNO1	1.91134213944563	2.1389259383137853	1.6971872432347959	1.9128946232923267
AMPD1	1.9108421858777394	2.1381205118510724	1.687086299481198	1.9092215533145926
ARHGEF12	1.9098840134021162	2.1311661210949575	1.6829728711589445	1.9061492296260103
PEAR1	1.909455127530886	2.152166155761985	1.6720036642867797	1.9033784824155924
ACSM2A	1.9092712438763075	2.144060456494834	1.674849547868292	1.907441841200139
AKAP11	1.9070607351123008	2.124895211815874	1.6760806011998604	1.9062299144356771
NCOA3	1.906606272954791	2.1372946727456386	1.6788771032571537	1.9010580174488905
ARID5B	1.9064804897052903	2.124572615843986	1.6829182092551573	1.9043353185123992
OR2M3	1.9060652433303724	2.1489100687801463	1.677238350855251	1.9055272586347023
OR5L2	1.9059417233457838	2.146265302600881	1.6532428197780458	1.8998119402764224
ADAM22	1.9058389804860645	2.1376804091402146	1.665563031287346	1.906882153380268
MCM2	1.9051916944446416	2.1310642087584823	1.677246257468696	1.8971948292361465
OR4C6	1.9046653264770952	2.1343982439862272	1.6721119168485215	1.9003119716540873
N4BP2	1.9031424101927903	2.13548076456893	1.6674040987709888	1.8976626732845303
PRX	1.90271685743003	2.1193461736230708	1.6654966257239026	1.8988783685860968
COL6A1	1.9024997667351737	2.1264566880637474	1.6553587631747377	1.8883952414139609
UBR1	1.9023266868667823	2.129124625764068	1.665590471152058	1.8968013894622664
KIAA0368	1.901126434488163	2.121404564755009	1.660092157454725	1.893862350491993
MS4A14	1.9009128742289019	2.137152818043153	1.6663375080750982	1.9002158154428912
THADA	1.9006935973742922	2.1257380027647215	1.6699002476278717	1.9013363113751665
KIAA1324L	1.9006820679280039	2.1174493894387836	1.6726545599017117	1.8912804940777306
CFHR4	1.9003076755747603	2.1252946706510976	1.6665713646945304	1.8969974131615353
KIAA1024	1.8999973906626266	2.132989059224867	1.682067736642625	1.8977742964821414
CCDC80	1.8993587823758384	2.129663655082024	1.6718929972357441	1.901123238816096
PIK3R4	1.899238307618925	2.1232385266818317	1.651535739613355	1.8928588546262999
USP7	1.8976361849280796	2.143171751982284	1.663494630145419	1.8970060347231112
AQPEP	1.8971052595003688	2.1240794042542928	1.6682758822454093	1.8924820627555154
TMC2	1.8968149023384067	2.13142240032477	1.6664067955691206	1.8937985245008153
CLASP1	1.8965382075282287	2.122522561187957	1.6627425953004629	1.8914736171072442
KIF14	1.896139088159297	2.129983917998961	1.6657831878159843	1.8896899896395976
PYHIN1	1.8954907413095732	2.1367991963102133	1.6515988578718548	1.8917327931967076
MAP3K15	1.895424908969889	2.1226463070063972	1.6720161661027662	1.8921368374510656
TCERG1	1.8954228226423786	2.1305131755421978	1.6788528830055638	1.8937176854231539
TDRD1	1.895302079782198	2.1259864287908843	1.6575638408130142	1.8908420449428704
EPHB2	1.893842545359969	2.1327851293182647	1.6666799071571023	1.8919828810465804
SYT16	1.8909448553560402	2.1159909874172476	1.6551112636667928	1.8805535449584498
PTCHD4	1.8900445253163287	2.1227920760793357	1.6452538635477603	1.8831858734410836
TBX3	1.8899210678459109	2.129923544308798	1.6347790358063585	1.8869246854729043
PDS5B	1.88880314014651	2.1035368798015366	1.6533575858959888	1.8828581489613423
ZNF516	1.888744738817004	2.1092025591265817	1.6565917613759844	1.8846774648542566
NUP188	1.8885764127075921	2.1205867152413544	1.661422544998142	1.8825380485551215
PCDHGB6	1.8884739823000156	2.1256001356059953	1.662688028547367	1.8854821371815897
TMEM2	1.8879215281338815	2.12352911624215	1.674263136699904	1.8850196566543354
RBFOX1	1.8853037415427116	2.1141252157565806	1.6639144972736204	1.8838092795757178
CLTC	1.8847503179992706	2.111488699985002	1.6546327882245733	1.881097768073235
NFATC1	1.8837955162039524	2.129389453877889	1.6462244963897237	1.881939830804134
WNK4	1.8832688422367194	2.1156129461828264	1.6542213629757192	1.879272366903598
QRICH2	1.8821282896802654	2.102975511380529	1.6577358089409489	1.876829594578074
BAZ2A	1.8820635192316126	2.117421720362293	1.6538863156219785	1.87820713034437
MARK1	1.8815891965375358	2.1115804959230657	1.6496283198503057	1.8786828122809145
GPR149	1.8805439370543975	2.108476655897872	1.643701699532702	1.8764082182100432
RBM10	1.8801698475774151	2.1125604731376426	1.6466580424752582	1.8785180984584362
SIGLEC10	1.8778594694484014	2.1218246969828143	1.6440129505217105	1.8748446506938385
MNDA	1.8778247508093573	2.1177718737070097	1.6396260968849241	1.8734511444604076
KCNC2	1.8764399303970947	2.110819884313581	1.642011016751109	1.8779473861512774
IGF1R	1.8757880343170694	2.1015033174974627	1.6405796669941939	1.871045484032575
NCOA1	1.8756739518917038	2.1161782337619583	1.6509018639900037	1.878257467971402
CSF2RB	1.874068844575031	2.0928637177724365	1.642324740450302	1.867028260222632
OR2T33	1.8732533460812741	2.1051213767766113	1.6386175300379329	1.8672174456513446
MRC2	1.8732462652312147	2.104765546654697	1.6527527235847483	1.8691756614341486
SOGA3	1.8720400952537033	2.094032672138212	1.6538514517970955	1.866637374484058
ERN2	1.87190119629074	2.1032359949746344	1.6448116189535094	1.8700533275962024
CGNL1	1.8713611348695263	2.0861378317672257	1.6501268567330207	1.8662758371883228
IQGAP1	1.8711696621189329	2.095620064011561	1.6423842765148406	1.8643327880801113
PRTG	1.870750355466879	2.0900311840664934	1.646319900222818	1.8707542356173243
EPHA4	1.8706923169036844	2.102668573594565	1.6465243544702572	1.8705293535898673
LATS1	1.8704892531396893	2.0916119087321388	1.6372511866325858	1.8686224847241495
ZFP64	1.8692948229064514	2.1002230943139355	1.6337606803714626	1.8662904180697306
PRDM15	1.8687622307534995	2.0924351540596233	1.6378744233972058	1.8616375360475577
EFCAB5	1.8685517704680445	2.098486173964968	1.6486857819894134	1.8666665508114721
LRRC16B	1.8680850321943634	2.0811123930574817	1.6357856754868085	1.857020530374851
KIAA0319	1.8680411262084444	2.0811919024540853	1.630898763761065	1.864395620976199
DNER	1.8674151927939031	2.0894714338475904	1.6379769626015057	1.8615620657405294
ADAMTSL4	1.8672211129423502	2.0850638913592268	1.6412517795198538	1.8625132410340366
C6ORF118	1.8671902609692266	2.114975727418239	1.6313183204939272	1.8635350097494636
USP32	1.8669501815942129	2.0942612588759655	1.6364375142884977	1.8595870355999238
BMS1	1.8667266736198662	2.1021249039855143	1.6409070878653733	1.8635474574679878
TRAPPC9	1.8663658987153942	2.0947183216156753	1.6394348208057727	1.8638088210006096
ZNF385D	1.8661836648021672	2.081776408116484	1.646435499263438	1.8649502781750789
ZNF43	1.8654021641581902	2.1025848155299918	1.6464560330347426	1.8636679311229365
IQSEC3	1.865331377432208	2.1012107792007915	1.63022590790692	1.8629151932086347
PCDH12	1.8652228885597397	2.0954881078600405	1.6291738705201406	1.8599558231808946
ITGA7	1.8640158375904028	2.075874116216816	1.6427373791244688	1.8587272497682912
USP28	1.8631397274256543	2.0813487477922474	1.6346799230626534	1.8585929767594034
AMBRA1	1.8627276257359	2.073234992193261	1.6447009709381504	1.8594442373855222
FGD6	1.8627093117107776	2.0827942300269835	1.6259393310417192	1.855326491235759
ZIM3	1.862504937752404	2.0986025922344163	1.648089610440765	1.8587514137861794
LTN1	1.8623787804034957	2.0875469755430838	1.6369916762900425	1.856161564481291
DROSHA	1.8621986214204345	2.105388916231613	1.6322114068889475	1.8641219014208277
JAKMIP2	1.8621923584108329	2.0961096096661294	1.6296105176185025	1.8577342960981944
C10ORF12	1.8616089745726225	2.0868421644369537	1.6442412752450495	1.8591564007983097
ATP11A	1.8608212820826955	2.0769672325600412	1.6221210043258154	1.8503755552408847
AKNA	1.860488935441771	2.0969239057958657	1.6314698896194424	1.860923374546107
SEMA3A	1.859732566311986	2.105815478074461	1.6291576854434544	1.8568558846333376
PROS1	1.8588719044740538	2.0914854445830318	1.6223195245748252	1.855902145993848
IGSF9	1.8577592270740049	2.0681616499849977	1.631267566191692	1.8522965294216547
SLC27A6	1.856782192059184	2.0788926794972085	1.6407296323212925	1.856393211282075
BICC1	1.85602068774054	2.084091334429047	1.624023019347429	1.8528358444218858
TMEM94	1.8551162229227554	2.0755303889766226	1.6288928759902572	1.8546030515698626
DAAM2	1.854851712220485	2.061499016329103	1.63716338133734	1.8526988098648185
MYO1A	1.8540302962075463	2.082003235311002	1.62337669480592	1.8515740602950086
WDR64	1.8536742216143678	2.085227096702352	1.6153693607385426	1.850985685832496
DNMT1	1.8535687743822864	2.059881826661288	1.6285640259369114	1.8501433213442025
LINGO2	1.8531462251475708	2.0882721848590666	1.630180127500844	1.8478558506428362
ANKFN1	1.852722241755123	2.0787353228585457	1.6211991455503585	1.8495391636250142
AHDC1	1.852454222714106	2.085407195859443	1.638610322370625	1.8537788530482144
SOX9	1.8523108251581217	2.084151204827978	1.6410059935284782	1.8538638556742753
SCAF11	1.8521845949820648	2.0786775265431165	1.621380276801833	1.846646139879274
GPR125	1.8518058358290825	2.0812791779596784	1.627069572863549	1.8458398581816506
TBC1D8B	1.8518043656024032	2.0742174650927994	1.6232993267891576	1.8445531560938548
SFI1	1.8516943727447566	2.0703944774760155	1.6307357987272675	1.850598079315807
CEP152	1.8516122257209027	2.0801874714544466	1.6258515935245008	1.8484498946998045
PMFBP1	1.8507607527486587	2.079653261840635	1.6225777224038325	1.849420271541053
OR4A16	1.8506188074441605	2.083301856690481	1.6115036676311263	1.844862710747207
GRIK5	1.8503553489457054	2.0684654479006412	1.6138552503340313	1.845991161342605
ABCC4	1.8500077465218319	2.072377633936104	1.628828232691449	1.8447331093283903
IL7R	1.849469049184174	2.0812303110257564	1.6197807095130035	1.84557217021432
FAM193A	1.8482407667046896	2.080080097177793	1.6190944825693594	1.839718497696337
PCDH8	1.8473938203868532	2.079566167305349	1.6077960089172751	1.842179502949799
ZSWIM2	1.84694174791325	2.063693377418579	1.6191441156654607	1.8404106771969593
KCND3	1.8467206771025142	2.060165823299917	1.6191768330543554	1.8361375420059676
RADIL	1.8462374347059618	2.0674731108157354	1.6193336987314546	1.8402077678474626
NISCH	1.8458117107660388	2.0751788484622873	1.6161873740342685	1.8414915046216154
CDH17	1.8451777782070522	2.0549935993784607	1.6171557845417	1.8383369684538888
DENND3	1.844797832774659	2.0698627982457225	1.6290666481982305	1.8406402711579357
SPINK5	1.8420495150409208	2.0658572279054526	1.6229455104629358	1.8392769896241499
KIF17	1.8414139392130997	2.0560832403758504	1.621834279278818	1.837524648587185
ZNF711	1.8410160525542256	2.0664903369734624	1.617038052582733	1.84232174804568
ATP1A3	1.8408228518198848	2.0755382736664596	1.6201373364443483	1.8414950786618578
MSH4	1.8391831021187837	2.060313812873022	1.620283144738365	1.831824915333487
CDC42BPG	1.839120677769228	2.0654332274406073	1.6004360954902523	1.8375419911242128
DGKG	1.8386529000775087	2.0709370896408457	1.6174038355614344	1.8348464456711244
SLC12A1	1.8361279756156559	2.0580998584886583	1.6000647602512341	1.8304667574285478
AMOT	1.8360572842926612	2.0616356910686715	1.609846292629215	1.833808900525328
HCRTR2	1.836017017358362	2.052401798607465	1.6148440250007972	1.8349709903400184
PRDM10	1.8359396114389748	2.048892558355114	1.5984634293392925	1.8277049028651826
ZNF335	1.8358874965677983	2.055279478026358	1.6175001882505076	1.8373796857461746
C12ORF40	1.835784678418061	2.065790903154981	1.6158876347174733	1.8349885096833076
COLEC12	1.835671516222738	2.0672424294641063	1.597598625857173	1.829672542819191
TGM3	1.8356390902403812	2.0652190319365835	1.6062027030884007	1.8268971376616887
KIAA1377	1.8352882178843517	2.060006951106791	1.6080841623677877	1.832564639112687
ATP11C	1.8345882375068079	2.0707647524453705	1.5997934863699306	1.833651768565343
CCDC147	1.8345772790409245	2.0505815097849815	1.5955663005289777	1.8257977425259637
CCDC158	1.8343974761374864	2.0516707977926556	1.6066178099193058	1.8185923479677013
CALCR	1.8342662127186307	2.0736913915588815	1.6040701160067548	1.833576608764167
TMC5	1.8339181956602002	2.050721481739136	1.6111087625961975	1.8317106928679705
ARHGEF10	1.831187992566009	2.05525052394082	1.6099335565742183	1.8262902344332566
PPARGC1A	1.8309229568026073	2.0464285455661035	1.590377303106082	1.8230941321774767
NEFM	1.8303580373582347	2.0442106156924287	1.6001277197164392	1.8219788297189252
HDAC4	1.8302005734758602	2.0495099502379137	1.6141695180091382	1.8287825429862725
SH3TC1	1.8301665120472086	2.0509476288001762	1.612019155875814	1.8287313225670743
PTPRN	1.829323735801038	2.0611909550702974	1.6034458645413443	1.8284333794737153
PHF20L1	1.8289771956349967	2.053292980529674	1.6022209353147323	1.824332823240244
GABRG2	1.828797475833432	2.047875767719394	1.6042780356889297	1.824314583322564
MME	1.8287848334659764	2.048278166803318	1.6025918565691857	1.8253308570841489
CDON	1.8283697273191175	2.044881844178365	1.6079563777055728	1.8230866389509335
C5	1.828334557169145	2.0378282798672585	1.5978681556071632	1.8227620544725431
DENND2A	1.827793841564052	2.053065708352177	1.6058687341580615	1.8255149353965157
ZNF721	1.8263130765858455	2.0430133567900564	1.6028652300569939	1.824161861215223
SMC4	1.8261032890841824	2.0614831449217172	1.5899628092457792	1.821640341866292
DNAH12	1.8252677246445033	2.048775124447377	1.607060547148384	1.8209231582205985
ACIN1	1.8249755694124756	2.056224736661078	1.5908397923432864	1.8183149018704365
C8B	1.8248519817799944	2.049183331669677	1.596737080484146	1.8212213772103882
ZSWIM8	1.8238680778365983	2.0429274092266936	1.6055457751973463	1.8203891876251963
DUOX1	1.822204914028155	2.041214636992824	1.5964004906681855	1.8169865071313795
TBC1D4	1.8216039215039497	2.05169211282872	1.5916111009431637	1.8177608525688664
OR4Q3	1.819823424049306	2.0544344271093187	1.5912080997643407	1.8188156342409771
BACH2	1.81968892805974	2.0570278647774467	1.591708912657079	1.8188245364436177
DTNA	1.8194519771133706	2.045112795783704	1.5882473886780273	1.812473476221924
CHGB	1.819447832580421	2.0524306256173976	1.5940965855695255	1.8181380795674267
MCTP1	1.8190375403260333	2.035074808399583	1.6113913373115933	1.8175674050004686
EPHA10	1.8184164803000609	2.0384098467961778	1.5809077762586254	1.812076347457547
CLTCL1	1.818086564537021	2.050837789415729	1.596803236339978	1.8156617875313137
TNRC6C	1.8178570248778922	2.0367425746122136	1.5779753686600781	1.809089304719205
NPAS3	1.8177426091844047	2.0475465632195786	1.5968866672177782	1.8123497929820582
ATP8A1	1.8177100773868102	2.030930387294969	1.58431455405144	1.8141660191067561
UBR2	1.8173527317306586	2.033029493224892	1.593869427870214	1.8145780125664528
EYA1	1.8171505352734283	2.0354487823742993	1.5826351770199651	1.8155854430734075
DIAPH3	1.816519418739893	2.0523037357660825	1.5713601557557535	1.8120352933196724
FIGN	1.8158779860238652	2.046393452481099	1.584335112136833	1.810703040521459
SMARCA1	1.8157709128723796	2.0364088438387036	1.5732319308938205	1.802541986367823
PLEKHG1	1.8149023019951704	2.0482115782320274	1.5919519653191623	1.8142540839270622
MN1	1.8139824219976686	2.0383112356646857	1.5728513923463046	1.8081684412256096
MGAT4C	1.8139119025830825	2.040395408723638	1.5930000083549034	1.8083092873001196
MAGEB6	1.8139110504398634	2.0381105623215268	1.5846256499235327	1.8110675862695984
GPR133	1.8137627829909848	2.0406008194480716	1.5894809786539468	1.8133658456523085
MAP3K9	1.8136075615883014	2.042178252523283	1.5910764387348504	1.8098040317941528
IFT140	1.8135765603094494	2.0278305318078442	1.5750251270837745	1.8098484165647601
TSC1	1.8130961601019902	2.0437119964850257	1.579344167105398	1.8079253220250169
ERCC6	1.8125041861844993	2.051658864790039	1.5861134860859818	1.8086171448777686
ARID4A	1.8113705650059087	2.0346798473668812	1.5814717066735116	1.8000138435764848
THBS1	1.811323714219156	2.020884910247582	1.5947581757375209	1.805911660714241
ADAMTS13	1.8109274866577971	2.0313637940285187	1.6000394669796585	1.8116920998463801
GABRA4	1.8108999161461974	2.0283405545780817	1.5783057688751676	1.8069751735109603
TAOK2	1.8108995454637484	2.032069150617474	1.59237452521544	1.8066273019456311
ARAP1	1.8104948859355323	2.023637259612316	1.582426927113492	1.8017679660904087
TRPV6	1.8097705681483711	2.0361765628949007	1.5759437226517101	1.8082731575104285
SP100	1.8097460630055653	2.0408808389511033	1.5895250083661598	1.8052296432915653
NUTM1	1.8094284878087814	2.0263185163392903	1.58039626980726	1.807511919618209
UNC5B	1.8089788374945595	2.0529277766860647	1.56197790227527	1.8063133104258364
MYO6	1.808670425273249	2.034571399809416	1.5821006169261924	1.809075823272508
CENPJ	1.8072517051211916	2.035890711376152	1.5834747387377708	1.8052038088425248
PGR	1.807102750915581	2.040521057909356	1.58133526836417	1.8032379434289165
SCAPER	1.8064953753398987	2.0332281571474478	1.5829968008475945	1.801960412293666
KDM5C	1.8064375511501978	2.0222661186040143	1.5810100057230203	1.801463550129479
PNPLA6	1.8057125859931282	2.027654896593302	1.5866714852940889	1.8026686211389498
NRP2	1.8056458021146218	2.047873132097649	1.5605337321734456	1.8052373037293352
PKP2	1.8053904920872907	2.0279199346591654	1.5749281233585088	1.8067666589940985
RSF1	1.8052579521465248	2.0343713821673393	1.5811771246697526	1.8023519420550875
TTC21B	1.804307423072048	2.015986143324156	1.577710717625099	1.7942458922921207
ABCC10	1.80427724434421	2.027782137823616	1.5843118910115295	1.8070474669598062
CDH22	1.8042131951524254	2.03696496220398	1.5832831573150556	1.8039308391076911
MSH6	1.804209165605518	2.0216182790490462	1.590086638213892	1.8033401319979772
AQR	1.8039914518284061	2.01900589995642	1.5821483928026359	1.8029637768233955
KIF26A	1.803964491654234	2.0321295236669425	1.5739044961002886	1.7953112804573383
RPRD2	1.803428035886711	2.0212596002126566	1.5816238752206297	1.8017314925360908
TRPM7	1.8029335036283491	2.0187220597121036	1.5662717103509864	1.79268390698431
FOCAD	1.802769219341023	2.022869977920398	1.572984546407847	1.7905340567679904
ITGAE	1.8024247859292568	2.028957982432748	1.5578616089754829	1.785665533097896
RP11-1055B8.7	1.8023254172608714	2.026225873335047	1.5669549840804782	1.7932848099737744
FAM171A1	1.801996236805819	2.028342205502068	1.5773246938634098	1.7989193451099859
ALPK1	1.8007256457391552	2.027586530863056	1.582864035316635	1.7961286903504965
FAM179A	1.8002588474508288	2.022373199146599	1.5739806901935312	1.7993301317420964
CSPP1	1.7999784519156723	2.025548127329193	1.5640070209332748	1.7952214810763698
CGN	1.7998896569790757	2.0170961057221044	1.5603935982682733	1.793239344870041
FRMD4A	1.7997925334649039	2.025859191714905	1.556276371213649	1.789502501528225
PCDHGB4	1.7992496749291744	2.0234884723826054	1.585359692023081	1.7950531489270265
MED23	1.7985005888771246	2.019446658393724	1.5641371358526177	1.7940413187761888
OLFML2B	1.7975125157149547	2.020549020631086	1.5777511873795254	1.7932383718855929
INPP5D	1.796861659630938	2.016151626529253	1.57212339088811	1.790878603441348
SULF2	1.796808433793387	2.036300873106391	1.5655669581625697	1.793996128492198
TBC1D9	1.796205168464541	2.028594706858504	1.5660846819024192	1.7912560659340442
SLC6A15	1.7961980101783288	2.029807498882675	1.5611688328966005	1.7945172821663442
TNKS	1.7960869250013527	2.029629886586298	1.5787440140411164	1.796835612830007
DHX9	1.795268407558403	2.0225241620795793	1.5738777535538142	1.7928583920333683
YTHDC2	1.79434457699021	2.0225556205441917	1.5796373458571815	1.7902678924715691
RBM39	1.7941792149385891	1.9501415744821957	0.8395625849491462	1.4915596830242162
SGSM1	1.7936277868974	2.001599016050465	1.5817325320710962	1.789232355019647
RPGRIP1L	1.7919221547877622	2.010832962086946	1.56494702920002	1.7857658912176604
SLC26A7	1.7919053487896803	2.0250453752638187	1.561804707550151	1.7842938140992273
ADAM12	1.791785750335249	2.004049219945287	1.556493645161292	1.7864195648083385
SLC4A8	1.7914982475663392	2.0147438591598066	1.5693196819984576	1.7856211093117331
C8A	1.7907620140401541	2.0050966168649467	1.5754320320916297	1.783149344382388
KIF13B	1.7906540399254112	2.0167079192660733	1.5725484777861467	1.7915020676919866
ABL2	1.790378463576252	2.0376397461022173	1.5582493660824595	1.785250281691822
LARP4B	1.7900829498666762	2.0071800658747923	1.5729195194045102	1.7849252525515857
CNTNAP1	1.790061743668813	2.0014545888035453	1.562935586802116	1.7822250886458366
DLGAP4	1.7885990028024334	2.028139567160166	1.5634557206177244	1.7903543699923248
ZNF107	1.7885398940934276	2.026569183963949	1.5519475092132098	1.7842014137741948
SLCO1B1	1.788472437745622	2.0214185993531957	1.5642903142296116	1.784865787208376
ITGA11	1.7878181117753795	2.012246724660073	1.549392819676937	1.7803189302979594
TNFRSF25	1.7877251354458363	2.033405063073834	1.5607783265522643	1.7918597427467724
EIF2AK3	1.787360713104779	2.0110202186235586	1.5634191409232963	1.7787382052473877
TLR8	1.7864103460873435	2.0010218961791413	1.5541811557577305	1.7778540654677444
SYMPK	1.7858896068490158	2.002601527572223	1.5596809794427684	1.7800829941797782
MAPKBP1	1.7858371675358025	2.0123981292694446	1.577899705321538	1.7865851291058106
DNMT3A	1.7857271991690429	1.9971844191740702	1.5653599640131612	1.7792678105699036
NUP153	1.7855345103146736	2.009314052004046	1.5669767423518004	1.7891402855429177
KIAA1009	1.7854415036635405	1.9975348174544412	1.5555969727565133	1.7807001420812316
TFAP2D	1.7849531229984343	2.0113272868340544	1.5457809556960427	1.7751621681049843
KL	1.7842208252524614	2.017327414021083	1.556172904909082	1.7738041000343021
MLK4	1.783666292679966	2.0010243854310676	1.5734809954270046	1.7821632533006317
PTPRJ	1.78347205544725	1.9929153038525407	1.5591405709807018	1.774695838076432
RC3H1	1.7831537310342462	1.9936875330626433	1.556070045891835	1.7758411411753425
RTL1	1.7830940835609081	2.0068370324516698	1.5491107051973065	1.779139846850741
GABRB1	1.7828177154626539	2.0194419758347943	1.5508107042073638	1.774362935105581
GAD2	1.7817636230431706	1.9973051947924996	1.5512523625942185	1.7779174933262876
PLIN4	1.7813628358915385	2.0001280829173678	1.538178302178126	1.7717166691584996
MTR	1.7812246480784844	2.0031136671048086	1.5464459763628182	1.7750606214416067
RPS6KA6	1.781180251614837	2.009345696745479	1.5611780157758106	1.7766776444376833
EYA4	1.7810662443622953	2.0124958810224927	1.5661609610986973	1.7814090619247855
URB2	1.7810105687891757	2.0055483299369032	1.5507976981221843	1.7766931187662518
NDST3	1.78065939053689	2.0226417883866534	1.5538067431203184	1.7774068410609063
TECPR2	1.779750929165295	2.009435562588361	1.561536210964124	1.7722986976742636
KIF6	1.7794008111287587	1.9878017010711908	1.5662644670401482	1.7775772040643674
LILRB2	1.7786448220633595	2.0008934243761973	1.5388109677316804	1.772946463063054
CEP164	1.7781735406670502	2.0016444749405258	1.540283126830853	1.7693436685929558
CFHR5	1.7781377244176202	1.987410638048986	1.5572385229986412	1.768225629638563
THSD4	1.7779115203077678	1.9882707068913879	1.5559539236375644	1.7724423049180036
CBLB	1.7778263769367295	1.988584718073814	1.5679005139997968	1.774391209020645
CNGA3	1.7778196273539622	1.9999900268273303	1.5688897197178628	1.7745159432765958
TMTC1	1.7746337594292685	2.0106988537776194	1.554515680383103	1.7762384252397536
TBX22	1.7736048735753365	2.0010724805717217	1.5437314340482409	1.7678236637499019
SMARCC2	1.7731669882772834	1.9980926525773903	1.5570163944212951	1.7739323796902378
OSMR	1.7730900933807174	1.9858820520791132	1.5466100320275922	1.766872874147834
OR5D13	1.7730785487967315	1.9927496530383668	1.5377508744897312	1.7666922874559037
CNGA2	1.7712450524295456	1.9968638718038778	1.5507353455691062	1.7708801126187366
TBC1D32	1.7704446067373523	1.9897227973665066	1.552069550166255	1.7681175015254167
SLC14A2	1.7703931970351707	1.9886860124628016	1.5397784630527744	1.7673184142078335
ADAM23	1.7698297258701652	1.9922042592755982	1.5364824300689144	1.764799246322743
DACH1	1.7698118506158724	1.993967876701269	1.5353167405586288	1.765997621609331
PRB2	1.7698030904971616	1.9886942214320593	1.5528522087017416	1.7678416283700713
UGT3A1	1.7694273207989095	1.9877130140213186	1.54550136602947	1.7674777928480858
MAPK8IP3	1.7692684453251162	2.0005464328128952	1.55223176232545	1.7717937838068334
IL1RAPL2	1.768988923733896	1.9808974472301124	1.5398735297034527	1.763311985135026
SSH2	1.768530127397695	1.991869203685652	1.5382452930724697	1.7678113413284204
ATAD2B	1.7684239795072443	1.9893519719061128	1.553220274866513	1.7640491357486026
EPHB3	1.7681887223260844	1.987904594634556	1.5437891161745143	1.7644962678755967
TRPM4	1.7680199376352859	1.9951142005186169	1.548898343551846	1.768538652488188
VPS8	1.7668566722716692	1.9769820410937966	1.5352659769610126	1.7588760901543337
DENND5B	1.7667402387939375	1.997196143190434	1.5462738631559743	1.761913917496489
OR2G6	1.7661875416090929	1.9944458729643706	1.5402094953085346	1.7664765419329533
RAB3GAP2	1.7657366144067792	1.9945026290045462	1.53929884580124	1.7603600348272985
FAM129A	1.7647516509975665	1.9780952438024715	1.5387705516426506	1.7611773108164948
STAG3	1.7637005810446922	1.99206690955134	1.529778341671576	1.7548267526122474
UGGT1	1.7634335924981628	1.9892967675226285	1.5452356464055927	1.7588517257413658
ECE2	1.7633452024849783	1.9869737034704722	1.5352147263658233	1.7546383048755736
NLRC4	1.763190765007209	1.9769727465954343	1.5482825649495635	1.7620140596838754
ABCD2	1.7628696387029075	1.9830288118967825	1.5348116536336236	1.7609410751619197
SLFN11	1.7626469204762085	1.981581658450737	1.5380308003723118	1.7589951281655745
C9	1.762639299396903	1.9903084253842718	1.5443368705816902	1.7654585483735739
MAGEL2	1.7623495954044797	1.9798982782275272	1.5355413521686352	1.7594490360972677
KCNH4	1.7609819193794767	1.9770667849486465	1.542292402016247	1.7554505395773976
CHAT	1.7608881512660843	1.9904552709366379	1.5290894513232065	1.7594727950457627
ATXN2L	1.7608556497518908	1.973987146712481	1.5415639416346163	1.7544431712094861
JAG1	1.7607796680206247	1.979766038581519	1.5306174986747567	1.7547828422052811
ANAPC1	1.7606677784626081	1.9813189038213195	1.543959775316436	1.7573298108410227
LIMCH1	1.759148774576004	1.9746132425336265	1.5475359063098066	1.7544642052810295
RPGRIP1	1.757110075314627	1.9839005420004356	1.5321611244215252	1.752973752008595
KCNK10	1.7562859231400905	1.9802110853538217	1.5303249424425946	1.748925590428341
MKLN1	1.7562771200341936	1.8958870410932305	0.8084072163817955	1.4617179001639828
ZNF609	1.755364188773416	1.9662118098500885	1.5384272242352295	1.7509326182680536
DENND4A	1.7550999790334205	1.9736535957572632	1.5296901211133012	1.7480412475956737
ADD2	1.754644957585902	1.9738691208154675	1.540735547091189	1.7488950875779758
TTK	1.7545451885663688	1.9661293597687295	1.5343355235912262	1.7492488857079247
LILRB5	1.7530957476668936	1.986989398389322	1.5257656884538653	1.749073141705498
USP31	1.752363763959426	1.9716981548655022	1.5371907502567388	1.7471291148809005
AASS	1.7516555392620066	1.9688709994888665	1.5252120001101184	1.7426662381172153
IGSF3	1.7508720418872057	1.9655042009006691	1.5210231171725435	1.7471724838227367
CPZ	1.7506377529632633	1.9798677344896416	1.5291680629298385	1.7494412202596963
BCAN	1.750228949738852	1.9848256984775938	1.5258460067326158	1.7480918346082057
PIK3C2A	1.749866547885469	1.964505393436691	1.5318558925698937	1.7454557195110545
BRD4	1.7495502283771527	1.9722038472883796	1.5370349052230565	1.7466261480777872
MOV10L1	1.7493044930846828	1.9815338506972615	1.5218555035228183	1.7450879082995514
CRB2	1.7487387187015968	1.982610329212841	1.5157501720454072	1.7471669409152009
CWH43	1.7485885313407674	1.9710678831400206	1.5303884183771146	1.7465198921859233
MAP3K13	1.7484660934577887	1.9702836475926078	1.5256127997209799	1.7468946528898954
SLC9A2	1.7484009056468994	1.9616945314932415	1.5313551145429514	1.7418272603943423
MAGI3	1.7478675365021135	1.966257581603177	1.5103722197971463	1.7413576492938203
DACT1	1.7476164080814487	1.9814214087527178	1.5147641076716705	1.7448386975710968
PITPNM1	1.7469486914560988	1.9615117985505968	1.526027817685542	1.7390981711560591
VCAM1	1.7469409613555025	1.9616493773511952	1.5277585401086096	1.7421553902591114
OR4A5	1.7468021108450786	1.9814077136671382	1.5225558591482515	1.7418605340970812
CIITA	1.7466823390829171	1.9580286099987625	1.5366400335284756	1.7460832786617677
DENND2C	1.746399387526302	1.96722132565123	1.5130549510791986	1.7381945837540336
FAM184A	1.745906365971537	1.954025349235841	1.526898021033049	1.7430228910225725
OSBPL6	1.745483663988294	1.9651515370349586	1.5232643682927551	1.7398139808952715
TTC37	1.7439625635084828	1.9561007944770517	1.5122274210287898	1.737943837099857
TLL2	1.7438388530183868	1.970853777566298	1.5229183403326514	1.7411619276360317
EFHB	1.7431241405743105	1.9621527149462503	1.5128934457253511	1.734632261873653
ZNF845	1.7431188371532755	1.9541611502713374	1.5312977892030812	1.7387219130739724
STARD13	1.742836066857944	1.9484543661195632	1.5275993248632234	1.7410734462872488
MTTP	1.7421030956741328	1.9648902752664763	1.518254182471665	1.7409410034341295
FYCO1	1.7414513268320275	1.9678987895596762	1.5171875826714225	1.738743419469141
PCDHGA12	1.740142170621883	1.9689999195867824	1.528625621057554	1.7407018056822643
POLD1	1.7398441929905764	1.956528737074954	1.519249546235279	1.7381510315701005
TBC1D1	1.7398133128467144	1.9656901722359388	1.5176272808972708	1.734275692590634
ZNF827	1.7391614240848323	1.9769991498080766	1.528865373703017	1.7388384843964941
YEATS2	1.7390704628891949	1.9473038527594477	1.5233238347975606	1.734785442268438
CDKL5	1.7389821871710374	1.9547708327362392	1.534408017185146	1.7395073456330434
RNF123	1.7386113283834561	1.9536620857893894	1.5173118729297075	1.7358654301497562
RPAP1	1.7383919089739055	1.9594529945406778	1.503974556680819	1.7327498217373631
GAPVD1	1.7375384901721524	1.9439747886219558	1.5099186469076162	1.7320532164252818
FANCD2	1.7372952228173926	1.9524174263662846	1.5151910682832173	1.7351512578132375
FYB1	1.7368827151697024	1.9534558642159097	1.5045986384419776	1.73191966281433
WDR66	1.7359569541243318	1.9582190157948598	1.5254064384739914	1.7330422411240651
RTN1	1.73482570019225	1.9629511123567478	1.5062446195534873	1.7308726312462064
UBQLN3	1.7346688036913038	1.9485699757025536	1.5246461917138827	1.731089561591446
ANKRD35	1.7339643467996324	1.947729580886496	1.5068574632509075	1.7295879086860022
CAPRIN2	1.7339603094118579	1.937602461705318	1.5137368992731897	1.7271313705154117
ITIH1	1.7336855599835128	1.9528202913161232	1.5003871603904972	1.72767827723764
C1ORF168	1.7336627562676226	1.9399864171666443	1.5161004012521182	1.7261675417531124
OR4K2	1.733318335917458	1.9512938186316091	1.5036207666954586	1.7298732229151308
OR2T12	1.7329565131695774	1.9542996981593497	1.5147283772479054	1.7312841377983523
SIGLEC12	1.7329291504672	1.9534691139061768	1.5114293602952003	1.7288215223110774
ARHGAP20	1.7328646454548544	1.953472883046704	1.5036011744835993	1.7229653472787954
LILRA1	1.7318255217023766	1.9501805146787345	1.5008788951624603	1.7225416634421986
ARID4B	1.7316455147942384	1.952209499361453	1.5209941911353353	1.7299203134733872
LRRC16A	1.7313364138922542	1.9416008167264274	1.5128456184644703	1.7231923263231976
MED1	1.7306019953672074	1.9426490788202768	1.5104686491398203	1.7262757142766847
PKP4	1.7305949995514234	1.9414990294266405	1.5072790261733153	1.7279223090771447
TBX18	1.7304117785948079	1.9398877119952036	1.503795846860724	1.7228855712074846
SCUBE1	1.7296633508433326	1.9507920550955096	1.490638594256501	1.7201032162629286
DHX34	1.7276947374521252	1.9371000053540244	1.5104385218909957	1.7232474448237356
UGT3A2	1.7276900624014973	1.952900657178876	1.5011672015305084	1.723297581268393
NPHP4	1.7267825903870808	1.935891940344375	1.4984176037753238	1.7173954894985983
SLC4A2	1.7265784377675095	1.9422183551946137	1.5028039675764984	1.7196166212088202
MCC	1.726570767487541	1.9457173749859036	1.5062962874715276	1.7255896752858457
PCDHAC2	1.7264949241758456	1.938853401615448	1.4912964931102484	1.7127065508788029
MCF2L	1.7251077466245175	1.94090611806709	1.5010830645665216	1.7191732971441513
TPTE2	1.7250058535012782	1.935310738965965	1.5106638896477382	1.7235314118325247
BRDT	1.7247363143641552	1.9465440345139864	1.5055318345691115	1.722525184719119
PDGFRB	1.724359895877944	1.951390287234621	1.512288930016498	1.721294867268847
[truncated: 18,452 more rows]
