# Supplementary material for: Cancer gene mutation frequencies for the U.S. population
Source: Nat Commun. 2021 Oct 13;12:5961. doi: 10.1038/s41467-021-26213-y (PMC8514428; doi:10.1038/s41467-021-26213-y)
Supplement: Supplementary file 8 — Supplementary Software 1 [file 41467_2021_26213_MOESM8_ESM.zip › Supplementary Software 1/interim_tmp_files/df_unwtd_Incdstats.csv]

Hugo_Symbol	Mean	CL97.5%	CL2.5%
TP53	29.788434473441107	30.32397256895799	29.210470984020187
TTN	24.26520193643503	24.800801319240463	23.738578746315422
MUC16	15.561436205719096	16.03421461897356	15.074454697986578
CSMD3	10.117847392457303	10.525223167946855	9.719312945119398
PIK3CA	9.935534889523359	10.333427593675271	9.549119868727578
LRP1B	9.926081676017445	10.328657376349543	9.506362605067332
RYR2	9.495325364391226	9.897752634037474	9.095669476881184
SYNE1	9.907656078597302	10.303241062259756	9.514085244528223
USH2A	8.759068593929326	9.133035906495795	8.37160781011807
FLG	8.93443274072531	9.313674592461842	8.573223071286506
ZFHX4	7.822096345357893	8.188804652611902	7.468076198450911
KRAS	8.684685685970653	9.073920265780732	8.273984080435694
PCLO	8.509771379580089	8.86488773693654	8.158886330332844
APC	6.9121223769296	7.25638894660295	6.572131233321124
DNAH5	7.8483902175939075	8.215621105110095	7.48050044495629
FAT4	7.4223449207798575	7.780321251440076	7.056113902847572
CSMD1	7.2170208204369874	7.567258751428274	6.856126027110483
MUC17	6.957191287456336	7.317579849389769	6.624110506488071
FAT3	7.008651414683162	7.364320955595948	6.656549269977498
KMT2D	8.81790074816093	9.190508333766031	8.439348725197632
XIRP2	6.860657100362371	7.199252025763557	6.514572759143948
KMT2C	7.2102259709515	7.561672292910933	6.865156192768563
OBSCN	7.099591356087878	7.453116939592854	6.750623719014086
SPTA1	6.60694596470507	6.945936216622486	6.264064053587315
HMCN1	6.973386553720384	7.327966761880031	6.6296897074983
RYR1	6.558529837845491	6.893506493506493	6.226128812849892
PCDH15	6.239865005007558	6.5476167216388745	5.916696196569499
RYR3	6.227021973848477	6.566574887007118	5.896695651808707
APOB	6.4027955098759595	6.757388458941465	6.054738604845884
NEB	5.909699239379663	6.244601993154645	5.606987813170146
DNAH9	6.091318267219034	6.426095544370438	5.769912331431703
GPR98	6.365350297053464	6.716185331394141	6.023024594453165
PKHD1L1	5.867119444753374	6.1882988672970995	5.545383206905571
BRAF	5.972623671051625	6.297412449340123	5.645372259718516
ABCA13	5.828049571347894	6.161160823489014	5.508186430925354
CSMD2	5.625867251008314	5.929859247186391	5.324546262879857
LRP2	5.889752745454589	6.199334857617958	5.571249215317012
AHNAK2	5.799286755554042	6.1305070656691605	5.4673592090941066
DNAH8	5.6110031676435534	5.928504624337524	5.303624666562059
DNAH7	5.662814328384163	5.980774227071967	5.346306758736137
DMD	5.57050563069758	5.892255667381646	5.2470641410290675
DNAH11	5.41358737316406	5.726460195385575	5.1100999006224175
ARID1A	6.441309929425199	6.7696555819073545	6.115813161849836
ANK2	5.052788241877084	5.357636974600134	4.753686852839661
MUC5B	5.318558120553111	5.618211111688582	5.015952717192322
COL11A1	5.076496292746566	5.3782997297859065	4.789418019037775
RELN	5.167795290187196	5.45287262492967	4.884046539764599
NAV3	4.850273244253314	5.160049885678653	4.559953982115776
FAT1	5.4194052121252865	5.721683564854499	5.120025103289577
MACF1	5.220685229219114	5.524209415117118	4.921166409076397
PKHD1	5.165301913992182	5.45721965852842	4.863762355525339
ANK3	5.097461063895338	5.399366003221951	4.795774279587888
DNAH3	5.054400497814061	5.348077863840338	4.753935463626379
AHNAK	5.0693482481936005	5.368743828283353	4.76974995409723
SYNE2	5.109342511533163	5.42015278283012	4.791672926889302
PAPPA2	4.580148792518487	4.870439114221275	4.288129227132078
CACNA1E	4.778626476330456	5.0675675675675675	4.491738130098306
FAT2	4.486986112756854	4.766607755483938	4.203921568627451
FAM135B	4.565341717118608	4.849900126413636	4.282451732863824
SI	4.7139646231318055	5.005197505197505	4.423992051456362
CUBN	4.837577708909297	5.154585606651079	4.539511531823649
MXRA5	4.564342795328407	4.8445784385071216	4.277347835180924
RP1	4.755118458322016	5.046777546777547	4.475816993464052
DST	4.852811315954346	5.160049885678653	4.5549628699926785
ZNF536	4.327117997106575	4.620582120582121	4.057092068803263
HYDIN	4.836839645780827	5.12993762993763	4.5345188284518825
PTEN	5.437389083246819	5.737151171854701	5.125791097860767
HERC2	4.618611925385152	4.896682475436431	4.329638151014432
FCGBP	4.596620797323751	4.880711055668174	4.308722024681029
LAMA2	4.450656295303196	4.725514660012477	4.177559343302311
DNAH10	4.6397257783655474	4.922796204302857	4.350781781101292
GPR112	4.331589954380324	4.601111767679773	4.0673358427436215
DCHS2	4.463481502601939	4.760667324983109	4.17799623509726
MDN1	4.502882367516226	4.777500519858599	4.21469462141229
PLEC	4.5069612598577145	4.792721699830218	4.220049155467239
FMN2	4.276847546660523	4.558685934088783	4.004809954514561
FBN2	4.461046776072529	4.740863960076935	4.183006535947712
C1ORF173	4.024437877303971	4.294478527607362	3.748893782989038
KIAA1109	4.3755249516999255	4.6574487992514815	4.109034013156069
COL6A3	4.523197405659539	4.8132636596401595	4.240744614097469
TG	4.386358292938385	4.6678448903212395	4.10958904109589
SACS	4.450588867032921	4.745199378896646	4.182350480970305
TENM1	4.324673166150844	4.610550684307117	4.041830065359477
FLG2	4.2004718857728545	4.480839373011579	3.9363060424087144
VCAN	4.251904943416166	4.533055390791505	3.9788769214681587
SPHKAP	4.177263709397877	4.46985446985447	3.905348330174164
UNC13C	4.257680655850965	4.538129645994697	3.97406400334658
ATM	4.716375554423584	5.010134608388338	4.428989751098097
COL22A1	4.082318328012645	4.341620721585564	3.8163948138854034
ZFHX3	4.227223068410155	4.506939751520507	3.9475868531892995
THSD7B	4.134186318802202	4.408525143779803	3.8535947712418297
DSCAM	4.181803181764131	4.460154909809222	3.9056781344766285
HUWE1	4.282910039840983	4.564245244734073	4.010247830178814
HRNR	4.120831656269006	4.398003742981909	3.8481648018404266
PEG3	3.9589789147344656	4.2216907559529995	3.695959015107951
PTPRD	3.9842656744978164	4.252664413828958	3.701834897941607
COL12A1	4.116143972137179	4.387730826865245	3.847762442492681
RP1L1	3.890866524880401	4.154318099100504	3.6382645060115
MUC4	4.470913712149731	4.746432793641361	4.183444020289703
BIRC6	4.486221223163563	4.7668555388054275	4.214158736798076
NRXN1	3.9179453548981913	4.185296870125819	3.6442538952211647
DNAH17	4.3011614504395475	4.5845618413157005	4.020704799749033
SVEP1	4.015599441496711	4.283857551338706	3.738366621353132
TNR	3.6783048054179295	3.9409379224290317	3.41871406168322
CREBBP	4.294240411639667	4.584437860595665	4.005647649427392
LRP1	4.27082491909732	4.548650317762789	3.9995817430856904
ADGRB3	3.883809089861037	4.149027563317373	3.617607189322064
LAMA1	4.258325250211012	4.528327874750482	3.984105406253268
DNAH2	4.247768017337879	4.527733014503301	3.9634803892803605
VPS13B	4.1120643527838485	4.3873784893694445	3.8324793474850987
CDH10	3.697225262587411	3.9667273199896025	3.4295273943956506
CNTNAP5	3.9403721901863036	4.216053233520483	3.6802760207015526
ASPM	3.824394045735145	4.1016843418590145	3.5602258469259724
TENM3	3.8812580650660786	4.143919305360578	3.617607189322064
GRIN2A	3.7266742218668174	4.0027031241877635	3.480896879736581
FLNC	3.768824892148074	4.0247517029795645	3.5079464659138435
FRAS1	4.06428824365278	4.340819297151175	3.7906514692042244
UBR4	3.9313438995946703	4.191056317708409	3.6749224606782205
MAGEC1	3.852703496206772	4.107737104825291	3.5914057190652935
SDK1	3.938731150299897	4.206093376312779	3.6702044230668687
ZNF831	3.6900982576683963	3.951541621171944	3.4394438346139777
FREM2	4.0353149238922015	4.294826210578622	3.774373987139944
ADAMTS12	3.539126211820918	3.7956847598379007	3.2725181661351876
NF1	4.379579214585112	4.657690908145761	4.094331729763648
MYO18B	3.7585291315484146	4.024123947176874	3.4922626516102047
ZNF804A	3.599121365295684	3.8479538245541054	3.3452293924823433
PXDNL	3.627704502389059	3.8892737818517857	3.361564199079883
BSN	3.90440180950198	4.159858354933323	3.6234034228625562
MYH1	3.740993665360873	4.008526567536654	3.4917150175108462
CNTNAP2	3.7092435445825584	3.9970892458027962	3.4450311046055724
PDE4DIP	3.704276906808429	3.9621464226289516	3.470136230293148
PTPRT	3.823718405832531	4.0917125922844955	3.565267395054629
MYH2	3.7237063821823075	3.9877300613496933	3.460714099011972
DCC	3.8012777706568963	4.050876117024033	3.54404539875728
SCN10A	3.707276917930746	3.9671398117818333	3.460171440518503
PLXNA4	3.7023561796505184	3.9771250324928515	3.4398570615523165
TRRAP	3.793641528316065	4.060306732518846	3.5236302802174824
NALCN	3.5694374367962594	3.8169526781071244	3.319093766878667
TAF1L	3.578774846555075	3.8423542869027196	3.324494667494968
LRRK2	3.7721628024422165	4.029866843370462	3.518034500784109
STAB2	3.5759230898558836	3.8372798807329604	3.3143394845522507
CMYA5	3.837678894098848	4.122174697170145	3.5757227246588945
RNF213	3.7747729015232543	4.0297420965058235	3.502901657343023
MYCBP2	3.78772584738062	4.055318706457315	3.533590602030504
PRUNE2	3.6802509548338773	3.9509253483052613	3.4136651157927753
KALRN	3.6488467884558573	3.90007812262742	3.3976268882964824
ADAMTS20	3.4568113825915328	3.717375480919206	3.1989963932883803
ALMS1	3.5915694937477465	3.8427538869533566	3.335075797177209
MGAM	3.6249399013938564	3.889148858732387	3.3666161325735793
DYNC1H1	3.7205245032265077	3.9828628038656717	3.4556670849017146
ASTN1	3.355013662705306	3.618592076531143	3.1098102754403385
ANKRD30A	3.482978797953831	3.733361064891847	3.2351215572443643
ASXL3	3.596407214206468	3.8531537621548537	3.340351476063188
LRRC7	3.42411784346376	3.676355883729395	3.1677992681651856
PREX2	3.6613466237929653	3.9105564222568905	3.4081330413091817
FBN3	3.603554678697903	3.863151874382571	3.340351476063188
PRDM9	3.467239070975717	3.7128806123419693	3.2094506298677534
MYH8	3.476737667763946	3.733361064891847	3.220073183481443
SRCAP	3.579461768348701	3.8274781170644667	3.324621014113957
UNC79	3.490901051745487	3.743760399334443	3.2457011446192445
AKAP9	3.584225608089102	3.832553302132085	3.3247948141565162
SCN1A	3.510112137324644	3.7847673511827398	3.2566649242028225
TPTE	3.4321768251663305	3.686564059900167	3.177961388618812
HCN1	3.281052735336283	3.5357737104825295	3.0466462525553486
PRKDC	3.6834518455819087	3.9661087431125894	3.4289895980346032
MYH4	3.4712383195982484	3.723155322136135	3.230021428944755
NBEA	3.718060881823498	3.97753860552176	3.470625130671127
HSPG2	3.6898677544685197	3.951541621171944	3.4293481101991743
COL5A1	3.431329312852432	3.686564059900167	3.177961388618812
COL6A6	3.634535999347156	3.899267085861613	3.3716675378985888
RIMS2	3.543318838148845	3.800956738768719	3.2880292733925773
HERC1	3.5857855157668728	3.8375539493526074	3.3399540037633284
ZNF208	3.364913444198317	3.624168053244593	3.11536250065339
DYNC2H1	3.636592015433673	3.899344910055111	3.3819455334274218
NPAP1	3.3851397811880277	3.6348816497230314	3.1310438555224507
SPEN	4.153270613793916	4.429195258889583	3.8694833716795647
DOCK2	3.4760769851153626	3.728355259736883	3.215013853311725
PKD1L1	3.3776641037752806	3.6195329970357273	3.115688222071201
DYSF	3.406460319317084	3.6607560709271487	3.147054210883998
SCN5A	3.3338218688354893	3.587956944516666	3.0839997909152683
PCDH11X	3.293403833005357	3.5361414456578264	3.0572249804024043
LYST	3.3323053140034133	3.577682410469144	3.088742552524302
PCDH17	3.2348328342571113	3.4789391575663027	2.99466917529006
MYH7	3.3229327602019723	3.5726682559060454	3.0786117499477315
ABCA12	3.511143662894413	3.7747621275931995	3.2514810582748193
COL7A1	3.4772340473189605	3.7383663495034574	3.2301902571607775
HECW1	3.2454111512618984	3.4995580053039363	3.0051520935152274
ERBB4	3.393211010022398	3.645156258124903	3.1465607359397865
KMT2A	3.486309649739536	3.7387551349383803	3.220409870347135
DIDO1	3.2662436000205233	3.5253743760399336	3.0160472531493387
SCN11A	3.366482726638987	3.6142698658910937	3.125489991114828
TMEM132D	3.274936331514429	3.535531428172627	3.0312532664367096
MYO15A	3.4660883627797046	3.713266786951055	3.2147193018638114
ZAN	3.2950884200640984	3.541341653666147	3.042182844597773
MROH2B	3.3293474269747314	3.5725429017160684	3.0938071596550825
RB1	3.4429000537594137	3.691955696531642	3.1885421567090066
CACNA1C	3.324207628823555	3.5726682559060454	3.083677415982857
VWF	3.4402750313361956	3.686755758930893	3.1883754965502824
MKI67	3.410144929444833	3.650925733305596	3.167468116245035
SPEG	3.3003076273310357	3.5515573813114245	3.0474099628874605
TENM2	3.288297240730688	3.5361414456578264	3.0369557263080864
ADCY8	3.2217844211422877	3.4636987726232573	2.979301693497805
ZNF804B	3.2615664109586833	3.5051224712673563	3.0057501306847882
SCN3A	3.1732162613270467	3.416839901012962	2.9319799914195928
SALL1	3.1421492925513776	3.3906612122214583	2.9006205190928926
CDH9	3.1406213076572667	3.3903593156882113	2.9107441471571907
VPS13D	3.309711217398367	3.561772046589019	3.0678373575833593
LPHN3	3.1205215649028197	3.3697347893915754	2.8849169018501097
EYS	3.2101635241930007	3.4730165332224185	2.958394313192557
WDFY3	3.4163231165187744	3.661136824587862	3.167633683550259
BRCA2	3.310099731116644	3.551926777263508	3.0730636563185953
PCDH10	3.1546270528945906	3.3959124239430025	2.911200543563477
FSIP2	3.312923176407938	3.562142485699428	3.0578973509621594
PDZD2	3.3356497796566984	3.5931568821174147	3.0942922851766674
FAM47C	3.0960473784819262	3.3336800499271892	2.8638620329239615
UTRN	3.2508191539956246	3.499739989599584	3.0054359188793645
FBXW7	3.3711654817589953	3.6243565077219078	3.1305899828220296
CRB1	3.0837054683383602	3.3232314107167222	2.8532608695652173
LAMA3	3.1799696339283976	3.4219148161630875	2.932133241671339
CARD11	3.1364343371350096	3.3953826955074873	2.8955208278889875
DNAH1	3.3496459219210437	3.6033693843594015	3.0893883951907997
FBN1	3.220801918115084	3.458318165271205	2.984060621897047
CHD6	3.1182474375390647	3.3645345813832552	2.879690603114874
LAMA5	3.10114753704182	3.343907639502834	2.869088058531487
CDH23	3.2187526017468278	3.458498023715415	2.958858278007214
PCNT	3.19849337505691	3.4575989185254508	2.9530131186954476
IGSF10	3.2470491606364233	3.5047011366564997	3.020484949832776
SCN2A	3.1169383306184337	3.349456493472721	2.879690603114874
DCHS1	3.1749346573160966	3.41671433771907	2.9371798892024668
PTPRB	3.150389056060731	3.4007591908897092	2.9110483955262882
SPAG17	3.103789042885913	3.349233769132344	2.8743140841390122
ACAN	3.109533439406964	3.3543085963908683	2.8744643043796385
LCT	3.0108586472230106	3.2554995059545475	2.7802456232035535
DSP	3.2583547120332788	3.5101404056162244	3.0158896090319884
CTNND2	3.012066025508313	3.235370611183355	2.7650010453690155
EP400	3.106682501169307	3.3440815477428747	2.864034468045075
NCKAP5	3.0886275719636878	3.338359939680724	2.8330981130102977
MYO3A	3.1211283883131955	3.3596837944664033	2.889865279483802
AKAP6	3.084139006707171	3.3332856609298056	2.8532608695652173
ROBO2	3.0967181092923233	3.3237499627426192	2.8637351173052106
F8	3.0582760014826946	3.3021320852834117	2.816975018292046
VPS13C	3.115283550707921	3.349456493472721	2.874614540323002
DSCAML1	3.189092045748582	3.432315773051121	2.947659727582943
SLIT2	3.116313208544363	3.3645345813832552	2.884766135354063
ROS1	3.2252515752712645	3.468719122159239	2.9843725500444256
MYO16	3.0274245039079815	3.2610391636760805	2.79592370002613
USP34	3.1759213302392673	3.422040372696087	2.9373334030209586
CHD7	3.1139325841514	3.369384359400998	2.8744643043796385
TCHH	3.1071428097125438	3.3541341653666144	2.8741871821766467
GRIN2B	2.9654489587825554	3.208695199958396	2.7179594396822075
DMBT1	3.0857774151785677	3.3232785521115042	2.84833281070346
AFF2	2.959254827365292	3.1982942430703627	2.7278428093645486
OTOGL	2.9481482081835155	3.1828583315997507	2.7123072903057226
ATRX	4.171893788503988	4.444559962572127	3.904940012601055
TEX15	2.9306446392414016	3.1622197950798356	2.6915438486463885
F5	2.998929954281796	3.245224335469856	2.754547355216391
TRPS1	2.851437419789134	3.0892448512585813	2.6233277591973243
SRRM2	3.1483270698645844	3.385687539005617	2.921195652173913
ZDBF2	3.039471312287188	3.281501898174632	2.8012961220863386
TNXB	3.050823292313323	3.291902855062666	2.7965082849824894
TRIO	3.054436302437152	3.287044260675092	2.816848034775371
TECTA	3.090126037603958	3.338359939680724	2.848205868160224
UBR5	3.1601144330039985	3.4111590660912072	2.9113527075057495
ASH1L	2.9701153693664244	3.2189287571502865	2.73843741834335
TNN	2.828285279488652	3.0733229329173164	2.6072507606447384
PTPRZ1	3.048148255167659	3.3017886855241265	2.806522420821574
TRPM6	2.9715029128466206	3.2038279502782547	2.73843741834335
ADAMTS16	2.911194414232911	3.151489937074211	2.685896430997544
COL14A1	2.9820630642017245	3.2141886583417962	2.7436634439508754
SCN9A	3.1171673542707783	3.3445550953702097	2.879690603114874
FRY	3.075230710114215	3.3178583947476237	2.8377319048863336
THSD7A	2.9769549435940013	3.219221977054234	2.7334970992526
SPEF2	2.983897431682739	3.224464322862492	2.749033134733981
MYH13	2.993383286816873	3.2246320278774636	2.7644230769230766
DOCK3	3.0975563504234747	3.3338057277054793	2.868811224736143
KCNT2	2.869637402526293	3.094928478543563	2.644230769230769
SORCS1	2.8565525783497474	3.08436492250078	2.6335144334972984
CHL1	2.3113880735898182	2.5180791842255865	2.110652525991328
CTNNA2	2.863998118866041	3.08956621242068	2.6388671160578983
COL3A1	2.8246985054944744	3.0581994070837886	2.6022887599937294
RIMS1	3.0366194402652025	3.2714412024756854	2.801169118082944
ZFPM2	2.84064842352511	3.073928487487187	2.6179651983069445
TSHZ3	2.7817964991633732	3.016434366548783	2.5705329153605017
OTOF	2.8754095751668767	3.110209601081812	2.6494565217391304
FER1L6	2.8787987196536915	3.115248595797795	2.6392808612940315
KIAA2022	2.9577892124769773	3.1882248920788476	2.7125908116866144
CDH18	2.8443590878648175	3.084009713292998	2.607659527955017
ANK1	2.889620878783343	3.120611639881417	2.659908026755853
NOTCH1	3.550339071128978	3.806281443482339	3.298311640792431
POLQ	2.9218980593484534	3.167217260222989	2.69140318787562
TENM4	3.013356362324413	3.2454361054766734	2.7700831024930745
CPS1	2.681751944786989	2.9177463560057126	2.461072212352388
GLI3	3.0035930462461082	3.2400665695860207	2.7799550608768353
MGA	3.4173547190134737	3.671281165611869	3.157509540488264
COL4A4	2.934536880900255	3.167420814479638	2.7018552390906714
MUC2	3.080061324645283	3.318203501266738	2.848057019998056
GPR158	2.800642919985653	3.0323203863871604	2.565851268469271
HECTD4	2.999649500032264	3.2350340666770685	2.7647120309396884
FNDC1	2.8747411270419927	3.115248595797795	2.6443689574078912
LRRIQ1	2.9279638678668993	3.167217260222989	2.7065298118571293
CACNA1A	2.9198391277095803	3.1519436770497378	2.6810912511759173
EP300	3.3915945357728123	3.645156258124903	3.1364349189754313
TACC2	3.0714984954000903	3.317732709308372	2.832526951467797
EPPK1	3.019111649157362	3.260699984398565	2.7753096743845713
MYH6	2.9147086973704703	3.1617264690587623	2.6809511366605694
FAM47A	2.756550733460184	2.9803391241027777	2.5240384615384617
BRINP3	2.802800722480445	3.037395329484579	2.5813868422427757
NOS1	2.900412489516123	3.1412523403370085	2.660325092771651
CNTN5	2.855345367142626	3.1144387251078873	2.6284161571824214
PPP1R3A	2.8567815724431243	3.0994851526340423	2.613285945748184
CACNA1B	2.865501652081237	3.0897269180754225	2.6288282638235603
GRM8	2.759848425939788	2.985540414022678	2.5241703684348056
KMT2B	3.0038250792721843	3.245098549066514	2.774874581939799
NCOR1	2.9233970084473664	3.157018775680033	2.686317549911153
FLNA	2.869807190551947	3.1199625604492747	2.644092595495637
LPA	2.713639323761252	2.9388816644993496	2.487458193979933
CDH8	2.8017677021839718	3.0273081924577374	2.5712045989025345
SETD2	3.484339515180637	3.7238613886740106	3.235459764946901
KCNB2	2.7679282083893626	3.005876540641739	2.5497674904644962
NIPBL	3.045774180608791	3.291902855062666	2.8015889609031985
ALPK2	2.726355869047013	2.9495644058386046	2.503135451505017
GOLGB1	2.8647215539433675	3.1048470979821094	2.623611846873704
SMARCA4	3.3114990032919396	3.5769990641572216	3.0730636563185953
CELSR1	2.9754689736953703	3.21909615684643	2.73858053726351
GRID2	2.66222372385711	2.8920434607201106	2.4452691507718898
ASTN2	2.706071550291638	2.9387021589120996	2.482102732925746
TRIOBP	2.811681238193719	3.0476388599958395	2.591575120979624
HIVEP3	2.7808158641054885	3.016434366548783	2.550039905249884
MAP2	2.8884902279298523	3.115860701204223	2.654959757499739
CDH12	2.650081748985528	2.876313325704775	2.4246224591106236
ADAMTS18	2.794575446591045	3.027276822799451	2.5761613628050375
CHD4	2.9166430714145988	3.1566904155182276	2.686036789297659
CNTNAP4	2.5973292472571456	2.81937214005146	2.3825696222373165
SPTB	2.806941544755681	3.0375533132216788	2.5917023722437036
PKD1	2.8015242328481738	3.037237362180154	2.5812519594523984
PAPPA	2.7685511149224378	2.990897269180754	2.544808486178607
COL5A2	2.642750360060123	2.860858257477243	2.4243690892941117
CELSR3	2.8790556091387787	3.110335575949711	2.6494565217391304
EPHA5	2.6817417547416498	2.9125708638893224	2.4558479005041622
FN1	2.7898904650848686	3.021918361112154	2.56061872909699
KIF2B	2.6756562600242098	2.8974198918019143	2.4457799843219235
MTOR	3.181737439419577	3.426937077483099	2.9373334030209586
MTUS2	2.72947468988085	2.9593800384875437	2.508099069913262
NCOR2	2.7555914964847177	2.9754473574698292	2.5241703684348056
NLRP3	2.5533211950544934	2.7725759467332503	2.3457449592086665
MED12	2.7475273796664594	2.970217197480059	2.523906568427653
MYT1L	2.7327444479796523	2.954486345903771	2.513324276308914
FREM1	2.7938406735209473	3.0269932906849744	2.5658444816053514
NRXN3	2.72272226289812	2.9492847854356308	2.508099069913262
RANBP2	2.7365735694625575	2.9748283752860414	2.5134556095521763
NBAS	2.696641945417535	2.9281739220887295	2.4716517740502693
ROBO1	2.825677784277085	3.0632411067193677	2.612466691049689
ATP10A	2.75520180647529	3.0006760621977224	2.5445425570823974
EPHA3	2.6253630002883956	2.8403475003901577	2.40372054135967
MED12L	2.7169470174795443	2.9541790190877415	2.4824918992369605
ANKRD11	2.8381609102967587	3.0635597628211797	2.617701187088148
NAV2	2.7257941927993077	2.9492847854356308	2.4979096989966556
ARID2	2.8632727423541273	3.1048116000254966	2.628690880585315
ACACB	2.760505668543176	2.990741703942578	2.534489966555184
ZNF423	2.5003538666626044	2.7154970608125684	2.2885208213595276
TRANK1	2.7488057889144972	2.990556746053172	2.523911108570682
NLRP5	2.6166766968643	2.850158631091694	2.3881688963210705
FLNB	2.751803563952534	2.9855112726496302	2.529132047865392
ZNF521	2.632229642123206	2.8556344786218264	2.408820148395862
GRM1	2.6465838409703806	2.876313325704775	2.4246224591106236
CNTN6	2.7075078169130773	2.9335275148236764	2.482102732925746
PLCE1	2.704565299108474	2.943623881838985	2.482102732925746
VPS13A	2.7281012257819284	2.954332674503277	2.5030046506767
ADAMTSL3	2.5452610799472812	2.762315975654164	2.3253383497935936
CHD5	2.624307218377724	2.8556344786218264	2.398620401337793
COL4A5	2.5842445933817837	2.808842652795839	2.3568143812709033
SCN7A	2.655961656017567	2.881664499349805	2.434945955446147
DCDC1	2.623635346575717	2.850158631091694	2.403469355765714
LPHN2	2.6494676861897215	2.876313325704775	2.4297209739784718
DMXL2	2.738686373395285	2.959841864336246	2.5135869565217392
SETBP1	2.5530196279590966	2.777488817226672	2.335545221798422
CENPF	2.736835096050495	2.9648894668400523	2.5134595898990013
GTF3C1	2.6800596032896498	2.9073698444895197	2.460943622968807
C6	2.5477547117313355	2.762172284644195	2.3403980139794123
TMEM132B	2.5114435306713103	2.7259012641107008	2.2989706881237266
BCLAF1	2.644168630989514	2.8711120357848747	2.429594022676211
CPAMD8	2.6812487661445776	2.9075210652241754	2.461072212352388
ITPR2	2.7077786907272205	2.9387288047435765	2.482232441471572
BRWD3	2.6068730224053045	2.8347030063455736	2.382818623608716
CFH	2.5574337153596836	2.7777777777777777	2.3357893086690704
TLN2	2.721350324489875	2.9491313845833766	2.497779171238961
CHD8	2.810925011408329	3.0476388599958395	2.57643062451006
SAMD9L	2.6029523579570415	2.8245942571785267	2.3879193228132514
CD163L1	2.6097266629587357	2.8349768011647636	2.398244422383615
DMXL1	2.608153800879031	2.8347030063455736	2.382818623608716
MAP1A	2.6185712752424677	2.8300905212777026	2.4086942891478134
PLCH1	2.603780470702358	2.819392426133999	2.382694116417598
ABCB5	2.6121601121549536	2.8297960882230546	2.398244422383615
CACNA1H	2.6320737138601196	2.8556566970091026	2.408818524123627
ZNF292	3.020130319722153	3.260699984398565	2.7956314991900504
POLE	2.5985399664968356	2.82444733420026	2.3775931441709774
COL5A3	2.6287467711114267	2.8553596504914966	2.403594942000209
SPATA31D1	2.57129340301519	2.7881814398668334	2.361546499477534
SZT2	2.61533384544333	2.8300696626464132	2.398369735604556
ZNF462	2.7057039967191265	2.9286308780690806	2.4873282123634843
MYLK	2.539682912257888	2.767086237386872	2.3198640334509757
CTNNB1	3.67571003973043	3.9259528885653374	3.423762479744916
EPHA6	2.5109568115525973	2.746138243095647	2.2887599937294247
EGFR	2.8283898132090335	3.068282281969941	2.5921087013326365
IGSF1	2.4840211534691634	2.7098720482679703	2.257407117102994
PCDHB7	2.4461932370378916	2.668527082622862	2.22593792454802
MYO7B	2.525541483954911	2.741364960466084	2.309420554887925
PCDHB8	2.3805432837515688	2.5958487228840452	2.173458725182863
AKAP13	2.6336862327014776	2.845823989762116	2.409071906354515
COL19A1	2.4846700511562805	2.7100130039011705	2.277951933124347
KDR	2.5592506476139825	2.7828348504551363	2.3407648863377952
CEP350	2.597956080658919	2.8092810321506607	2.38766704463937
LAMB4	2.495827637163906	2.720416124837451	2.2832958879774283
KCNH7	2.411564095420127	2.6219956300072833	2.194586686174104
TIAM1	2.5822817890853353	2.8137514952930776	2.366767283809618
NSD1	2.7955161188574134	3.0170311808199686	2.5758994813145097
DOCK10	2.556762401244126	2.777633289986996	2.330436230156067
USP9X	2.6061627359932316	2.8347030063455736	2.382818623608716
PCNXL2	2.5283727179751394	2.7516254876462938	2.3197492163009406
COL4A1	2.440358021686453	2.658135663753641	2.230802280331271
FRYL	2.5226519237077447	2.7464239271781534	2.309420554887925
TNC	2.597110018883809	2.814316974555537	2.3876698014629048
SLIT3	2.515030255142245	2.7413488344849437	2.288879598662207
SLITRK3	2.3977110359602625	2.61652101539742	2.1787832764649466
DUSP27	2.425442120924514	2.6223951257353195	2.215256008359457
TAF1	2.825475406480137	3.0482405030465753	2.6072507606447384
PCDH18	2.4766626870431883	2.689486552567237	2.2675026123301985
SORL1	2.6377113852809946	2.876014146037029	2.419270561187167
ABCB1	2.512135217982596	2.7309612983770286	2.2887599937294247
ABCC9	2.594160172730178	2.7990219031267882	2.3621635746015155
IGF2R	2.5174388593351447	2.736163129421556	2.2990908140871564
SDK2	2.518744143147166	2.731103365759767	2.304195621505826
PPFIA2	2.5553476288144013	2.777904204594711	2.3408924652523777
SMAD4	2.711831639409594	2.9336801040312093	2.492423450726304
PXDN	2.675045403052142	2.897395445617977	2.460943622968807
LTBP1	2.3273655620685947	2.5438277063933827	2.1212121212121215
CACNA1G	2.512903372298726	2.7309612983770286	2.293865607691504
TRHDE	2.5015628379547077	2.725475918027671	2.278189988504546
SMG1	2.4965935528953587	2.7104359587972118	2.278309034853948
MEGF8	2.580017206422445	2.803641092327698	2.356563661478587
ABCA4	2.572686261291316	2.798420363895952	2.3513428780436825
GPR179	2.6254069991005142	2.845401581356638	2.3935197282466683
ARID1B	2.8537582992708352	3.0894055234826028	2.618248423337967
PTPRC	2.4242505435246238	2.6425301706200583	2.210146820628037
LAMA4	2.4065950373495415	2.6219858672883034	2.1994542770010717
MYH15	2.5874915366860414	2.814044213263979	2.367142185295501
LRBA	2.6532027034839265	2.8764629388816645	2.4400438894404095
HIVEP1	2.5441155294456235	2.762172284644195	2.3303202884163228
PTCHD2	2.4211451887322584	2.6373283395755305	2.2151402748027795
HECW2	2.5164118621694254	2.736289610353767	2.2939854731671634
KDM6A	2.4516769519186865	2.6685393258426964	2.24125161477467
KIAA0947	2.5512024380921385	2.767500556034475	2.335545221798422
LRFN5	2.3822652916667146	2.5907813963167206	2.183552108674071
ITPR1	2.508068422231445	2.7308192457737324	2.3039548612925134
HTT	2.574915764465561	2.798439531859558	2.3565680844393353
C5ORF42	2.534339355512387	2.7618849474669718	2.3096619114803785
KCNH5	2.4155253003161814	2.6422552793092686	2.209915887362207
MYH11	2.563895386793687	2.788036410923277	2.34611767164803
STAB1	2.6279515480244036	2.845527920236245	2.408820148395862
TRPM3	2.5237620022669156	2.7464239271781534	2.299210952604901
CDKN2A	2.838397257675172	3.0588027157210824	2.6179651983069445
PIK3CG	2.4236583387790835	2.6374655360765753	2.205037098965409
NLRP8	2.4263443101809363	2.6527958387516257	2.2152440177939092
SLC8A1	2.333684443281302	2.5439600457808758	2.1264367816091956
CUL9	2.490834529763216	2.7150733381878704	2.2728460212132298
DLC1	2.450803682439662	2.6685393258426964	2.231163130943672
ZNF99	2.4354810650947494	2.653060421871879	2.2103778021633484
SVIL	2.5481892691601113	2.762315975654164	2.330442052461072
REV3L	2.601497253558677	2.8347030063455736	2.382818623608716
NLRP4	2.396319410273396	2.611455027831244	2.1891327063740857
CACNA1S	2.5224363198498305	2.736431954735264	2.299210952604901
TLL1	2.404572161164436	2.61665712948031	2.194229609779372
NRK	2.5070463368680205	2.7308192457737324	2.278428093645485
PLCB4	2.350787790286904	2.5595671626261574	2.141982937562373
UNC5D	2.341112831667341	2.5442191494167594	2.1366466376644926
HIVEP2	2.415560025344861	2.6271980022890435	2.2049218872459373
KIAA1211	2.255830256217455	2.4608489415823245	2.052949075279329
GCN1	2.473348786577605	2.6893466500208074	2.2571712210669315
BPTF	2.4637636733714947	2.6790823492691045	2.24683875013063
TPR	2.3580418424989777	2.5799739921976594	2.1524476255159084
NOTCH4	2.39221945323123	2.6061173533083646	2.1837939501593437
CD163	2.393243652939485	2.6011861408802415	2.1992373191244843
PCDH9	2.510270883287176	2.745995423340961	2.293745754741627
CNOT1	2.44888818804277	2.663464070432115	2.231046554156434
ADAMTSL1	2.4733703021519737	2.69946946842817	2.2520639565262828
CELSR2	2.520478889003967	2.741222366710013	2.3040680013203594
GRM3	2.476242738003435	2.6996098829648894	2.2623961544490307
SETX	2.3903047774187143	2.5961188283648093	2.183780275335972
PTPRR	2.502498636590445	2.735736204296042	2.2885208213595276
SPTBN1	2.3561755092266226	2.5749063670411987	2.147207604784074
TRPA1	2.397725458083238	2.6215864759427827	2.18402215371754
ITPR3	2.5306110929268444	2.7516254876462938	2.3146454882700245
GRIK2	2.334870562473772	2.549029808042449	2.1213229531323474
GRM7	2.3961765342855506	2.611319184352892	2.1890183375999164
GRM5	2.3135491722595316	2.5231505566538344	2.1055381400208986
XIRP1	2.3406021463600206	2.5491624180626364	2.1316614420062696
TLR4	2.236189110116893	2.4553910992273957	2.0219212301186955
CCDC108	2.407752060494453	2.626924677486475	2.1943442569641567
ALK	2.397036864714665	2.611445827630935	2.194128095287849
COL1A2	2.490646463548839	2.705092857514436	2.272964782108893
KIF21B	2.3523886225501425	2.569704535996671	2.1421107628004177
ATR	2.6990082906942536	2.928326224903776	2.4717809364548495
SPTBN4	2.4669309184073347	2.6841448189762795	2.24683875013063
RIMBP2	2.3965172501283276	2.611455027831244	2.1838943765492806
NFASC	2.355118683025188	2.564769534907918	2.137109415821925
PCDHA2	2.291744325294014	2.497268612455127	2.0846394984326015
SORCS3	2.351316141151874	2.5544976848238905	2.1369977532786457
CENPE	2.401968426901975	2.61665712948031	2.1892470870996394
COL24A1	2.3927653335384282	2.611319184352892	2.1839080459770113
SAMD9	2.387739691577582	2.6010421790706992	2.173458725182863
MYOM2	2.396551046344879	2.61652101539742	2.1787832764649466
TEP1	2.4612199885333204	2.669082417643003	2.251946287684832
SHANK1	2.2514384071602414	2.4657961816573892	2.0479598767044567
ADAMTS9	2.4003461190167767	2.6015834982776864	2.1994671124810616
FAM83B	2.267720499396416	2.4812734082397006	2.068641278796427
TPO	2.462591505482462	2.679069543272469	2.2416135437349776
KIF26B	2.488518942453435	2.705219385431547	2.2627508361204014
SCN4A	2.319450945574114	2.5384882400120006	2.110652525991328
SPTAN1	2.351529312980175	2.569704535996671	2.1472232380753358
WBSCR17	2.3210432954801243	2.5334235030952503	2.1158769134319
MUC6	2.592979796912952	2.8192254965235426	2.367142185295501
FRMPD1	2.2522786054670934	2.4607209258857674	2.047852888935325
MYO9A	2.3376005202368204	2.5542319096915156	2.126547886514447
NOTCH2	2.80627115536617	3.0424381110879963	2.5712045989025345
BCORL1	2.3081393684214064	2.5180749622576992	2.105428138550755
PCDHA6	2.215044749593075	2.424305483300385	2.016508201859785
DOCK4	2.406995104665477	2.6167932577255226	2.199582027168234
SPTBN2	2.3427420571989503	2.559434011340582	2.136758270340674
HDAC9	2.2557057655546204	2.4607220892727084	2.0479598767044567
PLXNA2	2.3371826915137413	2.5543586337969173	2.126547886514447
NCAM2	2.298214202307949	2.497398543184183	2.1000940340612266
FSTL5	2.3173762593435008	2.528221401446184	2.110652525991328
SLITRK1	2.2684663965121707	2.4763292061179896	2.063633039026174
ADCY2	2.295352658531835	2.5074129948499193	2.0999843284751605
ADAMTS2	2.1960551380128273	2.3933402705515086	2.0058503969912245
MYO10	2.3356212606552065	2.538889755996046	2.1264367816091956
STXBP5L	2.297366879819027	2.5124843945068664	2.0795234860755527
TNS1	2.2779669040801696	2.4867339506815105	2.0638486859292544
MORC1	2.2190323569165225	2.4293814701139262	2.0113891646204483
PLCB1	2.3097981718235427	2.512876541282972	2.0900825582610514
NLRP12	2.274392677229559	2.4816606836272825	2.0689655172413794
CAMTA1	2.3173450658509185	2.5334184634291654	2.1156385313088055
UTP20	2.3328308855061226	2.5490239362695193	2.1263256883130452
GREB1	2.4093110511967195	2.6370539893893685	2.194472020481739
BOD1L1	2.3513932625357983	2.559693886385244	2.126770131159534
ANKRD17	2.496741448211015	2.7305351848962394	2.278189988504546
GLI2	2.3290832819640785	2.5386256047443165	2.110873086368149
MAP1B	2.443822443728903	2.648145257790958	2.2361546499477534
TRPM2	2.2550386457701483	2.4659244615544686	2.0480668756530824
DOP1B	2.2769948355429013	2.4968789013732833	2.0689655172413794
ZC3H13	2.342694290522717	2.5542319096915156	2.1366466376644926
DNHD1	2.411339298738943	2.616919907060618	2.2046914999216343
TSHZ2	2.24822101996911	2.455646576066382	2.05296975395706
KIAA1217	2.5095309370994054	2.730945727076075	2.2988505747126435
MDGA2	2.2112754215882693	2.41402632537329	2.016402862665204
CACNA1D	2.4484878470911426	2.668665894712233	2.231163130943672
FCRL5	2.1769313924068743	2.377607824774986	1.9849561220225658
NOTCH3	2.4377392553788058	2.6478697393747073	2.2410280520294625
RBP3	2.1672079387256358	2.3724051818323706	1.969491171246474
PCDHA8	2.235556587746274	2.4348368971437493	2.032180545397555
WDR17	2.2004502743578014	2.4086983664551034	2.0008358583220143
TET1	2.3123157838061905	2.5179481843720737	2.105428138550755
CDH1	2.1402737003409706	2.346269899073978	1.9483911408274133
PCDHA1	2.2284842093564343	2.4397856734120587	2.0269564308849652
MECOM	2.408279432320957	2.6167932577255226	2.194472020481739
FRMPD4	2.1417614254713144	2.351599265747519	1.9382477404524319
HEPH	2.170771831800309	2.3826865050463013	1.9644723092998955
PCSK5	2.3278668275249665	2.5387576734991155	2.1212121212121215
SIPA1L1	2.30285056990072	2.502601456815817	2.09508881922675
SLITRK5	2.314454658065158	2.5180791842255865	2.110524666342067
EPHA7	2.3358951441061997	2.5439600457808758	2.1213229531323474
USP29	2.1569173829038286	2.3619998959471413	1.9590429422212934
PTPRK	2.415930817244538	2.6323900570562087	2.2100313479623823
PLXNB2	2.296538009013595	2.5074129948499193	2.0846394984326015
SEMA5A	2.164634505260219	2.3621227887617064	1.9745089845382364
SIGLEC1	2.238923558766688	2.445114972427427	2.037404659910145
DCAF4L2	2.015452086321137	2.221412964311726	1.8281535648994516
COL4A6	2.159546833651713	2.3518393256673082	1.9641644465339811
MYH9	2.2974454279187686	2.5126150964989855	2.0949793636696095
TMPRSS15	2.1862506129048107	2.388013110660215	1.9799148097299386
CAD	2.2574334878942137	2.4557752341311136	2.042948952400857
C3	2.4020744602788695	2.61665712948031	2.1790249255369183
SIPA1L3	2.2460354331456154	2.4504448259715934	2.0324990856366583
PBRM1	2.8069981204179357	3.047480368193874	2.5712045989025345
GRIN3A	2.224315333126942	2.429634254201134	2.0218379395015935
NID2	2.110273046543956	2.3151761094636076	1.9120259116079823
SIPA1L2	2.300846179880694	2.502471255397742	2.0949793636696095
DPP10	2.2387269864129777	2.4452421830289786	2.037511101823311
INSRR	2.1753960506560395	2.3826865050463013	1.974587255242484
ZEB2	2.3995231037801537	2.6215864759427827	2.194242725040489
MYH3	2.20321467980995	2.424053266749896	2.000940389739303
CACNA1I	2.2299217107241156	2.4348368971437493	2.032180545397555
FASN	2.2619720317381877	2.471253672614211	2.053291536050157
NRAS	2.5731213848363725	2.7932379713914175	2.3563174033947414
PKD1L2	2.205819278516711	2.4089506088383286	2.0060599728346045
KIAA1549	2.396878922907176	2.611445827630935	2.1839080459770113
PCDHA12	2.229447894367399	2.4348368971437493	2.032180545397555
EPHB1	2.2169167925884916	2.4295078555821457	2.016613552061021
PREX1	2.221091303525776	2.4192289683159047	2.0318621049882477
PDE3A	2.2076275437144406	2.42417936846486	1.9959245519619626
ACACA	2.3547312867154733	2.569838214638714	2.142222686660745
ST18	2.254589528318962	2.4657961816573892	2.0479598767044567
ZNF479	2.0545466160712524	2.2528616024973984	1.8595594402139841
UNC13A	2.195993868718122	2.3934648004578802	2.0008358583220143
ZFYVE26	2.1632049499590758	2.3672025388897557	1.9591452902147224
NDST4	2.1318089380766505	2.341067526792217	1.9329223696583429
NLRP13	2.121601657033277	2.3255813953488373	1.9275975552421252
SLITRK2	2.0734642591756294	2.2787576088653037	1.8754571100198518
SPTBN5	2.384955298388149	2.6061173533083646	2.1785556081142725
ANO4	2.143786439326138	2.3463919671192968	1.9382477404524319
KIF1A	2.1352543749175577	2.3461478437288665	1.9380452384683697
CHD9	2.2973620460759756	2.5127458120903134	2.1000758778130963
ARHGAP35	2.2645676477198013	2.476200384955522	2.053291536050157
RIF1	2.2311885384151164	2.4400394795185525	2.032180545397555
MAGI2	2.2745963816987627	2.4815315783997502	2.0688574264667468
PCDHA3	2.130076244690146	2.3257023933402703	1.9328213968552475
DOCK11	2.228478823937158	2.4348368971437493	2.021943573667712
KIF4B	2.1698434321985047	2.3774841327645406	1.964369677655295
LTBP2	2.14764370439659	2.356674643637499	1.9434721278930045
LRRC4C	2.1437483392551466	2.3413111342351716	1.9382477404524319
CR1	2.210586262529907	2.4191031110186243	2.0112840873471947
THBS2	2.0736303677988865	2.2787576088653037	1.8703307037249883
SHANK2	2.2912181579555044	2.492322454125113	2.0846394984326015
ERBB2	2.090979009162502	2.284316786346134	1.896353568070212
COL4A2	2.1657465014952133	2.3673257023933405	1.9746121297602257
CNTN4	2.187770583192919	2.3933402705515086	1.9853709508881923
ABCA8	2.083248431433722	2.2891628947505334	1.8910306639502688
JMJD1C	2.266479953332684	2.491547464239272	2.058516196447231
ERBB3	2.2444535134456602	2.4452421830289786	2.037511101823311
ANKHD1	2.2091475156837403	2.4088236824306746	2.0060599728346045
AMER1	2.052242167389105	2.2630319425658096	1.859687614271535
RUNX1T1	2.157046954348134	2.3619998959471413	1.9590429422212934
POM121L12	2.0604354686988566	2.2529788230397	1.8700376096949436
COL27A1	2.1551745219804905	2.3518393256673082	1.9590429422212934
DGKI	2.104115081328408	2.320137335483535	1.9015488957626616
PCDHGA2	2.0629221225360257	2.2581820073885215	1.8701352974977796
EXPH5	2.1412397498566844	2.341438155057274	1.943370598683523
CFTR	2.207908483927821	2.40894901144641	2.0061647771798756
KIAA1549L	2.162252342517656	2.3721583519741976	1.9691573915645197
MYO7A	2.1634584784536175	2.3722817604827804	1.9642670567338836
ITGA8	2.025086993586254	2.2216441207075963	1.8232159648939503
MYPN	2.0496844129039866	2.247658688865765	1.8544637726584128
ZZEF1	2.1946957926216366	2.3984183965454453	1.9956117438094243
ABCC8	2.1235486642503747	2.3306627822286963	1.9275975552421252
BAZ2B	2.2466238820237905	2.455519716990948	2.02738008151322
C2ORF16	2.0878747931871766	2.2892819979188346	1.8860038660467058
PCDHA4	2.097408909239497	2.294604297830272	1.9015776825828021
ZBBX	2.0946530499679112	2.299568180635763	1.8911001072336913
GRIA1	2.1464833556931007	2.356674643637499	1.9485947131961132
RGPD4	2.1321592745591023	2.3460258010819808	1.937944003343084
NLRP7	2.0893536269360964	2.284079084287201	1.8859053390450318
MAP3K1	1.9784820459193124	2.174817898022893	1.7864605098203095
COL15A1	2.114073920784888	2.3151761094636076	1.9120259116079823
KIAA1210	2.1560364812800445	2.361877015919259	1.9538188277087036
DPYD	2.160666903672193	2.3722817604827804	1.948900151523068
FANCM	2.201540959318351	2.4086983664551034	2.016192217289109
NES	2.041230944738011	2.237369269993236	1.844112422944311
EVPL	2.285982571958684	2.502080732417811	2.079306201347892
PLXNA1	2.2361207481454195	2.4553910992273957	2.0322867143827383
CTTNBP2	2.105272191387063	2.315055665383415	1.9066736778772182
CCDC141	2.122584814331896	2.335743640430734	1.9275975552421252
NELL1	2.0202156316656157	2.2114684150275785	1.8283445645928014
BRWD1	2.2045716267793805	2.413900738736864	2.000940389739303
GATA3	1.782414055791308	1.9619067443796836	1.598328545312092
SALL3	2.05223274744049	2.2477756386908787	1.8494331539626978
KIAA1462	2.085147696607656	2.2892819979188346	1.8860038660467058
CDH6	2.0206242744380765	2.2165683903114766	1.8229925011647212
PKDREJ	2.135665280760764	2.3310265882720222	1.9381464841709333
KIF21A	2.141416363445589	2.3312749294544526	1.9382477404524319
IGSF9B	2.1555690675904544	2.3669562503251314	1.9435736677115987
TRPC4	2.034263871642614	2.227078780310126	1.8440160894321682
NLRC5	2.143689733931031	2.3413111342351716	1.9483648636193371
CHD3	2.1658711967446744	2.3724051818323706	1.969491171246474
KIAA2018	2.1390621255045055	2.341189324176682	1.9482630893087654
NRXN2	2.1501716879592543	2.3517216109013	1.9588382783117426
TDRD6	2.2502417805996338	2.445496643946095	2.0479598767044567
CDK12	2.083203552491241	2.2891628947505334	1.896155453405767
PTPN13	2.215736754673766	2.414151925078044	2.0216267042783262
CIT	2.1575953114228423	2.3669562503251314	1.9538188277087036
NRAP	2.1601809600155777	2.3670793882010197	1.9590429422212934
ASCC3	2.174503140938617	2.377607824774986	1.9695940650958674
GRID1	2.115916283815097	2.3203787524062225	1.9172500261205725
FLT1	2.130298709857313	2.335986681234067	1.9379171667481192
PCDHA7	2.114273283264688	2.3100936524453695	1.9222732971165901
NLRP14	2.0016863032724066	2.211008219748205	1.8074491981403122
CUX2	2.0797983960434565	2.2890438039746126	1.8755550911655607
MAST4	2.2568064426281045	2.4659244615544686	2.053184264145029
EPB41L3	2.2131768548754915	2.4191031110186243	2.0112840873471947
SCAND3	2.1457207311117963	2.3465140478668056	1.9485947131961132
BDP1	2.181159114398489	2.3880158243591207	1.9849318026685998
EGFLAM	2.1542727474932852	2.3619998959471413	1.9487983281086732
TLN1	2.1949830731411195	2.4036210394880597	1.9752312274651198
PCNX	2.12390424410228	2.3206202195743795	1.9224464728206019
BCOR	2.4283796921079865	2.647732001664586	2.2203529458878712
MYH14	2.143653914601794	2.336229772620844	1.9534866648727036
WNK3	2.1274723815390035	2.3409457420798003	1.9276982551457527
PATJ	2.0718351225418523	2.273800365819967	1.8857083159214374
NLGN4X	2.043373916958355	2.242455775234131	1.8492399310452905
MMP16	1.9576397314205918	2.159096821185162	1.7553024762302791
PDZRN4	2.1114837578993972	2.3100936524453695	1.9120259116079823
ADAM29	2.102700679502828	2.304770823578378	1.9015776825828021
CTNNA3	2.106904161699178	2.320137335483535	1.9170497283744254
ATP2B2	2.0267429463314275	2.2269742040402924	1.8335684062059237
TIAM2	2.171496225691739	2.3726555962437232	1.9695940650958674
PLCL1	2.1221157508995674	2.3258294344640493	1.907072188936299
CUX1	2.161612816056169	2.3672063622953483	1.9589148912351149
FAM47B	1.972365079941441	2.169614984391259	1.7811086712627304
DNAH6	2.374374170713633	2.590646621234979	2.1580102414045355
ABCA1	2.156163820200479	2.3619998959471413	1.9539209027741498
PCDHB3	2.076968151335909	2.2940074906367043	1.8857083159214374
ABCA6	2.009893682423763	2.2162105920299657	1.817801922273297
MYH7B	2.131586459355084	2.3309053069719043	1.9277989655712868
CASR	2.1320014805888454	2.341067526792217	1.9277989655712868
HECTD1	2.1303394087445393	2.3307840382914518	1.937815938180888
ATRNL1	2.1759805592327557	2.377607824774986	1.979835971373348
EPG5	2.142653914013321	2.351472271355738	1.9381196556140572
IRS4	2.07709676150185	2.2739186756905	1.8806812245324416
BRINP1	2.091056066691996	2.299568180635763	1.8912282534872786
KCNH1	2.054636382697305	2.2528616024973984	1.8698117848185438
ADAMTS19	2.1243179297050316	2.3307840382914518	1.9328213968552475
COL4A3	2.136503063538947	2.346269899073978	1.9380184058919565
TNRC18	2.1541944988641304	2.356674643637499	1.963959258291982
UNC80	2.2296312205550213	2.4397856734120587	2.0217099638458196
NUP210L	2.103117303774872	2.294604297830272	1.9065740761344652
ZNF318	2.0713307181107394	2.2685883760861647	1.8754571100198518
CEP192	2.1181741910165117	2.335500650195059	1.9222732971165901
NUP205	2.0603728549518636	2.258064516129032	1.8546575414032702
CNGB3	1.9692902806893886	2.1594338640857527	1.7811086712627304
COL11A2	2.0635571871460727	2.2581820073885215	1.875261178437108
ATP8B4	2.060192953019217	2.2581820073885215	1.8650088809946712
PTPRS	2.100861229761672	2.2894011134814507	1.8962254352056385
PZP	2.079187681377029	2.2788761706555674	1.8858068223371465
MAGI1	2.10248592407457	2.2996878251821022	1.906702188789636
PCDHB6	2.10602113174298	2.2999345635949595	1.9066736778772182
LAMB1	2.0810525500640162	2.2839602518079185	1.8858068223371465
ADCY10	2.0645804919576265	2.253223204571225	1.8598819288438433
NBEAL2	2.1577346379412594	2.3721583519741976	1.9539209027741498
ZEB1	1.9119686553739157	2.1122730347016283	1.7236876469051972
A2ML1	2.031661228041048	2.226962901295593	1.838792247819046
ARMC4	2.0746872512274273	2.268715498109608	1.8754571100198518
NUP210	2.053270670957762	2.2630319425658096	1.8648140409527791
EML5	2.065166211096429	2.2786390594110912	1.8598509075905836
PDE1C	2.0013681499170057	2.2008324661810614	1.8023195068435902
ABCA9	2.056923615831083	2.2528616024973984	1.8698117848185438
ZNF236	2.1069818017899413	2.315055665383415	1.9066736778772182
TRIP12	2.1554646279948355	2.362003996779405	1.9486965153335774
KLHL1	1.9837431419012879	2.1903259347532824	1.7814230487932297
DSEL	2.17643507563814	2.3826865050463013	1.979835971373348
KEAP1	1.8363845895131525	2.029241896040377	1.640286266520399
YLPM1	2.131858175966995	2.3461478437288665	1.9329223696583429
NWD1	2.1160677406479946	2.315423620735233	1.9121258032495692
PCDHB12	1.9977672445797425	2.1957567628538435	1.8073547847889677
PCDHA5	1.9629310966087814	2.164299464127777	1.7759206059023245
NTRK3	1.9806597656523532	2.1801480422606185	1.7814230487932297
COL6A5	2.1356755713643025	2.335986681234067	1.9226750261233019
CADPS	2.123823980335933	2.3306627822286963	1.9223460418845872
C12ORF55	2.177849398971546	2.39284228048273	1.9695940650958674
XDH	2.0521074916209745	2.2528616024973984	1.8648140409527791
MYOCD	2.113320760997082	2.3203787524062225	1.9070010449320793
CDH4	2.0763598738952207	2.2736732570239333	1.8805829807240242
DOCK7	2.0422163401793774	2.237369269993236	1.8543669034684498
OR8H2	1.3232682916079237	1.4834478450968145	1.1696517153151271
ANKRD30B	2.0262845757807644	2.2117107031900525	1.8335684062059237
GRIA2	2.0903932496211253	2.2892819979188346	1.896254505563391
PIK3R1	2.3759272027967584	2.5857135424795796	2.1632354478001883
CACNA2D1	2.0558299279859646	2.2630319425658096	1.8595594402139841
PIK3C2G	2.038536975398626	2.2321660856444145	1.8440160894321682
PCDHA11	2.0201661613981616	2.2164412070759627	1.823120722979679
KCNH8	2.024340052577276	2.2216441207075963	1.82821634960033
CNTN1	2.0130923607370974	2.206150163900307	1.8178968813665568
TP53BP1	2.0499513018807742	2.247785831497926	1.8544637726584128
DOCK8	2.0781427186276913	2.2788761706555674	1.8806812245324416
SEZ6L	1.9363412077736326	2.143377380085319	1.7395392571697226
PIKFYVE	2.0389237451504227	2.237369269993236	1.8338557993730409
HELZ2	2.027345088953918	2.2217597169467713	1.8386961972419558
H2BC5	2.2608668810115677	2.4611061969925596	2.058516196447231
NEBL	2.1225499391533487	2.3204994797086367	1.9173501906901413
KCNU1	1.9750484072240442	2.1747047500130066	1.7913686753985139
SCN8A	1.969680380117253	2.159321504760914	1.7708823068484563
CSPG4	2.0936816963632765	2.299568180635763	1.8912282534872786
OGDHL	1.9140342815544995	2.102195858049745	1.72891094280491
NYNRIN	2.053618887354028	2.2579470370948442	1.859687614271535
CDH11	2.140557474539928	2.356552047026999	1.9484929216946143
ARAP2	2.058104130292671	2.2529788230397	1.8649114558846573
PRRC2C	2.0697225503701904	2.263267429760666	1.8803865238965787
ALPK3	2.073107353985517	2.273800365819967	1.88045483395642
CDH7	2.0903264821392087	2.294365537693148	1.9013790221479314
HEATR1	1.987923917827025	2.1801342421561993	1.7866471633058199
ANKRD12	2.0574899186904045	2.263149680037459	1.8597847664820815
ABCC12	2.0060023758642473	2.2111232506113105	1.80754362135618
AHCTF1	2.073872611119979	2.2736732570239333	1.8857083159214374
KIAA1244	2.12634222071795	2.3257023933402703	1.9174503657262278
PCDH19	2.0569083676430298	2.2529788230397	1.8495297805642634
ATP10B	2.1188835908706416	2.3254604099469356	1.9274968658587546
FHOD3	2.066014861815993	2.273436687129331	1.8598819288438433
FLT4	2.1066349767957435	2.3048907388137354	1.901677028368424
PCDHA13	2.0297306408117817	2.237136465324385	1.833664193919131
KIAA0100	2.0830371346741594	2.2839602518079185	1.8858068223371465
C7	1.9177384794384145	2.1073993131439277	1.729001253656498
PCDHB4	1.912530719641446	2.1123829344432883	1.7340436644729968
TSPOAP1	1.9827305342236134	2.195528300269225	1.7866471633058199
PLXNA3	2.0082244719984588	2.221297404151277	1.8126730397534345
ARHGAP32	2.038454273524509	2.227078780310126	1.8440160894321682
RNF17	2.0414986356588734	2.237369269993236	1.844112422944311
C20ORF26	1.9601195752406682	2.149026953897388	1.765658465235334
FILIP1	2.0542041918062677	2.2426891455926734	1.8698117848185438
SHROOM3	2.0330525506140025	2.2169144222884345	1.8489185739354481
SF3B1	2.498120858821996	2.720416124837451	2.278189988504546
LAMC3	2.0327767823876908	2.23206097885115	1.848950172359762
TRPM1	2.0173801488209966	2.221412964311726	1.8230254910154615
MED13	2.0686676908902393	2.258299510875221	1.8803566069775637
HFM1	2.0102404168951473	2.1959852729901916	1.8176737002103005
COL1A1	1.9978700843885815	2.205805847466445	1.80222535652719
NID1	1.9518313869650743	2.1489151360632706	1.7604346236222117
PCDHGA3	1.9289357810864303	2.117806223332293	1.7394483911408274
RTTN	1.9841051143102713	2.1801342421561993	1.7917776733009454
PHF3	2.0781605279653346	2.2788761706555674	1.8858068223371465
LRP4	2.0061278242899063	2.2111232506113105	1.8024136669975446
KNDC1	1.9478709224197737	2.133527605765728	1.7552107820090894
MMRN1	1.9237289794126318	2.1227887617065555	1.7340964911872834
NCOA6	1.9738993766331894	2.1747047500130066	1.7812369410781446
PCDHA9	1.9664510801446184	2.164524689109735	1.7709748197680495
MPDZ	2.1213391444435716	2.315417035225558	1.9275975552421252
ABCA7	2.047102647585839	2.2374856904984908	1.839080459770115
PDGFRA	1.9363128141300012	2.128102398667985	1.754935756816045
NLRP11	1.8596895418937802	2.0450642660144664	1.6664054745860104
ITGAX	1.8817092799781525	2.0709751274846497	1.6821648730540173
COL9A1	1.9293838118764464	2.1330836064720877	1.7343154155566003
ZNF91	1.95669195264494	2.1592091571279917	1.7553941800323911
CR2	2.0218189766243886	2.21655653259795	1.8283445645928014
AFDN	1.995953558809608	2.195629552549428	1.80222535652719
DSG4	1.9295937959264664	2.1279916753381896	1.7291819036673282
MYOM3	1.9138330796543406	2.1072896612726986	1.7287826113576457
NCAN	1.9473551880865878	2.1488033298647244	1.760342666109486
ATG2A	1.9170905982169384	2.1072896612726986	1.7337870149840302
KIAA0556	1.9144666648225812	2.102195858049745	1.7236493400594062
DNAJC13	1.9693680809417278	2.1695021070703917	1.7760133723359801
SLC12A5	1.9078063168543578	2.091897798823958	1.7185541161721687
ATP10D	2.033750614767681	2.2321660856444145	1.8491433347262851
KLHL4	1.8904807322175452	2.076286621220794	1.7131515721299488
SAGE1	1.8664886494131914	2.055385217293045	1.6816850473701868
PCDHB5	1.966589506225427	2.1543576863858034	1.7708823068484563
SYNPO2	1.9218306960730098	2.1126027682381103	1.7393575346043355
ARPP21	1.8968242675247948	2.0916801082262344	1.7029723658778666
DOPEY1	2.1216277895724653	2.3255813953488373	1.9325923626169494
A2M	1.9749654157663026	2.174817898022893	1.7915904936014626
GNAS	2.204737778620556	2.4089506088383286	1.995692255354779
ZNF407	2.008243011520589	2.2111232506113105	1.8176737002103005
CACNA1F	1.9262845890413904	2.117806223332293	1.7394483911408274
LRRK1	2.073736743238552	2.2786390594110912	1.875359139110902
STAG2	2.066469870380176	2.2684703433922997	1.8701048285266901
ZNF638	1.9514636009443367	2.1336549167143097	1.750078361717689
GRIK3	1.9362465823776651	2.1333055830168064	1.7446347746305866
MBD5	1.947322226217937	2.138508767365628	1.765381802987569
LRRTM4	1.806143464786016	1.987823281469532	1.6140827413288759
ACTN2	1.7943318144996776	1.9826438916427023	1.6087751371115173
PRG4	1.911891408387117	2.1071800208116547	1.7236876469051972
OVCH1	1.7989367384365367	1.9878473399682508	1.6242753433958323
CASZ1	1.9632298233037058	2.1644120707596257	1.7708823068484563
KAT6A	2.0358447984580796	2.227078780310126	1.8440160894321682
CCNB3	1.9833679630720844	2.1801480422606185	1.7915558223906076
KCNQ3	1.9771693044297336	2.174931057807378	1.7865538316878231
SEMA5B	1.860181757339243	2.0450642660144664	1.6766779838077828
ASXL1	1.9954634302340348	2.1854511395566654	1.80222535652719
FGA	1.9578485331758602	2.1541183204120924	1.7707898035938152
NPHS1	1.8382015793936792	2.019150707743547	1.6455101081335213
VARS1	2.0105095989546893	2.2112382934443287	1.8178968813665568
RBBP6	2.002087290038562	2.195743795202664	1.7920585161964473
UBE4B	1.320350515077446	1.4884979702300407	1.1541072640868975
ZNF676	1.9370378376301456	2.1282131335206578	1.7447630987828449
SLX4	1.9480564304642694	2.1436004162330904	1.7602507182031861
DLGAP2	1.9281625996909024	2.1227887617065555	1.734224822398663
ARHGEF17	1.989875619249874	2.1853374265050207	1.7970015149140677
MDC1	1.9689804008555138	2.169614984391259	1.7761061484615785
GABRG1	1.8144732276390438	1.9982307332049747	1.6296683207103682
HGF	1.8409896890422965	2.0446386764476356	1.655784800208932
ITGB4	1.9615383933779578	2.1644120707596257	1.7760133723359801
TTC3	1.980945502949587	2.1800208116545265	1.7915558223906076
SEC16A	2.0300671364016027	2.232049947970864	1.8437915780299936
DIP2C	1.9333849984494191	2.123009678426475	1.7445436423151601
EVC2	1.9609236683853568	2.164299464127777	1.7707898035938152
PRDM16	1.877967738079914	2.065771672390467	1.6922194923122271
PAK7	1.8691032919134	2.0604610021333056	1.6817728868706796
KCNA4	1.8895244231847586	2.0863683662851193	1.6976598412035102
LRP5	2.001502874627249	2.195743795202664	1.8177069731000262
DICER1	2.058630171166786	2.263149680037459	1.8700376096949436
CACNA2D3	1.9609868420833454	2.1542304089915705	1.7657507052554593
ITGA4	1.8117208501823865	2.003330211260277	1.6245298788132052
CLSTN2	1.9348705797374424	2.123009678426475	1.7446719598829918
POTEE	1.8832260353104149	2.081165452653486	1.6975711674066334
ZFC3H1	1.910344239261968	2.1123829344432883	1.7186438907172334
SMARCA2	1.9956442302178352	2.185464656815339	1.8175171045072336
ENAM	1.8372738661605068	2.029241896040377	1.6452957066003273
ARHGAP21	1.9028960892626154	2.1019771071800206	1.7081962074909889
MYOF	2.0345944562020106	2.226962901295593	1.8439197659841204
OR4A15	1.7632532977772533	1.9563973151568759	1.5774353617132408
MAP3K4	1.9358130297932314	2.1282131335206578	1.7550274223034734
PLXNB1	1.9700140511384339	2.164524689109735	1.7761061484615785
BRCA1	1.8499261133256737	2.0347626977518734	1.6611816329728881
TRPC5	1.8210796461558292	2.0085336663544595	1.6297534475553699
AMER3	1.8089647350739875	1.9880301847514965	1.6193909000679099
AFF3	1.9474528329635863	2.1436004162330904	1.7499869403959671
TNRC6A	1.956028521423666	2.159096821185162	1.7655662348516505
PIK3C2B	1.8738336856679363	2.0708673708309484	1.6872127037191809
MIA3	1.8767250933530326	2.065771672390467	1.6922194923122271
PRPF8	1.9436721220960589	2.1436004162330904	1.7499869403959671
ADCY5	1.8756244577804828	2.065771672390467	1.6872127037191809
FSCB	1.82060483158972	2.003434459072696	1.6348916166100809
RGS22	1.8744555462801868	2.065664186482127	1.6922594797869006
KCND2	1.875438872946239	2.0708673708309484	1.6872127037191809
TDRD5	1.8686881620174713	2.0605682172962845	1.6818607355478974
RNF43	2.0544012025334752	2.2579470370948442	1.859687614271535
SON	1.8901089940162723	2.076286621220794	1.6977485242647443
ABCA10	1.8228445743186539	2.0136323429939122	1.6297534475553699
NHS	1.9366738813342832	2.1282131335206578	1.7498955286251567
NLRP9	1.9384302522756196	2.1283404447580607	1.7447630987828449
CXORF22	1.9272893609499766	2.1279916753381896	1.7343154155566003
SLITRK4	1.8707147159473299	2.0554717177499087	1.6922594797869006
KMT2E	1.9393066650890283	2.138397502601457	1.7447630987828449
NUMA1	1.9358832955031735	2.133194588969823	1.754935756816045
ELTD1	1.8649790581992338	2.0604610021333056	1.6767655662348515
GON4L	1.9306462352971816	2.117806223332293	1.7394483911408274
ADAMTS7	1.8427976024888586	2.0344450803891982	1.6609213412723283
COL2A1	1.9464182916853838	2.15378212464884	1.7498586230661954
MYOM1	1.9584154726333554	2.164186869212361	1.7655662348516505
DPP6	1.8716387134595556	2.0605682172962845	1.6819891349770164
EFCAB6	1.8615237963546465	2.0501613071079197	1.6765495841499054
AGBL1	1.913459581582111	2.102323203130318	1.7237776849143336
NIN	1.9483729945636814	2.133527605765728	1.760342666109486
PTPRN2	1.9120491553028036	2.102195858049745	1.7186438907172334
PTPRU	1.9025994995529478	2.1019771071800206	1.7081962074909889
DSG3	1.8307882643500997	2.039436033505021	1.650561504309219
TNIK	1.9234918606619718	2.117696029970342	1.734224822398663
MYO9B	1.9308145069392249	2.1279916753381896	1.7394483911408274
PCDHA10	1.8235408084109923	2.0188355273427336	1.6348485554724501
HEATR5B	1.9573207601545868	2.143935057501171	1.7706615201348532
COL21A1	1.8300939870581618	2.0189405765428248	1.645209767825261
ARHGAP31	1.8885357700212826	2.0812737395285916	1.7078001969007406
MYO5B	1.8981822110220001	2.0814903470885153	1.7132410551057717
ATG2B	1.869816222107624	2.0605682172962845	1.687124575607208
SPATA31E1	1.8268326245990496	2.024038711691555	1.6453382084095063
EPHB6	1.7390396735393547	1.9355845777615903	1.5565421781143902
CDH2	1.8224400801226897	2.008661133270445	1.6246147416810321
NLRP2	1.9192709462996076	2.1124928456215204	1.7391383763374058
ITIH6	1.795152613368907	1.9877198459777292	1.6138699515006174
ARFGEF1	1.8817347255024857	2.07607055517977	1.6924362724613455
MAGEC3	1.8844801042466515	2.0709751274846497	1.6873008410384998
PARD3B	1.8069919336810043	1.9929233010719118	1.624360179671994
PCDHB2	1.826847051596735	2.0188355273427336	1.6349770162975346
PRRC2A	1.9525421870538449	2.1589844969306005	1.7552107820090894
L1CAM	1.7872436653114063	1.9722121038663682	1.5984120351023818
WDR49	1.7741182533098627	1.9517278731424044	1.5879648976180525
C2CD3	1.8565642196396412	2.044957852013737	1.67145468790807
PRRC2B	1.8617013045432613	2.0501613071079197	1.671541997492687
ITSN1	1.8429460377934739	2.0295805347466533	1.6608796759875835
PCDHGA1	1.7697993253244328	1.9514987510407995	1.5930220411574219
CCT8L2	1.8037756002126222	1.987823281469532	1.629369645845537
PRDM2	1.8730313502763365	2.06067544361763	1.6923478715069207
WNK1	1.9055685888888652	2.0969924029555624	1.7184257644954672
ANKS1B	1.801990405031353	1.9826195556018107	1.6191371565862323
SLC8A3	1.8082086571032374	1.9931545010579736	1.6295832027577561
SULF1	1.9657198203024058	2.1542304089915705	1.7760133723359801
NCKAP1L	1.7928122582470911	1.9876164212498049	1.6087751371115173
DLG2	1.876366535216799	2.0810571770459396	1.6922194923122271
HEPHL1	1.8559047964996955	2.044957852013737	1.6765904105296145
THOC2	1.8748474387715428	2.0707596253902185	1.687124575607208
FLRT2	1.8688058914031487	2.065556711758585	1.6870364567011384
STK31	1.767165755277084	1.956499115412634	1.58779901807166
HCFC1	1.8449336567333638	2.0294530884113025	1.6558712912661933
COBL	1.8313040198721655	2.0189405765428248	1.6349339574827977
ATP13A5	1.8523158550356462	2.0347842538450363	1.6713673874438524
MICAL3	1.913790306221064	2.1072896612726986	1.7135095601295576
SLC9C2	1.865954900021831	2.0552578177844842	1.6818134336153767
NLRP1	1.8492918370310116	2.039754396919555	1.6610948600083577
NUP214	1.8529695484039406	2.0499479708636836	1.6662313920083573
CPED1	1.6720838068288097	1.8526228143213987	1.4937846025279433
ABCA2	1.8353064356809605	2.024144031637007	1.6452957066003273
ABCC11	1.7954687548836734	1.97751873438801	1.6139984330112302
ST6GAL2	1.7693231642630345	1.9515247482709113	1.5826586576129538
NRG3	1.7679479016781166	1.9616004995056975	1.5826586576129538
ADAMTS3	1.8420944939738044	2.0294530884113025	1.6507339497466436
ABCB11	1.7239050741050352	1.9148714746591737	1.540872290415252
TNRC6B	1.874001024551779	2.065664186482127	1.6973938476001462
RGAG1	1.7668902436413958	1.9616004995056975	1.58779901807166
SNTG1	1.6141525661849796	1.7953788509575352	1.4464975995914493
CEP250	1.8968107667563467	2.0967741935483875	1.7081069786878396
NINL	1.8028648439103439	1.9930507882937993	1.6140827413288759
PI4KA	1.9150891293596437	2.1072896612726986	1.7237776849143336
DCAF12L2	1.824832568101921	2.008765658353122	1.6349770162975346
PLXND1	1.8413367498305055	2.0395421436004164	1.6609213412723283
FRMPD2	1.8194197534884806	1.9983347210657785	1.6348916166100809
KIAA1755	1.7658086582895043	1.9463210291725284	1.5825759949858977
KSR2	1.8868339598927892	2.066094197241738	1.7028834099456749
SLC4A10	1.8308939583342818	2.013969377451505	1.650346867933522
TANC2	1.87652437538329	2.0758545341033248	1.6869961895914531
BCL9	1.8382302396323102	2.01904563667586	1.650561504309219
SETD1A	1.8336608489071557	2.01904563667586	1.650433070546035
PLG	1.765475431833752	1.9513972003954831	1.5825301351759729
ZNF716	1.7307518597170848	1.9098667776852625	1.5460955863149648
FAM208B	1.8164792661703806	2.0035619392547392	1.6297534475553699
FAM179B	1.8316411804453252	2.01904563667586	1.645424153781864
C2ORF71	1.8318585985217124	2.0138419108081385	1.6556118451976811
FSHR	1.753278399619615	1.9410163050383142	1.5824106956340087
SYCP2	1.9054158310301494	2.102086476923877	1.7185541161721687
MED13L	1.8937643124636092	2.091571279916754	1.708017759206059
GRIA4	1.7478318432351239	1.9356852950359038	1.572047840392751
PPL	1.8917400523911332	2.0812737395285916	1.7079285490441867
LEPR	1.7316108762496922	1.914971119321434	1.5563795894918264
ABCA3	1.8137739892397446	2.008429158645091	1.6296683207103682
XRN1	1.8251252174030188	2.013737121448642	1.6452522720150422
SOGA2	1.8069642018724907	2.0032492088707383	1.624360179671994
LRRIQ3	1.8102529919643293	1.9930270073372534	1.6347208439964487
LAMC1	1.7989780784799536	1.9928196055986263	1.619008688496857
TCF20	1.9207948004380118	2.117585848074922	1.7238677323303557
TP63	1.8770715113071663	2.065899064851479	1.6872127037191809
PTCHD3	1.7507748848232878	1.9308103458237622	1.587550263721343
PHLDB2	1.7457505794013441	1.9356852950359038	1.561765474014103
SNRNP200	1.8143998388054092	2.003330211260277	1.6348062258435183
KDM3B	1.858683042939418	2.0501820397121535	1.67145468790807
RFX6	1.8359990341844625	2.024249362543581	1.6506477225240284
SALL4	1.8384627693550781	2.024144031637007	1.650561504309219
SLIT1	1.7354221283655915	1.9150707743547042	1.5616023397921346
HELZ	1.8250141138756792	2.008765658353122	1.6349770162975346
PTPRH	1.7136095853009765	1.894156215850549	1.5406308752872362
MEGF10	1.7443461854167923	1.9256063559243632	1.5667783894357488
ITGAD	1.8116851851919087	2.003330211260277	1.6245298788132052
TTC40	1.8840445952214242	2.0761785825788324	1.6873889875666075
PDZRN3	1.7245014698441345	1.90466278101582	1.540872290415252
ITIH5	1.8455737696715098	2.0396482647380196	1.6507339497466436
KDM5A	1.804723191939175	1.987950781959591	1.624360179671994
POLR2A	1.7938955219038089	1.9825163908835466	1.6190525930955242
VWA3B	1.7599348864372373	1.9511941308080543	1.5773529719001356
AKAP12	1.8190241826936153	2.0136323429939122	1.6348916166100809
PLEKHG4B	1.7970604798104217	1.9826195556018107	1.6088591725867112
CNKSR2	1.6972314083335622	1.8786427976686095	1.5147558109166883
PTPRM	1.907978225119677	2.0971197548047695	1.7185541161721687
ARFGEF2	1.872214660066814	2.065664186482127	1.6973938476001462
AR	1.6968460515453876	1.8786427976686095	1.5250430876899777
PTPRF	1.871100537829074	2.0706518911607095	1.6819012797074957
RGS12	1.8800734095991443	2.075962539021852	1.6872127037191809
ABCB4	1.9077934538680077	2.102086476923877	1.7132916840169328
GALNT13	1.6726075339745508	1.8628369237173485	1.4937846025279433
DOCK9	1.795001837185595	1.9826438916427023	1.6036356038445467
BNC2	1.881168314422422	2.081165452653486	1.6974427950330013
ADGRB1	1.782397014984806	1.977210052552162	1.603468087328946
PCDHB11	1.740539729383181	1.9253785710568767	1.5565421781143902
CASC5	1.8727198088149457	2.0605682172962845	1.6819891349770164
MYH10	1.9084701966948314	2.1071800208116547	1.708285445616968
ASXL2	1.7496717926231447	1.9408887501300864	1.5567048007104425
ANO5	1.7571935755122259	1.9409897486600405	1.567070622649394
FGD5	1.7420670213768417	1.9253785710568767	1.556413621572103
PCDHB10	1.8018914690126084	1.9980227899474476	1.624360179671994
GUCY2F	1.658439848551976	1.8523336281804463	1.4729694437189866
WDR72	1.8006994244643841	1.9979188345473464	1.6191371565862323
LAMB2	1.8100404212950278	2.0033534414841268	1.6295832027577561
NYAP2	1.8172058591457338	2.003434459072696	1.64002924892928
DGKB	1.7154882410946453	1.9095686560174827	1.5252820727120768
LIFR	1.7702622086851079	1.9462947543713571	1.5825301351759729
PTCH1	1.94123910822946	2.1434888923573174	1.7447630987828449
KIF16B	1.7895933930569483	1.9722121038663682	1.6035518412118046
RREB1	1.7586242004843844	1.9512956603184515	1.5824474791540815
CORIN	1.6741543737332816	1.867943181226911	1.4886393314181248
MCM3AP	1.8451782280874423	2.024354704412989	1.6507339497466436
ADCY1	1.81256910923967	1.9983582201563566	1.6348062258435183
MYO3B	1.8289753233020318	2.0189405765428248	1.6453382084095063
ERC2	1.8334007326461175	2.024038711691555	1.6453382084095063
ZP4	1.5902939952148625	1.7642466822794693	1.4203851777800964
TCEB3B	1.7504740329497295	1.9306827643630307	1.5567048007104425
NPC1L1	1.7380537444450341	1.9151704397606037	1.5668250900924428
KIAA1429	1.7788706227589204	1.9720068682033405	1.598245064243184
ADAMTS5	1.7836641559807946	1.9671107410491255	1.5984120351023818
ADAMTS14	1.7393104240235593	1.9150707743547042	1.5564608795570878
CCDC129	1.7094769973391994	1.899261109376626	1.5354885882905938
ARHGAP5	1.8198846966729758	2.0135275754422475	1.6348062258435183
CEP290	1.9361523043216575	2.12822970342553	1.7498041264037607
RGPD3	1.761246869294383	1.941090757701915	1.5825759949858977
TRPC7	1.7689525473219623	1.9462947543713571	1.5876705090601924
ADAM18	1.6846704274146909	1.8682348043297252	1.5043092191172631
RICTOR	1.776034208738441	1.9720068682033405	1.5931052494123792
KCNQ5	1.7741163611530406	1.9617025705068167	1.5878819535126665
DSG1	1.7780895005393502	1.966906025600999	1.598245064243184
COL6A2	1.7946938228361786	1.9876164212498049	1.6087751371115173
TET2	2.230564387856435	2.4298875717522144	2.01682428549036
PARD3	1.8391532452104524	2.039436033505021	1.650561504309219
MYO18A	1.7679452376095246	1.9462947543713571	1.5929388415939834
CROCC	1.7803747404392725	1.9670335466660567	1.598245064243184
NBEAL1	1.8540889800810583	2.039754396919555	1.6765028463989136
RASGRF1	1.7909364140605515	1.9824132369009835	1.6085626286846355
LMTK2	1.7775961425369082	1.966906025600999	1.598245064243184
DLG5	1.8439523338136892	2.0294530884113025	1.6610080961086446
KIDINS220	1.842225742948227	2.0395421436004164	1.6607929277457434
CCDC88A	1.7835486137254193	1.977210052552162	1.598328545312092
ANO2	1.7607548359381324	1.9461934745277618	1.567023927819881
CHRM2	1.6722777930447372	1.8525264089087785	1.4937065858881287
KCNMA1	1.809457301534654	2.003225974296269	1.6193063100710405
PLCG2	1.8101997697574113	2.003330211260277	1.6245298788132052
CNTN3	1.8096270919675754	2.003225974296269	1.6347208439964487
GPRC6A	1.7312396070121154	1.9047903963267667	1.561439239646979
BCL9L	1.7440922904320328	1.9304818399417212	1.5565421781143902
SLITRK6	1.8822026769787077	2.0660065684353333	1.7027055259584245
BCAS3	1.090183201023288	1.2440789131226901	0.945021667623871
PLPPR4	1.5584597188336073	1.7227918596783427	1.389179026530186
IL16	1.854213700974537	2.039754396919555	1.6609664332921428
CEP170	1.730843461798327	1.914971119321434	1.556251046166314
ENPEP	1.834471457683474	2.0242714782470905	1.6555698978396327
MYO5A	1.7927468183437336	1.9774158297340896	1.6087751371115173
INTS1	1.6974400122570674	1.8786427976686095	1.5250430876899777
PLB1	1.7089585680621617	1.894156215850549	1.5303457641282774
RB1CC1	1.787027864429183	1.9773129357893642	1.608691110414708
PCDHB16	1.6815744165768534	1.8629338606442212	1.5091674119386966
FOLH1	1.6184640838079176	1.7902680197762164	1.4363313485845608
ATAD2	1.84923011217368	2.04984131939025	1.6661443643580904
NRCAM	1.6879149095389234	1.8733413123796636	1.5043092191172631
WDR7	1.696025075657583	1.878545038247385	1.5095325150169756
ANO3	1.695950246165827	1.873536299765808	1.5147558109166883
TTBK1	1.6841110823431569	1.8681375865119425	1.5042306486994672
TULP4	1.7934413197506915	1.972314737718568	1.6087751371115173
INPPL1	1.7372306319816484	1.9253785710568767	1.5565421781143902
SHROOM4	1.7767540156785162	1.9719042663891782	1.5930220411574219
FBXL7	1.621758025642158	1.795472287275566	1.4518487570503447
SPG11	1.8349607629716673	2.029369329388586	1.645424153781864
GUCY1A2	1.6452282517568482	1.8266354899097235	1.462446464013371
ANKRD26	1.7662621687612194	1.9616004995056975	1.5826586576129538
ATP2B3	1.719892476631483	1.9045636675859914	1.5305056414542415
SELP	1.6195213151298085	1.810802372775523	1.4518487570503447
AOX1	1.769150463389498	1.9566009262632043	1.5980331031258699
USP6	1.783674873613919	1.9722121038663682	1.6035518412118046
DUOX2	1.7961621104664374	1.9877198459777292	1.6138699515006174
SLC9A4	1.7395839214129882	1.9253785710568767	1.5565421781143902
DDX60	1.7770977258658185	1.966906025600999	1.598245064243184
OR4C15	1.6485363054052002	1.8368196482464356	1.4779611447670775
PIWIL1	1.6945897457636094	1.8734388009991676	1.5198203373896693
POTEF	1.599375231379573	1.7696351428720138	1.4207364847218595
ARHGEF11	1.7209139408728178	1.914771840366304	1.5407918102998015
NAV1	1.7666575035898886	1.9513972003954831	1.5775177601337236
ROR2	1.6998244274507175	1.8888541991882608	1.5147558109166883
KNTC1	1.845750492186396	2.04474505723205	1.6610080961086446
CCDC88C	1.7390364105200165	1.9252783848475385	1.5616023397921346
ATP1A2	1.7218391181877117	1.914771840366304	1.5407918102998015
CHD2	1.9406653198574426	2.138397502601457	1.7498955286251567
ATP8A2	1.7451428898384658	1.9305822969245978	1.5566234851650647
SYCP1	1.744995967813364	1.9254787676935887	1.5669069257286117
CYLC1	1.7551829426423973	1.9409897486600405	1.5773529719001356
TNKS1BP1	1.7712536275199375	1.9514987510407995	1.5878819535126665
GPATCH8	1.7779192684917855	1.9567027477102414	1.598245064243184
KIF1B	1.7944988292283548	1.9774158297340896	1.6086466487798432
ABCC1	1.7372625664176207	1.9201748451891554	1.5563323296235276
MYT1	1.7278782982117311	1.9200749297533564	1.5460955863149648
KIAA2026	1.7286562818220368	1.9250780437044746	1.5510282890463694
UNC5C	1.7916392683136206	1.9825163908835466	1.6087751371115173
PCDHGA5	1.7372697548944438	1.9252783848475385	1.5513188822146775
RAI1	1.8798137872695586	2.071102513177027	1.6924362724613455
AGRN	1.6487287815857052	1.8214936247723135	1.467669487099133
TRERF1	1.7625247254570109	1.9616259539554721	1.5774353617132408
EIF4G3	1.7260418176003864	1.9097673934537127	1.540743713409781
IQGAP2	1.6975301355654902	1.878545038247385	1.5248348650255084
CIC	2.1716373584526316	2.367448878713773	1.9747152857590637
SHROOM2	1.747149594874686	1.9356852950359038	1.561765474014103
GOLGA3	1.734963621285475	1.9150707743547042	1.5616023397921346
ESPL1	1.790569141875554	1.9825163908835466	1.6087751371115173
GRIK1	1.6409616363629334	1.8162893572729637	1.472738667223731
ATAD5	1.676738884088152	1.857954487232175	1.5091674119386966
LILRB1	1.6782027938826192	1.85271922976841	1.4990076256137053
LRFN2	1.7208326080341307	1.9198751300728407	1.5356489945155392
WNK2	1.8148062715269362	2.008429158645091	1.6348062258435183
EIF4G1	1.772461776212138	1.956499115412634	1.5980781282640484
ZNFX1	1.7453022123244275	1.9305822969245978	1.561765474014103
MIA2	1.6692335407064005	1.8475465074333763	1.4885615794421811
KANK4	1.6631843185375474	1.8473226830410572	1.4884838355878207
TIE1	1.7541929532735534	1.9410163050383142	1.577142074646092
TRPV5	1.6068136051561654	1.7951920074929753	1.436181324420305
STON1-GTF2A1L	1.589273706265511	1.7693588676103247	1.4153653313835066
PPRC1	1.6715647449909325	1.8475149622690608	1.4937846025279433
SIM1	1.7020389791245871	1.8838467943380517	1.5302658379902858
TJP1	1.7741354597276178	1.9618300983405086	1.5930220411574219
TRO	1.724551603174612	1.9098949954838487	1.5460148333855637
DOCK1	1.8510319471729615	2.039754396919555	1.6765028463989136
NETO1	1.6698684222581506	1.8527504973327755	1.5040735324838104
SUPT6H	1.7719917031886028	1.9463960447567006	1.5930220411574219
SIN3A	1.7168771340072413	1.9044645644708085	1.5355687872140393
RGS7	1.5710441459830626	1.73831581138753	1.3996239816168792
DOCK5	1.8819043371461508	2.086259819988554	1.6873008410384998
TEX14	1.700012950262385	1.8837487641151063	1.5250430876899777
CLCN1	1.6023382684069114	1.774655217278168	1.435977637159704
CNTLN	1.8063331812809484	1.9929233010719118	1.624360179671994
GPC5	1.6824008101641714	1.8681375865119425	1.5042306486994672
SHPRH	1.716877969081761	1.8943533697632058	1.540663239905195
RALGAPB	1.7499549694075998	1.9357860227923191	1.5669887699138156
CDHR2	1.7624332203463906	1.9461934745277618	1.5877160912936752
ACE	1.6368711228661068	1.8161948376353039	1.4623700840862797
KPRP	1.6481671224051149	1.8266028309741882	1.467669487099133
KIF13A	1.695640090229679	1.8836507440940786	1.5198203373896693
RET	1.7356319551895198	1.9151983761255646	1.5513188822146775
TSC2	1.8629399237011823	2.0603537981269513	1.671541997492687
GRM6	1.6858002249136712	1.8681375865119425	1.5093748367890532
PCDHGA6	1.6701814151587764	1.857633468623166	1.4937065858881287
POTEG	1.6086116391238572	1.7849708576186512	1.4310335822844311
OCA2	1.7055787345819104	1.8838467943380517	1.5251227410425154
AUTS2	1.6836990571816823	1.8732438339057134	1.5042306486994672
CCDC39	1.6514330756367805	1.8369152313056147	1.4830549901273435
DZIP3	1.6055522644887572	1.774747579889664	1.430904875287646
SPOP	1.4135303923317202	1.5873015873015872	1.2376628618496999
PLEKHH2	1.6627004387954816	1.8473226830410572	1.4833385563564192
PHRF1	1.7646590679624719	1.941191777257351	1.5775177601337236
MATN4	1.0377120279542547	1.1868818323789694	0.897984755142529
TRIP11	1.7565704564572706	1.9411173100741455	1.5722120658135286
SLCO6A1	1.706645178426081	1.8839448347645071	1.5149140678054642
LRRC66	1.5882443251005847	1.7692667950252379	1.4254587734199864
ROBO4	1.5772923127910488	1.7537468776019984	1.4048464591602257
FCRL3	1.6540792893409524	1.8319345377351792	1.472892510184895
ATP13A4	1.7701460019169004	1.9617025705068167	1.582741328875888
EZH2	1.4781799356454948	1.6497527972937809	1.3107734085330827
IMPG2	1.6942321985681656	1.8836507440940786	1.5198203373896693
SLC44A5	1.643916790749044	1.8213988343047458	1.467592834386588
TENT4A	1.677913979603139	1.8578268109908411	1.4938626273178373
SNCAIP	1.694119738400815	1.8734388009991676	1.5146766948709913
MADD	1.674432275529253	1.8577301347764998	1.4989293361884368
CTCF	1.8367431865203045	2.0343392299687824	1.650561504309219
CRYBG1	1.6982732858135474	1.8786427976686095	1.5147558109166883
DDX60L	1.6750358894599922	1.8526228143213987	1.4937846025279433
ZNF835	1.6776877712282834	1.8731463655757323	1.4887170915169243
TRIM58	1.5306719910500246	1.7017954722872757	1.3629954566818112
TET3	1.7248273950633457	1.90466278101582	1.540872290415252
SBF1	1.7635934127028194	1.9563973151568759	1.5774353617132408
UBAP2	1.016692479896431	1.1610427845549682	0.8719260690231295
SEMA3D	1.5969269565381374	1.774655217278168	1.4205335520646465
PLEKHA6	1.7202200181039276	1.9095686560174827	1.5355687872140393
MKRN3	1.6486191601590356	1.82673054783578	1.4728155846868962
KCNA5	1.643338541388639	1.8215265579363806	1.467592834386588
KCNJ3	1.5638796583590198	1.7331112730300822	1.389251579881966
TNS3	1.7462671428915846	1.9305822969245978	1.5669069257286117
COL20A1	1.6522128127397124	1.8420231033406183	1.4780383349872042
PCDHGB3	1.6201008029596042	1.8005828476269774	1.4467018331853554
DCAF12L1	1.663230886815333	1.8421189571733358	1.4884060998537707
IQGAP3	1.7285488579315642	1.9199750247151255	1.5460148333855637
POSTN	1.6473473389182358	1.8419272594828033	1.467669487099133
TUBA3C	1.588688097914346	1.7642466822794693	1.4153653313835066
BRINP2	1.636737012719625	1.8110850897736144	1.4623700840862797
PDE10A	1.6501805204645636	1.8317115054378934	1.4831061674238863
RAD51AP2	1.6995967749617307	1.8888541991882608	1.509611366485583
PRR12	1.6800128598167663	1.8680403788115307	1.504152086488745
DLEC1	1.7108754906823964	1.884072483670581	1.5406308752872362
ZCCHC11	1.6521292649304287	1.821588425106693	1.4830549901273435
WWC3	1.720007382555224	1.8994587843463782	1.5407918102998015
WDFY4	1.8336090028281673	2.024038711691555	1.6504752951008044
PLXNB3	1.6792038213015523	1.8578268109908411	1.4990076256137053
ITGAM	1.5830007052012944	1.7590424147801198	1.4101425810831985
MARF1	1.697052021840408	1.878545038247385	1.5198203373896693
SLC39A12	1.5681934621728884	1.748451891554353	1.409848049710198
KAT6B	1.6728213866601203	1.862964580155087	1.4937846025279433
KANSL1	1.7206984679419388	1.90466278101582	1.5460148333855637
MYO1F	1.752461940782473	1.9357860227923191	1.577142074646092
DAPK1	1.7622766131160574	1.9463210291725284	1.5877160912936752
RERE	1.7449483088402702	1.9305822969245978	1.5669069257286117
PCDHGA8	1.6310946007152343	1.8109908409658617	1.4571473337859717
KCNB1	1.6094268602658137	1.785063752276867	1.4414038019636515
PCDH20	1.752182876022911	1.9357860227923191	1.5669887699138156
KIT	1.8450535206838137	2.034550941825372	1.6507339497466436
ZNF257	1.531811595158455	1.706999739786625	1.368217661496684
KDM5B	1.6205464298961942	1.795472287275566	1.4467018331853554
KIF20B	1.7234953643247994	1.9148714746591737	1.5460148333855637
SLCO5A1	1.7290944835259974	1.9202025117361206	1.5511092997174165
PSME4	1.7098883076984461	1.8993887184339262	1.5406308752872362
RASGRF2	1.6703746453777084	1.8628369237173485	1.4937846025279433
MET	1.7526116420799058	1.9357860227923191	1.577270590693059
SEMA6D	1.6835030272891713	1.863030807660283	1.5042306486994672
RALGAPA2	1.6838125692731458	1.8579234972677594	1.5093748367890532
TRPM8	1.5781969768021873	1.7538381472807703	1.4049198307828903
OBSL1	1.7288433423921106	1.914971119321434	1.5512378564713256
SGIP1	1.528781189494053	1.706910907577019	1.3475399561266062
ABCC3	1.6992585488181453	1.8888541991882608	1.5250430876899777
CHD1	1.8169682727532783	2.008661133270445	1.6348916166100809
TANC1	1.7055664827174102	1.8889524899828276	1.5251227410425154
ADAM7	1.683159907227609	1.8681375865119425	1.5092462320868134
ZIC1	1.5178825191342402	1.6913869372885766	1.3473992061834135
TUBGCP6	1.758335128668071	1.9409897486600405	1.5720835297344253
TMEM131	1.6897857331607937	1.8733413123796636	1.5094536717852294
RAPGEF2	1.6791637031423536	1.85271922976841	1.504152086488745
LILRB3	1.6638086332953506	1.8524300135289833	1.4884838355878207
TRPC3	1.6797133037052054	1.857954487232175	1.504023474966869
ABCC5	1.6106800054893022	1.785191529827147	1.436256332584739
PHIP	1.6939245484918901	1.8734388009991676	1.5146766948709913
KIAA1551	1.6488490720944884	1.8266028309741882	1.4728155846868962
SCAF4	1.7106664606151358	1.8890507910074936	1.5200585039699124
LAMB3	1.6703202205238377	1.8577301347764998	1.4886393314181248
CACNA2D4	1.5898132333521433	1.7642466822794693	1.4203851777800964
PLA2R1	1.6097028917158513	1.785191529827147	1.436256332584739
AXDND1	1.5629311321030155	1.743338884263114	1.389251579881966
ITIH2	1.5456098808919416	1.7225228975853455	1.3683605786807334
PCDHB13	1.6583957786967927	1.8319021597710123	1.4832610852875123
NELL2	1.5805422731102714	1.7589508742714404	1.4049198307828903
ATP1A4	1.5938426575215636	1.7694509497788187	1.4257363693336118
DSC1	1.6557136149558178	1.8420231033406183	1.4780383349872042
GPR116	1.7602766889037058	1.9461934745277618	1.5722941913915587
KEL	1.6142338488067185	1.7953788509575352	1.4362026417829787
THEMIS	1.6047905743125275	1.7799872690985454	1.4310335822844311
TRIM51	1.6013899340046878	1.7798594847775178	1.4310335822844311
ADGRB2	1.6450755477806454	1.8317115054378934	1.4573756790639365
USP26	1.6391109414988707	1.826507779570172	1.4521521103217718
F13A1	1.5581821892601895	1.7279067346726344	1.389179026530186
TCHHL1	1.5701719826498144	1.7536556174220743	1.394474330182274
DSC3	1.5780269947739702	1.7589508742714404	1.4049198307828903
PCF11	1.6398416861779297	1.8213988343047458	1.4572995560198485
WDR96	1.6449863579105828	1.8266028309741882	1.467669487099133
DENND4B	1.5465562906499664	1.7226125422846734	1.3786053028819316
DCLK1	1.7495346922940234	1.9357860227923191	1.5618470539072293
WDR33	1.6501852970311721	1.8318068276436303	1.467746147819274
SLC4A3	1.6101521395083094	1.7952854243638443	1.436256332584739
STAG1	1.675583429871704	1.868168028480635	1.4990076256137053
ZMYM3	1.6685952786955005	1.8474188176519566	1.498851054940464
MAP3K19	1.6808562376466916	1.8731463655757323	1.504152086488745
SFMBT2	1.6684661617211665	1.8423106947697114	1.4885615794421811
CABIN1	1.7570101194782421	1.9460922052242688	1.5722120658135286
MAST1	1.612577054072603	1.785191529827147	1.4412751152291785
BCHE	1.5719947530736256	1.7434296122820714	1.4047730952007937
GBF1	1.6209321022235939	1.8005828476269774	1.4467018331853554
KCNT1	1.5969224659412735	1.7747830083699434	1.4258108319841227
VWA8	1.6643636108308346	1.8422148209825147	1.4884838355878207
ROBO3	1.5375633379322586	1.7070885812428438	1.3733110975626879
PTPRG	1.7022956483861738	1.8787405672651574	1.5199791068164012
RASAL2	1.6306058481817278	1.805880822274265	1.4467242644358485
ADCY9	1.6199270430603239	1.790361194962007	1.4467018331853554
KRT6A	1.6857628050747016	1.868265242696786	1.5143898963009674
MYBPC1	1.5815612513234398	1.76419086072913	1.4100689367035724
PCDHAC1	1.6808536310049171	1.8680403788115307	1.5092960100271569
MCF2	1.653158088900112	1.8319345377351792	1.4727638511257546
RAG1	1.584686011500352	1.7538381472807703	1.4152175048305393
ADAM2	1.5840761291395344	1.7539294264598728	1.4101425810831985
NLGN1	1.6691293671264533	1.8526228143213987	1.4988007178469245
IMPG1	1.685260553245064	1.868265242696786	1.5041020305624193
PCDHB15	1.5760352119374483	1.7487248881024253	1.4100689367035724
DEPDC5	1.7053954986118736	1.8890801190903175	1.5199791068164012
PPP1R9A	1.707171785107675	1.89916228731984	1.5251227410425154
SMCHD1	1.6692821918396272	1.8474188176519566	1.4937065858881287
GOLGA4	1.7125143263950953	1.894156215850549	1.5354885882905938
ACSM2B	1.6209897914185658	1.8055989176813405	1.4466262795069982
FASTKD3	0.9237130265158121	1.0569063362315823	0.7934850699519732
ZNF142	1.605553636197117	1.7798594847775178	1.436181324420305
PCDHB1	1.6158773303288823	1.7851566566045591	1.4413503895275352
TKTL2	1.4862527109982606	1.6602892723407043	1.316064340923334
UGGT2	1.5182120700787314	1.6811533857284129	1.3577023498694516
EPRS1	1.576647236058765	1.7537468776019984	1.3945471638984643
NEURL4	1.65188900617594	1.8318068276436303	1.472892510184895
ITSN2	1.6850555078327467	1.8732438339057134	1.4990859232175504
JARID2	1.6361571275374167	1.8161948376353039	1.4572234409276088
PRKD1	1.6369346028008878	1.8111185781375827	1.467310906958212
CHRM3	1.6219276698852263	1.805692876099287	1.4517200839537199
ABCA5	1.5846220822733703	1.7590424147801198	1.4151626934178256
ZFAT	1.7896904883486764	1.9773129357893642	1.608691110414708
MAST2	1.6209292039029344	1.805692876099287	1.4467018331853554
BMPER	1.587076065888393	1.7641548709408827	1.4152914142469186
MON2	1.6039588701316434	1.790081698496123	1.4310335822844311
SEMA3E	1.6866718875062356	1.8682348043297252	1.5094536717852294
IFT172	1.6415652855571101	1.8213988343047458	1.4778839626090134
HCN4	1.5828335727290397	1.7539294264598728	1.4152914142469186
KIF5A	1.5463613594305181	1.717497657957739	1.3735833289810415
PTPRO	1.6263771267347982	1.8160058278697055	1.446777394756085
TMEM132E	1.5977348489170218	1.7847850973046104	1.4257363693336118
PHKA2	1.6007189652858393	1.769543041532216	1.4155131888221468
C10ORF71	1.6683091594719452	1.8475465074333763	1.483416035518412
LRP6	1.638515072289504	1.8161948376353039	1.4623700840862797
SLC17A6	1.5304904692381365	1.706999739786625	1.3476103421258814
GIGYF2	1.7223415994704834	1.9045636675859914	1.5407918102998015
MAGEB18	0.9325633886954089	1.07246980424823	0.7935679231492117
CEP128	1.5627518277006551	1.7382253447827218	1.389251579881966
DISP1	1.6117746199400982	1.8055049690410532	1.436256332584739
PCDHB14	1.595173965883439	1.76437448691274	1.4205138917902653
USP24	1.6537500519286181	1.8369152313056147	1.472892510184895
AGL	1.557974264772995	1.733021077283372	1.389179026530186
PCDH7	1.6787869031320675	1.8579234972677594	1.4990859232175504
ZNF560	1.585692455440334	1.7590424147801198	1.4101425810831985
CDK5RAP2	1.6352652691217473	1.8264127380580704	1.4572234409276088
CDH20	1.5799706516786587	1.7538381472807703	1.4100689367035724
COL16A1	1.6685762888279134	1.8525264089087785	1.4885615794421811
OR4M2	1.4560712259074249	1.628935727296383	1.2795738235754948
CATSPERB	1.6223975087631124	1.8005828476269774	1.4467018331853554
SLC3A1	0.9263983010738411	1.0672636401499376	0.7883470815495458
ELMO1	1.6210151977613887	1.8006765547749155	1.4466487015952005
FAM71B	1.486766331832614	1.6550431976683668	1.3212178181628282
POLR1A	1.6308898060456831	1.8109908409658617	1.4520004178418469
PTPN14	1.6052882585518982	1.7849708576186512	1.4310335822844311
MROH7	1.5263715169607563	1.706910907577019	1.3578441612701064
ZNF646	1.6719406492538178	1.8475465074333763	1.4937065858881287
OR4N2	1.5303249826459706	1.7017954722872757	1.3628666742965188
SLCO1C1	1.5673223096956053	1.743557443998333	1.3893241408127024
ITGAL	1.576818755570954	1.764063069157517	1.3997701869842265
XYLT1	1.5246316205181747	1.7119367259860545	1.3577732518669383
CDC42BPA	1.584868144232261	1.7644104538452654	1.4101425810831985
COL18A1	1.6673252106824143	1.8526540854016376	1.4937065858881287
BTBD11	1.6257796128330988	1.8057868442964198	1.4519245834856636
ZMYND8	1.5135501581652289	1.6912989175686928	1.3523516283666346
ANKRD50	1.6975810796628357	1.8736639622133773	1.5197711202807518
PDE11A	1.5487346206155985	1.7277268942547879	1.3838842759413024
CCDC178	1.6077672196962416	1.7849708576186512	1.436181324420305
SASH1	1.5226311372728778	1.6914749661705006	1.35262168372676
CADPS2	1.5513889871446822	1.7227404010839256	1.3838842759413024
TRIM42	1.520568835066389	1.6863581949721544	1.342316933040844
GLI1	1.6180659539829947	1.8005828476269774	1.4364063724209977
NPAS4	1.5427515036115254	1.717408274785324	1.3735115939001463
CILP2	1.597617178173248	1.7694509497788187	1.4205880816838146
RPTN	1.5363237792871969	1.7173189009159033	1.3682891163567996
GRIP1	1.644674436805254	1.8317115054378934	1.4779611447670775
PCDHGB2	1.5138476947660424	1.6760358109514886	1.3473992061834135
TMEM200A	1.4837593526990922	1.6602028710550085	1.3159956133479553
UNC13B	1.6334114584860764	1.8161003278347294	1.4621650526782612
NOS3	1.5971681057055058	1.7747830083699434	1.4206622793272747
COL28A1	1.5768424560709504	1.7538381472807703	1.4049198307828903
DAB1	1.4591105999154812	1.6239004840472595	1.2951067940884642
CDH19	1.587703268565635	1.7591339648173208	1.4152366039278128
AK9	1.6322467948217176	1.8109908409658617	1.4571473337859717
SRGAP1	1.5800458113571714	1.764063069157517	1.4049198307828903
GUCY2C	1.5549090303468955	1.722702196315187	1.3891064807561753
NRG1	1.5375542543905385	1.7173189009159033	1.363137828380425
ARHGAP30	1.5799134956256342	1.7488159058970487	1.4049932100699885
CLCA4	1.5531173980274475	1.7329308909242298	1.3838277872442024
RLF	1.611697951881913	1.7903026185399864	1.436256332584739
FLT3	1.8509083832404616	2.0448514490868415	1.6610948600083577
UHRF1BP1L	1.5927321921510904	1.7693588676103247	1.4256619144602851
CNGB1	1.6475889313601162	1.8317115054378934	1.4728155846868962
WDR52	1.5547961446378002	1.7279446618125274	1.3839565489868395
SYT10	1.458354523366796	1.6186956748035184	1.3001932013994049
PLXNC1	1.6873905821697346	1.8733413123796636	1.5094536717852294
CAMSAP2	1.5532624883268409	1.7329308909242298	1.3736550715554163
F13B	1.487845227414376	1.655129339509707	1.316133075677652
ATP7B	1.6302822925843419	1.8109908409658617	1.4520004178418469
MEFV	1.5424062686214288	1.717408274785324	1.3785333091957723
PHKA1	1.597495694745243	1.7694509497788187	1.4205880816838146
ATP7A	1.5342372129442374	1.7121149042464614	1.3630666388134531
ACSS3	1.535237024862007	1.7121149042464614	1.352762979212368
CCDC180	1.5591436255460644	1.7279067346726344	1.3788780946411783
CDC42BPB	1.6168695965473976	1.7953788509575352	1.4466262795069982
DNMBP	1.5786626355339017	1.7487248881024253	1.3997701869842265
PCDHGA7	1.524047991184915	1.696719097440917	1.3577732518669383
ARHGAP29	1.559301626987397	1.733021077283372	1.3840288295816576
NFE2L2	1.7418220900768133	1.9253785710568767	1.5565421781143902
TRPC6	1.5992843840804412	1.774655217278168	1.4206622793272747
RALGAPA1	1.6537195447384956	1.8420231033406183	1.4780383349872042
NUP98	1.5838325325910012	1.7641548709408827	1.4049932100699885
BMPR2	1.5308301243476703	1.706999739786625	1.352762979212368
CD93	1.5889113399568209	1.7693588676103247	1.4205138917902653
LMO7	1.582388334799035	1.7538381472807703	1.4150887906273653
DIP2A	1.5338983669138095	1.7071276188981201	1.357915078080117
POTEH	1.4695099757945327	1.6496669442131555	1.3003969082932945
MCF2L2	1.5737940798331393	1.7486338797814207	1.4048464591602257
ARHGAP36	1.509332624365379	1.6810658894556054	1.3421767286400668
PIEZO2	1.55781262956736	1.728034593237902	1.389050271606473
NOS2	1.5485986093598976	1.717497657957739	1.3787340714434928
CNTRL	1.618011182527235	1.7955066084393851	1.4466262795069982
RASA1	1.6947489606369317	1.878545038247385	1.5145480903746409
PEAK1	1.644765892112362	1.826507779570172	1.467592834386588
GIMAP8	1.5171993952894045	1.686270427813053	1.3525510470520652
SRGAP3	1.5400882650049326	1.717408274785324	1.3683605786807334
KCNJ12	1.564506380597359	1.748451891554353	1.3841011177269404
GABRB3	1.4862310092532962	1.655129339509707	1.3109787945262719
GPRASP1	1.5439402985226007	1.7276369880834679	1.3683605786807334
NCOA2	1.6030826914554859	1.7797668609492092	1.4256821181677015
GRIK4	1.5115279721405608	1.6861826697892273	1.3421767286400668
GRIA3	1.4992979710179508	1.6656669043657768	1.326578576278268
BCL11A	1.6054760221010302	1.7798594847775178	1.436181324420305
SPATA31A6	1.480348694224169	1.66007493755204	1.3108418633799874
WDR87	1.6591620599917674	1.8421189571733358	1.478115533270657
CKAP5	1.5924663582671137	1.7744705208929592	1.4205138917902653
DOCK6	1.640806481687574	1.8213040537024507	1.4725331185912969
ZBTB20	1.6915004549467016	1.8835527342733753	1.5145975870893613
PARP4	1.545056044587693	1.717408274785324	1.3735115939001463
SYNJ1	1.6227019031238332	1.805692876099287	1.4467018331853554
SATB2	1.41598029112537	1.587384199021547	1.2481721328598288
GABRA2	1.4993551735549835	1.6655802142059595	1.3368146214099217
KCNQ2	1.4675763465344376	1.6394722294262971	1.300328998903337
DLGAP3	1.5081142338135547	1.6809784022898777	1.3318013265785764
PRKCB	1.5348453741248662	1.701972622703378	1.352833638025594
WSCD2	1.4626257282772248	1.6342250442385757	1.300328998903337
SLCO1B3	1.531203462059324	1.696767813459637	1.3630666388134531
HHIPL2	1.480027706391764	1.6549570647931304	1.3005327483547477
EGF	1.5685706816470013	1.7434296122820714	1.394474330182274
PASD1	1.563333676911182	1.7331112730300822	1.399550890385921
SETD5	1.6948044779479359	1.8888835347045079	1.5043877977434184
UNC45B	1.4773567950457318	1.6446341209534716	1.305619385836641
NFATC2	1.568788777610399	1.73831581138753	1.3996239816168792
TAS1R2	1.5300195966461052	1.6968957191952803	1.3630666388134531
KCNH6	1.5294457257835783	1.706910907577019	1.3526923277798089
CPXM2	1.5297576233383823	1.7018840428853959	1.3630666388134531
UMODL1	1.577099301966965	1.7588593432897957	1.4048464591602257
NSD2	1.5727351787386081	1.7436481879958878	1.3996970804825821
KDM2B	1.5640916691530142	1.748451891554353	1.389251579881966
DACH2	1.4931290666226498	1.6653655997918293	1.3367448175030023
ZNF608	1.9415930311964205	2.1485797523670795	1.7498955286251567
ADAM19	1.4277466612841525	1.5927996697636022	1.2637735651992272
TEK	1.6015622563208596	1.7797668609492092	1.436106324090031
PARP14	1.597574933853139	1.7747830083699434	1.4258108319841227
ZNF224	1.6137996083121366	1.785191529827147	1.436256332584739
MAGEE1	1.522730970847088	1.701706910907577	1.3577732518669383
CCDC40	1.5215484512518733	1.6863581949721544	1.35262168372676
PLEKHG2	1.5031084535201067	1.6808909242298085	1.3317317735533736
PDCD11	1.5461382973779536	1.7226125422846734	1.3735833289810415
POTEC	1.5319641039366763	1.7121149042464614	1.357915078080117
COL17A1	1.5950639724789857	1.7694509497788187	1.4205880816838146
NCAM1	1.465346265867425	1.62411301646719	1.2951744307499478
ATP4A	1.5515139587088203	1.7124713720591298	1.3788060792813495
BTAF1	1.5971668799045537	1.7745628642797668	1.430884119275158
CILP	1.5527774709531355	1.727816809784023	1.3788060792813495
DIP2B	1.5578534034716276	1.7279067346726344	1.3840288295816576
PLCL2	1.4499416014675013	1.618611429166233	1.2846623844587184
PCDHGB1	1.5456839685190498	1.7277268942547879	1.3786053028819316
LRP12	1.6157914614686049	1.7953788509575352	1.4414790828850472
EPHA8	1.5367575160066993	1.7122040072859743	1.3682891163567996
IRS1	1.498763141828959	1.6605485301647944	1.3317317735533736
MYBPC3	1.448815925618188	1.613618879649938	1.2846623844587184
HDLBP	1.5684011963562778	1.7434296122820714	1.394474330182274
ITGA10	1.5155002945148044	1.7015298157976897	1.3473288422371925
EPHA2	1.6504990893054161	1.8369152313056147	1.4780383349872042
NEO1	1.5041140969058346	1.6860949208992508	1.3368254279837668
TBX5	1.4297728272650383	1.6080349708576187	1.2637735651992272
DOT1L	1.4594910634814395	1.6341399947957327	1.2951067940884642
TICRR	1.5270180351772156	1.706910907577019	1.3578441612701064
GCC2	1.5205339159850975	1.6914749661705006	1.3473407613685344
RPTOR	1.4711506531582927	1.6497948912562101	1.3055512037182098
BOC	1.487467045237505	1.66016133229248	1.316064340923334
QSER1	1.5495485586103634	1.7226125422846734	1.3787340714434928
WDR90	1.531221827510345	1.696767813459637	1.3630666388134531
STAT6	1.1645060453823521	1.317022384174909	1.013001932013994
ROCK1	1.5823124391126588	1.7641548709408827	1.4049932100699885
OR2M5	1.4358406542373918	1.5978764378285537	1.2793065636259202
LRRTM1	1.450800449965601	1.618611429166233	1.2898172323759791
ADAMTS17	1.5071097587290105	1.6862228205520042	1.3369542510967203
CYFIP2	1.5110576195710472	1.6861826697892273	1.3420479123460374
C4ORF21	1.5541017842513078	1.733058729646596	1.3838277872442024
ATP8B2	1.4873603947793275	1.6550431976683668	1.3263707571801566
NOL4	1.4991690500376469	1.6757741347905284	1.3317317735533736
IL1RAPL1	1.4634736959936356	1.629105293291001	1.3054830287206265
AMPH	1.5096347294701373	1.6912989175686928	1.3368952471286453
FGFR2	1.673875194092981	1.8475149622690608	1.4937846025279433
PCDHGA4	1.498843294525433	1.6759020545265098	1.326578576278268
ABCC2	1.5299446361369429	1.7121149042464614	1.352762979212368
INO80	1.7736412664433432	1.9670335466660567	1.5879648976180525
NOD2	1.4716975602212554	1.6343101025347422	1.310704960835509
ZIC4	1.3565794370656772	1.5198042991724354	1.195822454308094
GABRA6	1.4673895724357935	1.6394295825960237	1.3003969082932945
SOS1	1.5152078141010263	1.6811533857284129	1.337093909955082
LHCGR	1.4955297780689436	1.6758148407532059	1.326509296010027
FRMPD3	1.6112450071396538	1.7901748542880933	1.436256332584739
PROX1	1.5540636587185226	1.722702196315187	1.3891064807561753
NLRP10	1.4198983815888642	1.592505854800937	1.258485639686684
LTBP4	1.5565119838812638	1.722702196315187	1.3839565489868395
NBPF1	1.537657478778025	1.7070885812428438	1.3682891163567996
BNC1	1.5493886131608812	1.7226125422846734	1.3735833289810415
ATP12A	1.5255743426069326	1.7017954722872757	1.3578441612701064
ATF7IP	1.5793678391773653	1.7589508742714404	1.3997701869842265
NCAPD3	1.5205908350067183	1.696719097440917	1.3474695774795007
SETDB1	1.5585864878692002	1.733021077283372	1.3839000612081456
DSPP	1.4811106144121717	1.66007493755204	1.3158667695987563
ARAP3	1.545716944192502	1.717497657957739	1.3786053028819316
INSR	1.545548584297771	1.717408274785324	1.3735115939001463
ACVR2A	1.7394387336741302	1.9304818399417212	1.5719657405473157
KCNH2	1.4629194486738257	1.6341399947957327	1.2899519532066013
ALS2	1.501985923761708	1.6808034552739763	1.3368146214099217
CYP11B1	1.4086934291647015	1.582097319802238	1.248041775456919
XKR4	1.5183290411735744	1.6913869372885766	1.3473992061834135
PLEKHA7	1.4107962903250828	1.566810681380459	1.2532637075718016
SLC4A4	1.5193245707998635	1.6916028721359357	1.3576444626634339
DCAF8L1	1.486519581616994	1.6550431976683668	1.3212178181628282
ZNF229	1.4932329727583147	1.6704829308909244	1.3263111928649258
MAP3K5	1.4759986564960066	1.6497527972937809	1.305619385836641
SNAP91	1.42233880811641	1.5874668193410713	1.2585513603843543
MARCO	1.3901316277917544	1.5613615072343083	1.222059745143096
SLC6A5	1.3920204478340288	1.556237963878624	1.2272181314951174
ALDH1L1	1.4959415609161675	1.6655802142059595	1.326509296010027
KIAA1199	1.5872891667025006	1.7591702261841382	1.4151626934178256
CCDC73	1.5531170036566386	1.727816809784023	1.3788060792813495
APBA2	1.4940406864560964	1.660462101894193	1.3213558259779599
SCRIB	1.5603417934594204	1.7331112730300822	1.3789501175241576
MUSK	1.5432711519502296	1.7224332622157466	1.363137828380425
JAK1	1.7214969288884858	1.9045636675859914	1.54593408889121
CD1E	1.384516613768807	1.5459088069956277	1.2168372675997492
SBF2	1.5243435608573914	1.701706910907577	1.3629242819843341
CASS4	1.4951751946357625	1.6705698672911786	1.326509296010027
CACHD1	1.4498944979693376	1.6187394299320024	1.2896883611780476
PSD	1.5107502199827607	1.6810658894556054	1.3473288422371925
CD109	1.5014463878037974	1.67065681274071	1.336884432607447
GRM4	1.5340748513886158	1.706999739786625	1.368217661496684
CPSF1	1.5094302387865952	1.6760765093089445	1.3421767286400668
ZNF98	1.4240876085563123	1.5925887373789944	1.268863244739178
KDM6B	1.4921418005165064	1.6653655997918293	1.3264400229777014
CAMSAP1	1.49645556109306	1.6654522743832623	1.3212269757688118
FOXA1	1.2012868674481019	1.358525921299188	1.0493695754123442
PCNXL3	1.4539384917263265	1.6238159675236805	1.2950391644908616
DLGAP1	1.4609355982098429	1.6291484931039928	1.2951067940884642
EIF3A	1.4326118629926305	1.6081186572989852	1.2638395654898684
SP140	1.4866805638523761	1.66016133229248	1.316064340923334
SGK223	1.6195497775006489	1.795472287275566	1.4465731466474796
MYO5C	1.5626915063661448	1.743338884263114	1.3944015040735325
ZMYM4	1.5502149139701047	1.7277268942547879	1.3735833289810415
ATP9A	1.4704411836786782	1.6394295825960237	1.2952420744764193
DIAPH2	1.5270017036585877	1.701706910907577	1.3629242819843341
SLC9C1	1.5438722637710944	1.7225228975853455	1.3735115939001463
OR2M2	1.3915380851483128	1.5461173922311595	1.2272181314951174
JAKMIP1	1.5177530585229233	1.6915148367123147	1.3473992061834135
CARD6	1.4978773014081201	1.6654522743832623	1.326509296010027
SYNJ2	1.6172126166167482	1.7902680197762164	1.4466262795069982
WRN	1.4989067798198934	1.6808034552739763	1.3316622277925738
PNPLA7	1.5308888114867503	1.7018840428853959	1.368217661496684
ADGRE1	1.4086356424044855	1.5769751223066515	1.248041775456919
PASK	1.4991358782688204	1.6705698672911786	1.326509296010027
ADAMTS10	1.5414528363881819	1.7122931196002917	1.3786620711264295
CASP8	1.620744703387812	1.8007105983387843	1.4467018331853554
ABI3BP	1.4865739802947473	1.6549570647931304	1.3159956133479553
SBNO1	1.5325120432862396	1.6968957191952803	1.3630666388134531
AMPD1	1.4698071530728805	1.6343101025347422	1.3055512037182098
ARHGEF12	1.4967824898308073	1.6655389579971893	1.326578576278268
PEAR1	1.4430229440735838	1.6031646887362065	1.2845953002610966
ACSM2A	1.4497419615121798	1.6134908655597773	1.279506998119908
AKAP11	1.4874376208594784	1.655171151033969	1.3212178181628282
NCOA3	1.5293375905270663	1.7121149042464614	1.352762979212368
ARID5B	1.7445925310547787	1.9307098718773799	1.5514809590973202
OR2M3	1.3962289760403173	1.5665660455917558	1.237597911227154
OR5L2	1.3451875034376557	1.514520662017279	1.1853785900783291
ADAM22	1.5003487005900218	1.6756869275603663	1.3316622277925738
MCM2	1.528585780574093	1.6915630042158953	1.3629954566818112
OR4C6	1.329243221859514	1.488652925255049	1.180033416875522
N4BP2	1.5136772194190817	1.686270427813053	1.3422468271791925
PRX	1.5948895972466512	1.7694509497788187	1.430884119275158
COL6A1	1.433505592774528	1.6081186572989852	1.2741514360313317
UBR1	1.4582869057196572	1.628935727296383	1.2898845892735913
KIAA0368	1.4555660694992516	1.6238159675236805	1.2898845892735913
MS4A14	1.356445783904703	1.5249297387321745	1.2061403508771928
THADA	1.5141862016565708	1.6811533857284129	1.3577023498694516
KIAA1324L	1.5526178618916906	1.7277268942547879	1.3838842759413024
CFHR4	1.4719268494339832	1.6496669442131555	1.310704960835509
KIAA1024	1.5451765400308404	1.7122931196002917	1.3683605786807334
CCDC80	1.4456299187729953	1.6185271922976843	1.2794401796438455
PIK3R4	1.4211108758647215	1.592505854800937	1.258485639686684
USP7	1.479677951609061	1.66007493755204	1.3108418633799874
AQPEP	1.473320490619355	1.639514911778483	1.305619385836641
TMC2	1.4758277384310632	1.639514911778483	1.3107734085330827
CLASP1	1.4866695014693232	1.6499245302659657	1.3212178181628282
KIF14	1.5332809394340126	1.696767813459637	1.3630666388134531
PYHIN1	1.3660029106130138	1.53533881544707	1.206266318537859
MAP3K15	1.5571254370247125	1.738134887593672	1.3840288295816576
TCERG1	1.4710492383548626	1.6445485297944313	1.3055512037182098
TDRD1	1.5526096307493025	1.722702196315187	1.3788060792813495
EPHB2	1.5066688775530483	1.6758613510981575	1.3472584856396868
SYT16	1.4029490613956674	1.5717705839492038	1.2428198433420365
PTCHD4	1.4909322169464863	1.655129339509707	1.3315926892950392
TBX3	1.3195069626183906	1.4833706344662467	1.1592689295039165
PDS5B	1.573905219187875	1.7536556174220743	1.4047730952007937
ZNF516	1.447736271445458	1.6134908655597773	1.279506998119908
NUP188	1.482595730979796	1.649838659310919	1.3108418633799874
PCDHGB6	1.455736203107019	1.628935727296383	1.2950391644908616
TMEM2	1.5995246421331613	1.7745628642797668	1.4205880816838146
RBFOX1	1.4568487922893316	1.6340549542048295	1.3000643504766913
CLTC	1.5054606208791552	1.6810188306526048	1.3317317735533736
NFATC1	1.4182946696145091	1.5772673559988413	1.258485639686684
WNK4	1.5066132797230278	1.6758613510981575	1.3368254279837668
QRICH2	1.481729955372986	1.6550850116121025	1.3211488250652743
BAZ2A	1.5409077762279344	1.717408274785324	1.3735115939001463
MARK1	1.5580842858184938	1.738134887593672	1.389050271606473
GPR149	1.4836891219026223	1.6549570647931304	1.3159956133479553
RBM10	1.3930128482185105	1.5563189673120967	1.2272822226864424
SIGLEC10	1.410185777414278	1.5719342077867997	1.2481069507546085
MNDA	1.3979401000395575	1.5614427731223652	1.2427549475223227
KCNC2	1.349250782610647	1.514599489928694	1.1906005221932114
IGF1R	1.5551471692774663	1.7279446618125274	1.3891064807561753
NCOA1	1.4392509078652307	1.6082023524513374	1.2742179748289728
CSF2RB	1.464205221417642	1.629105293291001	1.290019324176111
OR2T33	1.3617347429388251	1.5403830141548709	1.2062033314187248
MRC2	1.475446395809798	1.6446341209534716	1.3107734085330827
SOGA3	1.4777810689510396	1.649838659310919	1.3005327483547477
ERN2	1.4546948126705697	1.6290637079690935	1.2898845892735913
CGNL1	1.5193441594795605	1.6863581949721544	1.35262168372676
IQGAP1	1.4972035264724823	1.6655802142059595	1.3316622277925738
PRTG	1.4852025684263952	1.6703960035385337	1.316064340923334
EPHA4	1.6283233728785875	1.8006765547749155	1.4570712345936911
LATS1	1.478553581637644	1.6499666194479736	1.3108418633799874
ZFP64	1.475861339580906	1.6447620878619786	1.3159268929503916
PRDM15	1.406474416299197	1.5718523916098477	1.2325690708727217
EFCAB5	1.4504059547626715	1.6134908655597773	1.2898172323759791
LRRC16B	1.4589730566402286	1.6290205058811285	1.2951067940884642
KIAA0319	1.4244316026043606	1.5824724293842132	1.2585513603843543
DNER	1.4054378664268974	1.5769751223066515	1.2427558067355706
ADAMTSL4	1.5022532412761955	1.67065681274071	1.3317317735533736
C6ORF118	1.3653849814278511	1.5252166221451202	1.206266318537859
USP32	1.424146054790483	1.5925887373789944	1.2637075718015665
BMS1	1.417140319478338	1.587384199021547	1.2481721328598288
TRAPPC9	1.4359582174947891	1.5978764378285537	1.2689957700141
ZNF385D	1.3695004299347575	1.5250884863626901	1.2164541711374672
ZNF43	1.4806574150391896	1.6499666194479736	1.3159956133479553
IQSEC3	1.3556602764283248	1.5249297387321745	1.195822454308094
PCDH12	1.400583228078029	1.5614427731223652	1.23244033630999
ITGA7	1.4366622996249563	1.5927545284197375	1.2741514360313317
USP28	1.4238874963961716	1.5823443681032687	1.268863244739178
AMBRA1	1.5335829455277243	1.7071276188981201	1.368217661496684
FGD6	1.4641819074844555	1.6342250442385757	1.2951744307499478
ZIM3	1.3784851143990031	1.550871714806141	1.2167101827676239
LTN1	1.5232430325967938	1.696719097440917	1.3576444626634339
DROSHA	1.5029741011026483	1.6707437672409307	1.331672490008701
JAKMIP2	1.4458826860161575	1.6134068908087853	1.2794401796438455
C10ORF12	1.4860085670917154	1.6550431976683668	1.316064340923334
ATP11A	1.3827538281316474	1.5510331546348826	1.2219959266802443
AKNA	1.4033686264839405	1.5768930523028883	1.2325047002297889
SEMA3A	1.4659239545190768	1.6394295825960237	1.3002680374478726
PROS1	1.3607060118010927	1.5250091084161765	1.1907248798830166
IGSF9	1.4658829281498653	1.6343101025347422	1.3003969082932945
SLC27A6	1.4174867720899913	1.5771392879450346	1.258485639686684
BICC1	1.4390741419388549	1.6032092747067703	1.2742179748289728
TMEM94	1.4539454326372496	1.6186956748035184	1.2950391644908616
DAAM2	1.5311730979796203	1.706999739786625	1.3630666388134531
MYO1A	1.4192141821865498	1.58226201009733	1.258485639686684
WDR64	1.4485273699889618	1.618611429166233	1.2898172323759791
DNMT1	1.4770438129580672	1.6447620878619786	1.3106445579656716
LINGO2	1.4752674865315942	1.639514911778483	1.3159268929503916
ANKFN1	1.3605178340937987	1.5250091084161765	1.2010443864229765
AHDC1	1.4245383271885605	1.5925887373789944	1.2585513603843543
SOX9	1.317334021418974	1.473242571648059	1.1592689295039165
SCAF11	1.4442999008739725	1.6134068908087853	1.2845953002610966
GPR125	1.4713230631663683	1.6445485297944313	1.3003969082932945
TBC1D8B	1.4634345283337498	1.6239850093691444	1.2951744307499478
SFI1	1.5172938074844964	1.686270427813053	1.3473992061834135
CEP152	1.4701235537742727	1.6343101025347422	1.3003969082932945
PMFBP1	1.356918217180298	1.519932435161428	1.195822454308094
OR4A16	1.3152317982774457	1.483293431872593	1.154046997389034
GRIK5	1.4296357455336628	1.5926716285848124	1.2636446532679095
ABCC4	1.5080722935279742	1.6809784022898777	1.3369542510967203
IL7R	1.3527467226372947	1.5094732458879867	1.1906005221932114
FAM193A	1.4090815355442123	1.5822253614116777	1.2428847459397356
PCDH8	1.3387171666503082	1.499063085571518	1.1749960833463888
ZSWIM2	1.3801920194347062	1.550871714806141	1.2167101827676239
KCND3	1.3626408156621566	1.5250091084161765	1.2010443864229765
RADIL	1.4332000265748774	1.6029978140938899	1.2741514360313317
NISCH	1.4353966999124237	1.6081186572989852	1.2741514360313317
CDH17	1.3709661228403356	1.5302935665209243	1.2063293122356258
DENND3	1.4828445702466393	1.6448053300020822	1.316064340923334
SPINK5	1.4533084768307662	1.6238594472404917	1.2845334998002482
KIF17	1.3898662903821366	1.556237963878624	1.2375332880789516
ZNF711	1.4432827909121946	1.608286056316036	1.2845953002610966
ATP1A3	1.4484125111201034	1.6185271922976843	1.2844664222456652
MSH4	1.3635777971661946	1.5302139176599177	1.201107107420753
CDC42BPG	1.4050378123387095	1.5718523916098477	1.2377271777731356
DGKG	1.367831932565135	1.5404631798074422	1.211424990862096
SLC12A1	1.497589266641532	1.6808034552739763	1.326509296010027
AMOT	1.4096331875212718	1.582097319802238	1.2428847459397356
HCRTR2	1.3799807332531522	1.5458283453911414	1.2167737218653716
PRDM10	1.3619478594314156	1.5250091084161765	1.2010443864229765
ZNF335	1.4439078201227984	1.608286056316036	1.2793112881671636
C12ORF40	1.3537698941398446	1.5198042991724354	1.18550240233967
COLEC12	1.4320514868367804	1.5977932757364421	1.2637735651992272
TGM3	1.3736685318682458	1.535418726903659	1.2114882506527416
KIAA1377	1.455825670339511	1.6186956748035184	1.2847294756632548
ATP11C	1.43892537037763	1.6029978140938899	1.2741514360313317
CCDC147	1.399042249718017	1.5665660455917558	1.23244033630999
CCDC158	1.4342720529731672	1.6081186572989852	1.2689957700141
CALCR	1.3670432615732466	1.535418726903659	1.2011698349697097
TMC5	1.4388993078640933	1.6133229247983347	1.2845282230692914
ARHGEF10	1.4441514718563857	1.608286056316036	1.2794401796438455
PPARGC1A	1.4151883298742567	1.5770572008535888	1.2532637075718016
NEFM	1.3981876628747927	1.5666475823661061	1.237662541124863
HDAC4	1.5058977815400576	1.6860949208992508	1.3369542510967203
SH3TC1	1.4445628014388052	1.6134068908087853	1.2793112881671636
PTPRN	1.3770464711115997	1.5407516450477636	1.2167101827676239
PHF20L1	1.4330368646777794	1.5978764378285537	1.2586828223742623
GABRG2	1.4490190587622152	1.618611429166233	1.2743510732751868
MME	1.3742290489030327	1.535498646679159	1.206392312513056
CDON	1.3874300360691505	1.5561569688768606	1.2271540469973892
C5	1.445097105828573	1.6185271922976843	1.2742845205765616
DENND2A	1.412299482125764	1.5924229808492925	1.2377918211730297
ZNF721	1.4069695412939696	1.5718523916098477	1.2428847459397356
SMC4	1.442674999212393	1.6084140771783542	1.2742845205765616
DNAH12	1.4562056045847285	1.628935727296383	1.3001932013994049
ACIN1	1.3791718069689571	1.5406235361474003	1.2167101827676239
C8B	1.3463459999709233	1.514520662017279	1.1956975772765246
ZSWIM8	1.4715327527477466	1.6445485297944313	1.310704960835509
DUOX1	1.441503717725353	1.6134068908087853	1.2793112881671636
TBC1D4	1.4137404809523242	1.5719342077867997	1.2532637075718016
OR4Q3	1.3176992113861414	1.4833706344662467	1.1592689295039165
BACH2	1.3399117166124515	1.5093161236598314	1.1748670555054699
DTNA	1.349744666274261	1.514599489928694	1.1854404929761344
CHGB	1.4057723461383558	1.5768930523028883	1.237662541124863
MCTP1	1.3892328324188177	1.556237963878624	1.2374043553547847
EPHA10	1.401570768813416	1.5666475823661061	1.2325047002297889
CLTCL1	1.5186806919736857	1.6965912047879264	1.342316933040844
TNRC6C	1.4415707301127152	1.608286056316036	1.2794401796438455
NPAS3	1.402270350128982	1.5666475823661061	1.237662541124863
ATP8A1	1.4331563068612223	1.5927545284197375	1.2638395654898684
UBR2	1.4120639379589577	1.582179660664099	1.242949655316482
EYA1	1.4076150608551963	1.5769751223066515	1.2428847459397356
DIAPH3	1.4325175888873785	1.5978764378285537	1.2689957700141
FIGN	1.429507938452092	1.5977932757364421	1.2637735651992272
SMARCA1	1.3698379616820695	1.5304216955304921	1.2063293122356258
PLEKHG1	1.5256345223709715	1.6865738970916553	1.3578441612701064
MN1	1.3902858044594821	1.5613615072343083	1.2323759791122717
MGAT4C	1.4521384431315407	1.6238159675236805	1.289755711433333
MAGEB6	1.3819639648545206	1.5458283453911414	1.2219321148825064
GPR133	1.4179332646969012	1.587384199021547	1.258485639686684
MAP3K9	1.4064181479539468	1.571980459877267	1.2325690708727217
IFT140	1.4690449314446712	1.6343101025347422	1.310704960835509
TSC1	1.4449246328239005	1.6134068908087853	1.2794401796438455
ERCC6	1.3794346883894448	1.550952430519413	1.2116147900564027
ARID4A	1.4472794034981276	1.6134068908087853	1.2897498825126625
THBS1	1.5088432463704513	1.6809784022898777	1.3369542510967203
ADAMTS13	1.4736156979115047	1.639514911778483	1.3107734085330827
GABRA4	1.323962431294551	1.4783197126646193	1.1696517153151271
TAOK2	1.4396552462487997	1.6082023524513374	1.2639055726745705
ARAP1	1.3567797600167342	1.514678326046221	1.195822454308094
TRPV6	1.3543018549639838	1.5096799819396094	1.2009816719753537
SP100	1.4075395513884594	1.58721898417985	1.2428847459397356
NUTM1	1.3840237903756287	1.5460369156866085	1.2219959266802443
UNC5B	1.3287903622387667	1.488652925255049	1.1645516737166433
MYO6	1.4481576414955737	1.618611429166233	1.279506998119908
CENPJ	1.4109543126808999	1.5770572008535888	1.2479780183686553
PGR	1.4674335438439485	1.6445485297944313	1.2952420744764193
SCAPER	1.4051906671535668	1.5718523916098477	1.248041775456919
KDM5C	1.570822570648304	1.7485428809325563	1.4047730952007937
PNPLA6	1.4401314704754664	1.6082023524513374	1.2843993516962144
NRP2	1.2913438529372985	1.4472158500112373	1.133159268929504
PKP2	1.3374254197834863	1.5041115853023836	1.1800950342018695
RSF1	1.414197747284639	1.582179660664099	1.2532637075718016
TTC21B	1.4122847462993293	1.582179660664099	1.2481069507546085
ABCC10	1.4450288937107225	1.623646960865945	1.2691283229748784
CDH22	1.3142513874990336	1.4781658252225056	1.1539179489361087
MSH6	1.5412935278911182	1.7122040072859743	1.3734398663115568
AQR	1.435578670393097	1.6029978140938899	1.2793065636259202
KIF26A	1.4036861997731884	1.5717705839492038	1.2428198433420365
RPRD2	1.4617978382981682	1.6239850093691444	1.2951744307499478
TRPM7	1.4301118171800749	1.5876320857841864	1.2586828223742623
FOCAD	1.3955014031243256	1.5614427731223652	1.23244033630999
ITGAE	1.3435326649131871	1.5093946806849527	1.175057447252977
RP11-1055B8.7	1.421353590531779	1.5925887373789944	1.2584224416348249
FAM171A1	1.329670652782825	1.498907046944936	1.1697127937336813
ALPK1	1.3915019347122215	1.5613615072343083	1.2272181314951174
FAM179A	1.4006911456781912	1.5665660455917558	1.237597911227154
CSPP1	1.3925001851963004	1.5613615072343083	1.222059745143096
CGN	1.3927052466994994	1.5613615072343083	1.2323759791122717
FRMD4A	1.2951944089872154	1.4523455947499104	1.1383217586549006
PCDHGB4	1.3948937407005515	1.5563189673120967	1.237597911227154
MED23	1.412809240550775	1.5770572008535888	1.2532637075718016
OLFML2B	1.3750443690133312	1.535418726903659	1.2218045112781954
INPP5D	1.408963603729601	1.5719342077867997	1.2479780183686553
SULF2	1.3512896544912145	1.5094732458879867	1.1957600125319827
TBC1D9	1.4122017871325516	1.5771852623488507	1.2481069507546085
SLC6A15	1.3507797846419753	1.514599489928694	1.2009189640768587
TNKS	1.4197251307134888	1.5976269775187342	1.258485639686684
DHX9	1.4107115109286177	1.5873015873015872	1.2532637075718016
YTHDC2	1.3747011936623712	1.5406235361474003	1.2115515170504987
RBM39	0.7705406113249115	0.9007601791106946	0.6524689424783381
SGSM1	1.4108947989009921	1.5719342077867997	1.2532637075718016
RPGRIP1L	1.3840467154914904	1.550952430519413	1.2219321148825064
SLC26A7	1.3504326322961695	1.514599489928694	1.1906005221932114
ADAM12	1.3577361312128096	1.5249297387321745	1.195822454308094
SLC4A8	1.3365060021876956	1.499063085571518	1.1698349697096302
C8A	1.3497359382010674	1.514599489928694	1.1906005221932114
KIF13B	1.4255153017605762	1.5926716285848124	1.258617087946522
ABL2	1.3616383209809633	1.5250091084161765	1.2010443864229765
LARP4B	1.4225576472505392	1.5925887373789944	1.2637075718015665
CNTNAP1	1.4460801828275818	1.6134908655597773	1.27937809999879
DLGAP4	1.3666174282456034	1.5302139176599177	1.201107107420753
ZNF107	1.354466075182576	1.519932435161428	1.195693460395167
SLCO1B1	1.3711170748513284	1.5405433538045177	1.2114882506527416
ITGA11	1.363609894592812	1.525137237633012	1.2113617376775272
TNFRSF25	1.367332226814504	1.5302139176599177	1.206266318537859
EIF2AK3	1.3276909185523336	1.4937802529537292	1.1748733747584983
TLR8	1.3782854979546444	1.5407516450477636	1.2217393565743078
SYMPK	1.35112048426417	1.5147276326898442	1.1854404929761344
MAPKBP1	1.4018004361362195	1.5768930523028883	1.2428198433420365
DNMT3A	1.8320607439918217	2.0138419108081385	1.6504752951008044
NUP153	1.3729335552547317	1.535498646679159	1.2167101827676239
KIAA1009	1.3958359915336096	1.5564470624573528	1.23244033630999
TFAP2D	1.344002987612621	1.5043963286036317	1.1853785900783291
KL	1.3850823598413058	1.56128024980484	1.2219959266802443
MLK4	1.3397122133055381	1.499063085571518	1.1749960833463888
PTPRJ	1.4882136950883353	1.66016133229248	1.3263707571801566
RC3H1	1.3258657619613345	1.4938306718681167	1.1696517153151271
RTL1	1.4451302513840483	1.608286056316036	1.2845953002610966
GABRB1	1.2664709847752893	1.4313225420288347	1.1172476924256753
GAD2	1.2421163716489496	1.3951624067375943	1.0964339790111208
PLIN4	1.335498224838648	1.4991132252750925	1.1749347258485638
MTR	1.3595877140161399	1.5250091084161765	1.2010443864229765
RPS6KA6	1.450622778947218	1.6237314597970336	1.2846623844587184
EYA4	1.3846120550743708	1.5560759823054906	1.2269610228344667
URB2	1.4147200390827737	1.582179660664099	1.2532637075718016
NDST3	1.3891971584081002	1.556237963878624	1.2374043553547847
TECPR2	1.359620868805752	1.5147571703711415	1.2010443864229765
KIF6	1.3550656743496716	1.5198042991724354	1.195822454308094
LILRB2	1.2883592629956884	1.4470122839891735	1.1331000992115294
CEP164	1.371012089651801	1.5405433538045177	1.2063293122356258
CFHR5	1.326996969048998	1.488575443709988	1.164490861618799
THSD4	1.4183648612551318	1.587384199021547	1.2533291555694814
CBLB	1.47917699608282	1.6447197210222246	1.3056875750770356
CNGA3	1.3817438278304106	1.5459564475193475	1.2167737218653716
TMTC1	1.2976997768662295	1.4574224443056423	1.1280551493628577
TBX22	1.2956492869205685	1.4574748055024216	1.1486451208687933
SMARCC2	1.4487396625163456	1.623646960865945	1.2897498825126625
OSMR	1.327847657748855	1.4937802529537292	1.1645516737166433
OR5D13	1.3670030278897571	1.5302139176599177	1.2165831244778613
CNGA2	1.3665737314948156	1.5302139176599177	1.201107107420753
TBC1D32	1.4303843513098158	1.5977932757364421	1.268929503916449
SLC14A2	1.3396534897314627	1.5094442666261023	1.1801566579634466
ADAM23	1.368574879372259	1.53533881544707	1.2165831244778613
DACH1	1.321939414279062	1.4833706344662467	1.1695906432748537
PRB2	1.3512470025489038	1.514599489928694	1.1906005221932114
UGT3A1	1.2797882661600388	1.4316743406078807	1.127749363891448
MAPK8IP3	1.3329198643420532	1.5041115853023836	1.1646124921662837
IL1RAPL2	1.4111117068429477	1.5770572008535888	1.2479780183686553
SSH2	1.3815973484702977	1.5560759823054906	1.2167737218653716
ATAD2B	1.4183529455014927	1.58226201009733	1.2533291555694814
EPHB3	1.3714363368086784	1.5405433538045177	1.2114882506527416
TRPM4	1.3944455783056764	1.571688784803539	1.2272822226864424
VPS8	1.354753304834241	1.514678326046221	1.1906626977910073
DENND5B	1.3459834019987083	1.514520662017279	1.1905383530886116
OR2G6	1.2776702638476785	1.4366769038571652	1.112387716732818
RAB3GAP2	1.4058465182060043	1.5718523916098477	1.2428847459397356
FAM129A	1.3670505100801633	1.5303420401045957	1.206266318537859
STAG3	1.3455024826340587	1.5043963286036317	1.1853785900783291
UGGT1	1.418799201674724	1.5926338828688813	1.258485639686684
ECE2	1.385173474587134	1.5561569688768606	1.2270250939894605
NLRC4	1.365759496459072	1.5303420401045957	1.206266318537859
ABCD2	1.2834574351887884	1.4418072038309389	1.1278784397681585
SLFN11	1.3687837332985566	1.5354669245560786	1.206266318537859
C9	1.314442401806449	1.4781658252225056	1.1590793614524013
MAGEL2	1.3791121922039753	1.550952430519413	1.221803155057078
KCNH4	1.4013018543807558	1.5717705839492038	1.2428198433420365
CHAT	1.29272852041529	1.4522173641474079	1.1383217586549006
ATXN2L	1.3806170324798273	1.5407037268373933	1.2116147900564027
JAG1	1.4547448480465104	1.6340549542048295	1.2898845892735913
ANAPC1	1.3751483252741863	1.535498646679159	1.2167101827676239
LIMCH1	1.368131029866329	1.5251678725730051	1.2011698349697097
RPGRIP1	1.4236425337600254	1.5875948672920186	1.2585513603843543
KCNK10	1.266451362945835	1.4261919633562357	1.1069204985446683
MKLN1	0.740448591051974	0.8591960008331597	0.6159628334290338
ZNF609	1.42902749949364	1.5977932757364421	1.2688006054485184
DENND4A	1.4282334120639564	1.5977932757364421	1.2637735651992272
ADD2	1.342689453344974	1.5043963286036317	1.1853785900783291
TTK	1.4494952758939879	1.618611429166233	1.2949715419560337
LILRB5	1.2717687839339142	1.4365273512725758	1.107107420753042
USP31	1.3824904274969831	1.5458283453911414	1.2167737218653716
AASS	1.3268207662517952	1.4887036203319248	1.1696517153151271
IGSF3	1.4029361617511236	1.5768930523028883	1.2325047002297889
CPZ	1.324907054476536	1.4988290398126463	1.169522693972719
BCAN	1.377312061562609	1.5457478921619652	1.2165812161246958
PIK3C2A	1.4147680580506263	1.5770572008535888	1.2532637075718016
BRD4	1.4256391113197546	1.5874668193410713	1.2585513603843543
MOV10L1	1.4314741209446173	1.6081186572989852	1.2638395654898684
CRB2	1.2698316125976703	1.4313970435144703	1.112271540469974
CWH43	1.2861583783125223	1.441882254958097	1.1382623224728488
MAP3K13	1.3486690572792446	1.5094732458879867	1.1854404929761344
SLC9A2	1.2979421786826093	1.4625513974912818	1.1435434180982715
MAGI3	1.413321210027541	1.5924229808492925	1.2377918211730297
DACT1	1.310428317544565	1.4729610159787643	1.1436628544571519
PITPNM1	1.3294772209654422	1.4937802529537292	1.1697127937336813
VCAM1	1.310674726393866	1.4678326046221113	1.1591478696741855
OR4A5	1.2236804256221268	1.38455132209036	1.0652741514360313
CIITA	1.5525608277094203	1.727816809784023	1.3788060792813495
DENND2C	1.3284306669069847	1.4937802529537292	1.1697127937336813
FAM184A	1.4296307104270463	1.6029978140938899	1.2689957700141
OSBPL6	1.3686939774908364	1.5251678725730051	1.2063293122356258
TTC37	1.3492983952482545	1.5094732458879867	1.1906005221932114
TLL2	1.3304927102450619	1.4937802529537292	1.1645516737166433
EFHB	1.2877594082773314	1.4470122839891735	1.1331000992115294
ZNF845	1.3485726226587993	1.514599489928694	1.1906005221932114
STARD13	1.3607590002828764	1.5198834062044555	1.2062033314187248
MTTP	1.3108719040494339	1.4780888935151453	1.1539867369850139
FYCO1	1.325751275497033	1.4937025085874884	1.164490861618799
PCDHGA12	1.3720032015284576	1.5355468425761796	1.2114882506527416
POLD1	1.3493690089533614	1.5094732458879867	1.1957600125319827
TBC1D1	1.2973584405412357	1.4522929571599605	1.1434143626719244
ZNF827	1.377690021763621	1.550871714806141	1.2167101827676239
YEATS2	1.324430271652699	1.4887036203319248	1.164490861618799
CDKL5	1.4102214856931992	1.5769751223066515	1.2479128497189895
RNF123	1.435320960276122	1.6081186572989852	1.268866864900994
RPAP1	1.3290678967071365	1.498907046944936	1.1645516737166433
GAPVD1	1.3993142271492092	1.5563999791785956	1.237662541124863
FANCD2	1.3736926323947336	1.535418726903659	1.2166466503054671
FYB1	1.3038658443098212	1.4626275244638767	1.1434740710713445
WDR66	1.3239281297864045	1.4887036203319248	1.164490861618799
RTN1	1.3428743514677248	1.5041898714412116	1.1851876927531957
UBQLN3	1.3460407911452839	1.5196461098100442	1.1802182881612617
ANKRD35	1.3403513363476807	1.5093161236598314	1.1801566579634466
CAPRIN2	1.2864238807359314	1.4470122839891735	1.1329710301516067
ITIH1	1.375635766119787	1.5406235361474003	1.2115515170504987
C1ORF168	1.3090405932512057	1.4780888935151453	1.1488250652741514
OR4K2	1.286146038647228	1.441882254958097	1.1279373368146213
OR2T12	1.2764247117894538	1.4366021236727045	1.1226567803247873
SIGLEC12	1.2814508501750936	1.436805161356509	1.1175518303827876
ARHGAP20	1.3695799052527398	1.5302935665209243	1.2113592771923136
LILRA1	1.2371784463896218	1.394961482406829	1.086048454469507
ARID4B	1.3943244755676107	1.5613615072343083	1.2375332880789516
LRRC16A	1.3005236503848616	1.4626275244638767	1.1487650775416427
MED1	1.358161560793309	1.5148853262669737	1.1907248798830166
PKP4	1.3780502085726143	1.5457478921619652	1.206392312513056
TBX18	1.3153702405447245	1.483293431872593	1.1642402349733663
SCUBE1	1.2971990834990688	1.4625513974912818	1.133218444827406
DHX34	1.4023931824181481	1.5666475823661061	1.2428198433420365
UGT3A2	1.2615595649295162	1.4159837840470517	1.1018276762402088
NPHP4	1.375976609148856	1.5457478921619652	1.2115515170504987
SLC4A2	1.353542414225173	1.5197252003747268	1.2009189640768587
MCC	1.3966523720641881	1.556237963878624	1.2323759791122717
PCDHAC2	1.3449616828605573	1.5093946806849527	1.1802182881612617
MCF2L	1.3634291171198603	1.530134277089622	1.2062033314187248
TPTE2	1.3868108246427528	1.5664029975020817	1.2323116286355804
BRDT	1.306277145976944	1.4678326046221113	1.1488250652741514
PDGFRB	1.3604702402232858	1.5200115487597479	1.1958849026058802
[truncated: 18,452 more rows]
