# Supplementary material for: Cancer gene mutation frequencies for the U.S. population
Source: Nat Commun. 2021 Oct 13;12:5961. doi: 10.1038/s41467-021-26213-y (PMC8514428; doi:10.1038/s41467-021-26213-y)
Supplement: Supplementary file 8 — Supplementary Software 1 [file 41467_2021_26213_MOESM8_ESM.zip › Supplementary Software 1/interim_tmp_files/README_File_Descriptions.txt]

df_Incdstats.csv contains the simulated gene reweighted incidence vector with the columns, central value, 95% Confidence bounds and Mean-values. This file is stored to avoid time-consuming recalculation or test the specific frozen version in the manuscript.
df_unwtd_Incdstats.csv contains simulated gene incidence vector from genomics data alone.
