# Supplementary material for: Cancer gene mutation frequencies for the U.S. population
Source: Nat Commun. 2021 Oct 13;12:5961. doi: 10.1038/s41467-021-26213-y (PMC8514428; doi:10.1038/s41467-021-26213-y)
Supplement: Supplementary file 8 — Supplementary Software 1 [file 41467_2021_26213_MOESM8_ESM.zip › Supplementary Software 1/Results/dfdiff_Reweighting_Impact40.xlsx]

## Sheet: Sheet1
Hugo_Symbol	Mean_Unwtd	CL97.5%_Unwtd	CL2.5%_Unwtd	Mean	CL97.5%	CL2.5%	abs(MeanDiff)	MeanDiffRatio(%)
APC	6.91212	7.25639	6.57213	10.0769	10.4097	9.74194	3.16481	45.7864
ZNF536	4.32712	4.62058	4.05709	6.09392	6.48618	5.71415	1.7668	40.831
C1ORF173	4.02444	4.29448	3.74889	5.69302	6.07076	5.32625	1.66859	41.4614
TNR	3.6783	3.94094	3.41871	5.30703	5.6626	4.96441	1.62872	44.2792
CDH10	3.69723	3.96673	3.42953	5.21826	5.55297	4.85034	1.52103	41.1398
ADAMTS12	3.53913	3.79568	3.27252	4.97016	5.32766	4.61503	1.43103	40.4346
CPS1	2.68175	2.91775	2.46107	3.79162	4.09648	3.47169	1.10987	41.386
CHL1	2.31139	2.51808	2.11065	3.52498	4.10139	2.80405	1.2136	52.5051
DCAF4L2	2.01545	2.22141	1.82815	2.92167	3.20427	2.6417	0.906215	44.9634
ZNF479	2.05455	2.25286	1.85956	2.88031	3.16603	2.60259	0.825766	40.1921
MAP3K1	1.97848	2.17482	1.78646	2.79405	3.07646	2.51421	0.81557	41.222
GATA3	1.78241	1.96191	1.59833	2.77897	3.06672	2.49407	0.996558	55.9106
ZEB1	1.91197	2.11227	1.72369	2.68486	2.95664	2.41869	0.772895	40.424
KEAP1	1.83638	2.02924	1.64029	2.66248	2.94254	2.39713	0.826095	44.9849
OVCH1	1.79894	1.98785	1.62428	2.52284	2.78804	2.25474	0.723904	40.2406
ACTN2	1.79433	1.98264	1.60878	2.51746	2.78514	2.26178	0.723132	40.3009
OR4A15	1.76325	1.9564	1.57744	2.48544	2.75255	2.23213	0.722191	40.9579
CPED1	1.67208	1.85262	1.49378	2.38064	2.64576	2.12439	0.708552	42.3754
SNTG1	1.61415	1.79538	1.4465	2.36907	2.63181	2.104	0.754914	46.7684
OR8H2	1.32327	1.48345	1.16965	2.33566	2.86457	1.64859	1.01239	76.507
ZP4	1.59029	1.76425	1.42039	2.28053	2.55463	2.02692	0.690233	43.4029
PLPPR4	1.55846	1.72279	1.38918	2.25817	2.52093	1.9985	0.699708	44.8974
UBE4B	1.32035	1.4885	1.15411	2.21507	2.70021	1.51751	0.894722	67.764
SPOP	1.41353	1.5873	1.23766	2.18298	2.43139	1.9351	0.76945	54.4346
TRIM58	1.53067	1.7018	1.363	2.17737	2.41869	1.92531	0.646702	42.2496
ZIC1	1.51788	1.69139	1.3474	2.12906	2.39332	1.88434	0.611173	40.2649
OR4M2	1.45607	1.62894	1.27957	2.05682	2.2942	1.82259	0.60075	41.2583
SATB2	1.41598	1.58738	1.24817	1.99481	2.2334	1.7512	0.578826	40.8781
ZIC4	1.35658	1.5198	1.19582	1.9454	2.189	1.69692	0.588823	43.405
BCAS3	1.09018	1.24408	0.945022	1.94292	2.443	1.27075	0.85274	78.2199
FOXA1	1.20129	1.35853	1.04937	1.9169	2.16453	1.66874	0.715609	59.5702
OR4C6	1.32924	1.48865	1.18003	1.90031	2.1344	1.67211	0.571069	42.9619
MS4A14	1.35645	1.52493	1.20614	1.90022	2.13715	1.66634	0.54377	40.0879
OR5L2	1.34519	1.51452	1.18538	1.89981	2.14627	1.65324	0.554624	41.2303
TBX3	1.31951	1.48337	1.15927	1.88692	2.12992	1.63478	0.567418	43.0023
MATN4	1.03771	1.18688	0.897985	1.87108	2.35098	1.2014	0.833366	80.308
UBAP2	1.01669	1.16104	0.871926	1.86079	2.3403	1.18307	0.844093	83.0234
SOX9	1.31733	1.47324	1.15927	1.85386	2.08415	1.64101	0.53653	40.7285
OR4A16	1.31523	1.48329	1.15405	1.84486	2.0833	1.6115	0.529631	40.269
GAD2	1.24212	1.39516	1.09643	1.77792	1.99731	1.55125	0.535801	43.1361
GABRB1	1.26647	1.43132	1.11725	1.77436	2.01944	1.55081	0.507892	40.1029
FASTKD3	0.923713	1.05691	0.793485	1.76874	2.25426	1.09379	0.845026	91.4815
MAGEB18	0.932563	1.07247	0.793568	1.76093	2.23584	1.09921	0.828371	88.8274
SLC3A1	0.926398	1.06726	0.788347	1.75535	2.23187	1.08948	0.828954	89.4814
OR4A5	1.22368	1.38455	1.06527	1.74186	1.98141	1.52256	0.51818	42.346
OR2L13	1.17557	1.32736	1.02339	1.68686	1.9176	1.459	0.511287	43.4926
OR2G2	1.11539	1.25995	0.976297	1.63784	1.84927	1.41158	0.522444	46.8395
OR10Z1	1.13193	1.27544	0.981621	1.63625	1.8695	1.41569	0.504318	44.5537
OR2W3	1.10447	1.25455	0.965856	1.62589	1.84514	1.40936	0.521419	47.2101
STK11	1.03897	1.18174	0.897985	1.55966	1.78153	1.34851	0.520688	50.1156
RBM39	0.770541	0.90076	0.652469	1.49156	1.95014	0.839563	0.721019	93.5731
MKLN1	0.740449	0.859196	0.615963	1.46172	1.89589	0.808407	0.721269	97.4098
GSDME	0.708362	0.827953	0.595021	1.41811	1.85341	0.762643	0.709749	100.196
IDH1	3.02101	3.26573	2.78547	1.40964	1.58507	1.23222	1.61137	53.3387
SEMA7A	0.678311	0.796709	0.563704	1.35432	1.79414	0.712327	0.676004	99.6599
CYP17A1	0.619352	0.73426	0.511482	1.274	1.71158	0.644024	0.654651	105.699
GIN1	0.598847	0.70826	0.495799	1.24857	1.68177	0.605821	0.649726	108.496
INTS10	0.547906	0.651008	0.438413	1.15918	1.58458	0.536227	0.611273	111.565
FAS	0.585379	0.697808	0.480142	1.09275	1.51052	0.483498	0.507374	86.6743
HOXB2	0.399739	0.494817	0.313087	1.07572	1.47747	0.4413	0.675984	169.107
CTSS	0.422901	0.515781	0.33396	1.02145	1.44943	0.425291	0.598552	141.535
CXCR5	0.417541	0.510443	0.328741	1.00696	1.42244	0.406145	0.589419	141.165
PNP	0.385662	0.474008	0.302635	0.988921	1.38158	0.369417	0.603259	156.422
NPPB	0.313129	0.395895	0.239866	0.927747	1.32815	0.322508	0.614619	196.283
CD3E	0.234555	0.307372	0.166945	0.784713	1.16913	0.18986	0.550158	234.554
RPS24	0.240643	0.312581	0.17737	0.771735	1.16018	0.194328	0.531092	220.697
VMA21	0.146579	0.20321	0.0938918	0.694749	1.05683	0.11587	0.54817	373.975
MYD88	1.59119	1.76434	1.41029	0.631641	0.730026	0.537277	0.959549	60.3039
PIM1	1.3688	1.53542	1.20633	0.627772	0.724871	0.525857	0.741029	54.1371
BCL2	0.984593	1.12962	0.845732	0.423229	0.515979	0.335783	0.561364	57.0148
