# Supplementary material for: Cancer gene mutation frequencies for the U.S. population
Source: Nat Commun. 2021 Oct 13;12:5961. doi: 10.1038/s41467-021-26213-y (PMC8514428; doi:10.1038/s41467-021-26213-y)
Supplement: Supplementary file 8 — Supplementary Software 1 [file 41467_2021_26213_MOESM8_ESM.zip › Supplementary Software 1/Results/Figure2D_TCGApancanKandoth_scatter.xlsx]

## Sheet: Sheet1
	Pancan12 Freq%	Incidence	CL97.5%	CL2.5%	abs(PrevDiff)
PIK3CA	17.8	13.4891	13.9512	12.996	4.31088
PTEN	9.7	5.97253	6.30383	5.63823	3.72747
APC	7.3	10.0914	10.4097	9.74194	2.79142
VHL	6.9	1.11526	1.23529	0.982622	5.78474
KRAS	6.7	10.5422	10.8832	10.1638	3.84224
KMT2C	6.6	9.12538	9.56827	8.63256	2.52538
KMT2D	5.9	9.17158	9.60277	8.70884	3.27158
ARID1A	5.4	6.95553	7.31243	6.57473	1.55553
PBRM1	5.4	2.91385	3.16832	2.65956	2.48615
NAV3	4.6	6.65287	7.03575	6.22821	2.05287
EGFR	4.6	3.34292	3.62962	3.04315	1.25708
NF1	4.4	4.96805	5.2941	4.6022	0.568048
PIK3R1	4.4	2.64642	2.90134	2.39099	1.75358
CDKN2A	3.6	3.19143	3.45807	2.91246	0.408565
GATA3	3.2	2.78021	3.06672	2.49407	0.419787
RB1	3.2	4.32058	4.62931	4.02259	1.12058
NOTCH1	3.1	3.8144	4.11401	3.51997	0.714405
FBXW7	3	4.17149	4.47349	3.85719	1.17149
CTNNB1	2.9	3.34752	3.62697	3.0537	0.447523
DNMT3A	2.8	1.78573	1.99718	1.56536	1.01427
MAP3K1	2.7	2.79806	3.07646	2.51421	0.0980555
FLT3	2.7	2.02744	2.25614	1.7932	0.672559
TSHZ3	2.6	3.83369	4.16433	3.51728	1.23369
KEAP1	2.6	2.67119	2.94254	2.39713	0.0711903
CDH1	2.5	2.95376	3.25164	2.66376	0.453758
ARHGAP35	2.5	2.86266	3.13783	2.58705	0.362658
CTCF	2.4	2.17618	2.39877	1.96047	0.22382
NFE2L2	2.3	2.01817	2.24259	1.78323	0.281832
SETBP1	2.2	3.44517	3.73836	3.12745	1.24517
BAP1	2	1.60488	1.79825	1.40632	0.395116
NPM1	1.8	0.33839	0.430411	0.257076	1.46161
RUNX1	1.6	1.20014	1.38563	1.02934	0.39986
NRAS	1.5	2.90058	3.13001	2.64748	1.40058
IDH1	1.5	1.41607	1.58507	1.23222	0.0839283
TBX3	1.4	1.88992	2.12992	1.63478	0.489921
MAP2K4	1.4	1.41756	1.6269	1.2213	0.0175592
RPL22	1	1.12966	1.29065	0.967713	0.129656
STK11	0.9	1.55883	1.78153	1.34851	0.658826
CRIPAK	0.7	0.961061	1.12952	0.79645	0.261061
CEBPA	0.5	0.175094	0.249981	0.108741	0.324906
KDM6A	2	3.20836	3.49633	2.91053	1.20836
EPHA3	2.1	3.50343	3.80795	3.19499	1.40343
AKT1	0.9	1.26064	1.45138	1.06338	0.360635
STAG2	2.2	2.52986	2.79322	2.26798	0.329859
BRAF	1.5	7.64583	7.97083	7.2888	6.14583
AR	1.2	2.32485	2.59098	2.06706	1.12485
AJUBA	0.8	0.596977	0.727614	0.470714	0.203023
EPPK1	1.4	3.7799	4.09354	3.45609	2.3799
TSHZ2	1.8	2.97581	3.26137	2.67939	1.17581
PIK3CG	1.7	3.18893	3.48362	2.898	1.48893
SOX9	0.7	1.85231	2.08415	1.64101	1.15231
ATM	3.3	5.48584	5.85187	5.1013	2.18584
CDKN1B	0.7	0.765938	0.92662	0.608423	0.0659381
WT1	1	1.18778	1.37383	0.995602	0.187783
HGF	1.7	2.50073	2.75919	2.22971	0.800733
KDM5C	2	1.80644	2.02227	1.58101	0.193562
PRX	0.9	1.90272	2.11935	1.6655	1.00272
ERBB4	2.1	4.38646	4.7073	4.02822	2.28646
MTOR	3	3.56866	3.85493	3.25602	0.568663
TLR4	1.9	3.1115	3.40985	2.83393	1.2115
U2AF1	0.8	0.813792	0.967456	0.652206	0.0137916
ARID5B	1.6	1.90648	2.12457	1.68292	0.30648
TET2	1.6	2.28347	2.5217	2.01344	0.683473
ATRX	2.8	3.97514	4.28473	3.63733	1.17514
KMT2B	2	3.71909	4.00462	3.40558	1.71909
ELF3	0.6	1.40329	1.60302	1.20392	0.803286
BRCA1	1.9	2.47627	2.72383	2.18791	0.576265
LRRK2	2.8	4.8309	5.16701	4.45976	2.0309
POLQ	2.4	3.81245	4.13068	3.48271	1.41245
FOXA1	0.8	1.92063	2.16453	1.66874	1.12063
IDH2	0.8	0.646996	0.771586	0.52551	0.153004
CHEK2	0.9	1.31031	1.49885	1.12841	0.410308
KIT	1.4	2.14546	2.38789	1.90461	0.745456
H1-2	0.6	0.886769	1.05296	0.745947	0.286769
SETD2	3.6	3.70122	4.00065	3.39402	0.101217
PDGFRA	1.9	2.57461	2.81978	2.28891	0.67461
EP300	2.5	3.78588	4.0774	3.4838	1.28588
FGFR2	1.5	1.95379	2.18634	1.73531	0.453792
CCND1	0.6	0.705717	0.833934	0.569715	0.105717
EPHB6	1.6	2.42498	2.68815	2.16648	0.824983
SMAD4	1.4	3.2482	3.5166	2.95908	1.8482
FOXA2	0.5	0.973994	1.13719	0.808344	0.473994
USP9X	2.1	3.30603	3.59947	3.00155	1.20603
BRCA2	2.7	4.21602	4.53138	3.88922	1.51602
NFE2L3	0.8	1.24408	1.42911	1.0688	0.44408
FGFR3	1	1.67328	1.89197	1.46244	0.673282
ASXL1	1.3	2.5114	2.77724	2.23331	1.2114
TGFBR2	1.1	1.34741	1.53652	1.15344	0.247408
SOX17	0.3	0.806817	0.960627	0.653007	0.506817
CDKN1A	0.6	0.801794	0.951735	0.655449	0.201794
B4GALT3	0.2	0.629114	0.765997	0.49784	0.429114
SF3B1	1.3	2.59243	2.85484	2.34079	1.29243
TAF1	2.3	3.28024	3.56473	2.97978	0.980241
PPP2R1A	1.5	1.45174	1.64218	1.25564	0.0482625
CBFB	0.7	0.571128	0.709645	0.436757	0.128872
ATR	2.4	3.09878	3.36939	2.79224	0.698779
SIN3A	1.1	2.20209	2.43744	1.94705	1.10209
VEZF1	0.6	0.638529	0.781427	0.502788	0.0385293
H2BC5	0.4	2.63161	2.89263	2.35429	2.23161
EIF4A2	0.8	0.851626	1.00908	0.692223	0.051626
CDK12	1.5	2.77081	3.04491	2.47991	1.27081
PHF6	0.8	0.509823	0.623879	0.398494	0.290177
SMC1A	1.5	1.69289	1.89826	1.48272	0.192894
PTPN11	1	1.11545	1.28849	0.943488	0.115452
ACVR1B	1	1.44121	1.64569	1.23332	0.441212
MAPK8IP1	0.7	1.02358	1.19834	0.842933	0.323584
H3F3C	0.4	0.587308	0.72408	0.460248	0.187308
NSD1	2.4	3.31124	3.58751	3.02549	0.911237
TBL1XR1	0.8	1.16707	1.34502	0.994636	0.367071
EGR3	0.3	0.760677	0.9092	0.613287	0.460677
ACVR2A	0.6	1.9436	2.16514	1.71736	1.3436
MECOM	1.5	2.94479	3.2113	2.67213	1.44479
LIFR	1.2	2.30233	2.55174	2.05538	1.10233
SMC3	1.2	1.41995	1.61614	1.22723	0.219954
NCOR1	2.2	3.71459	4.02514	3.38911	1.51459
RPL5	0.7	0.674547	0.81955	0.54024	0.0254528
SMAD2	0.9	1.26742	1.46927	1.07462	0.367422
SPOP	0.7	2.18828	2.43139	1.9351	1.48828
AXIN2	0.9	1.71536	1.92957	1.49737	0.815365
RAD21	0.9	1.11273	1.29286	0.932106	0.212732
ERCC2	0.7	1.44837	1.64653	1.24787	0.748373
CDKN2C	0.2	0.204523	0.280071	0.138088	0.0045234
EZH2	0.8	2.17956	2.34399	1.20763	1.37956
PCBP1	0.3	0.775766	0.921006	0.630096	0.475766
