# Supplementary material for: Cancer gene mutation frequencies for the U.S. population
Source: Nat Commun. 2021 Oct 13;12:5961. doi: 10.1038/s41467-021-26213-y (PMC8514428; doi:10.1038/s41467-021-26213-y)
Supplement: Supplementary file 8 — Supplementary Software 1 [file 41467_2021_26213_MOESM8_ESM.zip › Supplementary Software 1/Results/Figure2E_TCGApancanBailey_scatter.xlsx]

## Sheet: Sheet1
	Pancan Freq%	Incidence	CL97.5%	CL2.5%	abs(PrevDiff)
ABL1	1.16753	1.42819	1.62604	1.2345	0.260661
ACVR1	0.748981	0.761308	0.913318	0.615826	0.0123266
ACVR1B	1.09043	1.44121	1.64569	1.23332	0.350783
ACVR2A	1.39883	1.9436	2.16514	1.71736	0.544765
AJUBA	0.903183	0.596977	0.727614	0.470714	0.306206
AKT1	1.01333	1.26064	1.45138	1.06338	0.247308
ALB	1.66318	1.59697	1.80496	1.39507	0.0662092
ALK	2.43419	3.10819	3.40254	2.82969	0.674003
AMER1	2.74259	2.83314	3.12261	2.56241	0.090544
APC	5.87069	10.0914	10.4097	9.74194	4.22072
APOB	8.08459	8.25783	8.64947	7.79612	0.173243
AR	1.46492	2.32485	2.59098	2.06706	0.859928
ARAF	0.793039	0.993321	1.15841	0.831795	0.200282
ARHGAP35	2.57738	2.86266	3.13783	2.58705	0.285282
ARID1A	6.68576	6.95553	7.31243	6.57473	0.269775
ARID2	3.16114	3.49269	3.78826	3.19343	0.331546
ARID5B	1.71825	1.90648	2.12457	1.68292	0.18823
ASXL1	2.10376	2.5114	2.77724	2.23331	0.407646
ASXL2	1.85042	2.30865	2.56759	2.05545	0.458228
ATF7IP	1.75129	1.94521	2.18975	1.71944	0.193914
ATM	4.1194	5.48584	5.85187	5.1013	1.36645
ATR	2.80868	3.09878	3.36939	2.79224	0.2901
ATRX	5.69446	3.97514	4.28473	3.63733	1.71932
ATXN3	0.396519	0.643237	0.783894	0.512212	0.246717
AXIN1	1.40985	1.45255	1.66256	1.25671	0.0426997
AXIN2	1.26666	1.71536	1.92957	1.49737	0.448706
B2M	0.914198	1.08222	1.23988	0.926766	0.168025
BAP1	2.1368	1.60488	1.79825	1.40632	0.531915
BCL2	0.396519	0.42372	0.515979	0.335783	0.0272005
BCL2L11	0.539707	0.56622	0.702024	0.434552	0.0265135
BCOR	2.65448	2.74649	3.00214	2.48002	0.092016
BRAF	7.10431	7.64583	7.97083	7.2888	0.541521
BRCA1	2.04868	2.47627	2.72383	2.18791	0.427581
BRCA2	3.27129	4.21602	4.53138	3.88922	0.944732
BRD7	0.848111	1.18611	1.37845	1.00575	0.337999
BTG2	0.57275	0.30691	0.391461	0.230966	0.26584
CACNA1A	3.42549	3.78688	4.09614	3.46888	0.361389
CARD11	2.79766	4.15125	4.42878	3.09381	1.35358
CASP8	1.75129	1.91232	2.12121	1.68119	0.161024
CBFB	0.484635	0.571128	0.709645	0.436757	0.0864927
CBWD3	0.0660866	0.103222	0.159805	0.0511411	0.0371352
CCND1	0.77101	0.705717	0.833934	0.569715	0.0652927
CD70	0.374491	0.448927	0.556092	0.344852	0.0744366
CD79B	0.385505	0.392061	0.484382	0.297067	0.00655551
CDH1	2.43419	2.95376	3.25164	2.66376	0.51957
CDK12	2.04868	2.77081	3.04491	2.47991	0.722123
CDK4	0.440577	0.501519	0.620844	0.386582	0.0609419
CDKN1A	0.914198	0.801794	0.951735	0.655449	0.112403
CDKN1B	0.660866	0.765938	0.92662	0.608423	0.105072
CDKN2A	3.98722	3.19143	3.45807	2.91246	0.795789
CDKN2C	0.374491	0.204523	0.280071	0.138088	0.169967
CEBPA	0.187245	0.175094	0.249981	0.108741	0.0121509
CHD3	2.02665	2.77265	3.03691	2.48989	0.745992
CHD4	3.09505	3.60789	3.8976	3.2872	0.51284
CHD8	2.291	3.38443	3.67349	3.07726	1.09343
CHEK2	0.87014	1.31031	1.49885	1.12841	0.440168
CIC	2.76462	2.21717	2.4488	1.96841	0.547451
CNBD1	1.40985	1.68431	1.90378	1.45295	0.274462
COL5A1	3.96519	4.55126	4.88823	4.19898	0.586061
CREB3L3	0.958255	0.918983	1.08019	0.760556	0.0392725
CREBBP	3.65679	5.29506	5.57622	4.21786	1.63827
CSDE1	1.17854	1.28386	1.47823	1.09868	0.105317
CTCF	1.93854	2.17618	2.39877	1.96047	0.23764
CTNNB1	3.56867	3.34752	3.62697	3.0537	0.221152
CTNND1	1.53101	1.65559	1.87235	1.44066	0.124582
CUL1	1.20057	1.3782	1.57763	1.18321	0.177622
CUL3	1.39883	1.44631	1.65394	1.2468	0.047479
CYLD	0.980284	1.16476	1.34213	0.98572	0.184477
CYSLTR2	0.737967	0.701461	0.852024	0.555054	0.0365061
DACH1	1.76231	1.76981	1.99397	1.53532	0.00750325
DAZAP1	0.87014	0.933562	1.09374	0.771557	0.0634223
DDX3X	1.44289	1.62771	1.83215	1.41417	0.184822
DHX9	1.31072	1.79527	2.02252	1.57388	0.484551
DIAPH2	1.59709	1.91738	2.14935	1.697	0.320291
DICER1	1.92753	2.49052	2.73852	2.23746	0.562999
DMD	7.02721	7.13736	7.51675	6.6829	0.110154
DNMT3A	2.0597	1.78573	1.99718	1.56536	0.273971
EEF1A1	1.12347	0.876252	1.03902	0.730198	0.24722
EEF2	1.0684	1.27839	1.47056	1.09324	0.20999
EGFR	3.77795	3.34292	3.62962	3.04315	0.435026
EGR3	0.605794	0.760677	0.9092	0.613287	0.154883
EIF1AX	0.616808	0.352832	0.455055	0.251691	0.263976
ELF3	1.33275	1.40329	1.60302	1.20392	0.0705404
EP300	3.30433	3.78588	4.0774	3.4838	0.481549
EPAS1	1.33275	1.41778	1.61811	1.22349	0.0850296
EPHA2	1.57506	1.96722	2.20522	1.74208	0.392154
EPHA3	3.61273	3.50343	3.80795	3.19499	0.109307
ERBB2	2.27999	2.8397	3.11456	2.53872	0.559713
ERBB3	2.56636	2.83546	3.11503	2.55631	0.269095
ERBB4	3.85505	4.38646	4.7073	4.02822	0.531406
ERCC2	1.13449	1.44837	1.64653	1.24787	0.313887
ESR1	1.12347	1.61142	1.83492	1.39193	0.487945
EZH2	0.815068	2.17956	2.34399	1.20763	1.36449
FAM46D	1.10144	1.13295	1.31288	0.948255	0.0315036
FAT1	6.22315	6.64057	7.03216	6.21301	0.417418
FBXW7	3.76693	4.17149	4.47349	3.85719	0.404557
FGFR1	1.1455	1.16567	1.34841	0.990159	0.0201679
FGFR2	1.93854	1.95379	2.18634	1.73531	0.0152525
FGFR3	1.53101	1.67328	1.89197	1.46244	0.142276
FLNA	3.23824	3.71042	4.03601	3.39678	0.472178
FLT3	1.76231	2.02744	2.25614	1.7932	0.265132
FOXA1	1.34376	1.92063	2.16453	1.66874	0.576868
FOXA2	0.925212	0.973994	1.13719	0.808344	0.0487822
FOXQ1	0.528693	0.35547	0.463958	0.255963	0.173223
FUBP1	1.33275	1.06073	1.23135	0.884911	0.272016
GABRA6	1.96057	1.95091	2.18442	1.71468	0.00965696
GATA3	2.40115	2.78021	3.06672	2.49407	0.379067
GNA11	0.782025	0.67382	0.803545	0.538645	0.108205
GNA13	0.594779	0.818972	0.958394	0.678643	0.224193
GNAQ	0.914198	0.704567	0.845754	0.569229	0.20963
GNAS	2.00463	2.54206	2.78979	2.25479	0.537438
GPS2	0.506664	0.611662	0.759431	0.474733	0.104998
GRIN2D	1.17854	1.46594	1.67982	1.26373	0.287392
GTF2I	1.4539	0.707319	0.848613	0.564844	0.746586
H3-3A	0.341447	0.248514	0.341427	0.169486	0.0929331
H3F3C	0.704923	0.587308	0.72408	0.460248	0.117616
HGF	2.31303	2.50073	2.75919	2.22971	0.187703
H1-2	1.13449	0.886769	1.05296	0.745947	0.247717
H1-4	1.07941	0.946509	1.09724	0.80974	0.132905
HLA-A	0.704923	0.909051	1.06832	0.754881	0.204127
HLA-B	0.914198	1.06962	1.23947	0.894844	0.155426
HRAS	1.4539	1.14705	1.3266	0.96373	0.306857
HUWE1	4.87939	5.40244	5.76529	5.03363	0.523045
IDH1	5.56229	1.41607	1.58507	1.23222	4.14621
IDH2	0.649851	0.646996	0.771586	0.52551	0.00285553
IL6ST	0.980284	1.14755	1.32543	0.963254	0.167268
IL7R	1.9055	1.84947	2.08123	1.61978	0.0560272
INPPL1	1.87245	2.24679	2.51279	1.9998	0.374334
IRF2	0.815068	0.889007	1.04533	0.738724	0.0739397
IRF6	0.77101	1.15433	1.33009	0.975688	0.383325
JAK1	1.36579	1.92921	2.15661	1.70673	0.563417
JAK2	1.10144	1.50665	1.69649	1.29114	0.405208
JAK3	1.54202	1.61494	1.82616	1.3907	0.0729172
KANSL1	1.80637	2.14877	2.37716	1.91677	0.342404
KDM5C	1.54202	1.80644	2.02227	1.58101	0.264418
KDM6A	2.94085	3.20836	3.49633	2.91053	0.267507
KEAP1	2.43419	2.67119	2.94254	2.39713	0.237002
KEL	2.09274	2.117	2.33823	1.8758	0.0242631
KIF1A	2.55535	2.8659	3.14575	2.59017	0.310551
KIT	2.09274	2.14546	2.38789	1.90461	0.052714
KLF5	0.96927	0.964525	1.14345	0.807058	0.00474503
KMT2A	3.65679	4.38185	4.70045	4.03292	0.725056
KMT2B	3.2052	3.71909	4.00462	3.40558	0.513891
KMT2C	8.10662	9.12538	9.56827	8.63256	1.01876
KMT2D	8.32691	9.17158	9.60277	8.70884	0.844672
KRAS	6.9501	10.5422	10.8832	10.1638	3.59213
KRT222	0.341447	0.595223	0.730893	0.461795	0.253776
LATS1	1.4539	1.87049	2.09161	1.63725	0.416585
LATS2	1.31072	1.57076	1.77578	1.36799	0.260045
LEMD2	0.440577	0.428722	0.53466	0.323421	0.011855
LZTR1	1.48695	1.442	1.64566	1.25189	0.0449475
MACF1	5.98083	6.62808	7.03904	6.21135	0.647244
MAP2K1	0.881154	1.1559	1.33756	0.975463	0.274743
MAP2K4	1.18956	1.41756	1.6269	1.2213	0.228001
MAP3K1	2.07071	2.79806	3.07646	2.51421	0.727343
MAP3K4	1.79535	2.48071	2.73044	2.20984	0.685355
MAPK1	0.682895	0.517732	0.628895	0.403291	0.165162
MAX	0.649851	0.519283	0.642007	0.399772	0.130568
MECOM	2.69854	2.94479	3.2113	2.67213	0.246258
MED12	3.2052	3.54667	3.86852	3.23204	0.34147
MEN1	0.815068	1.04142	1.21702	0.874654	0.226352
MET	1.92753	2.14085	2.38389	1.89396	0.213324
MGA	3.27129	3.79938	4.09716	3.48451	0.528095
MGMT	0.286375	0.451992	0.570733	0.340139	0.165617
MLH1	0.96927	1.3626	1.558	1.16478	0.393331
MSH2	0.826082	1.32378	1.52403	1.14072	0.497693
MSH3	1.00231	1.46311	1.66716	1.26798	0.4608
MSH6	1.05739	1.80421	2.02162	1.59009	0.746824
MTOR	2.69854	3.56866	3.85493	3.25602	0.870128
MUC6	2.43419	3.03691	3.31341	2.74975	0.602719
MYC	0.815068	0.879312	1.0282	0.723913	0.0642439
MYCN	0.837097	0.845022	1.00512	0.68599	0.00792493
MYD88	0.47362	0.63318	0.730026	0.537277	0.15956
MYH9	2.77564	2.92047	3.19097	2.6187	0.144833
NCOR1	3.00694	3.71459	4.02514	3.38911	0.707647
NF1	5.28693	4.96805	5.2941	4.6022	0.318878
NF2	1.18956	1.02933	1.20561	0.853774	0.160228
NFE2L2	2.77564	2.01817	2.24259	1.78323	0.757468
NIPBL	3.40346	3.69775	3.98893	3.37586	0.294295
NOTCH1	3.94317	3.8144	4.11401	3.51997	0.128761
NOTCH2	2.41216	3.02209	3.305	2.73988	0.609926
NPM1	0.506664	0.33839	0.430411	0.257076	0.168274
NRAS	2.67651	2.90058	3.13001	2.64748	0.224069
NSD1	3.17216	3.31124	3.58751	3.02549	0.139082
NUP133	1.25564	1.47385	1.69236	1.267	0.218205
NUP93	0.837097	1.1696	1.34961	0.984317	0.332507
PAX5	0.815068	1.18358	1.37682	1.00477	0.368516
PBRM1	3.73389	2.91385	3.16832	2.65956	0.820044
PCBP1	0.682895	0.775766	0.921006	0.630096	0.0928716
PDGFRA	2.43419	2.57461	2.81978	2.28891	0.140422
PDS5B	1.40985	1.8888	2.10354	1.65336	0.478956
PGR	1.48695	1.8071	2.04052	1.58134	0.320155
PHF6	0.748981	0.509823	0.623879	0.398494	0.239158
PIK3CA	11.7524	13.4891	13.9512	12.996	1.73673
PIK3CB	1.23362	1.49279	1.69829	1.28537	0.259176
PIK3CG	2.64346	3.18893	3.48362	2.898	0.545465
PIK3R1	3.2052	2.64642	2.90134	2.39099	0.558781
PIK3R2	0.925212	1.04644	1.21886	0.874536	0.121228
PIM1	0.561736	0.628369	0.724871	0.525857	0.0666335
PLCB4	2.73158	3.15997	3.4497	2.88752	0.428391
PLCG1	1.33275	1.53397	1.7421	1.33143	0.201221
PLXNB2	2.63245	2.92682	3.19343	2.64095	0.294375
PMS1	0.958255	1.43121	1.63853	1.22302	0.472959
PMS2	1.04637	1.31935	1.52216	1.12179	0.272982
POLE	2.3681	3.36537	3.6508	3.06008	0.997265
POLQ	3.02897	3.81245	4.13068	3.48271	0.783484
POLRMT	0.991299	1.56465	1.77222	1.35252	0.573352
PPM1D	0.660866	0.938109	1.10724	0.780699	0.277243
PPP2R1A	1.77332	1.45174	1.64218	1.25564	0.321586
PPP6C	0.682895	0.844107	0.995769	0.690501	0.161212
PRKAR1A	0.638837	0.569742	0.700235	0.445146	0.0690945
PSIP1	0.991299	0.946807	1.11183	0.785277	0.0444916
PTCH1	1.81738	2.30175	2.53335	2.03516	0.484365
PTEN	7.46778	5.97253	6.30383	5.63823	1.49525
PTMA	0.715938	0.279542	0.368461	0.191965	0.436396
PTPDC1	0.759996	0.959993	1.1288	0.792835	0.199997
PTPN11	0.892169	1.11545	1.28849	0.943488	0.223284
PTPRC	3.01795	3.21782	3.50913	2.92311	0.199868
PTPRD	4.85736	5.39539	5.77147	4.99219	0.538031
RAC1	0.737967	0.614092	0.737427	0.491582	0.123875
RAD21	1.07941	1.11273	1.29286	0.932106	0.0333179
RAF1	0.682895	1.00788	1.17982	0.854036	0.324982
RARA	0.693909	0.769695	0.918843	0.619269	0.0757857
RASA1	1.79535	2.01154	2.23221	1.7846	0.216187
RB1	3.70085	4.32058	4.62931	4.02259	0.619734
RBM10	1.36579	1.88017	2.11256	1.64666	0.514381
RET	2.0597	2.19572	2.45372	1.95559	0.136025
RFC1	0.936226	1.39269	1.59611	1.19022	0.456465
RHEB	0.308404	0.328534	0.430991	0.232601	0.0201297
RHOA	1.01333	0.861299	1.01752	0.716088	0.152029
RHOB	0.67188	0.544742	0.671727	0.417864	0.127138
RIT1	0.363476	0.577969	0.721562	0.448795	0.214493
RNF111	1.07941	1.49488	1.70927	1.28215	0.415465
RNF43	1.78434	2.45652	2.70835	2.21307	0.672187
RPL22	0.737967	1.12966	1.29065	0.967713	0.39169
RPL5	0.67188	0.674547	0.81955	0.54024	0.00266697
RPS6KA3	0.936226	1.04803	1.21403	0.887989	0.1118
CNOT9	0.374491	0.651015	0.791604	0.516864	0.276525
RRAS2	0.264346	0.353553	0.45671	0.256696	0.0892067
RUNX1	1.36579	1.20014	1.38563	1.02934	0.165649
RXRA	0.991299	1.13822	1.32602	0.962247	0.146921
SCAF4	1.64115	2.12897	2.34572	1.87604	0.487818
SETBP1	2.65448	3.44517	3.73836	3.12745	0.790691
SETD2	3.38143	3.70122	4.00065	3.39402	0.319787
SF1	0.947241	1.23434	1.41887	1.02977	0.287103
SF3B1	2.16984	2.59243	2.85484	2.34079	0.422592
SIN3A	1.65216	2.20209	2.43744	1.94705	0.549928
SMAD2	0.815068	1.26742	1.46927	1.07462	0.452355
SMAD4	2.291	3.2482	3.5166	2.95908	0.957197
SMARCA1	1.53101	1.81577	2.03641	1.57323	0.284765
SMARCA4	3.29331	3.67363	3.98929	3.37342	0.380319
SMARCB1	0.638837	0.758488	0.909375	0.612173	0.119651
SMC1A	1.38782	1.69289	1.89826	1.48272	0.305076
SMC3	1.09043	1.41995	1.61614	1.22723	0.329525
SOS1	1.4539	1.9509	2.16784	1.70765	0.496996
SOX17	0.815068	0.806817	0.960627	0.653007	0.00825041
SOX9	1.43188	1.85231	2.08415	1.64101	0.420435
SPOP	1.61912	2.18828	2.43139	1.9351	0.569162
SPTA1	8.81154	8.99427	9.43985	8.53381	0.182729
SPTAN1	2.72056	3.04	3.33178	2.74863	0.31944
SRSF2	0.57275	0.413094	0.52769	0.301009	0.159657
STAG2	2.41216	2.52986	2.79322	2.26798	0.117699
STK11	1.38782	1.55883	1.78153	1.34851	0.171008
TAF1	2.64346	3.28024	3.56473	2.97978	0.636778
TBL1XR1	1.04637	1.16707	1.34502	0.994636	0.1207
TBX3	1.3768	1.88992	2.12992	1.63478	0.513117
ELOC	0.187245	0.1857	0.253392	0.120402	0.00154549
TCF12	1.05739	1.134	1.31832	0.960516	0.0766188
TCF7L2	1.28869	1.56112	1.76096	1.34354	0.272429
TET2	1.92753	2.28347	2.5217	2.01344	0.355948
TGFBR2	1.50898	1.34741	1.53652	1.15344	0.161568
TGIF1	0.660866	0.741178	0.887799	0.597171	0.0803125
THRAP3	1.16753	1.66391	1.88485	1.45708	0.496385
TLR4	2.96288	3.1115	3.40985	2.83393	0.148619
TMSB4X	0.308404	0.123812	0.176181	0.0780709	0.184592
TNFAIP3	1.01333	1.08316	1.25389	0.912627	0.0698359
TRAF3	0.815068	0.918871	1.08979	0.761459	0.103803
TSC1	1.51999	1.8131	2.04371	1.57934	0.293105
TSC2	2.11477	2.19532	2.43218	1.94272	0.0805491
TXNIP	0.936226	0.7726	0.921395	0.635111	0.163626
U2AF1	0.837097	0.813792	0.967456	0.652206	0.023305
UNCX	0.209274	0.323699	0.428681	0.224232	0.114425
USP9X	2.80868	3.30603	3.59947	3.00155	0.497354
VHL	2.22491	1.11526	1.23529	0.982622	1.10966
NSD2	1.56405	1.98493	2.20606	1.75021	0.420881
WT1	1.40985	1.18778	1.37383	0.995602	0.222064
XPO1	1.00231	1.25014	1.43536	1.06063	0.247831
ZBTB20	1.9055	2.00311	2.23717	1.78495	0.097611
ZBTB7B	1.05739	1.08589	1.25439	0.918197	0.0285016
ZC3H12A	0.859126	0.921956	1.0885	0.774353	0.0628308
ZCCHC12	0.881154	1.02962	1.20712	0.845388	0.148464
ZFHX3	4.46084	5.4476	5.80279	5.05839	0.98676
ZFP36L1	1.83941	1.21511	1.39913	1.03123	0.624304
ZFP36L2	0.980284	1.62854	1.84789	1.41945	0.648257
ZMYM2	1.23362	1.61959	1.8311	1.41583	0.385976
ZMYM3	1.85042	2.10492	2.34804	1.8629	0.254497
ZNF133	0.605794	0.895637	1.05332	0.727355	0.289843
ZNF750	1.1455	1.12004	1.29462	0.954276	0.0254627
