# Supplementary material for: Cancer gene mutation frequencies for the U.S. population
Source: Nat Commun. 2021 Oct 13;12:5961. doi: 10.1038/s41467-021-26213-y (PMC8514428; doi:10.1038/s41467-021-26213-y)
Supplement: Supplementary file 8 — Supplementary Software 1 [file 41467_2021_26213_MOESM8_ESM.zip › Supplementary Software 1/Results/Figure3B_Incidences_kinome.xlsx]

## Sheet: Sheet1
Hugo_Symbol	Incidence	CL97.5%	CL2.5%	Mean_Silico
TTN	30.2612	30.7903	29.6364	30.2197
OBSCN	9.0689	9.49547	8.60498	9.04917
BRAF	7.64583	7.97083	7.2888	7.63517
ATM	5.48584	5.85187	5.1013	5.47935
TRRAP	4.86612	5.2261	4.52496	4.86121
TAF1L	4.83708	5.20347	4.47244	4.83515
LRRK2	4.8309	5.16701	4.45976	4.80327
KALRN	4.78596	5.11357	4.45091	4.77379
PRKDC	4.56936	4.89916	4.20258	4.55948
ERBB4	4.38646	4.7073	4.02822	4.37716
SPEG	4.29283	4.62475	3.96477	4.28351
MYO3A	4.06337	4.38775	3.73057	4.04672
ROS1	4.02296	4.32422	3.69612	4.01187
TRIO	3.93997	4.2593	3.60585	3.92656
TRPM6	3.90084	4.21262	3.56661	3.89141
ALPK2	3.67421	3.97599	3.33422	3.65705
PKD1	3.598	3.90436	3.28512	3.59086
EPHA5	3.57936	3.87328	3.25613	3.57286
MTOR	3.56866	3.85493	3.25602	3.5589
EPHA3	3.50343	3.80795	3.19499	3.49708
MYLK	3.35104	3.65348	3.03917	3.34254
EPHA6	3.34633	3.64129	3.04876	3.34016
EGFR	3.34292	3.62962	3.04315	3.33749
KDR	3.32619	3.62636	3.01768	3.31634
TAF1	3.28024	3.56473	2.97978	3.27509
SMG1	3.23601	3.53091	2.93007	3.22993
NRK	3.16621	3.45008	2.89355	3.15904
ALK	3.10819	3.40254	2.82969	3.10586
ATR	3.09878	3.36939	2.79224	3.08512
EPHA7	2.92793	3.19733	2.65337	2.92129
INSRR	2.90812	3.19694	2.6248	2.90854
EPHB1	2.89028	3.16654	2.6022	2.88397
ERBB2	2.8397	3.11456	2.53872	2.82348
ERBB3	2.83546	3.11503	2.55631	2.83198
MAP3K1	2.79806	3.07646	2.51421	2.79405
CIT	2.76495	3.03086	2.46705	2.75105
FLT1	2.76145	3.03685	2.4851	2.76091
MAST4	2.75087	3.0312	2.47487	2.74619
WNK3	2.74248	3.01441	2.47594	2.73756
NTRK3	2.6624	2.92385	2.38605	2.65761
ALPK3	2.62189	2.88359	2.35871	2.6169
FLT4	2.61404	2.87299	2.34049	2.60811
PDGFRA	2.57461	2.81978	2.28891	2.55765
LRRK1	2.53037	2.78924	2.25547	2.52357
PAK7	2.49451	2.75375	2.24181	2.49434
MAP3K4	2.48071	2.73044	2.20984	2.47473
TNIK	2.43443	2.69105	2.17391	2.43025
EPHB6	2.42498	2.68815	2.16648	2.41708
WNK1	2.40433	2.65887	2.14633	2.39631
STK31	2.39216	2.63802	2.13011	2.38452
KSR2	2.36816	2.61518	2.10928	2.35903
GUCY2F	2.30639	2.55508	2.0383	2.2845
MYO3B	2.29652	2.5526	2.04774	2.29593
LMTK2	2.27942	2.50873	2.03542	2.27183
TTBK1	2.24739	2.48145	2.00687	2.24469
ROR2	2.23112	2.49347	1.97004	2.22933
MYT1	2.22321	2.46199	1.97729	2.21618
WNK2	2.21088	2.4496	1.9788	2.20509
TIE1	2.2084	2.443	1.97185	2.20036
TEX14	2.20161	2.44974	1.9567	2.19845
RET	2.19572	2.45372	1.95559	2.19502
DAPK1	2.14708	2.39784	1.90897	2.14051
KIT	2.14546	2.38789	1.90461	2.14553
MET	2.14085	2.38389	1.89396	2.14151
DCLK1	2.10647	2.34167	1.86461	2.10359
MAST1	2.10166	2.34208	1.86275	2.0951
PRKD1	2.07604	2.30567	1.82515	2.06513
MAST2	2.07256	2.3191	1.82683	2.06647
CDC42BPA	2.04589	2.28189	1.79593	2.03948
GUCY2C	2.03019	2.26866	1.78838	2.02353
FLT3	2.02744	2.25614	1.7932	2.024
CDC42BPB	2.02034	2.25576	1.7742	2.01387
BMPR2	2.01671	2.23808	1.78445	2.0105
TEK	1.98069	2.20704	1.75207	1.97701
EPHA8	1.96967	2.2049	1.73385	1.96699
EPHA2	1.96722	2.20522	1.74208	1.96501
ROCK1	1.96113	2.1873	1.73479	1.95526
FGFR2	1.95379	2.18634	1.73531	1.9516
INSR	1.94396	2.17434	1.72013	1.93922
ACVR2A	1.9436	2.16514	1.71736	1.9418
MAP3K5	1.93391	2.16115	1.70558	1.92851
MUSK	1.92997	2.15198	1.69857	1.92259
JAK1	1.92921	2.15661	1.70673	1.9293
SGK223	1.91814	2.13099	1.67886	1.9101
PASK	1.91292	2.16145	1.68077	1.90724
PIK3R4	1.89924	2.12324	1.65154	1.89286
MAP3K15	1.89542	2.12265	1.67202	1.89214
EPHB2	1.89384	2.13279	1.66668	1.89198
WNK4	1.88327	2.11561	1.65422	1.87927
MARK1	1.88159	2.11158	1.64963	1.87868
IGF1R	1.87579	2.1015	1.64058	1.87105
ERN2	1.8719	2.10324	1.64481	1.87005
EPHA4	1.87069	2.10267	1.64652	1.87053
LATS1	1.87049	2.09161	1.63725	1.86862
CDC42BPG	1.83912	2.06543	1.60044	1.83754
EPHA10	1.81842	2.03841	1.58091	1.81208
MAP3K9	1.81361	2.04218	1.59108	1.8098
TAOK2	1.8109	2.03207	1.59237	1.80663
TRPM7	1.80293	2.01872	1.56627	1.79268
ALPK1	1.80073	2.02759	1.58286	1.79613
ABL2	1.79038	2.03764	1.55825	1.78525
EIF2AK3	1.78736	2.01102	1.56342	1.77874
MLK4	1.78367	2.00102	1.57348	1.78216
RPS6KA6	1.78118	2.00935	1.56118	1.77668
EPHB3	1.76819	1.9879	1.54379	1.7645
TTK	1.75455	1.96613	1.53434	1.74925
BRD4	1.74955	1.9722	1.53703	1.74663
MAP3K13	1.74847	1.97028	1.52561	1.74689
CDKL5	1.73898	1.95477	1.53441	1.73951
BRDT	1.72474	1.94654	1.50553	1.72253
PDGFRB	1.72436	1.95139	1.51229	1.72129
PRKCQ	1.71953	1.94253	1.49291	1.71586
EIF2AK4	1.7172	1.92917	1.48094	1.70931
ROCK2	1.71501	1.92949	1.49403	1.70643
DDR2	1.69187	1.91339	1.46027	1.68934
PRKCG	1.68972	1.90484	1.47699	1.68644
NTRK1	1.67558	1.89637	1.45149	1.67171
NEK10	1.67358	1.89359	1.46275	1.67089
FGFR3	1.67328	1.89197	1.46244	1.67363
AXL	1.66511	1.86665	1.46172	1.662
MST1R	1.65673	1.86986	1.42932	1.65087
NPR1	1.62319	1.84205	1.40131	1.61935
MERTK	1.62135	1.84153	1.40708	1.61801
JAK3	1.61494	1.82616	1.3907	1.60258
PRKG1	1.61311	1.8241	1.39844	1.61038
MAP4K4	1.60962	1.8287	1.40253	1.60548
STK36	1.60641	1.82974	1.39275	1.602
NTRK2	1.59915	1.82027	1.37862	1.5974
GAK	1.59543	1.8109	1.37886	1.59349
DYRK1A	1.59143	1.8082	1.3823	1.58847
CDK13	1.58774	1.78754	1.36461	1.57553
TYK2	1.57381	1.77223	1.37197	1.56944
LATS2	1.57076	1.77578	1.36799	1.56566
ULK4	1.57035	1.78319	1.3644	1.567
DCLK3	1.56613	1.7714	1.36269	1.5612
EPHA1	1.5618	1.773	1.35666	1.55719
STK11	1.55883	1.78153	1.34851	1.55966
ITK	1.55843	1.7647	1.34356	1.55101
ROR1	1.55433	1.76064	1.34546	1.54876
NPR2	1.54455	1.75696	1.33391	1.54002
PTK7	1.53859	1.74594	1.32647	1.53671
TNK2	1.53451	1.75335	1.31408	1.52412
ULK1	1.53178	1.74066	1.3262	1.52798
RPS6KA2	1.51366	1.71068	1.2869	1.50235
RPS6KC1	1.50944	1.72645	1.30685	1.51107
HIPK2	1.50888	1.71723	1.30157	1.50592
JAK2	1.50665	1.69649	1.29114	1.5027
HIPK1	1.4931	1.69498	1.28953	1.48572
PTK2B	1.47562	1.69732	1.2804	1.47556
PRKAA2	1.4752	1.67303	1.27616	1.47338
CSF1R	1.47183	1.69501	1.27496	1.47276
BCR	1.46076	1.66123	1.2589	1.45597
RIPK4	1.45706	1.66445	1.25267	1.45312
NEK5	1.45396	1.64773	1.2444	1.44827
PTK2	1.44499	1.65597	1.2442	1.44437
ACVR1B	1.44121	1.64569	1.23332	1.43622
MAST3	1.43334	1.62685	1.22773	1.4287
ABL1	1.42819	1.62604	1.2345	1.42651
NUAK1	1.42792	1.63597	1.21826	1.42499
EPHB4	1.4217	1.6214	1.22651	1.41913
MAP2K4	1.41756	1.6269	1.2213	1.41823
KSR1	1.41451	1.61064	1.21929	1.41356
LMTK3	1.41386	1.61132	1.22121	1.41111
TTBK2	1.40693	1.60361	1.20304	1.39928
BUB1	1.40219	1.60399	1.20217	1.40152
PRKG2	1.39959	1.60096	1.20523	1.39768
MARK2	1.39706	1.60504	1.20156	1.39336
SLK	1.39531	1.60284	1.20278	1.39492
ULK2	1.39435	1.59106	1.20362	1.39302
PAK3	1.38915	1.5875	1.1951	1.38724
BRSK1	1.37839	1.57938	1.18905	1.37729
PRPF4B	1.37729	1.59554	1.18045	1.37873
TAOK1	1.37256	1.57043	1.16961	1.36683
BTK	1.36099	1.54248	1.17432	1.35638
TRIM24	1.35447	1.56138	1.15559	1.35437
FER	1.35165	1.54976	1.15897	1.34531
TRIM33	1.35097	1.56729	1.15198	1.3501
TGFBR2	1.34741	1.53652	1.15344	1.34421
PKN1	1.3417	1.54732	1.15138	1.34207
MAP3K6	1.32507	1.52645	1.14314	1.32598
MAP4K3	1.3171	1.50616	1.13913	1.31517
GUCY2D	1.31674	1.51996	1.12822	1.31673
NEK1	1.31466	1.51166	1.12361	1.31377
CHEK2	1.31031	1.49885	1.12841	1.31043
BMP2K	1.30425	1.49695	1.12561	1.30442
STK10	1.30365	1.49099	1.10962	1.29957
TAOK3	1.29887	1.50193	1.10536	1.29743
HIPK3	1.29574	1.49058	1.09331	1.29029
MYLK2	1.29109	1.48269	1.09931	1.2896
ERN1	1.29033	1.4833	1.10643	1.29004
SCYL2	1.27816	1.47411	1.08976	1.27658
EEF2K	1.27011	1.45803	1.08446	1.26707
MAP3K12	1.26764	1.45469	1.08541	1.26322
IKBKB	1.26682	1.45698	1.08294	1.26714
MAPK4	1.2668	1.45074	1.08493	1.26424
AKT1	1.26064	1.45138	1.06338	1.25589
HCK	1.25361	1.44706	1.058	1.25234
HUNK	1.25244	1.44864	1.0578	1.24677
PKN2	1.25159	1.44179	1.05884	1.2523
MAP4K1	1.24166	1.43959	1.04906	1.23911
CASK	1.23687	1.42983	1.04681	1.22951
FGFR4	1.22229	1.40721	1.03718	1.2174
DDR1	1.2161	1.39209	1.03227	1.21106
ZAP70	1.19752	1.36999	1.01177	1.19459
PKN3	1.1964	1.38362	1.01915	1.19748
IKBKE	1.19352	1.37266	1.01108	1.18912
PRKCI	1.19097	1.37912	1.00042	1.18987
MINK1	1.1881	1.36338	1.0026	1.18329
PLK4	1.1814	1.36968	0.991784	1.17716
NEK11	1.17913	1.35888	1.00598	1.17981
ANKK1	1.17024	1.35744	0.994164	1.17418
GRK7	1.16962	1.35562	0.9829	1.16456
PSKH2	1.16799	1.36588	0.982704	1.16848
FGFR1	1.16567	1.34841	0.990159	1.16185
PKD2	1.16456	1.3474	0.986981	1.16089
MASTL	1.16338	1.35295	0.985163	1.16481
PRKD2	1.16297	1.34647	0.992318	1.16346
TYRO3	1.15697	1.33945	0.976949	1.15198
MAP2K1	1.1559	1.33756	0.975463	1.15475
MAP3K11	1.13404	1.31415	0.955261	1.13358
MARK4	1.13052	1.3234	0.953537	1.12983
PLK1	1.12975	1.32158	0.951124	1.12725
PRKD3	1.12971	1.32192	0.956824	1.1325
DCLK2	1.12673	1.30604	0.956103	1.12631
RNASEL	1.1238	1.30116	0.952817	1.12202
MAP3K10	1.12161	1.29864	0.948552	1.11847
TBCK	1.12113	1.29605	0.949826	1.11689
SYK	1.11276	1.28182	0.941089	1.11128
AATK	1.11056	1.28903	0.921083	1.10868
LIMK1	1.10797	1.28405	0.929991	1.10381
CLK2	1.09945	1.27635	0.931909	1.09752
CAMK4	1.09827	1.27123	0.923261	1.09419
ACVR1C	1.09082	1.27487	0.925084	1.09232
RPS6KA5	1.0821	1.25669	0.903283	1.07953
NEK8	1.07147	1.24518	0.894482	1.06961
BRD2	1.07075	1.24341	0.89827	1.06834
TNNI3K	1.06939	1.23889	0.905794	1.0667
AAK1	1.05496	1.22566	0.886476	1.05115
TEC	1.052	1.22442	0.868575	1.04357
RPS6KA3	1.04803	1.21403	0.887989	1.04936
DYRK4	1.04701	1.21578	0.874423	1.04299
PRKCE	1.03803	1.20651	0.876977	1.03726
MAP2K7	1.03421	1.2105	0.868205	1.03256
TSSK1B	1.0309	1.20603	0.85037	1.0271
SGK1	1.02397	1.18905	0.871115	1.0249
BMX	1.0226	1.18348	0.85204	1.02077
EIF2AK1	1.01877	1.18811	0.845505	1.01477
BRD3	1.01334	1.17411	0.844273	1.00861
BUB1B	1.01332	1.18566	0.845544	1.00934
STK33	1.01026	1.17064	0.857411	1.01086
DYRK1B	1.00804	1.17936	0.836027	1.00629
RAF1	1.00788	1.17982	0.854036	1.00711
MARK3	1.00391	1.17787	0.82678	0.999831
GCK	1.00322	1.17449	0.836688	1.00357
TGFBR1	1.00022	1.16068	0.8353	0.995997
IRAK3	0.99681	1.15997	0.832186	0.992889
MAP3K7	0.9965	1.16761	0.836605	0.997004
ARAF	0.99332	1.15841	0.831795	0.991856
CSNK1A1L	0.9807	1.1639	0.816052	0.979899
PLK2	0.97858	1.1486	0.814745	0.976148
BLK	0.97565	1.15255	0.800947	0.97209
CAMK2B	0.97242	1.14823	0.808575	0.971554
PLK3	0.97163	1.1415	0.801737	0.971062
PRKCA	0.97136	1.13464	0.81134	0.969269
MAP2K3	0.96739	1.12665	0.802799	0.964129
ACVRL1	0.96658	1.12964	0.80607	0.965042
DYRK3	0.96616	1.13841	0.789129	0.964437
LCK	0.9654	1.12377	0.784867	0.953414
TBK1	0.96479	1.12568	0.796247	0.959347
ADCK3	0.96421	1.13644	0.793044	0.959657
STK32B	0.96027	1.12543	0.800106	0.956455
TLK1	0.95958	1.12064	0.791785	0.958808
GRK2	0.95782	1.11798	0.7917	0.953729
FYN	0.95432	1.11414	0.790281	0.953598
GRK3	0.95026	1.12807	0.793605	0.948762
MATK	0.9501	1.11246	0.784069	0.947715
SGK2	0.94623	1.12033	0.788416	0.947366
LTK	0.94588	1.10807	0.794289	0.945785
MAPK10	0.94204	1.11222	0.779048	0.94154
TLK2	0.93363	1.0982	0.776009	0.932583
HIPK4	0.93294	1.09321	0.779905	0.931996
SRMS	0.93093	1.09899	0.77059	0.933417
LYN	0.92383	1.08446	0.766052	0.921619
AMHR2	0.91606	1.07485	0.756395	0.915458
FES	0.91457	1.07683	0.760876	0.912996
RPS6KA4	0.90721	1.07143	0.745228	0.906654
NEK9	0.90699	1.06869	0.75274	0.907392
RPS6KA1	0.9059	1.06634	0.752205	0.90321
ICK	0.9046	1.06231	0.731781	0.894603
TRIM28	0.90044	1.06167	0.74537	0.899947
LIMK2	0.89798	1.05316	0.746972	0.897338
SNRK	0.89516	1.05229	0.738955	0.89339
GRK5	0.89404	1.04885	0.737565	0.890752
PRKCD	0.89302	1.05062	0.739716	0.889453
C9ORF96	0.89081	1.0551	0.738437	0.888048
GRK4	0.89078	1.04931	0.72479	0.886632
AKT3	0.88995	1.04335	0.735234	0.885288
NUAK2	0.88731	1.05244	0.732314	0.886926
IRAK2	0.88504	1.05084	0.724915	0.884776
SCYL3	0.88431	1.04379	0.729562	0.882363
SRPK1	0.8775	1.04409	0.726085	0.878209
CHUK	0.8771	1.04044	0.722364	0.875324
FGR	0.87433	1.03534	0.722651	0.874236
CAMK1D	0.87004	1.02044	0.718448	0.864823
SRPK2	0.8661	1.02545	0.707886	0.862573
MOS	0.86517	1.0216	0.706958	0.861583
IRAK1	0.86424	1.02344	0.699043	0.861897
PAK6	0.86233	1.01437	0.710253	0.85907
BRSK2	0.86228	1.0263	0.706309	0.861065
MAPK7	0.86033	1.02231	0.694801	0.853735
PAK2	0.86028	1.01285	0.696548	0.855115
PRKCH	0.85726	1.0261	0.704546	0.856575
DYRK2	0.84984	1.00063	0.693715	0.845688
ADCK1	0.8473	0.999281	0.694168	0.845335
TXK	0.84177	0.993888	0.687352	0.840764
FRK	0.83908	0.999774	0.684629	0.837862
MAP3K3	0.83291	0.992517	0.681613	0.832906
MAP4K5	0.83269	0.98336	0.679375	0.828084
TESK2	0.82904	0.986573	0.684423	0.829699
BMPR1B	0.82884	0.982523	0.66828	0.827831
CAMKV	0.82596	0.977584	0.680627	0.825641
PRKAA1	0.82167	0.97064	0.668212	0.815922
PAK4	0.82103	0.97933	0.666369	0.819682
MAK	0.82003	0.968449	0.674417	0.822868
RIPK1	0.8133	0.964344	0.669405	0.81368
MAPK6	0.81001	0.964947	0.658561	0.807027
ACVR2B	0.80832	0.957268	0.659158	0.806403
STYK1	0.80544	0.958276	0.660837	0.806461
STK39	0.8011	0.952666	0.64956	0.800612
CAMK1G	0.7978	0.942093	0.649494	0.796978
CDK8	0.797	0.951546	0.640475	0.796266
NRBP1	0.79055	0.950124	0.638983	0.789365
CDC7	0.78857	0.935238	0.642486	0.786652
CAMKK2	0.78277	0.933185	0.635795	0.780902
RIOK1	0.77968	0.928136	0.626653	0.77364
CDKL2	0.77407	0.925179	0.629211	0.772241
NEK4	0.76921	0.923675	0.623015	0.76547
PRKACG	0.76873	0.918586	0.624631	0.766231
GSG2	0.76806	0.91239	0.623325	0.766657
MAPK15	0.76652	0.905683	0.620646	0.763216
SCYL1	0.76457	0.909454	0.625772	0.763537
PXK	0.76449	0.91565	0.617	0.759198
RIPK2	0.7639	0.913466	0.607626	0.756514
ADCK2	0.76342	0.912031	0.610881	0.761016
ACVR1	0.76131	0.913318	0.615826	0.762148
RIOK2	0.75452	0.892845	0.611725	0.752093
NLK	0.75333	0.901744	0.604418	0.749855
MST4	0.75252	0.899001	0.610271	0.751326
AURKC	0.74691	0.894108	0.599736	0.745185
CSNK2A1	0.74536	0.896427	0.602395	0.745462
CAMKK1	0.74159	0.888975	0.600834	0.740072
WEE1	0.74135	0.895354	0.597632	0.741996
CDK18	0.74045	0.894491	0.600331	0.740346
CDKL3	0.73671	0.870539	0.600513	0.733799
RIPK3	0.73464	0.885123	0.597924	0.734032
STK4	0.73313	0.880663	0.589399	0.731504
GRK6	0.72903	0.873967	0.585908	0.725898
NEK2	0.72852	0.873883	0.585586	0.727228
TRIB3	0.72688	0.869119	0.582344	0.72485
TESK1	0.7242	0.869785	0.586565	0.722279
STK24	0.72323	0.869819	0.587706	0.723191
VRK2	0.72317	0.865937	0.586939	0.724082
CHEK1	0.72122	0.868615	0.575994	0.717968
SRPK3	0.71829	0.859318	0.573988	0.71594
AKT2	0.71723	0.85428	0.57665	0.714675
MELK	0.71618	0.857962	0.577493	0.715299
CAMK2A	0.71413	0.865793	0.568851	0.712979
CSNK1G3	0.71119	0.848763	0.578698	0.711005
YES1	0.70341	0.841563	0.568203	0.701483
CLK1	0.69968	0.838822	0.571096	0.699184
MAP3K2	0.69951	0.843089	0.562707	0.696996
PHKG1	0.69674	0.835098	0.552659	0.69323
PDK4	0.69469	0.838777	0.555389	0.691824
RPS6KL1	0.69391	0.839964	0.55348	0.689695
MAP4K2	0.69014	0.826936	0.555392	0.687577
GRK1	0.68674	0.836198	0.545674	0.686121
BCKDK	0.68337	0.824495	0.552708	0.682642
MLKL	0.68264	0.82462	0.540464	0.68124
EIF2AK2	0.68036	0.824858	0.551163	0.680747
MAPK8	0.67278	0.81158	0.532783	0.669623
TRIB2	0.67047	0.81017	0.533694	0.670895
MAP3K8	0.67006	0.807526	0.529373	0.665297
STK38	0.66228	0.797093	0.526194	0.659902
MAPK9	0.66085	0.801634	0.52311	0.660317
BMPR1A	0.65933	0.797946	0.530341	0.660106
FASTK	0.65741	0.784929	0.531681	0.655195
RYK	0.65638	0.791688	0.516653	0.652991
OXSR1	0.65557	0.793927	0.52174	0.656068
STK3	0.64814	0.789543	0.526258	0.64993
CLK3	0.64743	0.782577	0.513873	0.645119
PRKCZ	0.64592	0.78631	0.513807	0.644307
ADCK5	0.64503	0.786506	0.502504	0.641511
CSNK1D	0.64123	0.78263	0.508636	0.639392
RIOK3	0.64094	0.773145	0.50733	0.638569
SGK3	0.6386	0.77078	0.506885	0.636456
CSNK1E	0.63549	0.775494	0.494781	0.634843
PDK3	0.63478	0.773058	0.505723	0.63387
CAMK2D	0.63173	0.767671	0.496143	0.629451
PIM1	0.62837	0.724871	0.525857	0.627772
IRAK4	0.62384	0.752325	0.497223	0.619621
CAMK2G	0.6212	0.752032	0.494729	0.61824
PDK1	0.62052	0.763301	0.491524	0.621221
DMPK	0.619	0.755077	0.485546	0.6181
PNCK	0.618	0.752461	0.485016	0.617476
ADCK4	0.61495	0.752466	0.488168	0.613872
GSK3B	0.61272	0.74785	0.48609	0.614491
CSNK1G2	0.60886	0.744186	0.477815	0.608747
UHMK1	0.6062	0.735409	0.466505	0.602722
DAPK3	0.60361	0.737177	0.472139	0.599646
PRKACB	0.59981	0.736762	0.468221	0.59732
OSR1	0.59911	0.738024	0.470314	0.600658
SRC	0.59467	0.726124	0.466588	0.593469
MAP2K2	0.59453	0.723294	0.474196	0.593031
PINK1	0.59452	0.727662	0.466175	0.59137
PRKX	0.5933	0.733004	0.463689	0.593421
CLK4	0.59013	0.720194	0.469406	0.589625
RPS6KB2	0.58604	0.728155	0.451283	0.584157
TSSK2	0.58418	0.717024	0.454848	0.582743
PRKACA	0.58369	0.722207	0.450974	0.582262
STK32C	0.57917	0.716067	0.446355	0.578163
STK19	0.57907	0.707263	0.457893	0.579834
PSKH1	0.57715	0.712255	0.451126	0.577388
VRK3	0.56769	0.703531	0.444504	0.566267
MAP2K6	0.56449	0.699127	0.438862	0.563308
STK17B	0.56407	0.698763	0.431112	0.558801
HSPB8	0.55573	0.691385	0.429363	0.555373
PAK1	0.55531	0.684675	0.432007	0.554965
PIM2	0.5549	0.690602	0.435442	0.557893
CSNK1G1	0.55471	0.682187	0.432023	0.552323
CSK	0.55301	0.675061	0.427486	0.552367
CSNK2A2	0.55241	0.679553	0.425003	0.551711
STK38L	0.55006	0.675233	0.424948	0.546055
DAPK2	0.54867	0.683692	0.421658	0.548441
CSNK1A1	0.53864	0.670552	0.419054	0.537709
NEK3	0.53719	0.669957	0.408317	0.536234
CDKL4	0.5342	0.670404	0.416169	0.535004
PHKG2	0.53335	0.659976	0.413026	0.531515
PKMYT1	0.53203	0.657379	0.410763	0.531239
STK40	0.53112	0.661079	0.408421	0.531943
TNK1	0.53063	0.655005	0.408861	0.529075
CDK5	0.52413	0.651096	0.403797	0.52331
MAPKAPK5	0.52406	0.648607	0.406289	0.52373
PDK2	0.52089	0.649203	0.400812	0.520266
MAPK1	0.51773	0.628895	0.403291	0.516407
CDK16	0.51301	0.638964	0.394255	0.513696
STK25	0.51298	0.643472	0.395593	0.514531
MKNK1	0.51181	0.645129	0.389125	0.513009
STK17A	0.50724	0.630268	0.394505	0.507251
TRIB1	0.50612	0.624138	0.387913	0.506389
MKNK2	0.50431	0.62343	0.38516	0.501537
CDK4	0.50152	0.620844	0.386582	0.500091
MAPK14	0.49651	0.615551	0.381592	0.495916
ACTR2	0.49543	0.624667	0.37848	0.496142
MAPKAPK3	0.49345	0.619759	0.371896	0.492027
ILK	0.49297	0.605867	0.381798	0.491362
RPS6KB1	0.48707	0.614852	0.373558	0.48729
MAP2K5	0.48678	0.606787	0.375073	0.482697
MAPK13	0.48468	0.603739	0.363445	0.481122
AURKA	0.47811	0.589813	0.361766	0.476466
STK32A	0.472	0.580253	0.364311	0.47201
CDK6	0.4709	0.588958	0.355332	0.46914
SBK1	0.46809	0.588261	0.351597	0.464727
ULK3	0.46798	0.583859	0.351985	0.466308
CDK7	0.46451	0.584564	0.353484	0.462239
CDK10	0.46305	0.585267	0.349103	0.46257
MAPKAPK2	0.46138	0.579758	0.349985	0.461439
NEK7	0.46063	0.575804	0.350845	0.461833
CDK2	0.45821	0.575871	0.348929	0.459907
VRK1	0.45645	0.56884	0.351737	0.457107
CDK9	0.44804	0.562632	0.337067	0.445784
STK35	0.44404	0.564924	0.333457	0.443144
CAMK1	0.44192	0.560793	0.330127	0.440007
PDIK1L	0.43161	0.548542	0.328549	0.432167
CDK1	0.42995	0.543233	0.321976	0.429514
TSSK6	0.42898	0.539159	0.319898	0.426633
MOK	0.42181	0.529491	0.317109	0.420663
AURKB	0.41802	0.533217	0.303823	0.415222
CDKL1	0.4156	0.529233	0.30713	0.41383
GSK3A	0.41057	0.525574	0.301894	0.40989
NEK6	0.38393	0.490358	0.28114	0.381603
PTK6	0.37582	0.484194	0.280979	0.375482
STK16	0.37525	0.480077	0.27765	0.374584
MST1	0.3651	0.474172	0.264133	0.36547
MAPK11	0.34927	0.451782	0.25208	0.348127
CDK3	0.3485	0.450091	0.260349	0.349831
PBK	0.34779	0.444649	0.256791	0.345723
NRBP2	0.34687	0.441445	0.254548	0.344465
SRM	0.34257	0.446484	0.242203	0.33987
MAPK3	0.34141	0.44091	0.242075	0.339399
PIM3	0.33671	0.444327	0.235242	0.338467
TSSK3	0.33301	0.430176	0.23731	0.331518
PDPK1	0.32915	0.433529	0.227964	0.328487
MAPK12	0.31998	0.420365	0.22948	0.321763
TSSK4	0.26576	0.359906	0.185279	0.265136
SGK494	0.26047	0.354611	0.172043	0.259791
TP53RK	0.251	0.33744	0.16799	0.249674
NIM1	0.23439	0.323179	0.146419	0.23366
YSK4	0.14193	0.215127	0.075795	0.1414
KIAA1804	0.13509	0.20956	0.0703509	0.134472
ZAK	0.06273	0.114075	0.0193484	0.0627979
SGK196	0.05946	0.104351	0.024454	0.0594141
SGK110	0.03811	0.0841481	0.0020038	0.0381467
RAGE	0.02944	0.0574362	0.0072521	0.0297558
MGC42105	0.01765	0.038228	0.00250412	0.0177062
KIAA0999	0.01695	0.0421701	0	0.0174347
CDC2L6	0.01695	0.0421701	0	0.0165717
SGK493	0.01204	0.0356503	0	0.0120899
CRKRS	0.00848
CABC1	0.00848
SGK269	0.00848
