# Supplementary material for: Cancer gene mutation frequencies for the U.S. population
Source: Nat Commun. 2021 Oct 13;12:5961. doi: 10.1038/s41467-021-26213-y (PMC8514428; doi:10.1038/s41467-021-26213-y)
Supplement: Supplementary file 8 — Supplementary Software 1 [file 41467_2021_26213_MOESM8_ESM.zip › Supplementary Software 1/Results/Figure3C_Incidences_RasPathway.xlsx]

## Sheet: Sheet1
Hugo_Symbol	Incidence	CL97.5%	CL2.5%	Mean_Silico
TP53	34.5432	35.1018	33.9218	34.5155
PIK3CA	13.4891	13.9512	12.996	13.4753
KRAS	10.5422	10.8832	10.1638	10.5216
BRAF	7.64583	7.97083	7.2888	7.63517
PTEN	5.97253	6.30383	5.63823	5.97134
NF1	4.96805	5.2941	4.6022	4.95448
PREX2	4.65929	4.98786	4.30504	4.64694
RB1	4.32058	4.62931	4.02259	4.31428
BRCA2	4.21602	4.53138	3.88922	4.20168
ROS1	4.02296	4.32422	3.69612	4.01187
MTOR	3.56866	3.85493	3.25602	3.5589
PLCE1	3.47737	3.77988	3.16598	3.47101
EGFR	3.34292	3.62962	3.04315	3.33749
TIAM1	3.31314	3.6287	3.0197	3.31677
PIK3CG	3.18893	3.48362	2.898	3.188
ALK	3.10819	3.40254	2.82969	3.10586
INSRR	2.90812	3.19694	2.6248	2.90854
NRAS	2.90058	3.13001	2.64748	2.88929
ARHGAP35	2.86266	3.13783	2.58705	2.85727
ERBB2	2.8397	3.11456	2.53872	2.82348
TIAM2	2.73363	3.00648	2.47466	2.73106
PIK3R1	2.64642	2.90134	2.39099	2.63683
PDGFRA	2.57461	2.81978	2.28891	2.55765
PLXNB1	2.48057	2.73514	2.20903	2.47413
BRCA1	2.47627	2.72383	2.18791	2.45701
KSR2	2.36816	2.61518	2.10928	2.35903
CNKSR2	2.32705	2.57429	2.06677	2.32091
RASGRF1	2.27981	2.53184	2.02707	2.27596
TSC2	2.19532	2.43218	1.94272	2.18784
RASGRF2	2.14136	2.39012	1.89753	2.13822
MET	2.14085	2.38389	1.89396	2.14151
RALGAPA2	2.1405	2.37946	1.90484	2.13522
RAPGEF2	2.1329	2.37453	1.88981	2.12986
RASAL2	2.0983	2.33864	1.84299	2.08724
FLT3	2.02744	2.25614	1.7932	2.024
NFE2L2	2.01817	2.24259	1.78323	2.01146
RALGAPA1	2.01783	2.25097	1.79135	2.01937
RASA1	2.01154	2.23221	1.7846	2.0047
IRS1	1.96956	2.20048	1.73583	1.96434
RPTOR	1.96338	2.20485	1.72259	1.96026
ROCK1	1.96113	2.1873	1.73479	1.95526
FGFR2	1.95379	2.18634	1.73531	1.9516
SOS1	1.9509	2.16784	1.70765	1.93967
INSR	1.94396	2.17434	1.72013	1.93922
SCRIB	1.93012	2.15803	1.69172	1.92572
CASP8	1.91232	2.12121	1.68119	1.9042
TSC1	1.8131	2.04371	1.57934	1.80793
RPS6KA6	1.78118	2.00935	1.56118	1.77668
CBLB	1.77783	1.98858	1.5679	1.77439
PDGFRB	1.72436	1.95139	1.51229	1.72129
BRIP1	1.72183	1.95006	1.49703	1.71998
ROCK2	1.71501	1.92949	1.49403	1.70643
FANCA	1.70764	1.92003	1.49163	1.70225
EXOC4	1.68865	1.90541	1.46549	1.68083
FGFR3	1.67328	1.89197	1.46244	1.67363
SOS2	1.65918	1.8777	1.43809	1.65655
VAV1	1.60766	1.81811	1.40559	1.60785
STK11	1.55883	1.78153	1.34851	1.55966
INPP4B	1.53359	1.74417	1.32054	1.53034
PIK3CD	1.51582	1.71819	1.31251	1.51476
RPS6KA2	1.51366	1.71068	1.2869	1.50235
PRKAA2	1.4752	1.67303	1.27616	1.47338
RAPGEF1	1.46221	1.68565	1.26639	1.45939
ARHGEF2	1.45503	1.65344	1.25519	1.45405
RASAL1	1.44957	1.64864	1.25091	1.44503
KSR1	1.41451	1.61064	1.21929	1.41356
BUB1	1.40219	1.60399	1.20217	1.40152
PAK3	1.38915	1.5875	1.1951	1.38724
RGL1	1.38863	1.59682	1.20184	1.385
APAF1	1.38498	1.5885	1.18702	1.38312
MCM4	1.37729	1.57524	1.1813	1.37133
DAB2IP	1.37212	1.56568	1.16869	1.36711
RASGRP3	1.35126	1.53916	1.16387	1.34752
RASAL3	1.34938	1.53942	1.14193	1.34644
RASA2	1.34745	1.5317	1.1583	1.3458
E2F7	1.34467	1.54792	1.14085	1.3425
PIK3R5	1.33491	1.53376	1.13809	1.33354
RASA3	1.29774	1.49234	1.09743	1.2926
EXOC1	1.29245	1.48826	1.10797	1.29069
CNKSR1	1.28483	1.48018	1.0958	1.28315
CBL	1.28212	1.47984	1.08809	1.27603
AKT1	1.26064	1.45138	1.06338	1.25589
FGFR4	1.22229	1.40721	1.03718	1.2174
RALGDS	1.17728	1.36174	0.990569	1.1749
FGFR1	1.16567	1.34841	0.990159	1.16185
MAP2K1	1.1559	1.33756	0.975463	1.15475
HRAS	1.14705	1.3266	0.96373	1.14536
BARD1	1.1405	1.32242	0.962348	1.13908
NFKB1	1.13848	1.31265	0.957306	1.13464
ERF	1.11573	1.2998	0.938534	1.11268
PTPN11	1.11545	1.28849	0.943488	1.1148
MCM6	1.10131	1.28319	0.922547	1.09843
EXOC2	1.09703	1.27597	0.929358	1.09883
GRB10	1.09561	1.27609	0.916872	1.0939
CCNA1	1.06983	1.23778	0.887551	1.06685
RPS6KA3	1.04803	1.21403	0.887989	1.04936
PIK3R2	1.04644	1.21886	0.874536	1.0447
ECT2	1.04381	1.21429	0.878857	1.04155
MYB	1.03187	1.22179	0.857206	1.03355
RGL3	1.02223	1.2085	0.851816	1.02176
EXOC6	1.01886	1.19011	0.850181	1.01355
ETS1	1.01212	1.17976	0.840003	1.00606
EXOC7	1.00862	1.17641	0.839262	1.00629
RAF1	1.00788	1.17982	0.854036	1.00711
NOX1	1.00289	1.16277	0.846493	1.00236
TP73	1.00019	1.18041	0.828456	0.999255
PIK3R6	0.99367	1.17079	0.838101	0.99647
ARAF	0.99332	1.15841	0.831795	0.991856
RASGRP2	0.98671	1.14969	0.817512	0.982373
MCM7	0.98582	1.15332	0.817143	0.980649
SHC4	0.97801	1.16144	0.80751	0.975935
MCM3	0.96988	1.13884	0.802563	0.968193
RGL2	0.96975	1.13038	0.80795	0.967947
SHC3	0.96688	1.13524	0.802156	0.965181
SPRY3	0.96659	1.13775	0.798405	0.96618
EXOC3	0.96544	1.13118	0.804107	0.962704
RASGRP4	0.96482	1.1398	0.80419	0.966155
TBK1	0.96479	1.12568	0.796247	0.959347
RASSF2	0.9473	1.12151	0.797541	0.948822
RASGRP1	0.92215	1.07861	0.769797	0.920221
RASSF9	0.91748	1.08009	0.758004	0.916136
IRS2	0.91482	1.0762	0.748045	0.91273
SPRED2	0.90712	1.06748	0.746778	0.900598
TFDP1	0.90691	1.0667	0.746369	0.90554
RPS6KA1	0.9059	1.06634	0.752205	0.90321
PRKAG2	0.90033	1.05231	0.735262	0.890604
SPRED1	0.89222	1.05617	0.73781	0.891765
AKT3	0.88995	1.04335	0.735234	0.885288
MCM5	0.88788	1.058	0.731489	0.888193
MYC	0.87931	1.0282	0.723913	0.870423
RHOA	0.8613	1.01752	0.716088	0.858913
PAK2	0.86028	1.01285	0.696548	0.855115
PRKAG3	0.83972	0.993069	0.684488	0.83546
PIK3R3	0.83189	0.993354	0.676355	0.832515
PRKAA1	0.82167	0.97064	0.668212	0.815922
PAK4	0.82103	0.97933	0.666369	0.819682
CDKN1A	0.80179	0.951735	0.655449	0.798841
ETS2	0.78549	0.928508	0.633997	0.782507
RALBP1	0.78308	0.936537	0.633933	0.780635
SHC1	0.76863	0.926276	0.626886	0.770151
EXOC8	0.74488	0.887905	0.597444	0.743841
FANCC	0.7448	0.89215	0.602857	0.743574
SHC2	0.73381	0.88214	0.593871	0.73497
STK4	0.73313	0.880663	0.589399	0.731504
E2F1	0.72984	0.874	0.591129	0.730523
SHOC2	0.72349	0.866449	0.580342	0.720331
EXOC5	0.71784	0.863803	0.575617	0.71688
AKT2	0.71723	0.85428	0.57665	0.714675
CDC25A	0.70968	0.847564	0.571464	0.708733
CCND1	0.70572	0.833934	0.569715	0.70312
CDC6	0.65713	0.797428	0.517497	0.657606
RASSF4	0.65374	0.787713	0.521332	0.652599
STK3	0.64814	0.789543	0.526258	0.64993
MDM2	0.64663	0.789882	0.508358	0.645754
RAC1	0.61409	0.737427	0.491582	0.61191
CYTH2	0.60948	0.744792	0.486233	0.610603
CBLC	0.60488	0.740919	0.478568	0.602013
TFDP2	0.5947	0.727222	0.469847	0.593594
MAP2K2	0.59453	0.723294	0.474196	0.593031
RASSF6	0.59055	0.722619	0.46575	0.588595
RPS6KB2	0.58604	0.728155	0.451283	0.584157
SPRY2	0.58532	0.719941	0.459715	0.584612
ELK1	0.56382	0.686247	0.439934	0.562339
YAP1	0.5616	0.690621	0.443342	0.56137
CCND2	0.56116	0.692515	0.441697	0.559205
E2F3	0.55763	0.690308	0.437684	0.558498
PAK1	0.55531	0.684675	0.432007	0.554965
RHOB	0.54474	0.671727	0.417864	0.542707
RASSF8	0.53209	0.662107	0.405334	0.530925
PPP1CA	0.52724	0.651736	0.407383	0.526709
FOS	0.52625	0.65234	0.409677	0.525108
DUSP6	0.52566	0.646872	0.405572	0.524896
DUSP5	0.52481	0.641745	0.404336	0.521951
E2F2	0.52058	0.647744	0.401633	0.519952
MAPK1	0.51773	0.628895	0.403291	0.516407
RASSF5	0.50929	0.630819	0.388185	0.507378
DUSP4	0.50928	0.634244	0.389269	0.507956
SPRY1	0.5058	0.639486	0.385385	0.505337
CDK4	0.50152	0.620844	0.386582	0.500091
JUN	0.4989	0.628824	0.380463	0.497846
CCNA2	0.4906	0.609947	0.379394	0.488507
RPS6KB1	0.48707	0.614852	0.373558	0.48729
PRKAG1	0.47686	0.601647	0.362589	0.477273
RALB	0.47258	0.588089	0.359505	0.471097
CDK6	0.4709	0.588958	0.355332	0.46914
CASP7	0.45937	0.574671	0.352284	0.458142
CDK2	0.45821	0.575871	0.348929	0.459907
SPRY4	0.4581	0.575392	0.34381	0.456041
SAV1	0.45369	0.566766	0.345779	0.45347
RAD52	0.45302	0.567928	0.334281	0.450171
FNTA	0.45237	0.581615	0.340182	0.453211
FNTB	0.4407	0.552655	0.329202	0.438932
CASP3	0.4405	0.557085	0.328145	0.440922
RALA	0.42706	0.538013	0.32118	0.426886
PRKAB1	0.42664	0.538306	0.317266	0.426153
UNG	0.42649	0.544466	0.318522	0.426231
DUSP2	0.42021	0.528054	0.323172	0.419536
CCND3	0.412	0.52745	0.306959	0.410645
MLST8	0.40931	0.517533	0.299094	0.408083
RCE1	0.4089	0.518633	0.308255	0.409415
SPRED3	0.37286	0.482362	0.270287	0.37356
RAC2	0.37103	0.470266	0.273518	0.368698
RASSF7	0.36189	0.475398	0.255321	0.358478
FOSL1	0.35556	0.45743	0.25806	0.355819
PRKAB2	0.35222	0.453311	0.260586	0.352272
MAPK3	0.34141	0.44091	0.242075	0.339399
PDPK1	0.32915	0.433529	0.227964	0.328487
RHEB	0.32853	0.430991	0.232601	0.327339
GRB2	0.3268	0.433235	0.233807	0.327493
MRAS	0.32564	0.424828	0.230225	0.324942
RASSF1	0.31978	0.418865	0.231115	0.318866
RHOC	0.28865	0.386176	0.205141	0.288393
TK1	0.28675	0.384784	0.194041	0.287064
TYMS	0.28419	0.379285	0.190612	0.282855
DUSP1	0.26027	0.34814	0.178237	0.259612
RASSF3	0.24902	0.332074	0.167585	0.248563
ICMT	0.24809	0.330314	0.166294	0.247157
PIN1	0.23118	0.313079	0.156081	0.23202
DUSP3	0.20965	0.294922	0.134181	0.210156
RAC3	0.20501	0.288705	0.135417	0.206236
DHFR	0.1897	0.268815	0.119337	0.189255
PEBP1	0.18143	0.256623	0.116434	0.180645
EIF4EBP2	0.17747	0.254381	0.109783	0.17762
EIF4EBP1	0.10204	0.159015	0.0529946	0.101618
PEA15	0.09753	0.147146	0.0499995	0.0960708
EIF4EBP3	0.0764	0.126376	0.0328016	0.0761434
