# Supplementary material for: Cancer gene mutation frequencies for the U.S. population
Source: Nat Commun. 2021 Oct 13;12:5961. doi: 10.1038/s41467-021-26213-y (PMC8514428; doi:10.1038/s41467-021-26213-y)
Supplement: Supplementary file 8 — Supplementary Software 1 [file 41467_2021_26213_MOESM8_ESM.zip › Supplementary Software 1/Results/Figure3_Incidences_CT12.xlsx]

## Sheet: Sheet1
Hugo_Symbol	Incidence	CL97.5%	CL2.5%	Mean_Silico
TP53	34.5432	35.1018	33.9218	34.5155
MUC16	19.983	20.5006	19.3873	19.9482
CSMD3	13.5734	14.0418	13.0437	13.5535
PIK3CA	13.4891	13.9512	12.996	13.4753
LRP1B	13.0828	13.5334	12.5856	13.0589
KRAS	10.5422	10.8832	10.1638	10.5216
APC	10.0914	10.4097	9.74194	10.0769
FAT4	9.46416	9.88303	8.98205	9.44054
FAT3	9.32345	9.76882	8.85199	9.30126
KMT2D	9.17158	9.60277	8.70884	9.1533
KMT2C	9.12538	9.56827	8.63256	9.10031
BRAF	7.64583	7.97083	7.2888	7.63517
ARID1A	6.95553	7.31243	6.57473	6.93606
FAT1	6.64057	7.03216	6.21301	6.6179
FAM135B	6.25622	6.63312	5.87051	6.24618
PTEN	5.97253	6.30383	5.63823	5.97134
ATM	5.48584	5.85187	5.1013	5.47935
ZFHX3	5.4476	5.80279	5.05839	5.41912
PTPRD	5.39539	5.77147	4.99219	5.37659
MUC4	5.36199	5.71597	4.98807	5.34883
BIRC6	5.34705	5.70882	4.9978	5.3425
CREBBP	5.29506	5.57622	4.21786	4.96232
CDH10	5.2356	5.55297	4.85034	5.21826
GRIN2A	5.06704	5.43511	4.69664	5.04758
NF1	4.96805	5.2941	4.6022	4.95448
CNTNAP2	4.94233	5.28096	4.58064	4.93352
PDE4DIP	4.92174	5.27862	4.55451	4.91255
PTPRT	4.91053	5.23884	4.5557	4.90435
DCC	4.89051	5.22798	4.52526	4.88408
TRRAP	4.86612	5.2261	4.52496	4.86121
RNF213	4.81374	5.13882	4.44128	4.79705
PREX2	4.65929	4.98786	4.30504	4.64694
AKAP9	4.6154	4.93542	4.24209	4.59082
NBEA	4.5584	4.89727	4.22153	4.56333
SPEN	4.47458	4.80435	4.12348	4.46396
ERBB4	4.38646	4.7073	4.02822	4.37716
KMT2A	4.38185	4.70045	4.03292	4.37375
RB1	4.32058	4.62931	4.02259	4.31428
BRCA2	4.21602	4.53138	3.88922	4.20168
FAM47C	4.17889	4.52225	3.85967	4.17726
FBXW7	4.17149	4.47349	3.85719	4.16567
CARD11	4.15125	4.42878	3.09381	3.85278
PTPRB	4.08477	4.39512	3.76243	4.07864
CTNND2	4.07124	4.40788	3.75067	4.06655
ROBO2	4.04805	4.38069	3.72911	4.04662
ROS1	4.02296	4.32422	3.69612	4.01187
ATRX	3.97514	4.28473	3.63733	3.96365
UBR5	3.92778	4.22894	3.58085	3.90547
CTNNA2	3.85695	4.18887	3.52031	3.85138
COL3A1	3.84734	4.15064	3.52691	3.84044
ANK1	3.82011	4.12487	3.48727	3.80864
NOTCH1	3.8144	4.11401	3.51997	3.80532
POLQ	3.81245	4.13068	3.48271	3.79962
EP300	3.78588	4.0774	3.4838	3.78298
NCOR1	3.71459	4.02514	3.38911	3.70664
FLNA	3.71042	4.03601	3.39678	3.70568
SETD2	3.70122	4.00065	3.39402	3.68871
SMARCA4	3.67363	3.98929	3.37342	3.67298
CHD4	3.60789	3.8976	3.2872	3.59782
MTOR	3.56866	3.85493	3.25602	3.5589
NCOR2	3.55684	3.8696	3.23997	3.5474
MED12	3.54667	3.86852	3.23204	3.54099
RANBP2	3.52546	3.84825	3.21341	3.52175
EPHA3	3.50343	3.80795	3.19499	3.49708
ARID2	3.49269	3.78826	3.19343	3.48063
ZNF521	3.48053	3.79213	3.17099	3.47588
SETBP1	3.44517	3.73836	3.12745	3.44104
BCLAF1	3.41367	3.70435	3.10714	3.40542
POLE	3.36537	3.6508	3.06008	3.36125
CTNNB1	3.34752	3.62697	3.0537	3.33907
EGFR	3.34292	3.62962	3.04315	3.33749
KDR	3.32619	3.62636	3.01768	3.31634
NSD1	3.31124	3.58751	3.02549	3.30887
TNC	3.29738	3.59428	3.00868	3.29815
SMAD4	3.2482	3.5166	2.95908	3.23769
ARID1B	3.22096	3.50419	2.92908	3.21624
PTPRC	3.21782	3.50913	2.92311	3.21061
KDM6A	3.20836	3.49633	2.91053	3.20458
MYH11	3.19452	3.49194	2.90027	3.19026
CDKN2A	3.19143	3.45807	2.91246	3.18514
TPR	3.144	3.4373	2.83212	3.1393
GRM3	3.13663	3.41572	2.85307	3.13251
ALK	3.10819	3.40254	2.82969	3.10586
ATR	3.09878	3.36939	2.79224	3.08512
NOTCH2	3.02209	3.305	2.73988	3.01603
BCORL1	3.01608	3.30638	2.72211	3.00689
CAMTA1	2.99506	3.26987	2.71678	2.98712
CACNA1D	2.97252	3.25059	2.7024	2.97217
TET1	2.95467	3.23814	2.68532	2.9531
CDH1	2.95376	3.25164	2.66376	2.95514
MECOM	2.94479	3.2113	2.67213	2.93866
EPHA7	2.92793	3.19733	2.65337	2.92129
PTPRK	2.92696	3.18268	2.64976	2.92329
MYH9	2.92047	3.19097	2.6187	2.90637
PBRM1	2.91385	3.16832	2.65956	2.91334
NRAS	2.90058	3.13001	2.64748	2.88929
KIAA1549	2.89254	3.14866	2.60035	2.88476
ZNF479	2.88122	3.16603	2.60259	2.88031
ERBB2	2.8397	3.11456	2.53872	2.82348
ERBB3	2.83546	3.11503	2.55631	2.83198
AMER1	2.83314	3.12261	2.56241	2.82934
RUNX1T1	2.83303	3.10044	2.54895	2.82361
MAP3K1	2.79806	3.07646	2.51421	2.79405
GATA3	2.78021	3.06672	2.49407	2.77897
CDK12	2.77081	3.04491	2.47991	2.76194
PTPN13	2.76781	3.0299	2.4895	2.75089
BCOR	2.74649	3.00214	2.48002	2.7401
CUX1	2.73233	2.99888	2.46588	2.72626
IRS4	2.71605	2.98499	2.42017	2.70081
ZEB1	2.68682	2.95664	2.41869	2.68486
KEAP1	2.67119	2.94254	2.39713	2.66248
NTRK3	2.6624	2.92385	2.38605	2.65761
PIK3R1	2.64642	2.90134	2.39099	2.63683
CDH11	2.62575	2.89561	2.36733	2.62126
FLT4	2.61404	2.87299	2.34049	2.60811
SF3B1	2.59243	2.85484	2.34079	2.58765
COL1A1	2.58529	2.83947	2.31705	2.57871
PDGFRA	2.57461	2.81978	2.28891	2.55765
AFDN	2.56093	2.82906	2.29735	2.56594
GNAS	2.54206	2.78979	2.25479	2.52391
STAG2	2.52986	2.79322	2.26798	2.52708
KAT6A	2.51797	2.77003	2.26295	2.51246
ASXL1	2.5114	2.77724	2.23331	2.49623
PRDM16	2.49664	2.74542	2.2068	2.48083
DICER1	2.49052	2.73852	2.23746	2.48363
BRCA1	2.47627	2.72383	2.18791	2.45701
AFF3	2.46976	2.72195	2.20096	2.46663
RNF43	2.45652	2.70835	2.21307	2.45174
NUMA1	2.44826	2.70502	2.18565	2.44205
COL2A1	2.44474	2.71035	2.20239	2.44204
NIN	2.43959	2.69003	2.17394	2.43375
PRDM2	2.40571	2.65903	2.1423	2.40004
NUP214	2.38788	2.65471	2.12648	2.38332
DCAF12L2	2.37316	2.62692	2.12086	2.36975
BCL9	2.36275	2.61401	2.11682	2.3622
TP63	2.34734	2.59049	2.10207	2.34348
SALL4	2.34003	2.57688	2.08773	2.33074
KDM5A	2.33148	2.59107	2.07755	2.32912
AR	2.32485	2.59098	2.06706	2.32402
CASC5	2.31053	2.57849	2.05222	2.30655
ASXL2	2.30865	2.56759	2.05545	2.30218
LIFR	2.30233	2.55174	2.05538	2.29723
PTCH1	2.30175	2.53335	2.03516	2.29482
ARHGAP5	2.29123	2.54808	2.03451	2.29027
RGPD3	2.29051	2.52729	2.04228	2.27701
TET2	2.28347	2.5217	2.01344	2.26591
BCL9L	2.26875	2.51192	2.02101	2.26227
MYO5A	2.25721	2.50613	2.0063	2.25368
ATP2B3	2.24254	2.49491	1.97984	2.23319
USP6	2.2394	2.47893	1.98548	2.22923
CHD2	2.22838	2.46703	1.97451	2.22887
CIC	2.21717	2.4488	1.96841	2.21043
WNK2	2.21088	2.4496	1.9788	2.20509
RGS7	2.20194	2.44868	1.96136	2.19843
GPC5	2.20026	2.45721	1.96377	2.20025
RET	2.19572	2.45372	1.95559	2.19502
TSC2	2.19532	2.43218	1.94272	2.18784
SPOP	2.18828	2.43139	1.9351	2.18298
TRIP11	2.18262	2.43602	1.94322	2.175
EZH2	2.17956	2.34399	1.20763	1.85716
CTCF	2.17618	2.39877	1.96047	2.17055
KAT6B	2.14926	2.38145	1.91023	2.14753
KIT	2.14546	2.38789	1.90461	2.14553
MET	2.14085	2.38389	1.89396	2.14151
STAG1	2.10558	2.35025	1.87015	2.10636
ZMYM3	2.10492	2.34804	1.8629	2.10086
GLI1	2.03916	2.27821	1.80356	2.03568
NRG1	2.02938	2.26662	1.77974	2.02171
FLT3	2.02744	2.25614	1.7932	2.024
NFE2L2	2.01817	2.24259	1.78323	2.01146
NUP98	2.01711	2.26576	1.78181	2.01535
CNTRL	2.01178	2.22555	1.76917	2.00113
SRGAP3	2.00965	2.24049	1.77599	2.00423
NCOA2	2.00719	2.24835	1.77475	2.00456
BCL11A	2.0064	2.24512	1.76342	2.00003
PRKCB	1.99447	2.23313	1.75626	1.99084
NFATC2	1.98808	2.22814	1.74976	1.97961
NSD2	1.98493	2.20606	1.75021	1.97723
STAT6	1.96136	2.10078	0.9814	1.63191
FGFR2	1.95379	2.18634	1.73531	1.9516
SETDB1	1.94489	2.17282	1.69263	1.93854
ACVR2A	1.9436	2.16514	1.71736	1.9418
JAK1	1.92921	2.15661	1.70673	1.9293
FOXA1	1.92063	2.16453	1.66874	1.9169
WRN	1.91493	2.14883	1.68495	1.90971
CASP8	1.91232	2.12121	1.68119	1.9042
ARHGEF12	1.90988	2.13117	1.68297	1.90615
N4BP2	1.90314	2.13548	1.6674	1.89766
TBX3	1.88992	2.12992	1.63478	1.88692
CLTC	1.88475	2.11149	1.65463	1.8811
RBM10	1.88017	2.11256	1.64666	1.87852
NCOA1	1.87567	2.11618	1.6509	1.87826
LATS1	1.87049	2.09161	1.63725	1.86862
DROSHA	1.8622	2.10539	1.63221	1.86412
IL7R	1.84947	2.08123	1.61978	1.84557
CDH17	1.84518	2.05499	1.61716	1.83834
ARHGEF10	1.83119	2.05525	1.60993	1.82629
CLTCL1	1.81809	2.05084	1.5968	1.81566
MN1	1.81398	2.03831	1.57285	1.80817
TSC1	1.8131	2.04371	1.57934	1.80793
NUTM1	1.80943	2.02632	1.5804	1.80751
KDM5C	1.80644	2.02227	1.58101	1.80146
MSH6	1.80421	2.02162	1.59009	1.80334
ABL2	1.79038	2.03764	1.55825	1.78525
LARP4B	1.79008	2.00718	1.57292	1.78493
DNMT3A	1.78573	1.99718	1.56536	1.77927
CBLB	1.77783	1.98858	1.5679	1.77439
BRD4	1.74955	1.9722	1.53703	1.74663
MAP3K13	1.74847	1.97028	1.52561	1.74689
CIITA	1.74668	1.95803	1.53664	1.74608
POLD1	1.73984	1.95653	1.51925	1.73815
FANCD2	1.7373	1.95242	1.51519	1.73515
PDGFRB	1.72436	1.95139	1.51229	1.72129
BRIP1	1.72183	1.95006	1.49703	1.71998
AXIN2	1.71536	1.92957	1.49737	1.70858
BCL11B	1.71401	1.93658	1.48366	1.70897
CLIP1	1.71059	1.92114	1.48499	1.70604
FANCA	1.70764	1.92003	1.49163	1.70225
A1CF	1.69541	1.9195	1.47785	1.69471
SMC1A	1.69289	1.89826	1.48272	1.69158
DDR2	1.69187	1.91339	1.46027	1.68934
WHSC1L1	1.69184	1.90625	1.47714	1.68706
BAZ1A	1.69154	1.89757	1.45171	1.6772
AFF1	1.68969	1.91421	1.48058	1.68849
CNBD1	1.68431	1.90378	1.45295	1.67929
NTRK1	1.67558	1.89637	1.45149	1.67171
PRDM1	1.6746	1.88643	1.44281	1.66089
FGFR3	1.67328	1.89197	1.46244	1.67363
THRAP3	1.66391	1.88485	1.45708	1.66235
CTNND1	1.65559	1.87235	1.44066	1.6568
PCM1	1.65546	1.8763	1.43706	1.64955
DDX3X	1.62771	1.83215	1.41417	1.62154
STIL	1.62329	1.82956	1.41923	1.62217
ZMYM2	1.61959	1.8311	1.41583	1.61269
EBF1	1.61924	1.83679	1.40662	1.62104
JAK3	1.61494	1.82616	1.3907	1.60258
ESR1	1.61142	1.83492	1.39193	1.60853
VAV1	1.60766	1.81811	1.40559	1.60785
BAP1	1.60488	1.79825	1.40632	1.59945
BMP5	1.60265	1.79451	1.39842	1.59903
PER1	1.5919	1.80388	1.37851	1.59199
ITGAV	1.59162	1.81573	1.38061	1.59072
SPECC1	1.57917	1.78137	1.36061	1.5659
PALB2	1.57582	1.7782	1.36001	1.57229
LATS2	1.57076	1.77578	1.36799	1.56566
TCF7L2	1.56112	1.76096	1.34354	1.55363
STK11	1.55883	1.78153	1.34851	1.55966
ITK	1.55843	1.7647	1.34356	1.55101
FCRL4	1.55591	1.77551	1.34285	1.55595
MAML2	1.55436	1.7762	1.34273	1.54993
DCTN1	1.53698	1.74406	1.3344	1.53589
SND1	1.5347	1.75292	1.33305	1.53712
PLCG1	1.53397	1.7421	1.33143	1.53078
MACC1	1.5263	1.74131	1.33368	1.52752
LRIG3	1.52076	1.72254	1.31491	1.51716
TSHR	1.51397	1.72342	1.30003	1.50794
CRNKL1	1.50823	1.72257	1.29679	1.50494
JAK2	1.50665	1.69649	1.29114	1.5027
PIK3CB	1.49279	1.69829	1.28537	1.48704
ERC1	1.48823	1.68531	1.28795	1.48287
FBLN2	1.48636	1.67866	1.29232	1.48534
AFF4	1.4799	1.69308	1.26897	1.47604
ZNF429	1.47871	1.6761	1.28289	1.47523
POLG	1.47211	1.66876	1.2585	1.4675
CSF1R	1.47183	1.69501	1.27496	1.47276
ZNRF3	1.46962	1.66949	1.26645	1.46617
ARHGEF10L	1.46937	1.66648	1.25013	1.46714
BCR	1.46076	1.66123	1.2589	1.45597
IKZF1	1.45682	1.66402	1.26144	1.45627
BLM	1.45681	1.65803	1.26541	1.45829
AXIN1	1.45255	1.66256	1.25671	1.44915
PPP2R1A	1.45174	1.64218	1.25564	1.45054
ERCC2	1.44837	1.64653	1.24787	1.4482
KTN1	1.44818	1.64967	1.246	1.44425
CUL3	1.44631	1.65394	1.2468	1.44471
HIP1	1.44211	1.65048	1.23622	1.43786
LZTR1	1.442	1.64566	1.25189	1.4415
SNX29	1.43411	1.62708	1.22572	1.42654
PMS1	1.43121	1.63853	1.22302	1.42924
ZBTB16	1.42961	1.62819	1.2332	1.42828
ABL1	1.42819	1.62604	1.2345	1.42651
RBM15	1.42741	1.62706	1.22945	1.4243
DNM2	1.41875	1.60811	1.22085	1.41421
EPAS1	1.41778	1.61811	1.22349	1.41363
MAP2K4	1.41756	1.6269	1.2213	1.41823
IDH1	1.41607	1.58507	1.23222	1.40964
ELF3	1.40329	1.60302	1.20392	1.39968
CSF3R	1.40217	1.60562	1.20389	1.39869
FAS	1.40216	1.51052	0.4835	1.09275
MLLT10	1.38403	1.58974	1.19041	1.38478
BCL6	1.38256	1.57009	1.19734	1.38178
FOXP1	1.37328	1.57294	1.1714	1.37138
MLH1	1.3626	1.558	1.16478	1.35888
BTK	1.36099	1.54248	1.17432	1.35638
TRIM24	1.35447	1.56138	1.15559	1.35437
TRIM33	1.35097	1.56729	1.15198	1.3501
TGFBR2	1.34741	1.53652	1.15344	1.34421
ACSL6	1.34693	1.54631	1.14194	1.34239
SLC34A2	1.33992	1.53889	1.1409	1.33742
STAT3	1.32676	1.51325	1.12923	1.32285
MSH2	1.32378	1.52403	1.14072	1.32547
PMS2	1.31935	1.52216	1.12179	1.31731
CHEK2	1.31031	1.49885	1.12841	1.31043
IL21R	1.30669	1.49891	1.11924	1.30423
USP8	1.29063	1.49308	1.1103	1.28882
MKL1	1.28898	1.47968	1.10951	1.28778
PRPF40B	1.28646	1.47804	1.09617	1.28441
CBL	1.28212	1.47984	1.08809	1.27603
SMO	1.27983	1.46813	1.09048	1.2749
ECT2L	1.26922	1.454	1.07866	1.26545
SMAD2	1.26742	1.46927	1.07462	1.26339
IKBKB	1.26682	1.45698	1.08294	1.26714
AKT1	1.26064	1.45138	1.06338	1.25589
ELN	1.25773	1.44518	1.06934	1.2529
MLLT6	1.25316	1.44814	1.05989	1.25163
XPO1	1.25014	1.43536	1.06063	1.24753
LPP	1.24375	1.42694	1.06255	1.24137
DDX10	1.23012	1.40904	1.04477	1.22415
FGFR4	1.22229	1.40721	1.03718	1.2174
POT1	1.22222	1.41126	1.02551	1.2185
HSP90AB1	1.21641	1.40009	1.04149	1.21622
RECQL4	1.21315	1.40533	1.02319	1.21152
RUNX1	1.20014	1.38563	1.02934	1.19721
NBN	1.19991	1.38122	1.02526	1.19935
TERT	1.19908	1.38764	1.00568	1.196
CYP2C8	1.19237	1.36579	1.02005	1.19421
WT1	1.18778	1.37383	0.9956	1.18503
PAX5	1.18358	1.37682	1.00477	1.18008
RALGDS	1.17728	1.36174	0.99057	1.1749
CNOT3	1.1724	1.35352	0.99723	1.16958
TBL1XR1	1.16707	1.34502	0.99464	1.16398
FGFR1	1.16567	1.34841	0.99016	1.16185
CYLD	1.16476	1.34213	0.98572	1.16027
KIF5B	1.16253	1.35109	0.97307	1.15731
ATP1A1	1.1613	1.34646	0.98931	1.15913
HNF1A	1.1602	1.34721	0.98995	1.15875
ERCC4	1.15929	1.34157	0.98006	1.15602
DGCR8	1.15617	1.33996	0.97511	1.15706
MAP2K1	1.1559	1.33756	0.97546	1.15475
PAX3	1.15515	1.33825	0.96734	1.15266
MSN	1.15404	1.337	0.97386	1.15304
HSP90AA1	1.15102	1.32405	0.97539	1.1489
IL6ST	1.14755	1.32543	0.96325	1.14346
MB21D2	1.14728	1.33081	0.96333	1.14672
HRAS	1.14705	1.3266	0.96373	1.14536
DAXX	1.14537	1.33273	0.96866	1.14557
PML	1.14512	1.33897	0.9665	1.14379
BARD1	1.1405	1.32242	0.96235	1.13908
TCF12	1.134	1.31832	0.96052	1.13261
ERG	1.13376	1.32384	0.9562	1.13045
ZNF331	1.13175	1.31144	0.96156	1.13032
RPL22	1.12966	1.29065	0.96771	1.12858
ETV6	1.12798	1.30822	0.95338	1.12657
GPHN	1.12584	1.30499	0.95949	1.12633
PRF1	1.12047	1.29976	0.94169	1.11574
CDC73	1.11759	1.28624	0.94872	1.11494
PTPN11	1.11545	1.28849	0.94349	1.1148
VHL	1.11526	1.23529	0.98262	1.11222
SYK	1.11276	1.28182	0.94109	1.11128
RAD21	1.11273	1.29286	0.93211	1.11057
EML4	1.10041	1.27507	0.92395	1.09913
EXT1	1.09702	1.27654	0.92443	1.09629
SETD1B	1.09424	1.26443	0.93505	1.09377
TNFAIP3	1.08316	1.25389	0.91263	1.08077
B2M	1.08222	1.23988	0.92677	1.08279
SMAD3	1.07965	1.24614	0.90992	1.07593
PPFIBP1	1.07342	1.24558	0.90148	1.07032
EPS15	1.07327	1.24131	0.89578	1.06866
FBXO11	1.06916	1.24942	0.90115	1.07064
FUBP1	1.06073	1.23135	0.88491	1.05857
TEC	1.052	1.22442	0.86857	1.04357
EXT2	1.04958	1.22012	0.87874	1.04658
MEN1	1.04142	1.21702	0.87465	1.04053
ELF4	1.03319	1.2123	0.86452	1.02968
SDHA	1.033	1.2056	0.8577	1.02983
LCP1	1.03226	1.19885	0.85378	1.02701
MYB	1.03187	1.22179	0.85721	1.03355
NF2	1.02933	1.20561	0.85377	1.02509
PAX7	1.02789	1.19495	0.86604	1.02867
CEP89	1.02786	1.20879	0.85964	1.02948
GOLGA5	1.02648	1.2035	0.8532	1.02584
SGK1	1.02397	1.18905	0.87112	1.0249
GAS7	1.01641	1.1909	0.84556	1.01867
FIP1L1	1.01428	1.18409	0.84919	1.01036
BRD3	1.01334	1.17411	0.84427	1.00861
BUB1B	1.01332	1.18566	0.84554	1.00934
EWSR1	1.01065	1.1792	0.84459	1.01045
P2RY8	1.00857	1.17209	0.83898	1.00437
RAF1	1.00788	1.17982	0.85404	1.00711
NR4A3	1.00135	1.16077	0.83022	0.99799
TOP1	0.99905	1.17031	0.83655	1.00215
GMPS	0.99823	1.16117	0.83955	0.99863
PBX1	0.99423	1.1704	0.82652	0.99253
STAT5B	0.99422	1.15721	0.83128	0.99152
ARHGAP26	0.99363	1.16287	0.84027	0.99245
ARAF	0.99332	1.15841	0.83179	0.99186
TFE3	0.99063	1.15934	0.82285	0.98839
ERCC3	0.98499	1.14781	0.8267	0.9837
SFRP4	0.97935	1.13158	0.8044	0.97465
STRN	0.97678	1.14107	0.81269	0.97407
CD209	0.9698	1.13633	0.80751	0.96746
GPC3	0.96918	1.13206	0.80434	0.96722
CRTC1	0.96863	1.14159	0.79442	0.96306
FLI1	0.96635	1.14252	0.80187	0.96833
LCK	0.9654	1.12377	0.78487	0.95341
SUZ12	0.96198	1.13228	0.80368	0.95821
ETV1	0.96185	1.12131	0.80838	0.9587
USP44	0.95082	1.12136	0.79194	0.95029
PSIP1	0.94681	1.11183	0.78528	0.94678
H3C2	0.94591	1.1257	0.76613	0.94363
ARNT	0.94208	1.09782	0.78459	0.93897
KAT7	0.94138	1.09025	0.78506	0.93897
HOOK3	0.94092	1.10352	0.77457	0.93915
PPM1D	0.93811	1.10724	0.7807	0.93649
SIRPA	0.93701	1.11292	0.7637	0.93232
MALT1	0.93534	1.10563	0.77133	0.93176
IRF4	0.93118	1.08262	0.77704	0.92848
ACSL3	0.92381	1.08326	0.77362	0.92403
NONO	0.92356	1.08124	0.76775	0.92127
CARS1	0.92344	1.07799	0.75677	0.92115
RSPO2	0.91908	1.08243	0.7552	0.91785
FNBP1	0.91709	1.07298	0.76029	0.91361
FES	0.91457	1.07683	0.76088	0.913
TFRC	0.91412	1.06808	0.75661	0.90896
NFKB2	0.90983	1.06483	0.75903	0.91099
HLA-A	0.90905	1.06832	0.75488	0.90833
RAP1GDS1	0.90812	1.07738	0.74787	0.90909
HIF1A	0.90807	1.07228	0.75177	0.90807
PABPC1	0.90378	1.07297	0.74729	0.90238
PATZ1	0.90177	1.06701	0.73613	0.8992
KCNJ5	0.90059	1.06558	0.74537	0.89794
ZCCHC8	0.90017	1.05644	0.74487	0.89606
ETV5	0.89607	1.0641	0.73613	0.89816
MITF	0.89549	1.0574	0.73937	0.89484
AKT3	0.88995	1.04335	0.73523	0.88529
IGF2BP2	0.88624	1.046	0.72897	0.88474
NCOA4	0.88184	1.02374	0.72468	0.87762
MYC	0.87931	1.0282	0.72391	0.87042
QKI	0.8753	1.04262	0.72052	0.87201
PLAG1	0.87421	1.03835	0.72351	0.87211
FH	0.87063	1.03068	0.70115	0.86523
WAS	0.86829	1.02008	0.6962	0.85777
KIAA1598	0.86404	1.01534	0.70408	0.85378
RABEP1	0.86182	1.01286	0.7035	0.8559
RHOA	0.8613	1.01752	0.71609	0.85891
FLCN	0.86073	1.02499	0.70077	0.85818
PPARG	0.86031	1.019	0.70786	0.86183
EIF4A2	0.85163	1.00908	0.69222	0.84997
SLC45A3	0.85044	1.00693	0.6983	0.84752
XPC	0.84815	1.00422	0.69941	0.84635
CBFA2T3	0.84699	1.0059	0.6897	0.84412
MYCN	0.84502	1.00512	0.68599	0.84428
PPP6C	0.84411	0.99577	0.6905	0.84031
DDX5	0.84382	0.99974	0.68794	0.84009
MPL	0.84278	0.9959	0.68241	0.83712
CREB3L2	0.83918	0.9916	0.67997	0.83483
ATIC	0.83754	0.99475	0.68053	0.83365
FOXO4	0.83754	1.00267	0.68877	0.839
CHST11	0.83708	0.99926	0.68072	0.83889
SEPTIN9	0.83453	0.98563	0.68505	0.83188
FOXO1	0.83373	0.9873	0.69045	0.83488
RAD17	0.82748	0.98284	0.67292	0.82765
TAF15	0.82473	0.98057	0.6722	0.82395
GATA2	0.82449	0.97481	0.67762	0.82355
CCDC6	0.81834	0.96521	0.67316	0.81666
FAM131B	0.81518	0.96693	0.66129	0.81178
U2AF1	0.81379	0.96746	0.65221	0.80706
REL	0.80716	0.95929	0.66105	0.80751
ACKR3	0.80497	0.96105	0.64755	0.8034
PTPN6	0.80423	0.94489	0.6647	0.80373
CDKN1A	0.80179	0.95174	0.65545	0.79884
EIF3E	0.79599	0.94947	0.65044	0.79618
RFWD3	0.79408	0.94084	0.6416	0.79058
TRAF7	0.79236	0.93818	0.64981	0.78763
PICALM	0.79148	0.94276	0.64677	0.7909
FKBP9	0.79111	0.93682	0.64395	0.78932
MLLT3	0.79069	0.94207	0.64605	0.79116
WIF1	0.79029	0.93525	0.64306	0.78582
TMPRSS2	0.78952	0.94535	0.64542	0.78849
MUTYH	0.78031	0.93274	0.64201	0.78234
LEF1	0.77947	0.93287	0.62501	0.77795
PCBP1	0.77577	0.92101	0.6301	0.77353
EZR	0.77529	0.92516	0.62974	0.77216
RARA	0.76969	0.91884	0.61927	0.76331
CDKN1B	0.76594	0.92662	0.60842	0.76627
NFIB	0.76323	0.90831	0.61881	0.76332
C2ORF44	0.76273	0.90901	0.61894	0.76175
LSM14A	0.76181	0.9096	0.62172	0.75984
ACVR1	0.76131	0.91332	0.61583	0.76215
SMARCB1	0.75849	0.90938	0.61217	0.75582
FANCG	0.75534	0.90995	0.6144	0.75524
MLLT1	0.75363	0.90592	0.61383	0.75481
CRTC3	0.7495	0.89716	0.60444	0.74854
BIRC3	0.7491	0.88767	0.61658	0.7474
ZNF384	0.74884	0.90027	0.60611	0.74723
HNRNPA2B1	0.74619	0.90265	0.60117	0.74447
FANCC	0.7448	0.89215	0.60286	0.74357
PHOX2B	0.74153	0.88891	0.58679	0.74013
LMNA	0.74035	0.89714	0.60037	0.73974
NDRG1	0.73918	0.88371	0.59582	0.73868
ERCC5	0.73849	0.87776	0.60192	0.73694
PAX8	0.73746	0.88247	0.59202	0.73549
SEPT6	0.73115	0.8767	0.58717	0.72931
PRRX1	0.72804	0.87186	0.58331	0.72591
GATA1	0.72236	0.86704	0.57718	0.71947
NT5C2	0.72146	0.86726	0.57929	0.71991
TCF3	0.7192	0.86924	0.58839	0.72064
FUS	0.7177	0.8704	0.57364	0.71678
AKT2	0.71723	0.85428	0.57665	0.71468
PRCC	0.71438	0.85038	0.57939	0.70971
CPEB3	0.70817	0.85034	0.56631	0.70497
CCND1	0.70572	0.83393	0.56971	0.70312
GNAQ	0.70457	0.84575	0.56923	0.7012
PWWP2A	0.70176	0.84298	0.55943	0.69907
CYSLTR2	0.70146	0.85202	0.55505	0.6987
ELL	0.69652	0.83761	0.55849	0.69514
NAB2	0.69567	0.84006	0.55738	0.69562
ALDH2	0.68635	0.82669	0.54685	0.68694
ASPSCR1	0.67687	0.81178	0.54007	0.67413
RPL5	0.67455	0.81955	0.54024	0.67185
GNA11	0.67382	0.80355	0.53865	0.67403
ISX	0.67315	0.80981	0.54414	0.67296
SH2B3	0.67231	0.81409	0.51314	0.65928
TAL1	0.67224	0.81632	0.53283	0.67013
SFPQ	0.6597	0.80142	0.5185	0.65882
BMPR1A	0.65933	0.79795	0.53034	0.66011
SIX1	0.65146	0.78975	0.51294	0.64909
IDH2	0.647	0.77159	0.52551	0.64553
MDM2	0.64663	0.78988	0.50836	0.64575
WWTR1	0.64552	0.77905	0.50885	0.64251
TRIM27	0.64542	0.78344	0.51371	0.64209
FOXO3	0.64441	0.78614	0.50653	0.6434
ZRSR2	0.63502	0.77596	0.49367	0.63256
MYD88	0.63318	0.73003	0.53728	0.63164
CLP1	0.63318	0.76874	0.49665	0.6317
TFG	0.6324	0.78386	0.48877	0.6311
PIM1	0.62837	0.72487	0.52586	0.62777
NCKIPSD	0.6281	0.7567	0.49347	0.62462
HLF	0.62198	0.76267	0.48932	0.62274
FAM46C	0.62002	0.74818	0.49401	0.618
EED	0.61988	0.7581	0.48778	0.61847
CXCR4	0.61922	0.75129	0.48391	0.61593
CANT1	0.61878	0.75592	0.48827	0.61914
MYOD1	0.61449	0.74699	0.48286	0.61271
RAC1	0.61409	0.73743	0.49158	0.61191
CCR4	0.61236	0.74383	0.47499	0.60495
HOXD13	0.60682	0.7422	0.47799	0.60457
CBLC	0.60488	0.74092	0.47857	0.60201
SMARCE1	0.60336	0.73238	0.47931	0.60326
SRC	0.59467	0.72612	0.46659	0.59347
MAP2K2	0.59453	0.72329	0.4742	0.59303
KNSTRN	0.59442	0.72279	0.47096	0.59507
KLF4	0.58841	0.72279	0.45779	0.58722
HOXC13	0.5876	0.7247	0.45685	0.58549
KLK2	0.58702	0.73859	0.45312	0.58953
SKI	0.58668	0.71813	0.45651	0.58513
CREB3L1	0.58488	0.71437	0.4608	0.58512
PRKACA	0.58369	0.72221	0.45097	0.58226
TFEB	0.58328	0.7113	0.46076	0.58064
CASP9	0.57928	0.71064	0.45064	0.57798
SMARCD1	0.57843	0.71215	0.45382	0.57666
CCNE1	0.57484	0.70667	0.44341	0.57148
CBFB	0.57113	0.70965	0.43676	0.57059
MUC1	0.56987	0.69287	0.44663	0.56859
PRKAR1A	0.56974	0.70023	0.44515	0.57093
CCND2	0.56116	0.69252	0.4417	0.5592
DEK	0.55865	0.68178	0.43516	0.55606
SS18L1	0.55682	0.68601	0.43941	0.556
GOPC	0.55676	0.69484	0.43288	0.55724
ABI1	0.55277	0.67895	0.43441	0.55357
APOBEC3B	0.55113	0.68042	0.43022	0.5483
ETNK1	0.54933	0.67476	0.42155	0.54625
RPN1	0.54471	0.67116	0.42953	0.54541
MDM4	0.54335	0.67716	0.41347	0.54309
BCL3	0.54298	0.66784	0.4293	0.5438
OMD	0.54263	0.66433	0.42053	0.54112
ETV4	0.54258	0.66161	0.42636	0.5399
BCL10	0.53862	0.66662	0.41555	0.53895
FOXR1	0.53585	0.65997	0.41602	0.53468
MSI2	0.53527	0.66434	0.41506	0.53395
RSPO3	0.5289	0.65473	0.40858	0.52743
FANCE	0.52798	0.65142	0.40488	0.52734
CCR7	0.52669	0.64401	0.41134	0.52495
KLF6	0.52321	0.64785	0.40407	0.52408
MAX	0.51928	0.64201	0.39977	0.51619
MAPK1	0.51773	0.62889	0.40329	0.51641
FCGR2B	0.51154	0.64279	0.39121	0.51111
SS18	0.51098	0.63412	0.39697	0.51054
PHF6	0.50982	0.62388	0.39849	0.50854
NFKBIE	0.50917	0.63054	0.40151	0.50819
ELK4	0.50914	0.63	0.39514	0.50927
SOX2	0.50794	0.63086	0.3923	0.50682
SIX2	0.50476	0.63307	0.38158	0.50399
SUFU	0.50453	0.63039	0.39238	0.50588
RAD51B	0.50241	0.61973	0.38161	0.5009
CDK4	0.50152	0.62084	0.38658	0.50009
JUN	0.4989	0.62882	0.38046	0.49785
SEPT5	0.49138	0.61516	0.38042	0.49105
MLF1	0.48712	0.60878	0.36621	0.48622
DDB2	0.48289	0.60201	0.36769	0.48223
TLX3	0.48109	0.60796	0.36734	0.48231
MAF	0.47609	0.60143	0.35438	0.47669
CCNB1IP1	0.47607	0.59392	0.36314	0.47548
DDX6	0.47216	0.59154	0.35629	0.47224
SH3GL1	0.47207	0.58888	0.36567	0.47079
CDK6	0.4709	0.58896	0.35533	0.46914
CD28	0.46845	0.58768	0.34448	0.46595
PDGFB	0.46733	0.57916	0.35611	0.46499
POU2AF1	0.46693	0.58449	0.35421	0.46678
RHOH	0.46434	0.58413	0.35206	0.46159
HOXA11	0.46223	0.57935	0.34926	0.45974
CEP43	0.46089	0.57769	0.35588	0.4606
TCEA1	0.45826	0.56974	0.35094	0.45741
LHFPL6	0.45736	0.58594	0.3354	0.45461
TCL1A	0.45662	0.57211	0.34317	0.45386
MGMT	0.45199	0.57073	0.34014	0.45176
FANCF	0.44813	0.56755	0.33239	0.44517
CD79A	0.44698	0.55913	0.33804	0.44731
CALR	0.44092	0.55397	0.33708	0.44031
CASP3	0.4405	0.55708	0.32814	0.44092
NTHL1	0.44047	0.555	0.32558	0.43823
CDX2	0.43804	0.55707	0.32908	0.43622
RPL10	0.43783	0.54841	0.33272	0.43734
KDSR	0.43557	0.54876	0.33059	0.4354
MYCL	0.43549	0.54468	0.32861	0.4345
NKX2-1	0.43406	0.54746	0.32165	0.43193
HOXC11	0.42512	0.5514	0.3108	0.42569
BCL2	0.42372	0.51598	0.33578	0.42323
MNX1	0.414	0.53083	0.31137	0.41635
SRSF2	0.41309	0.52769	0.30101	0.40791
CCND3	0.412	0.52745	0.30696	0.41064
TNFRSF14	0.4118	0.50316	0.31991	0.40973
HOXA13	0.4103	0.52359	0.30166	0.40999
SET	0.40467	0.52016	0.29484	0.40379
HOXA9	0.40177	0.51011	0.30146	0.40026
SSX1	0.39923	0.50842	0.29664	0.39762
TPM3	0.39849	0.50693	0.29802	0.39883
TPM4	0.39795	0.50687	0.28932	0.39699
LASP1	0.39281	0.5063	0.28986	0.39394
CD79B	0.39206	0.48438	0.29707	0.38943
BCL2L12	0.39107	0.50276	0.29117	0.39077
TLX1	0.39072	0.50437	0.28023	0.38977
FHIT	0.38834	0.49472	0.28561	0.388
LMO2	0.38464	0.49174	0.28272	0.38281
HERPUD1	0.38382	0.49434	0.27979	0.38211
FOXL2	0.37954	0.49112	0.27623	0.37917
HOXD11	0.37943	0.48414	0.27278	0.37837
HEY1	0.37818	0.48931	0.26889	0.37807
PTK6	0.37582	0.48419	0.28098	0.37548
BCL7A	0.37244	0.47294	0.27856	0.3726
YWHAE	0.37223	0.47347	0.2753	0.371
POU5F1	0.37186	0.47621	0.26949	0.37176
TFPT	0.37029	0.47582	0.26917	0.36881
DNAJB1	0.3657	0.47185	0.27078	0.36444
ATF1	0.36223	0.46558	0.26388	0.36258
S100A7	0.36082	0.46706	0.25634	0.36089
BAX	0.35503	0.46041	0.25625	0.35397
EIF1AX	0.35283	0.45505	0.25169	0.35066
CD274	0.34819	0.44831	0.24932	0.3459
MAFB	0.3465	0.44326	0.25414	0.34504
IL2	0.34564	0.45271	0.2438	0.34569
FEN1	0.34538	0.44559	0.24812	0.34409
XPA	0.3429	0.44641	0.24317	0.34134
NPM1	0.33839	0.43041	0.25708	0.33724
H3-3B	0.32587	0.4287	0.23036	0.32451
CREB1	0.32504	0.42255	0.23086	0.32528
SBDS	0.32344	0.41961	0.23185	0.32359
CD74	0.31633	0.40852	0.22715	0.31478
BTG1	0.31232	0.39507	0.2384	0.31167
SDHB	0.30749	0.40204	0.21953	0.30694
H4C9	0.30625	0.40485	0.21442	0.30493
SOCS1	0.30613	0.3821	0.23826	0.30722
SDC4	0.30366	0.40108	0.21855	0.30543
PDCD1LG2	0.30287	0.39733	0.21207	0.30196
TNFRSF17	0.29956	0.39289	0.21422	0.2973
CCNC	0.29948	0.39259	0.20764	0.29945
PAFAH1B2	0.29921	0.39339	0.20532	0.29921
SRSF3	0.2921	0.38541	0.2105	0.29325
NUTM2D	0.28928	0.38366	0.19844	0.28887
SDHAF2	0.27805	0.37535	0.19513	0.27817
CHIC2	0.27138	0.36356	0.18099	0.26885
OLIG2	0.27109	0.36237	0.19325	0.27167
JAZF1	0.26754	0.35909	0.18575	0.26764
VTI1A	0.2615	0.35613	0.17614	0.26101
NACA	0.25791	0.34974	0.17452	0.25725
H3-3A	0.24851	0.34143	0.16949	0.24769
SOX21	0.24599	0.3349	0.16337	0.24371
CRLF2	0.24388	0.32711	0.16391	0.24282
TMEM127	0.23466	0.31554	0.16012	0.23568
FSTL3	0.22448	0.30902	0.14856	0.22486
LMO1	0.22357	0.30528	0.14714	0.22291
DDIT3	0.20694	0.28668	0.13446	0.20684
CDKN2C	0.20452	0.28007	0.13809	0.20304
COX6C	0.20446	0.28687	0.13108	0.20509
SDHC	0.20128	0.28288	0.1291	0.2002
SDHD	0.19084	0.27212	0.11846	0.19192
ID3	0.18696	0.26768	0.11117	0.18598
LYL1	0.18322	0.26571	0.11462	0.18438
CEBPA	0.17509	0.24998	0.10874	0.17347
LEPROTL1	0.17508	0.24776	0.10838	0.1744
MLLT11	0.1744	0.24485	0.11031	0.17426
TAL2	0.17296	0.25444	0.10629	0.17384
FEV	0.17256	0.24849	0.10399	0.17159
HMGA2	0.16596	0.24062	0.09699	0.16399
CHCHD7	0.16143	0.23193	0.09692	0.16117
MTCP1	0.14582	0.21956	0.08142	0.14518
CNBP	0.13335	0.19093	0.07781	0.13255
SSX4	0.13228	0.19657	0.07547	0.13152
RMI2	0.10745	0.16885	0.05546	0.10772
MDS2	0.09715	0.15159	0.05014	0.09823
HMGA1	0.07577	0.12395	0.03221	0.07575
NUTM2B	0.03551	0.07052	0.00714	0.0357
C15ORF65	0.01675	0.04308	0	0.01683
TRA	0.00252
