# Supplementary material for: Cancer gene mutation frequencies for the U.S. population
Source: Nat Commun. 2021 Oct 13;12:5961. doi: 10.1038/s41467-021-26213-y (PMC8514428; doi:10.1038/s41467-021-26213-y)
Supplement: Supplementary file 8 — Supplementary Software 1 [file 41467_2021_26213_MOESM8_ESM.zip › Supplementary Software 1/Results/Figure3_Incidences_CT2.xlsx]

## Sheet: Sheet1
Hugo_Symbol	Incidence	CL97.5%	CL2.5%	Mean_Silico
MUC16	19.983	20.5006	19.3873	19.9482
CSMD3	13.5734	14.0418	13.0437	13.5535
FAT3	9.32345	9.76882	8.85199	9.30126
FAM135B	6.25622	6.63312	5.87051	6.24618
PTPRD	5.39539	5.77147	4.99219	5.37659
MUC4	5.36199	5.71597	4.98807	5.34883
BIRC6	5.34705	5.70882	4.9978	5.3425
CDH10	5.2356	5.55297	4.85034	5.21826
CNTNAP2	4.94233	5.28096	4.58064	4.93352
DCC	4.89051	5.22798	4.52526	4.88408
AKAP9	4.6154	4.93542	4.24209	4.59082
NBEA	4.5584	4.89727	4.22153	4.56333
FAM47C	4.17889	4.52225	3.85967	4.17726
CTNND2	4.07124	4.40788	3.75067	4.06655
ROBO2	4.04805	4.38069	3.72911	4.04662
CTNNA2	3.85695	4.18887	3.52031	3.85138
COL3A1	3.84734	4.15064	3.52691	3.84044
ANK1	3.82011	4.12487	3.48727	3.80864
FLNA	3.71042	4.03601	3.39678	3.70568
EPHA3	3.50343	3.80795	3.19499	3.49708
BCLAF1	3.41367	3.70435	3.10714	3.40542
TNC	3.29738	3.59428	3.00868	3.29815
GRM3	3.13663	3.41572	2.85307	3.13251
EPHA7	2.92793	3.19733	2.65337	2.92129
KIAA1549	2.89254	3.14866	2.60035	2.88476
ZNF479	2.88122	3.16603	2.60259	2.88031
ZEB1	2.68682	2.95664	2.41869	2.68486
PRDM2	2.40571	2.65903	2.1423	2.40004
DCAF12L2	2.37316	2.62692	2.12086	2.36975
ASXL2	2.30865	2.56759	2.05545	2.30218
ARHGAP5	2.29123	2.54808	2.03451	2.29027
RGPD3	2.29051	2.52729	2.04228	2.27701
CHD2	2.22838	2.46703	1.97451	2.22887
WNK2	2.21088	2.4496	1.9788	2.20509
RGS7	2.20194	2.44868	1.96136	2.19843
GPC5	2.20026	2.45721	1.96377	2.20025
STAG1	2.10558	2.35025	1.87015	2.10636
ZMYM3	2.10492	2.34804	1.8629	2.10086
GLI1	2.03916	2.27821	1.80356	2.03568
SRGAP3	2.00965	2.24049	1.77599	2.00423
PRKCB	1.99447	2.23313	1.75626	1.99084
SETDB1	1.94489	2.17282	1.69263	1.93854
N4BP2	1.90314	2.13548	1.6674	1.89766
CDH17	1.84518	2.05499	1.61716	1.83834
ARHGEF10	1.83119	2.05525	1.60993	1.82629
LARP4B	1.79008	2.00718	1.57292	1.78493
A1CF	1.69541	1.9195	1.47785	1.69471
SMC1A	1.69289	1.89826	1.48272	1.69158
BAZ1A	1.69154	1.89757	1.45171	1.6772
CNBD1	1.68431	1.90378	1.45295	1.67929
THRAP3	1.66391	1.88485	1.45708	1.66235
CTNND1	1.65559	1.87235	1.44066	1.6568
VAV1	1.60766	1.81811	1.40559	1.60785
BMP5	1.60265	1.79451	1.39842	1.59903
ITGAV	1.59162	1.81573	1.38061	1.59072
SPECC1	1.57917	1.78137	1.36061	1.5659
MACC1	1.5263	1.74131	1.33368	1.52752
CRNKL1	1.50823	1.72257	1.29679	1.50494
FBLN2	1.48636	1.67866	1.29232	1.48534
ZNF429	1.47871	1.6761	1.28289	1.47523
POLG	1.47211	1.66876	1.2585	1.4675
CSF1R	1.47183	1.69501	1.27496	1.47276
ZNRF3	1.46962	1.66949	1.26645	1.46617
ARHGEF10L	1.46937	1.66648	1.25013	1.46714
CUL3	1.44631	1.65394	1.2468	1.44471
SNX29	1.43411	1.62708	1.22572	1.42654
PMS1	1.43121	1.63853	1.22302	1.42924
ELF3	1.40329	1.60302	1.20392	1.39968
ACSL6	1.34693	1.54631	1.14194	1.34239
PRPF40B	1.28646	1.47804	1.09617	1.28441
ECT2L	1.26922	1.454	1.07866	1.26545
ELN	1.25773	1.44518	1.06934	1.2529
CYP2C8	1.19237	1.36579	1.02005	1.19421
RALGDS	1.17728	1.36174	0.99057	1.1749
DGCR8	1.15617	1.33996	0.97511	1.15706
MB21D2	1.14728	1.33081	0.96333	1.14672
SETD1B	1.09424	1.26443	0.93505	1.09377
TEC	1.052	1.22442	0.86857	1.04357
LCP1	1.03226	1.19885	0.85378	1.02701
CEP89	1.02786	1.20879	0.85964	1.02948
SGK1	1.02397	1.18905	0.87112	1.0249
GMPS	0.99823	1.16117	0.83955	0.99863
ARAF	0.99332	1.15841	0.83179	0.99186
CD209	0.9698	1.13633	0.80751	0.96746
USP44	0.95082	1.12136	0.79194	0.95029
KAT7	0.94138	1.09025	0.78506	0.93897
SIRPA	0.93701	1.11292	0.7637	0.93232
FNBP1	0.91709	1.07298	0.76029	0.91361
TFRC	0.91412	1.06808	0.75661	0.90896
PABPC1	0.90378	1.07297	0.74729	0.90238
ZCCHC8	0.90017	1.05644	0.74487	0.89606
AKT3	0.88995	1.04335	0.73523	0.88529
IGF2BP2	0.88624	1.046	0.72897	0.88474
KIAA1598	0.86404	1.01534	0.70408	0.85378
CHST11	0.83708	0.99926	0.68072	0.83889
SEPTIN9	0.83453	0.98563	0.68505	0.83188
RAD17	0.82748	0.98284	0.67292	0.82765
FAM131B	0.81518	0.96693	0.66129	0.81178
PTPN6	0.80423	0.94489	0.6647	0.80373
CDKN1A	0.80179	0.95174	0.65545	0.79884
RFWD3	0.79408	0.94084	0.6416	0.79058
FKBP9	0.79111	0.93682	0.64395	0.78932
PCBP1	0.77577	0.92101	0.6301	0.77353
LSM14A	0.76181	0.9096	0.62172	0.75984
SEPT6	0.73115	0.8767	0.58717	0.72931
CPEB3	0.70817	0.85034	0.56631	0.70497
PWWP2A	0.70176	0.84298	0.55943	0.69907
CYSLTR2	0.70146	0.85202	0.55505	0.6987
ALDH2	0.68635	0.82669	0.54685	0.68694
ISX	0.67315	0.80981	0.54414	0.67296
CLP1	0.63318	0.76874	0.49665	0.6317
NCKIPSD	0.6281	0.7567	0.49347	0.62462
EED	0.61988	0.7581	0.48778	0.61847
CCR4	0.61236	0.74383	0.47499	0.60495
KNSTRN	0.59442	0.72279	0.47096	0.59507
SKI	0.58668	0.71813	0.45651	0.58513
CASP9	0.57928	0.71064	0.45064	0.57798
OMD	0.54263	0.66433	0.42053	0.54112
FOXR1	0.53585	0.65997	0.41602	0.53468
CCR7	0.52669	0.64401	0.41134	0.52495
SIX2	0.50476	0.63307	0.38158	0.50399
SEPT5	0.49138	0.61516	0.38042	0.49105
CD28	0.46845	0.58768	0.34448	0.46595
LHFPL6	0.45736	0.58594	0.3354	0.45461
MGMT	0.45199	0.57073	0.34014	0.45176
CASP3	0.4405	0.55708	0.32814	0.44092
NTHL1	0.44047	0.555	0.32558	0.43823
MNX1	0.414	0.53083	0.31137	0.41635
BCL2L12	0.39107	0.50276	0.29117	0.39077
TFPT	0.37029	0.47582	0.26917	0.36881
S100A7	0.36082	0.46706	0.25634	0.36089
EIF1AX	0.35283	0.45505	0.25169	0.35066
FEN1	0.34538	0.44559	0.24812	0.34409
CCNC	0.29948	0.39259	0.20764	0.29945
CHIC2	0.27138	0.36356	0.18099	0.26885
JAZF1	0.26754	0.35909	0.18575	0.26764
VTI1A	0.2615	0.35613	0.17614	0.26101
NACA	0.25791	0.34974	0.17452	0.25725
SOX21	0.24599	0.3349	0.16337	0.24371
COX6C	0.20446	0.28687	0.13108	0.20509
ID3	0.18696	0.26768	0.11117	0.18598
LEPROTL1	0.17508	0.24776	0.10838	0.1744
MDS2	0.09715	0.15159	0.05014	0.09823
C15ORF65	0.01675	0.04308	0	0.01683
