# Supplementary material for: Cancer gene mutation frequencies for the U.S. population
Source: Nat Commun. 2021 Oct 13;12:5961. doi: 10.1038/s41467-021-26213-y (PMC8514428; doi:10.1038/s41467-021-26213-y)
Supplement: Supplementary file 8 — Supplementary Software 1 [file 41467_2021_26213_MOESM8_ESM.zip › Supplementary Software 1/Results/Figure4B_Adenocarcinoma_Types.xlsx]

## Sheet: Sheet1
HISTO CODE	Incidence
Breast	23.436
Prostate	22.5049
Lung & Bronchus	12.3297
Colon	10.9534
Kidney & Renal Pelvis	4.78752
Pancreas	4.3936
Rectum	4.38759
Uterine Corpus	4.2581
Thyroid	3.87663
Liver & Intrahepatic Bile Duct	2.78719
Stomach	2.43749
Ovary	2.12731
Esophagus	0.984223
Uterine Cervix	0.402157
Gall & Other Biliary	0.214808
Oral Cavity & Pharynx	0.0746294
Other Endocrine	0.0434418
Other Digestive	0.00115911
Small Intestine	6.83452e-05
Soft Tissue Including Heart	3.20838e-05
Ureter & Other	2.35793e-05
Brain & Other	0
CML	0
AML	0
Other Leukemia	0
CLL	0
ALL	0
Myeloma	0
NHL	0
Hodgkin Lymphoma	0
Melanoma	0
Eye & Orbit	0
Other Non-Epithelial Skin	0
Anus- Anal Canal & Anorectum	0
Urinary Bladder	0
Penis & Other	0
Testis	0
Vulva	0
Vagina & Other Genital	0
Other Respiratory Organs	0
Larynx	0
Bones & Joints	0
Other & Unspecified	0
