# Supplementary material for: Cancer gene mutation frequencies for the U.S. population
Source: Nat Commun. 2021 Oct 13;12:5961. doi: 10.1038/s41467-021-26213-y (PMC8514428; doi:10.1038/s41467-021-26213-y)
Supplement: Supplementary file 8 — Supplementary Software 1 [file 41467_2021_26213_MOESM8_ESM.zip › Supplementary Software 1/Results/Figure4C_SCC_Types.xlsx]

## Sheet: Sheet1
HISTO CODE	Incidence
Lung & Bronchus	46.7405
Oral Cavity & Pharynx	27.7015
Larynx	9.28445
Uterine Cervix	7.91627
Esophagus	4.52135
Vulva	2.83025
Vagina & Other Genital	0.818674
Stomach	0.187017
CML	0
Brain & Other	0
Urinary Bladder	0
Kidney & Renal Pelvis	0
Ureter & Other	0
Eye & Orbit	0
Thyroid	0
AML	0
Testis	0
Other Endocrine	0
Hodgkin Lymphoma	0
NHL	0
Myeloma	0
ALL	0
CLL	0
Other Leukemia	0
Penis & Other	0
Ovary	0
Prostate	0
Pancreas	0
Small Intestine	0
Colon	0
Rectum	0
Anus- Anal Canal & Anorectum	0
Liver & Intrahepatic Bile Duct	0
Gall & Other Biliary	0
Other Digestive	0
Uterine Corpus	0
Other Respiratory Organs	0
Bones & Joints	0
Soft Tissue Including Heart	0
Melanoma	0
Other Non-Epithelial Skin	0
Breast	0
Other & Unspecified	0
