# Supplementary material for: Cancer gene mutation frequencies for the U.S. population
Source: Nat Commun. 2021 Oct 13;12:5961. doi: 10.1038/s41467-021-26213-y (PMC8514428; doi:10.1038/s41467-021-26213-y)
Supplement: Supplementary file 8 — Supplementary Software 1 [file 41467_2021_26213_MOESM8_ESM.zip › Supplementary Software 1/Results/Figure4D_Top25_Adenocarcinoma.xlsx]

## Sheet: Sheet1
Hugo_Symbol	Incidence	CL97.5%	CL2.5%	Mean_Silico
TP53	33.7003	34.4088	32.9541	33.676
PIK3CA	15.4001	16.0183	14.7524	15.3868
KRAS	13.9779	14.4863	13.4405	13.969
APC	12.6318	13.0239	12.2097	12.6236
LRP1B	10.4591	11.0036	9.88392	10.4456
KMT2C	8.67092	9.24581	8.09731	8.66085
FAT4	8.13651	8.67996	7.59555	8.13516
KMT2D	6.85655	7.3443	6.34615	6.85237
ARID1A	6.81728	7.24764	6.33721	6.80569
BRAF	6.4473	6.8742	5.9998	6.44289
PTEN	6.30471	6.71727	5.89992	6.29934
ATM	5.50438	5.9743	5.0185	5.49818
FAT1	5.34947	5.80306	4.90135	5.34714
ZFHX3	5.25343	5.69934	4.80545	5.24385
RNF213	4.63319	5.04593	4.22996	4.62929
FBXW7	4.26802	4.66219	3.8846	4.26066
NF1	4.25933	4.67442	3.85149	4.25732
TRRAP	4.22224	4.60689	3.82443	4.2199
PDE4DIP	4.16415	4.58151	3.75571	4.16047
SMAD4	4.07794	4.44536	3.72187	4.07337
CTNNB1	4.00866	4.35367	3.65264	4.0064
SPEN	3.97491	4.37965	3.56843	3.96731
PTPRT	3.96592	4.35895	3.57001	3.96139
BRCA2	3.92232	4.32425	3.53356	3.91836
GRIN2A	3.88645	4.26451	3.5011	3.87972
