# Supplementary material for: Cancer gene mutation frequencies for the U.S. population
Source: Nat Commun. 2021 Oct 13;12:5961. doi: 10.1038/s41467-021-26213-y (PMC8514428; doi:10.1038/s41467-021-26213-y)
Supplement: Supplementary file 8 — Supplementary Software 1 [file 41467_2021_26213_MOESM8_ESM.zip › Supplementary Software 1/Results/Figure4E_Top25_Squamous Cell Carcinoma.xlsx]

## Sheet: Sheet1
Hugo_Symbol	Incidence	CL97.5%	CL2.5%	Mean_Silico
TP53	62.9443	64.2599	61.3802	62.8577
LRP1B	23.1182	24.9257	21.0371	23.0267
KMT2D	16.4719	18.1851	14.5725	16.4575
FAT1	14.7133	16.4803	12.9352	14.6412
PIK3CA	14.0445	15.6935	12.3742	14.0151
CDKN2A	12.4855	14.0882	10.79	12.4356
KMT2C	11.3039	12.9178	9.64161	11.2666
NOTCH1	10.4289	11.9821	8.85395	10.4016
NFE2L2	9.85021	11.4089	8.27221	9.8456
FAT4	9.59507	11.1076	8.09198	9.57899
PDE4DIP	7.38567	8.74101	5.9858	7.37883
NSD1	6.91554	8.10941	5.63736	6.88813
CREBBP	6.44492	7.73052	5.05375	6.3996
NF1	6.42018	7.67466	5.06865	6.36914
KEAP1	6.29622	7.53747	4.99081	6.28793
PTPRB	6.27726	7.65779	4.942	6.26824
GRIN2A	6.15377	7.46001	4.81149	6.12341
PTEN	6.12658	7.40188	4.90499	6.11385
FBXW7	5.93631	7.14113	4.68034	5.89251
ZFHX3	5.8188	7.16937	4.42642	5.75649
RUNX1T1	5.53041	6.8105	4.29049	5.50628
ERBB4	5.47549	6.70244	4.26705	5.4584
ROS1	5.47528	6.68317	4.27624	5.47845
POLQ	5.45415	6.67101	4.29791	5.42385
EP300	5.41787	6.56847	4.30411	5.41004
