# Supplementary material for: Cancer gene mutation frequencies for the U.S. population
Source: Nat Commun. 2021 Oct 13;12:5961. doi: 10.1038/s41467-021-26213-y (PMC8514428; doi:10.1038/s41467-021-26213-y)
Supplement: Supplementary file 8 — Supplementary Software 1 [file 41467_2021_26213_MOESM8_ESM.zip › Supplementary Software 1/Results/Figure4F_SCCvsAdeno_scatter_CT1AC.xlsx]

## Sheet: Sheet1
Hugo_Symbol	Incidence	CL97.5%	CL2.5%	Mean_Silico
STAG2	2.065	2.35241	1.77316	2.05911
DAXX	1.00938	1.20713	0.807632	1.00868
KIF5B	1.1171	1.33524	0.91006	1.11752
SETBP1	3.31774	3.69353	2.95807	3.31474
FANCA	1.46745	1.70973	1.23186	1.46469
HERPUD1	0.337016	0.464498	0.219453	0.33542
ITK	1.45044	1.70661	1.20934	1.45235
FHIT	0.293632	0.414246	0.185852	0.29431
MUTYH	0.724455	0.903951	0.562017	0.722342
NCOR2	3.32037	3.68833	2.97822	3.32392
CXCR4	0.544237	0.700298	0.397236	0.543793
TRA	0.00368197	0.0110126	0	0.00358457
PER1	1.70318	1.96333	1.42941	1.69901
RABEP1	0.924301	1.12935	0.740263	0.922246
SDC4	0.340509	0.46421	0.227534	0.340022
JAK1	2.03597	2.31544	1.74554	2.0294
CDKN1B	0.88605	1.09716	0.679188	0.886438
MLLT6	1.11477	1.31765	0.899534	1.11279
TRIM27	0.516398	0.678755	0.372848	0.518398
KLK2	0.527601	0.693347	0.371937	0.526708
FLT3	1.52981	1.7823	1.26025	1.52451
PPFIBP1	1.04446	1.2671	0.846798	1.04695
PML	1.27773	1.52533	1.06224	1.2855
CBLB	1.42546	1.66943	1.19031	1.42327
CACNA1D	2.82764	3.16722	2.48398	2.82476
NT5C2	0.800832	0.994376	0.616963	0.798988
SMARCA4	3.39519	3.75065	3.02084	3.3862
NRAS	1.48794	1.73218	1.2513	1.48654
TMEM127	0.194758	0.284597	0.114413	0.193975
ABL2	1.67174	1.93785	1.42351	1.67009
GNAQ	0.61461	0.788484	0.446837	0.614498
XPO1	1.24967	1.48976	1.02689	1.25137
MET	1.96319	2.25382	1.69487	1.9653
TFE3	0.922156	1.116	0.729181	0.923097
NUTM2D	0.371368	0.510288	0.248518	0.370784
STAT3	1.18058	1.40766	0.960905	1.18005
SYK	0.950581	1.16023	0.76245	0.951423
JAK3	1.46342	1.70929	1.21804	1.46158
PATZ1	0.806343	0.998862	0.619021	0.802932
BCORL1	3.27431	3.64113	2.90391	3.26943
ZNF384	0.623807	0.796117	0.469572	0.626589
TSHR	1.4627	1.72656	1.20569	1.45872
NCOA2	1.8762	2.15832	1.60076	1.87616
PDCD1LG2	0.290126	0.400849	0.177387	0.288728
MED12	3.61777	4.01274	3.21737	3.6073
PLAG1	0.688445	0.869657	0.524758	0.689639
FLCN	0.840259	1.03453	0.650672	0.840087
NFKB2	0.835729	1.01465	0.650977	0.833097
CDH11	2.63762	2.95827	2.28761	2.62791
RUNX1T1	2.22859	2.54473	1.91776	2.22349
ERBB3	2.54474	2.86197	2.23159	2.54352
KLF6	0.428179	0.566003	0.302095	0.426587
NFKBIE	0.385667	0.519589	0.262428	0.382952
MYCN	0.798294	0.980457	0.62384	0.797648
NUTM2B	0	0	0	0
IRF4	0.820372	1.00753	0.635981	0.8203
LMNA	0.797165	0.985895	0.618881	0.798535
MYH11	2.95752	3.29988	2.60666	2.94728
OLIG2	0.284109	0.39215	0.182792	0.282873
FOXP1	1.26233	1.48519	1.03387	1.25732
SALL4	2.14783	2.43354	1.85265	2.14596
HIP1	1.26929	1.51679	1.03651	1.26683
PHF6	0.417556	0.554178	0.294226	0.419203
HMGA2	0.150056	0.24236	0.0677653	0.149605
SS18L1	0.52433	0.677848	0.377491	0.519643
H3-3A	0.2146	0.316726	0.125716	0.213903
HSP90AB1	1.22771	1.4547	1.00259	1.22333
MDM2	0.592186	0.769275	0.42824	0.587649
NF2	0.868582	1.05759	0.690246	0.865415
LPP	1.15162	1.39625	0.925824	1.15342
EML4	1.10204	1.34187	0.89611	1.09942
IL7R	1.32117	1.55687	1.08576	1.31764
HOXD13	0.607569	0.772459	0.441996	0.60216
PALB2	1.44573	1.69233	1.1993	1.4429
MAP3K13	1.59421	1.8482	1.34275	1.59042
MLLT11	0.172872	0.26322	0.0952711	0.172729
SUFU	0.458184	0.586419	0.329559	0.456864
NOTCH1	2.89883	3.23224	2.55864	2.89033
FOXO3	0.585161	0.751698	0.442902	0.585547
TERT	1.18669	1.40312	0.963571	1.18365
HOXC13	0.548074	0.718123	0.393133	0.548205
BTG1	0.156067	0.242155	0.0785105	0.156356
GPC3	0.899338	1.09286	0.719	0.900699
SIX1	0.700979	0.894156	0.533095	0.704626
BCL11B	1.5925	1.85248	1.33643	1.59294
CDK12	2.76969	3.11482	2.42489	2.76629
DDX6	0.5284	0.688669	0.385674	0.528902
EPS15	0.858616	1.05674	0.679023	0.857359
PBRM1	3.13361	3.44089	2.83212	3.12534
CAMTA1	2.8898	3.22419	2.54534	2.88336
AKT1	1.44436	1.70713	1.19037	1.44452
XPA	0.398807	0.527557	0.266124	0.394556
CNTRL	1.78083	2.03793	1.51596	1.77684
KIT	1.79016	2.07737	1.51582	1.78701
PRKAR1A	0.574419	0.73604	0.421193	0.57232
MAP2K4	1.68749	1.97188	1.40394	1.68691
ERCC5	0.740192	0.918687	0.563561	0.736834
TMPRSS2	0.757463	0.951045	0.592216	0.762384
MLLT10	1.41409	1.67009	1.16672	1.41366
ZNF521	3.21385	3.55998	2.85627	3.20824
SMAD4	4.07794	4.44536	3.72187	4.07337
PTPRB	2.95761	3.3181	2.60256	2.95328
EZR	0.643056	0.810147	0.484887	0.642024
PTPRT	3.96592	4.35895	3.57001	3.96139
LATS2	1.53832	1.78766	1.28334	1.5328
SS18	0.46893	0.619695	0.338312	0.467865
PAX3	1.11553	1.34129	0.903977	1.11359
UBR5	3.61961	4.00374	3.24318	3.61438
NDRG1	0.727402	0.901721	0.555556	0.724639
IL6ST	1.13516	1.35329	0.921495	1.13269
ETV4	0.518805	0.668765	0.379011	0.519458
SDHAF2	0.265363	0.385489	0.16476	0.26655
TCEA1	0.513482	0.669332	0.368051	0.510942
PDGFB	0.476159	0.633031	0.339449	0.475238
AFF4	1.28869	1.52247	1.061	1.28639
LZTR1	1.52205	1.76511	1.2571	1.51816
RNF43	3.17851	3.49502	2.85254	3.1783
NCOA1	1.75627	2.02614	1.48935	1.75567
SDHB	0.274711	0.383331	0.179205	0.275118
WAS	0.818434	1.01301	0.625425	0.818776
NIN	2.34283	2.65018	2.03512	2.34583
RAD21	0.924074	1.14591	0.728736	0.925747
NFATC2	1.95251	2.22036	1.66862	1.94556
RSPO2	0.744603	0.93636	0.563727	0.74168
ASXL1	2.31773	2.62565	2.02087	2.31895
ATP1A1	1.2659	1.49924	1.04558	1.26549
MYO5A	2.24721	2.55493	1.94649	2.24191
ATM	5.50438	5.9743	5.0185	5.49818
MLF1	0.403109	0.540477	0.278909	0.402752
SFPQ	0.612514	0.776903	0.456176	0.613294
CLTC	1.78669	2.06493	1.49972	1.78198
BAP1	1.57358	1.8084	1.34537	1.57185
PRRX1	0.70966	0.888684	0.531674	0.706072
RECQL4	1.05655	1.26254	0.850166	1.05631
BAX	0.401241	0.537245	0.274568	0.400953
PCM1	1.57674	1.83211	1.32948	1.5747
ATRX	3.5407	3.91253	3.14694	3.53678
HOXA11	0.478884	0.627073	0.343965	0.481897
DNM2	1.26212	1.48855	1.04055	1.25778
TLX3	0.399307	0.541583	0.269963	0.398479
PAFAH1B2	0.275201	0.379309	0.173889	0.274543
GOLGA5	0.902384	1.10811	0.712609	0.902871
NUTM1	1.497	1.73719	1.24984	1.49293
ATP2B3	2.46436	2.78051	2.14746	2.46387
ASPSCR1	0.501575	0.653636	0.367216	0.500389
FOXO4	0.872905	1.07375	0.693421	0.870519
EGFR	3.32047	3.69098	2.98122	3.31903
FLT4	2.356	2.67129	2.03314	2.3544
RAF1	0.998094	1.2056	0.796139	0.995709
KEAP1	2.78052	3.09626	2.45817	2.77642
POLQ	3.22543	3.5761	2.88173	3.22652
SDHC	0.170853	0.257701	0.0914439	0.171142
HOXD11	0.43753	0.587573	0.298331	0.436614
REL	0.807294	0.997663	0.619079	0.805864
DDX5	0.817079	1.0096	0.638261	0.820225
NRG1	2.04408	2.33271	1.7483	2.04027
CBL	1.07284	1.30121	0.845467	1.07143
NPM1	0.251873	0.361813	0.151128	0.249556
SF3B1	2.28711	2.59336	1.97759	2.28096
BCL6	1.38947	1.62878	1.14392	1.38473
FANCG	0.754783	0.932863	0.576004	0.755145
LRP1B	10.4591	11.0036	9.88392	10.4456
PHOX2B	0.723435	0.902904	0.55492	0.726865
RANBP2	3.35185	3.70628	3.00088	3.3433
DROSHA	1.79598	2.07098	1.53369	1.79881
FANCF	0.458926	0.601636	0.321161	0.455124
CANT1	0.556075	0.709737	0.402531	0.552764
EP300	2.72141	3.05728	2.37105	2.71864
BCL10	0.490354	0.644389	0.340443	0.490625
XPC	0.860711	1.06241	0.677901	0.862563
PTEN	6.30471	6.71727	5.89992	6.29934
NCOR1	3.37634	3.76783	3.00796	3.382
CTNNB1	4.00866	4.35367	3.65264	4.0064
DDIT3	0.197517	0.299634	0.112225	0.197207
COL1A1	2.16254	2.46218	1.86001	2.15668
CTCF	2.51847	2.81396	2.21565	2.52107
IL2	0.344042	0.477383	0.224457	0.344428
H3C2	0.844143	1.06227	0.649667	0.846305
GNAS	2.53148	2.87009	2.21633	2.5282
RHOH	0.369115	0.50472	0.247256	0.368015
ERC1	1.39195	1.63195	1.15003	1.39234
RPL5	0.655465	0.839783	0.500125	0.655501
RUNX1	1.28609	1.52856	1.05236	1.28606
CLIP1	1.53046	1.79373	1.27747	1.5339
H4C9	0.269917	0.378203	0.166711	0.268385
MAP2K2	0.491096	0.632747	0.361519	0.49257
EPAS1	1.43816	1.68656	1.18957	1.44138
NCOA4	0.88089	1.07557	0.694623	0.877654
CNBP	0.115204	0.178143	0.060088	0.113896
PDE4DIP	4.16415	4.58151	3.75571	4.16047
RPL22	1.44394	1.67762	1.22248	1.44578
GAS7	1.06681	1.27924	0.85083	1.06353
TBX3	2.11626	2.4273	1.79718	2.10169
LRIG3	1.25456	1.47941	1.02806	1.25129
BTK	1.16927	1.4046	0.933448	1.16765
ERCC4	1.1817	1.40288	0.973492	1.18239
EIF4A2	0.869221	1.05966	0.681846	0.871159
PPM1D	1.00549	1.20677	0.808643	1.00331
PDGFRB	1.46237	1.71689	1.21606	1.45951
APOBEC3B	0.493322	0.643474	0.352029	0.492492
RB1	2.63509	2.96644	2.30408	2.62817
GRIN2A	3.88645	4.26451	3.5011	3.87972
MYOD1	0.682399	0.868471	0.508747	0.682607
IKZF1	1.19018	1.44019	0.956743	1.19125
P2RY8	1.01423	1.232	0.807661	1.01081
BCOR	2.66553	2.97501	2.35451	2.65622
NFIB	0.735739	0.920813	0.564007	0.73379
PRKACA	0.53005	0.691165	0.390835	0.529342
STK11	1.93033	2.21827	1.65076	1.92486
TCF7L2	1.86785	2.16498	1.59344	1.86781
ZNF331	0.83828	1.01562	0.646166	0.832752
JAK2	1.44892	1.70645	1.20332	1.45092
RPN1	0.612406	0.785942	0.449272	0.610149
CDC73	1.1649	1.38349	0.94292	1.1642
GNA11	0.566301	0.726868	0.412748	0.561691
CDKN2A	1.71181	1.9559	1.46733	1.7098
FGFR1	1.0735	1.28878	0.8618	1.07174
TAF15	0.843392	1.02227	0.663357	0.841489
H3-3B	0.207618	0.312793	0.112597	0.207464
BCL2	0.21553	0.321221	0.117145	0.215805
CREB3L2	0.618967	0.786583	0.457393	0.616648
RNF213	4.63319	5.04593	4.22996	4.62929
TRRAP	4.22224	4.60689	3.82443	4.2199
ERCC2	0.945263	1.16373	0.749114	0.947751
ERCC3	0.971168	1.17468	0.76663	0.971626
ARNT	0.78367	0.971368	0.6055	0.784505
PAX5	1.1574	1.38491	0.931998	1.15473
CBFA2T3	0.85008	1.06104	0.672153	0.8507
POT1	1.14693	1.38347	0.91983	1.14403
PSIP1	0.853574	1.05048	0.669086	0.853449
WWTR1	0.574374	0.738523	0.423761	0.575317
ACKR3	0.92247	1.12623	0.725684	0.91799
BUB1B	0.917107	1.11843	0.725794	0.916713
LASP1	0.412585	0.566208	0.275935	0.412308
SLC45A3	0.914326	1.12833	0.71721	0.914868
HLF	0.616324	0.794695	0.448667	0.617194
FANCC	0.71934	0.887853	0.550715	0.717179
NUP98	1.93408	2.2144	1.65019	1.93242
PRF1	0.980816	1.18866	0.790431	0.979179
NKX2-1	0.406664	0.541184	0.282967	0.405105
HOOK3	0.947278	1.1451	0.751224	0.947339
CRTC1	0.925033	1.13209	0.738125	0.925608
KDM5A	2.16534	2.46632	1.8664	2.16187
MYC	0.697668	0.87095	0.534801	0.695945
POLD1	1.83619	2.12267	1.54845	1.83572
ELL	0.703239	0.865754	0.534257	0.701942
PTPRK	2.22334	2.52433	1.92409	2.21833
POU5F1	0.340701	0.47136	0.224813	0.341481
HSP90AA1	0.973308	1.17614	0.772416	0.971556
MSH2	1.37051	1.62013	1.14387	1.37033
SH3GL1	0.419709	0.554159	0.295325	0.42068
USP6	1.79788	2.07163	1.52739	1.7902
MAML2	1.31484	1.55045	1.09211	1.31518
LIFR	1.92966	2.21158	1.64357	1.92181
CDX2	0.442187	0.593225	0.308365	0.440241
TGFBR2	1.3009	1.51968	1.07865	1.29663
TRAF7	0.822155	1.01499	0.648278	0.820826
ROS1	2.85709	3.18548	2.52088	2.84692
ESR1	1.79668	2.0645	1.51859	1.79633
CD79A	0.485386	0.632478	0.346899	0.484761
MAX	0.666001	0.840501	0.502317	0.667738
ELF4	0.979758	1.19284	0.788853	0.981302
CBFB	0.713564	0.908027	0.541416	0.711953
AMER1	3.12225	3.4736	2.76344	3.11897
GPHN	0.955735	1.14993	0.771541	0.953249
KTN1	1.38124	1.64021	1.14387	1.37859
BCL9	2.39586	2.69908	2.07048	2.39046
MSN	1.21564	1.44766	0.989297	1.21594
ARID1B	3.10122	3.43528	2.74021	3.09657
CHCHD7	0.148313	0.235625	0.0741293	0.146909
KAT6A	2.29391	2.62751	2.00293	2.30073
AFF1	1.64495	1.90344	1.38158	1.63799
TFEB	0.483071	0.628915	0.346757	0.481523
TRIM33	1.53964	1.81738	1.28667	1.54021
CDK6	0.482957	0.638525	0.348035	0.482164
DDX3X	1.26764	1.49737	1.04807	1.2673
CLTCL1	1.81839	2.09811	1.54753	1.81966
NOTCH2	2.72511	3.048	2.39208	2.72183
MLLT1	0.794159	0.973055	0.614269	0.78869
FGFR4	1.05038	1.27122	0.847668	1.04926
CD74	0.263601	0.373259	0.160137	0.265462
ETV6	0.985146	1.19316	0.787625	0.979804
FUS	0.691127	0.872217	0.519766	0.687385
SET	0.43217	0.569671	0.30307	0.431533
FH	0.830468	1.02665	0.648712	0.831797
PRDM1	1.3566	1.60734	1.12103	1.35651
WT1	1.03819	1.24519	0.815355	1.03392
ABI1	0.429173	0.567736	0.303272	0.427406
C2ORF44	0.658498	0.826152	0.501564	0.655156
ZRSR2	0.656144	0.834152	0.490348	0.656224
CCND3	0.25311	0.3607	0.156372	0.251072
KMT2D	6.85655	7.3443	6.34615	6.85237
FOXA1	2.28764	2.63508	1.95618	2.27819
MSH6	1.89808	2.18399	1.62516	1.902
PMS2	1.16465	1.38268	0.946745	1.16585
GATA2	0.76133	0.956	0.588564	0.763421
TCF3	0.708835	0.884702	0.538701	0.708915
PRDM16	2.0605	2.35235	1.76962	2.05835
SLC34A2	1.22594	1.45001	0.997091	1.22094
MSI2	0.465846	0.620682	0.336783	0.463074
ETV5	0.868907	1.06232	0.674925	0.865523
ACSL3	0.881858	1.07991	0.695677	0.879433
BCL3	0.517122	0.675159	0.374934	0.515255
SSX1	0.411206	0.55518	0.283883	0.409745
TCL1A	0.356122	0.489643	0.231214	0.355543
RBM10	1.9807	2.27448	1.69104	1.97923
DNAJB1	0.323176	0.440138	0.216509	0.320216
HOXC11	0.431657	0.5862	0.296449	0.428729
PRCC	0.737597	0.920141	0.560512	0.733572
SDHA	1.00637	1.2163	0.807709	1.00773
MAP3K1	3.38993	3.77556	3.02271	3.38704
FCGR2B	0.432529	0.572945	0.298478	0.43344
FAM46C	0.396209	0.531195	0.278311	0.39575
ARHGAP26	0.828222	1.01538	0.647129	0.825589
LATS1	1.75239	2.02506	1.49775	1.75307
ARID2	2.95978	3.29091	2.61117	2.95882
MLLT3	0.754219	0.961055	0.580009	0.757037
CUX1	2.69535	3.00585	2.38084	2.69139
MAFB	0.285171	0.392526	0.180435	0.283568
ATF1	0.395724	0.529835	0.266099	0.393233
KDR	2.75927	3.10257	2.41252	2.7539
PPP2R1A	1.65305	1.87615	1.41209	1.64662
MEN1	1.16768	1.38416	0.952143	1.16951
SDHD	0.211242	0.314463	0.121972	0.210774
CARS1	0.8793	1.0742	0.690109	0.879198
CDH1	3.57142	3.9459	3.18431	3.56724
FLI1	0.950715	1.15235	0.750302	0.945293
RAC1	0.200268	0.296011	0.114729	0.199686
FIP1L1	0.975482	1.18221	0.764924	0.973659
NSD2	1.83746	2.10489	1.55402	1.83334
CARD11	2.99309	3.33927	2.64833	2.99232
CHD4	3.69808	4.0594	3.31967	3.68487
CCND2	0.441289	0.585615	0.311989	0.44005
MKL1	1.14609	1.36464	0.934172	1.14577
MAF	0.509287	0.661759	0.366914	0.508581
DDR2	1.68082	1.96306	1.41048	1.68183
TP63	1.47944	1.73844	1.23215	1.4765
FANCE	0.554316	0.714368	0.40839	0.554984
PIK3CB	1.53037	1.79389	1.2913	1.53411
BLM	1.36594	1.61048	1.12651	1.36269
ABL1	1.34803	1.59103	1.10412	1.3455
CRTC3	0.648094	0.827202	0.486102	0.650085
LEF1	0.866903	1.07539	0.670422	0.864491
MYCL	0.44616	0.589179	0.313769	0.445011
ACVR2A	2.4615	2.75202	2.1765	2.45817
ETV1	0.781609	0.962336	0.605286	0.781343
MTCP1	0.156464	0.250337	0.0721104	0.156487
FANCD2	1.59558	1.85601	1.33684	1.59343
BCL11A	1.87427	2.15194	1.59338	1.87153
NTRK3	2.41286	2.74014	2.09619	2.41101
CCND1	0.656673	0.816859	0.503772	0.654869
STAT6	0.961538	1.17052	0.764322	0.961426
STAT5B	0.932769	1.14227	0.736732	0.929528
TET2	1.77079	2.02689	1.50047	1.76879
SRC	0.555273	0.71708	0.413206	0.556025
CEBPA	0.0681441	0.125091	0.0251629	0.0681453
AXIN2	1.91511	2.19905	1.64478	1.91795
SPEN	3.97491	4.37965	3.56843	3.96731
TFG	0.599877	0.774304	0.443315	0.598789
FEV	0.22554	0.326843	0.127167	0.224234
QKI	0.903657	1.093	0.714028	0.905236
ARHGEF12	1.81995	2.08127	1.54051	1.8119
TCF12	1.1356	1.36205	0.921818	1.13388
VHL	1.49494	1.67113	1.33293	1.49525
HIF1A	0.885227	1.08023	0.698777	0.884873
TLX1	0.382666	0.521903	0.254568	0.381524
ELK4	0.441609	0.578878	0.308792	0.440836
LMO1	0.221212	0.325387	0.127969	0.220446
SMO	1.28381	1.52554	1.05046	1.27976
RAP1GDS1	0.854998	1.04442	0.664744	0.851997
SH2B3	0.61942	0.787955	0.463491	0.618222
DDB2	0.378847	0.50698	0.265028	0.380111
CEP43	0.406681	0.542514	0.284078	0.40692
NF1	4.25933	4.67442	3.85149	4.25732
PREX2	3.72282	4.10684	3.32713	3.71895
ACVR1	0.668946	0.840922	0.515383	0.667376
HNF1A	1.02805	1.2418	0.827601	1.02721
RSPO3	0.475897	0.621211	0.330708	0.472995
KDSR	0.403039	0.53934	0.274589	0.400656
PTK6	0.397536	0.528837	0.26543	0.398567
ERBB2	2.54325	2.85717	2.22458	2.53853
HEY1	0.307709	0.428778	0.199222	0.306916
SRSF3	0.23459	0.33261	0.144795	0.233293
WRN	1.82766	2.10261	1.54176	1.82009
IKBKB	1.20308	1.43989	0.976098	1.19941
DNMT3A	1.5886	1.85882	1.33366	1.59111
MECOM	1.94694	2.23135	1.657	1.94466
NUMA1	2.58609	2.90922	2.266	2.588
FOXL2	0.396504	0.533504	0.263493	0.396602
SND1	1.46577	1.7188	1.21565	1.46306
PLCG1	1.50483	1.75754	1.24324	1.49657
APC	12.6318	13.0239	12.2097	12.6236
TSC2	2.07438	2.35997	1.78534	2.0679
RHOA	0.669548	0.84253	0.512788	0.669058
BRAF	6.4473	6.8742	5.9998	6.44289
WHSC1L1	1.59572	1.84011	1.3531	1.59663
SMARCE1	0.671999	0.853641	0.509761	0.673765
STRN	0.847078	1.03988	0.669921	0.848493
MAP2K1	0.973042	1.1902	0.770488	0.972988
BRCA1	2.14505	2.44422	1.85718	2.14082
BCR	1.28321	1.52006	1.0577	1.28194
ZFHX3	5.25343	5.69934	4.80545	5.24385
RMI2	0.111371	0.183432	0.0486716	0.111252
KDM5C	1.95647	2.23681	1.68058	1.94971
POU2AF1	0.35728	0.489451	0.239076	0.357163
NTRK1	1.5197	1.78453	1.27091	1.51872
PTPRC	2.82124	3.16615	2.47085	2.81943
TPM4	0.39002	0.530695	0.258978	0.390824
TSC1	1.56687	1.80944	1.30927	1.56098
RBM15	1.37453	1.60929	1.13229	1.36732
FAS	0.510098	0.655995	0.373051	0.508173
AKT2	0.748972	0.92944	0.575799	0.746462
MDM4	0.597508	0.769609	0.44559	0.598857
HMGA1	0.0621952	0.119188	0.0149949	0.0619447
LCK	0.620972	0.779358	0.456453	0.616903
CREBBP	3.44834	3.83464	3.08022	3.44726
CYLD	1.15095	1.37078	0.933287	1.14748
IDH2	0.675469	0.831369	0.521031	0.6755
CREB3L1	0.529006	0.675698	0.380742	0.524469
MUC1	0.501896	0.649265	0.354609	0.500926
SETD2	3.67111	4.02794	3.27898	3.65827
BIRC3	0.711012	0.877304	0.549909	0.7086
SMAD3	1.1634	1.3897	0.933007	1.16227
SFRP4	0.967103	1.17311	0.765101	0.96696
CRLF2	0.185094	0.275916	0.100089	0.183482
NBN	1.22138	1.44176	0.994364	1.21927
CNOT3	1.05037	1.28752	0.843211	1.05334
ERG	1.09971	1.31493	0.883996	1.09614
PIK3CA	15.4001	16.0183	14.7524	15.3868
TET1	2.59795	2.92312	2.28289	2.59128
GATA1	0.681665	0.849681	0.511131	0.679542
CIC	2.15081	2.44614	1.87004	2.14664
MN1	1.77158	2.05275	1.49171	1.76854
PTCH1	2.33022	2.62674	2.02402	2.3177
SSX4	0.144807	0.22783	0.0736855	0.14556
FUBP1	0.936966	1.13896	0.754296	0.936624
DCTN1	1.56696	1.81572	1.31318	1.56312
NUP214	2.18139	2.47035	1.87729	2.18279
PIK3R1	3.05161	3.37084	2.70846	3.04297
KMT2C	8.67092	9.24581	8.09731	8.66085
PPP6C	0.599754	0.76072	0.438707	0.599567
CCNE1	0.537976	0.683957	0.398082	0.535063
CASC5	1.83875	2.10795	1.55494	1.83317
SOCS1	0.136262	0.218925	0.0652418	0.135633
MYB	0.911902	1.114	0.71673	0.910067
ALK	2.7959	3.15459	2.45596	2.79749
SPOP	2.836	3.18829	2.48367	2.82903
ATR	2.60413	2.93515	2.27651	2.59892
BRIP1	1.63635	1.90313	1.37056	1.63523
CDK4	0.339303	0.4699	0.22244	0.338233
BCL7A	0.348402	0.476419	0.231543	0.346371
FAT4	8.13651	8.67996	7.59555	8.13516
SMARCB1	0.814783	0.996847	0.640661	0.81235
FCRL4	1.10577	1.32735	0.888687	1.10492
TOP1	0.937647	1.12765	0.744037	0.932994
CHEK2	1.46065	1.71049	1.2272	1.46216
MTOR	3.59469	3.95813	3.21646	3.59186
HOXA9	0.394045	0.530523	0.269112	0.39367
B2M	1.19909	1.42524	0.976405	1.19803
IDH1	0.926972	1.13797	0.735505	0.927649
BRD3	1.10729	1.32928	0.896668	1.10309
PTPN11	1.07989	1.29945	0.869825	1.08153
DEK	0.546539	0.699827	0.397657	0.549551
MPL	0.698663	0.873789	0.523743	0.697027
BRD4	1.52127	1.78104	1.26499	1.51703
PDGFRA	2.44261	2.76395	2.13229	2.44328
STIL	1.42256	1.6728	1.1816	1.4232
CDKN2C	0.201288	0.29308	0.118608	0.20077
FGFR3	0.882586	1.0827	0.684231	0.881188
SUZ12	0.855296	1.02899	0.673713	0.850102
TNFRSF14	0.233895	0.336722	0.137896	0.232701
EIF3E	0.785712	0.975438	0.603657	0.788308
PAX8	0.689149	0.870185	0.524607	0.688037
TRIM24	1.25718	1.51087	1.02408	1.25677
FGFR2	1.76315	2.02284	1.50738	1.76303
IL21R	1.15474	1.3933	0.937776	1.15623
AR	2.66318	3.00631	2.32505	2.65836
CD79B	0.308722	0.437498	0.192728	0.309948
PICALM	0.674525	0.847864	0.509948	0.676463
TBL1XR1	1.15975	1.39601	0.948216	1.15989
FSTL3	0.166071	0.259577	0.0861736	0.166755
TNFAIP3	1.00158	1.21216	0.808411	0.999297
DICER1	2.25521	2.5612	1.96666	2.2503
TAL1	0.52579	0.684698	0.372027	0.524072
EBF1	1.44052	1.69031	1.18941	1.43365
BMPR1A	0.652644	0.823158	0.497641	0.654452
CCNB1IP1	0.532126	0.6929	0.386314	0.532499
LMO2	0.347327	0.477085	0.231065	0.347122
COL2A1	1.90192	2.19671	1.6298	1.90175
JUN	0.575049	0.731453	0.429577	0.57551
CSF3R	1.2694	1.50656	1.05497	1.27013
HLA-A	0.734886	0.926733	0.563981	0.736829
SMAD2	1.46068	1.70342	1.20845	1.457
ERBB4	3.76147	4.13103	3.37076	3.75856
YWHAE	0.388387	0.520142	0.269696	0.389073
FOXO1	0.799072	0.979252	0.638812	0.79988
RPL10	0.384646	0.513937	0.255909	0.382972
FBXW7	4.26802	4.66219	3.8846	4.26066
PPARG	0.72933	0.897013	0.555535	0.727222
NAB2	0.71057	0.891392	0.546602	0.709037
CREB1	0.406333	0.547371	0.274488	0.404367
CIITA	1.49394	1.74282	1.23969	1.48616
KRAS	13.9779	14.4863	13.4405	13.969
GOPC	0.51181	0.661247	0.364716	0.511559
PIM1	0.313148	0.430798	0.209518	0.312977
TNFRSF17	0.225561	0.323848	0.143734	0.225196
FAT1	5.34947	5.80306	4.90135	5.34714
NONO	0.912502	1.11035	0.718275	0.907894
LYL1	0.200646	0.296294	0.117032	0.202042
EZH2	1.12907	1.34276	0.917075	1.12301
FBXO11	1.01495	1.2411	0.80335	1.01343
ATIC	0.828255	1.02158	0.641243	0.825975
NFE2L2	1.20341	1.42018	0.989397	1.20243
DDX10	1.16159	1.38227	0.943206	1.16114
KCNJ5	0.8569	1.06069	0.670428	0.854149
CD274	0.292073	0.405034	0.188171	0.291323
HNRNPA2B1	0.702898	0.880423	0.534356	0.698923
HOXA13	0.373638	0.508282	0.250123	0.373283
EXT1	1.176	1.3939	0.956176	1.1748
RAD51B	0.379447	0.504337	0.262204	0.376952
KAT6B	2.02727	2.34034	1.75286	2.02892
PTPN13	2.53564	2.85375	2.22628	2.5298
BRCA2	3.92232	4.32425	3.53356	3.91836
MALT1	0.876146	1.07943	0.690061	0.873023
MYD88	0.219574	0.310312	0.135574	0.218706
TRIP11	2.1675	2.4617	1.88199	2.16025
ARID1A	6.81728	7.24764	6.33721	6.80569
KLF4	0.71583	0.897213	0.547366	0.713943
PBX1	0.865643	1.05557	0.676983	0.864738
BCL9L	2.32945	2.62284	2.01823	2.31907
SOX2	0.505652	0.658294	0.357048	0.505751
ETNK1	0.50351	0.653272	0.365235	0.503206
CBLC	0.523314	0.671855	0.379132	0.522232
FES	0.889716	1.08267	0.704304	0.890377
MYH9	2.73542	3.08726	2.39678	2.72999
AFF3	2.20541	2.5174	1.90389	2.19746
SMARCD1	0.625668	0.792636	0.462062	0.626385
KMT2A	3.71857	4.12711	3.33736	3.71715
CALR	0.457926	0.603348	0.323814	0.458708
PAX7	0.9215	1.1273	0.729629	0.921611
RARA	0.709208	0.889626	0.5352	0.708035
TPR	2.9585	3.32538	2.6073	2.95422
AXIN1	1.51075	1.75066	1.27296	1.50985
ZBTB16	1.25608	1.48866	1.02059	1.25611
MAPK1	0.434619	0.579279	0.299932	0.434742
EWSR1	0.896463	1.09825	0.709674	0.893861
SRSF2	0.33262	0.453493	0.211821	0.330707
TP53	33.7003	34.4088	32.9541	33.676
MLH1	1.30801	1.54888	1.07788	1.3078
ZMYM2	1.78623	2.05212	1.53543	1.78527
BARD1	1.06159	1.26629	0.858408	1.05792
USP8	1.14273	1.3556	0.924045	1.13619
SBDS	0.273849	0.383318	0.173651	0.271866
EXT2	1.00761	1.22486	0.796793	1.00573
WIF1	0.643298	0.802254	0.483505	0.642227
U2AF1	0.860826	1.05205	0.672405	0.858401
MITF	0.954468	1.16257	0.75522	0.954817
RET	1.99985	2.31149	1.71001	1.99876
CCDC6	0.794166	0.990511	0.621995	0.796499
KDM6A	2.11301	2.40043	1.803	2.10403
IRS4	2.72729	3.06893	2.38449	2.72448
NR4A3	1.04454	1.25742	0.840746	1.04039
GATA3	3.43953	3.83492	3.04449	3.4384
POLE	3.15103	3.523	2.7914	3.14494
CASP8	1.68078	1.95035	1.41831	1.67767
NSD1	2.81757	3.13037	2.49092	2.81021
TAL2	0.143927	0.224993	0.0723947	0.143365
AFDN	2.40931	2.7295	2.09724	2.4058
TPM3	0.434864	0.582218	0.299784	0.434601
HRAS	0.594995	0.760377	0.438411	0.596937
