# Supplementary material for: Cancer gene mutation frequencies for the U.S. population
Source: Nat Commun. 2021 Oct 13;12:5961. doi: 10.1038/s41467-021-26213-y (PMC8514428; doi:10.1038/s41467-021-26213-y)
Supplement: Supplementary file 8 — Supplementary Software 1 [file 41467_2021_26213_MOESM8_ESM.zip › Supplementary Software 1/Results/Figure4F_SCCvsAdeno_scatter_CT1SQ.xlsx]

## Sheet: Sheet1
Hugo_Symbol	Incidence	CL97.5%	CL2.5%	Mean_Silico
STAG2	1.72284	2.52003	1.05134	1.7217
DAXX	1.19637	1.80369	0.635046	1.18776
KIF5B	1.06307	1.60859	0.556587	1.05923
SETBP1	3.0104	3.96784	2.13311	3.00629
FANCA	1.5458	2.2557	0.866974	1.51869
HERPUD1	0.437412	0.819138	0.139495	0.432608
ITK	0.954496	1.50411	0.479711	0.950198
FHIT	0.342251	0.733022	0.0525369	0.344734
MUTYH	1.01314	1.60904	0.51856	1.0154
NCOR2	3.73438	4.77555	2.75023	3.71124
CXCR4	0.994723	1.57647	0.487225	0.997507
TRA	0	0	0	0
PER1	1.41643	2.12025	0.80022	1.4162
RABEP1	0.442213	0.781973	0.157977	0.438863
SDC4	0.149108	0.393446	0	0.150298
JAK1	1.12682	1.70251	0.615856	1.12863
CDKN1B	0.139196	0.31344	0	0.139408
MLLT6	1.20615	1.92804	0.585838	1.18954
TRIM27	1.16976	1.79523	0.623167	1.16964
KLK2	0.718623	1.24299	0.270406	0.711511
FLT3	1.89188	2.69353	1.17892	1.89317
PPFIBP1	0.845503	1.32359	0.43319	0.842091
PML	0.552883	0.899444	0.273996	0.552489
CBLB	1.72665	2.47273	1.02129	1.71625
CACNA1D	2.34848	3.14481	1.6091	2.33864
NT5C2	0.652472	1.1316	0.252171	0.648489
SMARCA4	3.50242	4.4904	2.5584	3.46212
NRAS	0.752745	1.26561	0.315607	0.747553
TMEM127	0.197944	0.461753	0.0147136	0.201634
ABL2	2.17287	2.99407	1.42226	2.16811
GNAQ	0.294515	0.639237	0.0488355	0.296712
XPO1	1.13632	1.69281	0.642479	1.13638
MET	0.983817	1.56175	0.491654	0.979248
TFE3	1.15603	1.74	0.616033	1.15376
NUTM2D	0.130693	0.383905	0	0.13062
STAT3	1.04955	1.60695	0.526651	1.03558
SYK	0.690184	1.07726	0.317023	0.683585
JAK3	1.91358	2.72018	1.17201	1.91385
PATZ1	1.20345	1.84624	0.557248	1.17522
BCORL1	2.88877	3.86594	1.99929	2.87978
ZNF384	0.967694	1.4994	0.513799	0.968559
TSHR	1.11341	1.74254	0.544338	1.1127
NCOA2	2.94436	3.9396	2.06495	2.95072
PDCD1LG2	0.130693	0.356472	0	0.13013
MED12	3.51053	4.4736	2.55674	3.50015
PLAG1	1.23811	1.83586	0.682283	1.23751
FLCN	0.887246	1.42482	0.38825	0.887105
NFKB2	0.843212	1.33741	0.409078	0.847321
CDH11	2.90021	3.82526	2.00594	2.90417
RUNX1T1	5.53041	6.8105	4.29049	5.50628
ERBB3	2.00222	2.70001	1.29527	2.0059
KLF6	0.418997	0.781827	0.12093	0.41573
NFKBIE	0.261386	0.581808	0.0342696	0.263631
MYCN	0.574316	0.993897	0.193944	0.569267
NUTM2B	0	0	0	0
IRF4	1.1035	1.68459	0.571428	1.10242
LMNA	0.487657	0.901438	0.135104	0.49094
MYH11	2.42915	3.28578	1.60568	2.41421
OLIG2	0.410494	0.791238	0.0969719	0.409497
FOXP1	1.54712	2.28128	0.898463	1.55928
SALL4	1.98974	2.87418	1.16206	1.96978
HIP1	2.33428	3.28496	1.50401	2.33285
PHF6	0.569515	1.03508	0.149913	0.555765
HMGA2	0.332338	0.662198	0.0867335	0.332818
SS18L1	0.408091	0.736488	0.139645	0.407399
H3-3A	0.410494	0.824921	0.0969719	0.406545
HSP90AB1	1.14143	1.76818	0.606916	1.14383
MDM2	0.574316	1.04987	0.202247	0.573247
NF2	1.61775	2.41879	0.87994	1.60668
LPP	1.63889	2.36681	0.954377	1.64534
EML4	1.14892	1.85183	0.527452	1.14507
IL7R	2.79675	3.76071	1.87611	2.79134
HOXD13	0.626853	1.10091	0.242868	0.62101
PALB2	1.76599	2.56287	1.08973	1.76495
MAP3K13	1.72154	2.42798	1.05004	1.71723
MLLT11	0.120781	0.2775	0	0.119394
SUFU	0.540301	0.9666	0.204377	0.541984
NOTCH1	10.4289	11.9821	8.85395	10.4016
FOXO3	0.646261	1.09304	0.25472	0.639004
TERT	1.03265	1.58856	0.513814	1.02256
HOXC13	0.568105	0.984786	0.227812	0.564542
BTG1	0.163822	0.422782	0	0.163356
GPC3	1.12812	1.74207	0.583022	1.12589
SIX1	0.438822	0.860254	0.0971735	0.436576
BCL11B	1.17953	1.86969	0.501063	1.1396
CDK12	2.81379	3.75239	1.87955	2.78419
DDX6	0.298216	0.637269	0.0526116	0.29577
EPS15	1.59312	2.36734	0.907699	1.56275
PBRM1	2.24994	3.03645	1.51197	2.23936
CAMTA1	3.32151	4.34493	2.38303	3.30888
AKT1	0.80158	1.32864	0.349729	0.799727
XPA	0.279801	0.619135	0.0341219	0.27966
CNTRL	2.10741	2.87489	1.35812	2.09393
KIT	2.49582	3.38254	1.65455	2.48806
PRKAR1A	0.499861	0.922505	0.149734	0.501521
MAP2K4	0.543896	0.985718	0.193944	0.546408
ERCC5	0.430009	0.797018	0.150473	0.43241
TMPRSS2	0.191733	0.415374	0	0.190989
MLLT10	2.07	2.85779	1.353	2.06448
ZNF521	5.32104	6.58886	4.11955	5.3087
SMAD4	2.21858	2.95603	1.47988	2.2111
PTPRB	6.27726	7.65779	4.942	6.26824
EZR	0.363752	0.711756	0.103256	0.364173
PTPRT	5.16596	6.35295	4.00643	5.14914
LATS2	1.29664	1.96458	0.7142	1.2871
SS18	0.848323	1.39795	0.367284	0.842562
PAX3	1.70984	2.45946	1.01624	1.6992
UBR5	4.22092	5.37205	3.08504	4.19685
NDRG1	0.550107	1.02309	0.15554	0.544807
IL6ST	0.841802	1.32739	0.419204	0.834789
ETV4	0.18323	0.436442	0	0.185643
SDHAF2	0.347052	0.704147	0.0867335	0.347231
TCEA1	0.225854	0.451601	0.0526866	0.225371
PDGFB	0.447324	0.837798	0.105223	0.44314
AFF4	1.71705	2.47463	1.03972	1.7144
LZTR1	1.14143	1.74845	0.600739	1.1456
RNF43	0.669894	1.17594	0.261088	0.673106
NCOA1	2.38211	3.29927	1.41628	2.34469
SDHB	0.497153	0.911661	0.165511	0.497504
WAS	0.737038	1.26127	0.291521	0.739316
NIN	2.55874	3.36582	1.76975	2.55679
RAD21	1.43313	2.05962	0.817304	1.42402
NFATC2	2.37322	3.22445	1.57792	2.36826
RSPO2	1.22699	1.84361	0.678728	1.22929
ASXL1	3.04092	3.90798	2.11599	3.03567
ATP1A1	0.538784	0.930044	0.216289	0.537257
MYO5A	1.92547	2.65147	1.2611	1.93271
ATM	3.89593	5.00053	2.8511	3.89578
MLF1	0.809075	1.4237	0.262591	0.791518
SFPQ	0.428909	0.824575	0.105074	0.431861
CLTC	1.65481	2.37085	1.02072	1.65026
BAP1	1.34374	2.01647	0.736713	1.32425
PRRX1	0.608438	1.05875	0.207439	0.607553
RECQL4	1.76927	2.49655	1.08404	1.75926
BAX	0.207856	0.509217	0	0.207431
PCM1	0.713512	1.20327	0.319626	0.715798
ATRX	3.95785	4.97506	3.01317	3.9659
HOXA11	0.139196	0.311043	0	0.138169
DNM2	1.60466	2.30712	0.977301	1.59641
TLX3	0.61835	1.10232	0.218053	0.616666
PAFAH1B2	0.227264	0.514003	0	0.22095
GOLGA5	0.98481	1.55919	0.480817	0.989929
NUTM1	2.23684	3.07969	1.42351	2.2385
ATP2B3	1.96742	2.75756	1.27136	1.95478
ASPSCR1	0.619649	1.05241	0.231819	0.62126
FOXO4	0.705009	1.23399	0.277567	0.71197
EGFR	2.3793	3.27161	1.54885	2.37134
FLT4	2.57826	3.41993	1.71301	2.57693
RAF1	0.40329	0.784825	0.105373	0.396694
KEAP1	6.29622	7.53747	4.99081	6.28793
POLQ	5.45415	6.67101	4.29791	5.42385
SDHC	0.245679	0.574678	0	0.244653
HOXD11	0.472944	0.905284	0.131295	0.478897
REL	0.80127	1.26157	0.417974	0.797942
DDX5	0.415402	0.715905	0.160444	0.415571
NRG1	1.28839	2.01208	0.506222	1.248
CBL	1.01695	1.59014	0.487363	1.01675
NPM1	0.246779	0.534207	0.0490293	0.252078
SF3B1	1.71605	2.43294	1.01585	1.71565
BCL6	0.996021	1.57175	0.493678	0.993896
FANCG	0.52548	0.9618	0.149785	0.522795
LRP1B	23.1182	24.9257	21.0371	23.0267
PHOX2B	0.737145	1.25387	0.313723	0.736422
RANBP2	4.32244	5.4723	3.26452	4.31859
DROSHA	2.84299	3.78909	1.91388	2.83938
FANCF	0.733337	1.23817	0.296199	0.728526
CANT1	0.391086	0.798792	0.0866588	0.392594
EP300	5.41787	6.56847	4.30411	5.41004
BCL10	0.279801	0.610038	0.0341219	0.278929
XPC	0.430009	0.781422	0.154162	0.430446
PTEN	6.12658	7.40188	4.90499	6.11385
NCOR1	3.7381	4.76672	2.75572	3.71987
CTNNB1	1.02274	1.56268	0.540428	1.02469
DDIT3	0.251474	0.510209	0.0344186	0.248048
COL1A1	2.48918	3.45061	1.60949	2.47538
CTCF	1.50877	2.14718	0.914835	1.49346
IL2	0.105074	0.26157	0	0.103486
H3C2	1.40323	2.03992	0.773585	1.38837
GNAS	1.98323	2.73983	1.31734	1.98364
RHOH	0.762657	1.32671	0.292128	0.761267
ERC1	1.91486	2.74522	1.16786	1.891
RPL5	0.347052	0.705241	0.0819473	0.347338
RUNX1	0.452126	0.833738	0.149533	0.442902
CLIP1	1.73656	2.47047	1.06865	1.74161
H4C9	0.342251	0.681016	0.0525369	0.329799
MAP2K2	0.382472	0.677208	0.149692	0.381216
EPAS1	1.27181	1.83247	0.753182	1.26794
NCOA4	0.542592	0.921899	0.236774	0.541476
CNBP	0.0965712	0.288521	0	0.0949798
PDE4DIP	7.38567	8.74101	5.9858	7.37883
RPL22	0.240568	0.467607	0.0674002	0.238487
GAS7	1.39222	2.09251	0.795999	1.4001
TBX3	1.32127	2.03954	0.716214	1.32718
LRIG3	1.46896	2.14167	0.861318	1.46276
BTK	1.95011	2.73898	1.2331	1.94
ERCC4	0.77226	1.28736	0.340049	0.762325
EIF4A2	0.739131	1.23095	0.3236	0.742264
PPM1D	0.830789	1.33943	0.429188	0.838599
PDGFRB	1.55932	2.27609	0.917049	1.56701
APOBEC3B	0.92877	1.52097	0.446923	0.928237
RB1	4.20385	5.25947	3.14103	4.16822
GRIN2A	6.15377	7.46001	4.81149	6.12341
MYOD1	0.540194	0.990607	0.193944	0.538563
IKZF1	1.70724	2.4035	1.02643	1.68796
P2RY8	1.3605	2.10009	0.737095	1.36342
BCOR	2.44366	3.31074	1.64521	2.4445
NFIB	0.399589	0.747425	0.119937	0.394852
PRKACA	0.632938	1.20293	0.19201	0.614938
STK11	1.31523	1.89507	0.799622	1.30895
TCF7L2	0.88102	1.5141	0.315423	0.856501
ZNF331	1.86233	2.71481	1.07105	1.84188
JAK2	1.68612	2.39944	1.0097	1.68251
RPN1	0.36646	0.714021	0.101926	0.371598
CDC73	1.2356	1.90516	0.609772	1.23027
GNA11	0.269889	0.538443	0.0526116	0.265806
CDKN2A	12.4855	14.0882	10.79	12.4356
FGFR1	0.584228	1.0425	0.183935	0.582936
TAF15	0.668484	1.10317	0.285242	0.669695
H3-3B	0.568105	1.0103	0.202345	0.570526
BCL2	0.0525369	0.157164	0	0.0524623
CREB3L2	0.876234	1.41817	0.397044	0.866523
RNF213	5.27101	6.51983	4.05387	5.23953
TRRAP	5.35025	6.59079	4.06472	5.32272
ERCC2	1.06948	1.6744	0.551802	1.07464
ERCC3	0.568105	0.996465	0.217977	0.566636
ARNT	0.93738	1.46581	0.450413	0.928298
PAX5	1.16976	1.78049	0.615311	1.1634
CBFA2T3	0.664676	1.14011	0.262309	0.664722
POT1	1.238	1.87678	0.687516	1.23777
PSIP1	1.21566	1.81713	0.685583	1.2106
WWTR1	0.386285	0.766237	0.0971735	0.376333
ACKR3	0.463031	0.85839	0.135321	0.453698
BUB1B	0.872639	1.35077	0.411179	0.870826
LASP1	0.245679	0.584806	0	0.246823
SLC45A3	0.198937	0.452444	0.0344186	0.19783
HLF	0.506072	0.967491	0.149785	0.516063
FANCC	0.856825	1.42227	0.405198	0.856244
NUP98	1.35638	2.04767	0.744585	1.36284
PRF1	1.22329	1.83455	0.652937	1.22242
NKX2-1	0.463031	0.85839	0.139343	0.45489
HOOK3	1.40168	2.20492	0.670936	1.38405
CRTC1	1.09595	1.7998	0.41709	1.05936
KDM5A	2.2238	3.07925	1.46394	2.22395
MYC	0.735628	1.21946	0.323205	0.727107
POLD1	1.37098	2.00437	0.789385	1.37043
ELL	0.690295	1.19224	0.281198	0.688281
PTPRK	2.80942	3.79251	1.86663	2.78624
POU5F1	0.36646	0.705512	0.0868812	0.35964
HSP90AA1	1.39669	2.12633	0.725415	1.3772
MSH2	0.833299	1.32356	0.409328	0.819731
SH3GL1	0.652472	1.11756	0.243479	0.648168
USP6	2.11651	2.96661	1.264	2.09466
MAML2	3.68269	4.64902	2.49656	3.59265
LIFR	1.72795	2.45446	1.06124	1.72099
CDX2	0.945887	1.54877	0.442115	0.944346
TGFBR2	2.58217	3.41898	1.81399	2.56682
TRAF7	0.497153	0.911122	0.184002	0.497469
ROS1	5.47528	6.68317	4.27624	5.47845
ESR1	1.25882	1.91145	0.689629	1.25928
CD79A	0.201645	0.488979	0	0.200182
MAX	0.197944	0.470703	0.0147136	0.196495
ELF4	0.981307	1.584	0.465338	0.991621
CBFB	0.472944	0.886916	0.131295	0.467788
AMER1	2.51722	3.40943	1.7347	2.52345
GPHN	0.815301	1.37679	0.344116	0.810659
KTN1	1.07299	1.69619	0.543327	1.05916
BCL9	1.812	2.49191	1.17333	1.79813
MSN	1.22569	1.89672	0.642948	1.21866
ARID1B	3.71999	4.73483	2.72389	3.70765
CHCHD7	0	0	0	0
KAT6A	2.31088	3.12237	1.51033	2.29343
AFF1	1.5263	2.20574	0.920393	1.51951
TFEB	0.410494	0.834948	0.120781	0.417511
TRIM33	0.670994	1.13625	0.251517	0.67286
CDK6	0.332338	0.679752	0.0675673	0.334077
DDX3X	1.72112	2.42233	1.09545	1.72137
CLTCL1	1.84232	2.56171	1.17868	1.82982
NOTCH2	3.76523	4.81184	2.75609	3.75489
MLLT1	0.65518	1.15332	0.247034	0.654929
FGFR4	1.17075	1.77838	0.619317	1.16524
CD74	0.250481	0.528664	0.0488355	0.248708
ETV6	0.981307	1.55722	0.492307	0.98784
FUS	0.424215	0.809071	0.119631	0.421988
SET	0.407083	0.897065	0.0147136	0.393597
FH	0.789575	1.34164	0.344282	0.788193
PRDM1	1.42165	2.11399	0.802432	1.4169
WT1	1.43735	2.11009	0.810728	1.44176
ABI1	0.751335	1.24448	0.327211	0.749587
C2ORF44	0.582819	1.00547	0.22479	0.579613
ZRSR2	0.350753	0.698579	0.0967711	0.349705
CCND3	0.245679	0.584806	0	0.2469
KMT2D	16.4719	18.1851	14.5725	16.4575
FOXA1	0.428909	0.851453	0.105074	0.434641
MSH6	1.01434	1.57224	0.521923	1.01317
PMS2	1.07698	1.77442	0.45539	1.06445
GATA2	0.728535	1.29259	0.247695	0.725029
TCF3	0.250481	0.528664	0.0341219	0.250918
PRDM16	2.80832	3.75197	1.90637	2.79285
SLC34A2	0.968687	1.53124	0.509115	0.971708
MSI2	0.298216	0.646265	0.0526116	0.298576
ETV5	0.977606	1.56402	0.510612	0.97905
ACSL3	0.752851	1.24751	0.310742	0.742993
BCL3	0.303017	0.594346	0.0674002	0.303712
SSX1	0.394787	0.78541	0.0969719	0.391879
TCL1A	0.684501	1.20881	0.247364	0.675608
RBM10	0.950688	1.54498	0.461784	0.952824
DNAJB1	0.511867	0.919673	0.191806	0.510869
HOXC11	0.472944	0.894376	0.131295	0.478254
PRCC	0.40329	0.784825	0.105373	0.410365
SDHA	1.08138	1.63708	0.559713	1.0734
MAP3K1	1.28454	1.905	0.691113	1.27744
FCGR2B	0.579427	1.05142	0.194752	0.584839
FAM46C	0.418004	0.808952	0.111485	0.41638
ARHGAP26	0.914163	1.45242	0.449304	0.911921
LATS1	2.5155	3.39505	1.69478	2.52864
ARID2	4.00609	5.11316	2.96462	4.00641
MLLT3	0.449834	0.867759	0.111954	0.447059
CUX1	3.12074	4.04929	2.2304	3.12073
MAFB	0.244269	0.467688	0.0527617	0.24329
ATF1	0.210148	0.469498	0.0527617	0.215344
KDR	4.11922	5.26124	3.08041	4.11709
PPP2R1A	1.42995	2.15727	0.818575	1.43201
MEN1	0.447324	0.837798	0.105223	0.447781
SDHD	0.0635492	0.149505	0	0.063086
CARS1	1.15755	1.78395	0.577671	1.14819
CDH1	1.28203	1.96229	0.68496	1.26848
FLI1	1.35539	2.03116	0.733192	1.35074
RAC1	1.27712	1.91064	0.722369	1.2777
FIP1L1	1.05717	1.65557	0.525778	1.05487
NSD2	0.902841	1.34828	0.478093	0.894563
CARD11	1.98193	2.73697	1.27125	1.97695
CHD4	2.80278	3.74078	1.83962	2.77739
CCND2	0.543896	0.994566	0.193944	0.546085
MKL1	1.9429	2.71421	1.20589	1.935
MAF	0.279801	0.628073	0.0341219	0.278264
DDR2	2.29365	3.11532	1.52115	2.2894
TP63	2.48878	3.28521	1.71566	2.47234
FANCE	0.260393	0.589391	0.0147136	0.264493
PIK3CB	1.69665	2.40524	1.01587	1.67945
BLM	1.5226	2.21686	0.889796	1.51082
ABL1	1.13872	1.7314	0.61214	1.13062
CRTC3	0.625443	1.03489	0.275343	0.629012
LEF1	0.823697	1.37053	0.387858	0.826385
MYCL	0.278391	0.519847	0.0870313	0.276783
ACVR2A	0.739131	1.24171	0.310723	0.736023
ETV1	1.14623	1.75131	0.641547	1.15327
MTCP1	0	0	0	0
FANCD2	1.15092	1.71913	0.635397	1.15332
BCL11A	1.59016	2.31669	0.931709	1.58912
NTRK3	3.48661	4.55302	2.43313	3.47198
CCND1	0.559602	1.00663	0.1991	0.559551
STAT6	0.940776	1.48982	0.473688	0.94906
STAT5B	0.984684	1.62866	0.424957	0.975978
TET2	2.92331	3.96519	1.9697	2.91369
SRC	0.438822	0.871162	0.0971735	0.434468
CEBPA	0.164815	0.418175	0	0.163799
AXIN2	1.14612	1.76305	0.596825	1.13671
SPEN	4.43297	5.47775	3.3845	4.39418
TFG	0.463031	0.862114	0.130982	0.460322
FEV	0.0525369	0.157164	0	0.0541416
QKI	1.128	1.81388	0.527032	1.11722
ARHGEF12	1.78289	2.50569	1.07431	1.78073
TCF12	0.77116	1.30548	0.325386	0.769576
VHL	0.0965712	0.288521	0	0.0949317
HIF1A	0.950688	1.493	0.44639	0.946311
TLX1	0.575599	1.08106	0.105074	0.559507
ELK4	0.515568	0.921103	0.173467	0.513359
LMO1	0.472944	0.89705	0.131295	0.472314
SMO	0.820102	1.33728	0.363602	0.81574
RAP1GDS1	0.697805	1.1848	0.28084	0.695016
SH2B3	1.13791	1.83302	0.506218	1.1082
DDB2	0.452126	0.82491	0.149428	0.449562
CEP43	0.472944	0.905284	0.104731	0.471677
NF1	6.42018	7.67466	5.06865	6.36914
PREX2	5.19079	6.46015	4.01547	5.17434
ACVR1	0.648969	1.09889	0.255233	0.649783
HNF1A	1.20159	1.84516	0.643322	1.19136
RSPO3	0.796779	1.37917	0.326397	0.800411
KDSR	0.288304	0.581853	0.0526866	0.287782
PTK6	0.149108	0.393446	0	0.147011
ERBB2	1.54529	2.16054	0.934295	1.5357
HEY1	0.603637	1.06328	0.199302	0.60017
SRSF3	0.217352	0.504686	0.0342696	0.219534
WRN	2.19771	3.02464	1.44897	2.20272
IKBKB	1.27582	1.90447	0.720952	1.27886
DNMT3A	1.83782	2.58546	1.18785	1.83811
MECOM	2.76091	3.7195	1.90008	2.76788
NUMA1	2.57486	3.43492	1.73338	2.57078
FOXL2	0.420407	0.860254	0.0971735	0.422945
SND1	1.15474	1.83177	0.584221	1.15988
PLCG1	1.06666	1.59568	0.600663	1.06795
APC	4.98726	6.28957	3.72623	4.95776
TSC2	2.26172	3.18823	1.43161	2.25065
RHOA	1.04725	1.53266	0.579616	1.03975
BRAF	1.98975	2.78697	1.24528	1.98789
WHSC1L1	2.41484	3.36815	1.52367	2.40346
SMARCE1	0.216359	0.491247	0.0147136	0.214608
STRN	1.06567	1.66861	0.510124	1.0552
MAP2K1	0.911455	1.42191	0.454635	0.909545
BRCA1	3.14506	4.10396	2.21127	3.13681
BCR	1.30865	1.91426	0.73395	1.3029
ZFHX3	5.8188	7.16937	4.42642	5.75649
RMI2	0.0965712	0.288521	0	0.0965652
KDM5C	1.6764	2.3613	1.01492	1.67075
POU2AF1	0.111285	0.317857	0	0.10889
NTRK1	1.46667	2.15021	0.840767	1.46188
PTPRC	4.42531	5.5931	3.31163	4.42274
TPM4	0.294515	0.61994	0.0488355	0.293351
TSC1	1.25522	1.87146	0.66722	1.25592
RBM15	1.43224	2.11067	0.811043	1.4173
FAS	0.723007	1.17225	0.339574	0.720584
AKT2	0.776954	1.29127	0.349842	0.776722
MDM4	0.298216	0.637269	0.0526116	0.298197
HMGA1	0	0	0	0
LCK	0.998424	1.58253	0.484618	0.986984
CREBBP	6.44492	7.73052	5.05375	6.3996
CYLD	1.9249	2.6618	1.22583	1.9253
IDH2	0.0672505	0.201031	0	0.0665586
CREB3L1	0.466839	0.852811	0.164293	0.46298
MUC1	0.363752	0.686587	0.103256	0.367455
SETD2	2.59506	3.46356	1.76464	2.58367
BIRC3	0.578017	1.0285	0.202397	0.580624
SMAD3	0.615531	1.00333	0.271624	0.613743
SFRP4	1.3847	2.0129	0.797558	1.37321
CRLF2	0.193142	0.479882	0	0.195279
NBN	1.00093	1.51522	0.527134	0.995432
CNOT3	1.33186	2.01184	0.725357	1.32002
ERG	0.608438	1.05052	0.24766	0.609405
PIK3CA	14.0445	15.6935	12.3742	14.0151
TET1	2.85806	3.72361	2.00169	2.84251
GATA1	0.908064	1.47894	0.423773	0.912292
CIC	1.77987	2.49938	1.12847	1.77486
MN1	1.66931	2.39478	0.997739	1.65236
PTCH1	1.88729	2.63279	1.20304	1.88426
SSX4	0.193142	0.479882	0	0.192603
FUBP1	1.1168	1.65928	0.600842	1.10767
DCTN1	1.36869	2.02273	0.799491	1.37218
NUP214	2.01865	2.78361	1.31045	2.01659
PIK3R1	1.76886	2.44082	1.12264	1.76823
KMT2C	11.3039	12.9178	9.64161	11.2666
PPP6C	0.342251	0.722994	0.0525369	0.343193
CCNE1	0.49616	0.89503	0.164372	0.497611
CASC5	3.11874	4.10435	2.17471	3.09434
SOCS1	0.268896	0.579797	0.0526866	0.272056
MYB	0.863036	1.40112	0.367529	0.848813
ALK	2.98306	3.95855	2.11303	2.97669
SPOP	0.466839	0.829094	0.145646	0.463629
ATR	3.91903	4.96123	2.91686	3.91545
BRIP1	1.34856	1.90699	0.832137	1.34932
CDK4	0.393378	0.737557	0.120788	0.390445
BCL7A	0.0965712	0.288521	0	0.0952679
FAT4	9.59507	11.1076	8.09198	9.57899
SMARCB1	0.421506	0.80357	0.117125	0.418598
FCRL4	2.84506	3.75007	1.99733	2.833
TOP1	0.6808	1.16749	0.23653	0.675662
CHEK2	1.20128	1.80204	0.650069	1.19514
MTOR	2.65183	3.49639	1.81627	2.62873
HOXA9	0.245679	0.584806	0	0.249915
B2M	0.968687	1.49369	0.485783	0.969682
IDH1	0.514575	0.934132	0.164447	0.515992
BRD3	0.31293	0.660979	0.0526116	0.315119
PTPN11	0.86683	1.52981	0.306327	0.839872
DEK	0.43371	0.82987	0.139493	0.441076
MPL	0.860202	1.46672	0.333334	0.847112
BRD4	2.10782	2.94547	1.4156	2.11257
PDGFRA	2.81334	3.72823	1.90621	2.79771
STIL	1.58265	2.31252	0.891493	1.57436
CDKN2C	0.149108	0.393446	0	0.143245
FGFR3	1.46176	2.12659	0.85674	1.46996
SUZ12	1.27001	2.01528	0.555291	1.24291
TNFRSF14	0.487657	0.934628	0.131295	0.485904
EIF3E	0.806381	1.32272	0.359829	0.807222
PAX8	0.926479	1.48935	0.431933	0.919289
TRIM24	1.238	1.84907	0.66412	1.22963
FGFR2	1.7891	2.54011	1.10937	1.78741
IL21R	1.16595	1.83175	0.600764	1.15442
AR	1.11409	1.67009	0.605964	1.11626
CD79B	0.0341219	0.101491	0	0.032884
PICALM	0.935975	1.45143	0.43177	0.931037
TBL1XR1	1.2547	1.88353	0.665984	1.24439
FSTL3	0.217352	0.495372	0.0342696	0.219845
TNFAIP3	1.21848	1.87807	0.635935	1.22091
DICER1	2.53574	3.37575	1.71616	2.52709
TAL1	0.823697	1.38893	0.368076	0.827445
EBF1	2.1904	3.0273	1.44318	2.18343
BMPR1A	0.565813	1.0388	0.179965	0.564231
CCNB1IP1	0.653771	1.1207	0.280577	0.66182
LMO2	0.18323	0.442549	0	0.180939
COL2A1	2.58218	3.42837	1.70376	2.57722
JUN	0.376372	0.757305	0.0866588	0.376257
CSF3R	1.42363	2.11908	0.82292	1.43071
HLA-A	1.8482	2.54285	1.24336	1.84954
SMAD2	0.9851	1.66599	0.396217	0.967728
ERBB4	5.47549	6.70244	4.26705	5.4584
YWHAE	0.269889	0.562026	0.0342696	0.264805
FOXO1	0.601234	1.03187	0.232473	0.59768
RPL10	0.690295	1.18181	0.290872	0.689805
FBXW7	5.93631	7.14113	4.68034	5.89251
PPARG	0.18323	0.445686	0	0.182705
NAB2	0.511867	0.906941	0.165511	0.510766
CREB1	0.288304	0.575638	0.0526866	0.288541
CIITA	2.15106	2.9382	1.4033	2.14807
KRAS	1.10079	1.70838	0.563787	1.09846
GOPC	0.499861	0.89879	0.149734	0.496918
PIM1	0.394787	0.78541	0.0969719	0.396157
TNFRSF17	0.482856	0.862017	0.097376	0.478673
FAT1	14.7133	16.4803	12.9352	14.6412
NONO	0.610729	1.01915	0.260651	0.609042
LYL1	0.0341219	0.101491	0	0.0336539
EZH2	1.09259	1.68492	0.554618	1.09333
FBXO11	1.87206	2.66501	1.15885	1.87516
ATIC	1.22457	1.99996	0.56251	1.20265
NFE2L2	9.85021	11.4089	8.27221	9.8456
DDX10	1.16974	1.88309	0.52858	1.15553
KCNJ5	0.640467	1.12396	0.202599	0.629399
CD274	0.269889	0.557223	0.0526116	0.270894
HNRNPA2B1	0.798077	1.33306	0.352632	0.796084
HOXA13	0.322426	0.628091	0.0869562	0.316963
EXT1	0.738138	1.23566	0.306946	0.734717
RAD51B	0.752745	1.2505	0.296549	0.74413
KAT6B	2.14834	3.04504	1.29712	2.13046
PTPN13	2.48008	3.31228	1.67529	2.47479
BRCA2	5.35296	6.62559	4.10018	5.30762
MALT1	0.880027	1.52819	0.31489	0.868323
MYD88	0.18323	0.436122	0	0.182017
TRIP11	2.60539	3.4671	1.80067	2.6168
ARID1A	4.64616	5.79709	3.52328	4.64708
KLF4	0.149108	0.393446	0	0.148301
PBX1	1.15374	1.77298	0.579162	1.14595
BCL9L	2.07401	2.89257	1.30234	2.07116
SOX2	0.636349	1.08685	0.260644	0.634502
ETNK1	0.622052	1.10189	0.217551	0.619114
CBLC	0.266187	0.541697	0.0637542	0.265778
FES	0.691594	1.16695	0.297555	0.69385
MYH9	3.8967	4.84343	2.88287	3.88399
AFF3	3.4911	4.56119	2.47687	3.4775
SMARCD1	0.394787	0.78541	0.0969719	0.392695
KMT2A	4.24798	5.3025	3.23599	4.25538
CALR	0.477745	0.884539	0.149493	0.474183
PAX7	1.15275	1.79068	0.563436	1.1331
RARA	0.829781	1.42778	0.280449	0.812305
TPR	4.21157	5.33175	3.15252	4.22504
AXIN1	1.26862	1.8748	0.764367	1.26867
ZBTB16	1.92829	2.74087	1.17691	1.91415
MAPK1	1.32012	1.90056	0.825689	1.31786
EWSR1	1.11352	1.70545	0.558669	1.10382
SRSF2	0.698798	1.18245	0.285719	0.695774
TP53	62.9443	64.2599	61.3802	62.8577
MLH1	1.29774	1.94883	0.699868	1.2967
ZMYM2	0.978599	1.58802	0.496633	0.978246
BARD1	1.19396	1.80819	0.664115	1.1966
USP8	1.58962	2.31706	0.950245	1.57887
SBDS	0.381174	0.756112	0.111485	0.381467
EXT2	1.09388	1.83372	0.45778	1.07292
WIF1	1.05237	1.67084	0.485251	1.04415
U2AF1	0.265194	0.547915	0.0526116	0.26412
MITF	0.611146	1.08512	0.21726	0.606582
RET	2.32949	3.16427	1.54955	2.32365
CCDC6	0.548697	0.99608	0.202345	0.556271
KDM6A	3.15952	4.0914	2.28892	3.15635
IRS4	3.04367	3.97468	2.13624	3.01222
NR4A3	0.394787	0.775531	0.0969719	0.39305
GATA3	1.52661	2.28019	0.841566	1.51874
POLE	3.41086	4.49998	2.34012	3.38018
CASP8	5.14599	6.23553	4.00219	5.104
NSD1	6.91554	8.10941	5.63736	6.88813
TAL2	0.0965712	0.288521	0	0.0984913
AFDN	2.7677	3.65894	1.90823	2.75712
TPM3	0.376372	0.757116	0.0866588	0.378909
HRAS	3.21247	4.14482	2.35269	3.1989
