# Supplementary material for: Cancer gene mutation frequencies for the U.S. population
Source: Nat Commun. 2021 Oct 13;12:5961. doi: 10.1038/s41467-021-26213-y (PMC8514428; doi:10.1038/s41467-021-26213-y)
Supplement: Supplementary file 8 — Supplementary Software 1 [file 41467_2021_26213_MOESM8_ESM.zip › Supplementary Software 1/Results/Figure4G_Top25_Melanoma.xlsx]

## Sheet: Sheet1
Hugo_Symbol	Incidence	CL97.5%	CL2.5%	Mean_Silico
BRAF	51.4401	53.8265	48.957	51.465
LRP1B	42.5627	45.0962	39.5944	42.5086
FAT4	34.7319	37.409	31.8845	34.742
GRIN2A	25.8248	28.5316	23.1574	25.82
PTPRT	24.7641	27.3546	22.0347	24.7004
NRAS	24.2724	26.9077	21.5227	24.222
PREX2	21.8722	24.4715	19.1589	21.8486
ROS1	21.2363	23.6765	18.737	21.2484
MECOM	19.8833	22.4124	17.3146	19.8595
PTPRB	19.4561	22.0361	16.8018	19.4122
KMT2C	18.4883	20.9591	15.9767	18.4934
KMT2D	17.3706	19.8472	14.8813	17.361
TRRAP	16.622	19.0888	14.2051	16.578
TP63	16.1046	18.4399	13.7457	16.1053
ERBB4	15.8156	18.1682	13.2542	15.7662
PTPRK	15.8123	18.1982	13.3708	15.7824
KMT2A	15.2948	17.6975	12.935	15.2839
TP53	15.0249	17.3053	12.5589	14.9779
NF1	14.6648	16.9318	12.2867	14.6315
PDE4DIP	14.2185	16.5668	11.9157	14.1939
COL1A1	13.518	15.7764	11.2527	13.5355
KDR	13.3831	15.6222	11.2132	13.3525
COL2A1	13.2962	15.5762	11.1402	13.3204
ZFHX3	13.1802	15.3771	11.0061	13.1653
ARID2	12.9558	15.0067	10.7989	12.9429
