# Supplementary material for: Cancer gene mutation frequencies for the U.S. population
Source: Nat Commun. 2021 Oct 13;12:5961. doi: 10.1038/s41467-021-26213-y (PMC8514428; doi:10.1038/s41467-021-26213-y)
Supplement: Supplementary file 8 — Supplementary Software 1 [file 41467_2021_26213_MOESM8_ESM.zip › Supplementary Software 1/Results/Figure4H_Top25_Transitional Cell Carcinoma.xlsx]

## Sheet: Sheet1
Hugo_Symbol	Incidence	CL97.5%	CL2.5%	Mean_Silico
TP53	43.5374	46.2783	40.395	43.4946
KMT2D	23.6395	26.5139	20.8113	23.6456
KDM6A	22.619	25.7749	19.6078	22.5966
PIK3CA	21.4286	24.1379	18.3746	21.3556
ARID1A	20.9184	23.8953	18.1338	20.9054
KMT2C	15.3061	17.8218	12.478	15.2851
EP300	13.9456	16.5017	11.3835	13.8936
FGFR3	13.7755	16.2018	11.2084	13.743
RB1	13.4354	16.0066	10.7018	13.3884
FAT4	13.0952	15.6766	10.6643	13.1062
CREBBP	11.9048	14.3802	9.44056	11.8605
STAG2	11.5646	14.0496	9.24956	11.5227
ERBB2	11.3946	13.8843	9.07504	11.4058
ERBB3	10.8844	13.3884	8.7108	10.9057
ATM	10.3741	12.8926	8.02792	10.3949
KMT2A	10.3741	12.7483	8.02792	10.3666
ERCC2	9.86395	12.1061	7.66551	9.84438
FAT1	9.52381	11.7745	7.15532	9.49837
LRP1B	9.35374	11.6086	7.14286	9.38002
NCOR1	8.33333	10.4651	6.09756	8.29717
PDE4DIP	8.33333	10.6136	6.26087	8.34486
TRRAP	8.16327	10.299	6.08696	8.14693
BRCA2	7.48299	9.63455	5.3913	7.4668
NF1	6.97279	8.98502	5.03472	7.00599
UBR5	6.63265	8.65225	4.85269	6.62883
