# Supplementary material for: Cancer gene mutation frequencies for the U.S. population
Source: Nat Commun. 2021 Oct 13;12:5961. doi: 10.1038/s41467-021-26213-y (PMC8514428; doi:10.1038/s41467-021-26213-y)
Supplement: Supplementary file 8 — Supplementary Software 1 [file 41467_2021_26213_MOESM8_ESM.zip › Supplementary Software 1/Results/SuppTable4_Adenocarcinoma.xlsx]

## Sheet: Sheet1
Hugo_Symbol	Incidence	CL97.5%	CL2.5%	Mean_Silico
TP53	33.7003	34.4088	32.9541	33.676
PIK3CA	15.4001	16.0183	14.7524	15.3868
KRAS	13.9779	14.4863	13.4405	13.969
APC	12.6318	13.0239	12.2097	12.6236
LRP1B	10.4591	11.0036	9.88392	10.4456
KMT2C	8.67092	9.24581	8.09731	8.66085
FAT4	8.13651	8.67996	7.59555	8.13516
KMT2D	6.85655	7.3443	6.34615	6.85237
ARID1A	6.81728	7.24764	6.33721	6.80569
BRAF	6.4473	6.8742	5.9998	6.44289
PTEN	6.30471	6.71727	5.89992	6.29934
ATM	5.50438	5.9743	5.0185	5.49818
FAT1	5.34947	5.80306	4.90135	5.34714
ZFHX3	5.25343	5.69934	4.80545	5.24385
RNF213	4.63319	5.04593	4.22996	4.62929
FBXW7	4.26802	4.66219	3.8846	4.26066
NF1	4.25933	4.67442	3.85149	4.25732
TRRAP	4.22224	4.60689	3.82443	4.2199
PDE4DIP	4.16415	4.58151	3.75571	4.16047
SMAD4	4.07794	4.44536	3.72187	4.07337
CTNNB1	4.00866	4.35367	3.65264	4.0064
SPEN	3.97491	4.37965	3.56843	3.96731
PTPRT	3.96592	4.35895	3.57001	3.96139
BRCA2	3.92232	4.32425	3.53356	3.91836
GRIN2A	3.88645	4.26451	3.5011	3.87972
ERBB4	3.76147	4.13103	3.37076	3.75856
PREX2	3.72282	4.10684	3.32713	3.71895
KMT2A	3.71857	4.12711	3.33736	3.71715
CHD4	3.69808	4.0594	3.31967	3.68487
SETD2	3.67111	4.02794	3.27898	3.65827
UBR5	3.61961	4.00374	3.24318	3.61438
MED12	3.61777	4.01274	3.21737	3.6073
MTOR	3.59469	3.95813	3.21646	3.59186
CDH1	3.57142	3.9459	3.18431	3.56724
ATRX	3.5407	3.91253	3.14694	3.53678
CREBBP	3.44834	3.83464	3.08022	3.44726
GATA3	3.43953	3.83492	3.04449	3.4384
SMARCA4	3.39519	3.75065	3.02084	3.3862
MAP3K1	3.38993	3.77556	3.02271	3.38704
NCOR1	3.37634	3.76783	3.00796	3.382
RANBP2	3.35185	3.70628	3.00088	3.3433
EGFR	3.32047	3.69098	2.98122	3.31903
NCOR2	3.32037	3.68833	2.97822	3.32392
SETBP1	3.31774	3.69353	2.95807	3.31474
BCORL1	3.27431	3.64113	2.90391	3.26943
POLQ	3.22543	3.5761	2.88173	3.22652
ZNF521	3.21385	3.55998	2.85627	3.20824
RNF43	3.17851	3.49502	2.85254	3.1783
POLE	3.15103	3.523	2.7914	3.14494
PBRM1	3.13361	3.44089	2.83212	3.12534
AMER1	3.12225	3.4736	2.76344	3.11897
ARID1B	3.10122	3.43528	2.74021	3.09657
PIK3R1	3.05161	3.37084	2.70846	3.04297
CARD11	2.99309	3.33927	2.64833	2.99232
ARID2	2.95978	3.29091	2.61117	2.95882
TPR	2.9585	3.32538	2.6073	2.95422
PTPRB	2.95761	3.3181	2.60256	2.95328
MYH11	2.95752	3.29988	2.60666	2.94728
NOTCH1	2.89883	3.23224	2.55864	2.89033
CAMTA1	2.8898	3.22419	2.54534	2.88336
ROS1	2.85709	3.18548	2.52088	2.84692
SPOP	2.836	3.18829	2.48367	2.82903
CACNA1D	2.82764	3.16722	2.48398	2.82476
PTPRC	2.82124	3.16615	2.47085	2.81943
NSD1	2.81757	3.13037	2.49092	2.81021
ALK	2.7959	3.15459	2.45596	2.79749
KEAP1	2.78052	3.09626	2.45817	2.77642
CDK12	2.76969	3.11482	2.42489	2.76629
KDR	2.75927	3.10257	2.41252	2.7539
MYH9	2.73542	3.08726	2.39678	2.72999
IRS4	2.72729	3.06893	2.38449	2.72448
NOTCH2	2.72511	3.048	2.39208	2.72183
EP300	2.72141	3.05728	2.37105	2.71864
CUX1	2.69535	3.00585	2.38084	2.69139
BCOR	2.66553	2.97501	2.35451	2.65622
AR	2.66318	3.00631	2.32505	2.65836
CDH11	2.63762	2.95827	2.28761	2.62791
RB1	2.63509	2.96644	2.30408	2.62817
ATR	2.60413	2.93515	2.27651	2.59892
TET1	2.59795	2.92312	2.28289	2.59128
NUMA1	2.58609	2.90922	2.266	2.588
ERBB3	2.54474	2.86197	2.23159	2.54352
ERBB2	2.54325	2.85717	2.22458	2.53853
PTPN13	2.53564	2.85375	2.22628	2.5298
GNAS	2.53148	2.87009	2.21633	2.5282
CTCF	2.51847	2.81396	2.21565	2.52107
ATP2B3	2.46436	2.78051	2.14746	2.46387
ACVR2A	2.4615	2.75202	2.1765	2.45817
PDGFRA	2.44261	2.76395	2.13229	2.44328
NTRK3	2.41286	2.74014	2.09619	2.41101
AFDN	2.40931	2.7295	2.09724	2.4058
BCL9	2.39586	2.69908	2.07048	2.39046
FLT4	2.356	2.67129	2.03314	2.3544
NIN	2.34283	2.65018	2.03512	2.34583
PTCH1	2.33022	2.62674	2.02402	2.3177
BCL9L	2.32945	2.62284	2.01823	2.31907
ASXL1	2.31773	2.62565	2.02087	2.31895
KAT6A	2.29391	2.62751	2.00293	2.30073
FOXA1	2.28764	2.63508	1.95618	2.27819
SF3B1	2.28711	2.59336	1.97759	2.28096
DICER1	2.25521	2.5612	1.96666	2.2503
MYO5A	2.24721	2.55493	1.94649	2.24191
RUNX1T1	2.22859	2.54473	1.91776	2.22349
PTPRK	2.22334	2.52433	1.92409	2.21833
AFF3	2.20541	2.5174	1.90389	2.19746
NUP214	2.18139	2.47035	1.87729	2.18279
TRIP11	2.1675	2.4617	1.88199	2.16025
KDM5A	2.16534	2.46632	1.8664	2.16187
COL1A1	2.16254	2.46218	1.86001	2.15668
CIC	2.15081	2.44614	1.87004	2.14664
SALL4	2.14783	2.43354	1.85265	2.14596
BRCA1	2.14505	2.44422	1.85718	2.14082
TBX3	2.11626	2.4273	1.79718	2.10169
KDM6A	2.11301	2.40043	1.803	2.10403
TSC2	2.07438	2.35997	1.78534	2.0679
STAG2	2.065	2.35241	1.77316	2.05911
PRDM16	2.0605	2.35235	1.76962	2.05835
NRG1	2.04408	2.33271	1.7483	2.04027
JAK1	2.03597	2.31544	1.74554	2.0294
KAT6B	2.02727	2.34034	1.75286	2.02892
RET	1.99985	2.31149	1.71001	1.99876
RBM10	1.9807	2.27448	1.69104	1.97923
MET	1.96319	2.25382	1.69487	1.9653
KDM5C	1.95647	2.23681	1.68058	1.94971
NFATC2	1.95251	2.22036	1.66862	1.94556
MECOM	1.94694	2.23135	1.657	1.94466
NUP98	1.93408	2.2144	1.65019	1.93242
STK11	1.93033	2.21827	1.65076	1.92486
LIFR	1.92966	2.21158	1.64357	1.92181
AXIN2	1.91511	2.19905	1.64478	1.91795
COL2A1	1.90192	2.19671	1.6298	1.90175
MSH6	1.89808	2.18399	1.62516	1.902
NCOA2	1.8762	2.15832	1.60076	1.87616
BCL11A	1.87427	2.15194	1.59338	1.87153
TCF7L2	1.86785	2.16498	1.59344	1.86781
CASC5	1.83875	2.10795	1.55494	1.83317
NSD2	1.83746	2.10489	1.55402	1.83334
POLD1	1.83619	2.12267	1.54845	1.83572
WRN	1.82766	2.10261	1.54176	1.82009
ARHGEF12	1.81995	2.08127	1.54051	1.8119
CLTCL1	1.81839	2.09811	1.54753	1.81966
USP6	1.79788	2.07163	1.52739	1.7902
ESR1	1.79668	2.0645	1.51859	1.79633
DROSHA	1.79598	2.07098	1.53369	1.79881
KIT	1.79016	2.07737	1.51582	1.78701
CLTC	1.78669	2.06493	1.49972	1.78198
ZMYM2	1.78623	2.05212	1.53543	1.78527
CNTRL	1.78083	2.03793	1.51596	1.77684
MN1	1.77158	2.05275	1.49171	1.76854
TET2	1.77079	2.02689	1.50047	1.76879
FGFR2	1.76315	2.02284	1.50738	1.76303
NCOA1	1.75627	2.02614	1.48935	1.75567
LATS1	1.75239	2.02506	1.49775	1.75307
CDKN2A	1.71181	1.9559	1.46733	1.7098
PER1	1.70318	1.96333	1.42941	1.69901
MAP2K4	1.68749	1.97188	1.40394	1.68691
DDR2	1.68082	1.96306	1.41048	1.68183
CASP8	1.68078	1.95035	1.41831	1.67767
ABL2	1.67174	1.93785	1.42351	1.67009
PPP2R1A	1.65305	1.87615	1.41209	1.64662
AFF1	1.64495	1.90344	1.38158	1.63799
BRIP1	1.63635	1.90313	1.37056	1.63523
WHSC1L1	1.59572	1.84011	1.3531	1.59663
FANCD2	1.59558	1.85601	1.33684	1.59343
MAP3K13	1.59421	1.8482	1.34275	1.59042
BCL11B	1.5925	1.85248	1.33643	1.59294
DNMT3A	1.5886	1.85882	1.33366	1.59111
PCM1	1.57674	1.83211	1.32948	1.5747
BAP1	1.57358	1.8084	1.34537	1.57185
DCTN1	1.56696	1.81572	1.31318	1.56312
TSC1	1.56687	1.80944	1.30927	1.56098
TRIM33	1.53964	1.81738	1.28667	1.54021
LATS2	1.53832	1.78766	1.28334	1.5328
CLIP1	1.53046	1.79373	1.27747	1.5339
PIK3CB	1.53037	1.79389	1.2913	1.53411
FLT3	1.52981	1.7823	1.26025	1.52451
LZTR1	1.52205	1.76511	1.2571	1.51816
BRD4	1.52127	1.78104	1.26499	1.51703
NTRK1	1.5197	1.78453	1.27091	1.51872
AXIN1	1.51075	1.75066	1.27296	1.50985
PLCG1	1.50483	1.75754	1.24324	1.49657
NUTM1	1.497	1.73719	1.24984	1.49293
VHL	1.49494	1.67113	1.33293	1.49525
CIITA	1.49394	1.74282	1.23969	1.48616
NRAS	1.48794	1.73218	1.2513	1.48654
TP63	1.47944	1.73844	1.23215	1.4765
FANCA	1.46745	1.70973	1.23186	1.46469
SND1	1.46577	1.7188	1.21565	1.46306
JAK3	1.46342	1.70929	1.21804	1.46158
TSHR	1.4627	1.72656	1.20569	1.45872
PDGFRB	1.46237	1.71689	1.21606	1.45951
SMAD2	1.46068	1.70342	1.20845	1.457
CHEK2	1.46065	1.71049	1.2272	1.46216
ITK	1.45044	1.70661	1.20934	1.45235
JAK2	1.44892	1.70645	1.20332	1.45092
PALB2	1.44573	1.69233	1.1993	1.4429
AKT1	1.44436	1.70713	1.19037	1.44452
RPL22	1.44394	1.67762	1.22248	1.44578
EBF1	1.44052	1.69031	1.18941	1.43365
EPAS1	1.43816	1.68656	1.18957	1.44138
CBLB	1.42546	1.66943	1.19031	1.42327
STIL	1.42256	1.6728	1.1816	1.4232
MLLT10	1.41409	1.67009	1.16672	1.41366
ERC1	1.39195	1.63195	1.15003	1.39234
BCL6	1.38947	1.62878	1.14392	1.38473
KTN1	1.38124	1.64021	1.14387	1.37859
RBM15	1.37453	1.60929	1.13229	1.36732
MSH2	1.37051	1.62013	1.14387	1.37033
BLM	1.36594	1.61048	1.12651	1.36269
PRDM1	1.3566	1.60734	1.12103	1.35651
ABL1	1.34803	1.59103	1.10412	1.3455
IL7R	1.32117	1.55687	1.08576	1.31764
MAML2	1.31484	1.55045	1.09211	1.31518
MLH1	1.30801	1.54888	1.07788	1.3078
TGFBR2	1.3009	1.51968	1.07865	1.29663
AFF4	1.28869	1.52247	1.061	1.28639
RUNX1	1.28609	1.52856	1.05236	1.28606
SMO	1.28381	1.52554	1.05046	1.27976
BCR	1.28321	1.52006	1.0577	1.28194
PML	1.27773	1.52533	1.06224	1.2855
CSF3R	1.2694	1.50656	1.05497	1.27013
HIP1	1.26929	1.51679	1.03651	1.26683
DDX3X	1.26764	1.49737	1.04807	1.2673
ATP1A1	1.2659	1.49924	1.04558	1.26549
FOXP1	1.26233	1.48519	1.03387	1.25732
DNM2	1.26212	1.48855	1.04055	1.25778
TRIM24	1.25718	1.51087	1.02408	1.25677
ZBTB16	1.25608	1.48866	1.02059	1.25611
LRIG3	1.25456	1.47941	1.02806	1.25129
XPO1	1.24967	1.48976	1.02689	1.25137
HSP90AB1	1.22771	1.4547	1.00259	1.22333
SLC34A2	1.22594	1.45001	0.997091	1.22094
NBN	1.22138	1.44176	0.994364	1.21927
MSN	1.21564	1.44766	0.989297	1.21594
NFE2L2	1.20341	1.42018	0.989397	1.20243
IKBKB	1.20308	1.43989	0.976098	1.19941
B2M	1.19909	1.42524	0.976405	1.19803
IKZF1	1.19018	1.44019	0.956743	1.19125
TERT	1.18669	1.40312	0.963571	1.18365
ERCC4	1.1817	1.40288	0.973492	1.18239
STAT3	1.18058	1.40766	0.960905	1.18005
EXT1	1.176	1.3939	0.956176	1.1748
BTK	1.16927	1.4046	0.933448	1.16765
MEN1	1.16768	1.38416	0.952143	1.16951
CDC73	1.1649	1.38349	0.94292	1.1642
PMS2	1.16465	1.38268	0.946745	1.16585
SMAD3	1.1634	1.3897	0.933007	1.16227
DDX10	1.16159	1.38227	0.943206	1.16114
TBL1XR1	1.15975	1.39601	0.948216	1.15989
PAX5	1.1574	1.38491	0.931998	1.15473
IL21R	1.15474	1.3933	0.937776	1.15623
LPP	1.15162	1.39625	0.925824	1.15342
CYLD	1.15095	1.37078	0.933287	1.14748
POT1	1.14693	1.38347	0.91983	1.14403
MKL1	1.14609	1.36464	0.934172	1.14577
USP8	1.14273	1.3556	0.924045	1.13619
TCF12	1.1356	1.36205	0.921818	1.13388
IL6ST	1.13516	1.35329	0.921495	1.13269
EZH2	1.12907	1.34276	0.917075	1.12301
KIF5B	1.1171	1.33524	0.91006	1.11752
PAX3	1.11553	1.34129	0.903977	1.11359
MLLT6	1.11477	1.31765	0.899534	1.11279
BRD3	1.10729	1.32928	0.896668	1.10309
FCRL4	1.10577	1.32735	0.888687	1.10492
EML4	1.10204	1.34187	0.89611	1.09942
ERG	1.09971	1.31493	0.883996	1.09614
PTPN11	1.07989	1.29945	0.869825	1.08153
FGFR1	1.0735	1.28878	0.8618	1.07174
CBL	1.07284	1.30121	0.845467	1.07143
GAS7	1.06681	1.27924	0.85083	1.06353
BARD1	1.06159	1.26629	0.858408	1.05792
RECQL4	1.05655	1.26254	0.850166	1.05631
FGFR4	1.05038	1.27122	0.847668	1.04926
CNOT3	1.05037	1.28752	0.843211	1.05334
NR4A3	1.04454	1.25742	0.840746	1.04039
PPFIBP1	1.04446	1.2671	0.846798	1.04695
WT1	1.03819	1.24519	0.815355	1.03392
HNF1A	1.02805	1.2418	0.827601	1.02721
FBXO11	1.01495	1.2411	0.80335	1.01343
P2RY8	1.01423	1.232	0.807661	1.01081
DAXX	1.00938	1.20713	0.807632	1.00868
EXT2	1.00761	1.22486	0.796793	1.00573
SDHA	1.00637	1.2163	0.807709	1.00773
PPM1D	1.00549	1.20677	0.808643	1.00331
TNFAIP3	1.00158	1.21216	0.808411	0.999297
RAF1	0.998094	1.2056	0.796139	0.995709
ETV6	0.985146	1.19316	0.787625	0.979804
PRF1	0.980816	1.18866	0.790431	0.979179
ELF4	0.979758	1.19284	0.788853	0.981302
FIP1L1	0.975482	1.18221	0.764924	0.973659
HSP90AA1	0.973308	1.17614	0.772416	0.971556
MAP2K1	0.973042	1.1902	0.770488	0.972988
ERCC3	0.971168	1.17468	0.76663	0.971626
SFRP4	0.967103	1.17311	0.765101	0.96696
STAT6	0.961538	1.17052	0.764322	0.961426
GPHN	0.955735	1.14993	0.771541	0.953249
MITF	0.954468	1.16257	0.75522	0.954817
FLI1	0.950715	1.15235	0.750302	0.945293
SYK	0.950581	1.16023	0.76245	0.951423
HOOK3	0.947278	1.1451	0.751224	0.947339
ERCC2	0.945263	1.16373	0.749114	0.947751
TOP1	0.937647	1.12765	0.744037	0.932994
FUBP1	0.936966	1.13896	0.754296	0.936624
STAT5B	0.932769	1.14227	0.736732	0.929528
IDH1	0.926972	1.13797	0.735505	0.927649
CRTC1	0.925033	1.13209	0.738125	0.925608
RABEP1	0.924301	1.12935	0.740263	0.922246
RAD21	0.924074	1.14591	0.728736	0.925747
ACKR3	0.92247	1.12623	0.725684	0.91799
TFE3	0.922156	1.116	0.729181	0.923097
PAX7	0.9215	1.1273	0.729629	0.921611
BUB1B	0.917107	1.11843	0.725794	0.916713
SLC45A3	0.914326	1.12833	0.71721	0.914868
NONO	0.912502	1.11035	0.718275	0.907894
MYB	0.911902	1.114	0.71673	0.910067
QKI	0.903657	1.093	0.714028	0.905236
GOLGA5	0.902384	1.10811	0.712609	0.902871
GPC3	0.899338	1.09286	0.719	0.900699
EWSR1	0.896463	1.09825	0.709674	0.893861
FES	0.889716	1.08267	0.704304	0.890377
CDKN1B	0.88605	1.09716	0.679188	0.886438
HIF1A	0.885227	1.08023	0.698777	0.884873
FGFR3	0.882586	1.0827	0.684231	0.881188
ACSL3	0.881858	1.07991	0.695677	0.879433
NCOA4	0.88089	1.07557	0.694623	0.877654
CARS1	0.8793	1.0742	0.690109	0.879198
MALT1	0.876146	1.07943	0.690061	0.873023
FOXO4	0.872905	1.07375	0.693421	0.870519
EIF4A2	0.869221	1.05966	0.681846	0.871159
ETV5	0.868907	1.06232	0.674925	0.865523
NF2	0.868582	1.05759	0.690246	0.865415
LEF1	0.866903	1.07539	0.670422	0.864491
PBX1	0.865643	1.05557	0.676983	0.864738
U2AF1	0.860826	1.05205	0.672405	0.858401
XPC	0.860711	1.06241	0.677901	0.862563
EPS15	0.858616	1.05674	0.679023	0.857359
KCNJ5	0.8569	1.06069	0.670428	0.854149
SUZ12	0.855296	1.02899	0.673713	0.850102
RAP1GDS1	0.854998	1.04442	0.664744	0.851997
PSIP1	0.853574	1.05048	0.669086	0.853449
CBFA2T3	0.85008	1.06104	0.672153	0.8507
STRN	0.847078	1.03988	0.669921	0.848493
H3C2	0.844143	1.06227	0.649667	0.846305
TAF15	0.843392	1.02227	0.663357	0.841489
FLCN	0.840259	1.03453	0.650672	0.840087
ZNF331	0.83828	1.01562	0.646166	0.832752
NFKB2	0.835729	1.01465	0.650977	0.833097
FH	0.830468	1.02665	0.648712	0.831797
ATIC	0.828255	1.02158	0.641243	0.825975
ARHGAP26	0.828222	1.01538	0.647129	0.825589
TRAF7	0.822155	1.01499	0.648278	0.820826
IRF4	0.820372	1.00753	0.635981	0.8203
WAS	0.818434	1.01301	0.625425	0.818776
DDX5	0.817079	1.0096	0.638261	0.820225
SMARCB1	0.814783	0.996847	0.640661	0.81235
REL	0.807294	0.997663	0.619079	0.805864
PATZ1	0.806343	0.998862	0.619021	0.802932
NT5C2	0.800832	0.994376	0.616963	0.798988
FOXO1	0.799072	0.979252	0.638812	0.79988
MYCN	0.798294	0.980457	0.62384	0.797648
LMNA	0.797165	0.985895	0.618881	0.798535
CCDC6	0.794166	0.990511	0.621995	0.796499
MLLT1	0.794159	0.973055	0.614269	0.78869
EIF3E	0.785712	0.975438	0.603657	0.788308
ARNT	0.78367	0.971368	0.6055	0.784505
ETV1	0.781609	0.962336	0.605286	0.781343
GATA2	0.76133	0.956	0.588564	0.763421
TMPRSS2	0.757463	0.951045	0.592216	0.762384
FANCG	0.754783	0.932863	0.576004	0.755145
MLLT3	0.754219	0.961055	0.580009	0.757037
AKT2	0.748972	0.92944	0.575799	0.746462
RSPO2	0.744603	0.93636	0.563727	0.74168
ERCC5	0.740192	0.918687	0.563561	0.736834
PRCC	0.737597	0.920141	0.560512	0.733572
NFIB	0.735739	0.920813	0.564007	0.73379
HLA-A	0.734886	0.926733	0.563981	0.736829
PPARG	0.72933	0.897013	0.555535	0.727222
NDRG1	0.727402	0.901721	0.555556	0.724639
MUTYH	0.724455	0.903951	0.562017	0.722342
PHOX2B	0.723435	0.902904	0.55492	0.726865
FANCC	0.71934	0.887853	0.550715	0.717179
KLF4	0.71583	0.897213	0.547366	0.713943
CBFB	0.713564	0.908027	0.541416	0.711953
BIRC3	0.711012	0.877304	0.549909	0.7086
NAB2	0.71057	0.891392	0.546602	0.709037
PRRX1	0.70966	0.888684	0.531674	0.706072
RARA	0.709208	0.889626	0.5352	0.708035
TCF3	0.708835	0.884702	0.538701	0.708915
ELL	0.703239	0.865754	0.534257	0.701942
HNRNPA2B1	0.702898	0.880423	0.534356	0.698923
SIX1	0.700979	0.894156	0.533095	0.704626
MPL	0.698663	0.873789	0.523743	0.697027
MYC	0.697668	0.87095	0.534801	0.695945
FUS	0.691127	0.872217	0.519766	0.687385
PAX8	0.689149	0.870185	0.524607	0.688037
PLAG1	0.688445	0.869657	0.524758	0.689639
MYOD1	0.682399	0.868471	0.508747	0.682607
GATA1	0.681665	0.849681	0.511131	0.679542
IDH2	0.675469	0.831369	0.521031	0.6755
PICALM	0.674525	0.847864	0.509948	0.676463
SMARCE1	0.671999	0.853641	0.509761	0.673765
RHOA	0.669548	0.84253	0.512788	0.669058
ACVR1	0.668946	0.840922	0.515383	0.667376
MAX	0.666001	0.840501	0.502317	0.667738
C2ORF44	0.658498	0.826152	0.501564	0.655156
CCND1	0.656673	0.816859	0.503772	0.654869
ZRSR2	0.656144	0.834152	0.490348	0.656224
RPL5	0.655465	0.839783	0.500125	0.655501
BMPR1A	0.652644	0.823158	0.497641	0.654452
CRTC3	0.648094	0.827202	0.486102	0.650085
WIF1	0.643298	0.802254	0.483505	0.642227
EZR	0.643056	0.810147	0.484887	0.642024
SMARCD1	0.625668	0.792636	0.462062	0.626385
ZNF384	0.623807	0.796117	0.469572	0.626589
LCK	0.620972	0.779358	0.456453	0.616903
SH2B3	0.61942	0.787955	0.463491	0.618222
CREB3L2	0.618967	0.786583	0.457393	0.616648
HLF	0.616324	0.794695	0.448667	0.617194
GNAQ	0.61461	0.788484	0.446837	0.614498
SFPQ	0.612514	0.776903	0.456176	0.613294
RPN1	0.612406	0.785942	0.449272	0.610149
HOXD13	0.607569	0.772459	0.441996	0.60216
TFG	0.599877	0.774304	0.443315	0.598789
PPP6C	0.599754	0.76072	0.438707	0.599567
MDM4	0.597508	0.769609	0.44559	0.598857
HRAS	0.594995	0.760377	0.438411	0.596937
MDM2	0.592186	0.769275	0.42824	0.587649
FOXO3	0.585161	0.751698	0.442902	0.585547
JUN	0.575049	0.731453	0.429577	0.57551
PRKAR1A	0.574419	0.73604	0.421193	0.57232
WWTR1	0.574374	0.738523	0.423761	0.575317
GNA11	0.566301	0.726868	0.412748	0.561691
CANT1	0.556075	0.709737	0.402531	0.552764
SRC	0.555273	0.71708	0.413206	0.556025
FANCE	0.554316	0.714368	0.40839	0.554984
HOXC13	0.548074	0.718123	0.393133	0.548205
DEK	0.546539	0.699827	0.397657	0.549551
CXCR4	0.544237	0.700298	0.397236	0.543793
CCNE1	0.537976	0.683957	0.398082	0.535063
CCNB1IP1	0.532126	0.6929	0.386314	0.532499
PRKACA	0.53005	0.691165	0.390835	0.529342
CREB3L1	0.529006	0.675698	0.380742	0.524469
DDX6	0.5284	0.688669	0.385674	0.528902
KLK2	0.527601	0.693347	0.371937	0.526708
TAL1	0.52579	0.684698	0.372027	0.524072
SS18L1	0.52433	0.677848	0.377491	0.519643
CBLC	0.523314	0.671855	0.379132	0.522232
ETV4	0.518805	0.668765	0.379011	0.519458
BCL3	0.517122	0.675159	0.374934	0.515255
TRIM27	0.516398	0.678755	0.372848	0.518398
TCEA1	0.513482	0.669332	0.368051	0.510942
GOPC	0.51181	0.661247	0.364716	0.511559
FAS	0.510098	0.655995	0.373051	0.508173
MAF	0.509287	0.661759	0.366914	0.508581
SOX2	0.505652	0.658294	0.357048	0.505751
ETNK1	0.50351	0.653272	0.365235	0.503206
MUC1	0.501896	0.649265	0.354609	0.500926
ASPSCR1	0.501575	0.653636	0.367216	0.500389
APOBEC3B	0.493322	0.643474	0.352029	0.492492
MAP2K2	0.491096	0.632747	0.361519	0.49257
BCL10	0.490354	0.644389	0.340443	0.490625
CD79A	0.485386	0.632478	0.346899	0.484761
TFEB	0.483071	0.628915	0.346757	0.481523
CDK6	0.482957	0.638525	0.348035	0.482164
HOXA11	0.478884	0.627073	0.343965	0.481897
PDGFB	0.476159	0.633031	0.339449	0.475238
RSPO3	0.475897	0.621211	0.330708	0.472995
SS18	0.46893	0.619695	0.338312	0.467865
MSI2	0.465846	0.620682	0.336783	0.463074
FANCF	0.458926	0.601636	0.321161	0.455124
SUFU	0.458184	0.586419	0.329559	0.456864
CALR	0.457926	0.603348	0.323814	0.458708
MYCL	0.44616	0.589179	0.313769	0.445011
CDX2	0.442187	0.593225	0.308365	0.440241
ELK4	0.441609	0.578878	0.308792	0.440836
CCND2	0.441289	0.585615	0.311989	0.44005
HOXD11	0.43753	0.587573	0.298331	0.436614
TPM3	0.434864	0.582218	0.299784	0.434601
MAPK1	0.434619	0.579279	0.299932	0.434742
FCGR2B	0.432529	0.572945	0.298478	0.43344
SET	0.43217	0.569671	0.30307	0.431533
HOXC11	0.431657	0.5862	0.296449	0.428729
ABI1	0.429173	0.567736	0.303272	0.427406
KLF6	0.428179	0.566003	0.302095	0.426587
SH3GL1	0.419709	0.554159	0.295325	0.42068
PHF6	0.417556	0.554178	0.294226	0.419203
LASP1	0.412585	0.566208	0.275935	0.412308
SSX1	0.411206	0.55518	0.283883	0.409745
CEP43	0.406681	0.542514	0.284078	0.40692
NKX2-1	0.406664	0.541184	0.282967	0.405105
CREB1	0.406333	0.547371	0.274488	0.404367
MLF1	0.403109	0.540477	0.278909	0.402752
KDSR	0.403039	0.53934	0.274589	0.400656
BAX	0.401241	0.537245	0.274568	0.400953
TLX3	0.399307	0.541583	0.269963	0.398479
XPA	0.398807	0.527557	0.266124	0.394556
PTK6	0.397536	0.528837	0.26543	0.398567
FOXL2	0.396504	0.533504	0.263493	0.396602
FAM46C	0.396209	0.531195	0.278311	0.39575
ATF1	0.395724	0.529835	0.266099	0.393233
HOXA9	0.394045	0.530523	0.269112	0.39367
TPM4	0.39002	0.530695	0.258978	0.390824
YWHAE	0.388387	0.520142	0.269696	0.389073
NFKBIE	0.385667	0.519589	0.262428	0.382952
RPL10	0.384646	0.513937	0.255909	0.382972
TLX1	0.382666	0.521903	0.254568	0.381524
RAD51B	0.379447	0.504337	0.262204	0.376952
DDB2	0.378847	0.50698	0.265028	0.380111
HOXA13	0.373638	0.508282	0.250123	0.373283
NUTM2D	0.371368	0.510288	0.248518	0.370784
RHOH	0.369115	0.50472	0.247256	0.368015
POU2AF1	0.35728	0.489451	0.239076	0.357163
TCL1A	0.356122	0.489643	0.231214	0.355543
BCL7A	0.348402	0.476419	0.231543	0.346371
LMO2	0.347327	0.477085	0.231065	0.347122
IL2	0.344042	0.477383	0.224457	0.344428
POU5F1	0.340701	0.47136	0.224813	0.341481
SDC4	0.340509	0.46421	0.227534	0.340022
CDK4	0.339303	0.4699	0.22244	0.338233
HERPUD1	0.337016	0.464498	0.219453	0.33542
SRSF2	0.33262	0.453493	0.211821	0.330707
DNAJB1	0.323176	0.440138	0.216509	0.320216
PIM1	0.313148	0.430798	0.209518	0.312977
CD79B	0.308722	0.437498	0.192728	0.309948
HEY1	0.307709	0.428778	0.199222	0.306916
FHIT	0.293632	0.414246	0.185852	0.29431
CD274	0.292073	0.405034	0.188171	0.291323
PDCD1LG2	0.290126	0.400849	0.177387	0.288728
MAFB	0.285171	0.392526	0.180435	0.283568
OLIG2	0.284109	0.39215	0.182792	0.282873
PAFAH1B2	0.275201	0.379309	0.173889	0.274543
SDHB	0.274711	0.383331	0.179205	0.275118
SBDS	0.273849	0.383318	0.173651	0.271866
H4C9	0.269917	0.378203	0.166711	0.268385
SDHAF2	0.265363	0.385489	0.16476	0.26655
CD74	0.263601	0.373259	0.160137	0.265462
CCND3	0.25311	0.3607	0.156372	0.251072
NPM1	0.251873	0.361813	0.151128	0.249556
SRSF3	0.23459	0.33261	0.144795	0.233293
TNFRSF14	0.233895	0.336722	0.137896	0.232701
TNFRSF17	0.225561	0.323848	0.143734	0.225196
FEV	0.22554	0.326843	0.127167	0.224234
LMO1	0.221212	0.325387	0.127969	0.220446
MYD88	0.219574	0.310312	0.135574	0.218706
BCL2	0.21553	0.321221	0.117145	0.215805
H3-3A	0.2146	0.316726	0.125716	0.213903
SDHD	0.211242	0.314463	0.121972	0.210774
H3-3B	0.207618	0.312793	0.112597	0.207464
CDKN2C	0.201288	0.29308	0.118608	0.20077
LYL1	0.200646	0.296294	0.117032	0.202042
RAC1	0.200268	0.296011	0.114729	0.199686
DDIT3	0.197517	0.299634	0.112225	0.197207
TMEM127	0.194758	0.284597	0.114413	0.193975
CRLF2	0.185094	0.275916	0.100089	0.183482
MLLT11	0.172872	0.26322	0.0952711	0.172729
SDHC	0.170853	0.257701	0.0914439	0.171142
FSTL3	0.166071	0.259577	0.0861736	0.166755
MTCP1	0.156464	0.250337	0.0721104	0.156487
BTG1	0.156067	0.242155	0.0785105	0.156356
HMGA2	0.150056	0.24236	0.0677653	0.149605
CHCHD7	0.148313	0.235625	0.0741293	0.146909
SSX4	0.144807	0.22783	0.0736855	0.14556
TAL2	0.143927	0.224993	0.0723947	0.143365
SOCS1	0.136262	0.218925	0.0652418	0.135633
CNBP	0.115204	0.178143	0.060088	0.113896
RMI2	0.111371	0.183432	0.0486716	0.111252
CEBPA	0.0681441	0.125091	0.0251629	0.0681453
HMGA1	0.0621952	0.119188	0.0149949	0.0619447
TRA	0.00368197	0.0110126	0	0.00358457
NUTM2B	0	0	0	0
