# Supplementary material for: Cancer gene mutation frequencies for the U.S. population
Source: Nat Commun. 2021 Oct 13;12:5961. doi: 10.1038/s41467-021-26213-y (PMC8514428; doi:10.1038/s41467-021-26213-y)
Supplement: Supplementary file 8 — Supplementary Software 1 [file 41467_2021_26213_MOESM8_ESM.zip › Supplementary Software 1/Results/SuppTable4_Melanoma.xlsx]

## Sheet: Sheet1
Hugo_Symbol	Incidence	CL97.5%	CL2.5%	Mean_Silico
BRAF	51.4401	53.8265	48.957	51.465
LRP1B	42.5627	45.0962	39.5944	42.5086
FAT4	34.7319	37.409	31.8845	34.742
GRIN2A	25.8248	28.5316	23.1574	25.82
PTPRT	24.7641	27.3546	22.0347	24.7004
NRAS	24.2724	26.9077	21.5227	24.222
PREX2	21.8722	24.4715	19.1589	21.8486
ROS1	21.2363	23.6765	18.737	21.2484
MECOM	19.8833	22.4124	17.3146	19.8595
PTPRB	19.4561	22.0361	16.8018	19.4122
KMT2C	18.4883	20.9591	15.9767	18.4934
KMT2D	17.3706	19.8472	14.8813	17.361
TRRAP	16.622	19.0888	14.2051	16.578
TP63	16.1046	18.4399	13.7457	16.1053
ERBB4	15.8156	18.1682	13.2542	15.7662
PTPRK	15.8123	18.1982	13.3708	15.7824
KMT2A	15.2948	17.6975	12.935	15.2839
TP53	15.0249	17.3053	12.5589	14.9779
NF1	14.6648	16.9318	12.2867	14.6315
PDE4DIP	14.2185	16.5668	11.9157	14.1939
COL1A1	13.518	15.7764	11.2527	13.5355
KDR	13.3831	15.6222	11.2132	13.3525
COL2A1	13.2962	15.5762	11.1402	13.3204
ZFHX3	13.1802	15.3771	11.0061	13.1653
ARID2	12.9558	15.0067	10.7989	12.9429
FAT1	12.9394	15.1689	10.7046	12.9055
CARD11	12.6859	14.8548	10.3985	12.7048
SPEN	11.9209	13.9766	9.71363	11.9097
ALK	11.8762	13.9536	9.81252	11.8081
LIFR	11.7636	13.9346	9.59649	11.77
RNF213	11.7636	13.7532	9.80156	11.7508
APC	11.5451	13.854	9.3497	11.5396
USP6	11.4713	13.6717	9.27594	11.4644
PTPRC	11.3364	13.5402	9.26263	11.313
CDKN2A	10.9315	13.1458	8.84789	10.907
SETBP1	10.8189	12.8305	8.60607	10.7981
MYH11	10.713	12.8459	8.62279	10.7402
POLQ	10.6839	12.6545	8.57139	10.6495
RUNX1T1	10.5266	12.6373	8.43314	10.5213
CACNA1D	10.3528	12.4446	8.28046	10.3622
BRCA2	10.3048	12.5366	8.20749	10.2971
IL7R	10.2824	12.374	8.30871	10.2489
UBR5	10.1441	12.2423	8.14496	10.1293
NCOR2	10.0315	11.9251	8.02983	10.0081
CREBBP	9.73924	11.7318	7.75317	9.74826
FLT3	9.58192	11.7158	7.59276	9.56293
PTEN	9.33437	11.2422	7.44405	9.29404
FLT4	9.22177	11.1108	7.22333	9.18174
MTOR	9.20275	11.3466	7.20431	9.20439
ARID1A	9.17705	11.0908	7.17861	9.14799
SMARCA4	9.09016	11.0073	7.16834	9.07958
SALL4	9.09016	11.0984	7.11384	9.10576
NTRK3	9.04209	11.0727	7.16834	9.03955
POLE	8.9552	10.8983	6.92813	8.93919
ATR	8.90714	10.8239	7.1581	8.92608
PRDM16	8.65959	10.5833	6.75478	8.63816
CHD4	8.54699	10.4947	6.61585	8.50035
NCOR1	8.52463	10.5678	6.63873	8.51026
NUP214	8.4344	10.2849	6.56639	8.41002
TET1	8.36731	10.2959	6.60748	8.36519
CAMTA1	8.25472	10.0457	6.36359	8.23111
RANBP2	8.23235	10.2818	6.34122	8.25547
MET	8.14212	10.0554	6.24809	8.11718
FGFR2	8.1231	10.0319	6.22907	8.0813
BCL11B	8.11976	10.0543	6.33217	8.12792
DICER1	8.11976	10.0543	6.22517	8.10482
EP300	8.0105	9.82936	6.08788	7.95487
KAT6A	8.0105	9.89992	6.32228	8.029
PTPN13	7.9848	9.8999	6.10918	7.97387
KAT6B	7.96244	9.7813	6.06552	7.94124
BCL11A	7.96244	9.8999	6.06552	7.99679
NUTM1	7.87221	9.76848	6.10158	7.84748
RET	7.74059	9.62624	5.96726	7.77664
ATM	7.73725	9.70236	5.96392	7.75149
CBLB	7.71489	9.5393	5.83347	7.73092
SETD2	7.62799	9.47595	5.788	7.60346
NSD1	7.60563	9.33857	5.8039	7.59619
CUX1	7.60229	9.40768	5.82627	7.57876
AFF3	7.44498	9.15529	5.53647	7.39291
AFDN	7.44498	9.27494	5.55777	7.43392
ATRX	7.44498	9.29624	5.70785	7.47715
CASC5	7.42262	9.25258	5.64389	7.39733
PDGFRB	7.31002	9.1204	5.52859	7.30229
NOTCH1	7.1527	8.86821	5.36858	7.13642
NSD2	7.01775	8.73885	5.36092	6.99354
CIITA	6.95321	8.65477	5.29376	6.95155
BCL9	6.90515	8.74676	5.11563	6.8758
IKZF1	6.88279	8.60349	5.22346	6.86487
BCOR	6.79589	8.5444	5.05729	6.79736
NOTCH2	6.79255	8.57531	5.086	6.78002
SF3B1	6.77005	8.4989	5.1203	6.7722
TET2	6.74783	8.59168	5.086	6.76619
MED12	6.63857	8.39091	4.893	6.63002
KDM5A	6.63524	8.36112	4.9709	6.63918
EGFR	6.52264	8.20686	4.8558	6.51662
PDGFRA	6.50362	8.2064	4.83614	6.45939
PPP6C	6.50028	8.22876	4.81108	6.46813
ARID1B	6.36866	8.14971	4.77236	6.38002
NUP98	6.34296	7.9526	4.67362	6.32085
NTRK1	6.25607	7.96794	4.60944	6.2689
CIC	6.2337	7.94168	4.53616	6.24778
AMER1	6.23037	7.94224	4.46844	6.1981
PRDM1	6.23037	7.96404	4.55852	6.20929
DDX3X	6.20801	7.94168	4.53616	6.21406
TSC2	6.20801	7.94168	4.66696	6.21357
SLC34A2	6.20801	7.94168	4.53616	6.21309
FCRL4	6.20801	7.82006	4.53616	6.18452
MYH9	6.09541	7.83168	4.48156	6.11259
CTNNB1	6.09541	7.73117	4.42106	6.04631
BCR	6.07305	7.80932	4.3987	6.07857
BCL9L	5.98282	7.62046	4.41478	5.98036
CDH11	5.96045	7.57733	4.26124	5.92611
CNTRL	5.93809	7.67696	4.39243	5.94429
ZBTB16	5.93809	7.67696	4.39243	5.93941
ZNF331	5.93809	7.67696	4.39243	5.92571
NIN	5.82883	7.47335	4.28087	5.84581
BRCA1	5.80314	7.42243	4.12378	5.77894
MAP3K13	5.80314	7.42243	4.25517	5.80878
MAP2K1	5.80314	7.42243	4.25517	5.79429
NCOA2	5.71624	7.41223	4.16875	5.71164
ITK	5.69388	7.31559	4.11791	5.70379
NRG1	5.69054	7.23117	4.11791	5.66394
RAC1	5.66818	7.41223	4.11791	5.67793
LCK	5.66818	7.41223	4.11791	5.65975
TPR	5.57795	7.15734	4.02537	5.55626
FANCD2	5.57795	7.20258	4.04613	5.58066
IL21R	5.53322	7.15734	3.97735	5.52367
ARHGEF12	5.53322	7.15734	3.98064	5.51646
KIT	5.42063	7.14751	3.86574	5.42676
SYK	5.39827	7.0248	3.97498	5.37332
GNAS	5.39827	7.0248	3.84338	5.39951
ABL1	5.28567	6.89226	3.83791	5.30698
GPHN	5.26331	6.76902	3.83791	5.25815
AFF4	5.26331	6.76902	3.70612	5.22747
PIK3CA	5.17308	6.80444	3.63382	5.15306
FGFR4	5.15405	6.68722	3.72654	5.14721
BRD4	5.04146	6.61864	3.4748	5.03423
WRN	5.04146	6.52972	3.49516	5.00686
SND1	5.04146	6.62717	3.58948	5.03234
CLTCL1	5.03812	6.54829	3.58612	5.00119
STIL	5.01576	6.56802	3.58614	5.00522
CBL	5.01576	6.62717	3.56378	5.00404
PBRM1	4.9934	6.62717	3.56378	5.02668
ATP2B3	4.9934	6.50357	3.56378	4.97066
FANCA	4.9065	6.41954	3.45232	4.90712
BCORL1	4.90316	6.45613	3.37961	4.90533
FGFR1	4.8808	6.49463	3.42671	4.88483
PTCH1	4.8808	6.37085	3.44907	4.87592
PMS2	4.85844	6.37085	3.42671	4.84787
ARHGAP26	4.85844	6.37085	3.42671	4.83788
LRIG3	4.85844	6.37085	3.42671	4.84832
MN1	4.76821	6.28284	3.33436	4.75453
EBF1	4.74584	6.36208	3.20072	4.73248
ASXL1	4.74584	6.26048	3.28964	4.75428
CSF3R	4.74584	6.38444	3.312	4.75784
EZH2	4.72348	6.23812	3.28964	4.72294
TSHR	4.61089	6.12776	3.17493	4.58658
TSC1	4.61089	6.12776	3.17493	4.61188
ERC1	4.52399	5.91842	3.11114	4.50642
KTN1	4.50163	5.99503	3.12941	4.47757
ERBB3	4.47593	5.97267	3.14809	4.46373
AR	4.47593	5.99503	3.03786	4.47951
BRIP1	4.47593	5.99556	3.14809	4.49377
IDH1	4.45357	5.848	3.0155	4.44872
BTK	4.45357	5.85111	3.0155	4.42335
CLTC	4.45357	5.97267	3.14478	4.4639
FOXP1	4.45357	5.97267	3.0155	4.44825
MLLT6	4.3857	5.85785	2.96575	4.37287
MKL1	4.36334	5.86286	3.01003	4.38342
JAK1	4.34097	5.75875	2.92209	4.3303
ERG	4.34097	5.8623	3.01122	4.33555
CLIP1	4.34097	5.73798	2.9008	4.30875
AFF1	4.34097	5.75875	3.01122	4.31236
CDK12	4.34097	5.8623	2.9008	4.34176
ABL2	4.34097	5.75875	2.9008	4.29105
MYO5A	4.34097	5.8836	3.01122	4.36895
ETV1	4.31861	5.58989	3.01122	4.31113
NUMA1	4.22838	5.75194	2.78609	4.24693
ERBB2	4.22838	5.6051	2.89727	4.2341
RB1	4.18366	5.70722	2.87435	4.19637
PLCG1	4.18366	5.58218	2.87435	4.17314
PLAG1	4.18366	5.58218	2.87435	4.17855
GNA11	4.17046	5.36433	3.04191	4.14295
NCOA1	4.11578	5.51635	2.76098	4.10908
NFATC2	4.07106	5.47163	2.73747	4.03717
ZNF521	4.07106	5.49497	2.6043	4.06307
TRIP11	4.0487	5.44927	2.73747	4.05061
MAML2	4.0487	5.57449	2.73747	4.04609
WT1	4.0487	5.44927	2.73747	4.05905
PER1	3.93944	5.26753	2.6263	3.91957
LATS2	3.93944	5.34269	2.6006	3.95419
RAF1	3.91374	5.31636	2.6006	3.95775
PCM1	3.82351	5.20637	2.59691	3.83108
IRS4	3.82351	5.18345	2.50845	3.80306
PALB2	3.82351	5.24943	2.5079	3.82521
KDM6A	3.80449	5.18345	2.48942	3.76659
JAK2	3.80449	5.18409	2.46373	3.77826
MAP3K1	3.80115	5.18345	2.48609	3.79758
CNOT3	3.77879	5.18345	2.46373	3.76127
PRF1	3.77879	5.18345	2.46373	3.78444
ACSL3	3.77879	5.18345	2.46373	3.78364
STRN	3.77879	5.05752	2.59691	3.77864
HIP1	3.77879	5.05752	2.46373	3.76552
TRIM24	3.77879	5.18345	2.46373	3.80657
FGFR3	3.77879	5.18345	2.46373	3.79466
RECQL4	3.66619	4.96859	2.34921	3.65268
DNM2	3.66619	5.05054	2.40921	3.68875
LATS1	3.66619	4.96808	2.34921	3.66431
GNAQ	3.66279	4.75856	2.58424	3.64351
DAXX	3.64383	4.92443	2.32685	3.60719
PBX1	3.64383	5.05054	2.4569	3.63
MSH6	3.64383	5.05054	2.32685	3.61658
KDM5C	3.64383	5.05054	2.32685	3.62843
BAP1	3.55679	4.80383	2.34436	3.53715
FBXW7	3.53457	4.84225	2.21568	3.50241
STAT5B	3.53123	4.83499	2.32355	3.51342
TERT	3.53123	4.91763	2.32181	3.51469
HNF1A	3.53123	4.81423	2.23364	3.50087
STAG2	3.53123	4.91819	2.32355	3.55453
ETV6	3.50887	4.79449	2.18998	3.46194
MLH1	3.50887	4.79133	2.32355	3.50907
MYB	3.50887	4.91763	2.18998	3.5031
DNMT3A	3.50887	4.79133	2.18998	3.50064
LPP	3.50887	4.91763	2.18998	3.49964
PAX7	3.42198	4.73426	2.20923	3.43811
EWSR1	3.39962	4.68394	2.18687	3.38318
PPARG	3.39628	4.78472	2.18687	3.39146
SMO	3.39628	4.6806	2.18687	3.39256
POLD1	3.39628	4.80709	2.20923	3.40736
ERCC4	3.37392	4.65824	2.18687	3.34426
RBM10	3.37392	4.65824	2.18687	3.36498
ASPSCR1	3.37392	4.65824	2.0531	3.35862
TAL1	3.37392	4.65824	2.18687	3.3476
EPAS1	3.26466	4.52515	2.07589	3.27421
DROSHA	3.26466	4.55085	2.05019	3.26738
DCTN1	3.26132	4.56881	2.05019	3.2628
WIF1	3.23896	4.52515	2.05019	3.25378
EXT2	3.23896	4.39813	2.05019	3.24771
TCF12	3.23896	4.52515	2.05019	3.2348
STAT3	3.23896	4.52515	2.05019	3.25367
NR4A3	3.23896	4.52515	2.05019	3.23708
TOP1	3.23896	4.39813	2.05019	3.23209
CREB3L2	3.14873	4.41498	1.979	3.16434
TCF3	3.12636	4.39206	1.93532	3.12429
ARNT	3.12636	4.41442	1.91351	3.10645
CDK4	3.12636	4.41442	1.93587	3.11982
POU2AF1	3.12636	4.39206	1.95664	3.10736
NONO	3.12636	4.39206	1.91351	3.0968
STAT6	3.104	4.39206	1.91351	3.08861
TFE3	3.104	4.39206	1.91351	3.08965
BUB1B	3.104	4.39206	1.91351	3.11234
DDR2	3.104	4.39206	2.04729	3.09327
MLLT10	3.104	4.39206	1.91351	3.11102
FUBP1	3.104	4.39206	1.91351	3.12018
JAK3	3.104	4.39206	1.91351	3.10787
ZMYM2	3.104	4.26485	1.91351	3.09375
BCL6	3.104	4.39206	1.91351	3.1078
USP8	3.10322	4.37357	1.94696	3.09516
WHSC1L1	2.99141	4.28132	1.82049	2.9912
ERCC2	2.99141	4.25896	1.82049	2.97309
IKBKB	2.99141	4.28132	1.9108	3.0169
GATA2	2.99141	4.25896	1.8408	2.99771
DDX10	2.99141	4.25896	1.82049	3.00325
FES	2.96905	4.25896	1.77683	2.96976
PATZ1	2.96905	4.25896	1.77683	2.9592
EPS15	2.96905	4.13158	1.77683	2.97332
CREB3L1	2.96905	4.25896	1.77683	2.9589
NFKB2	2.88215	4.17679	1.77333	2.89704
LZTR1	2.87881	4.06379	1.77432	2.86496
AXIN1	2.85979	4.15157	1.77432	2.85331
BARD1	2.85645	4.04196	1.77432	2.85814
PPFIBP1	2.85645	4.12587	1.77432	2.88688
FIP1L1	2.85645	4.04196	1.70412	2.85846
PIK3R1	2.85645	4.12587	1.79668	2.85696
CANT1	2.83409	4.12587	1.77432	2.84472
MAP2K2	2.83409	3.9983	1.64015	2.83027
IL6ST	2.83409	3.9983	1.64015	2.80232
RBM15	2.83409	4.12587	1.64015	2.83466
NCOA4	2.83409	3.9983	1.64015	2.82641
TFEB	2.83409	3.9983	1.77432	2.8398
MYCN	2.83409	3.9983	1.77432	2.8252
PAX5	2.83409	3.9983	1.77432	2.82177
KIF5B	2.83409	3.9983	1.64015	2.82245
ESR1	2.72483	3.89072	1.66353	2.72162
FAM46C	2.72149	3.90919	1.54713	2.72257
RSPO2	2.72149	3.99278	1.56693	2.74041
PIK3CB	2.72149	3.88739	1.63783	2.72288
CRTC3	2.72149	3.80248	1.63783	2.70418
KCNJ5	2.69913	3.86502	1.63783	2.7038
CARS1	2.69913	3.86502	1.63783	2.68587
MSH2	2.69913	3.86502	1.63783	2.68625
CDH1	2.69913	3.99278	1.63783	2.70623
CRTC1	2.69913	3.86502	1.63783	2.68032
TMPRSS2	2.69913	3.99278	1.63783	2.71052
ACVR1	2.69913	3.99278	1.63783	2.72108
EML4	2.69913	3.86502	1.63783	2.69117
GATA3	2.69913	3.86502	1.50347	2.68074
CYLD	2.63794	3.84723	1.54965	2.64464
EZR	2.6089	3.75521	1.50134	2.6096
MUTYH	2.6089	3.88261	1.52427	2.62269
TBX3	2.58654	3.85969	1.52371	2.60322
SMAD3	2.58654	3.66742	1.50134	2.56217
CBLC	2.56418	3.73175	1.50134	2.5366
PAX8	2.56418	3.73175	1.50134	2.57013
RAP1GDS1	2.56418	3.73175	1.50134	2.55567
BLM	2.56418	3.73175	1.50134	2.55986
ZNF384	2.56418	3.73175	1.50134	2.55744
XPC	2.56418	3.73175	1.50134	2.54313
HSP90AB1	2.56418	3.73175	1.50134	2.56406
ERCC3	2.56418	3.85969	1.50134	2.59713
GPC3	2.45492	3.62417	1.39056	2.4407
P2RY8	2.45158	3.62083	1.40852	2.45051
MPL	2.45158	3.62083	1.36486	2.45087
BRD3	2.45158	3.62083	1.40852	2.46467
CCDC6	2.45158	3.62083	1.38722	2.4411
KLK2	2.45158	3.59847	1.40852	2.45636
MAP2K4	2.42922	3.59847	1.49922	2.44522
BIRC3	2.42922	3.46999	1.36486	2.41884
PRRX1	2.42922	3.46999	1.36486	2.42546
MUC1	2.42922	3.59847	1.36486	2.43921
PTPN11	2.42922	3.59847	1.36486	2.4263
PICALM	2.42922	3.59847	1.36486	2.43163
FLI1	2.42922	3.46999	1.36486	2.40991
RPL5	2.31996	3.38745	1.25407	2.31301
FH	2.31996	3.36286	1.36293	2.31402
C2ORF44	2.31662	3.38019	1.27203	2.30222
ABI1	2.31662	3.46519	1.27203	2.30455
FBXO11	2.31662	3.46519	1.25073	2.30013
TRAF7	2.31662	3.46519	1.25073	2.30381
FLCN	2.31662	3.46575	1.27203	2.32022
SDHA	2.29426	3.46519	1.36293	2.30701
FOXA1	2.29426	3.46519	1.22837	2.28566
MYC	2.29426	3.46519	1.36293	2.29856
SUZ12	2.29426	3.46519	1.22837	2.26228
ACVR2A	2.29426	3.33653	1.36293	2.2873
HSP90AA1	2.29426	3.46519	1.22837	2.29729
PRCC	2.29426	3.46519	1.22837	2.28957
PML	2.29426	3.33975	1.35956	2.30655
ELF4	2.29426	3.46519	1.22837	2.30675
TNFAIP3	2.29426	3.46519	1.22837	2.2787
RABEP1	2.29426	3.46519	1.22837	2.28634
CBFA2T3	2.18167	3.24724	1.249	2.18961
FOXO1	2.18167	3.24673	1.13555	2.18529
FANCG	2.15931	3.20307	1.22664	2.17294
CCND2	2.15931	3.20307	1.22664	2.16722
NFIB	2.15931	3.20307	1.09189	2.16376
FHIT	2.15931	3.20307	1.22664	2.14204
TGFBR2	2.15931	3.20307	1.22664	2.15534
MSN	2.15931	3.33192	1.09189	2.16229
HOOK3	2.15931	3.20307	1.22664	2.14155
HLF	2.15931	3.20629	1.22664	2.17551
GOLGA5	2.15931	3.20307	1.09189	2.15667
RAD21	2.15931	3.20307	1.09189	2.14937
EXT1	2.15931	3.33192	1.22664	2.16855
WAS	2.15931	3.20307	1.22664	2.15994
ELL	2.15931	3.20307	1.22664	2.14877
HLA-A	2.13616	3.21886	1.20215	2.12804
ATP1A1	2.09477	3.17379	1.1641	2.10322
MEN1	2.07241	3.12099	1.09034	2.0744
RHOH	2.05005	3.12053	1.11604	2.05295
NBN	2.05005	3.09531	1.11604	2.05535
ERCC5	2.04671	3.11327	1.1127	2.0661
FANCC	2.04671	3.06961	1.1127	2.03371
DDX5	2.02435	3.06961	1.09034	2.02819
MALT1	2.02435	3.06961	1.09034	2.02967
SMAD2	2.02435	3.06961	1.09034	2.02619
SFRP4	2.02435	3.06961	1.09034	2.02115
REL	2.02435	3.19864	1.09034	2.04151
SLC45A3	2.02435	3.19864	1.09034	2.04121
ELK4	2.02435	3.06961	1.09034	2.01609
ACKR3	2.02435	3.06961	1.09034	2.02559
POT1	2.02435	3.19864	1.09034	2.01742
GOPC	2.02435	3.06961	1.09034	2.02064
MLLT3	2.02435	3.06961	1.09034	2.0123
XPO1	2.02435	3.06961	1.09034	2.01949
CASP8	2.02435	3.06961	1.09034	2.02001
RNF43	1.96315	3.06536	1.07361	1.97338
WWTR1	1.91175	2.85023	0.976411	1.90925
ETV5	1.91175	2.87054	0.976411	1.89461
MLLT1	1.91175	2.93615	0.976411	1.92419
HIF1A	1.88939	2.93615	0.95405	1.8802
PHOX2B	1.88939	2.93615	0.95405	1.8921
QKI	1.88939	2.93615	0.95405	1.89908
FOXO4	1.88939	2.93615	0.95405	1.8901
RAD51B	1.88939	2.80657	0.95405	1.87447
HRAS	1.88939	2.93615	0.95405	1.89578
FCGR2B	1.88939	2.93615	0.95405	1.86467
TCL1A	1.88939	2.93615	0.95405	1.88387
TAF15	1.88939	2.93615	0.95405	1.88698
BCL3	1.88939	2.93615	0.95405	1.89153
NFKBIE	1.88939	2.80657	0.95405	1.88312
ETV4	1.88939	2.93615	0.95405	1.89756
TCF7L2	1.88939	2.93615	0.95405	1.87858
PRKAR1A	1.88939	2.93615	0.95405	1.89306
AKT1	1.88939	2.93615	0.95405	1.9068
MSI2	1.88939	2.93615	0.95405	1.88611
RSPO3	1.78014	2.69863	0.868676	1.77484
TRIM33	1.7768	2.71659	0.861415	1.77445
NAB2	1.7768	2.80269	0.840119	1.77792
CTCF	1.7768	2.80269	0.881214	1.77672
NF2	1.75444	2.67293	0.952702	1.76912
GATA1	1.75444	2.80269	0.952702	1.76807
SFPQ	1.75444	2.80269	0.952702	1.76176
POU5F1	1.75444	2.67293	0.817757	1.74886
RARA	1.75444	2.67293	0.952702	1.74521
EIF3E	1.75444	2.67617	0.817757	1.76154
FAS	1.75444	2.80269	0.817757	1.75927
PPP2R1A	1.69324	2.59114	0.864537	1.6883
AXIN2	1.6642	2.584	0.839523	1.66465
FOXO3	1.64518	2.56561	0.732383	1.64474
FUS	1.64518	2.56498	0.816602	1.64642
SPOP	1.64184	2.56164	0.816602	1.62629
LMNA	1.64184	2.69159	0.816602	1.65888
CCNE1	1.64184	2.56164	0.745428	1.62403
NDRG1	1.64184	2.56164	0.816602	1.62052
FANCE	1.61948	2.53928	0.816602	1.62168
STK11	1.61948	2.53928	0.816602	1.62644
KEAP1	1.61948	2.66923	0.816602	1.61527
SMAD4	1.61948	2.66923	0.816602	1.6335
RPL22	1.61948	2.53928	0.816602	1.61769
KLF6	1.61948	2.53928	0.816602	1.61517
SS18	1.61948	2.66923	0.816602	1.61691
TPM4	1.61948	2.53928	0.816602	1.61726
TRIM27	1.61948	2.53928	0.816602	1.61139
CEP43	1.61948	2.53928	0.816602	1.59829
ATIC	1.61948	2.53928	0.816602	1.62045
CHEK2	1.61948	2.53928	0.816602	1.6403
PRKACA	1.61948	2.53928	0.816602	1.62339
SS18L1	1.61948	2.53928	0.816602	1.61342
PPM1D	1.61948	2.53928	0.816602	1.61004
HNRNPA2B1	1.50688	2.40563	0.702863	1.50853
CXCR4	1.48452	2.40563	0.680502	1.47801
SRC	1.48452	2.40563	0.680502	1.49818
LMO2	1.48452	2.40563	0.680502	1.4972
MITF	1.48452	2.40563	0.680502	1.48666
HOXA9	1.48452	2.40563	0.680502	1.46055
APOBEC3B	1.48452	2.40563	0.680502	1.48715
MDM2	1.48452	2.27514	0.680502	1.47697
IRF4	1.48452	2.40563	0.680502	1.49974
CDC73	1.48452	2.40563	0.680502	1.49289
CD74	1.48452	2.40563	0.680502	1.47285
PDGFB	1.48452	2.40563	0.680502	1.4765
IL2	1.48452	2.40563	0.680502	1.48878
KRAS	1.39429	2.31671	0.589124	1.40706
PTK6	1.37527	2.27199	0.59532	1.36463
RPN1	1.37193	2.27199	0.679542	1.37855
TMEM127	1.37193	2.29435	0.608366	1.37936
BCL10	1.37193	2.29435	0.58806	1.37429
BMPR1A	1.34957	2.14131	0.544401	1.3536
HOXC13	1.34957	2.27199	0.544401	1.34903
CRLF2	1.34957	2.27199	0.544401	1.36718
RPL10	1.34957	2.14131	0.544401	1.34349
PAX3	1.34957	2.27199	0.544401	1.34489
AKT2	1.34957	2.14131	0.544401	1.33657
MLF1	1.34957	2.27199	0.544401	1.34579
PIM1	1.34957	2.27199	0.679542	1.3508
RUNX1	1.24031	2.0584	0.543634	1.2386
NFE2L2	1.24031	2.13834	0.543634	1.24204
NT5C2	1.23697	2.07312	0.543634	1.23757
SMARCD1	1.23697	2.05114	0.543634	1.24231
HERPUD1	1.21461	2.13834	0.408301	1.22433
MAPK1	1.21461	2.00748	0.408301	1.20836
PDCD1LG2	1.21461	2.00748	0.543634	1.21762
SMARCE1	1.21461	2.00748	0.543634	1.20443
HOXA13	1.21461	2.00748	0.408301	1.20069
CD79A	1.21461	2.00748	0.543634	1.22466
TFG	1.21461	2.00748	0.543634	1.19768
MYD88	1.21461	2.13834	0.543634	1.21387
H3C2	1.21461	2.00748	0.543634	1.21351
GAS7	1.21461	2.13834	0.543634	1.2295
PHF6	1.21461	2.00748	0.543634	1.21693
MYCL	1.21461	2.00748	0.543634	1.20682
ZRSR2	1.21461	2.00748	0.543634	1.21762
SRSF3	1.21461	2.00748	0.543634	1.20949
TNFRSF17	1.21461	2.00748	0.543634	1.20881
NKX2-1	1.21461	2.13834	0.543634	1.22178
DEK	1.12438	1.91837	0.451903	1.11584
KDSR	1.10201	1.89601	0.430087	1.10579
TNFRSF14	1.07965	1.87365	0.407725	1.06996
IDH2	1.07965	1.87365	0.407725	1.07897
SMARCB1	1.07965	1.87365	0.407725	1.07395
B2M	1.07965	1.87365	0.407725	1.07703
SSX1	1.07965	1.87365	0.407725	1.07652
SUFU	1.07965	1.87365	0.407725	1.07843
SH3GL1	1.07965	1.87365	0.407725	1.07989
TLX3	1.07965	1.87365	0.407725	1.06685
PSIP1	1.07965	1.87365	0.407725	1.0854
RHOA	1.07965	1.87365	0.407725	1.09304
DDB2	1.07965	1.87365	0.407725	1.11002
TCEA1	1.07965	1.87365	0.407725	1.06583
H3-3B	1.07965	1.87365	0.407725	1.08683
ETNK1	1.07965	1.87365	0.407725	1.06311
EIF4A2	0.989419	1.6737	0.375529	0.991166
CALR	0.967058	1.65188	0.315475	0.959574
SH2B3	0.967058	1.73982	0.407151	0.967238
LASP1	0.944696	1.73982	0.271817	0.949889
HOXA11	0.944696	1.73982	0.407151	0.949408
PAFAH1B2	0.944696	1.60822	0.271817	0.942317
LEF1	0.944696	1.73982	0.271817	0.938033
DNAJB1	0.944696	1.73982	0.271817	0.939629
MAFB	0.944696	1.73982	0.271817	0.940378
SIX1	0.944696	1.73982	0.271817	0.94616
ATF1	0.944696	1.73982	0.271817	0.956235
CD274	0.944696	1.73982	0.271817	0.939883
MDM4	0.944696	1.60822	0.271817	0.946626
BCL2	0.944696	1.73982	0.271817	0.939238
NPM1	0.832101	1.49656	0.271434	0.82832
SBDS	0.832101	1.49656	0.271434	0.821457
SDC4	0.80974	1.4742	0.271434	0.820028
CHCHD7	0.80974	1.4742	0.271434	0.803009
U2AF1	0.80974	1.60598	0.271434	0.810941
YWHAE	0.80974	1.4742	0.271434	0.813854
HOXD13	0.80974	1.4742	0.135908	0.806396
DDX6	0.80974	1.4742	0.271434	0.813316
FSTL3	0.80974	1.4742	0.271434	0.808194
SOX2	0.80974	1.4742	0.271434	0.806518
VHL	0.80974	1.4742	0.271434	0.813646
SDHB	0.80974	1.4742	0.271434	0.802169
HEY1	0.80974	1.4742	0.271434	0.804351
CCND1	0.80974	1.4742	0.271434	0.810273
SRSF2	0.774243	1.42697	0.235177	0.761861
BTG1	0.697145	1.34018	0.158078	0.693219
TPM3	0.674783	1.34018	0.135717	0.668943
NUTM2B	0.674783	1.34018	0.135717	0.671346
TBL1XR1	0.674783	1.34018	0.135717	0.671157
SDHAF2	0.674783	1.34018	0.135717	0.671142
CNBP	0.674783	1.34018	0.135717	0.672059
MTCP1	0.674783	1.34018	0.135717	0.675603
CDK6	0.674783	1.34018	0.135717	0.666076
SDHC	0.674783	1.34018	0.135717	0.683732
JUN	0.562188	1.1173	0.135526	0.562475
BAX	0.562188	1.15745	0.135526	0.56716
CDX2	0.539827	1.07364	0.135526	0.542022
CD79B	0.539827	1.07364	0.135526	0.525199
TAL2	0.539827	1.07364	0.135526	0.536605
CCNB1IP1	0.539827	1.07364	0.135526	0.53794
LMO1	0.539827	1.20616	0.135526	0.545078
MLLT11	0.539827	1.07364	0.135526	0.534814
DDIT3	0.539827	1.07364	0	0.533438
CCND3	0.539827	1.07364	0.135526	0.537754
HOXC11	0.539827	1.07364	0.135526	0.536048
SET	0.539827	1.07364	0.135526	0.528484
CEBPA	0.40487	0.939434	0	0.405783
HOXD11	0.40487	0.939434	0	0.402372
TLX1	0.40487	0.939434	0	0.40571
XPA	0.40487	0.939434	0	0.406885
NUTM2D	0.40487	0.939434	0	0.402407
SDHD	0.40487	0.939434	0	0.40853
FOXL2	0.40487	0.939434	0	0.408815
KLF4	0.40487	0.939434	0	0.415905
MYOD1	0.40487	0.939434	0	0.39652
HMGA2	0.40487	0.939434	0	0.408584
CDKN2C	0.40487	0.939434	0	0.401555
SOCS1	0.40487	0.806352	0	0.386379
BCL7A	0.40487	0.939434	0	0.412599
SSX4	0.269913	0.67196	0	0.273565
RMI2	0.269913	0.67196	0	0.272236
HMGA1	0.269913	0.67196	0	0.269017
H4C9	0.269913	0.67196	0	0.269531
CREB1	0.269913	0.67196	0	0.273026
CBFB	0.269913	0.67196	0	0.26639
MAF	0.269913	0.67196	0	0.279143
LYL1	0.157318	0.447397	0	0.153623
MAX	0.134957	0.407085	0	0.138058
CDKN1B	0.134957	0.403739	0	0.131
FANCF	0.134957	0.403739	0	0.134231
TRA	0	0	0	0
H3-3A	0	0	0	0
OLIG2	0	0	0	0
FEV	0	0	0	0
